# Supplementary material for: Inference of cell type content from human brain transcriptomic datasets illuminates the effects of age, manner of death, dissection, and psychiatric diagnosis
Source: PLoS One. 2018 Jul 17;13(7):e0200003. doi: 10.1371/journal.pone.0200003 (PMC6049916; doi:10.1371/journal.pone.0200003)
Supplement: S1 Table — A single spreadsheet listing the genes defined as having cell type specific expression in our manuscript, including the species, age of the subjects, and brain region from which the cells were purified, the platform used to measure transcript, the statistical criteria and reference cell types used to define“cell type specific expression”, the gene symbol or orthologous gene symbol in mouse/human (depending on the species used in the original experiment), and citation. If a gene was identified as having cell type specific expression in multiple experiments, there is an entry for each experiment–thus the full 3383 rows included in the spreadsheet do not represent 3383 individual cell type specific genes. A web-version of this spreadsheet kept interactively up-to-date can be found at https://sites.google.com/a/umich.edu/megan-hastings-hagenauer/home/cell-type-analysis). (XLSX) [file pone.0200003.s002.xlsx]

## Sheet: CellTypeSpecificGenes_Master3.c
Umbrella Cell Type	Specific Cell Type	Brain Region	Gene Symbol (Human)	Gene Symbol (Mouse)	Species	Age	Statistical Criterion	Specificity	Comparison	Platform	Citation	Tag	CellType_Primary
Astrocyte	All	Forebrain	NA	1500005I02Rik	Mice	P1-P30	Enrichment	36.7	All Cells in Forebrain	Affymetrix Microarray	Cahoy_JNeuro_2008	Astrocyte_All_Cahoy_JNeuro_2008	Astrocyte
Astrocyte	All	Forebrain	NA	2900019G14Rik	Mice	P1-P30	Enrichment	35.2	All Cells in Forebrain	Affymetrix Microarray	Cahoy_JNeuro_2008	Astrocyte_All_Cahoy_JNeuro_2008	Astrocyte
Astrocyte	All	Forebrain	NA	A730056I06Rik	Mice	P1-P30	Enrichment	23	All Cells in Forebrain	Affymetrix Microarray	Cahoy_JNeuro_2008	Astrocyte_All_Cahoy_JNeuro_2008	Astrocyte
Astrocyte	All	Forebrain	ACOT11	Acot11	Mice	P1-P30	Enrichment	30.9	All Cells in Forebrain	Affymetrix Microarray	Cahoy_JNeuro_2008	Astrocyte_All_Cahoy_JNeuro_2008	Astrocyte
Astrocyte	All	Forebrain	ACSBG2	Acsbg1	Mice	P1-P30	Enrichment	50	All Cells in Forebrain	Affymetrix Microarray	Cahoy_JNeuro_2008	Astrocyte_All_Cahoy_JNeuro_2008	Astrocyte
Astrocyte	All	Forebrain	ADHFE1	Adhfe1	Mice	P1-P30	Enrichment	22.6	All Cells in Forebrain	Affymetrix Microarray	Cahoy_JNeuro_2008	Astrocyte_All_Cahoy_JNeuro_2008	Astrocyte
Astrocyte	All	Forebrain	AGT	Agt	Mice	P1-P30	Enrichment	22	All Cells in Forebrain	Affymetrix Microarray	Cahoy_JNeuro_2008	Astrocyte_All_Cahoy_JNeuro_2008	Astrocyte
Astrocyte	All	Forebrain	KIAA1161	AI464131	Mice	P1-P30	Enrichment	25.3	All Cells in Forebrain	Affymetrix Microarray	Cahoy_JNeuro_2008	Astrocyte_All_Cahoy_JNeuro_2008	Astrocyte
Astrocyte	All	Forebrain	ALDH1L2	Aldh1l1	Mice	P1-P30	Enrichment	54	All Cells in Forebrain	Affymetrix Microarray	Cahoy_JNeuro_2008	Astrocyte_All_Cahoy_JNeuro_2008	Astrocyte
Astrocyte	All	Forebrain	ALDOA	Aldoc	Mice	P1-P30	Enrichment	52.9	All Cells in Forebrain	Affymetrix Microarray	Cahoy_JNeuro_2008	Astrocyte_All_Cahoy_JNeuro_2008	Astrocyte
Astrocyte	All	Forebrain	AQP4	Aqp4	Mice	P1-P30	Enrichment	79.8	All Cells in Forebrain	Affymetrix Microarray	Cahoy_JNeuro_2008	Astrocyte_All_Cahoy_JNeuro_2008	Astrocyte
Astrocyte	All	Forebrain	ATP12A	Atp1a2	Mice	P1-P30	Enrichment	29.8	All Cells in Forebrain	Affymetrix Microarray	Cahoy_JNeuro_2008	Astrocyte_All_Cahoy_JNeuro_2008	Astrocyte
Astrocyte	All	Forebrain	NA	AU067665	Mice	P1-P30	Enrichment	57.9	All Cells in Forebrain	Affymetrix Microarray	Cahoy_JNeuro_2008	Astrocyte_All_Cahoy_JNeuro_2008	Astrocyte
Astrocyte	All	Forebrain	NA	BC029169	Mice	P1-P30	Enrichment	25.4	All Cells in Forebrain	Affymetrix Microarray	Cahoy_JNeuro_2008	Astrocyte_All_Cahoy_JNeuro_2008	Astrocyte
Astrocyte	All	Forebrain	NA	BC055107	Mice	P1-P30	Enrichment	20.9	All Cells in Forebrain	Affymetrix Microarray	Cahoy_JNeuro_2008	Astrocyte_All_Cahoy_JNeuro_2008	Astrocyte
Astrocyte	All	Forebrain	BMPR1A	Bmpr1b	Mice	P1-P30	Enrichment	29.7	All Cells in Forebrain	Affymetrix Microarray	Cahoy_JNeuro_2008	Astrocyte_All_Cahoy_JNeuro_2008	Astrocyte
Astrocyte	All	Forebrain	NA	C030045D06Rik	Mice	P1-P30	Enrichment	29.4	All Cells in Forebrain	Affymetrix Microarray	Cahoy_JNeuro_2008	Astrocyte_All_Cahoy_JNeuro_2008	Astrocyte
Astrocyte	All	Forebrain	CBSL	Cbs	Mice	P1-P30	Enrichment	23.4	All Cells in Forebrain	Affymetrix Microarray	Cahoy_JNeuro_2008	Astrocyte_All_Cahoy_JNeuro_2008	Astrocyte
Astrocyte	All	Forebrain	CCDC80	Ccdc80	Mice	P1-P30	Enrichment	26.2	All Cells in Forebrain	Affymetrix Microarray	Cahoy_JNeuro_2008	Astrocyte_All_Cahoy_JNeuro_2008	Astrocyte
Astrocyte	All	Forebrain	CHRDL1	Chrdl1	Mice	P1-P30	Enrichment	49.1	All Cells in Forebrain	Affymetrix Microarray	Cahoy_JNeuro_2008	Astrocyte_All_Cahoy_JNeuro_2008	Astrocyte
Astrocyte	All	Forebrain	CLDN10	Cldn10	Mice	P1-P30	Enrichment	20.2	All Cells in Forebrain	Affymetrix Microarray	Cahoy_JNeuro_2008	Astrocyte_All_Cahoy_JNeuro_2008	Astrocyte
Astrocyte	All	Forebrain	CTH	Cth	Mice	P1-P30	Enrichment	28.8	All Cells in Forebrain	Affymetrix Microarray	Cahoy_JNeuro_2008	Astrocyte_All_Cahoy_JNeuro_2008	Astrocyte
Astrocyte	All	Forebrain	CYBRD1	Cybrd1	Mice	P1-P30	Enrichment	25.7	All Cells in Forebrain	Affymetrix Microarray	Cahoy_JNeuro_2008	Astrocyte_All_Cahoy_JNeuro_2008	Astrocyte
Astrocyte	All	Forebrain	CYP4F22	Cyp4f14	Mice	P1-P30	Enrichment	53.5	All Cells in Forebrain	Affymetrix Microarray	Cahoy_JNeuro_2008	Astrocyte_All_Cahoy_JNeuro_2008	Astrocyte
Astrocyte	All	Forebrain	CYP4F22	Cyp4f15	Mice	P1-P30	Enrichment	37.1	All Cells in Forebrain	Affymetrix Microarray	Cahoy_JNeuro_2008	Astrocyte_All_Cahoy_JNeuro_2008	Astrocyte
Astrocyte	All	Forebrain	DIO3	Dio2	Mice	P1-P30	Enrichment	56	All Cells in Forebrain	Affymetrix Microarray	Cahoy_JNeuro_2008	Astrocyte_All_Cahoy_JNeuro_2008	Astrocyte
Astrocyte	All	Forebrain	NA	Edg1	Mice	P1-P30	Enrichment	23.8	All Cells in Forebrain	Affymetrix Microarray	Cahoy_JNeuro_2008	Astrocyte_All_Cahoy_JNeuro_2008	Astrocyte
Astrocyte	All	Forebrain	NA	EG328479	Mice	P1-P30	Enrichment	25.2	All Cells in Forebrain	Affymetrix Microarray	Cahoy_JNeuro_2008	Astrocyte_All_Cahoy_JNeuro_2008	Astrocyte
Astrocyte	All	Forebrain	ERBB2	Egfr	Mice	P1-P30	Enrichment	20.6	All Cells in Forebrain	Affymetrix Microarray	Cahoy_JNeuro_2008	Astrocyte_All_Cahoy_JNeuro_2008	Astrocyte
Astrocyte	All	Forebrain	ENTPD2	Entpd2	Mice	P1-P30	Enrichment	25.7	All Cells in Forebrain	Affymetrix Microarray	Cahoy_JNeuro_2008	Astrocyte_All_Cahoy_JNeuro_2008	Astrocyte
Astrocyte	All	Forebrain	F3	F3	Mice	P1-P30	Enrichment	40.6	All Cells in Forebrain	Affymetrix Microarray	Cahoy_JNeuro_2008	Astrocyte_All_Cahoy_JNeuro_2008	Astrocyte
Astrocyte	All	Forebrain	FGFR1	Fgfr3	Mice	P1-P30	Enrichment	27.2	All Cells in Forebrain	Affymetrix Microarray	Cahoy_JNeuro_2008	Astrocyte_All_Cahoy_JNeuro_2008	Astrocyte
Astrocyte	All	Forebrain	FZD1	Fzd2	Mice	P1-P30	Enrichment	35.5	All Cells in Forebrain	Affymetrix Microarray	Cahoy_JNeuro_2008	Astrocyte_All_Cahoy_JNeuro_2008	Astrocyte
Astrocyte	All	Forebrain	GFAP	Gfap	Mice	P1-P30	Enrichment	84.9	All Cells in Forebrain	Affymetrix Microarray	Cahoy_JNeuro_2008	Astrocyte_All_Cahoy_JNeuro_2008	Astrocyte
Astrocyte	All	Forebrain	GJA1	Gja1	Mice	P1-P30	Enrichment	20.9	All Cells in Forebrain	Affymetrix Microarray	Cahoy_JNeuro_2008	Astrocyte_All_Cahoy_JNeuro_2008	Astrocyte
Astrocyte	All	Forebrain	GJB2	Gjb6	Mice	P1-P30	Enrichment	32.7	All Cells in Forebrain	Affymetrix Microarray	Cahoy_JNeuro_2008	Astrocyte_All_Cahoy_JNeuro_2008	Astrocyte
Astrocyte	All	Forebrain	GLDC	Gldc	Mice	P1-P30	Enrichment	21.2	All Cells in Forebrain	Affymetrix Microarray	Cahoy_JNeuro_2008	Astrocyte_All_Cahoy_JNeuro_2008	Astrocyte
Astrocyte	All	Forebrain	GLI2	Gli3	Mice	P1-P30	Enrichment	29.3	All Cells in Forebrain	Affymetrix Microarray	Cahoy_JNeuro_2008	Astrocyte_All_Cahoy_JNeuro_2008	Astrocyte
Astrocyte	All	Forebrain	DIRAS1	Gm266	Mice	P1-P30	Enrichment	48.6	All Cells in Forebrain	Affymetrix Microarray	Cahoy_JNeuro_2008	Astrocyte_All_Cahoy_JNeuro_2008	Astrocyte
Astrocyte	All	Forebrain	GRIN2A	Grin2c	Mice	P1-P30	Enrichment	23.3	All Cells in Forebrain	Affymetrix Microarray	Cahoy_JNeuro_2008	Astrocyte_All_Cahoy_JNeuro_2008	Astrocyte
Astrocyte	All	Forebrain	HAPLN1	Hapln1	Mice	P1-P30	Enrichment	32.7	All Cells in Forebrain	Affymetrix Microarray	Cahoy_JNeuro_2008	Astrocyte_All_Cahoy_JNeuro_2008	Astrocyte
Astrocyte	All	Forebrain	KCNE5	Kcne1l	Mice	P1-P30	Enrichment	25.6	All Cells in Forebrain	Affymetrix Microarray	Cahoy_JNeuro_2008	Astrocyte_All_Cahoy_JNeuro_2008	Astrocyte
Astrocyte	All	Forebrain	AXL	Mertk	Mice	P1-P30	Enrichment	33	All Cells in Forebrain	Affymetrix Microarray	Cahoy_JNeuro_2008	Astrocyte_All_Cahoy_JNeuro_2008	Astrocyte
Astrocyte	All	Forebrain	MLC1	Mlc1	Mice	P1-P30	Enrichment	58.6	All Cells in Forebrain	Affymetrix Microarray	Cahoy_JNeuro_2008	Astrocyte_All_Cahoy_JNeuro_2008	Astrocyte
Astrocyte	All	Forebrain	NTSR1	Ntsr2	Mice	P1-P30	Enrichment	28.1	All Cells in Forebrain	Affymetrix Microarray	Cahoy_JNeuro_2008	Astrocyte_All_Cahoy_JNeuro_2008	Astrocyte
Astrocyte	All	Forebrain	PAPSS1	Papss2	Mice	P1-P30	Enrichment	32.7	All Cells in Forebrain	Affymetrix Microarray	Cahoy_JNeuro_2008	Astrocyte_All_Cahoy_JNeuro_2008	Astrocyte
Astrocyte	All	Forebrain	PBXIP1	Pbxip1	Mice	P1-P30	Enrichment	23.4	All Cells in Forebrain	Affymetrix Microarray	Cahoy_JNeuro_2008	Astrocyte_All_Cahoy_JNeuro_2008	Astrocyte
Astrocyte	All	Forebrain	PDK4	Pdk4	Mice	P1-P30	Enrichment	20.8	All Cells in Forebrain	Affymetrix Microarray	Cahoy_JNeuro_2008	Astrocyte_All_Cahoy_JNeuro_2008	Astrocyte
Astrocyte	All	Forebrain	PLA2G7	Pla2g7	Mice	P1-P30	Enrichment	65.1	All Cells in Forebrain	Affymetrix Microarray	Cahoy_JNeuro_2008	Astrocyte_All_Cahoy_JNeuro_2008	Astrocyte
Astrocyte	All	Forebrain	PLCD4	Plcd4	Mice	P1-P30	Enrichment	20.1	All Cells in Forebrain	Affymetrix Microarray	Cahoy_JNeuro_2008	Astrocyte_All_Cahoy_JNeuro_2008	Astrocyte
Astrocyte	All	Forebrain	PPP1R3C	Ppp1r3c	Mice	P1-P30	Enrichment	32.4	All Cells in Forebrain	Affymetrix Microarray	Cahoy_JNeuro_2008	Astrocyte_All_Cahoy_JNeuro_2008	Astrocyte
Astrocyte	All	Forebrain	PPP1R3G	Ppp1r3g	Mice	P1-P30	Enrichment	37.8	All Cells in Forebrain	Affymetrix Microarray	Cahoy_JNeuro_2008	Astrocyte_All_Cahoy_JNeuro_2008	Astrocyte
Astrocyte	All	Forebrain	PRODH	Prodh	Mice	P1-P30	Enrichment	29.4	All Cells in Forebrain	Affymetrix Microarray	Cahoy_JNeuro_2008	Astrocyte_All_Cahoy_JNeuro_2008	Astrocyte
Astrocyte	All	Forebrain	RFX4	Rfx4	Mice	P1-P30	Enrichment	32.7	All Cells in Forebrain	Affymetrix Microarray	Cahoy_JNeuro_2008	Astrocyte_All_Cahoy_JNeuro_2008	Astrocyte
Astrocyte	All	Forebrain	SLC14A2	Slc14a1	Mice	P1-P30	Enrichment	54.4	All Cells in Forebrain	Affymetrix Microarray	Cahoy_JNeuro_2008	Astrocyte_All_Cahoy_JNeuro_2008	Astrocyte
Astrocyte	All	Forebrain	SLC15A2	Slc15a2	Mice	P1-P30	Enrichment	32.6	All Cells in Forebrain	Affymetrix Microarray	Cahoy_JNeuro_2008	Astrocyte_All_Cahoy_JNeuro_2008	Astrocyte
Astrocyte	All	Forebrain	SLC1A2	Slc1a2	Mice	P1-P30	Enrichment	46.7	All Cells in Forebrain	Affymetrix Microarray	Cahoy_JNeuro_2008	Astrocyte_All_Cahoy_JNeuro_2008	Astrocyte
Astrocyte	All	Forebrain	SLC1A6	Slc1a3	Mice	P1-P30	Enrichment	43	All Cells in Forebrain	Affymetrix Microarray	Cahoy_JNeuro_2008	Astrocyte_All_Cahoy_JNeuro_2008	Astrocyte
Astrocyte	All	Forebrain	SLC25A18	Slc25a18	Mice	P1-P30	Enrichment	45.6	All Cells in Forebrain	Affymetrix Microarray	Cahoy_JNeuro_2008	Astrocyte_All_Cahoy_JNeuro_2008	Astrocyte
Astrocyte	All	Forebrain	SLC39A12	Slc39a12	Mice	P1-P30	Enrichment	62.2	All Cells in Forebrain	Affymetrix Microarray	Cahoy_JNeuro_2008	Astrocyte_All_Cahoy_JNeuro_2008	Astrocyte
Astrocyte	All	Forebrain	SLC4A5	Slc4a4	Mice	P1-P30	Enrichment	46.9	All Cells in Forebrain	Affymetrix Microarray	Cahoy_JNeuro_2008	Astrocyte_All_Cahoy_JNeuro_2008	Astrocyte
Astrocyte	All	Forebrain	SLC7A1	Slc7a10	Mice	P1-P30	Enrichment	27.5	All Cells in Forebrain	Affymetrix Microarray	Cahoy_JNeuro_2008	Astrocyte_All_Cahoy_JNeuro_2008	Astrocyte
Astrocyte	All	Forebrain	SLC7A3	Slc7a2	Mice	P1-P30	Enrichment	21.2	All Cells in Forebrain	Affymetrix Microarray	Cahoy_JNeuro_2008	Astrocyte_All_Cahoy_JNeuro_2008	Astrocyte
Astrocyte	All	Forebrain	SLC9A3R1	Slc9a3r1	Mice	P1-P30	Enrichment	29.1	All Cells in Forebrain	Affymetrix Microarray	Cahoy_JNeuro_2008	Astrocyte_All_Cahoy_JNeuro_2008	Astrocyte
Astrocyte	All	Forebrain	SOX1	Sox9	Mice	P1-P30	Enrichment	20.4	All Cells in Forebrain	Affymetrix Microarray	Cahoy_JNeuro_2008	Astrocyte_All_Cahoy_JNeuro_2008	Astrocyte
Astrocyte	All	Forebrain	TLCD1	Tlcd1	Mice	P1-P30	Enrichment	24	All Cells in Forebrain	Affymetrix Microarray	Cahoy_JNeuro_2008	Astrocyte_All_Cahoy_JNeuro_2008	Astrocyte
Astrocyte	All	Forebrain	DNAAF1	Tlr3	Mice	P1-P30	Enrichment	31.5	All Cells in Forebrain	Affymetrix Microarray	Cahoy_JNeuro_2008	Astrocyte_All_Cahoy_JNeuro_2008	Astrocyte
Astrocyte	All	Forebrain	NA	Tmem166	Mice	P1-P30	Enrichment	32.7	All Cells in Forebrain	Affymetrix Microarray	Cahoy_JNeuro_2008	Astrocyte_All_Cahoy_JNeuro_2008	Astrocyte
Astrocyte	All	Forebrain	TMEM47	Tmem47	Mice	P1-P30	Enrichment	29.3	All Cells in Forebrain	Affymetrix Microarray	Cahoy_JNeuro_2008	Astrocyte_All_Cahoy_JNeuro_2008	Astrocyte
Astrocyte	All	Forebrain	TNR	Tnc	Mice	P1-P30	Enrichment	24.8	All Cells in Forebrain	Affymetrix Microarray	Cahoy_JNeuro_2008	Astrocyte_All_Cahoy_JNeuro_2008	Astrocyte
Astrocyte	All	Forebrain	TTPA	Ttpa	Mice	P1-P30	Enrichment	52.1	All Cells in Forebrain	Affymetrix Microarray	Cahoy_JNeuro_2008	Astrocyte_All_Cahoy_JNeuro_2008	Astrocyte
Astrocyte	All	Forebrain	VCAM1	Vcam1	Mice	P1-P30	Enrichment	27.3	All Cells in Forebrain	Affymetrix Microarray	Cahoy_JNeuro_2008	Astrocyte_All_Cahoy_JNeuro_2008	Astrocyte
Astrocyte	All	Forebrain	NA	Vil2	Mice	P1-P30	Enrichment	32.8	All Cells in Forebrain	Affymetrix Microarray	Cahoy_JNeuro_2008	Astrocyte_All_Cahoy_JNeuro_2008	Astrocyte
Astrocyte	All	Temporal Lobe	ACSBG1	1700061G19Rik	Human	Adult	Rank	Top 20	All other collected cells	RNAseq	Darmanis_PNAS_2015	Astrocyte_All_Darmanis_PNAS_2015	Astrocyte
Astrocyte	All	Temporal Lobe	AGT	Agt	Human	Adult	Rank	Top 20	All other collected cells	RNAseq	Darmanis_PNAS_2015	Astrocyte_All_Darmanis_PNAS_2015	Astrocyte
Astrocyte	All	Temporal Lobe	AQP4	Aqp4	Human	Adult	Rank	Top 20	All other collected cells	RNAseq	Darmanis_PNAS_2015	Astrocyte_All_Darmanis_PNAS_2015	Astrocyte
Astrocyte	All	Temporal Lobe	ATP13A4	Atp13a2	Human	Adult	Rank	Top 20	All other collected cells	RNAseq	Darmanis_PNAS_2015	Astrocyte_All_Darmanis_PNAS_2015	Astrocyte
Astrocyte	All	Temporal Lobe	BMPR1B	Bmpr1a	Human	Adult	Rank	Top 20	All other collected cells	RNAseq	Darmanis_PNAS_2015	Astrocyte_All_Darmanis_PNAS_2015	Astrocyte
Astrocyte	All	Temporal Lobe	FGFR3	Fgfr1	Human	Adult	Rank	Top 20	All other collected cells	RNAseq	Darmanis_PNAS_2015	Astrocyte_All_Darmanis_PNAS_2015	Astrocyte
Astrocyte	All	Temporal Lobe	GFAP	Gfap	Human	Adult	Rank	Top 20	All other collected cells	RNAseq	Darmanis_PNAS_2015	Astrocyte_All_Darmanis_PNAS_2015	Astrocyte
Astrocyte	All	Temporal Lobe	GJA1	Gja6	Human	Adult	Rank	Top 20	All other collected cells	RNAseq	Darmanis_PNAS_2015	Astrocyte_All_Darmanis_PNAS_2015	Astrocyte
Astrocyte	All	Temporal Lobe	GJB6	Gjb2	Human	Adult	Rank	Top 20	All other collected cells	RNAseq	Darmanis_PNAS_2015	Astrocyte_All_Darmanis_PNAS_2015	Astrocyte
Astrocyte	All	Temporal Lobe	GPR37L1	Gpr37l1	Human	Adult	Rank	Top 20	All other collected cells	RNAseq	Darmanis_PNAS_2015	Astrocyte_All_Darmanis_PNAS_2015	Astrocyte
Astrocyte	All	Temporal Lobe	MGST1	Mgst1	Human	Adult	Rank	Top 20	All other collected cells	RNAseq	Darmanis_PNAS_2015	Astrocyte_All_Darmanis_PNAS_2015	Astrocyte
Astrocyte	All	Temporal Lobe	AGXT2L1	NA	Human	Adult	Rank	Top 20	All other collected cells	RNAseq	Darmanis_PNAS_2015	Astrocyte_All_Darmanis_PNAS_2015	Astrocyte
Astrocyte	All	Temporal Lobe	GPR98	NA	Human	Adult	Rank	Top 20	All other collected cells	RNAseq	Darmanis_PNAS_2015	Astrocyte_All_Darmanis_PNAS_2015	Astrocyte
Astrocyte	All	Temporal Lobe	PRODH	Prodh	Human	Adult	Rank	Top 20	All other collected cells	RNAseq	Darmanis_PNAS_2015	Astrocyte_All_Darmanis_PNAS_2015	Astrocyte
Astrocyte	All	Temporal Lobe	RANBP3L	Ranbp3l	Human	Adult	Rank	Top 20	All other collected cells	RNAseq	Darmanis_PNAS_2015	Astrocyte_All_Darmanis_PNAS_2015	Astrocyte
Astrocyte	All	Temporal Lobe	SDC4	Sdc4	Human	Adult	Rank	Top 20	All other collected cells	RNAseq	Darmanis_PNAS_2015	Astrocyte_All_Darmanis_PNAS_2015	Astrocyte
Astrocyte	All	Temporal Lobe	SFXN5	Sfxn5	Human	Adult	Rank	Top 20	All other collected cells	RNAseq	Darmanis_PNAS_2015	Astrocyte_All_Darmanis_PNAS_2015	Astrocyte
Astrocyte	All	Temporal Lobe	SLC25A18	Slc25a22	Human	Adult	Rank	Top 20	All other collected cells	RNAseq	Darmanis_PNAS_2015	Astrocyte_All_Darmanis_PNAS_2015	Astrocyte
Astrocyte	All	Temporal Lobe	SLC39A12	Slc39a12	Human	Adult	Rank	Top 20	All other collected cells	RNAseq	Darmanis_PNAS_2015	Astrocyte_All_Darmanis_PNAS_2015	Astrocyte
Astrocyte	All	Temporal Lobe	SLC4A4	Slc4a10	Human	Adult	Rank	Top 20	All other collected cells	RNAseq	Darmanis_PNAS_2015	Astrocyte_All_Darmanis_PNAS_2015	Astrocyte
Astrocyte	All	Temporal Lobe	SLCO1C1	Slco1b2	Human	Adult	Rank	Top 20	All other collected cells	RNAseq	Darmanis_PNAS_2015	Astrocyte_All_Darmanis_PNAS_2015	Astrocyte
Astrocyte	All	Cortex	NA	1442917_at	Mice	UNK	Rank	Top 25	Other Identified Cell Types	TRAP+Affymetrix Microarray	Doyle_Cell_2008	Astrocyte_All_Doyle_Cell_2008	Astrocyte
Astrocyte	All	Cortex	NA	1457215_at	Mice	UNK	Rank	Top 25	Other Identified Cell Types	TRAP+Affymetrix Microarray	Doyle_Cell_2008	Astrocyte_All_Doyle_Cell_2008	Astrocyte
Astrocyte	All	Cortex	NA	2010002n04rik	Mice	UNK	Rank	Top 25	Other Identified Cell Types	TRAP+Affymetrix Microarray	Doyle_Cell_2008	Astrocyte_All_Doyle_Cell_2008	Astrocyte
Astrocyte	All	Cortex	NA	2610034m16rik	Mice	UNK	Rank	Top 25	Other Identified Cell Types	TRAP+Affymetrix Microarray	Doyle_Cell_2008	Astrocyte_All_Doyle_Cell_2008	Astrocyte
Astrocyte	All	Cortex	ADORA2B	Adora2b	Mice	UNK	Rank	Top 25	Other Identified Cell Types	TRAP+Affymetrix Microarray	Doyle_Cell_2008	Astrocyte_All_Doyle_Cell_2008	Astrocyte
Astrocyte	All	Cortex	ADORA2B	Adora2b	Mice	UNK	Rank	Top 25	Other Identified Cell Types	TRAP+Affymetrix Microarray	Doyle_Cell_2008	Astrocyte_All_Doyle_Cell_2008	Astrocyte
Astrocyte	All	Cortex	ADORA2B	Adora2b	Mice	UNK	Rank	Top 25	Other Identified Cell Types	TRAP+Affymetrix Microarray	Doyle_Cell_2008	Astrocyte_All_Doyle_Cell_2008	Astrocyte
Astrocyte	All	Cortex	NA	Al449310	Mice	UNK	Rank	Top 25	Other Identified Cell Types	TRAP+Affymetrix Microarray	Doyle_Cell_2008	Astrocyte_All_Doyle_Cell_2008	Astrocyte
Astrocyte	All	Cortex	NA	Au067665	Mice	UNK	Rank	Top 25	Other Identified Cell Types	TRAP+Affymetrix Microarray	Doyle_Cell_2008	Astrocyte_All_Doyle_Cell_2008	Astrocyte
Astrocyte	All	Cortex	NA	Au067665	Mice	UNK	Rank	Top 25	Other Identified Cell Types	TRAP+Affymetrix Microarray	Doyle_Cell_2008	Astrocyte_All_Doyle_Cell_2008	Astrocyte
Astrocyte	All	Cortex	CYP4F22	Cyp4f15	Mice	UNK	Rank	Top 25	Other Identified Cell Types	TRAP+Affymetrix Microarray	Doyle_Cell_2008	Astrocyte_All_Doyle_Cell_2008	Astrocyte
Astrocyte	All	Cortex	DMRTA2	Dmrta2	Mice	UNK	Rank	Top 25	Other Identified Cell Types	TRAP+Affymetrix Microarray	Doyle_Cell_2008	Astrocyte_All_Doyle_Cell_2008	Astrocyte
Astrocyte	All	Cortex	FZD1	Fzd2	Mice	UNK	Rank	Top 25	Other Identified Cell Types	TRAP+Affymetrix Microarray	Doyle_Cell_2008	Astrocyte_All_Doyle_Cell_2008	Astrocyte
Astrocyte	All	Cortex	NA	Idb3	Mice	UNK	Rank	Top 25	Other Identified Cell Types	TRAP+Affymetrix Microarray	Doyle_Cell_2008	Astrocyte_All_Doyle_Cell_2008	Astrocyte
Astrocyte	All	Cortex	NR2E1	Nr2e1	Mice	UNK	Rank	Top 25	Other Identified Cell Types	TRAP+Affymetrix Microarray	Doyle_Cell_2008	Astrocyte_All_Doyle_Cell_2008	Astrocyte
Astrocyte	All	Cortex	OAF	Oaf	Mice	UNK	Rank	Top 25	Other Identified Cell Types	TRAP+Affymetrix Microarray	Doyle_Cell_2008	Astrocyte_All_Doyle_Cell_2008	Astrocyte
Astrocyte	All	Cortex	PPP1R3G	Ppp1r3g	Mice	UNK	Rank	Top 25	Other Identified Cell Types	TRAP+Affymetrix Microarray	Doyle_Cell_2008	Astrocyte_All_Doyle_Cell_2008	Astrocyte
Astrocyte	All	Cortex	RPE65	Rpe65	Mice	UNK	Rank	Top 25	Other Identified Cell Types	TRAP+Affymetrix Microarray	Doyle_Cell_2008	Astrocyte_All_Doyle_Cell_2008	Astrocyte
Astrocyte	All	Cortex	SCARA3	Scara3	Mice	UNK	Rank	Top 25	Other Identified Cell Types	TRAP+Affymetrix Microarray	Doyle_Cell_2008	Astrocyte_All_Doyle_Cell_2008	Astrocyte
Astrocyte	All	Cortex	SLC15A2	Slc15a2	Mice	UNK	Rank	Top 25	Other Identified Cell Types	TRAP+Affymetrix Microarray	Doyle_Cell_2008	Astrocyte_All_Doyle_Cell_2008	Astrocyte
Astrocyte	All	Cortex	SLC15A2	Slc15a2	Mice	UNK	Rank	Top 25	Other Identified Cell Types	TRAP+Affymetrix Microarray	Doyle_Cell_2008	Astrocyte_All_Doyle_Cell_2008	Astrocyte
Astrocyte	All	Cortex	SLC1A2	Slc1a2	Mice	UNK	Rank	Top 25	Other Identified Cell Types	TRAP+Affymetrix Microarray	Doyle_Cell_2008	Astrocyte_All_Doyle_Cell_2008	Astrocyte
Astrocyte	All	Cortex	SPP1	Spp1	Mice	UNK	Rank	Top 25	Other Identified Cell Types	TRAP+Affymetrix Microarray	Doyle_Cell_2008	Astrocyte_All_Doyle_Cell_2008	Astrocyte
Astrocyte	All	Cortex	NA	T2bp	Mice	UNK	Rank	Top 25	Other Identified Cell Types	TRAP+Affymetrix Microarray	Doyle_Cell_2008	Astrocyte_All_Doyle_Cell_2008	Astrocyte
Astrocyte	All	Cortex	UPP2	Upp1	Mice	UNK	Rank	Top 25	Other Identified Cell Types	TRAP+Affymetrix Microarray	Doyle_Cell_2008	Astrocyte_All_Doyle_Cell_2008	Astrocyte
Astrocyte	All	S1 Cortex, CA1 Hippocampus	MARCH2	March2	Mice	P21-P31	Enrichment	99.9% posterior probability	Other cortical cell types	RNAseq	Zeisel_Science_2015	Astrocyte_All_Zeisel_Science_2015	Astrocyte
Astrocyte	All	S1 Cortex, CA1 Hippocampus	NA	1110054m08rik	Mice	P21-P31	Enrichment	99.9% posterior probability	Other cortical cell types	RNAseq	Zeisel_Science_2015	Astrocyte_All_Zeisel_Science_2015	Astrocyte
Astrocyte	All	S1 Cortex, CA1 Hippocampus	NA	2610017i09rik	Mice	P21-P31	Enrichment	99.9% posterior probability	Other cortical cell types	RNAseq	Zeisel_Science_2015	Astrocyte_All_Zeisel_Science_2015	Astrocyte
Astrocyte	All	S1 Cortex, CA1 Hippocampus	NA	2610100l16rik	Mice	P21-P31	Enrichment	99.9% posterior probability	Other cortical cell types	RNAseq	Zeisel_Science_2015	Astrocyte_All_Zeisel_Science_2015	Astrocyte
Astrocyte	All	S1 Cortex, CA1 Hippocampus	NA	2900052n01rik	Mice	P21-P31	Enrichment	99.9% posterior probability	Other cortical cell types	RNAseq	Zeisel_Science_2015	Astrocyte_All_Zeisel_Science_2015	Astrocyte
Astrocyte	All	S1 Cortex, CA1 Hippocampus	NA	9630001p10rik	Mice	P21-P31	Enrichment	99.9% posterior probability	Other cortical cell types	RNAseq	Zeisel_Science_2015	Astrocyte_All_Zeisel_Science_2015	Astrocyte
Astrocyte	All	S1 Cortex, CA1 Hippocampus	AASS	Aass	Mice	P21-P31	Enrichment	99.9% posterior probability	Other cortical cell types	RNAseq	Zeisel_Science_2015	Astrocyte_All_Zeisel_Science_2015	Astrocyte
Astrocyte	All	S1 Cortex, CA1 Hippocampus	ABCB9	Abcb9	Mice	P21-P31	Enrichment	99.9% posterior probability	Other cortical cell types	RNAseq	Zeisel_Science_2015	Astrocyte_All_Zeisel_Science_2015	Astrocyte
Astrocyte	All	S1 Cortex, CA1 Hippocampus	ABHD1	Abhd1	Mice	P21-P31	Enrichment	99.9% posterior probability	Other cortical cell types	RNAseq	Zeisel_Science_2015	Astrocyte_All_Zeisel_Science_2015	Astrocyte
Astrocyte	All	S1 Cortex, CA1 Hippocampus	ETFA	Acadvl	Mice	P21-P31	Enrichment	99.9% posterior probability	Other cortical cell types	RNAseq	Zeisel_Science_2015	Astrocyte_All_Zeisel_Science_2015	Astrocyte
Astrocyte	All	S1 Cortex, CA1 Hippocampus	ACOT11	Acot11	Mice	P21-P31	Enrichment	99.9% posterior probability	Other cortical cell types	RNAseq	Zeisel_Science_2015	Astrocyte_All_Zeisel_Science_2015	Astrocyte
Astrocyte	All	S1 Cortex, CA1 Hippocampus	ACSBG2	Acsbg1	Mice	P21-P31	Enrichment	99.9% posterior probability	Other cortical cell types	RNAseq	Zeisel_Science_2015	Astrocyte_All_Zeisel_Science_2015	Astrocyte
Astrocyte	All	S1 Cortex, CA1 Hippocampus	ACSL4	Acsl3	Mice	P21-P31	Enrichment	99.9% posterior probability	Other cortical cell types	RNAseq	Zeisel_Science_2015	Astrocyte_All_Zeisel_Science_2015	Astrocyte
Astrocyte	All	S1 Cortex, CA1 Hippocampus	ACSL6	Acsl6	Mice	P21-P31	Enrichment	99.9% posterior probability	Other cortical cell types	RNAseq	Zeisel_Science_2015	Astrocyte_All_Zeisel_Science_2015	Astrocyte
Astrocyte	All	S1 Cortex, CA1 Hippocampus	ACSS1	Acss1	Mice	P21-P31	Enrichment	99.9% posterior probability	Other cortical cell types	RNAseq	Zeisel_Science_2015	Astrocyte_All_Zeisel_Science_2015	Astrocyte
Astrocyte	All	S1 Cortex, CA1 Hippocampus	ACSS2	Acss2	Mice	P21-P31	Enrichment	99.9% posterior probability	Other cortical cell types	RNAseq	Zeisel_Science_2015	Astrocyte_All_Zeisel_Science_2015	Astrocyte
Astrocyte	All	S1 Cortex, CA1 Hippocampus	ADCY4	Adcy2	Mice	P21-P31	Enrichment	99.9% posterior probability	Other cortical cell types	RNAseq	Zeisel_Science_2015	Astrocyte_All_Zeisel_Science_2015	Astrocyte
Astrocyte	All	S1 Cortex, CA1 Hippocampus	ADD1	Add3	Mice	P21-P31	Enrichment	99.9% posterior probability	Other cortical cell types	RNAseq	Zeisel_Science_2015	Astrocyte_All_Zeisel_Science_2015	Astrocyte
Astrocyte	All	S1 Cortex, CA1 Hippocampus	ADK	Adk	Mice	P21-P31	Enrichment	99.9% posterior probability	Other cortical cell types	RNAseq	Zeisel_Science_2015	Astrocyte_All_Zeisel_Science_2015	Astrocyte
Astrocyte	All	S1 Cortex, CA1 Hippocampus	AGL	Agl	Mice	P21-P31	Enrichment	99.9% posterior probability	Other cortical cell types	RNAseq	Zeisel_Science_2015	Astrocyte_All_Zeisel_Science_2015	Astrocyte
Astrocyte	All	S1 Cortex, CA1 Hippocampus	AGPAT4	Agpat3	Mice	P21-P31	Enrichment	99.9% posterior probability	Other cortical cell types	RNAseq	Zeisel_Science_2015	Astrocyte_All_Zeisel_Science_2015	Astrocyte
Astrocyte	All	S1 Cortex, CA1 Hippocampus	AGPAT5	Agpat5	Mice	P21-P31	Enrichment	99.9% posterior probability	Other cortical cell types	RNAseq	Zeisel_Science_2015	Astrocyte_All_Zeisel_Science_2015	Astrocyte
Astrocyte	All	S1 Cortex, CA1 Hippocampus	AHCYL2	Ahcyl1	Mice	P21-P31	Enrichment	99.9% posterior probability	Other cortical cell types	RNAseq	Zeisel_Science_2015	Astrocyte_All_Zeisel_Science_2015	Astrocyte
Astrocyte	All	S1 Cortex, CA1 Hippocampus	AIFM2	Aifm2	Mice	P21-P31	Enrichment	99.9% posterior probability	Other cortical cell types	RNAseq	Zeisel_Science_2015	Astrocyte_All_Zeisel_Science_2015	Astrocyte
Astrocyte	All	S1 Cortex, CA1 Hippocampus	AK3	Ak3	Mice	P21-P31	Enrichment	99.9% posterior probability	Other cortical cell types	RNAseq	Zeisel_Science_2015	Astrocyte_All_Zeisel_Science_2015	Astrocyte
Astrocyte	All	S1 Cortex, CA1 Hippocampus	AKT1	Akt2	Mice	P21-P31	Enrichment	99.9% posterior probability	Other cortical cell types	RNAseq	Zeisel_Science_2015	Astrocyte_All_Zeisel_Science_2015	Astrocyte
Astrocyte	All	S1 Cortex, CA1 Hippocampus	ALDH7A1	Aldh7a1	Mice	P21-P31	Enrichment	99.9% posterior probability	Other cortical cell types	RNAseq	Zeisel_Science_2015	Astrocyte_All_Zeisel_Science_2015	Astrocyte
Astrocyte	All	S1 Cortex, CA1 Hippocampus	ALDOA	Aldoc	Mice	P21-P31	Enrichment	99.9% posterior probability	Other cortical cell types	RNAseq	Zeisel_Science_2015	Astrocyte_All_Zeisel_Science_2015	Astrocyte
Astrocyte	All	S1 Cortex, CA1 Hippocampus	ALPK1	Alpk1	Mice	P21-P31	Enrichment	99.9% posterior probability	Other cortical cell types	RNAseq	Zeisel_Science_2015	Astrocyte_All_Zeisel_Science_2015	Astrocyte
Astrocyte	All	S1 Cortex, CA1 Hippocampus	AMER2	Amer2	Mice	P21-P31	Enrichment	99.9% posterior probability	Other cortical cell types	RNAseq	Zeisel_Science_2015	Astrocyte_All_Zeisel_Science_2015	Astrocyte
Astrocyte	All	S1 Cortex, CA1 Hippocampus	AMPD2	Ampd3	Mice	P21-P31	Enrichment	99.9% posterior probability	Other cortical cell types	RNAseq	Zeisel_Science_2015	Astrocyte_All_Zeisel_Science_2015	Astrocyte
Astrocyte	All	S1 Cortex, CA1 Hippocampus	AMT	Amt	Mice	P21-P31	Enrichment	99.9% posterior probability	Other cortical cell types	RNAseq	Zeisel_Science_2015	Astrocyte_All_Zeisel_Science_2015	Astrocyte
Astrocyte	All	S1 Cortex, CA1 Hippocampus	ARHGEF10	Arhgef10l	Mice	P21-P31	Enrichment	99.9% posterior probability	Other cortical cell types	RNAseq	Zeisel_Science_2015	Astrocyte_All_Zeisel_Science_2015	Astrocyte
Astrocyte	All	S1 Cortex, CA1 Hippocampus	ASPG	Aspg	Mice	P21-P31	Enrichment	99.9% posterior probability	Other cortical cell types	RNAseq	Zeisel_Science_2015	Astrocyte_All_Zeisel_Science_2015	Astrocyte
Astrocyte	All	S1 Cortex, CA1 Hippocampus	ATL1	Atl2	Mice	P21-P31	Enrichment	99.9% posterior probability	Other cortical cell types	RNAseq	Zeisel_Science_2015	Astrocyte_All_Zeisel_Science_2015	Astrocyte
Astrocyte	All	S1 Cortex, CA1 Hippocampus	ATOH8	Atoh8	Mice	P21-P31	Enrichment	99.9% posterior probability	Other cortical cell types	RNAseq	Zeisel_Science_2015	Astrocyte_All_Zeisel_Science_2015	Astrocyte
Astrocyte	All	S1 Cortex, CA1 Hippocampus	NA	B230209k01rik	Mice	P21-P31	Enrichment	99.9% posterior probability	Other cortical cell types	RNAseq	Zeisel_Science_2015	Astrocyte_All_Zeisel_Science_2015	Astrocyte
Astrocyte	All	S1 Cortex, CA1 Hippocampus	NA	B3galtl	Mice	P21-P31	Enrichment	99.9% posterior probability	Other cortical cell types	RNAseq	Zeisel_Science_2015	Astrocyte_All_Zeisel_Science_2015	Astrocyte
Astrocyte	All	S1 Cortex, CA1 Hippocampus	BAALC	Baalc	Mice	P21-P31	Enrichment	99.9% posterior probability	Other cortical cell types	RNAseq	Zeisel_Science_2015	Astrocyte_All_Zeisel_Science_2015	Astrocyte
Astrocyte	All	S1 Cortex, CA1 Hippocampus	BMP7	Bmp7	Mice	P21-P31	Enrichment	99.9% posterior probability	Other cortical cell types	RNAseq	Zeisel_Science_2015	Astrocyte_All_Zeisel_Science_2015	Astrocyte
Astrocyte	All	S1 Cortex, CA1 Hippocampus	BMPR1B	Bmpr1a	Mice	P21-P31	Enrichment	99.9% posterior probability	Other cortical cell types	RNAseq	Zeisel_Science_2015	Astrocyte_All_Zeisel_Science_2015	Astrocyte
Astrocyte	All	S1 Cortex, CA1 Hippocampus	BMPR1A	Bmpr1b	Mice	P21-P31	Enrichment	99.9% posterior probability	Other cortical cell types	RNAseq	Zeisel_Science_2015	Astrocyte_All_Zeisel_Science_2015	Astrocyte
Astrocyte	All	S1 Cortex, CA1 Hippocampus	NA	C030037d09rik	Mice	P21-P31	Enrichment	99.9% posterior probability	Other cortical cell types	RNAseq	Zeisel_Science_2015	Astrocyte_All_Zeisel_Science_2015	Astrocyte
Astrocyte	All	S1 Cortex, CA1 Hippocampus	CAPN8	Capn2	Mice	P21-P31	Enrichment	99.9% posterior probability	Other cortical cell types	RNAseq	Zeisel_Science_2015	Astrocyte_All_Zeisel_Science_2015	Astrocyte
Astrocyte	All	S1 Cortex, CA1 Hippocampus	CA5A	Car5b	Mice	P21-P31	Enrichment	99.9% posterior probability	Other cortical cell types	RNAseq	Zeisel_Science_2015	Astrocyte_All_Zeisel_Science_2015	Astrocyte
Astrocyte	All	S1 Cortex, CA1 Hippocampus	CA8	Car8	Mice	P21-P31	Enrichment	99.9% posterior probability	Other cortical cell types	RNAseq	Zeisel_Science_2015	Astrocyte_All_Zeisel_Science_2015	Astrocyte
Astrocyte	All	S1 Cortex, CA1 Hippocampus	DECR1	Cbr3	Mice	P21-P31	Enrichment	99.9% posterior probability	Other cortical cell types	RNAseq	Zeisel_Science_2015	Astrocyte_All_Zeisel_Science_2015	Astrocyte
Astrocyte	All	S1 Cortex, CA1 Hippocampus	CECR2	Cecr2	Mice	P21-P31	Enrichment	99.9% posterior probability	Other cortical cell types	RNAseq	Zeisel_Science_2015	Astrocyte_All_Zeisel_Science_2015	Astrocyte
Astrocyte	All	S1 Cortex, CA1 Hippocampus	NA	Chi3l1	Mice	P21-P31	Enrichment	99.9% posterior probability	Other cortical cell types	RNAseq	Zeisel_Science_2015	Astrocyte_All_Zeisel_Science_2015	Astrocyte
Astrocyte	All	S1 Cortex, CA1 Hippocampus	CHRDL1	Chrdl1	Mice	P21-P31	Enrichment	99.9% posterior probability	Other cortical cell types	RNAseq	Zeisel_Science_2015	Astrocyte_All_Zeisel_Science_2015	Astrocyte
Astrocyte	All	S1 Cortex, CA1 Hippocampus	CHST11	Chst11	Mice	P21-P31	Enrichment	99.9% posterior probability	Other cortical cell types	RNAseq	Zeisel_Science_2015	Astrocyte_All_Zeisel_Science_2015	Astrocyte
Astrocyte	All	S1 Cortex, CA1 Hippocampus	CHST2	Chst2	Mice	P21-P31	Enrichment	99.9% posterior probability	Other cortical cell types	RNAseq	Zeisel_Science_2015	Astrocyte_All_Zeisel_Science_2015	Astrocyte
Astrocyte	All	S1 Cortex, CA1 Hippocampus	CKM	Ckb	Mice	P21-P31	Enrichment	99.9% posterior probability	Other cortical cell types	RNAseq	Zeisel_Science_2015	Astrocyte_All_Zeisel_Science_2015	Astrocyte
Astrocyte	All	S1 Cortex, CA1 Hippocampus	CLDN10	Cldn10	Mice	P21-P31	Enrichment	99.9% posterior probability	Other cortical cell types	RNAseq	Zeisel_Science_2015	Astrocyte_All_Zeisel_Science_2015	Astrocyte
Astrocyte	All	S1 Cortex, CA1 Hippocampus	CLYBL	Clybl	Mice	P21-P31	Enrichment	99.9% posterior probability	Other cortical cell types	RNAseq	Zeisel_Science_2015	Astrocyte_All_Zeisel_Science_2015	Astrocyte
Astrocyte	All	S1 Cortex, CA1 Hippocampus	CMBL	Cmbl	Mice	P21-P31	Enrichment	99.9% posterior probability	Other cortical cell types	RNAseq	Zeisel_Science_2015	Astrocyte_All_Zeisel_Science_2015	Astrocyte
Astrocyte	All	S1 Cortex, CA1 Hippocampus	NAT8B	Cml1	Mice	P21-P31	Enrichment	99.9% posterior probability	Other cortical cell types	RNAseq	Zeisel_Science_2015	Astrocyte_All_Zeisel_Science_2015	Astrocyte
Astrocyte	All	S1 Cortex, CA1 Hippocampus	CMYA5	Cmya5	Mice	P21-P31	Enrichment	99.9% posterior probability	Other cortical cell types	RNAseq	Zeisel_Science_2015	Astrocyte_All_Zeisel_Science_2015	Astrocyte
Astrocyte	All	S1 Cortex, CA1 Hippocampus	IL11RA	Cntfr	Mice	P21-P31	Enrichment	99.9% posterior probability	Other cortical cell types	RNAseq	Zeisel_Science_2015	Astrocyte_All_Zeisel_Science_2015	Astrocyte
Astrocyte	All	S1 Cortex, CA1 Hippocampus	COL11A1	Col16a1	Mice	P21-P31	Enrichment	99.9% posterior probability	Other cortical cell types	RNAseq	Zeisel_Science_2015	Astrocyte_All_Zeisel_Science_2015	Astrocyte
Astrocyte	All	S1 Cortex, CA1 Hippocampus	CRY1	Cry2	Mice	P21-P31	Enrichment	99.9% posterior probability	Other cortical cell types	RNAseq	Zeisel_Science_2015	Astrocyte_All_Zeisel_Science_2015	Astrocyte
Astrocyte	All	S1 Cortex, CA1 Hippocampus	CSPG5	Cspg5	Mice	P21-P31	Enrichment	99.9% posterior probability	Other cortical cell types	RNAseq	Zeisel_Science_2015	Astrocyte_All_Zeisel_Science_2015	Astrocyte
Astrocyte	All	S1 Cortex, CA1 Hippocampus	CTH	Cth	Mice	P21-P31	Enrichment	99.9% posterior probability	Other cortical cell types	RNAseq	Zeisel_Science_2015	Astrocyte_All_Zeisel_Science_2015	Astrocyte
Astrocyte	All	S1 Cortex, CA1 Hippocampus	CTNNBIP1	Ctnnbip1	Mice	P21-P31	Enrichment	99.9% posterior probability	Other cortical cell types	RNAseq	Zeisel_Science_2015	Astrocyte_All_Zeisel_Science_2015	Astrocyte
Astrocyte	All	S1 Cortex, CA1 Hippocampus	CYP2J2	Cyp2j9	Mice	P21-P31	Enrichment	99.9% posterior probability	Other cortical cell types	RNAseq	Zeisel_Science_2015	Astrocyte_All_Zeisel_Science_2015	Astrocyte
Astrocyte	All	S1 Cortex, CA1 Hippocampus	CYP4F22	Cyp4f14	Mice	P21-P31	Enrichment	99.9% posterior probability	Other cortical cell types	RNAseq	Zeisel_Science_2015	Astrocyte_All_Zeisel_Science_2015	Astrocyte
Astrocyte	All	S1 Cortex, CA1 Hippocampus	CYP4V2	Cyp4v3	Mice	P21-P31	Enrichment	99.9% posterior probability	Other cortical cell types	RNAseq	Zeisel_Science_2015	Astrocyte_All_Zeisel_Science_2015	Astrocyte
Astrocyte	All	S1 Cortex, CA1 Hippocampus	CYP7B1	Cyp7b1	Mice	P21-P31	Enrichment	99.9% posterior probability	Other cortical cell types	RNAseq	Zeisel_Science_2015	Astrocyte_All_Zeisel_Science_2015	Astrocyte
Astrocyte	All	S1 Cortex, CA1 Hippocampus	NA	D030047h15rik	Mice	P21-P31	Enrichment	99.9% posterior probability	Other cortical cell types	RNAseq	Zeisel_Science_2015	Astrocyte_All_Zeisel_Science_2015	Astrocyte
Astrocyte	All	S1 Cortex, CA1 Hippocampus	KIAA1755	D630003m21rik	Mice	P21-P31	Enrichment	99.9% posterior probability	Other cortical cell types	RNAseq	Zeisel_Science_2015	Astrocyte_All_Zeisel_Science_2015	Astrocyte
Astrocyte	All	S1 Cortex, CA1 Hippocampus	NA	D630033o11rik	Mice	P21-P31	Enrichment	99.9% posterior probability	Other cortical cell types	RNAseq	Zeisel_Science_2015	Astrocyte_All_Zeisel_Science_2015	Astrocyte
Astrocyte	All	S1 Cortex, CA1 Hippocampus	DBX2	Dbx2	Mice	P21-P31	Enrichment	99.9% posterior probability	Other cortical cell types	RNAseq	Zeisel_Science_2015	Astrocyte_All_Zeisel_Science_2015	Astrocyte
Astrocyte	All	S1 Cortex, CA1 Hippocampus	DECR1	Dhrs4	Mice	P21-P31	Enrichment	99.9% posterior probability	Other cortical cell types	RNAseq	Zeisel_Science_2015	Astrocyte_All_Zeisel_Science_2015	Astrocyte
Astrocyte	All	S1 Cortex, CA1 Hippocampus	DHRS7	Dhrs7	Mice	P21-P31	Enrichment	99.9% posterior probability	Other cortical cell types	RNAseq	Zeisel_Science_2015	Astrocyte_All_Zeisel_Science_2015	Astrocyte
Astrocyte	All	S1 Cortex, CA1 Hippocampus	DSCR3	Dscr3	Mice	P21-P31	Enrichment	99.9% posterior probability	Other cortical cell types	RNAseq	Zeisel_Science_2015	Astrocyte_All_Zeisel_Science_2015	Astrocyte
Astrocyte	All	S1 Cortex, CA1 Hippocampus	DTNB	Dtna	Mice	P21-P31	Enrichment	99.9% posterior probability	Other cortical cell types	RNAseq	Zeisel_Science_2015	Astrocyte_All_Zeisel_Science_2015	Astrocyte
Astrocyte	All	S1 Cortex, CA1 Hippocampus	DTX4	Dtx1	Mice	P21-P31	Enrichment	99.9% posterior probability	Other cortical cell types	RNAseq	Zeisel_Science_2015	Astrocyte_All_Zeisel_Science_2015	Astrocyte
Astrocyte	All	S1 Cortex, CA1 Hippocampus	DZIP1L	Dzip1l	Mice	P21-P31	Enrichment	99.9% posterior probability	Other cortical cell types	RNAseq	Zeisel_Science_2015	Astrocyte_All_Zeisel_Science_2015	Astrocyte
Astrocyte	All	S1 Cortex, CA1 Hippocampus	NA	E030003e18rik	Mice	P21-P31	Enrichment	99.9% posterior probability	Other cortical cell types	RNAseq	Zeisel_Science_2015	Astrocyte_All_Zeisel_Science_2015	Astrocyte
Astrocyte	All	S1 Cortex, CA1 Hippocampus	ELMO3	Elmo2	Mice	P21-P31	Enrichment	99.9% posterior probability	Other cortical cell types	RNAseq	Zeisel_Science_2015	Astrocyte_All_Zeisel_Science_2015	Astrocyte
Astrocyte	All	S1 Cortex, CA1 Hippocampus	ELOVL2	Elovl2	Mice	P21-P31	Enrichment	99.9% posterior probability	Other cortical cell types	RNAseq	Zeisel_Science_2015	Astrocyte_All_Zeisel_Science_2015	Astrocyte
Astrocyte	All	S1 Cortex, CA1 Hippocampus	NA	Epb4.1l5	Mice	P21-P31	Enrichment	99.9% posterior probability	Other cortical cell types	RNAseq	Zeisel_Science_2015	Astrocyte_All_Zeisel_Science_2015	Astrocyte
Astrocyte	All	S1 Cortex, CA1 Hippocampus	EPHX2	Ephx2	Mice	P21-P31	Enrichment	99.9% posterior probability	Other cortical cell types	RNAseq	Zeisel_Science_2015	Astrocyte_All_Zeisel_Science_2015	Astrocyte
Astrocyte	All	S1 Cortex, CA1 Hippocampus	EXOC3L4	Exoc3l4	Mice	P21-P31	Enrichment	99.9% posterior probability	Other cortical cell types	RNAseq	Zeisel_Science_2015	Astrocyte_All_Zeisel_Science_2015	Astrocyte
Astrocyte	All	S1 Cortex, CA1 Hippocampus	EYA4	Eya1	Mice	P21-P31	Enrichment	99.9% posterior probability	Other cortical cell types	RNAseq	Zeisel_Science_2015	Astrocyte_All_Zeisel_Science_2015	Astrocyte
Astrocyte	All	S1 Cortex, CA1 Hippocampus	FABP3	Fabp7	Mice	P21-P31	Enrichment	99.9% posterior probability	Other cortical cell types	RNAseq	Zeisel_Science_2015	Astrocyte_All_Zeisel_Science_2015	Astrocyte
Astrocyte	All	S1 Cortex, CA1 Hippocampus	FAM107A	Fam107a	Mice	P21-P31	Enrichment	99.9% posterior probability	Other cortical cell types	RNAseq	Zeisel_Science_2015	Astrocyte_All_Zeisel_Science_2015	Astrocyte
Astrocyte	All	S1 Cortex, CA1 Hippocampus	FAM161B	Fam161b	Mice	P21-P31	Enrichment	99.9% posterior probability	Other cortical cell types	RNAseq	Zeisel_Science_2015	Astrocyte_All_Zeisel_Science_2015	Astrocyte
Astrocyte	All	S1 Cortex, CA1 Hippocampus	FAM181A	Fam181a	Mice	P21-P31	Enrichment	99.9% posterior probability	Other cortical cell types	RNAseq	Zeisel_Science_2015	Astrocyte_All_Zeisel_Science_2015	Astrocyte
Astrocyte	All	S1 Cortex, CA1 Hippocampus	FAM184A	Fam184a	Mice	P21-P31	Enrichment	99.9% posterior probability	Other cortical cell types	RNAseq	Zeisel_Science_2015	Astrocyte_All_Zeisel_Science_2015	Astrocyte
Astrocyte	All	S1 Cortex, CA1 Hippocampus	FAM184B	Fam184b	Mice	P21-P31	Enrichment	99.9% posterior probability	Other cortical cell types	RNAseq	Zeisel_Science_2015	Astrocyte_All_Zeisel_Science_2015	Astrocyte
Astrocyte	All	S1 Cortex, CA1 Hippocampus	FAM198A	Fam198a	Mice	P21-P31	Enrichment	99.9% posterior probability	Other cortical cell types	RNAseq	Zeisel_Science_2015	Astrocyte_All_Zeisel_Science_2015	Astrocyte
Astrocyte	All	S1 Cortex, CA1 Hippocampus	FAM213A	Fam213a	Mice	P21-P31	Enrichment	99.9% posterior probability	Other cortical cell types	RNAseq	Zeisel_Science_2015	Astrocyte_All_Zeisel_Science_2015	Astrocyte
Astrocyte	All	S1 Cortex, CA1 Hippocampus	FARP2	Farp1	Mice	P21-P31	Enrichment	99.9% posterior probability	Other cortical cell types	RNAseq	Zeisel_Science_2015	Astrocyte_All_Zeisel_Science_2015	Astrocyte
Astrocyte	All	S1 Cortex, CA1 Hippocampus	FBRSL1	Fbrsl1	Mice	P21-P31	Enrichment	99.9% posterior probability	Other cortical cell types	RNAseq	Zeisel_Science_2015	Astrocyte_All_Zeisel_Science_2015	Astrocyte
Astrocyte	All	S1 Cortex, CA1 Hippocampus	FBXO2	Fbxo2	Mice	P21-P31	Enrichment	99.9% posterior probability	Other cortical cell types	RNAseq	Zeisel_Science_2015	Astrocyte_All_Zeisel_Science_2015	Astrocyte
Astrocyte	All	S1 Cortex, CA1 Hippocampus	FGFBP3	Fgfbp3	Mice	P21-P31	Enrichment	99.9% posterior probability	Other cortical cell types	RNAseq	Zeisel_Science_2015	Astrocyte_All_Zeisel_Science_2015	Astrocyte
Astrocyte	All	S1 Cortex, CA1 Hippocampus	FHIT	Fhit	Mice	P21-P31	Enrichment	99.9% posterior probability	Other cortical cell types	RNAseq	Zeisel_Science_2015	Astrocyte_All_Zeisel_Science_2015	Astrocyte
Astrocyte	All	S1 Cortex, CA1 Hippocampus	FMN2	Fmn2	Mice	P21-P31	Enrichment	99.9% posterior probability	Other cortical cell types	RNAseq	Zeisel_Science_2015	Astrocyte_All_Zeisel_Science_2015	Astrocyte
Astrocyte	All	S1 Cortex, CA1 Hippocampus	FREM1	Frem2	Mice	P21-P31	Enrichment	99.9% posterior probability	Other cortical cell types	RNAseq	Zeisel_Science_2015	Astrocyte_All_Zeisel_Science_2015	Astrocyte
Astrocyte	All	S1 Cortex, CA1 Hippocampus	CD180	Frmpd1	Mice	P21-P31	Enrichment	99.9% posterior probability	Other cortical cell types	RNAseq	Zeisel_Science_2015	Astrocyte_All_Zeisel_Science_2015	Astrocyte
Astrocyte	All	S1 Cortex, CA1 Hippocampus	FZD9	Fzd10	Mice	P21-P31	Enrichment	99.9% posterior probability	Other cortical cell types	RNAseq	Zeisel_Science_2015	Astrocyte_All_Zeisel_Science_2015	Astrocyte
Astrocyte	All	S1 Cortex, CA1 Hippocampus	FZD5	Fzd8	Mice	P21-P31	Enrichment	99.9% posterior probability	Other cortical cell types	RNAseq	Zeisel_Science_2015	Astrocyte_All_Zeisel_Science_2015	Astrocyte
Astrocyte	All	S1 Cortex, CA1 Hippocampus	FZD10	Fzd9	Mice	P21-P31	Enrichment	99.9% posterior probability	Other cortical cell types	RNAseq	Zeisel_Science_2015	Astrocyte_All_Zeisel_Science_2015	Astrocyte
Astrocyte	All	S1 Cortex, CA1 Hippocampus	GABRG2	Gabrg1	Mice	P21-P31	Enrichment	99.9% posterior probability	Other cortical cell types	RNAseq	Zeisel_Science_2015	Astrocyte_All_Zeisel_Science_2015	Astrocyte
Astrocyte	All	S1 Cortex, CA1 Hippocampus	GALNT11	Galnt4	Mice	P21-P31	Enrichment	99.9% posterior probability	Other cortical cell types	RNAseq	Zeisel_Science_2015	Astrocyte_All_Zeisel_Science_2015	Astrocyte
Astrocyte	All	S1 Cortex, CA1 Hippocampus	GFAP	Gfap	Mice	P21-P31	Enrichment	99.9% posterior probability	Other cortical cell types	RNAseq	Zeisel_Science_2015	Astrocyte_All_Zeisel_Science_2015	Astrocyte
Astrocyte	All	S1 Cortex, CA1 Hippocampus	GLDC	Gldc	Mice	P21-P31	Enrichment	99.9% posterior probability	Other cortical cell types	RNAseq	Zeisel_Science_2015	Astrocyte_All_Zeisel_Science_2015	Astrocyte
Astrocyte	All	S1 Cortex, CA1 Hippocampus	GLI3	Gli2	Mice	P21-P31	Enrichment	99.9% posterior probability	Other cortical cell types	RNAseq	Zeisel_Science_2015	Astrocyte_All_Zeisel_Science_2015	Astrocyte
Astrocyte	All	S1 Cortex, CA1 Hippocampus	GLUD2	Glud1	Mice	P21-P31	Enrichment	99.9% posterior probability	Other cortical cell types	RNAseq	Zeisel_Science_2015	Astrocyte_All_Zeisel_Science_2015	Astrocyte
Astrocyte	All	S1 Cortex, CA1 Hippocampus	NA	Gm11696	Mice	P21-P31	Enrichment	99.9% posterior probability	Other cortical cell types	RNAseq	Zeisel_Science_2015	Astrocyte_All_Zeisel_Science_2015	Astrocyte
Astrocyte	All	S1 Cortex, CA1 Hippocampus	NA	Gm20751	Mice	P21-P31	Enrichment	99.9% posterior probability	Other cortical cell types	RNAseq	Zeisel_Science_2015	Astrocyte_All_Zeisel_Science_2015	Astrocyte
Astrocyte	All	S1 Cortex, CA1 Hippocampus	DIRAS1	Gm266	Mice	P21-P31	Enrichment	99.9% posterior probability	Other cortical cell types	RNAseq	Zeisel_Science_2015	Astrocyte_All_Zeisel_Science_2015	Astrocyte
Astrocyte	All	S1 Cortex, CA1 Hippocampus	GM2A	Gm2a	Mice	P21-P31	Enrichment	99.9% posterior probability	Other cortical cell types	RNAseq	Zeisel_Science_2015	Astrocyte_All_Zeisel_Science_2015	Astrocyte
Astrocyte	All	S1 Cortex, CA1 Hippocampus	GPAM	Gpam	Mice	P21-P31	Enrichment	99.9% posterior probability	Other cortical cell types	RNAseq	Zeisel_Science_2015	Astrocyte_All_Zeisel_Science_2015	Astrocyte
Astrocyte	All	S1 Cortex, CA1 Hippocampus	GPC2	Gpc2	Mice	P21-P31	Enrichment	99.9% posterior probability	Other cortical cell types	RNAseq	Zeisel_Science_2015	Astrocyte_All_Zeisel_Science_2015	Astrocyte
Astrocyte	All	S1 Cortex, CA1 Hippocampus	GPC4	Gpc6	Mice	P21-P31	Enrichment	99.9% posterior probability	Other cortical cell types	RNAseq	Zeisel_Science_2015	Astrocyte_All_Zeisel_Science_2015	Astrocyte
Astrocyte	All	S1 Cortex, CA1 Hippocampus	GSTM2	Gstm3	Mice	P21-P31	Enrichment	99.9% posterior probability	Other cortical cell types	RNAseq	Zeisel_Science_2015	Astrocyte_All_Zeisel_Science_2015	Astrocyte
Astrocyte	All	S1 Cortex, CA1 Hippocampus	GUCY2F	Gucy2e	Mice	P21-P31	Enrichment	99.9% posterior probability	Other cortical cell types	RNAseq	Zeisel_Science_2015	Astrocyte_All_Zeisel_Science_2015	Astrocyte
Astrocyte	All	S1 Cortex, CA1 Hippocampus	NA	Gyk	Mice	P21-P31	Enrichment	99.9% posterior probability	Other cortical cell types	RNAseq	Zeisel_Science_2015	Astrocyte_All_Zeisel_Science_2015	Astrocyte
Astrocyte	All	S1 Cortex, CA1 Hippocampus	GYS2	Gys1	Mice	P21-P31	Enrichment	99.9% posterior probability	Other cortical cell types	RNAseq	Zeisel_Science_2015	Astrocyte_All_Zeisel_Science_2015	Astrocyte
Astrocyte	All	S1 Cortex, CA1 Hippocampus	HADHB	Hadhb	Mice	P21-P31	Enrichment	99.9% posterior probability	Other cortical cell types	RNAseq	Zeisel_Science_2015	Astrocyte_All_Zeisel_Science_2015	Astrocyte
Astrocyte	All	S1 Cortex, CA1 Hippocampus	HDAC8	Hdac8	Mice	P21-P31	Enrichment	99.9% posterior probability	Other cortical cell types	RNAseq	Zeisel_Science_2015	Astrocyte_All_Zeisel_Science_2015	Astrocyte
Astrocyte	All	S1 Cortex, CA1 Hippocampus	CP	Heph	Mice	P21-P31	Enrichment	99.9% posterior probability	Other cortical cell types	RNAseq	Zeisel_Science_2015	Astrocyte_All_Zeisel_Science_2015	Astrocyte
Astrocyte	All	S1 Cortex, CA1 Hippocampus	HEY1	Hey1	Mice	P21-P31	Enrichment	99.9% posterior probability	Other cortical cell types	RNAseq	Zeisel_Science_2015	Astrocyte_All_Zeisel_Science_2015	Astrocyte
Astrocyte	All	S1 Cortex, CA1 Hippocampus	HIF3A	Hif3a	Mice	P21-P31	Enrichment	99.9% posterior probability	Other cortical cell types	RNAseq	Zeisel_Science_2015	Astrocyte_All_Zeisel_Science_2015	Astrocyte
Astrocyte	All	S1 Cortex, CA1 Hippocampus	HIST1H2BC	Hist1h2bm	Mice	P21-P31	Enrichment	99.9% posterior probability	Other cortical cell types	RNAseq	Zeisel_Science_2015	Astrocyte_All_Zeisel_Science_2015	Astrocyte
Astrocyte	All	S1 Cortex, CA1 Hippocampus	HSD11B1	Hsd11b1	Mice	P21-P31	Enrichment	99.9% posterior probability	Other cortical cell types	RNAseq	Zeisel_Science_2015	Astrocyte_All_Zeisel_Science_2015	Astrocyte
Astrocyte	All	S1 Cortex, CA1 Hippocampus	BDH1	Hsdl2	Mice	P21-P31	Enrichment	99.9% posterior probability	Other cortical cell types	RNAseq	Zeisel_Science_2015	Astrocyte_All_Zeisel_Science_2015	Astrocyte
Astrocyte	All	S1 Cortex, CA1 Hippocampus	HTRA1	Htra1	Mice	P21-P31	Enrichment	99.9% posterior probability	Other cortical cell types	RNAseq	Zeisel_Science_2015	Astrocyte_All_Zeisel_Science_2015	Astrocyte
Astrocyte	All	S1 Cortex, CA1 Hippocampus	PRTG	Igdcc4	Mice	P21-P31	Enrichment	99.9% posterior probability	Other cortical cell types	RNAseq	Zeisel_Science_2015	Astrocyte_All_Zeisel_Science_2015	Astrocyte
Astrocyte	All	S1 Cortex, CA1 Hippocampus	IL33	Il33	Mice	P21-P31	Enrichment	99.9% posterior probability	Other cortical cell types	RNAseq	Zeisel_Science_2015	Astrocyte_All_Zeisel_Science_2015	Astrocyte
Astrocyte	All	S1 Cortex, CA1 Hippocampus	ISOC2	Isoc2a	Mice	P21-P31	Enrichment	99.9% posterior probability	Other cortical cell types	RNAseq	Zeisel_Science_2015	Astrocyte_All_Zeisel_Science_2015	Astrocyte
Astrocyte	All	S1 Cortex, CA1 Hippocampus	ACAD10	Ivd	Mice	P21-P31	Enrichment	99.9% posterior probability	Other cortical cell types	RNAseq	Zeisel_Science_2015	Astrocyte_All_Zeisel_Science_2015	Astrocyte
Astrocyte	All	S1 Cortex, CA1 Hippocampus	KCNG1	Kcng4	Mice	P21-P31	Enrichment	99.9% posterior probability	Other cortical cell types	RNAseq	Zeisel_Science_2015	Astrocyte_All_Zeisel_Science_2015	Astrocyte
Astrocyte	All	S1 Cortex, CA1 Hippocampus	KIFC1	Kifc5b	Mice	P21-P31	Enrichment	99.9% posterior probability	Other cortical cell types	RNAseq	Zeisel_Science_2015	Astrocyte_All_Zeisel_Science_2015	Astrocyte
Astrocyte	All	S1 Cortex, CA1 Hippocampus	L2HGDH	L2hgdh	Mice	P21-P31	Enrichment	99.9% posterior probability	Other cortical cell types	RNAseq	Zeisel_Science_2015	Astrocyte_All_Zeisel_Science_2015	Astrocyte
Astrocyte	All	S1 Cortex, CA1 Hippocampus	LGI4	Lgi4	Mice	P21-P31	Enrichment	99.9% posterior probability	Other cortical cell types	RNAseq	Zeisel_Science_2015	Astrocyte_All_Zeisel_Science_2015	Astrocyte
Astrocyte	All	S1 Cortex, CA1 Hippocampus	LGR5	Lgr4	Mice	P21-P31	Enrichment	99.9% posterior probability	Other cortical cell types	RNAseq	Zeisel_Science_2015	Astrocyte_All_Zeisel_Science_2015	Astrocyte
Astrocyte	All	S1 Cortex, CA1 Hippocampus	LPCAT3	Lpcat3	Mice	P21-P31	Enrichment	99.9% posterior probability	Other cortical cell types	RNAseq	Zeisel_Science_2015	Astrocyte_All_Zeisel_Science_2015	Astrocyte
Astrocyte	All	S1 Cortex, CA1 Hippocampus	LRIG2	Lrig1	Mice	P21-P31	Enrichment	99.9% posterior probability	Other cortical cell types	RNAseq	Zeisel_Science_2015	Astrocyte_All_Zeisel_Science_2015	Astrocyte
Astrocyte	All	S1 Cortex, CA1 Hippocampus	LRP10	Lrp10	Mice	P21-P31	Enrichment	99.9% posterior probability	Other cortical cell types	RNAseq	Zeisel_Science_2015	Astrocyte_All_Zeisel_Science_2015	Astrocyte
Astrocyte	All	S1 Cortex, CA1 Hippocampus	LRP1	Lrp4	Mice	P21-P31	Enrichment	99.9% posterior probability	Other cortical cell types	RNAseq	Zeisel_Science_2015	Astrocyte_All_Zeisel_Science_2015	Astrocyte
Astrocyte	All	S1 Cortex, CA1 Hippocampus	LRRC16B	Lrrc16a	Mice	P21-P31	Enrichment	99.9% posterior probability	Other cortical cell types	RNAseq	Zeisel_Science_2015	Astrocyte_All_Zeisel_Science_2015	Astrocyte
Astrocyte	All	S1 Cortex, CA1 Hippocampus	LRRC2	Lrrc2	Mice	P21-P31	Enrichment	99.9% posterior probability	Other cortical cell types	RNAseq	Zeisel_Science_2015	Astrocyte_All_Zeisel_Science_2015	Astrocyte
Astrocyte	All	S1 Cortex, CA1 Hippocampus	LRCH1	Lrrc8a	Mice	P21-P31	Enrichment	99.9% posterior probability	Other cortical cell types	RNAseq	Zeisel_Science_2015	Astrocyte_All_Zeisel_Science_2015	Astrocyte
Astrocyte	All	S1 Cortex, CA1 Hippocampus	LSAMP	Lsamp	Mice	P21-P31	Enrichment	99.9% posterior probability	Other cortical cell types	RNAseq	Zeisel_Science_2015	Astrocyte_All_Zeisel_Science_2015	Astrocyte
Astrocyte	All	S1 Cortex, CA1 Hippocampus	LUZP2	Luzp2	Mice	P21-P31	Enrichment	99.9% posterior probability	Other cortical cell types	RNAseq	Zeisel_Science_2015	Astrocyte_All_Zeisel_Science_2015	Astrocyte
Astrocyte	All	S1 Cortex, CA1 Hippocampus	LXN	Lxn	Mice	P21-P31	Enrichment	99.9% posterior probability	Other cortical cell types	RNAseq	Zeisel_Science_2015	Astrocyte_All_Zeisel_Science_2015	Astrocyte
Astrocyte	All	S1 Cortex, CA1 Hippocampus	MAPKAPK2	Mapkapk3	Mice	P21-P31	Enrichment	99.9% posterior probability	Other cortical cell types	RNAseq	Zeisel_Science_2015	Astrocyte_All_Zeisel_Science_2015	Astrocyte
Astrocyte	All	S1 Cortex, CA1 Hippocampus	MFAP3L	Mfap3l	Mice	P21-P31	Enrichment	99.9% posterior probability	Other cortical cell types	RNAseq	Zeisel_Science_2015	Astrocyte_All_Zeisel_Science_2015	Astrocyte
Astrocyte	All	S1 Cortex, CA1 Hippocampus	MMGT1	Mmgt2	Mice	P21-P31	Enrichment	99.9% posterior probability	Other cortical cell types	RNAseq	Zeisel_Science_2015	Astrocyte_All_Zeisel_Science_2015	Astrocyte
Astrocyte	All	S1 Cortex, CA1 Hippocampus	MPV17L2	Mpv17l2	Mice	P21-P31	Enrichment	99.9% posterior probability	Other cortical cell types	RNAseq	Zeisel_Science_2015	Astrocyte_All_Zeisel_Science_2015	Astrocyte
Astrocyte	All	S1 Cortex, CA1 Hippocampus	MUC1	Muc1	Mice	P21-P31	Enrichment	99.9% posterior probability	Other cortical cell types	RNAseq	Zeisel_Science_2015	Astrocyte_All_Zeisel_Science_2015	Astrocyte
Astrocyte	All	S1 Cortex, CA1 Hippocampus	NADK2	Nadk2	Mice	P21-P31	Enrichment	99.9% posterior probability	Other cortical cell types	RNAseq	Zeisel_Science_2015	Astrocyte_All_Zeisel_Science_2015	Astrocyte
Astrocyte	All	S1 Cortex, CA1 Hippocampus	NAT6	Nat6	Mice	P21-P31	Enrichment	99.9% posterior probability	Other cortical cell types	RNAseq	Zeisel_Science_2015	Astrocyte_All_Zeisel_Science_2015	Astrocyte
Astrocyte	All	S1 Cortex, CA1 Hippocampus	NAT8B	Nat8	Mice	P21-P31	Enrichment	99.9% posterior probability	Other cortical cell types	RNAseq	Zeisel_Science_2015	Astrocyte_All_Zeisel_Science_2015	Astrocyte
Astrocyte	All	S1 Cortex, CA1 Hippocampus	NCAN	Ncan	Mice	P21-P31	Enrichment	99.9% posterior probability	Other cortical cell types	RNAseq	Zeisel_Science_2015	Astrocyte_All_Zeisel_Science_2015	Astrocyte
Astrocyte	All	S1 Cortex, CA1 Hippocampus	NCKAP5	Nckap5	Mice	P21-P31	Enrichment	99.9% posterior probability	Other cortical cell types	RNAseq	Zeisel_Science_2015	Astrocyte_All_Zeisel_Science_2015	Astrocyte
Astrocyte	All	S1 Cortex, CA1 Hippocampus	NA	Nim1	Mice	P21-P31	Enrichment	99.9% posterior probability	Other cortical cell types	RNAseq	Zeisel_Science_2015	Astrocyte_All_Zeisel_Science_2015	Astrocyte
Astrocyte	All	S1 Cortex, CA1 Hippocampus	NPHS1	Nphs1	Mice	P21-P31	Enrichment	99.9% posterior probability	Other cortical cell types	RNAseq	Zeisel_Science_2015	Astrocyte_All_Zeisel_Science_2015	Astrocyte
Astrocyte	All	S1 Cortex, CA1 Hippocampus	NTSR1	Ntsr2	Mice	P21-P31	Enrichment	99.9% posterior probability	Other cortical cell types	RNAseq	Zeisel_Science_2015	Astrocyte_All_Zeisel_Science_2015	Astrocyte
Astrocyte	All	S1 Cortex, CA1 Hippocampus	OAT	Oat	Mice	P21-P31	Enrichment	99.9% posterior probability	Other cortical cell types	RNAseq	Zeisel_Science_2015	Astrocyte_All_Zeisel_Science_2015	Astrocyte
Astrocyte	All	S1 Cortex, CA1 Hippocampus	PAG1	Pag1	Mice	P21-P31	Enrichment	99.9% posterior probability	Other cortical cell types	RNAseq	Zeisel_Science_2015	Astrocyte_All_Zeisel_Science_2015	Astrocyte
Astrocyte	All	S1 Cortex, CA1 Hippocampus	PAQR7	Paqr7	Mice	P21-P31	Enrichment	99.9% posterior probability	Other cortical cell types	RNAseq	Zeisel_Science_2015	Astrocyte_All_Zeisel_Science_2015	Astrocyte
Astrocyte	All	S1 Cortex, CA1 Hippocampus	PAQR8	Paqr8	Mice	P21-P31	Enrichment	99.9% posterior probability	Other cortical cell types	RNAseq	Zeisel_Science_2015	Astrocyte_All_Zeisel_Science_2015	Astrocyte
Astrocyte	All	S1 Cortex, CA1 Hippocampus	PCDHGC3	Pcdhgc3	Mice	P21-P31	Enrichment	99.9% posterior probability	Other cortical cell types	RNAseq	Zeisel_Science_2015	Astrocyte_All_Zeisel_Science_2015	Astrocyte
Astrocyte	All	S1 Cortex, CA1 Hippocampus	PCED1A	Pced1b	Mice	P21-P31	Enrichment	99.9% posterior probability	Other cortical cell types	RNAseq	Zeisel_Science_2015	Astrocyte_All_Zeisel_Science_2015	Astrocyte
Astrocyte	All	S1 Cortex, CA1 Hippocampus	PDGFRL	Pdgfrl	Mice	P21-P31	Enrichment	99.9% posterior probability	Other cortical cell types	RNAseq	Zeisel_Science_2015	Astrocyte_All_Zeisel_Science_2015	Astrocyte
Astrocyte	All	S1 Cortex, CA1 Hippocampus	PELI1	Peli2	Mice	P21-P31	Enrichment	99.9% posterior probability	Other cortical cell types	RNAseq	Zeisel_Science_2015	Astrocyte_All_Zeisel_Science_2015	Astrocyte
Astrocyte	All	S1 Cortex, CA1 Hippocampus	PGM5	Pgm2	Mice	P21-P31	Enrichment	99.9% posterior probability	Other cortical cell types	RNAseq	Zeisel_Science_2015	Astrocyte_All_Zeisel_Science_2015	Astrocyte
Astrocyte	All	S1 Cortex, CA1 Hippocampus	POLR3H	Polr3h	Mice	P21-P31	Enrichment	99.9% posterior probability	Other cortical cell types	RNAseq	Zeisel_Science_2015	Astrocyte_All_Zeisel_Science_2015	Astrocyte
Astrocyte	All	S1 Cortex, CA1 Hippocampus	PPP1R14C	Ppp1r14b	Mice	P21-P31	Enrichment	99.9% posterior probability	Other cortical cell types	RNAseq	Zeisel_Science_2015	Astrocyte_All_Zeisel_Science_2015	Astrocyte
Astrocyte	All	S1 Cortex, CA1 Hippocampus	PPP1R3D	Ppp1r3d	Mice	P21-P31	Enrichment	99.9% posterior probability	Other cortical cell types	RNAseq	Zeisel_Science_2015	Astrocyte_All_Zeisel_Science_2015	Astrocyte
Astrocyte	All	S1 Cortex, CA1 Hippocampus	PPP1R3G	Ppp1r3g	Mice	P21-P31	Enrichment	99.9% posterior probability	Other cortical cell types	RNAseq	Zeisel_Science_2015	Astrocyte_All_Zeisel_Science_2015	Astrocyte
Astrocyte	All	S1 Cortex, CA1 Hippocampus	PRDX6	Prdx6b	Mice	P21-P31	Enrichment	99.9% posterior probability	Other cortical cell types	RNAseq	Zeisel_Science_2015	Astrocyte_All_Zeisel_Science_2015	Astrocyte
Astrocyte	All	S1 Cortex, CA1 Hippocampus	PRKD3	Prkd1	Mice	P21-P31	Enrichment	99.9% posterior probability	Other cortical cell types	RNAseq	Zeisel_Science_2015	Astrocyte_All_Zeisel_Science_2015	Astrocyte
Astrocyte	All	S1 Cortex, CA1 Hippocampus	PROCA1	Proca1	Mice	P21-P31	Enrichment	99.9% posterior probability	Other cortical cell types	RNAseq	Zeisel_Science_2015	Astrocyte_All_Zeisel_Science_2015	Astrocyte
Astrocyte	All	S1 Cortex, CA1 Hippocampus	NA	Ptplb	Mice	P21-P31	Enrichment	99.9% posterior probability	Other cortical cell types	RNAseq	Zeisel_Science_2015	Astrocyte_All_Zeisel_Science_2015	Astrocyte
Astrocyte	All	S1 Cortex, CA1 Hippocampus	RAB36	Rab34	Mice	P21-P31	Enrichment	99.9% posterior probability	Other cortical cell types	RNAseq	Zeisel_Science_2015	Astrocyte_All_Zeisel_Science_2015	Astrocyte
Astrocyte	All	S1 Cortex, CA1 Hippocampus	RANBP3L	Ranbp3l	Mice	P21-P31	Enrichment	99.9% posterior probability	Other cortical cell types	RNAseq	Zeisel_Science_2015	Astrocyte_All_Zeisel_Science_2015	Astrocyte
Astrocyte	All	S1 Cortex, CA1 Hippocampus	RASA3	Rasa2	Mice	P21-P31	Enrichment	99.9% posterior probability	Other cortical cell types	RNAseq	Zeisel_Science_2015	Astrocyte_All_Zeisel_Science_2015	Astrocyte
Astrocyte	All	S1 Cortex, CA1 Hippocampus	RB1	Rb1	Mice	P21-P31	Enrichment	99.9% posterior probability	Other cortical cell types	RNAseq	Zeisel_Science_2015	Astrocyte_All_Zeisel_Science_2015	Astrocyte
Astrocyte	All	S1 Cortex, CA1 Hippocampus	RBM20	Rbm20	Mice	P21-P31	Enrichment	99.9% posterior probability	Other cortical cell types	RNAseq	Zeisel_Science_2015	Astrocyte_All_Zeisel_Science_2015	Astrocyte
Astrocyte	All	S1 Cortex, CA1 Hippocampus	RCN2	Rcn2	Mice	P21-P31	Enrichment	99.9% posterior probability	Other cortical cell types	RNAseq	Zeisel_Science_2015	Astrocyte_All_Zeisel_Science_2015	Astrocyte
Astrocyte	All	S1 Cortex, CA1 Hippocampus	RELT	Relt	Mice	P21-P31	Enrichment	99.9% posterior probability	Other cortical cell types	RNAseq	Zeisel_Science_2015	Astrocyte_All_Zeisel_Science_2015	Astrocyte
Astrocyte	All	S1 Cortex, CA1 Hippocampus	RGMA	Rgma	Mice	P21-P31	Enrichment	99.9% posterior probability	Other cortical cell types	RNAseq	Zeisel_Science_2015	Astrocyte_All_Zeisel_Science_2015	Astrocyte
Astrocyte	All	S1 Cortex, CA1 Hippocampus	RGS17	Rgs20	Mice	P21-P31	Enrichment	99.9% posterior probability	Other cortical cell types	RNAseq	Zeisel_Science_2015	Astrocyte_All_Zeisel_Science_2015	Astrocyte
Astrocyte	All	S1 Cortex, CA1 Hippocampus	RLBP1	Rlbp1	Mice	P21-P31	Enrichment	99.9% posterior probability	Other cortical cell types	RNAseq	Zeisel_Science_2015	Astrocyte_All_Zeisel_Science_2015	Astrocyte
Astrocyte	All	S1 Cortex, CA1 Hippocampus	RNF180	Rnf180	Mice	P21-P31	Enrichment	99.9% posterior probability	Other cortical cell types	RNAseq	Zeisel_Science_2015	Astrocyte_All_Zeisel_Science_2015	Astrocyte
Astrocyte	All	S1 Cortex, CA1 Hippocampus	CD151	Rom1	Mice	P21-P31	Enrichment	99.9% posterior probability	Other cortical cell types	RNAseq	Zeisel_Science_2015	Astrocyte_All_Zeisel_Science_2015	Astrocyte
Astrocyte	All	S1 Cortex, CA1 Hippocampus	SCARA3	Scara3	Mice	P21-P31	Enrichment	99.9% posterior probability	Other cortical cell types	RNAseq	Zeisel_Science_2015	Astrocyte_All_Zeisel_Science_2015	Astrocyte
Astrocyte	All	S1 Cortex, CA1 Hippocampus	SDSL	Sdsl	Mice	P21-P31	Enrichment	99.9% posterior probability	Other cortical cell types	RNAseq	Zeisel_Science_2015	Astrocyte_All_Zeisel_Science_2015	Astrocyte
Astrocyte	All	S1 Cortex, CA1 Hippocampus	SESN1	Sesn3	Mice	P21-P31	Enrichment	99.9% posterior probability	Other cortical cell types	RNAseq	Zeisel_Science_2015	Astrocyte_All_Zeisel_Science_2015	Astrocyte
Astrocyte	All	S1 Cortex, CA1 Hippocampus	SKIDA1	Skida1	Mice	P21-P31	Enrichment	99.9% posterior probability	Other cortical cell types	RNAseq	Zeisel_Science_2015	Astrocyte_All_Zeisel_Science_2015	Astrocyte
Astrocyte	All	S1 Cortex, CA1 Hippocampus	SLC12A9	Slc12a9	Mice	P21-P31	Enrichment	99.9% posterior probability	Other cortical cell types	RNAseq	Zeisel_Science_2015	Astrocyte_All_Zeisel_Science_2015	Astrocyte
Astrocyte	All	S1 Cortex, CA1 Hippocampus	SLC13A3	Slc13a3	Mice	P21-P31	Enrichment	99.9% posterior probability	Other cortical cell types	RNAseq	Zeisel_Science_2015	Astrocyte_All_Zeisel_Science_2015	Astrocyte
Astrocyte	All	S1 Cortex, CA1 Hippocampus	SLC18B1	Slc18b1	Mice	P21-P31	Enrichment	99.9% posterior probability	Other cortical cell types	RNAseq	Zeisel_Science_2015	Astrocyte_All_Zeisel_Science_2015	Astrocyte
Astrocyte	All	S1 Cortex, CA1 Hippocampus	SLC1A4	Slc1a4	Mice	P21-P31	Enrichment	99.9% posterior probability	Other cortical cell types	RNAseq	Zeisel_Science_2015	Astrocyte_All_Zeisel_Science_2015	Astrocyte
Astrocyte	All	S1 Cortex, CA1 Hippocampus	SLC25A20	Slc25a20	Mice	P21-P31	Enrichment	99.9% posterior probability	Other cortical cell types	RNAseq	Zeisel_Science_2015	Astrocyte_All_Zeisel_Science_2015	Astrocyte
Astrocyte	All	S1 Cortex, CA1 Hippocampus	SLC25A36	Slc25a33	Mice	P21-P31	Enrichment	99.9% posterior probability	Other cortical cell types	RNAseq	Zeisel_Science_2015	Astrocyte_All_Zeisel_Science_2015	Astrocyte
Astrocyte	All	S1 Cortex, CA1 Hippocampus	SLC26A6	Slc26a6	Mice	P21-P31	Enrichment	99.9% posterior probability	Other cortical cell types	RNAseq	Zeisel_Science_2015	Astrocyte_All_Zeisel_Science_2015	Astrocyte
Astrocyte	All	S1 Cortex, CA1 Hippocampus	SLC27A4	Slc27a1	Mice	P21-P31	Enrichment	99.9% posterior probability	Other cortical cell types	RNAseq	Zeisel_Science_2015	Astrocyte_All_Zeisel_Science_2015	Astrocyte
Astrocyte	All	S1 Cortex, CA1 Hippocampus	SLC30A10	Slc30a10	Mice	P21-P31	Enrichment	99.9% posterior probability	Other cortical cell types	RNAseq	Zeisel_Science_2015	Astrocyte_All_Zeisel_Science_2015	Astrocyte
Astrocyte	All	S1 Cortex, CA1 Hippocampus	SLC36A1	Slc36a2	Mice	P21-P31	Enrichment	99.9% posterior probability	Other cortical cell types	RNAseq	Zeisel_Science_2015	Astrocyte_All_Zeisel_Science_2015	Astrocyte
Astrocyte	All	S1 Cortex, CA1 Hippocampus	SLC46A1	Slc46a1	Mice	P21-P31	Enrichment	99.9% posterior probability	Other cortical cell types	RNAseq	Zeisel_Science_2015	Astrocyte_All_Zeisel_Science_2015	Astrocyte
Astrocyte	All	S1 Cortex, CA1 Hippocampus	SLC6A1	Slc6a11	Mice	P21-P31	Enrichment	99.9% posterior probability	Other cortical cell types	RNAseq	Zeisel_Science_2015	Astrocyte_All_Zeisel_Science_2015	Astrocyte
Astrocyte	All	S1 Cortex, CA1 Hippocampus	SLC7A1	Slc7a11	Mice	P21-P31	Enrichment	99.9% posterior probability	Other cortical cell types	RNAseq	Zeisel_Science_2015	Astrocyte_All_Zeisel_Science_2015	Astrocyte
Astrocyte	All	S1 Cortex, CA1 Hippocampus	SLITRK3	Slitrk2	Mice	P21-P31	Enrichment	99.9% posterior probability	Other cortical cell types	RNAseq	Zeisel_Science_2015	Astrocyte_All_Zeisel_Science_2015	Astrocyte
Astrocyte	All	S1 Cortex, CA1 Hippocampus	SNORD42B	Snord42b	Mice	P21-P31	Enrichment	99.9% posterior probability	Other cortical cell types	RNAseq	Zeisel_Science_2015	Astrocyte_All_Zeisel_Science_2015	Astrocyte
Astrocyte	All	S1 Cortex, CA1 Hippocampus	SNTA1	Snta1	Mice	P21-P31	Enrichment	99.9% posterior probability	Other cortical cell types	RNAseq	Zeisel_Science_2015	Astrocyte_All_Zeisel_Science_2015	Astrocyte
Astrocyte	All	S1 Cortex, CA1 Hippocampus	SPIRE1	Spire1	Mice	P21-P31	Enrichment	99.9% posterior probability	Other cortical cell types	RNAseq	Zeisel_Science_2015	Astrocyte_All_Zeisel_Science_2015	Astrocyte
Astrocyte	All	S1 Cortex, CA1 Hippocampus	SPRY2	Spry2	Mice	P21-P31	Enrichment	99.9% posterior probability	Other cortical cell types	RNAseq	Zeisel_Science_2015	Astrocyte_All_Zeisel_Science_2015	Astrocyte
Astrocyte	All	S1 Cortex, CA1 Hippocampus	SPRY4	Spry4	Mice	P21-P31	Enrichment	99.9% posterior probability	Other cortical cell types	RNAseq	Zeisel_Science_2015	Astrocyte_All_Zeisel_Science_2015	Astrocyte
Astrocyte	All	S1 Cortex, CA1 Hippocampus	FGR	Src	Mice	P21-P31	Enrichment	99.9% posterior probability	Other cortical cell types	RNAseq	Zeisel_Science_2015	Astrocyte_All_Zeisel_Science_2015	Astrocyte
Astrocyte	All	S1 Cortex, CA1 Hippocampus	STARD6	Stard6	Mice	P21-P31	Enrichment	99.9% posterior probability	Other cortical cell types	RNAseq	Zeisel_Science_2015	Astrocyte_All_Zeisel_Science_2015	Astrocyte
Astrocyte	All	S1 Cortex, CA1 Hippocampus	SYCP2	Sycp2	Mice	P21-P31	Enrichment	99.9% posterior probability	Other cortical cell types	RNAseq	Zeisel_Science_2015	Astrocyte_All_Zeisel_Science_2015	Astrocyte
Astrocyte	All	S1 Cortex, CA1 Hippocampus	TFCP2	Tfcp2l1	Mice	P21-P31	Enrichment	99.9% posterior probability	Other cortical cell types	RNAseq	Zeisel_Science_2015	Astrocyte_All_Zeisel_Science_2015	Astrocyte
Astrocyte	All	S1 Cortex, CA1 Hippocampus	THBS1	Thbs4	Mice	P21-P31	Enrichment	99.9% posterior probability	Other cortical cell types	RNAseq	Zeisel_Science_2015	Astrocyte_All_Zeisel_Science_2015	Astrocyte
Astrocyte	All	S1 Cortex, CA1 Hippocampus	LBR	Tm7sf2	Mice	P21-P31	Enrichment	99.9% posterior probability	Other cortical cell types	RNAseq	Zeisel_Science_2015	Astrocyte_All_Zeisel_Science_2015	Astrocyte
Astrocyte	All	S1 Cortex, CA1 Hippocampus	TMEM129	Tmem129	Mice	P21-P31	Enrichment	99.9% posterior probability	Other cortical cell types	RNAseq	Zeisel_Science_2015	Astrocyte_All_Zeisel_Science_2015	Astrocyte
Astrocyte	All	S1 Cortex, CA1 Hippocampus	TMEM136	Tmem136	Mice	P21-P31	Enrichment	99.9% posterior probability	Other cortical cell types	RNAseq	Zeisel_Science_2015	Astrocyte_All_Zeisel_Science_2015	Astrocyte
Astrocyte	All	S1 Cortex, CA1 Hippocampus	TMEM218	Tmem218	Mice	P21-P31	Enrichment	99.9% posterior probability	Other cortical cell types	RNAseq	Zeisel_Science_2015	Astrocyte_All_Zeisel_Science_2015	Astrocyte
Astrocyte	All	S1 Cortex, CA1 Hippocampus	TMIE	Tmie	Mice	P21-P31	Enrichment	99.9% posterior probability	Other cortical cell types	RNAseq	Zeisel_Science_2015	Astrocyte_All_Zeisel_Science_2015	Astrocyte
Astrocyte	All	S1 Cortex, CA1 Hippocampus	TPRKB	Tprkb	Mice	P21-P31	Enrichment	99.9% posterior probability	Other cortical cell types	RNAseq	Zeisel_Science_2015	Astrocyte_All_Zeisel_Science_2015	Astrocyte
Astrocyte	All	S1 Cortex, CA1 Hippocampus	TRPS1	Trps1	Mice	P21-P31	Enrichment	99.9% posterior probability	Other cortical cell types	RNAseq	Zeisel_Science_2015	Astrocyte_All_Zeisel_Science_2015	Astrocyte
Astrocyte	All	S1 Cortex, CA1 Hippocampus	TTYH1	Ttyh1	Mice	P21-P31	Enrichment	99.9% posterior probability	Other cortical cell types	RNAseq	Zeisel_Science_2015	Astrocyte_All_Zeisel_Science_2015	Astrocyte
Astrocyte	All	S1 Cortex, CA1 Hippocampus	BLOC1S5-TXNDC5	Txndc5	Mice	P21-P31	Enrichment	99.9% posterior probability	Other cortical cell types	RNAseq	Zeisel_Science_2015	Astrocyte_All_Zeisel_Science_2015	Astrocyte
Astrocyte	All	S1 Cortex, CA1 Hippocampus	UBIAD1	Ubiad1	Mice	P21-P31	Enrichment	99.9% posterior probability	Other cortical cell types	RNAseq	Zeisel_Science_2015	Astrocyte_All_Zeisel_Science_2015	Astrocyte
Astrocyte	All	S1 Cortex, CA1 Hippocampus	UAP1	Ugp2	Mice	P21-P31	Enrichment	99.9% posterior probability	Other cortical cell types	RNAseq	Zeisel_Science_2015	Astrocyte_All_Zeisel_Science_2015	Astrocyte
Astrocyte	All	S1 Cortex, CA1 Hippocampus	USP31	Usp43	Mice	P21-P31	Enrichment	99.9% posterior probability	Other cortical cell types	RNAseq	Zeisel_Science_2015	Astrocyte_All_Zeisel_Science_2015	Astrocyte
Astrocyte	All	S1 Cortex, CA1 Hippocampus	USP22	Usp51	Mice	P21-P31	Enrichment	99.9% posterior probability	Other cortical cell types	RNAseq	Zeisel_Science_2015	Astrocyte_All_Zeisel_Science_2015	Astrocyte
Astrocyte	All	S1 Cortex, CA1 Hippocampus	UTP14A	Utp14b	Mice	P21-P31	Enrichment	99.9% posterior probability	Other cortical cell types	RNAseq	Zeisel_Science_2015	Astrocyte_All_Zeisel_Science_2015	Astrocyte
Astrocyte	All	S1 Cortex, CA1 Hippocampus	WASF3	Wasf3	Mice	P21-P31	Enrichment	99.9% posterior probability	Other cortical cell types	RNAseq	Zeisel_Science_2015	Astrocyte_All_Zeisel_Science_2015	Astrocyte
Astrocyte	All	S1 Cortex, CA1 Hippocampus	XPR1	Xpr1	Mice	P21-P31	Enrichment	99.9% posterior probability	Other cortical cell types	RNAseq	Zeisel_Science_2015	Astrocyte_All_Zeisel_Science_2015	Astrocyte
Astrocyte	All	S1 Cortex, CA1 Hippocampus	ZDHHC18	Zdhhc18	Mice	P21-P31	Enrichment	99.9% posterior probability	Other cortical cell types	RNAseq	Zeisel_Science_2015	Astrocyte_All_Zeisel_Science_2015	Astrocyte
Astrocyte	All	S1 Cortex, CA1 Hippocampus	ZNF219	Zfp219	Mice	P21-P31	Enrichment	99.9% posterior probability	Other cortical cell types	RNAseq	Zeisel_Science_2015	Astrocyte_All_Zeisel_Science_2015	Astrocyte
Astrocyte	All	S1 Cortex, CA1 Hippocampus	ZNF532	Zfp687	Mice	P21-P31	Enrichment	99.9% posterior probability	Other cortical cell types	RNAseq	Zeisel_Science_2015	Astrocyte_All_Zeisel_Science_2015	Astrocyte
Astrocyte	All	S1 Cortex, CA1 Hippocampus	ZMPSTE24	Zmpste24	Mice	P21-P31	Enrichment	99.9% posterior probability	Other cortical cell types	RNAseq	Zeisel_Science_2015	Astrocyte_All_Zeisel_Science_2015	Astrocyte
Astrocyte	All	S1 Cortex, CA1 Hippocampus	ZNRF3	Znrf3	Mice	P21-P31	Enrichment	99.9% posterior probability	Other cortical cell types	RNAseq	Zeisel_Science_2015	Astrocyte_All_Zeisel_Science_2015	Astrocyte
Astrocyte	All	Cortex, Meninges Removed	ABCD1	Abcd2	Mice	Young	Enrichment	>20-fold	All Cells in Cortex	RNAseq	Zhang_JNeuro_2014	Astrocyte_All_Zhang_JNeuro_2014	Astrocyte
Astrocyte	All	Cortex, Meninges Removed	DLD	Aifm3	Mice	Young	Enrichment	>20-fold	All Cells in Cortex	RNAseq	Zhang_JNeuro_2014	Astrocyte_All_Zhang_JNeuro_2014	Astrocyte
Astrocyte	All	Cortex, Meninges Removed	NA	Al464131	Mice	Young	Enrichment	>20-fold	All Cells in Cortex	RNAseq	Zhang_JNeuro_2014	Astrocyte_All_Zhang_JNeuro_2014	Astrocyte
Astrocyte	All	Cortex, Meninges Removed	ALDH1L2	Aldh1l1	Mice	Young	Enrichment	>20-fold	All Cells in Cortex	RNAseq	Zhang_JNeuro_2014	Astrocyte_All_Zhang_JNeuro_2014	Astrocyte
Astrocyte	All	Cortex, Meninges Removed	AQP4	Aqp4	Mice	Young	Enrichment	>20-fold	All Cells in Cortex	RNAseq	Zhang_JNeuro_2014	Astrocyte_All_Zhang_JNeuro_2014	Astrocyte
Astrocyte	All	Cortex, Meninges Removed	ATP13A2	Atp13a4	Mice	Young	Enrichment	>20-fold	All Cells in Cortex	RNAseq	Zhang_JNeuro_2014	Astrocyte_All_Zhang_JNeuro_2014	Astrocyte
Astrocyte	All	Cortex, Meninges Removed	BMPR1A	Bmpr1b	Mice	Young	Enrichment	>20-fold	All Cells in Cortex	RNAseq	Zhang_JNeuro_2014	Astrocyte_All_Zhang_JNeuro_2014	Astrocyte
Astrocyte	All	Cortex, Meninges Removed	CBSL	Cbs	Mice	Young	Enrichment	>20-fold	All Cells in Cortex	RNAseq	Zhang_JNeuro_2014	Astrocyte_All_Zhang_JNeuro_2014	Astrocyte
Astrocyte	All	Cortex, Meninges Removed	CCDC80	Ccdc80	Mice	Young	Enrichment	>20-fold	All Cells in Cortex	RNAseq	Zhang_JNeuro_2014	Astrocyte_All_Zhang_JNeuro_2014	Astrocyte
Astrocyte	All	Cortex, Meninges Removed	CHRDL1	Chrdl1	Mice	Young	Enrichment	>20-fold	All Cells in Cortex	RNAseq	Zhang_JNeuro_2014	Astrocyte_All_Zhang_JNeuro_2014	Astrocyte
Astrocyte	All	Cortex, Meninges Removed	CTH	Cth	Mice	Young	Enrichment	>20-fold	All Cells in Cortex	RNAseq	Zhang_JNeuro_2014	Astrocyte_All_Zhang_JNeuro_2014	Astrocyte
Astrocyte	All	Cortex, Meninges Removed	ERBB2	Egfr	Mice	Young	Enrichment	>20-fold	All Cells in Cortex	RNAseq	Zhang_JNeuro_2014	Astrocyte_All_Zhang_JNeuro_2014	Astrocyte
Astrocyte	All	Cortex, Meninges Removed	ENTPD2	Entpd2	Mice	Young	Enrichment	>20-fold	All Cells in Cortex	RNAseq	Zhang_JNeuro_2014	Astrocyte_All_Zhang_JNeuro_2014	Astrocyte
Astrocyte	All	Cortex, Meninges Removed	FGFR1	Fgfr3	Mice	Young	Enrichment	>20-fold	All Cells in Cortex	RNAseq	Zhang_JNeuro_2014	Astrocyte_All_Zhang_JNeuro_2014	Astrocyte
Astrocyte	All	Cortex, Meninges Removed	FMO2	Fmo1	Mice	Young	Enrichment	>20-fold	All Cells in Cortex	RNAseq	Zhang_JNeuro_2014	Astrocyte_All_Zhang_JNeuro_2014	Astrocyte
Astrocyte	All	Cortex, Meninges Removed	FZD9	Fzd10	Mice	Young	Enrichment	>20-fold	All Cells in Cortex	RNAseq	Zhang_JNeuro_2014	Astrocyte_All_Zhang_JNeuro_2014	Astrocyte
Astrocyte	All	Cortex, Meninges Removed	GDPD2	Gdpd2	Mice	Young	Enrichment	>20-fold	All Cells in Cortex	RNAseq	Zhang_JNeuro_2014	Astrocyte_All_Zhang_JNeuro_2014	Astrocyte
Astrocyte	All	Cortex, Meninges Removed	GRHL2	Grhl1	Mice	Young	Enrichment	>20-fold	All Cells in Cortex	RNAseq	Zhang_JNeuro_2014	Astrocyte_All_Zhang_JNeuro_2014	Astrocyte
Astrocyte	All	Cortex, Meninges Removed	GRM1	Grm3	Mice	Young	Enrichment	>20-fold	All Cells in Cortex	RNAseq	Zhang_JNeuro_2014	Astrocyte_All_Zhang_JNeuro_2014	Astrocyte
Astrocyte	All	Cortex, Meninges Removed	HGF	Hgf	Mice	Young	Enrichment	>20-fold	All Cells in Cortex	RNAseq	Zhang_JNeuro_2014	Astrocyte_All_Zhang_JNeuro_2014	Astrocyte
Astrocyte	All	Cortex, Meninges Removed	ITGA7	Itga7	Mice	Young	Enrichment	>20-fold	All Cells in Cortex	RNAseq	Zhang_JNeuro_2014	Astrocyte_All_Zhang_JNeuro_2014	Astrocyte
Astrocyte	All	Cortex, Meninges Removed	ITIH2	Itih3	Mice	Young	Enrichment	>20-fold	All Cells in Cortex	RNAseq	Zhang_JNeuro_2014	Astrocyte_All_Zhang_JNeuro_2014	Astrocyte
Astrocyte	All	Cortex, Meninges Removed	KCNN2	Kcnn3	Mice	Young	Enrichment	>20-fold	All Cells in Cortex	RNAseq	Zhang_JNeuro_2014	Astrocyte_All_Zhang_JNeuro_2014	Astrocyte
Astrocyte	All	Cortex, Meninges Removed	LRIG2	Lrig1	Mice	Young	Enrichment	>20-fold	All Cells in Cortex	RNAseq	Zhang_JNeuro_2014	Astrocyte_All_Zhang_JNeuro_2014	Astrocyte
Astrocyte	All	Cortex, Meninges Removed	MLC1	Mlc1	Mice	Young	Enrichment	>20-fold	All Cells in Cortex	RNAseq	Zhang_JNeuro_2014	Astrocyte_All_Zhang_JNeuro_2014	Astrocyte
Astrocyte	All	Cortex, Meninges Removed	NWD1	Nwd1	Mice	Young	Enrichment	>20-fold	All Cells in Cortex	RNAseq	Zhang_JNeuro_2014	Astrocyte_All_Zhang_JNeuro_2014	Astrocyte
Astrocyte	All	Cortex, Meninges Removed	ARGFX	Otx1	Mice	Young	Enrichment	>20-fold	All Cells in Cortex	RNAseq	Zhang_JNeuro_2014	Astrocyte_All_Zhang_JNeuro_2014	Astrocyte
Astrocyte	All	Cortex, Meninges Removed	PAQR5	Paqr6	Mice	Young	Enrichment	>20-fold	All Cells in Cortex	RNAseq	Zhang_JNeuro_2014	Astrocyte_All_Zhang_JNeuro_2014	Astrocyte
Astrocyte	All	Cortex, Meninges Removed	PHKG2	Phkg1	Mice	Young	Enrichment	>20-fold	All Cells in Cortex	RNAseq	Zhang_JNeuro_2014	Astrocyte_All_Zhang_JNeuro_2014	Astrocyte
Astrocyte	All	Cortex, Meninges Removed	PLA2G3	Pla2g3	Mice	Young	Enrichment	>20-fold	All Cells in Cortex	RNAseq	Zhang_JNeuro_2014	Astrocyte_All_Zhang_JNeuro_2014	Astrocyte
Astrocyte	All	Cortex, Meninges Removed	PLCD4	Plcd4	Mice	Young	Enrichment	>20-fold	All Cells in Cortex	RNAseq	Zhang_JNeuro_2014	Astrocyte_All_Zhang_JNeuro_2014	Astrocyte
Astrocyte	All	Cortex, Meninges Removed	PPP1R3C	Ppp1r3c	Mice	Young	Enrichment	>20-fold	All Cells in Cortex	RNAseq	Zhang_JNeuro_2014	Astrocyte_All_Zhang_JNeuro_2014	Astrocyte
Astrocyte	All	Cortex, Meninges Removed	PTX3	Ptx3	Mice	Young	Enrichment	>20-fold	All Cells in Cortex	RNAseq	Zhang_JNeuro_2014	Astrocyte_All_Zhang_JNeuro_2014	Astrocyte
Astrocyte	All	Cortex, Meninges Removed	SLC14A2	Slc14a1	Mice	Young	Enrichment	>20-fold	All Cells in Cortex	RNAseq	Zhang_JNeuro_2014	Astrocyte_All_Zhang_JNeuro_2014	Astrocyte
Astrocyte	All	Cortex, Meninges Removed	SLC30A10	Slc30a10	Mice	Young	Enrichment	>20-fold	All Cells in Cortex	RNAseq	Zhang_JNeuro_2014	Astrocyte_All_Zhang_JNeuro_2014	Astrocyte
Astrocyte	All	Cortex, Meninges Removed	SLC4A5	Slc4a4	Mice	Young	Enrichment	>20-fold	All Cells in Cortex	RNAseq	Zhang_JNeuro_2014	Astrocyte_All_Zhang_JNeuro_2014	Astrocyte
Astrocyte	All	Cortex, Meninges Removed	SLC6A1	Slc6a11	Mice	Young	Enrichment	>20-fold	All Cells in Cortex	RNAseq	Zhang_JNeuro_2014	Astrocyte_All_Zhang_JNeuro_2014	Astrocyte
Astrocyte	All	Cortex, Meninges Removed	SORCS1	Sorcs2	Mice	Young	Enrichment	>20-fold	All Cells in Cortex	RNAseq	Zhang_JNeuro_2014	Astrocyte_All_Zhang_JNeuro_2014	Astrocyte
Astrocyte	All	Cortex, Meninges Removed	SOX1	Sox9	Mice	Young	Enrichment	>20-fold	All Cells in Cortex	RNAseq	Zhang_JNeuro_2014	Astrocyte_All_Zhang_JNeuro_2014	Astrocyte
Astrocyte	All	Cortex, Meninges Removed	TNR	Tnc	Mice	Young	Enrichment	>20-fold	All Cells in Cortex	RNAseq	Zhang_JNeuro_2014	Astrocyte_All_Zhang_JNeuro_2014	Astrocyte
Endothelial	All	Cortex	NA	1700097n02rik	Mice	Young	Enrichment	>20 fold	Other cortical cell types	Affymetrix Microarray	Daneman_PLOS_2010	Endothelial_All_Daneman_PLOS_2010	Endothelial
Endothelial	All	Cortex	NA	4933417m04rik	Mice	Young	Enrichment	>20 fold	Other cortical cell types	Affymetrix Microarray	Daneman_PLOS_2010	Endothelial_All_Daneman_PLOS_2010	Endothelial
Endothelial	All	Cortex	NA	5830443l24rik	Mice	Young	Enrichment	>20 fold	Other cortical cell types	Affymetrix Microarray	Daneman_PLOS_2010	Endothelial_All_Daneman_PLOS_2010	Endothelial
Endothelial	All	Cortex	ABCB4	Abcb1a	Mice	Young	Enrichment	>20 fold	Other cortical cell types	Affymetrix Microarray	Daneman_PLOS_2010	Endothelial_All_Daneman_PLOS_2010	Endothelial
Endothelial	All	Cortex	AKR1D1	Akr1c14	Mice	Young	Enrichment	>20 fold	Other cortical cell types	Affymetrix Microarray	Daneman_PLOS_2010	Endothelial_All_Daneman_PLOS_2010	Endothelial
Endothelial	All	Cortex	AQP11	Aqp11	Mice	Young	Enrichment	>20 fold	Other cortical cell types	Affymetrix Microarray	Daneman_PLOS_2010	Endothelial_All_Daneman_PLOS_2010	Endothelial
Endothelial	All	Cortex	NA	Atp10	Mice	Young	Enrichment	>20 fold	Other cortical cell types	Affymetrix Microarray	Daneman_PLOS_2010	Endothelial_All_Daneman_PLOS_2010	Endothelial
Endothelial	All	Cortex	CD40	Cd40	Mice	Young	Enrichment	>20 fold	Other cortical cell types	Affymetrix Microarray	Daneman_PLOS_2010	Endothelial_All_Daneman_PLOS_2010	Endothelial
Endothelial	All	Cortex	CD93	Cd93	Mice	Young	Enrichment	>20 fold	Other cortical cell types	Affymetrix Microarray	Daneman_PLOS_2010	Endothelial_All_Daneman_PLOS_2010	Endothelial
Endothelial	All	Cortex	CLEC14A	Clec14a	Mice	Young	Enrichment	>20 fold	Other cortical cell types	Affymetrix Microarray	Daneman_PLOS_2010	Endothelial_All_Daneman_PLOS_2010	Endothelial
Endothelial	All	Cortex	NA	Ctla2a	Mice	Young	Enrichment	>20 fold	Other cortical cell types	Affymetrix Microarray	Daneman_PLOS_2010	Endothelial_All_Daneman_PLOS_2010	Endothelial
Endothelial	All	Cortex	NA	Ctla2b	Mice	Young	Enrichment	>20 fold	Other cortical cell types	Affymetrix Microarray	Daneman_PLOS_2010	Endothelial_All_Daneman_PLOS_2010	Endothelial
Endothelial	All	Cortex	CYYR1	Cyyr1	Mice	Young	Enrichment	>20 fold	Other cortical cell types	Affymetrix Microarray	Daneman_PLOS_2010	Endothelial_All_Daneman_PLOS_2010	Endothelial
Endothelial	All	Cortex	NA	Dscr6	Mice	Young	Enrichment	>20 fold	Other cortical cell types	Affymetrix Microarray	Daneman_PLOS_2010	Endothelial_All_Daneman_PLOS_2010	Endothelial
Endothelial	All	Cortex	NA	Eltd1	Mice	Young	Enrichment	>20 fold	Other cortical cell types	Affymetrix Microarray	Daneman_PLOS_2010	Endothelial_All_Daneman_PLOS_2010	Endothelial
Endothelial	All	Cortex	ENG	Eng	Mice	Young	Enrichment	>20 fold	Other cortical cell types	Affymetrix Microarray	Daneman_PLOS_2010	Endothelial_All_Daneman_PLOS_2010	Endothelial
Endothelial	All	Cortex	ETS1	Ets1	Mice	Young	Enrichment	>20 fold	Other cortical cell types	Affymetrix Microarray	Daneman_PLOS_2010	Endothelial_All_Daneman_PLOS_2010	Endothelial
Endothelial	All	Cortex	NA	Evi1	Mice	Young	Enrichment	>20 fold	Other cortical cell types	Affymetrix Microarray	Daneman_PLOS_2010	Endothelial_All_Daneman_PLOS_2010	Endothelial
Endothelial	All	Cortex	FLT4	Flt1	Mice	Young	Enrichment	>20 fold	Other cortical cell types	Affymetrix Microarray	Daneman_PLOS_2010	Endothelial_All_Daneman_PLOS_2010	Endothelial
Endothelial	All	Cortex	FMO3	Fmo2	Mice	Young	Enrichment	>20 fold	Other cortical cell types	Affymetrix Microarray	Daneman_PLOS_2010	Endothelial_All_Daneman_PLOS_2010	Endothelial
Endothelial	All	Cortex	FOXQ1	Foxq1	Mice	Young	Enrichment	>20 fold	Other cortical cell types	Affymetrix Microarray	Daneman_PLOS_2010	Endothelial_All_Daneman_PLOS_2010	Endothelial
Endothelial	All	Cortex	GIMAP1-GIMAP5	Gimap5	Mice	Young	Enrichment	>20 fold	Other cortical cell types	Affymetrix Microarray	Daneman_PLOS_2010	Endothelial_All_Daneman_PLOS_2010	Endothelial
Endothelial	All	Cortex	GIMAP8	Gimap8	Mice	Young	Enrichment	>20 fold	Other cortical cell types	Affymetrix Microarray	Daneman_PLOS_2010	Endothelial_All_Daneman_PLOS_2010	Endothelial
Endothelial	All	Cortex	NA	Gpr116	Mice	Young	Enrichment	>20 fold	Other cortical cell types	Affymetrix Microarray	Daneman_PLOS_2010	Endothelial_All_Daneman_PLOS_2010	Endothelial
Endothelial	All	Cortex	HMCN1	Hmcn1	Mice	Young	Enrichment	>20 fold	Other cortical cell types	Affymetrix Microarray	Daneman_PLOS_2010	Endothelial_All_Daneman_PLOS_2010	Endothelial
Endothelial	All	Cortex	HSPA12A	Hspa12b	Mice	Young	Enrichment	>20 fold	Other cortical cell types	Affymetrix Microarray	Daneman_PLOS_2010	Endothelial_All_Daneman_PLOS_2010	Endothelial
Endothelial	All	Cortex	ICAM2	Icam2	Mice	Young	Enrichment	>20 fold	Other cortical cell types	Affymetrix Microarray	Daneman_PLOS_2010	Endothelial_All_Daneman_PLOS_2010	Endothelial
Endothelial	All	Cortex	KIF26A	Kif26a	Mice	Young	Enrichment	>20 fold	Other cortical cell types	Affymetrix Microarray	Daneman_PLOS_2010	Endothelial_All_Daneman_PLOS_2010	Endothelial
Endothelial	All	Cortex	KITLG	Kitl	Mice	Young	Enrichment	>20 fold	Other cortical cell types	Affymetrix Microarray	Daneman_PLOS_2010	Endothelial_All_Daneman_PLOS_2010	Endothelial
Endothelial	All	Cortex	NA	Loc545261	Mice	Young	Enrichment	>20 fold	Other cortical cell types	Affymetrix Microarray	Daneman_PLOS_2010	Endothelial_All_Daneman_PLOS_2010	Endothelial
Endothelial	All	Cortex	MRC2	Ly75	Mice	Young	Enrichment	>20 fold	Other cortical cell types	Affymetrix Microarray	Daneman_PLOS_2010	Endothelial_All_Daneman_PLOS_2010	Endothelial
Endothelial	All	Cortex	MARVELD2	Marveld2	Mice	Young	Enrichment	>20 fold	Other cortical cell types	Affymetrix Microarray	Daneman_PLOS_2010	Endothelial_All_Daneman_PLOS_2010	Endothelial
Endothelial	All	Cortex	MMRN2	Mmrn2	Mice	Young	Enrichment	>20 fold	Other cortical cell types	Affymetrix Microarray	Daneman_PLOS_2010	Endothelial_All_Daneman_PLOS_2010	Endothelial
Endothelial	All	Cortex	MYCT1	Myct1	Mice	Young	Enrichment	>20 fold	Other cortical cell types	Affymetrix Microarray	Daneman_PLOS_2010	Endothelial_All_Daneman_PLOS_2010	Endothelial
Endothelial	All	Cortex	PAQR6	Paqr5	Mice	Young	Enrichment	>20 fold	Other cortical cell types	Affymetrix Microarray	Daneman_PLOS_2010	Endothelial_All_Daneman_PLOS_2010	Endothelial
Endothelial	All	Cortex	PGLYRP1	Pglyrp1	Mice	Young	Enrichment	>20 fold	Other cortical cell types	Affymetrix Microarray	Daneman_PLOS_2010	Endothelial_All_Daneman_PLOS_2010	Endothelial
Endothelial	All	Cortex	NA	Ppapdc	Mice	Young	Enrichment	>20 fold	Other cortical cell types	Affymetrix Microarray	Daneman_PLOS_2010	Endothelial_All_Daneman_PLOS_2010	Endothelial
Endothelial	All	Cortex	SDPR	Sdpr	Mice	Young	Enrichment	>20 fold	Other cortical cell types	Affymetrix Microarray	Daneman_PLOS_2010	Endothelial_All_Daneman_PLOS_2010	Endothelial
Endothelial	All	Cortex	SGPP2	Sgpp2	Mice	Young	Enrichment	>20 fold	Other cortical cell types	Affymetrix Microarray	Daneman_PLOS_2010	Endothelial_All_Daneman_PLOS_2010	Endothelial
Endothelial	All	Cortex	SHE	She	Mice	Young	Enrichment	>20 fold	Other cortical cell types	Affymetrix Microarray	Daneman_PLOS_2010	Endothelial_All_Daneman_PLOS_2010	Endothelial
Endothelial	All	Cortex	SLC22A8	Slc22a8	Mice	Young	Enrichment	>20 fold	Other cortical cell types	Affymetrix Microarray	Daneman_PLOS_2010	Endothelial_All_Daneman_PLOS_2010	Endothelial
Endothelial	All	Cortex	SLC39A8	Slc39a8	Mice	Young	Enrichment	>20 fold	Other cortical cell types	Affymetrix Microarray	Daneman_PLOS_2010	Endothelial_All_Daneman_PLOS_2010	Endothelial
Endothelial	All	Cortex	SOX17	Sox17	Mice	Young	Enrichment	>20 fold	Other cortical cell types	Affymetrix Microarray	Daneman_PLOS_2010	Endothelial_All_Daneman_PLOS_2010	Endothelial
Endothelial	All	Cortex	CTD-2135J3.4	Sox7	Mice	Young	Enrichment	>20 fold	Other cortical cell types	Affymetrix Microarray	Daneman_PLOS_2010	Endothelial_All_Daneman_PLOS_2010	Endothelial
Endothelial	All	Cortex	ST6GALNAC2	St6galnac2	Mice	Young	Enrichment	>20 fold	Other cortical cell types	Affymetrix Microarray	Daneman_PLOS_2010	Endothelial_All_Daneman_PLOS_2010	Endothelial
Endothelial	All	Cortex	TCF23	Tcf23	Mice	Young	Enrichment	>20 fold	Other cortical cell types	Affymetrix Microarray	Daneman_PLOS_2010	Endothelial_All_Daneman_PLOS_2010	Endothelial
Endothelial	All	Cortex	TFRC	Tfrc	Mice	Young	Enrichment	>20 fold	Other cortical cell types	Affymetrix Microarray	Daneman_PLOS_2010	Endothelial_All_Daneman_PLOS_2010	Endothelial
Endothelial	All	Cortex	UNC45A	Unc45b	Mice	Young	Enrichment	>20 fold	Other cortical cell types	Affymetrix Microarray	Daneman_PLOS_2010	Endothelial_All_Daneman_PLOS_2010	Endothelial
Endothelial	All	Cortex	USHBP1	Ushbp1	Mice	Young	Enrichment	>20 fold	Other cortical cell types	Affymetrix Microarray	Daneman_PLOS_2010	Endothelial_All_Daneman_PLOS_2010	Endothelial
Endothelial	All	Temporal Lobe	IFITM1	2200002J24Rik	Human	Adult	Rank	Top 20	All other collected cells	RNAseq	Darmanis_PNAS_2015	Endothelial_All_Darmanis_PNAS_2015	Endothelial
Endothelial	All	Temporal Lobe	ANXA1	Anxa1	Human	Adult	Rank	Top 20	All other collected cells	RNAseq	Darmanis_PNAS_2015	Endothelial_All_Darmanis_PNAS_2015	Endothelial
Endothelial	All	Temporal Lobe	APOLD1	Apold1	Human	Adult	Rank	Top 20	All other collected cells	RNAseq	Darmanis_PNAS_2015	Endothelial_All_Darmanis_PNAS_2015	Endothelial
Endothelial	All	Temporal Lobe	CEBPD	Cebpd	Human	Adult	Rank	Top 20	All other collected cells	RNAseq	Darmanis_PNAS_2015	Endothelial_All_Darmanis_PNAS_2015	Endothelial
Endothelial	All	Temporal Lobe	EDN3	Edn3	Human	Adult	Rank	Top 20	All other collected cells	RNAseq	Darmanis_PNAS_2015	Endothelial_All_Darmanis_PNAS_2015	Endothelial
Endothelial	All	Temporal Lobe	ESAM	Esam	Human	Adult	Rank	Top 20	All other collected cells	RNAseq	Darmanis_PNAS_2015	Endothelial_All_Darmanis_PNAS_2015	Endothelial
Endothelial	All	Temporal Lobe	FOXC1	Foxc1	Human	Adult	Rank	Top 20	All other collected cells	RNAseq	Darmanis_PNAS_2015	Endothelial_All_Darmanis_PNAS_2015	Endothelial
Endothelial	All	Temporal Lobe	GNG11	Gng11	Human	Adult	Rank	Top 20	All other collected cells	RNAseq	Darmanis_PNAS_2015	Endothelial_All_Darmanis_PNAS_2015	Endothelial
Endothelial	All	Temporal Lobe	ICAM1	Icam1	Human	Adult	Rank	Top 20	All other collected cells	RNAseq	Darmanis_PNAS_2015	Endothelial_All_Darmanis_PNAS_2015	Endothelial
Endothelial	All	Temporal Lobe	IFI27	Ifi27	Human	Adult	Rank	Top 20	All other collected cells	RNAseq	Darmanis_PNAS_2015	Endothelial_All_Darmanis_PNAS_2015	Endothelial
Endothelial	All	Temporal Lobe	IL6	Il6	Human	Adult	Rank	Top 20	All other collected cells	RNAseq	Darmanis_PNAS_2015	Endothelial_All_Darmanis_PNAS_2015	Endothelial
Endothelial	All	Temporal Lobe	ITGA1	Itga1	Human	Adult	Rank	Top 20	All other collected cells	RNAseq	Darmanis_PNAS_2015	Endothelial_All_Darmanis_PNAS_2015	Endothelial
Endothelial	All	Temporal Lobe	ITIH5	Itih5	Human	Adult	Rank	Top 20	All other collected cells	RNAseq	Darmanis_PNAS_2015	Endothelial_All_Darmanis_PNAS_2015	Endothelial
Endothelial	All	Temporal Lobe	MSX1	Msx1	Human	Adult	Rank	Top 20	All other collected cells	RNAseq	Darmanis_PNAS_2015	Endothelial_All_Darmanis_PNAS_2015	Endothelial
Endothelial	All	Temporal Lobe	GPR116	NA	Human	Adult	Rank	Top 20	All other collected cells	RNAseq	Darmanis_PNAS_2015	Endothelial_All_Darmanis_PNAS_2015	Endothelial
Endothelial	All	Temporal Lobe	PEAR1	Pear1	Human	Adult	Rank	Top 20	All other collected cells	RNAseq	Darmanis_PNAS_2015	Endothelial_All_Darmanis_PNAS_2015	Endothelial
Endothelial	All	Temporal Lobe	PTRF	Ptrf	Human	Adult	Rank	Top 20	All other collected cells	RNAseq	Darmanis_PNAS_2015	Endothelial_All_Darmanis_PNAS_2015	Endothelial
Endothelial	All	Temporal Lobe	SDPR	Sdpr	Human	Adult	Rank	Top 20	All other collected cells	RNAseq	Darmanis_PNAS_2015	Endothelial_All_Darmanis_PNAS_2015	Endothelial
Endothelial	All	Temporal Lobe	TBX3	Tbx3	Human	Adult	Rank	Top 20	All other collected cells	RNAseq	Darmanis_PNAS_2015	Endothelial_All_Darmanis_PNAS_2015	Endothelial
Endothelial	All	Temporal Lobe	TGM2	Tgm2	Human	Adult	Rank	Top 20	All other collected cells	RNAseq	Darmanis_PNAS_2015	Endothelial_All_Darmanis_PNAS_2015	Endothelial
Endothelial	All	Temporal Lobe	TM4SF1	Tm4sf1	Human	Adult	Rank	Top 20	All other collected cells	RNAseq	Darmanis_PNAS_2015	Endothelial_All_Darmanis_PNAS_2015	Endothelial
Endothelial	All	S1 Cortex, CA1 Hippocampus	KIAA0391	1110008l16rik	Mice	P21-P31	Enrichment	99.9% posterior probability	Other cortical cell types	RNAseq	Zeisel_Science_2015	Endothelial_All_Zeisel_Science_2015	Endothelial
Endothelial	All	S1 Cortex, CA1 Hippocampus	C20orf196	1110034g24rik	Mice	P21-P31	Enrichment	99.9% posterior probability	Other cortical cell types	RNAseq	Zeisel_Science_2015	Endothelial_All_Zeisel_Science_2015	Endothelial
Endothelial	All	S1 Cortex, CA1 Hippocampus	KIAA0101	2810417h13rik	Mice	P21-P31	Enrichment	99.9% posterior probability	Other cortical cell types	RNAseq	Zeisel_Science_2015	Endothelial_All_Zeisel_Science_2015	Endothelial
Endothelial	All	S1 Cortex, CA1 Hippocampus	NA	4930594c11rik	Mice	P21-P31	Enrichment	99.9% posterior probability	Other cortical cell types	RNAseq	Zeisel_Science_2015	Endothelial_All_Zeisel_Science_2015	Endothelial
Endothelial	All	S1 Cortex, CA1 Hippocampus	NA	5430416o09rik	Mice	P21-P31	Enrichment	99.9% posterior probability	Other cortical cell types	RNAseq	Zeisel_Science_2015	Endothelial_All_Zeisel_Science_2015	Endothelial
Endothelial	All	S1 Cortex, CA1 Hippocampus	C10orf10	8430408g22rik	Mice	P21-P31	Enrichment	99.9% posterior probability	Other cortical cell types	RNAseq	Zeisel_Science_2015	Endothelial_All_Zeisel_Science_2015	Endothelial
Endothelial	All	S1 Cortex, CA1 Hippocampus	NA	9030619p08rik	Mice	P21-P31	Enrichment	99.9% posterior probability	Other cortical cell types	RNAseq	Zeisel_Science_2015	Endothelial_All_Zeisel_Science_2015	Endothelial
Endothelial	All	S1 Cortex, CA1 Hippocampus	KIAA1462	9430020k01rik	Mice	P21-P31	Enrichment	99.9% posterior probability	Other cortical cell types	RNAseq	Zeisel_Science_2015	Endothelial_All_Zeisel_Science_2015	Endothelial
Endothelial	All	S1 Cortex, CA1 Hippocampus	ABCB4	Abcb1a	Mice	P21-P31	Enrichment	99.9% posterior probability	Other cortical cell types	RNAseq	Zeisel_Science_2015	Endothelial_All_Zeisel_Science_2015	Endothelial
Endothelial	All	S1 Cortex, CA1 Hippocampus	ABCC1	Abcc6	Mice	P21-P31	Enrichment	99.9% posterior probability	Other cortical cell types	RNAseq	Zeisel_Science_2015	Endothelial_All_Zeisel_Science_2015	Endothelial
Endothelial	All	S1 Cortex, CA1 Hippocampus	ABCC1	Abcc9	Mice	P21-P31	Enrichment	99.9% posterior probability	Other cortical cell types	RNAseq	Zeisel_Science_2015	Endothelial_All_Zeisel_Science_2015	Endothelial
Endothelial	All	S1 Cortex, CA1 Hippocampus	ABHD2	Abhd2	Mice	P21-P31	Enrichment	99.9% posterior probability	Other cortical cell types	RNAseq	Zeisel_Science_2015	Endothelial_All_Zeisel_Science_2015	Endothelial
Endothelial	All	S1 Cortex, CA1 Hippocampus	ABLIM2	Ablim1	Mice	P21-P31	Enrichment	99.9% posterior probability	Other cortical cell types	RNAseq	Zeisel_Science_2015	Endothelial_All_Zeisel_Science_2015	Endothelial
Endothelial	All	S1 Cortex, CA1 Hippocampus	ACACB	Acacb	Mice	P21-P31	Enrichment	99.9% posterior probability	Other cortical cell types	RNAseq	Zeisel_Science_2015	Endothelial_All_Zeisel_Science_2015	Endothelial
Endothelial	All	S1 Cortex, CA1 Hippocampus	ACER2	Acer2	Mice	P21-P31	Enrichment	99.9% posterior probability	Other cortical cell types	RNAseq	Zeisel_Science_2015	Endothelial_All_Zeisel_Science_2015	Endothelial
Endothelial	All	S1 Cortex, CA1 Hippocampus	ACIN1	Acin1	Mice	P21-P31	Enrichment	99.9% posterior probability	Other cortical cell types	RNAseq	Zeisel_Science_2015	Endothelial_All_Zeisel_Science_2015	Endothelial
Endothelial	All	S1 Cortex, CA1 Hippocampus	ACKR2	Ackr2	Mice	P21-P31	Enrichment	99.9% posterior probability	Other cortical cell types	RNAseq	Zeisel_Science_2015	Endothelial_All_Zeisel_Science_2015	Endothelial
Endothelial	All	S1 Cortex, CA1 Hippocampus	ACVRL1	Acvrl1	Mice	P21-P31	Enrichment	99.9% posterior probability	Other cortical cell types	RNAseq	Zeisel_Science_2015	Endothelial_All_Zeisel_Science_2015	Endothelial
Endothelial	All	S1 Cortex, CA1 Hippocampus	ADAM10	Adam10	Mice	P21-P31	Enrichment	99.9% posterior probability	Other cortical cell types	RNAseq	Zeisel_Science_2015	Endothelial_All_Zeisel_Science_2015	Endothelial
Endothelial	All	S1 Cortex, CA1 Hippocampus	ADAMTS12	Adamts10	Mice	P21-P31	Enrichment	99.9% posterior probability	Other cortical cell types	RNAseq	Zeisel_Science_2015	Endothelial_All_Zeisel_Science_2015	Endothelial
Endothelial	All	S1 Cortex, CA1 Hippocampus	ADCY2	Adcy4	Mice	P21-P31	Enrichment	99.9% posterior probability	Other cortical cell types	RNAseq	Zeisel_Science_2015	Endothelial_All_Zeisel_Science_2015	Endothelial
Endothelial	All	S1 Cortex, CA1 Hippocampus	AKAP13	Akap13	Mice	P21-P31	Enrichment	99.9% posterior probability	Other cortical cell types	RNAseq	Zeisel_Science_2015	Endothelial_All_Zeisel_Science_2015	Endothelial
Endothelial	All	S1 Cortex, CA1 Hippocampus	ALAS2	Alas1	Mice	P21-P31	Enrichment	99.9% posterior probability	Other cortical cell types	RNAseq	Zeisel_Science_2015	Endothelial_All_Zeisel_Science_2015	Endothelial
Endothelial	All	S1 Cortex, CA1 Hippocampus	ANKRD23	Ankrd23	Mice	P21-P31	Enrichment	99.9% posterior probability	Other cortical cell types	RNAseq	Zeisel_Science_2015	Endothelial_All_Zeisel_Science_2015	Endothelial
Endothelial	All	S1 Cortex, CA1 Hippocampus	ANKRD37	Ankrd37	Mice	P21-P31	Enrichment	99.9% posterior probability	Other cortical cell types	RNAseq	Zeisel_Science_2015	Endothelial_All_Zeisel_Science_2015	Endothelial
Endothelial	All	S1 Cortex, CA1 Hippocampus	APBB2	Apbb2	Mice	P21-P31	Enrichment	99.9% posterior probability	Other cortical cell types	RNAseq	Zeisel_Science_2015	Endothelial_All_Zeisel_Science_2015	Endothelial
Endothelial	All	S1 Cortex, CA1 Hippocampus	APCDD1	Apcdd1	Mice	P21-P31	Enrichment	99.9% posterior probability	Other cortical cell types	RNAseq	Zeisel_Science_2015	Endothelial_All_Zeisel_Science_2015	Endothelial
Endothelial	All	S1 Cortex, CA1 Hippocampus	APLNR	Aplnr	Mice	P21-P31	Enrichment	99.9% posterior probability	Other cortical cell types	RNAseq	Zeisel_Science_2015	Endothelial_All_Zeisel_Science_2015	Endothelial
Endothelial	All	S1 Cortex, CA1 Hippocampus	ARHGAP27	Arhgap27	Mice	P21-P31	Enrichment	99.9% posterior probability	Other cortical cell types	RNAseq	Zeisel_Science_2015	Endothelial_All_Zeisel_Science_2015	Endothelial
Endothelial	All	S1 Cortex, CA1 Hippocampus	ARHGEF15	Arhgef15	Mice	P21-P31	Enrichment	99.9% posterior probability	Other cortical cell types	RNAseq	Zeisel_Science_2015	Endothelial_All_Zeisel_Science_2015	Endothelial
Endothelial	All	S1 Cortex, CA1 Hippocampus	ARHGEF35	Arhgef5	Mice	P21-P31	Enrichment	99.9% posterior probability	Other cortical cell types	RNAseq	Zeisel_Science_2015	Endothelial_All_Zeisel_Science_2015	Endothelial
Endothelial	All	S1 Cortex, CA1 Hippocampus	ARL4A	Arl4a	Mice	P21-P31	Enrichment	99.9% posterior probability	Other cortical cell types	RNAseq	Zeisel_Science_2015	Endothelial_All_Zeisel_Science_2015	Endothelial
Endothelial	All	S1 Cortex, CA1 Hippocampus	ASB4	Asb4	Mice	P21-P31	Enrichment	99.9% posterior probability	Other cortical cell types	RNAseq	Zeisel_Science_2015	Endothelial_All_Zeisel_Science_2015	Endothelial
Endothelial	All	S1 Cortex, CA1 Hippocampus	ATP10D	Atp10d	Mice	P21-P31	Enrichment	99.9% posterior probability	Other cortical cell types	RNAseq	Zeisel_Science_2015	Endothelial_All_Zeisel_Science_2015	Endothelial
Endothelial	All	S1 Cortex, CA1 Hippocampus	ATP11A	Atp11c	Mice	P21-P31	Enrichment	99.9% posterior probability	Other cortical cell types	RNAseq	Zeisel_Science_2015	Endothelial_All_Zeisel_Science_2015	Endothelial
Endothelial	All	S1 Cortex, CA1 Hippocampus	C16orf89	Au021092	Mice	P21-P31	Enrichment	99.9% posterior probability	Other cortical cell types	RNAseq	Zeisel_Science_2015	Endothelial_All_Zeisel_Science_2015	Endothelial
Endothelial	All	S1 Cortex, CA1 Hippocampus	NA	Aw112010	Mice	P21-P31	Enrichment	99.9% posterior probability	Other cortical cell types	RNAseq	Zeisel_Science_2015	Endothelial_All_Zeisel_Science_2015	Endothelial
Endothelial	All	S1 Cortex, CA1 Hippocampus	AXIN2	Axin2	Mice	P21-P31	Enrichment	99.9% posterior probability	Other cortical cell types	RNAseq	Zeisel_Science_2015	Endothelial_All_Zeisel_Science_2015	Endothelial
Endothelial	All	S1 Cortex, CA1 Hippocampus	B3GNT2	B3gnt2	Mice	P21-P31	Enrichment	99.9% posterior probability	Other cortical cell types	RNAseq	Zeisel_Science_2015	Endothelial_All_Zeisel_Science_2015	Endothelial
Endothelial	All	S1 Cortex, CA1 Hippocampus	B4GALT4	B4galt4	Mice	P21-P31	Enrichment	99.9% posterior probability	Other cortical cell types	RNAseq	Zeisel_Science_2015	Endothelial_All_Zeisel_Science_2015	Endothelial
Endothelial	All	S1 Cortex, CA1 Hippocampus	BAG3	Bag3	Mice	P21-P31	Enrichment	99.9% posterior probability	Other cortical cell types	RNAseq	Zeisel_Science_2015	Endothelial_All_Zeisel_Science_2015	Endothelial
Endothelial	All	S1 Cortex, CA1 Hippocampus	C1orf54	Bc028528	Mice	P21-P31	Enrichment	99.9% posterior probability	Other cortical cell types	RNAseq	Zeisel_Science_2015	Endothelial_All_Zeisel_Science_2015	Endothelial
Endothelial	All	S1 Cortex, CA1 Hippocampus	BCL6B	Bcl6b	Mice	P21-P31	Enrichment	99.9% posterior probability	Other cortical cell types	RNAseq	Zeisel_Science_2015	Endothelial_All_Zeisel_Science_2015	Endothelial
Endothelial	All	S1 Cortex, CA1 Hippocampus	BSG	Bsg	Mice	P21-P31	Enrichment	99.9% posterior probability	Other cortical cell types	RNAseq	Zeisel_Science_2015	Endothelial_All_Zeisel_Science_2015	Endothelial
Endothelial	All	S1 Cortex, CA1 Hippocampus	BTBD7	Btbd7	Mice	P21-P31	Enrichment	99.9% posterior probability	Other cortical cell types	RNAseq	Zeisel_Science_2015	Endothelial_All_Zeisel_Science_2015	Endothelial
Endothelial	All	S1 Cortex, CA1 Hippocampus	C1orf115	C130074g19rik	Mice	P21-P31	Enrichment	99.9% posterior probability	Other cortical cell types	RNAseq	Zeisel_Science_2015	Endothelial_All_Zeisel_Science_2015	Endothelial
Endothelial	All	S1 Cortex, CA1 Hippocampus	CA4	Car4	Mice	P21-P31	Enrichment	99.9% posterior probability	Other cortical cell types	RNAseq	Zeisel_Science_2015	Endothelial_All_Zeisel_Science_2015	Endothelial
Endothelial	All	S1 Cortex, CA1 Hippocampus	CARD10	Card10	Mice	P21-P31	Enrichment	99.9% posterior probability	Other cortical cell types	RNAseq	Zeisel_Science_2015	Endothelial_All_Zeisel_Science_2015	Endothelial
Endothelial	All	S1 Cortex, CA1 Hippocampus	CASP3	Casp7	Mice	P21-P31	Enrichment	99.9% posterior probability	Other cortical cell types	RNAseq	Zeisel_Science_2015	Endothelial_All_Zeisel_Science_2015	Endothelial
Endothelial	All	S1 Cortex, CA1 Hippocampus	CCDC125	Ccdc125	Mice	P21-P31	Enrichment	99.9% posterior probability	Other cortical cell types	RNAseq	Zeisel_Science_2015	Endothelial_All_Zeisel_Science_2015	Endothelial
Endothelial	All	S1 Cortex, CA1 Hippocampus	CCDC141	Ccdc141	Mice	P21-P31	Enrichment	99.9% posterior probability	Other cortical cell types	RNAseq	Zeisel_Science_2015	Endothelial_All_Zeisel_Science_2015	Endothelial
Endothelial	All	S1 Cortex, CA1 Hippocampus	CCHCR1	Cchcr1	Mice	P21-P31	Enrichment	99.9% posterior probability	Other cortical cell types	RNAseq	Zeisel_Science_2015	Endothelial_All_Zeisel_Science_2015	Endothelial
Endothelial	All	S1 Cortex, CA1 Hippocampus	CCM2L	Ccm2l	Mice	P21-P31	Enrichment	99.9% posterior probability	Other cortical cell types	RNAseq	Zeisel_Science_2015	Endothelial_All_Zeisel_Science_2015	Endothelial
Endothelial	All	S1 Cortex, CA1 Hippocampus	CD2AP	Cd2ap	Mice	P21-P31	Enrichment	99.9% posterior probability	Other cortical cell types	RNAseq	Zeisel_Science_2015	Endothelial_All_Zeisel_Science_2015	Endothelial
Endothelial	All	S1 Cortex, CA1 Hippocampus	CD34	Cd34	Mice	P21-P31	Enrichment	99.9% posterior probability	Other cortical cell types	RNAseq	Zeisel_Science_2015	Endothelial_All_Zeisel_Science_2015	Endothelial
Endothelial	All	S1 Cortex, CA1 Hippocampus	CD40	Cd40	Mice	P21-P31	Enrichment	99.9% posterior probability	Other cortical cell types	RNAseq	Zeisel_Science_2015	Endothelial_All_Zeisel_Science_2015	Endothelial
Endothelial	All	S1 Cortex, CA1 Hippocampus	CD59	Cd59b	Mice	P21-P31	Enrichment	99.9% posterior probability	Other cortical cell types	RNAseq	Zeisel_Science_2015	Endothelial_All_Zeisel_Science_2015	Endothelial
Endothelial	All	S1 Cortex, CA1 Hippocampus	CDC42EP3	Cdc42ep3	Mice	P21-P31	Enrichment	99.9% posterior probability	Other cortical cell types	RNAseq	Zeisel_Science_2015	Endothelial_All_Zeisel_Science_2015	Endothelial
Endothelial	All	S1 Cortex, CA1 Hippocampus	CDH5	Cdh5	Mice	P21-P31	Enrichment	99.9% posterior probability	Other cortical cell types	RNAseq	Zeisel_Science_2015	Endothelial_All_Zeisel_Science_2015	Endothelial
Endothelial	All	S1 Cortex, CA1 Hippocampus	CDKN2A	Cdkn2b	Mice	P21-P31	Enrichment	99.9% posterior probability	Other cortical cell types	RNAseq	Zeisel_Science_2015	Endothelial_All_Zeisel_Science_2015	Endothelial
Endothelial	All	S1 Cortex, CA1 Hippocampus	CEP85L	Cep85l	Mice	P21-P31	Enrichment	99.9% posterior probability	Other cortical cell types	RNAseq	Zeisel_Science_2015	Endothelial_All_Zeisel_Science_2015	Endothelial
Endothelial	All	S1 Cortex, CA1 Hippocampus	CHD4	Chd5	Mice	P21-P31	Enrichment	99.9% posterior probability	Other cortical cell types	RNAseq	Zeisel_Science_2015	Endothelial_All_Zeisel_Science_2015	Endothelial
Endothelial	All	S1 Cortex, CA1 Hippocampus	CHRNB1	Chrnb1	Mice	P21-P31	Enrichment	99.9% posterior probability	Other cortical cell types	RNAseq	Zeisel_Science_2015	Endothelial_All_Zeisel_Science_2015	Endothelial
Endothelial	All	S1 Cortex, CA1 Hippocampus	CLDN5	Cldn5	Mice	P21-P31	Enrichment	99.9% posterior probability	Other cortical cell types	RNAseq	Zeisel_Science_2015	Endothelial_All_Zeisel_Science_2015	Endothelial
Endothelial	All	S1 Cortex, CA1 Hippocampus	CLEC1A	Clec1a	Mice	P21-P31	Enrichment	99.9% posterior probability	Other cortical cell types	RNAseq	Zeisel_Science_2015	Endothelial_All_Zeisel_Science_2015	Endothelial
Endothelial	All	S1 Cortex, CA1 Hippocampus	CLIC4	Clic5	Mice	P21-P31	Enrichment	99.9% posterior probability	Other cortical cell types	RNAseq	Zeisel_Science_2015	Endothelial_All_Zeisel_Science_2015	Endothelial
Endothelial	All	S1 Cortex, CA1 Hippocampus	CMTM8	Cmtm8	Mice	P21-P31	Enrichment	99.9% posterior probability	Other cortical cell types	RNAseq	Zeisel_Science_2015	Endothelial_All_Zeisel_Science_2015	Endothelial
Endothelial	All	S1 Cortex, CA1 Hippocampus	CNOT6	Cnot6l	Mice	P21-P31	Enrichment	99.9% posterior probability	Other cortical cell types	RNAseq	Zeisel_Science_2015	Endothelial_All_Zeisel_Science_2015	Endothelial
Endothelial	All	S1 Cortex, CA1 Hippocampus	CERCAM	Colgalt2	Mice	P21-P31	Enrichment	99.9% posterior probability	Other cortical cell types	RNAseq	Zeisel_Science_2015	Endothelial_All_Zeisel_Science_2015	Endothelial
Endothelial	All	S1 Cortex, CA1 Hippocampus	CR1	Cr1l	Mice	P21-P31	Enrichment	99.9% posterior probability	Other cortical cell types	RNAseq	Zeisel_Science_2015	Endothelial_All_Zeisel_Science_2015	Endothelial
Endothelial	All	S1 Cortex, CA1 Hippocampus	CRLF2	Crlf2	Mice	P21-P31	Enrichment	99.9% posterior probability	Other cortical cell types	RNAseq	Zeisel_Science_2015	Endothelial_All_Zeisel_Science_2015	Endothelial
Endothelial	All	S1 Cortex, CA1 Hippocampus	CTHRC1	Cthrc1	Mice	P21-P31	Enrichment	99.9% posterior probability	Other cortical cell types	RNAseq	Zeisel_Science_2015	Endothelial_All_Zeisel_Science_2015	Endothelial
Endothelial	All	S1 Cortex, CA1 Hippocampus	NA	Ctla2a	Mice	P21-P31	Enrichment	99.9% posterior probability	Other cortical cell types	RNAseq	Zeisel_Science_2015	Endothelial_All_Zeisel_Science_2015	Endothelial
Endothelial	All	S1 Cortex, CA1 Hippocampus	JUP	Ctnnb1	Mice	P21-P31	Enrichment	99.9% posterior probability	Other cortical cell types	RNAseq	Zeisel_Science_2015	Endothelial_All_Zeisel_Science_2015	Endothelial
Endothelial	All	S1 Cortex, CA1 Hippocampus	CTSW	Ctsw	Mice	P21-P31	Enrichment	99.9% posterior probability	Other cortical cell types	RNAseq	Zeisel_Science_2015	Endothelial_All_Zeisel_Science_2015	Endothelial
Endothelial	All	S1 Cortex, CA1 Hippocampus	CXCL12	Cxcl12	Mice	P21-P31	Enrichment	99.9% posterior probability	Other cortical cell types	RNAseq	Zeisel_Science_2015	Endothelial_All_Zeisel_Science_2015	Endothelial
Endothelial	All	S1 Cortex, CA1 Hippocampus	CXCR4	Cxcr4	Mice	P21-P31	Enrichment	99.9% posterior probability	Other cortical cell types	RNAseq	Zeisel_Science_2015	Endothelial_All_Zeisel_Science_2015	Endothelial
Endothelial	All	S1 Cortex, CA1 Hippocampus	CYYR1	Cyyr1	Mice	P21-P31	Enrichment	99.9% posterior probability	Other cortical cell types	RNAseq	Zeisel_Science_2015	Endothelial_All_Zeisel_Science_2015	Endothelial
Endothelial	All	S1 Cortex, CA1 Hippocampus	KIAA0754	D830031n03rik	Mice	P21-P31	Enrichment	99.9% posterior probability	Other cortical cell types	RNAseq	Zeisel_Science_2015	Endothelial_All_Zeisel_Science_2015	Endothelial
Endothelial	All	S1 Cortex, CA1 Hippocampus	DACH1	Dach1	Mice	P21-P31	Enrichment	99.9% posterior probability	Other cortical cell types	RNAseq	Zeisel_Science_2015	Endothelial_All_Zeisel_Science_2015	Endothelial
Endothelial	All	S1 Cortex, CA1 Hippocampus	DCUN1D3	Dcun1d3	Mice	P21-P31	Enrichment	99.9% posterior probability	Other cortical cell types	RNAseq	Zeisel_Science_2015	Endothelial_All_Zeisel_Science_2015	Endothelial
Endothelial	All	S1 Cortex, CA1 Hippocampus	DEGS2	Degs2	Mice	P21-P31	Enrichment	99.9% posterior probability	Other cortical cell types	RNAseq	Zeisel_Science_2015	Endothelial_All_Zeisel_Science_2015	Endothelial
Endothelial	All	S1 Cortex, CA1 Hippocampus	DENND3	Dennd3	Mice	P21-P31	Enrichment	99.9% posterior probability	Other cortical cell types	RNAseq	Zeisel_Science_2015	Endothelial_All_Zeisel_Science_2015	Endothelial
Endothelial	All	S1 Cortex, CA1 Hippocampus	DISP1	Disp1	Mice	P21-P31	Enrichment	99.9% posterior probability	Other cortical cell types	RNAseq	Zeisel_Science_2015	Endothelial_All_Zeisel_Science_2015	Endothelial
Endothelial	All	S1 Cortex, CA1 Hippocampus	DKK2	Dkk2	Mice	P21-P31	Enrichment	99.9% posterior probability	Other cortical cell types	RNAseq	Zeisel_Science_2015	Endothelial_All_Zeisel_Science_2015	Endothelial
Endothelial	All	S1 Cortex, CA1 Hippocampus	DOK4	Dok4	Mice	P21-P31	Enrichment	99.9% posterior probability	Other cortical cell types	RNAseq	Zeisel_Science_2015	Endothelial_All_Zeisel_Science_2015	Endothelial
Endothelial	All	S1 Cortex, CA1 Hippocampus	DUSP11	Dusp11	Mice	P21-P31	Enrichment	99.9% posterior probability	Other cortical cell types	RNAseq	Zeisel_Science_2015	Endothelial_All_Zeisel_Science_2015	Endothelial
Endothelial	All	S1 Cortex, CA1 Hippocampus	EAF2	Eaf1	Mice	P21-P31	Enrichment	99.9% posterior probability	Other cortical cell types	RNAseq	Zeisel_Science_2015	Endothelial_All_Zeisel_Science_2015	Endothelial
Endothelial	All	S1 Cortex, CA1 Hippocampus	ECE2	Ece1	Mice	P21-P31	Enrichment	99.9% posterior probability	Other cortical cell types	RNAseq	Zeisel_Science_2015	Endothelial_All_Zeisel_Science_2015	Endothelial
Endothelial	All	S1 Cortex, CA1 Hippocampus	EDN1	Edn1	Mice	P21-P31	Enrichment	99.9% posterior probability	Other cortical cell types	RNAseq	Zeisel_Science_2015	Endothelial_All_Zeisel_Science_2015	Endothelial
Endothelial	All	S1 Cortex, CA1 Hippocampus	EDN3	Edn3	Mice	P21-P31	Enrichment	99.9% posterior probability	Other cortical cell types	RNAseq	Zeisel_Science_2015	Endothelial_All_Zeisel_Science_2015	Endothelial
Endothelial	All	S1 Cortex, CA1 Hippocampus	EFR3A	Efr3b	Mice	P21-P31	Enrichment	99.9% posterior probability	Other cortical cell types	RNAseq	Zeisel_Science_2015	Endothelial_All_Zeisel_Science_2015	Endothelial
Endothelial	All	S1 Cortex, CA1 Hippocampus	EGFL7	Egfl7	Mice	P21-P31	Enrichment	99.9% posterior probability	Other cortical cell types	RNAseq	Zeisel_Science_2015	Endothelial_All_Zeisel_Science_2015	Endothelial
Endothelial	All	S1 Cortex, CA1 Hippocampus	EGFL8	Egfl8	Mice	P21-P31	Enrichment	99.9% posterior probability	Other cortical cell types	RNAseq	Zeisel_Science_2015	Endothelial_All_Zeisel_Science_2015	Endothelial
Endothelial	All	S1 Cortex, CA1 Hippocampus	NA	Eltd1	Mice	P21-P31	Enrichment	99.9% posterior probability	Other cortical cell types	RNAseq	Zeisel_Science_2015	Endothelial_All_Zeisel_Science_2015	Endothelial
Endothelial	All	S1 Cortex, CA1 Hippocampus	EMCN	Emcn	Mice	P21-P31	Enrichment	99.9% posterior probability	Other cortical cell types	RNAseq	Zeisel_Science_2015	Endothelial_All_Zeisel_Science_2015	Endothelial
Endothelial	All	S1 Cortex, CA1 Hippocampus	ENG	Eng	Mice	P21-P31	Enrichment	99.9% posterior probability	Other cortical cell types	RNAseq	Zeisel_Science_2015	Endothelial_All_Zeisel_Science_2015	Endothelial
Endothelial	All	S1 Cortex, CA1 Hippocampus	EOGT	Eogt	Mice	P21-P31	Enrichment	99.9% posterior probability	Other cortical cell types	RNAseq	Zeisel_Science_2015	Endothelial_All_Zeisel_Science_2015	Endothelial
Endothelial	All	S1 Cortex, CA1 Hippocampus	EPHA1	Ephb4	Mice	P21-P31	Enrichment	99.9% posterior probability	Other cortical cell types	RNAseq	Zeisel_Science_2015	Endothelial_All_Zeisel_Science_2015	Endothelial
Endothelial	All	S1 Cortex, CA1 Hippocampus	ERAP1	Erap1	Mice	P21-P31	Enrichment	99.9% posterior probability	Other cortical cell types	RNAseq	Zeisel_Science_2015	Endothelial_All_Zeisel_Science_2015	Endothelial
Endothelial	All	S1 Cortex, CA1 Hippocampus	ETS2	Ets2	Mice	P21-P31	Enrichment	99.9% posterior probability	Other cortical cell types	RNAseq	Zeisel_Science_2015	Endothelial_All_Zeisel_Science_2015	Endothelial
Endothelial	All	S1 Cortex, CA1 Hippocampus	ETV6	Etv6	Mice	P21-P31	Enrichment	99.9% posterior probability	Other cortical cell types	RNAseq	Zeisel_Science_2015	Endothelial_All_Zeisel_Science_2015	Endothelial
Endothelial	All	S1 Cortex, CA1 Hippocampus	EXOC3L1	Exoc3l	Mice	P21-P31	Enrichment	99.9% posterior probability	Other cortical cell types	RNAseq	Zeisel_Science_2015	Endothelial_All_Zeisel_Science_2015	Endothelial
Endothelial	All	S1 Cortex, CA1 Hippocampus	FAM101B	Fam101b	Mice	P21-P31	Enrichment	99.9% posterior probability	Other cortical cell types	RNAseq	Zeisel_Science_2015	Endothelial_All_Zeisel_Science_2015	Endothelial
Endothelial	All	S1 Cortex, CA1 Hippocampus	FAM114A1	Fam114a1	Mice	P21-P31	Enrichment	99.9% posterior probability	Other cortical cell types	RNAseq	Zeisel_Science_2015	Endothelial_All_Zeisel_Science_2015	Endothelial
Endothelial	All	S1 Cortex, CA1 Hippocampus	FAM129A	Fam129a	Mice	P21-P31	Enrichment	99.9% posterior probability	Other cortical cell types	RNAseq	Zeisel_Science_2015	Endothelial_All_Zeisel_Science_2015	Endothelial
Endothelial	All	S1 Cortex, CA1 Hippocampus	FAM13A	Fam13a	Mice	P21-P31	Enrichment	99.9% posterior probability	Other cortical cell types	RNAseq	Zeisel_Science_2015	Endothelial_All_Zeisel_Science_2015	Endothelial
Endothelial	All	S1 Cortex, CA1 Hippocampus	FBLN2	Fbln2	Mice	P21-P31	Enrichment	99.9% posterior probability	Other cortical cell types	RNAseq	Zeisel_Science_2015	Endothelial_All_Zeisel_Science_2015	Endothelial
Endothelial	All	S1 Cortex, CA1 Hippocampus	FBLN5	Fbln5	Mice	P21-P31	Enrichment	99.9% posterior probability	Other cortical cell types	RNAseq	Zeisel_Science_2015	Endothelial_All_Zeisel_Science_2015	Endothelial
Endothelial	All	S1 Cortex, CA1 Hippocampus	FBXL7	Fbxl7	Mice	P21-P31	Enrichment	99.9% posterior probability	Other cortical cell types	RNAseq	Zeisel_Science_2015	Endothelial_All_Zeisel_Science_2015	Endothelial
Endothelial	All	S1 Cortex, CA1 Hippocampus	FGD5	Fgd5	Mice	P21-P31	Enrichment	99.9% posterior probability	Other cortical cell types	RNAseq	Zeisel_Science_2015	Endothelial_All_Zeisel_Science_2015	Endothelial
Endothelial	All	S1 Cortex, CA1 Hippocampus	FLNC	Flnb	Mice	P21-P31	Enrichment	99.9% posterior probability	Other cortical cell types	RNAseq	Zeisel_Science_2015	Endothelial_All_Zeisel_Science_2015	Endothelial
Endothelial	All	S1 Cortex, CA1 Hippocampus	FLT4	Flt1	Mice	P21-P31	Enrichment	99.9% posterior probability	Other cortical cell types	RNAseq	Zeisel_Science_2015	Endothelial_All_Zeisel_Science_2015	Endothelial
Endothelial	All	S1 Cortex, CA1 Hippocampus	FLT1	Flt4	Mice	P21-P31	Enrichment	99.9% posterior probability	Other cortical cell types	RNAseq	Zeisel_Science_2015	Endothelial_All_Zeisel_Science_2015	Endothelial
Endothelial	All	S1 Cortex, CA1 Hippocampus	FN1	Fn1	Mice	P21-P31	Enrichment	99.9% posterior probability	Other cortical cell types	RNAseq	Zeisel_Science_2015	Endothelial_All_Zeisel_Science_2015	Endothelial
Endothelial	All	S1 Cortex, CA1 Hippocampus	FOXL2	Foxl2	Mice	P21-P31	Enrichment	99.9% posterior probability	Other cortical cell types	RNAseq	Zeisel_Science_2015	Endothelial_All_Zeisel_Science_2015	Endothelial
Endothelial	All	S1 Cortex, CA1 Hippocampus	FOXQ1	Foxq1	Mice	P21-P31	Enrichment	99.9% posterior probability	Other cortical cell types	RNAseq	Zeisel_Science_2015	Endothelial_All_Zeisel_Science_2015	Endothelial
Endothelial	All	S1 Cortex, CA1 Hippocampus	FYCO1	Fyco1	Mice	P21-P31	Enrichment	99.9% posterior probability	Other cortical cell types	RNAseq	Zeisel_Science_2015	Endothelial_All_Zeisel_Science_2015	Endothelial
Endothelial	All	S1 Cortex, CA1 Hippocampus	FZD3	Fzd6	Mice	P21-P31	Enrichment	99.9% posterior probability	Other cortical cell types	RNAseq	Zeisel_Science_2015	Endothelial_All_Zeisel_Science_2015	Endothelial
Endothelial	All	S1 Cortex, CA1 Hippocampus	GABPB2	Gabpb1	Mice	P21-P31	Enrichment	99.9% posterior probability	Other cortical cell types	RNAseq	Zeisel_Science_2015	Endothelial_All_Zeisel_Science_2015	Endothelial
Endothelial	All	S1 Cortex, CA1 Hippocampus	GATA2	Gata2	Mice	P21-P31	Enrichment	99.9% posterior probability	Other cortical cell types	RNAseq	Zeisel_Science_2015	Endothelial_All_Zeisel_Science_2015	Endothelial
Endothelial	All	S1 Cortex, CA1 Hippocampus	GIMAP4	Gimap4	Mice	P21-P31	Enrichment	99.9% posterior probability	Other cortical cell types	RNAseq	Zeisel_Science_2015	Endothelial_All_Zeisel_Science_2015	Endothelial
Endothelial	All	S1 Cortex, CA1 Hippocampus	GIMAP1-GIMAP5	Gimap5	Mice	P21-P31	Enrichment	99.9% posterior probability	Other cortical cell types	RNAseq	Zeisel_Science_2015	Endothelial_All_Zeisel_Science_2015	Endothelial
Endothelial	All	S1 Cortex, CA1 Hippocampus	GIMAP8	Gimap8	Mice	P21-P31	Enrichment	99.9% posterior probability	Other cortical cell types	RNAseq	Zeisel_Science_2015	Endothelial_All_Zeisel_Science_2015	Endothelial
Endothelial	All	S1 Cortex, CA1 Hippocampus	GLTSCR1	Gltscr1	Mice	P21-P31	Enrichment	99.9% posterior probability	Other cortical cell types	RNAseq	Zeisel_Science_2015	Endothelial_All_Zeisel_Science_2015	Endothelial
Endothelial	All	S1 Cortex, CA1 Hippocampus	NA	Gm12191	Mice	P21-P31	Enrichment	99.9% posterior probability	Other cortical cell types	RNAseq	Zeisel_Science_2015	Endothelial_All_Zeisel_Science_2015	Endothelial
Endothelial	All	S1 Cortex, CA1 Hippocampus	NA	Gm12250	Mice	P21-P31	Enrichment	99.9% posterior probability	Other cortical cell types	RNAseq	Zeisel_Science_2015	Endothelial_All_Zeisel_Science_2015	Endothelial
Endothelial	All	S1 Cortex, CA1 Hippocampus	NA	Gm20748	Mice	P21-P31	Enrichment	99.9% posterior probability	Other cortical cell types	RNAseq	Zeisel_Science_2015	Endothelial_All_Zeisel_Science_2015	Endothelial
Endothelial	All	S1 Cortex, CA1 Hippocampus	NA	Gm5	Mice	P21-P31	Enrichment	99.9% posterior probability	Other cortical cell types	RNAseq	Zeisel_Science_2015	Endothelial_All_Zeisel_Science_2015	Endothelial
Endothelial	All	S1 Cortex, CA1 Hippocampus	GAPDH	Gm5069	Mice	P21-P31	Enrichment	99.9% posterior probability	Other cortical cell types	RNAseq	Zeisel_Science_2015	Endothelial_All_Zeisel_Science_2015	Endothelial
Endothelial	All	S1 Cortex, CA1 Hippocampus	GOLIM4	Golim4	Mice	P21-P31	Enrichment	99.9% posterior probability	Other cortical cell types	RNAseq	Zeisel_Science_2015	Endothelial_All_Zeisel_Science_2015	Endothelial
Endothelial	All	S1 Cortex, CA1 Hippocampus	GPCPD1	Gpcpd1	Mice	P21-P31	Enrichment	99.9% posterior probability	Other cortical cell types	RNAseq	Zeisel_Science_2015	Endothelial_All_Zeisel_Science_2015	Endothelial
Endothelial	All	S1 Cortex, CA1 Hippocampus	NA	Gpr116	Mice	P21-P31	Enrichment	99.9% posterior probability	Other cortical cell types	RNAseq	Zeisel_Science_2015	Endothelial_All_Zeisel_Science_2015	Endothelial
Endothelial	All	S1 Cortex, CA1 Hippocampus	GPR4	Gpr4	Mice	P21-P31	Enrichment	99.9% posterior probability	Other cortical cell types	RNAseq	Zeisel_Science_2015	Endothelial_All_Zeisel_Science_2015	Endothelial
Endothelial	All	S1 Cortex, CA1 Hippocampus	GPX7	Gpx7	Mice	P21-P31	Enrichment	99.9% posterior probability	Other cortical cell types	RNAseq	Zeisel_Science_2015	Endothelial_All_Zeisel_Science_2015	Endothelial
Endothelial	All	S1 Cortex, CA1 Hippocampus	GRK4	Grk5	Mice	P21-P31	Enrichment	99.9% posterior probability	Other cortical cell types	RNAseq	Zeisel_Science_2015	Endothelial_All_Zeisel_Science_2015	Endothelial
Endothelial	All	S1 Cortex, CA1 Hippocampus	HLA-H	H2-q4	Mice	P21-P31	Enrichment	99.9% posterior probability	Other cortical cell types	RNAseq	Zeisel_Science_2015	Endothelial_All_Zeisel_Science_2015	Endothelial
Endothelial	All	S1 Cortex, CA1 Hippocampus	HLA-A	H2-t24	Mice	P21-P31	Enrichment	99.9% posterior probability	Other cortical cell types	RNAseq	Zeisel_Science_2015	Endothelial_All_Zeisel_Science_2015	Endothelial
Endothelial	All	S1 Cortex, CA1 Hippocampus	NA	H2-t9	Mice	P21-P31	Enrichment	99.9% posterior probability	Other cortical cell types	RNAseq	Zeisel_Science_2015	Endothelial_All_Zeisel_Science_2015	Endothelial
Endothelial	All	S1 Cortex, CA1 Hippocampus	NA	Hba-a2_loc1	Mice	P21-P31	Enrichment	99.9% posterior probability	Other cortical cell types	RNAseq	Zeisel_Science_2015	Endothelial_All_Zeisel_Science_2015	Endothelial
Endothelial	All	S1 Cortex, CA1 Hippocampus	NA	Hba-a2_loc2	Mice	P21-P31	Enrichment	99.9% posterior probability	Other cortical cell types	RNAseq	Zeisel_Science_2015	Endothelial_All_Zeisel_Science_2015	Endothelial
Endothelial	All	S1 Cortex, CA1 Hippocampus	HBE1	Hbb-bs	Mice	P21-P31	Enrichment	99.9% posterior probability	Other cortical cell types	RNAseq	Zeisel_Science_2015	Endothelial_All_Zeisel_Science_2015	Endothelial
Endothelial	All	S1 Cortex, CA1 Hippocampus	HEG1	Heg1	Mice	P21-P31	Enrichment	99.9% posterior probability	Other cortical cell types	RNAseq	Zeisel_Science_2015	Endothelial_All_Zeisel_Science_2015	Endothelial
Endothelial	All	S1 Cortex, CA1 Hippocampus	HILPDA	Hilpda	Mice	P21-P31	Enrichment	99.9% posterior probability	Other cortical cell types	RNAseq	Zeisel_Science_2015	Endothelial_All_Zeisel_Science_2015	Endothelial
Endothelial	All	S1 Cortex, CA1 Hippocampus	HIPK1	Hipk3	Mice	P21-P31	Enrichment	99.9% posterior probability	Other cortical cell types	RNAseq	Zeisel_Science_2015	Endothelial_All_Zeisel_Science_2015	Endothelial
Endothelial	All	S1 Cortex, CA1 Hippocampus	HIST1H4C	Hist4h4	Mice	P21-P31	Enrichment	99.9% posterior probability	Other cortical cell types	RNAseq	Zeisel_Science_2015	Endothelial_All_Zeisel_Science_2015	Endothelial
Endothelial	All	S1 Cortex, CA1 Hippocampus	HMBOX1	Hmbox1	Mice	P21-P31	Enrichment	99.9% posterior probability	Other cortical cell types	RNAseq	Zeisel_Science_2015	Endothelial_All_Zeisel_Science_2015	Endothelial
Endothelial	All	S1 Cortex, CA1 Hippocampus	HMCN1	Hmcn1	Mice	P21-P31	Enrichment	99.9% posterior probability	Other cortical cell types	RNAseq	Zeisel_Science_2015	Endothelial_All_Zeisel_Science_2015	Endothelial
Endothelial	All	S1 Cortex, CA1 Hippocampus	HMGCS1	Hmgcs2	Mice	P21-P31	Enrichment	99.9% posterior probability	Other cortical cell types	RNAseq	Zeisel_Science_2015	Endothelial_All_Zeisel_Science_2015	Endothelial
Endothelial	All	S1 Cortex, CA1 Hippocampus	HSPA12A	Hspa12b	Mice	P21-P31	Enrichment	99.9% posterior probability	Other cortical cell types	RNAseq	Zeisel_Science_2015	Endothelial_All_Zeisel_Science_2015	Endothelial
Endothelial	All	S1 Cortex, CA1 Hippocampus	ICAM2	Icam2	Mice	P21-P31	Enrichment	99.9% posterior probability	Other cortical cell types	RNAseq	Zeisel_Science_2015	Endothelial_All_Zeisel_Science_2015	Endothelial
Endothelial	All	S1 Cortex, CA1 Hippocampus	IER5L	Ier5l	Mice	P21-P31	Enrichment	99.9% posterior probability	Other cortical cell types	RNAseq	Zeisel_Science_2015	Endothelial_All_Zeisel_Science_2015	Endothelial
Endothelial	All	S1 Cortex, CA1 Hippocampus	IFIT1	Ifit1	Mice	P21-P31	Enrichment	99.9% posterior probability	Other cortical cell types	RNAseq	Zeisel_Science_2015	Endothelial_All_Zeisel_Science_2015	Endothelial
Endothelial	All	S1 Cortex, CA1 Hippocampus	IFNAR1	Ifnar1	Mice	P21-P31	Enrichment	99.9% posterior probability	Other cortical cell types	RNAseq	Zeisel_Science_2015	Endothelial_All_Zeisel_Science_2015	Endothelial
Endothelial	All	S1 Cortex, CA1 Hippocampus	INSR	Igf1r	Mice	P21-P31	Enrichment	99.9% posterior probability	Other cortical cell types	RNAseq	Zeisel_Science_2015	Endothelial_All_Zeisel_Science_2015	Endothelial
Endothelial	All	S1 Cortex, CA1 Hippocampus	IGFBP3	Igfbp3	Mice	P21-P31	Enrichment	99.9% posterior probability	Other cortical cell types	RNAseq	Zeisel_Science_2015	Endothelial_All_Zeisel_Science_2015	Endothelial
Endothelial	All	S1 Cortex, CA1 Hippocampus	NA	Iigp1	Mice	P21-P31	Enrichment	99.9% posterior probability	Other cortical cell types	RNAseq	Zeisel_Science_2015	Endothelial_All_Zeisel_Science_2015	Endothelial
Endothelial	All	S1 Cortex, CA1 Hippocampus	IL1R1	Il1r1	Mice	P21-P31	Enrichment	99.9% posterior probability	Other cortical cell types	RNAseq	Zeisel_Science_2015	Endothelial_All_Zeisel_Science_2015	Endothelial
Endothelial	All	S1 Cortex, CA1 Hippocampus	IL2RG	Il2rg	Mice	P21-P31	Enrichment	99.9% posterior probability	Other cortical cell types	RNAseq	Zeisel_Science_2015	Endothelial_All_Zeisel_Science_2015	Endothelial
Endothelial	All	S1 Cortex, CA1 Hippocampus	INPP1	Inpp1	Mice	P21-P31	Enrichment	99.9% posterior probability	Other cortical cell types	RNAseq	Zeisel_Science_2015	Endothelial_All_Zeisel_Science_2015	Endothelial
Endothelial	All	S1 Cortex, CA1 Hippocampus	IGF1R	Insr	Mice	P21-P31	Enrichment	99.9% posterior probability	Other cortical cell types	RNAseq	Zeisel_Science_2015	Endothelial_All_Zeisel_Science_2015	Endothelial
Endothelial	All	S1 Cortex, CA1 Hippocampus	IRF9	Irf9	Mice	P21-P31	Enrichment	99.9% posterior probability	Other cortical cell types	RNAseq	Zeisel_Science_2015	Endothelial_All_Zeisel_Science_2015	Endothelial
Endothelial	All	S1 Cortex, CA1 Hippocampus	ISYNA1	Isyna1	Mice	P21-P31	Enrichment	99.9% posterior probability	Other cortical cell types	RNAseq	Zeisel_Science_2015	Endothelial_All_Zeisel_Science_2015	Endothelial
Endothelial	All	S1 Cortex, CA1 Hippocampus	ITM2A	Itm2a	Mice	P21-P31	Enrichment	99.9% posterior probability	Other cortical cell types	RNAseq	Zeisel_Science_2015	Endothelial_All_Zeisel_Science_2015	Endothelial
Endothelial	All	S1 Cortex, CA1 Hippocampus	ITPR1	Itpr3	Mice	P21-P31	Enrichment	99.9% posterior probability	Other cortical cell types	RNAseq	Zeisel_Science_2015	Endothelial_All_Zeisel_Science_2015	Endothelial
Endothelial	All	S1 Cortex, CA1 Hippocampus	ITPRIP	Itprip	Mice	P21-P31	Enrichment	99.9% posterior probability	Other cortical cell types	RNAseq	Zeisel_Science_2015	Endothelial_All_Zeisel_Science_2015	Endothelial
Endothelial	All	S1 Cortex, CA1 Hippocampus	KANK3	Kank3	Mice	P21-P31	Enrichment	99.9% posterior probability	Other cortical cell types	RNAseq	Zeisel_Science_2015	Endothelial_All_Zeisel_Science_2015	Endothelial
Endothelial	All	S1 Cortex, CA1 Hippocampus	KANK4	Kank4	Mice	P21-P31	Enrichment	99.9% posterior probability	Other cortical cell types	RNAseq	Zeisel_Science_2015	Endothelial_All_Zeisel_Science_2015	Endothelial
Endothelial	All	S1 Cortex, CA1 Hippocampus	KCNE3	Kcne3	Mice	P21-P31	Enrichment	99.9% posterior probability	Other cortical cell types	RNAseq	Zeisel_Science_2015	Endothelial_All_Zeisel_Science_2015	Endothelial
Endothelial	All	S1 Cortex, CA1 Hippocampus	KCNQ1	Kcnq1	Mice	P21-P31	Enrichment	99.9% posterior probability	Other cortical cell types	RNAseq	Zeisel_Science_2015	Endothelial_All_Zeisel_Science_2015	Endothelial
Endothelial	All	S1 Cortex, CA1 Hippocampus	KCP	Kcp	Mice	P21-P31	Enrichment	99.9% posterior probability	Other cortical cell types	RNAseq	Zeisel_Science_2015	Endothelial_All_Zeisel_Science_2015	Endothelial
Endothelial	All	S1 Cortex, CA1 Hippocampus	KCTD13	Kctd10	Mice	P21-P31	Enrichment	99.9% posterior probability	Other cortical cell types	RNAseq	Zeisel_Science_2015	Endothelial_All_Zeisel_Science_2015	Endothelial
Endothelial	All	S1 Cortex, CA1 Hippocampus	KDR	Kdr	Mice	P21-P31	Enrichment	99.9% posterior probability	Other cortical cell types	RNAseq	Zeisel_Science_2015	Endothelial_All_Zeisel_Science_2015	Endothelial
Endothelial	All	S1 Cortex, CA1 Hippocampus	KIF23	Kif23	Mice	P21-P31	Enrichment	99.9% posterior probability	Other cortical cell types	RNAseq	Zeisel_Science_2015	Endothelial_All_Zeisel_Science_2015	Endothelial
Endothelial	All	S1 Cortex, CA1 Hippocampus	KIF26A	Kif26a	Mice	P21-P31	Enrichment	99.9% posterior probability	Other cortical cell types	RNAseq	Zeisel_Science_2015	Endothelial_All_Zeisel_Science_2015	Endothelial
Endothelial	All	S1 Cortex, CA1 Hippocampus	KIF5A	Kif5b	Mice	P21-P31	Enrichment	99.9% posterior probability	Other cortical cell types	RNAseq	Zeisel_Science_2015	Endothelial_All_Zeisel_Science_2015	Endothelial
Endothelial	All	S1 Cortex, CA1 Hippocampus	KITLG	Kitl	Mice	P21-P31	Enrichment	99.9% posterior probability	Other cortical cell types	RNAseq	Zeisel_Science_2015	Endothelial_All_Zeisel_Science_2015	Endothelial
Endothelial	All	S1 Cortex, CA1 Hippocampus	KLF11	Klf11	Mice	P21-P31	Enrichment	99.9% posterior probability	Other cortical cell types	RNAseq	Zeisel_Science_2015	Endothelial_All_Zeisel_Science_2015	Endothelial
Endothelial	All	S1 Cortex, CA1 Hippocampus	KLF3	Klf3	Mice	P21-P31	Enrichment	99.9% posterior probability	Other cortical cell types	RNAseq	Zeisel_Science_2015	Endothelial_All_Zeisel_Science_2015	Endothelial
Endothelial	All	S1 Cortex, CA1 Hippocampus	KLHL1	Klhl5	Mice	P21-P31	Enrichment	99.9% posterior probability	Other cortical cell types	RNAseq	Zeisel_Science_2015	Endothelial_All_Zeisel_Science_2015	Endothelial
Endothelial	All	S1 Cortex, CA1 Hippocampus	LAMB2	Lamb1	Mice	P21-P31	Enrichment	99.9% posterior probability	Other cortical cell types	RNAseq	Zeisel_Science_2015	Endothelial_All_Zeisel_Science_2015	Endothelial
Endothelial	All	S1 Cortex, CA1 Hippocampus	LATS1	Lats2	Mice	P21-P31	Enrichment	99.9% posterior probability	Other cortical cell types	RNAseq	Zeisel_Science_2015	Endothelial_All_Zeisel_Science_2015	Endothelial
Endothelial	All	S1 Cortex, CA1 Hippocampus	LAYN	Layn	Mice	P21-P31	Enrichment	99.9% posterior probability	Other cortical cell types	RNAseq	Zeisel_Science_2015	Endothelial_All_Zeisel_Science_2015	Endothelial
Endothelial	All	S1 Cortex, CA1 Hippocampus	LEF1	Lef1	Mice	P21-P31	Enrichment	99.9% posterior probability	Other cortical cell types	RNAseq	Zeisel_Science_2015	Endothelial_All_Zeisel_Science_2015	Endothelial
Endothelial	All	S1 Cortex, CA1 Hippocampus	LMBR1	Lmbr1l	Mice	P21-P31	Enrichment	99.9% posterior probability	Other cortical cell types	RNAseq	Zeisel_Science_2015	Endothelial_All_Zeisel_Science_2015	Endothelial
Endothelial	All	S1 Cortex, CA1 Hippocampus	LNX1	Lnx2	Mice	P21-P31	Enrichment	99.9% posterior probability	Other cortical cell types	RNAseq	Zeisel_Science_2015	Endothelial_All_Zeisel_Science_2015	Endothelial
Endothelial	All	S1 Cortex, CA1 Hippocampus	DRC7	Lrch1	Mice	P21-P31	Enrichment	99.9% posterior probability	Other cortical cell types	RNAseq	Zeisel_Science_2015	Endothelial_All_Zeisel_Science_2015	Endothelial
Endothelial	All	S1 Cortex, CA1 Hippocampus	LRCH1	Lrrc8c	Mice	P21-P31	Enrichment	99.9% posterior probability	Other cortical cell types	RNAseq	Zeisel_Science_2015	Endothelial_All_Zeisel_Science_2015	Endothelial
Endothelial	All	S1 Cortex, CA1 Hippocampus	LTBP2	Ltbp4	Mice	P21-P31	Enrichment	99.9% posterior probability	Other cortical cell types	RNAseq	Zeisel_Science_2015	Endothelial_All_Zeisel_Science_2015	Endothelial
Endothelial	All	S1 Cortex, CA1 Hippocampus	LUZP1	Luzp1	Mice	P21-P31	Enrichment	99.9% posterior probability	Other cortical cell types	RNAseq	Zeisel_Science_2015	Endothelial_All_Zeisel_Science_2015	Endothelial
Endothelial	All	S1 Cortex, CA1 Hippocampus	LY6H	Ly6c1	Mice	P21-P31	Enrichment	99.9% posterior probability	Other cortical cell types	RNAseq	Zeisel_Science_2015	Endothelial_All_Zeisel_Science_2015	Endothelial
Endothelial	All	S1 Cortex, CA1 Hippocampus	LY6H	Ly6c2	Mice	P21-P31	Enrichment	99.9% posterior probability	Other cortical cell types	RNAseq	Zeisel_Science_2015	Endothelial_All_Zeisel_Science_2015	Endothelial
Endothelial	All	S1 Cortex, CA1 Hippocampus	LY6H	Ly6f	Mice	P21-P31	Enrichment	99.9% posterior probability	Other cortical cell types	RNAseq	Zeisel_Science_2015	Endothelial_All_Zeisel_Science_2015	Endothelial
Endothelial	All	S1 Cortex, CA1 Hippocampus	MRC2	Ly75	Mice	P21-P31	Enrichment	99.9% posterior probability	Other cortical cell types	RNAseq	Zeisel_Science_2015	Endothelial_All_Zeisel_Science_2015	Endothelial
Endothelial	All	S1 Cortex, CA1 Hippocampus	MACF1	Macf1	Mice	P21-P31	Enrichment	99.9% posterior probability	Other cortical cell types	RNAseq	Zeisel_Science_2015	Endothelial_All_Zeisel_Science_2015	Endothelial
Endothelial	All	S1 Cortex, CA1 Hippocampus	MAN2A2	Man2a1	Mice	P21-P31	Enrichment	99.9% posterior probability	Other cortical cell types	RNAseq	Zeisel_Science_2015	Endothelial_All_Zeisel_Science_2015	Endothelial
Endothelial	All	S1 Cortex, CA1 Hippocampus	MAOB	Maoa	Mice	P21-P31	Enrichment	99.9% posterior probability	Other cortical cell types	RNAseq	Zeisel_Science_2015	Endothelial_All_Zeisel_Science_2015	Endothelial
Endothelial	All	S1 Cortex, CA1 Hippocampus	MAP3K2	Map3k3	Mice	P21-P31	Enrichment	99.9% posterior probability	Other cortical cell types	RNAseq	Zeisel_Science_2015	Endothelial_All_Zeisel_Science_2015	Endothelial
Endothelial	All	S1 Cortex, CA1 Hippocampus	MAP4K3	Map4k2	Mice	P21-P31	Enrichment	99.9% posterior probability	Other cortical cell types	RNAseq	Zeisel_Science_2015	Endothelial_All_Zeisel_Science_2015	Endothelial
Endothelial	All	S1 Cortex, CA1 Hippocampus	MEGF10	Megf6	Mice	P21-P31	Enrichment	99.9% posterior probability	Other cortical cell types	RNAseq	Zeisel_Science_2015	Endothelial_All_Zeisel_Science_2015	Endothelial
Endothelial	All	S1 Cortex, CA1 Hippocampus	FLVCR1	Mfsd7c	Mice	P21-P31	Enrichment	99.9% posterior probability	Other cortical cell types	RNAseq	Zeisel_Science_2015	Endothelial_All_Zeisel_Science_2015	Endothelial
Endothelial	All	S1 Cortex, CA1 Hippocampus	MIDN	Midn	Mice	P21-P31	Enrichment	99.9% posterior probability	Other cortical cell types	RNAseq	Zeisel_Science_2015	Endothelial_All_Zeisel_Science_2015	Endothelial
Endothelial	All	S1 Cortex, CA1 Hippocampus	MICB	Mill2	Mice	P21-P31	Enrichment	99.9% posterior probability	Other cortical cell types	RNAseq	Zeisel_Science_2015	Endothelial_All_Zeisel_Science_2015	Endothelial
Endothelial	All	S1 Cortex, CA1 Hippocampus	MKNK1	Mknk2	Mice	P21-P31	Enrichment	99.9% posterior probability	Other cortical cell types	RNAseq	Zeisel_Science_2015	Endothelial_All_Zeisel_Science_2015	Endothelial
Endothelial	All	S1 Cortex, CA1 Hippocampus	MMRN2	Mmrn2	Mice	P21-P31	Enrichment	99.9% posterior probability	Other cortical cell types	RNAseq	Zeisel_Science_2015	Endothelial_All_Zeisel_Science_2015	Endothelial
Endothelial	All	S1 Cortex, CA1 Hippocampus	MOSPD1	Mospd1	Mice	P21-P31	Enrichment	99.9% posterior probability	Other cortical cell types	RNAseq	Zeisel_Science_2015	Endothelial_All_Zeisel_Science_2015	Endothelial
Endothelial	All	S1 Cortex, CA1 Hippocampus	MXD4	Mxd4	Mice	P21-P31	Enrichment	99.9% posterior probability	Other cortical cell types	RNAseq	Zeisel_Science_2015	Endothelial_All_Zeisel_Science_2015	Endothelial
Endothelial	All	S1 Cortex, CA1 Hippocampus	MYCT1	Myct1	Mice	P21-P31	Enrichment	99.9% posterior probability	Other cortical cell types	RNAseq	Zeisel_Science_2015	Endothelial_All_Zeisel_Science_2015	Endothelial
Endothelial	All	S1 Cortex, CA1 Hippocampus	MYL12A	Myl12b	Mice	P21-P31	Enrichment	99.9% posterior probability	Other cortical cell types	RNAseq	Zeisel_Science_2015	Endothelial_All_Zeisel_Science_2015	Endothelial
Endothelial	All	S1 Cortex, CA1 Hippocampus	N4BP3	N4bp3	Mice	P21-P31	Enrichment	99.9% posterior probability	Other cortical cell types	RNAseq	Zeisel_Science_2015	Endothelial_All_Zeisel_Science_2015	Endothelial
Endothelial	All	S1 Cortex, CA1 Hippocampus	NAMPTP1	Nampt	Mice	P21-P31	Enrichment	99.9% posterior probability	Other cortical cell types	RNAseq	Zeisel_Science_2015	Endothelial_All_Zeisel_Science_2015	Endothelial
Endothelial	All	S1 Cortex, CA1 Hippocampus	NASP	Nasp	Mice	P21-P31	Enrichment	99.9% posterior probability	Other cortical cell types	RNAseq	Zeisel_Science_2015	Endothelial_All_Zeisel_Science_2015	Endothelial
Endothelial	All	S1 Cortex, CA1 Hippocampus	NEBL	Nebl	Mice	P21-P31	Enrichment	99.9% posterior probability	Other cortical cell types	RNAseq	Zeisel_Science_2015	Endothelial_All_Zeisel_Science_2015	Endothelial
Endothelial	All	S1 Cortex, CA1 Hippocampus	NMI	Nmi	Mice	P21-P31	Enrichment	99.9% posterior probability	Other cortical cell types	RNAseq	Zeisel_Science_2015	Endothelial_All_Zeisel_Science_2015	Endothelial
Endothelial	All	S1 Cortex, CA1 Hippocampus	NOMO2	Nomo1	Mice	P21-P31	Enrichment	99.9% posterior probability	Other cortical cell types	RNAseq	Zeisel_Science_2015	Endothelial_All_Zeisel_Science_2015	Endothelial
Endothelial	All	S1 Cortex, CA1 Hippocampus	NOSTRIN	Nostrin	Mice	P21-P31	Enrichment	99.9% posterior probability	Other cortical cell types	RNAseq	Zeisel_Science_2015	Endothelial_All_Zeisel_Science_2015	Endothelial
Endothelial	All	S1 Cortex, CA1 Hippocampus	NOXO1	Noxo1	Mice	P21-P31	Enrichment	99.9% posterior probability	Other cortical cell types	RNAseq	Zeisel_Science_2015	Endothelial_All_Zeisel_Science_2015	Endothelial
Endothelial	All	S1 Cortex, CA1 Hippocampus	OASL	Oasl2	Mice	P21-P31	Enrichment	99.9% posterior probability	Other cortical cell types	RNAseq	Zeisel_Science_2015	Endothelial_All_Zeisel_Science_2015	Endothelial
Endothelial	All	S1 Cortex, CA1 Hippocampus	PABPC1L	Pabpc1	Mice	P21-P31	Enrichment	99.9% posterior probability	Other cortical cell types	RNAseq	Zeisel_Science_2015	Endothelial_All_Zeisel_Science_2015	Endothelial
Endothelial	All	S1 Cortex, CA1 Hippocampus	PALMD	Palmd	Mice	P21-P31	Enrichment	99.9% posterior probability	Other cortical cell types	RNAseq	Zeisel_Science_2015	Endothelial_All_Zeisel_Science_2015	Endothelial
Endothelial	All	S1 Cortex, CA1 Hippocampus	PCDH11X	Pcdh1	Mice	P21-P31	Enrichment	99.9% posterior probability	Other cortical cell types	RNAseq	Zeisel_Science_2015	Endothelial_All_Zeisel_Science_2015	Endothelial
Endothelial	All	S1 Cortex, CA1 Hippocampus	PCDH12	Pcdh12	Mice	P21-P31	Enrichment	99.9% posterior probability	Other cortical cell types	RNAseq	Zeisel_Science_2015	Endothelial_All_Zeisel_Science_2015	Endothelial
Endothelial	All	S1 Cortex, CA1 Hippocampus	PECAM1	Pecam1	Mice	P21-P31	Enrichment	99.9% posterior probability	Other cortical cell types	RNAseq	Zeisel_Science_2015	Endothelial_All_Zeisel_Science_2015	Endothelial
Endothelial	All	S1 Cortex, CA1 Hippocampus	PELO	Pelo	Mice	P21-P31	Enrichment	99.9% posterior probability	Other cortical cell types	RNAseq	Zeisel_Science_2015	Endothelial_All_Zeisel_Science_2015	Endothelial
Endothelial	All	S1 Cortex, CA1 Hippocampus	PGGT1B	Pggt1b	Mice	P21-P31	Enrichment	99.9% posterior probability	Other cortical cell types	RNAseq	Zeisel_Science_2015	Endothelial_All_Zeisel_Science_2015	Endothelial
Endothelial	All	S1 Cortex, CA1 Hippocampus	PGLYRP1	Pglyrp1	Mice	P21-P31	Enrichment	99.9% posterior probability	Other cortical cell types	RNAseq	Zeisel_Science_2015	Endothelial_All_Zeisel_Science_2015	Endothelial
Endothelial	All	S1 Cortex, CA1 Hippocampus	PGM2L1	Pgm1	Mice	P21-P31	Enrichment	99.9% posterior probability	Other cortical cell types	RNAseq	Zeisel_Science_2015	Endothelial_All_Zeisel_Science_2015	Endothelial
Endothelial	All	S1 Cortex, CA1 Hippocampus	PGM1	Pgm5	Mice	P21-P31	Enrichment	99.9% posterior probability	Other cortical cell types	RNAseq	Zeisel_Science_2015	Endothelial_All_Zeisel_Science_2015	Endothelial
Endothelial	All	S1 Cortex, CA1 Hippocampus	PIEZO2	Piezo2	Mice	P21-P31	Enrichment	99.9% posterior probability	Other cortical cell types	RNAseq	Zeisel_Science_2015	Endothelial_All_Zeisel_Science_2015	Endothelial
Endothelial	All	S1 Cortex, CA1 Hippocampus	PIK3R6	Pik3r6	Mice	P21-P31	Enrichment	99.9% posterior probability	Other cortical cell types	RNAseq	Zeisel_Science_2015	Endothelial_All_Zeisel_Science_2015	Endothelial
Endothelial	All	S1 Cortex, CA1 Hippocampus	PIR	Pir	Mice	P21-P31	Enrichment	99.9% posterior probability	Other cortical cell types	RNAseq	Zeisel_Science_2015	Endothelial_All_Zeisel_Science_2015	Endothelial
Endothelial	All	S1 Cortex, CA1 Hippocampus	PKD2L1	Pkd2	Mice	P21-P31	Enrichment	99.9% posterior probability	Other cortical cell types	RNAseq	Zeisel_Science_2015	Endothelial_All_Zeisel_Science_2015	Endothelial
Endothelial	All	S1 Cortex, CA1 Hippocampus	PKN1	Pkn3	Mice	P21-P31	Enrichment	99.9% posterior probability	Other cortical cell types	RNAseq	Zeisel_Science_2015	Endothelial_All_Zeisel_Science_2015	Endothelial
Endothelial	All	S1 Cortex, CA1 Hippocampus	PLP2	Plp2	Mice	P21-P31	Enrichment	99.9% posterior probability	Other cortical cell types	RNAseq	Zeisel_Science_2015	Endothelial_All_Zeisel_Science_2015	Endothelial
Endothelial	All	S1 Cortex, CA1 Hippocampus	PODXL	Podxl	Mice	P21-P31	Enrichment	99.9% posterior probability	Other cortical cell types	RNAseq	Zeisel_Science_2015	Endothelial_All_Zeisel_Science_2015	Endothelial
Endothelial	All	S1 Cortex, CA1 Hippocampus	POLK	Polk	Mice	P21-P31	Enrichment	99.9% posterior probability	Other cortical cell types	RNAseq	Zeisel_Science_2015	Endothelial_All_Zeisel_Science_2015	Endothelial
Endothelial	All	S1 Cortex, CA1 Hippocampus	POLL	Poll	Mice	P21-P31	Enrichment	99.9% posterior probability	Other cortical cell types	RNAseq	Zeisel_Science_2015	Endothelial_All_Zeisel_Science_2015	Endothelial
Endothelial	All	S1 Cortex, CA1 Hippocampus	PPFIBP2	Ppfibp1	Mice	P21-P31	Enrichment	99.9% posterior probability	Other cortical cell types	RNAseq	Zeisel_Science_2015	Endothelial_All_Zeisel_Science_2015	Endothelial
Endothelial	All	S1 Cortex, CA1 Hippocampus	PQLC1	Pqlc1	Mice	P21-P31	Enrichment	99.9% posterior probability	Other cortical cell types	RNAseq	Zeisel_Science_2015	Endothelial_All_Zeisel_Science_2015	Endothelial
Endothelial	All	S1 Cortex, CA1 Hippocampus	PRKD1	Prkd2	Mice	P21-P31	Enrichment	99.9% posterior probability	Other cortical cell types	RNAseq	Zeisel_Science_2015	Endothelial_All_Zeisel_Science_2015	Endothelial
Endothelial	All	S1 Cortex, CA1 Hippocampus	PRND	Prnd	Mice	P21-P31	Enrichment	99.9% posterior probability	Other cortical cell types	RNAseq	Zeisel_Science_2015	Endothelial_All_Zeisel_Science_2015	Endothelial
Endothelial	All	S1 Cortex, CA1 Hippocampus	PROM1	Prom1	Mice	P21-P31	Enrichment	99.9% posterior probability	Other cortical cell types	RNAseq	Zeisel_Science_2015	Endothelial_All_Zeisel_Science_2015	Endothelial
Endothelial	All	S1 Cortex, CA1 Hippocampus	PROSER2	Proser2	Mice	P21-P31	Enrichment	99.9% posterior probability	Other cortical cell types	RNAseq	Zeisel_Science_2015	Endothelial_All_Zeisel_Science_2015	Endothelial
Endothelial	All	S1 Cortex, CA1 Hippocampus	PSME2	Psme2b	Mice	P21-P31	Enrichment	99.9% posterior probability	Other cortical cell types	RNAseq	Zeisel_Science_2015	Endothelial_All_Zeisel_Science_2015	Endothelial
Endothelial	All	S1 Cortex, CA1 Hippocampus	PTPN12	Ptpn12	Mice	P21-P31	Enrichment	99.9% posterior probability	Other cortical cell types	RNAseq	Zeisel_Science_2015	Endothelial_All_Zeisel_Science_2015	Endothelial
Endothelial	All	S1 Cortex, CA1 Hippocampus	PTPRB	Ptprb	Mice	P21-P31	Enrichment	99.9% posterior probability	Other cortical cell types	RNAseq	Zeisel_Science_2015	Endothelial_All_Zeisel_Science_2015	Endothelial
Endothelial	All	S1 Cortex, CA1 Hippocampus	PTPRR	Ptprr	Mice	P21-P31	Enrichment	99.9% posterior probability	Other cortical cell types	RNAseq	Zeisel_Science_2015	Endothelial_All_Zeisel_Science_2015	Endothelial
Endothelial	All	S1 Cortex, CA1 Hippocampus	PVRL2	Pvr	Mice	P21-P31	Enrichment	99.9% posterior probability	Other cortical cell types	RNAseq	Zeisel_Science_2015	Endothelial_All_Zeisel_Science_2015	Endothelial
Endothelial	All	S1 Cortex, CA1 Hippocampus	RAI14	Rai14	Mice	P21-P31	Enrichment	99.9% posterior probability	Other cortical cell types	RNAseq	Zeisel_Science_2015	Endothelial_All_Zeisel_Science_2015	Endothelial
Endothelial	All	S1 Cortex, CA1 Hippocampus	RAMP2	Ramp2	Mice	P21-P31	Enrichment	99.9% posterior probability	Other cortical cell types	RNAseq	Zeisel_Science_2015	Endothelial_All_Zeisel_Science_2015	Endothelial
Endothelial	All	S1 Cortex, CA1 Hippocampus	RAPGEF3	Rapgef4	Mice	P21-P31	Enrichment	99.9% posterior probability	Other cortical cell types	RNAseq	Zeisel_Science_2015	Endothelial_All_Zeisel_Science_2015	Endothelial
Endothelial	All	S1 Cortex, CA1 Hippocampus	RASIP1	Rasip1	Mice	P21-P31	Enrichment	99.9% posterior probability	Other cortical cell types	RNAseq	Zeisel_Science_2015	Endothelial_All_Zeisel_Science_2015	Endothelial
Endothelial	All	S1 Cortex, CA1 Hippocampus	RBL2	Rbl1	Mice	P21-P31	Enrichment	99.9% posterior probability	Other cortical cell types	RNAseq	Zeisel_Science_2015	Endothelial_All_Zeisel_Science_2015	Endothelial
Endothelial	All	S1 Cortex, CA1 Hippocampus	RECK	Reck	Mice	P21-P31	Enrichment	99.9% posterior probability	Other cortical cell types	RNAseq	Zeisel_Science_2015	Endothelial_All_Zeisel_Science_2015	Endothelial
Endothelial	All	S1 Cortex, CA1 Hippocampus	RGL2	Rgl2	Mice	P21-P31	Enrichment	99.9% posterior probability	Other cortical cell types	RNAseq	Zeisel_Science_2015	Endothelial_All_Zeisel_Science_2015	Endothelial
Endothelial	All	S1 Cortex, CA1 Hippocampus	RHBDL2	Rhbdl2	Mice	P21-P31	Enrichment	99.9% posterior probability	Other cortical cell types	RNAseq	Zeisel_Science_2015	Endothelial_All_Zeisel_Science_2015	Endothelial
Endothelial	All	S1 Cortex, CA1 Hippocampus	NA	Rims1_loc2	Mice	P21-P31	Enrichment	99.9% posterior probability	Other cortical cell types	RNAseq	Zeisel_Science_2015	Endothelial_All_Zeisel_Science_2015	Endothelial
Endothelial	All	S1 Cortex, CA1 Hippocampus	RNF125	Rnf125	Mice	P21-P31	Enrichment	99.9% posterior probability	Other cortical cell types	RNAseq	Zeisel_Science_2015	Endothelial_All_Zeisel_Science_2015	Endothelial
Endothelial	All	S1 Cortex, CA1 Hippocampus	ROBO4	Robo4	Mice	P21-P31	Enrichment	99.9% posterior probability	Other cortical cell types	RNAseq	Zeisel_Science_2015	Endothelial_All_Zeisel_Science_2015	Endothelial
Endothelial	All	S1 Cortex, CA1 Hippocampus	RPL11	Rpl11	Mice	P21-P31	Enrichment	99.9% posterior probability	Other cortical cell types	RNAseq	Zeisel_Science_2015	Endothelial_All_Zeisel_Science_2015	Endothelial
Endothelial	All	S1 Cortex, CA1 Hippocampus	RPL23	Rpl23	Mice	P21-P31	Enrichment	99.9% posterior probability	Other cortical cell types	RNAseq	Zeisel_Science_2015	Endothelial_All_Zeisel_Science_2015	Endothelial
Endothelial	All	S1 Cortex, CA1 Hippocampus	RPL27	Rpl27	Mice	P21-P31	Enrichment	99.9% posterior probability	Other cortical cell types	RNAseq	Zeisel_Science_2015	Endothelial_All_Zeisel_Science_2015	Endothelial
Endothelial	All	S1 Cortex, CA1 Hippocampus	RPL38	Rpl38	Mice	P21-P31	Enrichment	99.9% posterior probability	Other cortical cell types	RNAseq	Zeisel_Science_2015	Endothelial_All_Zeisel_Science_2015	Endothelial
Endothelial	All	S1 Cortex, CA1 Hippocampus	NA	Rpl41	Mice	P21-P31	Enrichment	99.9% posterior probability	Other cortical cell types	RNAseq	Zeisel_Science_2015	Endothelial_All_Zeisel_Science_2015	Endothelial
Endothelial	All	S1 Cortex, CA1 Hippocampus	RPL9	Rpl9	Mice	P21-P31	Enrichment	99.9% posterior probability	Other cortical cell types	RNAseq	Zeisel_Science_2015	Endothelial_All_Zeisel_Science_2015	Endothelial
Endothelial	All	S1 Cortex, CA1 Hippocampus	RPS18	Rps18	Mice	P21-P31	Enrichment	99.9% posterior probability	Other cortical cell types	RNAseq	Zeisel_Science_2015	Endothelial_All_Zeisel_Science_2015	Endothelial
Endothelial	All	S1 Cortex, CA1 Hippocampus	RPS19	Rps19	Mice	P21-P31	Enrichment	99.9% posterior probability	Other cortical cell types	RNAseq	Zeisel_Science_2015	Endothelial_All_Zeisel_Science_2015	Endothelial
Endothelial	All	S1 Cortex, CA1 Hippocampus	RPS26	Rps26	Mice	P21-P31	Enrichment	99.9% posterior probability	Other cortical cell types	RNAseq	Zeisel_Science_2015	Endothelial_All_Zeisel_Science_2015	Endothelial
Endothelial	All	S1 Cortex, CA1 Hippocampus	RPS6	Rps6	Mice	P21-P31	Enrichment	99.9% posterior probability	Other cortical cell types	RNAseq	Zeisel_Science_2015	Endothelial_All_Zeisel_Science_2015	Endothelial
Endothelial	All	S1 Cortex, CA1 Hippocampus	RRP8	Rrp8	Mice	P21-P31	Enrichment	99.9% posterior probability	Other cortical cell types	RNAseq	Zeisel_Science_2015	Endothelial_All_Zeisel_Science_2015	Endothelial
Endothelial	All	S1 Cortex, CA1 Hippocampus	SBNO2	Sbno2	Mice	P21-P31	Enrichment	99.9% posterior probability	Other cortical cell types	RNAseq	Zeisel_Science_2015	Endothelial_All_Zeisel_Science_2015	Endothelial
Endothelial	All	S1 Cortex, CA1 Hippocampus	SCARB1	Scarb1	Mice	P21-P31	Enrichment	99.9% posterior probability	Other cortical cell types	RNAseq	Zeisel_Science_2015	Endothelial_All_Zeisel_Science_2015	Endothelial
Endothelial	All	S1 Cortex, CA1 Hippocampus	SCARF1	Scarf1	Mice	P21-P31	Enrichment	99.9% posterior probability	Other cortical cell types	RNAseq	Zeisel_Science_2015	Endothelial_All_Zeisel_Science_2015	Endothelial
Endothelial	All	S1 Cortex, CA1 Hippocampus	SCUBE3	Scube2	Mice	P21-P31	Enrichment	99.9% posterior probability	Other cortical cell types	RNAseq	Zeisel_Science_2015	Endothelial_All_Zeisel_Science_2015	Endothelial
Endothelial	All	S1 Cortex, CA1 Hippocampus	SEMA7A	Sema7a	Mice	P21-P31	Enrichment	99.9% posterior probability	Other cortical cell types	RNAseq	Zeisel_Science_2015	Endothelial_All_Zeisel_Science_2015	Endothelial
Endothelial	All	S1 Cortex, CA1 Hippocampus	SERPINB6	Serpinb9	Mice	P21-P31	Enrichment	99.9% posterior probability	Other cortical cell types	RNAseq	Zeisel_Science_2015	Endothelial_All_Zeisel_Science_2015	Endothelial
Endothelial	All	S1 Cortex, CA1 Hippocampus	SGMS1	Sgms1	Mice	P21-P31	Enrichment	99.9% posterior probability	Other cortical cell types	RNAseq	Zeisel_Science_2015	Endothelial_All_Zeisel_Science_2015	Endothelial
Endothelial	All	S1 Cortex, CA1 Hippocampus	SGPP2	Sgpp2	Mice	P21-P31	Enrichment	99.9% posterior probability	Other cortical cell types	RNAseq	Zeisel_Science_2015	Endothelial_All_Zeisel_Science_2015	Endothelial
Endothelial	All	S1 Cortex, CA1 Hippocampus	SH2D3C	Sh2d3c	Mice	P21-P31	Enrichment	99.9% posterior probability	Other cortical cell types	RNAseq	Zeisel_Science_2015	Endothelial_All_Zeisel_Science_2015	Endothelial
Endothelial	All	S1 Cortex, CA1 Hippocampus	SH3D21	Sh3d21	Mice	P21-P31	Enrichment	99.9% posterior probability	Other cortical cell types	RNAseq	Zeisel_Science_2015	Endothelial_All_Zeisel_Science_2015	Endothelial
Endothelial	All	S1 Cortex, CA1 Hippocampus	SH3GLB1	Sh3glb1	Mice	P21-P31	Enrichment	99.9% posterior probability	Other cortical cell types	RNAseq	Zeisel_Science_2015	Endothelial_All_Zeisel_Science_2015	Endothelial
Endothelial	All	S1 Cortex, CA1 Hippocampus	SHE	She	Mice	P21-P31	Enrichment	99.9% posterior probability	Other cortical cell types	RNAseq	Zeisel_Science_2015	Endothelial_All_Zeisel_Science_2015	Endothelial
Endothelial	All	S1 Cortex, CA1 Hippocampus	SHROOM1	Shroom1	Mice	P21-P31	Enrichment	99.9% posterior probability	Other cortical cell types	RNAseq	Zeisel_Science_2015	Endothelial_All_Zeisel_Science_2015	Endothelial
Endothelial	All	S1 Cortex, CA1 Hippocampus	SIGIRR	Sigirr	Mice	P21-P31	Enrichment	99.9% posterior probability	Other cortical cell types	RNAseq	Zeisel_Science_2015	Endothelial_All_Zeisel_Science_2015	Endothelial
Endothelial	All	S1 Cortex, CA1 Hippocampus	SIPA1L1	Sipa1l2	Mice	P21-P31	Enrichment	99.9% posterior probability	Other cortical cell types	RNAseq	Zeisel_Science_2015	Endothelial_All_Zeisel_Science_2015	Endothelial
Endothelial	All	S1 Cortex, CA1 Hippocampus	SLC16A1	Slc16a1	Mice	P21-P31	Enrichment	99.9% posterior probability	Other cortical cell types	RNAseq	Zeisel_Science_2015	Endothelial_All_Zeisel_Science_2015	Endothelial
Endothelial	All	S1 Cortex, CA1 Hippocampus	SLC22A8	Slc22a8	Mice	P21-P31	Enrichment	99.9% posterior probability	Other cortical cell types	RNAseq	Zeisel_Science_2015	Endothelial_All_Zeisel_Science_2015	Endothelial
Endothelial	All	S1 Cortex, CA1 Hippocampus	SLC25A24	Slc25a24	Mice	P21-P31	Enrichment	99.9% posterior probability	Other cortical cell types	RNAseq	Zeisel_Science_2015	Endothelial_All_Zeisel_Science_2015	Endothelial
Endothelial	All	S1 Cortex, CA1 Hippocampus	SLC30A1	Slc30a1	Mice	P21-P31	Enrichment	99.9% posterior probability	Other cortical cell types	RNAseq	Zeisel_Science_2015	Endothelial_All_Zeisel_Science_2015	Endothelial
Endothelial	All	S1 Cortex, CA1 Hippocampus	SLC35F2	Slc35f2	Mice	P21-P31	Enrichment	99.9% posterior probability	Other cortical cell types	RNAseq	Zeisel_Science_2015	Endothelial_All_Zeisel_Science_2015	Endothelial
Endothelial	All	S1 Cortex, CA1 Hippocampus	SLC38A5	Slc38a5	Mice	P21-P31	Enrichment	99.9% posterior probability	Other cortical cell types	RNAseq	Zeisel_Science_2015	Endothelial_All_Zeisel_Science_2015	Endothelial
Endothelial	All	S1 Cortex, CA1 Hippocampus	AMY1A	Slc3a2	Mice	P21-P31	Enrichment	99.9% posterior probability	Other cortical cell types	RNAseq	Zeisel_Science_2015	Endothelial_All_Zeisel_Science_2015	Endothelial
Endothelial	All	S1 Cortex, CA1 Hippocampus	SLC6A18	Slc6a20a	Mice	P21-P31	Enrichment	99.9% posterior probability	Other cortical cell types	RNAseq	Zeisel_Science_2015	Endothelial_All_Zeisel_Science_2015	Endothelial
Endothelial	All	S1 Cortex, CA1 Hippocampus	SLC6A11	Slc6a6	Mice	P21-P31	Enrichment	99.9% posterior probability	Other cortical cell types	RNAseq	Zeisel_Science_2015	Endothelial_All_Zeisel_Science_2015	Endothelial
Endothelial	All	S1 Cortex, CA1 Hippocampus	SLC7A3	Slc7a1	Mice	P21-P31	Enrichment	99.9% posterior probability	Other cortical cell types	RNAseq	Zeisel_Science_2015	Endothelial_All_Zeisel_Science_2015	Endothelial
Endothelial	All	S1 Cortex, CA1 Hippocampus	SLC7A1	Slc7a5	Mice	P21-P31	Enrichment	99.9% posterior probability	Other cortical cell types	RNAseq	Zeisel_Science_2015	Endothelial_All_Zeisel_Science_2015	Endothelial
Endothelial	All	S1 Cortex, CA1 Hippocampus	SLCO1A2	Slco1a4	Mice	P21-P31	Enrichment	99.9% posterior probability	Other cortical cell types	RNAseq	Zeisel_Science_2015	Endothelial_All_Zeisel_Science_2015	Endothelial
Endothelial	All	S1 Cortex, CA1 Hippocampus	SLCO5A1	Slco5a1	Mice	P21-P31	Enrichment	99.9% posterior probability	Other cortical cell types	RNAseq	Zeisel_Science_2015	Endothelial_All_Zeisel_Science_2015	Endothelial
Endothelial	All	S1 Cortex, CA1 Hippocampus	SMAD9	Smad1	Mice	P21-P31	Enrichment	99.9% posterior probability	Other cortical cell types	RNAseq	Zeisel_Science_2015	Endothelial_All_Zeisel_Science_2015	Endothelial
Endothelial	All	S1 Cortex, CA1 Hippocampus	SMC4	Smc4	Mice	P21-P31	Enrichment	99.9% posterior probability	Other cortical cell types	RNAseq	Zeisel_Science_2015	Endothelial_All_Zeisel_Science_2015	Endothelial
Endothelial	All	S1 Cortex, CA1 Hippocampus	SMURF1	Smurf2	Mice	P21-P31	Enrichment	99.9% posterior probability	Other cortical cell types	RNAseq	Zeisel_Science_2015	Endothelial_All_Zeisel_Science_2015	Endothelial
Endothelial	All	S1 Cortex, CA1 Hippocampus	SNAI3	Snai2	Mice	P21-P31	Enrichment	99.9% posterior probability	Other cortical cell types	RNAseq	Zeisel_Science_2015	Endothelial_All_Zeisel_Science_2015	Endothelial
Endothelial	All	S1 Cortex, CA1 Hippocampus	SNORA75	Snora75	Mice	P21-P31	Enrichment	99.9% posterior probability	Other cortical cell types	RNAseq	Zeisel_Science_2015	Endothelial_All_Zeisel_Science_2015	Endothelial
Endothelial	All	S1 Cortex, CA1 Hippocampus	SOX17	Sox17	Mice	P21-P31	Enrichment	99.9% posterior probability	Other cortical cell types	RNAseq	Zeisel_Science_2015	Endothelial_All_Zeisel_Science_2015	Endothelial
Endothelial	All	S1 Cortex, CA1 Hippocampus	SOX18	Sox18	Mice	P21-P31	Enrichment	99.9% posterior probability	Other cortical cell types	RNAseq	Zeisel_Science_2015	Endothelial_All_Zeisel_Science_2015	Endothelial
Endothelial	All	S1 Cortex, CA1 Hippocampus	SOX4	Sox4	Mice	P21-P31	Enrichment	99.9% posterior probability	Other cortical cell types	RNAseq	Zeisel_Science_2015	Endothelial_All_Zeisel_Science_2015	Endothelial
Endothelial	All	S1 Cortex, CA1 Hippocampus	CTD-2135J3.4	Sox7	Mice	P21-P31	Enrichment	99.9% posterior probability	Other cortical cell types	RNAseq	Zeisel_Science_2015	Endothelial_All_Zeisel_Science_2015	Endothelial
Endothelial	All	S1 Cortex, CA1 Hippocampus	SP1	Sp1	Mice	P21-P31	Enrichment	99.9% posterior probability	Other cortical cell types	RNAseq	Zeisel_Science_2015	Endothelial_All_Zeisel_Science_2015	Endothelial
Endothelial	All	S1 Cortex, CA1 Hippocampus	DNAAF3	Spock2	Mice	P21-P31	Enrichment	99.9% posterior probability	Other cortical cell types	RNAseq	Zeisel_Science_2015	Endothelial_All_Zeisel_Science_2015	Endothelial
Endothelial	All	S1 Cortex, CA1 Hippocampus	SPTBN2	Sptbn1	Mice	P21-P31	Enrichment	99.9% posterior probability	Other cortical cell types	RNAseq	Zeisel_Science_2015	Endothelial_All_Zeisel_Science_2015	Endothelial
Endothelial	All	S1 Cortex, CA1 Hippocampus	ARHGAP4	Srgap1	Mice	P21-P31	Enrichment	99.9% posterior probability	Other cortical cell types	RNAseq	Zeisel_Science_2015	Endothelial_All_Zeisel_Science_2015	Endothelial
Endothelial	All	S1 Cortex, CA1 Hippocampus	ST6GALNAC2	St6galnac2	Mice	P21-P31	Enrichment	99.9% posterior probability	Other cortical cell types	RNAseq	Zeisel_Science_2015	Endothelial_All_Zeisel_Science_2015	Endothelial
Endothelial	All	S1 Cortex, CA1 Hippocampus	ST8SIA4	St8sia4	Mice	P21-P31	Enrichment	99.9% posterior probability	Other cortical cell types	RNAseq	Zeisel_Science_2015	Endothelial_All_Zeisel_Science_2015	Endothelial
Endothelial	All	S1 Cortex, CA1 Hippocampus	STAP2	Stap2	Mice	P21-P31	Enrichment	99.9% posterior probability	Other cortical cell types	RNAseq	Zeisel_Science_2015	Endothelial_All_Zeisel_Science_2015	Endothelial
Endothelial	All	S1 Cortex, CA1 Hippocampus	STARD4	Stard4	Mice	P21-P31	Enrichment	99.9% posterior probability	Other cortical cell types	RNAseq	Zeisel_Science_2015	Endothelial_All_Zeisel_Science_2015	Endothelial
Endothelial	All	S1 Cortex, CA1 Hippocampus	STAT3	Stat1	Mice	P21-P31	Enrichment	99.9% posterior probability	Other cortical cell types	RNAseq	Zeisel_Science_2015	Endothelial_All_Zeisel_Science_2015	Endothelial
Endothelial	All	S1 Cortex, CA1 Hippocampus	STK38L	Stk38	Mice	P21-P31	Enrichment	99.9% posterior probability	Other cortical cell types	RNAseq	Zeisel_Science_2015	Endothelial_All_Zeisel_Science_2015	Endothelial
Endothelial	All	S1 Cortex, CA1 Hippocampus	STRA6	Stra6	Mice	P21-P31	Enrichment	99.9% posterior probability	Other cortical cell types	RNAseq	Zeisel_Science_2015	Endothelial_All_Zeisel_Science_2015	Endothelial
Endothelial	All	S1 Cortex, CA1 Hippocampus	STT3A	Stt3a	Mice	P21-P31	Enrichment	99.9% posterior probability	Other cortical cell types	RNAseq	Zeisel_Science_2015	Endothelial_All_Zeisel_Science_2015	Endothelial
Endothelial	All	S1 Cortex, CA1 Hippocampus	SVIL	Svil	Mice	P21-P31	Enrichment	99.9% posterior probability	Other cortical cell types	RNAseq	Zeisel_Science_2015	Endothelial_All_Zeisel_Science_2015	Endothelial
Endothelial	All	S1 Cortex, CA1 Hippocampus	TAP1	Tap1	Mice	P21-P31	Enrichment	99.9% posterior probability	Other cortical cell types	RNAseq	Zeisel_Science_2015	Endothelial_All_Zeisel_Science_2015	Endothelial
Endothelial	All	S1 Cortex, CA1 Hippocampus	TAPBPL	Tapbpl	Mice	P21-P31	Enrichment	99.9% posterior probability	Other cortical cell types	RNAseq	Zeisel_Science_2015	Endothelial_All_Zeisel_Science_2015	Endothelial
Endothelial	All	S1 Cortex, CA1 Hippocampus	TBC1D2B	Tbc1d2	Mice	P21-P31	Enrichment	99.9% posterior probability	Other cortical cell types	RNAseq	Zeisel_Science_2015	Endothelial_All_Zeisel_Science_2015	Endothelial
Endothelial	All	S1 Cortex, CA1 Hippocampus	TCF3	Tcf3	Mice	P21-P31	Enrichment	99.9% posterior probability	Other cortical cell types	RNAseq	Zeisel_Science_2015	Endothelial_All_Zeisel_Science_2015	Endothelial
Endothelial	All	S1 Cortex, CA1 Hippocampus	TCF7	Tcf7	Mice	P21-P31	Enrichment	99.9% posterior probability	Other cortical cell types	RNAseq	Zeisel_Science_2015	Endothelial_All_Zeisel_Science_2015	Endothelial
Endothelial	All	S1 Cortex, CA1 Hippocampus	TDRP	Tdrp	Mice	P21-P31	Enrichment	99.9% posterior probability	Other cortical cell types	RNAseq	Zeisel_Science_2015	Endothelial_All_Zeisel_Science_2015	Endothelial
Endothelial	All	S1 Cortex, CA1 Hippocampus	TEAD2	Tead2	Mice	P21-P31	Enrichment	99.9% posterior probability	Other cortical cell types	RNAseq	Zeisel_Science_2015	Endothelial_All_Zeisel_Science_2015	Endothelial
Endothelial	All	S1 Cortex, CA1 Hippocampus	TIE1	Tek	Mice	P21-P31	Enrichment	99.9% posterior probability	Other cortical cell types	RNAseq	Zeisel_Science_2015	Endothelial_All_Zeisel_Science_2015	Endothelial
Endothelial	All	S1 Cortex, CA1 Hippocampus	TES	Tes	Mice	P21-P31	Enrichment	99.9% posterior probability	Other cortical cell types	RNAseq	Zeisel_Science_2015	Endothelial_All_Zeisel_Science_2015	Endothelial
Endothelial	All	S1 Cortex, CA1 Hippocampus	TFRC	Tfrc	Mice	P21-P31	Enrichment	99.9% posterior probability	Other cortical cell types	RNAseq	Zeisel_Science_2015	Endothelial_All_Zeisel_Science_2015	Endothelial
Endothelial	All	S1 Cortex, CA1 Hippocampus	TIMELESS	Timeless	Mice	P21-P31	Enrichment	99.9% posterior probability	Other cortical cell types	RNAseq	Zeisel_Science_2015	Endothelial_All_Zeisel_Science_2015	Endothelial
Endothelial	All	S1 Cortex, CA1 Hippocampus	TJP2	Tjp1	Mice	P21-P31	Enrichment	99.9% posterior probability	Other cortical cell types	RNAseq	Zeisel_Science_2015	Endothelial_All_Zeisel_Science_2015	Endothelial
Endothelial	All	S1 Cortex, CA1 Hippocampus	TMEM184A	Tmem184b	Mice	P21-P31	Enrichment	99.9% posterior probability	Other cortical cell types	RNAseq	Zeisel_Science_2015	Endothelial_All_Zeisel_Science_2015	Endothelial
Endothelial	All	S1 Cortex, CA1 Hippocampus	TMEM252	Tmem252	Mice	P21-P31	Enrichment	99.9% posterior probability	Other cortical cell types	RNAseq	Zeisel_Science_2015	Endothelial_All_Zeisel_Science_2015	Endothelial
Endothelial	All	S1 Cortex, CA1 Hippocampus	TMEM88	Tmem88	Mice	P21-P31	Enrichment	99.9% posterior probability	Other cortical cell types	RNAseq	Zeisel_Science_2015	Endothelial_All_Zeisel_Science_2015	Endothelial
Endothelial	All	S1 Cortex, CA1 Hippocampus	TMOD2	Tmod3	Mice	P21-P31	Enrichment	99.9% posterior probability	Other cortical cell types	RNAseq	Zeisel_Science_2015	Endothelial_All_Zeisel_Science_2015	Endothelial
Endothelial	All	S1 Cortex, CA1 Hippocampus	TNFRSF10A	Tnfrsf23	Mice	P21-P31	Enrichment	99.9% posterior probability	Other cortical cell types	RNAseq	Zeisel_Science_2015	Endothelial_All_Zeisel_Science_2015	Endothelial
Endothelial	All	S1 Cortex, CA1 Hippocampus	TNFSF10	Tnfsf10	Mice	P21-P31	Enrichment	99.9% posterior probability	Other cortical cell types	RNAseq	Zeisel_Science_2015	Endothelial_All_Zeisel_Science_2015	Endothelial
Endothelial	All	S1 Cortex, CA1 Hippocampus	TPD52L1	Tpd52l1	Mice	P21-P31	Enrichment	99.9% posterior probability	Other cortical cell types	RNAseq	Zeisel_Science_2015	Endothelial_All_Zeisel_Science_2015	Endothelial
Endothelial	All	S1 Cortex, CA1 Hippocampus	TPK1	Tpk1	Mice	P21-P31	Enrichment	99.9% posterior probability	Other cortical cell types	RNAseq	Zeisel_Science_2015	Endothelial_All_Zeisel_Science_2015	Endothelial
Endothelial	All	S1 Cortex, CA1 Hippocampus	TSPAN18	Tspan18	Mice	P21-P31	Enrichment	99.9% posterior probability	Other cortical cell types	RNAseq	Zeisel_Science_2015	Endothelial_All_Zeisel_Science_2015	Endothelial
Endothelial	All	S1 Cortex, CA1 Hippocampus	TTC32	Ttc32	Mice	P21-P31	Enrichment	99.9% posterior probability	Other cortical cell types	RNAseq	Zeisel_Science_2015	Endothelial_All_Zeisel_Science_2015	Endothelial
Endothelial	All	S1 Cortex, CA1 Hippocampus	UNC45A	Unc45b	Mice	P21-P31	Enrichment	99.9% posterior probability	Other cortical cell types	RNAseq	Zeisel_Science_2015	Endothelial_All_Zeisel_Science_2015	Endothelial
Endothelial	All	S1 Cortex, CA1 Hippocampus	USHBP1	Ushbp1	Mice	P21-P31	Enrichment	99.9% posterior probability	Other cortical cell types	RNAseq	Zeisel_Science_2015	Endothelial_All_Zeisel_Science_2015	Endothelial
Endothelial	All	S1 Cortex, CA1 Hippocampus	USP41	Usp18	Mice	P21-P31	Enrichment	99.9% posterior probability	Other cortical cell types	RNAseq	Zeisel_Science_2015	Endothelial_All_Zeisel_Science_2015	Endothelial
Endothelial	All	S1 Cortex, CA1 Hippocampus	VEGFC	Vegfc	Mice	P21-P31	Enrichment	99.9% posterior probability	Other cortical cell types	RNAseq	Zeisel_Science_2015	Endothelial_All_Zeisel_Science_2015	Endothelial
Endothelial	All	S1 Cortex, CA1 Hippocampus	VGLL4	Vgll4	Mice	P21-P31	Enrichment	99.9% posterior probability	Other cortical cell types	RNAseq	Zeisel_Science_2015	Endothelial_All_Zeisel_Science_2015	Endothelial
Endothelial	All	S1 Cortex, CA1 Hippocampus	VSIG10	Vsig10	Mice	P21-P31	Enrichment	99.9% posterior probability	Other cortical cell types	RNAseq	Zeisel_Science_2015	Endothelial_All_Zeisel_Science_2015	Endothelial
Endothelial	All	S1 Cortex, CA1 Hippocampus	VWA1	Vwa1	Mice	P21-P31	Enrichment	99.9% posterior probability	Other cortical cell types	RNAseq	Zeisel_Science_2015	Endothelial_All_Zeisel_Science_2015	Endothelial
Endothelial	All	S1 Cortex, CA1 Hippocampus	SYK	Zap70	Mice	P21-P31	Enrichment	99.9% posterior probability	Other cortical cell types	RNAseq	Zeisel_Science_2015	Endothelial_All_Zeisel_Science_2015	Endothelial
Endothelial	All	S1 Cortex, CA1 Hippocampus	ZFP69	Zfp69	Mice	P21-P31	Enrichment	99.9% posterior probability	Other cortical cell types	RNAseq	Zeisel_Science_2015	Endothelial_All_Zeisel_Science_2015	Endothelial
Endothelial	All	S1 Cortex, CA1 Hippocampus	NA	Zfp820	Mice	P21-P31	Enrichment	99.9% posterior probability	Other cortical cell types	RNAseq	Zeisel_Science_2015	Endothelial_All_Zeisel_Science_2015	Endothelial
Endothelial	All	S1 Cortex, CA1 Hippocampus	ZIC3	Zic3	Mice	P21-P31	Enrichment	99.9% posterior probability	Other cortical cell types	RNAseq	Zeisel_Science_2015	Endothelial_All_Zeisel_Science_2015	Endothelial
Endothelial	All	Cortex, Meninges Removed	C10orf10	8430408g22Rik	Mice	Young	Enrichment	>20-fold	All Cells in Cortex	RNAseq	Zhang_JNeuro_2014	Endothelial_All_Zhang_JNeuro_2014	Endothelial
Endothelial	All	Cortex, Meninges Removed	AKR1D1	Akr1c14	Mice	Young	Enrichment	>20-fold	All Cells in Cortex	RNAseq	Zhang_JNeuro_2014	Endothelial_All_Zhang_JNeuro_2014	Endothelial
Endothelial	All	Cortex, Meninges Removed	ANKRD37	Ankrd37	Mice	Young	Enrichment	>20-fold	All Cells in Cortex	RNAseq	Zhang_JNeuro_2014	Endothelial_All_Zhang_JNeuro_2014	Endothelial
Endothelial	All	Cortex, Meninges Removed	APLNR	Aplnr	Mice	Young	Enrichment	>20-fold	All Cells in Cortex	RNAseq	Zhang_JNeuro_2014	Endothelial_All_Zhang_JNeuro_2014	Endothelial
Endothelial	All	Cortex, Meninges Removed	BSG	Bsg	Mice	Young	Enrichment	>20-fold	All Cells in Cortex	RNAseq	Zhang_JNeuro_2014	Endothelial_All_Zhang_JNeuro_2014	Endothelial
Endothelial	All	Cortex, Meninges Removed	CA4	Car4	Mice	Young	Enrichment	>20-fold	All Cells in Cortex	RNAseq	Zhang_JNeuro_2014	Endothelial_All_Zhang_JNeuro_2014	Endothelial
Endothelial	All	Cortex, Meninges Removed	CD34	Cd34	Mice	Young	Enrichment	>20-fold	All Cells in Cortex	RNAseq	Zhang_JNeuro_2014	Endothelial_All_Zhang_JNeuro_2014	Endothelial
Endothelial	All	Cortex, Meninges Removed	CDKN2A	Cdkn2b	Mice	Young	Enrichment	>20-fold	All Cells in Cortex	RNAseq	Zhang_JNeuro_2014	Endothelial_All_Zhang_JNeuro_2014	Endothelial
Endothelial	All	Cortex, Meninges Removed	CLDN5	Cldn5	Mice	Young	Enrichment	>20-fold	All Cells in Cortex	RNAseq	Zhang_JNeuro_2014	Endothelial_All_Zhang_JNeuro_2014	Endothelial
Endothelial	All	Cortex, Meninges Removed	DOK4	Dok4	Mice	Young	Enrichment	>20-fold	All Cells in Cortex	RNAseq	Zhang_JNeuro_2014	Endothelial_All_Zhang_JNeuro_2014	Endothelial
Endothelial	All	Cortex, Meninges Removed	EFNA1	Efna1	Mice	Young	Enrichment	>20-fold	All Cells in Cortex	RNAseq	Zhang_JNeuro_2014	Endothelial_All_Zhang_JNeuro_2014	Endothelial
Endothelial	All	Cortex, Meninges Removed	EGFL7	Egfl7	Mice	Young	Enrichment	>20-fold	All Cells in Cortex	RNAseq	Zhang_JNeuro_2014	Endothelial_All_Zhang_JNeuro_2014	Endothelial
Endothelial	All	Cortex, Meninges Removed	FAM101B	Fam101b	Mice	Young	Enrichment	>20-fold	All Cells in Cortex	RNAseq	Zhang_JNeuro_2014	Endothelial_All_Zhang_JNeuro_2014	Endothelial
Endothelial	All	Cortex, Meninges Removed	FAM129A	Fam129a	Mice	Young	Enrichment	>20-fold	All Cells in Cortex	RNAseq	Zhang_JNeuro_2014	Endothelial_All_Zhang_JNeuro_2014	Endothelial
Endothelial	All	Cortex, Meninges Removed	FLT4	Flt1	Mice	Young	Enrichment	>20-fold	All Cells in Cortex	RNAseq	Zhang_JNeuro_2014	Endothelial_All_Zhang_JNeuro_2014	Endothelial
Endothelial	All	Cortex, Meninges Removed	KANK3	Kank3	Mice	Young	Enrichment	>20-fold	All Cells in Cortex	RNAseq	Zhang_JNeuro_2014	Endothelial_All_Zhang_JNeuro_2014	Endothelial
Endothelial	All	Cortex, Meninges Removed	NA	Lcam2	Mice	Young	Enrichment	>20-fold	All Cells in Cortex	RNAseq	Zhang_JNeuro_2014	Endothelial_All_Zhang_JNeuro_2014	Endothelial
Endothelial	All	Cortex, Meninges Removed	LY6H	Ly6a	Mice	Young	Enrichment	>20-fold	All Cells in Cortex	RNAseq	Zhang_JNeuro_2014	Endothelial_All_Zhang_JNeuro_2014	Endothelial
Endothelial	All	Cortex, Meninges Removed	LY6H	Ly6c1	Mice	Young	Enrichment	>20-fold	All Cells in Cortex	RNAseq	Zhang_JNeuro_2014	Endothelial_All_Zhang_JNeuro_2014	Endothelial
Endothelial	All	Cortex, Meninges Removed	LY6H	Ly6c2	Mice	Young	Enrichment	>20-fold	All Cells in Cortex	RNAseq	Zhang_JNeuro_2014	Endothelial_All_Zhang_JNeuro_2014	Endothelial
Endothelial	All	Cortex, Meninges Removed	MADCAM1	Madcam1	Mice	Young	Enrichment	>20-fold	All Cells in Cortex	RNAseq	Zhang_JNeuro_2014	Endothelial_All_Zhang_JNeuro_2014	Endothelial
Endothelial	All	Cortex, Meninges Removed	MEOX1	Meox1	Mice	Young	Enrichment	>20-fold	All Cells in Cortex	RNAseq	Zhang_JNeuro_2014	Endothelial_All_Zhang_JNeuro_2014	Endothelial
Endothelial	All	Cortex, Meninges Removed	MYCT1	Myct1	Mice	Young	Enrichment	>20-fold	All Cells in Cortex	RNAseq	Zhang_JNeuro_2014	Endothelial_All_Zhang_JNeuro_2014	Endothelial
Endothelial	All	Cortex, Meninges Removed	NOSTRIN	Nostrin	Mice	Young	Enrichment	>20-fold	All Cells in Cortex	RNAseq	Zhang_JNeuro_2014	Endothelial_All_Zhang_JNeuro_2014	Endothelial
Endothelial	All	Cortex, Meninges Removed	PGLYRP1	Pglyrp1	Mice	Young	Enrichment	>20-fold	All Cells in Cortex	RNAseq	Zhang_JNeuro_2014	Endothelial_All_Zhang_JNeuro_2014	Endothelial
Endothelial	All	Cortex, Meninges Removed	PRND	Prnd	Mice	Young	Enrichment	>20-fold	All Cells in Cortex	RNAseq	Zhang_JNeuro_2014	Endothelial_All_Zhang_JNeuro_2014	Endothelial
Endothelial	All	Cortex, Meninges Removed	PTGIS	Ptgis	Mice	Young	Enrichment	>20-fold	All Cells in Cortex	RNAseq	Zhang_JNeuro_2014	Endothelial_All_Zhang_JNeuro_2014	Endothelial
Endothelial	All	Cortex, Meninges Removed	SDPR	Sdpr	Mice	Young	Enrichment	>20-fold	All Cells in Cortex	RNAseq	Zhang_JNeuro_2014	Endothelial_All_Zhang_JNeuro_2014	Endothelial
Endothelial	All	Cortex, Meninges Removed	HMSD	Serpinb6b	Mice	Young	Enrichment	>20-fold	All Cells in Cortex	RNAseq	Zhang_JNeuro_2014	Endothelial_All_Zhang_JNeuro_2014	Endothelial
Endothelial	All	Cortex, Meninges Removed	SGMS1	Sgms1	Mice	Young	Enrichment	>20-fold	All Cells in Cortex	RNAseq	Zhang_JNeuro_2014	Endothelial_All_Zhang_JNeuro_2014	Endothelial
Endothelial	All	Cortex, Meninges Removed	SIGIRR	Sigirr	Mice	Young	Enrichment	>20-fold	All Cells in Cortex	RNAseq	Zhang_JNeuro_2014	Endothelial_All_Zhang_JNeuro_2014	Endothelial
Endothelial	All	Cortex, Meninges Removed	SLC16A1	Slc16a1	Mice	Young	Enrichment	>20-fold	All Cells in Cortex	RNAseq	Zhang_JNeuro_2014	Endothelial_All_Zhang_JNeuro_2014	Endothelial
Endothelial	All	Cortex, Meninges Removed	SLC16A4	Slc16a4	Mice	Young	Enrichment	>20-fold	All Cells in Cortex	RNAseq	Zhang_JNeuro_2014	Endothelial_All_Zhang_JNeuro_2014	Endothelial
Endothelial	All	Cortex, Meninges Removed	SLC19A3	Slc19a3	Mice	Young	Enrichment	>20-fold	All Cells in Cortex	RNAseq	Zhang_JNeuro_2014	Endothelial_All_Zhang_JNeuro_2014	Endothelial
Endothelial	All	Cortex, Meninges Removed	SLC35F2	Slc35f2	Mice	Young	Enrichment	>20-fold	All Cells in Cortex	RNAseq	Zhang_JNeuro_2014	Endothelial_All_Zhang_JNeuro_2014	Endothelial
Endothelial	All	Cortex, Meninges Removed	SLCO1A2	Slco1a4	Mice	Young	Enrichment	>20-fold	All Cells in Cortex	RNAseq	Zhang_JNeuro_2014	Endothelial_All_Zhang_JNeuro_2014	Endothelial
Endothelial	All	Cortex, Meninges Removed	SOX18	Sox18	Mice	Young	Enrichment	>20-fold	All Cells in Cortex	RNAseq	Zhang_JNeuro_2014	Endothelial_All_Zhang_JNeuro_2014	Endothelial
Endothelial	All	Cortex, Meninges Removed	TEK	Tie1	Mice	Young	Enrichment	>20-fold	All Cells in Cortex	RNAseq	Zhang_JNeuro_2014	Endothelial_All_Zhang_JNeuro_2014	Endothelial
Endothelial	All	Cortex, Meninges Removed	TTR	Ttr	Mice	Young	Enrichment	>20-fold	All Cells in Cortex	RNAseq	Zhang_JNeuro_2014	Endothelial_All_Zhang_JNeuro_2014	Endothelial
Endothelial	All	Cortex, Meninges Removed	VWA1	Vwa1	Mice	Young	Enrichment	>20-fold	All Cells in Cortex	RNAseq	Zhang_JNeuro_2014	Endothelial_All_Zhang_JNeuro_2014	Endothelial
Microglia	All	Temporal Lobe	ALOX5AP	Alox5ap	Human	Adult	Rank	Top 20	All other collected cells	RNAseq	Darmanis_PNAS_2015	Microglia_All_Darmanis_PNAS_2015	Microglia
Microglia	All	Temporal Lobe	C1QA	C1qa	Human	Adult	Rank	Top 20	All other collected cells	RNAseq	Darmanis_PNAS_2015	Microglia_All_Darmanis_PNAS_2015	Microglia
Microglia	All	Temporal Lobe	C3	C3	Human	Adult	Rank	Top 20	All other collected cells	RNAseq	Darmanis_PNAS_2015	Microglia_All_Darmanis_PNAS_2015	Microglia
Microglia	All	Temporal Lobe	C3AR1	C3ar1	Human	Adult	Rank	Top 20	All other collected cells	RNAseq	Darmanis_PNAS_2015	Microglia_All_Darmanis_PNAS_2015	Microglia
Microglia	All	Temporal Lobe	CCL3	Ccl3	Human	Adult	Rank	Top 20	All other collected cells	RNAseq	Darmanis_PNAS_2015	Microglia_All_Darmanis_PNAS_2015	Microglia
Microglia	All	Temporal Lobe	CCL4	Ccl4	Human	Adult	Rank	Top 20	All other collected cells	RNAseq	Darmanis_PNAS_2015	Microglia_All_Darmanis_PNAS_2015	Microglia
Microglia	All	Temporal Lobe	CD53	Cd53	Human	Adult	Rank	Top 20	All other collected cells	RNAseq	Darmanis_PNAS_2015	Microglia_All_Darmanis_PNAS_2015	Microglia
Microglia	All	Temporal Lobe	CD74	Cd74	Human	Adult	Rank	Top 20	All other collected cells	RNAseq	Darmanis_PNAS_2015	Microglia_All_Darmanis_PNAS_2015	Microglia
Microglia	All	Temporal Lobe	DHRS9	Dhrs9	Human	Adult	Rank	Top 20	All other collected cells	RNAseq	Darmanis_PNAS_2015	Microglia_All_Darmanis_PNAS_2015	Microglia
Microglia	All	Temporal Lobe	FCGR3A	Fcgr4	Human	Adult	Rank	Top 20	All other collected cells	RNAseq	Darmanis_PNAS_2015	Microglia_All_Darmanis_PNAS_2015	Microglia
Microglia	All	Temporal Lobe	GPR183	Gpr183	Human	Adult	Rank	Top 20	All other collected cells	RNAseq	Darmanis_PNAS_2015	Microglia_All_Darmanis_PNAS_2015	Microglia
Microglia	All	Temporal Lobe	IL1B	Il1b	Human	Adult	Rank	Top 20	All other collected cells	RNAseq	Darmanis_PNAS_2015	Microglia_All_Darmanis_PNAS_2015	Microglia
Microglia	All	Temporal Lobe	ITGAX	Itgax	Human	Adult	Rank	Top 20	All other collected cells	RNAseq	Darmanis_PNAS_2015	Microglia_All_Darmanis_PNAS_2015	Microglia
Microglia	All	Temporal Lobe	LAPTM5	Laptm5	Human	Adult	Rank	Top 20	All other collected cells	RNAseq	Darmanis_PNAS_2015	Microglia_All_Darmanis_PNAS_2015	Microglia
Microglia	All	Temporal Lobe	LCP1	Lcp1	Human	Adult	Rank	Top 20	All other collected cells	RNAseq	Darmanis_PNAS_2015	Microglia_All_Darmanis_PNAS_2015	Microglia
Microglia	All	Temporal Lobe	LILRB4	Lilr4b	Human	Adult	Rank	Top 20	All other collected cells	RNAseq	Darmanis_PNAS_2015	Microglia_All_Darmanis_PNAS_2015	Microglia
Microglia	All	Temporal Lobe	MSR1	Msr1	Human	Adult	Rank	Top 20	All other collected cells	RNAseq	Darmanis_PNAS_2015	Microglia_All_Darmanis_PNAS_2015	Microglia
Microglia	All	Temporal Lobe	OLR1	Olr1	Human	Adult	Rank	Top 20	All other collected cells	RNAseq	Darmanis_PNAS_2015	Microglia_All_Darmanis_PNAS_2015	Microglia
Microglia	All	Temporal Lobe	PLEK	Plek	Human	Adult	Rank	Top 20	All other collected cells	RNAseq	Darmanis_PNAS_2015	Microglia_All_Darmanis_PNAS_2015	Microglia
Microglia	All	Temporal Lobe	PTPRC	Ptprc	Human	Adult	Rank	Top 20	All other collected cells	RNAseq	Darmanis_PNAS_2015	Microglia_All_Darmanis_PNAS_2015	Microglia
Microglia	All	Temporal Lobe	RGS10	Rgs10	Human	Adult	Rank	Top 20	All other collected cells	RNAseq	Darmanis_PNAS_2015	Microglia_All_Darmanis_PNAS_2015	Microglia
Microglia	All	S1 Cortex, CA1 Hippocampus	NA	0610031j06rik	Mice	P21-P31	Enrichment	99.9% posterior probability	Other cortical cell types	RNAseq	Zeisel_Science_2015	Microglia_All_Zeisel_Science_2015	Microglia
Microglia	All	S1 Cortex, CA1 Hippocampus	C15orf39	1700017b05rik	Mice	P21-P31	Enrichment	99.9% posterior probability	Other cortical cell types	RNAseq	Zeisel_Science_2015	Microglia_All_Zeisel_Science_2015	Microglia
Microglia	All	S1 Cortex, CA1 Hippocampus	C10orf128	1810011h11rik	Mice	P21-P31	Enrichment	99.9% posterior probability	Other cortical cell types	RNAseq	Zeisel_Science_2015	Microglia_All_Zeisel_Science_2015	Microglia
Microglia	All	S1 Cortex, CA1 Hippocampus	NA	4933406i18rik	Mice	P21-P31	Enrichment	99.9% posterior probability	Other cortical cell types	RNAseq	Zeisel_Science_2015	Microglia_All_Zeisel_Science_2015	Microglia
Microglia	All	S1 Cortex, CA1 Hippocampus	CXorf21	5430427o19rik	Mice	P21-P31	Enrichment	99.9% posterior probability	Other cortical cell types	RNAseq	Zeisel_Science_2015	Microglia_All_Zeisel_Science_2015	Microglia
Microglia	All	S1 Cortex, CA1 Hippocampus	NA	6230400d17rik	Mice	P21-P31	Enrichment	99.9% posterior probability	Other cortical cell types	RNAseq	Zeisel_Science_2015	Microglia_All_Zeisel_Science_2015	Microglia
Microglia	All	S1 Cortex, CA1 Hippocampus	C19orf38	Ab124611	Mice	P21-P31	Enrichment	99.9% posterior probability	Other cortical cell types	RNAseq	Zeisel_Science_2015	Microglia_All_Zeisel_Science_2015	Microglia
Microglia	All	S1 Cortex, CA1 Hippocampus	ABCA10	Abca9	Mice	P21-P31	Enrichment	99.9% posterior probability	Other cortical cell types	RNAseq	Zeisel_Science_2015	Microglia_All_Zeisel_Science_2015	Microglia
Microglia	All	S1 Cortex, CA1 Hippocampus	ABCB11	Abcb1b	Mice	P21-P31	Enrichment	99.9% posterior probability	Other cortical cell types	RNAseq	Zeisel_Science_2015	Microglia_All_Zeisel_Science_2015	Microglia
Microglia	All	S1 Cortex, CA1 Hippocampus	ABCC1	Abcc3	Mice	P21-P31	Enrichment	99.9% posterior probability	Other cortical cell types	RNAseq	Zeisel_Science_2015	Microglia_All_Zeisel_Science_2015	Microglia
Microglia	All	S1 Cortex, CA1 Hippocampus	ABHD15	Abhd15	Mice	P21-P31	Enrichment	99.9% posterior probability	Other cortical cell types	RNAseq	Zeisel_Science_2015	Microglia_All_Zeisel_Science_2015	Microglia
Microglia	All	S1 Cortex, CA1 Hippocampus	ACP5	Acp5	Mice	P21-P31	Enrichment	99.9% posterior probability	Other cortical cell types	RNAseq	Zeisel_Science_2015	Microglia_All_Zeisel_Science_2015	Microglia
Microglia	All	S1 Cortex, CA1 Hippocampus	ADA	Ada	Mice	P21-P31	Enrichment	99.9% posterior probability	Other cortical cell types	RNAseq	Zeisel_Science_2015	Microglia_All_Zeisel_Science_2015	Microglia
Microglia	All	S1 Cortex, CA1 Hippocampus	ADAM33	Adam33	Mice	P21-P31	Enrichment	99.9% posterior probability	Other cortical cell types	RNAseq	Zeisel_Science_2015	Microglia_All_Zeisel_Science_2015	Microglia
Microglia	All	S1 Cortex, CA1 Hippocampus	ADCY2	Adcy7	Mice	P21-P31	Enrichment	99.9% posterior probability	Other cortical cell types	RNAseq	Zeisel_Science_2015	Microglia_All_Zeisel_Science_2015	Microglia
Microglia	All	S1 Cortex, CA1 Hippocampus	ADRB2	Adrb2	Mice	P21-P31	Enrichment	99.9% posterior probability	Other cortical cell types	RNAseq	Zeisel_Science_2015	Microglia_All_Zeisel_Science_2015	Microglia
Microglia	All	S1 Cortex, CA1 Hippocampus	CD300E	Af251705	Mice	P21-P31	Enrichment	99.9% posterior probability	Other cortical cell types	RNAseq	Zeisel_Science_2015	Microglia_All_Zeisel_Science_2015	Microglia
Microglia	All	S1 Cortex, CA1 Hippocampus	AGO1	Ago4	Mice	P21-P31	Enrichment	99.9% posterior probability	Other cortical cell types	RNAseq	Zeisel_Science_2015	Microglia_All_Zeisel_Science_2015	Microglia
Microglia	All	S1 Cortex, CA1 Hippocampus	AHR	Ahr	Mice	P21-P31	Enrichment	99.9% posterior probability	Other cortical cell types	RNAseq	Zeisel_Science_2015	Microglia_All_Zeisel_Science_2015	Microglia
Microglia	All	S1 Cortex, CA1 Hippocampus	MNDA	Ai607873	Mice	P21-P31	Enrichment	99.9% posterior probability	Other cortical cell types	RNAseq	Zeisel_Science_2015	Microglia_All_Zeisel_Science_2015	Microglia
Microglia	All	S1 Cortex, CA1 Hippocampus	NA	Ai662270	Mice	P21-P31	Enrichment	99.9% posterior probability	Other cortical cell types	RNAseq	Zeisel_Science_2015	Microglia_All_Zeisel_Science_2015	Microglia
Microglia	All	S1 Cortex, CA1 Hippocampus	AIF1	Aif1	Mice	P21-P31	Enrichment	99.9% posterior probability	Other cortical cell types	RNAseq	Zeisel_Science_2015	Microglia_All_Zeisel_Science_2015	Microglia
Microglia	All	S1 Cortex, CA1 Hippocampus	AIM2	Aim2	Mice	P21-P31	Enrichment	99.9% posterior probability	Other cortical cell types	RNAseq	Zeisel_Science_2015	Microglia_All_Zeisel_Science_2015	Microglia
Microglia	All	S1 Cortex, CA1 Hippocampus	ALOX5	Alox5	Mice	P21-P31	Enrichment	99.9% posterior probability	Other cortical cell types	RNAseq	Zeisel_Science_2015	Microglia_All_Zeisel_Science_2015	Microglia
Microglia	All	S1 Cortex, CA1 Hippocampus	ALOX5AP	Alox5ap	Mice	P21-P31	Enrichment	99.9% posterior probability	Other cortical cell types	RNAseq	Zeisel_Science_2015	Microglia_All_Zeisel_Science_2015	Microglia
Microglia	All	S1 Cortex, CA1 Hippocampus	RP11-20I23.3	Amdhd2	Mice	P21-P31	Enrichment	99.9% posterior probability	Other cortical cell types	RNAseq	Zeisel_Science_2015	Microglia_All_Zeisel_Science_2015	Microglia
Microglia	All	S1 Cortex, CA1 Hippocampus	ANGPTL7	Angptl7	Mice	P21-P31	Enrichment	99.9% posterior probability	Other cortical cell types	RNAseq	Zeisel_Science_2015	Microglia_All_Zeisel_Science_2015	Microglia
Microglia	All	S1 Cortex, CA1 Hippocampus	AP2B1	Ap1b1	Mice	P21-P31	Enrichment	99.9% posterior probability	Other cortical cell types	RNAseq	Zeisel_Science_2015	Microglia_All_Zeisel_Science_2015	Microglia
Microglia	All	S1 Cortex, CA1 Hippocampus	APAF1	Apaf1	Mice	P21-P31	Enrichment	99.9% posterior probability	Other cortical cell types	RNAseq	Zeisel_Science_2015	Microglia_All_Zeisel_Science_2015	Microglia
Microglia	All	S1 Cortex, CA1 Hippocampus	APH1A	Aph1c	Mice	P21-P31	Enrichment	99.9% posterior probability	Other cortical cell types	RNAseq	Zeisel_Science_2015	Microglia_All_Zeisel_Science_2015	Microglia
Microglia	All	S1 Cortex, CA1 Hippocampus	APOBEC1	Apobec1	Mice	P21-P31	Enrichment	99.9% posterior probability	Other cortical cell types	RNAseq	Zeisel_Science_2015	Microglia_All_Zeisel_Science_2015	Microglia
Microglia	All	S1 Cortex, CA1 Hippocampus	ARHGAP11B	Arhgap11a	Mice	P21-P31	Enrichment	99.9% posterior probability	Other cortical cell types	RNAseq	Zeisel_Science_2015	Microglia_All_Zeisel_Science_2015	Microglia
Microglia	All	S1 Cortex, CA1 Hippocampus	ARHGAP44	Arhgap17	Mice	P21-P31	Enrichment	99.9% posterior probability	Other cortical cell types	RNAseq	Zeisel_Science_2015	Microglia_All_Zeisel_Science_2015	Microglia
Microglia	All	S1 Cortex, CA1 Hippocampus	ARHGAP19-SLIT1	Arhgap19	Mice	P21-P31	Enrichment	99.9% posterior probability	Other cortical cell types	RNAseq	Zeisel_Science_2015	Microglia_All_Zeisel_Science_2015	Microglia
Microglia	All	S1 Cortex, CA1 Hippocampus	ARHGAP30	Arhgap30	Mice	P21-P31	Enrichment	99.9% posterior probability	Other cortical cell types	RNAseq	Zeisel_Science_2015	Microglia_All_Zeisel_Science_2015	Microglia
Microglia	All	S1 Cortex, CA1 Hippocampus	SRGAP1	Arhgap4	Mice	P21-P31	Enrichment	99.9% posterior probability	Other cortical cell types	RNAseq	Zeisel_Science_2015	Microglia_All_Zeisel_Science_2015	Microglia
Microglia	All	S1 Cortex, CA1 Hippocampus	ARRB1	Arrb2	Mice	P21-P31	Enrichment	99.9% posterior probability	Other cortical cell types	RNAseq	Zeisel_Science_2015	Microglia_All_Zeisel_Science_2015	Microglia
Microglia	All	S1 Cortex, CA1 Hippocampus	ARSB	Arsb	Mice	P21-P31	Enrichment	99.9% posterior probability	Other cortical cell types	RNAseq	Zeisel_Science_2015	Microglia_All_Zeisel_Science_2015	Microglia
Microglia	All	S1 Cortex, CA1 Hippocampus	BCL2A1	Bcl2a1b	Mice	P21-P31	Enrichment	99.9% posterior probability	Other cortical cell types	RNAseq	Zeisel_Science_2015	Microglia_All_Zeisel_Science_2015	Microglia
Microglia	All	S1 Cortex, CA1 Hippocampus	BCL2A1	Bcl2a1c	Mice	P21-P31	Enrichment	99.9% posterior probability	Other cortical cell types	RNAseq	Zeisel_Science_2015	Microglia_All_Zeisel_Science_2015	Microglia
Microglia	All	S1 Cortex, CA1 Hippocampus	BID	Bid	Mice	P21-P31	Enrichment	99.9% posterior probability	Other cortical cell types	RNAseq	Zeisel_Science_2015	Microglia_All_Zeisel_Science_2015	Microglia
Microglia	All	S1 Cortex, CA1 Hippocampus	BIN2	Bin2	Mice	P21-P31	Enrichment	99.9% posterior probability	Other cortical cell types	RNAseq	Zeisel_Science_2015	Microglia_All_Zeisel_Science_2015	Microglia
Microglia	All	S1 Cortex, CA1 Hippocampus	BLNK	Blnk	Mice	P21-P31	Enrichment	99.9% posterior probability	Other cortical cell types	RNAseq	Zeisel_Science_2015	Microglia_All_Zeisel_Science_2015	Microglia
Microglia	All	S1 Cortex, CA1 Hippocampus	BLVRA	Blvra	Mice	P21-P31	Enrichment	99.9% posterior probability	Other cortical cell types	RNAseq	Zeisel_Science_2015	Microglia_All_Zeisel_Science_2015	Microglia
Microglia	All	S1 Cortex, CA1 Hippocampus	BLVRB	Blvrb	Mice	P21-P31	Enrichment	99.9% posterior probability	Other cortical cell types	RNAseq	Zeisel_Science_2015	Microglia_All_Zeisel_Science_2015	Microglia
Microglia	All	S1 Cortex, CA1 Hippocampus	BMP2	Bmp2	Mice	P21-P31	Enrichment	99.9% posterior probability	Other cortical cell types	RNAseq	Zeisel_Science_2015	Microglia_All_Zeisel_Science_2015	Microglia
Microglia	All	S1 Cortex, CA1 Hippocampus	BMX	Btk	Mice	P21-P31	Enrichment	99.9% posterior probability	Other cortical cell types	RNAseq	Zeisel_Science_2015	Microglia_All_Zeisel_Science_2015	Microglia
Microglia	All	S1 Cortex, CA1 Hippocampus	C1QA	C1qa	Mice	P21-P31	Enrichment	99.9% posterior probability	Other cortical cell types	RNAseq	Zeisel_Science_2015	Microglia_All_Zeisel_Science_2015	Microglia
Microglia	All	S1 Cortex, CA1 Hippocampus	C1QB	C1qb	Mice	P21-P31	Enrichment	99.9% posterior probability	Other cortical cell types	RNAseq	Zeisel_Science_2015	Microglia_All_Zeisel_Science_2015	Microglia
Microglia	All	S1 Cortex, CA1 Hippocampus	C1QC	C1qc	Mice	P21-P31	Enrichment	99.9% posterior probability	Other cortical cell types	RNAseq	Zeisel_Science_2015	Microglia_All_Zeisel_Science_2015	Microglia
Microglia	All	S1 Cortex, CA1 Hippocampus	C3AR1	C3ar1	Mice	P21-P31	Enrichment	99.9% posterior probability	Other cortical cell types	RNAseq	Zeisel_Science_2015	Microglia_All_Zeisel_Science_2015	Microglia
Microglia	All	S1 Cortex, CA1 Hippocampus	C5AR1	C5ar1	Mice	P21-P31	Enrichment	99.9% posterior probability	Other cortical cell types	RNAseq	Zeisel_Science_2015	Microglia_All_Zeisel_Science_2015	Microglia
Microglia	All	S1 Cortex, CA1 Hippocampus	CAMK1D	Camk1	Mice	P21-P31	Enrichment	99.9% posterior probability	Other cortical cell types	RNAseq	Zeisel_Science_2015	Microglia_All_Zeisel_Science_2015	Microglia
Microglia	All	S1 Cortex, CA1 Hippocampus	CAPN8	Capn3	Mice	P21-P31	Enrichment	99.9% posterior probability	Other cortical cell types	RNAseq	Zeisel_Science_2015	Microglia_All_Zeisel_Science_2015	Microglia
Microglia	All	S1 Cortex, CA1 Hippocampus	CARD16	Casp1	Mice	P21-P31	Enrichment	99.9% posterior probability	Other cortical cell types	RNAseq	Zeisel_Science_2015	Microglia_All_Zeisel_Science_2015	Microglia
Microglia	All	S1 Cortex, CA1 Hippocampus	CASP12	Casp4	Mice	P21-P31	Enrichment	99.9% posterior probability	Other cortical cell types	RNAseq	Zeisel_Science_2015	Microglia_All_Zeisel_Science_2015	Microglia
Microglia	All	S1 Cortex, CA1 Hippocampus	CASS4	Cass4	Mice	P21-P31	Enrichment	99.9% posterior probability	Other cortical cell types	RNAseq	Zeisel_Science_2015	Microglia_All_Zeisel_Science_2015	Microglia
Microglia	All	S1 Cortex, CA1 Hippocampus	NA	Cbr2	Mice	P21-P31	Enrichment	99.9% posterior probability	Other cortical cell types	RNAseq	Zeisel_Science_2015	Microglia_All_Zeisel_Science_2015	Microglia
Microglia	All	S1 Cortex, CA1 Hippocampus	CCDC50	Ccdc50	Mice	P21-P31	Enrichment	99.9% posterior probability	Other cortical cell types	RNAseq	Zeisel_Science_2015	Microglia_All_Zeisel_Science_2015	Microglia
Microglia	All	S1 Cortex, CA1 Hippocampus	CCDC88B	Ccdc88b	Mice	P21-P31	Enrichment	99.9% posterior probability	Other cortical cell types	RNAseq	Zeisel_Science_2015	Microglia_All_Zeisel_Science_2015	Microglia
Microglia	All	S1 Cortex, CA1 Hippocampus	CCDC9	Ccdc9	Mice	P21-P31	Enrichment	99.9% posterior probability	Other cortical cell types	RNAseq	Zeisel_Science_2015	Microglia_All_Zeisel_Science_2015	Microglia
Microglia	All	S1 Cortex, CA1 Hippocampus	CCL11	Ccl12	Mice	P21-P31	Enrichment	99.9% posterior probability	Other cortical cell types	RNAseq	Zeisel_Science_2015	Microglia_All_Zeisel_Science_2015	Microglia
Microglia	All	S1 Cortex, CA1 Hippocampus	CCL13	Ccl2	Mice	P21-P31	Enrichment	99.9% posterior probability	Other cortical cell types	RNAseq	Zeisel_Science_2015	Microglia_All_Zeisel_Science_2015	Microglia
Microglia	All	S1 Cortex, CA1 Hippocampus	CCL24	Ccl24	Mice	P21-P31	Enrichment	99.9% posterior probability	Other cortical cell types	RNAseq	Zeisel_Science_2015	Microglia_All_Zeisel_Science_2015	Microglia
Microglia	All	S1 Cortex, CA1 Hippocampus	CCL18	Ccl3	Mice	P21-P31	Enrichment	99.9% posterior probability	Other cortical cell types	RNAseq	Zeisel_Science_2015	Microglia_All_Zeisel_Science_2015	Microglia
Microglia	All	S1 Cortex, CA1 Hippocampus	CCL4L2	Ccl4	Mice	P21-P31	Enrichment	99.9% posterior probability	Other cortical cell types	RNAseq	Zeisel_Science_2015	Microglia_All_Zeisel_Science_2015	Microglia
Microglia	All	S1 Cortex, CA1 Hippocampus	CCL15-CCL14	Ccl6	Mice	P21-P31	Enrichment	99.9% posterior probability	Other cortical cell types	RNAseq	Zeisel_Science_2015	Microglia_All_Zeisel_Science_2015	Microglia
Microglia	All	S1 Cortex, CA1 Hippocampus	CCL11	Ccl7	Mice	P21-P31	Enrichment	99.9% posterior probability	Other cortical cell types	RNAseq	Zeisel_Science_2015	Microglia_All_Zeisel_Science_2015	Microglia
Microglia	All	S1 Cortex, CA1 Hippocampus	CCR3	Ccr1	Mice	P21-P31	Enrichment	99.9% posterior probability	Other cortical cell types	RNAseq	Zeisel_Science_2015	Microglia_All_Zeisel_Science_2015	Microglia
Microglia	All	S1 Cortex, CA1 Hippocampus	CCR2	Ccr5	Mice	P21-P31	Enrichment	99.9% posterior probability	Other cortical cell types	RNAseq	Zeisel_Science_2015	Microglia_All_Zeisel_Science_2015	Microglia
Microglia	All	S1 Cortex, CA1 Hippocampus	CD14	Cd14	Mice	P21-P31	Enrichment	99.9% posterior probability	Other cortical cell types	RNAseq	Zeisel_Science_2015	Microglia_All_Zeisel_Science_2015	Microglia
Microglia	All	S1 Cortex, CA1 Hippocampus	CD5	Cd163	Mice	P21-P31	Enrichment	99.9% posterior probability	Other cortical cell types	RNAseq	Zeisel_Science_2015	Microglia_All_Zeisel_Science_2015	Microglia
Microglia	All	S1 Cortex, CA1 Hippocampus	CD200R1L	Cd200r1	Mice	P21-P31	Enrichment	99.9% posterior probability	Other cortical cell types	RNAseq	Zeisel_Science_2015	Microglia_All_Zeisel_Science_2015	Microglia
Microglia	All	S1 Cortex, CA1 Hippocampus	CD209	Cd209f	Mice	P21-P31	Enrichment	99.9% posterior probability	Other cortical cell types	RNAseq	Zeisel_Science_2015	Microglia_All_Zeisel_Science_2015	Microglia
Microglia	All	S1 Cortex, CA1 Hippocampus	CD209	Cd209g	Mice	P21-P31	Enrichment	99.9% posterior probability	Other cortical cell types	RNAseq	Zeisel_Science_2015	Microglia_All_Zeisel_Science_2015	Microglia
Microglia	All	S1 Cortex, CA1 Hippocampus	CD300E	Cd300a	Mice	P21-P31	Enrichment	99.9% posterior probability	Other cortical cell types	RNAseq	Zeisel_Science_2015	Microglia_All_Zeisel_Science_2015	Microglia
Microglia	All	S1 Cortex, CA1 Hippocampus	SIGLEC6	Cd33	Mice	P21-P31	Enrichment	99.9% posterior probability	Other cortical cell types	RNAseq	Zeisel_Science_2015	Microglia_All_Zeisel_Science_2015	Microglia
Microglia	All	S1 Cortex, CA1 Hippocampus	CD36	Cd36	Mice	P21-P31	Enrichment	99.9% posterior probability	Other cortical cell types	RNAseq	Zeisel_Science_2015	Microglia_All_Zeisel_Science_2015	Microglia
Microglia	All	S1 Cortex, CA1 Hippocampus	CD37	Cd37	Mice	P21-P31	Enrichment	99.9% posterior probability	Other cortical cell types	RNAseq	Zeisel_Science_2015	Microglia_All_Zeisel_Science_2015	Microglia
Microglia	All	S1 Cortex, CA1 Hippocampus	CD48	Cd48	Mice	P21-P31	Enrichment	99.9% posterior probability	Other cortical cell types	RNAseq	Zeisel_Science_2015	Microglia_All_Zeisel_Science_2015	Microglia
Microglia	All	S1 Cortex, CA1 Hippocampus	CD53	Cd53	Mice	P21-P31	Enrichment	99.9% posterior probability	Other cortical cell types	RNAseq	Zeisel_Science_2015	Microglia_All_Zeisel_Science_2015	Microglia
Microglia	All	S1 Cortex, CA1 Hippocampus	CD68	Cd68	Mice	P21-P31	Enrichment	99.9% posterior probability	Other cortical cell types	RNAseq	Zeisel_Science_2015	Microglia_All_Zeisel_Science_2015	Microglia
Microglia	All	S1 Cortex, CA1 Hippocampus	CD83	Cd83	Mice	P21-P31	Enrichment	99.9% posterior probability	Other cortical cell types	RNAseq	Zeisel_Science_2015	Microglia_All_Zeisel_Science_2015	Microglia
Microglia	All	S1 Cortex, CA1 Hippocampus	CD84	Cd84	Mice	P21-P31	Enrichment	99.9% posterior probability	Other cortical cell types	RNAseq	Zeisel_Science_2015	Microglia_All_Zeisel_Science_2015	Microglia
Microglia	All	S1 Cortex, CA1 Hippocampus	CD86	Cd86	Mice	P21-P31	Enrichment	99.9% posterior probability	Other cortical cell types	RNAseq	Zeisel_Science_2015	Microglia_All_Zeisel_Science_2015	Microglia
Microglia	All	S1 Cortex, CA1 Hippocampus	CEBPA	Cebpa	Mice	P21-P31	Enrichment	99.9% posterior probability	Other cortical cell types	RNAseq	Zeisel_Science_2015	Microglia_All_Zeisel_Science_2015	Microglia
Microglia	All	S1 Cortex, CA1 Hippocampus	CENPF	Cenpf	Mice	P21-P31	Enrichment	99.9% posterior probability	Other cortical cell types	RNAseq	Zeisel_Science_2015	Microglia_All_Zeisel_Science_2015	Microglia
Microglia	All	S1 Cortex, CA1 Hippocampus	NA	Cep110	Mice	P21-P31	Enrichment	99.9% posterior probability	Other cortical cell types	RNAseq	Zeisel_Science_2015	Microglia_All_Zeisel_Science_2015	Microglia
Microglia	All	S1 Cortex, CA1 Hippocampus	CFH	Cfhr2	Mice	P21-P31	Enrichment	99.9% posterior probability	Other cortical cell types	RNAseq	Zeisel_Science_2015	Microglia_All_Zeisel_Science_2015	Microglia
Microglia	All	S1 Cortex, CA1 Hippocampus	CFP	Cfp	Mice	P21-P31	Enrichment	99.9% posterior probability	Other cortical cell types	RNAseq	Zeisel_Science_2015	Microglia_All_Zeisel_Science_2015	Microglia
Microglia	All	S1 Cortex, CA1 Hippocampus	CH25H	Ch25h	Mice	P21-P31	Enrichment	99.9% posterior probability	Other cortical cell types	RNAseq	Zeisel_Science_2015	Microglia_All_Zeisel_Science_2015	Microglia
Microglia	All	S1 Cortex, CA1 Hippocampus	CLCN3	Clcn5	Mice	P21-P31	Enrichment	99.9% posterior probability	Other cortical cell types	RNAseq	Zeisel_Science_2015	Microglia_All_Zeisel_Science_2015	Microglia
Microglia	All	S1 Cortex, CA1 Hippocampus	CLEC10A	Clec10a	Mice	P21-P31	Enrichment	99.9% posterior probability	Other cortical cell types	RNAseq	Zeisel_Science_2015	Microglia_All_Zeisel_Science_2015	Microglia
Microglia	All	S1 Cortex, CA1 Hippocampus	CLEC4A	Clec4a2	Mice	P21-P31	Enrichment	99.9% posterior probability	Other cortical cell types	RNAseq	Zeisel_Science_2015	Microglia_All_Zeisel_Science_2015	Microglia
Microglia	All	S1 Cortex, CA1 Hippocampus	CLEC4C	Clec4a3	Mice	P21-P31	Enrichment	99.9% posterior probability	Other cortical cell types	RNAseq	Zeisel_Science_2015	Microglia_All_Zeisel_Science_2015	Microglia
Microglia	All	S1 Cortex, CA1 Hippocampus	CLEC4A	Clec4n	Mice	P21-P31	Enrichment	99.9% posterior probability	Other cortical cell types	RNAseq	Zeisel_Science_2015	Microglia_All_Zeisel_Science_2015	Microglia
Microglia	All	S1 Cortex, CA1 Hippocampus	CLEC5A	Clec5a	Mice	P21-P31	Enrichment	99.9% posterior probability	Other cortical cell types	RNAseq	Zeisel_Science_2015	Microglia_All_Zeisel_Science_2015	Microglia
Microglia	All	S1 Cortex, CA1 Hippocampus	CMAHP	Cmah	Mice	P21-P31	Enrichment	99.9% posterior probability	Other cortical cell types	RNAseq	Zeisel_Science_2015	Microglia_All_Zeisel_Science_2015	Microglia
Microglia	All	S1 Cortex, CA1 Hippocampus	COTL1	Cotl1	Mice	P21-P31	Enrichment	99.9% posterior probability	Other cortical cell types	RNAseq	Zeisel_Science_2015	Microglia_All_Zeisel_Science_2015	Microglia
Microglia	All	S1 Cortex, CA1 Hippocampus	CRADD	Cradd	Mice	P21-P31	Enrichment	99.9% posterior probability	Other cortical cell types	RNAseq	Zeisel_Science_2015	Microglia_All_Zeisel_Science_2015	Microglia
Microglia	All	S1 Cortex, CA1 Hippocampus	CREG1	Creg1	Mice	P21-P31	Enrichment	99.9% posterior probability	Other cortical cell types	RNAseq	Zeisel_Science_2015	Microglia_All_Zeisel_Science_2015	Microglia
Microglia	All	S1 Cortex, CA1 Hippocampus	HADHA	Cryl1	Mice	P21-P31	Enrichment	99.9% posterior probability	Other cortical cell types	RNAseq	Zeisel_Science_2015	Microglia_All_Zeisel_Science_2015	Microglia
Microglia	All	S1 Cortex, CA1 Hippocampus	KIT	Csf1r	Mice	P21-P31	Enrichment	99.9% posterior probability	Other cortical cell types	RNAseq	Zeisel_Science_2015	Microglia_All_Zeisel_Science_2015	Microglia
Microglia	All	S1 Cortex, CA1 Hippocampus	CSF3R	Csf3r	Mice	P21-P31	Enrichment	99.9% posterior probability	Other cortical cell types	RNAseq	Zeisel_Science_2015	Microglia_All_Zeisel_Science_2015	Microglia
Microglia	All	S1 Cortex, CA1 Hippocampus	MATK	Csk	Mice	P21-P31	Enrichment	99.9% posterior probability	Other cortical cell types	RNAseq	Zeisel_Science_2015	Microglia_All_Zeisel_Science_2015	Microglia
Microglia	All	S1 Cortex, CA1 Hippocampus	CTSB	Ctsb	Mice	P21-P31	Enrichment	99.9% posterior probability	Other cortical cell types	RNAseq	Zeisel_Science_2015	Microglia_All_Zeisel_Science_2015	Microglia
Microglia	All	S1 Cortex, CA1 Hippocampus	CTSC	Ctsc	Mice	P21-P31	Enrichment	99.9% posterior probability	Other cortical cell types	RNAseq	Zeisel_Science_2015	Microglia_All_Zeisel_Science_2015	Microglia
Microglia	All	S1 Cortex, CA1 Hippocampus	RP11-295K3.1	Ctsd	Mice	P21-P31	Enrichment	99.9% posterior probability	Other cortical cell types	RNAseq	Zeisel_Science_2015	Microglia_All_Zeisel_Science_2015	Microglia
Microglia	All	S1 Cortex, CA1 Hippocampus	CTSK	Ctss	Mice	P21-P31	Enrichment	99.9% posterior probability	Other cortical cell types	RNAseq	Zeisel_Science_2015	Microglia_All_Zeisel_Science_2015	Microglia
Microglia	All	S1 Cortex, CA1 Hippocampus	CTSZ	Ctsz	Mice	P21-P31	Enrichment	99.9% posterior probability	Other cortical cell types	RNAseq	Zeisel_Science_2015	Microglia_All_Zeisel_Science_2015	Microglia
Microglia	All	S1 Cortex, CA1 Hippocampus	CX3CR1	Cx3cr1	Mice	P21-P31	Enrichment	99.9% posterior probability	Other cortical cell types	RNAseq	Zeisel_Science_2015	Microglia_All_Zeisel_Science_2015	Microglia
Microglia	All	S1 Cortex, CA1 Hippocampus	CXCL1	Cxcl1	Mice	P21-P31	Enrichment	99.9% posterior probability	Other cortical cell types	RNAseq	Zeisel_Science_2015	Microglia_All_Zeisel_Science_2015	Microglia
Microglia	All	S1 Cortex, CA1 Hippocampus	CXCL10	Cxcl10	Mice	P21-P31	Enrichment	99.9% posterior probability	Other cortical cell types	RNAseq	Zeisel_Science_2015	Microglia_All_Zeisel_Science_2015	Microglia
Microglia	All	S1 Cortex, CA1 Hippocampus	CXCL16	Cxcl16	Mice	P21-P31	Enrichment	99.9% posterior probability	Other cortical cell types	RNAseq	Zeisel_Science_2015	Microglia_All_Zeisel_Science_2015	Microglia
Microglia	All	S1 Cortex, CA1 Hippocampus	CXCL1	Cxcl2	Mice	P21-P31	Enrichment	99.9% posterior probability	Other cortical cell types	RNAseq	Zeisel_Science_2015	Microglia_All_Zeisel_Science_2015	Microglia
Microglia	All	S1 Cortex, CA1 Hippocampus	NOX1	Cybb	Mice	P21-P31	Enrichment	99.9% posterior probability	Other cortical cell types	RNAseq	Zeisel_Science_2015	Microglia_All_Zeisel_Science_2015	Microglia
Microglia	All	S1 Cortex, CA1 Hippocampus	CYSLTR1	Cysltr1	Mice	P21-P31	Enrichment	99.9% posterior probability	Other cortical cell types	RNAseq	Zeisel_Science_2015	Microglia_All_Zeisel_Science_2015	Microglia
Microglia	All	S1 Cortex, CA1 Hippocampus	CYTH1	Cyth4	Mice	P21-P31	Enrichment	99.9% posterior probability	Other cortical cell types	RNAseq	Zeisel_Science_2015	Microglia_All_Zeisel_Science_2015	Microglia
Microglia	All	S1 Cortex, CA1 Hippocampus	NA	D830030k20rik_loc2	Mice	P21-P31	Enrichment	99.9% posterior probability	Other cortical cell types	RNAseq	Zeisel_Science_2015	Microglia_All_Zeisel_Science_2015	Microglia
Microglia	All	S1 Cortex, CA1 Hippocampus	DAB2	Dab2	Mice	P21-P31	Enrichment	99.9% posterior probability	Other cortical cell types	RNAseq	Zeisel_Science_2015	Microglia_All_Zeisel_Science_2015	Microglia
Microglia	All	S1 Cortex, CA1 Hippocampus	DAZAP2	Dazap2	Mice	P21-P31	Enrichment	99.9% posterior probability	Other cortical cell types	RNAseq	Zeisel_Science_2015	Microglia_All_Zeisel_Science_2015	Microglia
Microglia	All	S1 Cortex, CA1 Hippocampus	DCLRE1C	Dclre1c	Mice	P21-P31	Enrichment	99.9% posterior probability	Other cortical cell types	RNAseq	Zeisel_Science_2015	Microglia_All_Zeisel_Science_2015	Microglia
Microglia	All	S1 Cortex, CA1 Hippocampus	DENND1A	Dennd1b	Mice	P21-P31	Enrichment	99.9% posterior probability	Other cortical cell types	RNAseq	Zeisel_Science_2015	Microglia_All_Zeisel_Science_2015	Microglia
Microglia	All	S1 Cortex, CA1 Hippocampus	DENND1C	Dennd1c	Mice	P21-P31	Enrichment	99.9% posterior probability	Other cortical cell types	RNAseq	Zeisel_Science_2015	Microglia_All_Zeisel_Science_2015	Microglia
Microglia	All	S1 Cortex, CA1 Hippocampus	DHDH	Dhdh	Mice	P21-P31	Enrichment	99.9% posterior probability	Other cortical cell types	RNAseq	Zeisel_Science_2015	Microglia_All_Zeisel_Science_2015	Microglia
Microglia	All	S1 Cortex, CA1 Hippocampus	DNASE2	Dnase2a	Mice	P21-P31	Enrichment	99.9% posterior probability	Other cortical cell types	RNAseq	Zeisel_Science_2015	Microglia_All_Zeisel_Science_2015	Microglia
Microglia	All	S1 Cortex, CA1 Hippocampus	DOCK1	Dock2	Mice	P21-P31	Enrichment	99.9% posterior probability	Other cortical cell types	RNAseq	Zeisel_Science_2015	Microglia_All_Zeisel_Science_2015	Microglia
Microglia	All	S1 Cortex, CA1 Hippocampus	DOCK8	Dock8	Mice	P21-P31	Enrichment	99.9% posterior probability	Other cortical cell types	RNAseq	Zeisel_Science_2015	Microglia_All_Zeisel_Science_2015	Microglia
Microglia	All	S1 Cortex, CA1 Hippocampus	DRAM1	Dram1	Mice	P21-P31	Enrichment	99.9% posterior probability	Other cortical cell types	RNAseq	Zeisel_Science_2015	Microglia_All_Zeisel_Science_2015	Microglia
Microglia	All	S1 Cortex, CA1 Hippocampus	DSEL	Dse	Mice	P21-P31	Enrichment	99.9% posterior probability	Other cortical cell types	RNAseq	Zeisel_Science_2015	Microglia_All_Zeisel_Science_2015	Microglia
Microglia	All	S1 Cortex, CA1 Hippocampus	DSN1	Dsn1	Mice	P21-P31	Enrichment	99.9% posterior probability	Other cortical cell types	RNAseq	Zeisel_Science_2015	Microglia_All_Zeisel_Science_2015	Microglia
Microglia	All	S1 Cortex, CA1 Hippocampus	DTX2	Dtx2	Mice	P21-P31	Enrichment	99.9% posterior probability	Other cortical cell types	RNAseq	Zeisel_Science_2015	Microglia_All_Zeisel_Science_2015	Microglia
Microglia	All	S1 Cortex, CA1 Hippocampus	NA	E230029c05rik	Mice	P21-P31	Enrichment	99.9% posterior probability	Other cortical cell types	RNAseq	Zeisel_Science_2015	Microglia_All_Zeisel_Science_2015	Microglia
Microglia	All	S1 Cortex, CA1 Hippocampus	EBI3	Ebi3	Mice	P21-P31	Enrichment	99.9% posterior probability	Other cortical cell types	RNAseq	Zeisel_Science_2015	Microglia_All_Zeisel_Science_2015	Microglia
Microglia	All	S1 Cortex, CA1 Hippocampus	EGR2	Egr2	Mice	P21-P31	Enrichment	99.9% posterior probability	Other cortical cell types	RNAseq	Zeisel_Science_2015	Microglia_All_Zeisel_Science_2015	Microglia
Microglia	All	S1 Cortex, CA1 Hippocampus	EHD2	Ehd1	Mice	P21-P31	Enrichment	99.9% posterior probability	Other cortical cell types	RNAseq	Zeisel_Science_2015	Microglia_All_Zeisel_Science_2015	Microglia
Microglia	All	S1 Cortex, CA1 Hippocampus	EHD1	Ehd4	Mice	P21-P31	Enrichment	99.9% posterior probability	Other cortical cell types	RNAseq	Zeisel_Science_2015	Microglia_All_Zeisel_Science_2015	Microglia
Microglia	All	S1 Cortex, CA1 Hippocampus	ELMSAN1	Elmsan1	Mice	P21-P31	Enrichment	99.9% posterior probability	Other cortical cell types	RNAseq	Zeisel_Science_2015	Microglia_All_Zeisel_Science_2015	Microglia
Microglia	All	S1 Cortex, CA1 Hippocampus	EML1	Eml3	Mice	P21-P31	Enrichment	99.9% posterior probability	Other cortical cell types	RNAseq	Zeisel_Science_2015	Microglia_All_Zeisel_Science_2015	Microglia
Microglia	All	S1 Cortex, CA1 Hippocampus	NA	Emr1	Mice	P21-P31	Enrichment	99.9% posterior probability	Other cortical cell types	RNAseq	Zeisel_Science_2015	Microglia_All_Zeisel_Science_2015	Microglia
Microglia	All	S1 Cortex, CA1 Hippocampus	EPSTI1	Epsti1	Mice	P21-P31	Enrichment	99.9% posterior probability	Other cortical cell types	RNAseq	Zeisel_Science_2015	Microglia_All_Zeisel_Science_2015	Microglia
Microglia	All	S1 Cortex, CA1 Hippocampus	ETHE1	Ethe1	Mice	P21-P31	Enrichment	99.9% posterior probability	Other cortical cell types	RNAseq	Zeisel_Science_2015	Microglia_All_Zeisel_Science_2015	Microglia
Microglia	All	S1 Cortex, CA1 Hippocampus	EVI2B	Evi2b	Mice	P21-P31	Enrichment	99.9% posterior probability	Other cortical cell types	RNAseq	Zeisel_Science_2015	Microglia_All_Zeisel_Science_2015	Microglia
Microglia	All	S1 Cortex, CA1 Hippocampus	TGM4	F13a1	Mice	P21-P31	Enrichment	99.9% posterior probability	Other cortical cell types	RNAseq	Zeisel_Science_2015	Microglia_All_Zeisel_Science_2015	Microglia
Microglia	All	S1 Cortex, CA1 Hippocampus	FAU	Fau	Mice	P21-P31	Enrichment	99.9% posterior probability	Other cortical cell types	RNAseq	Zeisel_Science_2015	Microglia_All_Zeisel_Science_2015	Microglia
Microglia	All	S1 Cortex, CA1 Hippocampus	FBXW4	Fbxw4	Mice	P21-P31	Enrichment	99.9% posterior probability	Other cortical cell types	RNAseq	Zeisel_Science_2015	Microglia_All_Zeisel_Science_2015	Microglia
Microglia	All	S1 Cortex, CA1 Hippocampus	FCER1G	Fcer1g	Mice	P21-P31	Enrichment	99.9% posterior probability	Other cortical cell types	RNAseq	Zeisel_Science_2015	Microglia_All_Zeisel_Science_2015	Microglia
Microglia	All	S1 Cortex, CA1 Hippocampus	FCGR1C	Fcgr1	Mice	P21-P31	Enrichment	99.9% posterior probability	Other cortical cell types	RNAseq	Zeisel_Science_2015	Microglia_All_Zeisel_Science_2015	Microglia
Microglia	All	S1 Cortex, CA1 Hippocampus	FCGR2C	Fcgr2b	Mice	P21-P31	Enrichment	99.9% posterior probability	Other cortical cell types	RNAseq	Zeisel_Science_2015	Microglia_All_Zeisel_Science_2015	Microglia
Microglia	All	S1 Cortex, CA1 Hippocampus	FCGR2C	Fcgr3	Mice	P21-P31	Enrichment	99.9% posterior probability	Other cortical cell types	RNAseq	Zeisel_Science_2015	Microglia_All_Zeisel_Science_2015	Microglia
Microglia	All	S1 Cortex, CA1 Hippocampus	FCN1	Fcna	Mice	P21-P31	Enrichment	99.9% posterior probability	Other cortical cell types	RNAseq	Zeisel_Science_2015	Microglia_All_Zeisel_Science_2015	Microglia
Microglia	All	S1 Cortex, CA1 Hippocampus	FCRL2	Fcrls	Mice	P21-P31	Enrichment	99.9% posterior probability	Other cortical cell types	RNAseq	Zeisel_Science_2015	Microglia_All_Zeisel_Science_2015	Microglia
Microglia	All	S1 Cortex, CA1 Hippocampus	FERMT1	Fermt3	Mice	P21-P31	Enrichment	99.9% posterior probability	Other cortical cell types	RNAseq	Zeisel_Science_2015	Microglia_All_Zeisel_Science_2015	Microglia
Microglia	All	S1 Cortex, CA1 Hippocampus	FGD4	Fgd2	Mice	P21-P31	Enrichment	99.9% posterior probability	Other cortical cell types	RNAseq	Zeisel_Science_2015	Microglia_All_Zeisel_Science_2015	Microglia
Microglia	All	S1 Cortex, CA1 Hippocampus	FMO1	Fmo5	Mice	P21-P31	Enrichment	99.9% posterior probability	Other cortical cell types	RNAseq	Zeisel_Science_2015	Microglia_All_Zeisel_Science_2015	Microglia
Microglia	All	S1 Cortex, CA1 Hippocampus	FNDC3B	Fndc3a	Mice	P21-P31	Enrichment	99.9% posterior probability	Other cortical cell types	RNAseq	Zeisel_Science_2015	Microglia_All_Zeisel_Science_2015	Microglia
Microglia	All	S1 Cortex, CA1 Hippocampus	FNIP1	Fnip2	Mice	P21-P31	Enrichment	99.9% posterior probability	Other cortical cell types	RNAseq	Zeisel_Science_2015	Microglia_All_Zeisel_Science_2015	Microglia
Microglia	All	S1 Cortex, CA1 Hippocampus	FOLR1	Folr2	Mice	P21-P31	Enrichment	99.9% posterior probability	Other cortical cell types	RNAseq	Zeisel_Science_2015	Microglia_All_Zeisel_Science_2015	Microglia
Microglia	All	S1 Cortex, CA1 Hippocampus	FRRS1	Frrs1	Mice	P21-P31	Enrichment	99.9% posterior probability	Other cortical cell types	RNAseq	Zeisel_Science_2015	Microglia_All_Zeisel_Science_2015	Microglia
Microglia	All	S1 Cortex, CA1 Hippocampus	FTL	Ftl1	Mice	P21-P31	Enrichment	99.9% posterior probability	Other cortical cell types	RNAseq	Zeisel_Science_2015	Microglia_All_Zeisel_Science_2015	Microglia
Microglia	All	S1 Cortex, CA1 Hippocampus	NA	G530011o06rik	Mice	P21-P31	Enrichment	99.9% posterior probability	Other cortical cell types	RNAseq	Zeisel_Science_2015	Microglia_All_Zeisel_Science_2015	Microglia
Microglia	All	S1 Cortex, CA1 Hippocampus	GALNT11	Galnt12	Mice	P21-P31	Enrichment	99.9% posterior probability	Other cortical cell types	RNAseq	Zeisel_Science_2015	Microglia_All_Zeisel_Science_2015	Microglia
Microglia	All	S1 Cortex, CA1 Hippocampus	GDF15	Gdf15	Mice	P21-P31	Enrichment	99.9% posterior probability	Other cortical cell types	RNAseq	Zeisel_Science_2015	Microglia_All_Zeisel_Science_2015	Microglia
Microglia	All	S1 Cortex, CA1 Hippocampus	GDPD3	Gdpd3	Mice	P21-P31	Enrichment	99.9% posterior probability	Other cortical cell types	RNAseq	Zeisel_Science_2015	Microglia_All_Zeisel_Science_2015	Microglia
Microglia	All	S1 Cortex, CA1 Hippocampus	GINS2	Gins2	Mice	P21-P31	Enrichment	99.9% posterior probability	Other cortical cell types	RNAseq	Zeisel_Science_2015	Microglia_All_Zeisel_Science_2015	Microglia
Microglia	All	S1 Cortex, CA1 Hippocampus	NA	Gm10336	Mice	P21-P31	Enrichment	99.9% posterior probability	Other cortical cell types	RNAseq	Zeisel_Science_2015	Microglia_All_Zeisel_Science_2015	Microglia
Microglia	All	S1 Cortex, CA1 Hippocampus	NA	Gm13139_loc1	Mice	P21-P31	Enrichment	99.9% posterior probability	Other cortical cell types	RNAseq	Zeisel_Science_2015	Microglia_All_Zeisel_Science_2015	Microglia
Microglia	All	S1 Cortex, CA1 Hippocampus	NA	Gm13139_loc2	Mice	P21-P31	Enrichment	99.9% posterior probability	Other cortical cell types	RNAseq	Zeisel_Science_2015	Microglia_All_Zeisel_Science_2015	Microglia
Microglia	All	S1 Cortex, CA1 Hippocampus	NA	Gm13476	Mice	P21-P31	Enrichment	99.9% posterior probability	Other cortical cell types	RNAseq	Zeisel_Science_2015	Microglia_All_Zeisel_Science_2015	Microglia
Microglia	All	S1 Cortex, CA1 Hippocampus	LILRB4	Gm14548	Mice	P21-P31	Enrichment	99.9% posterior probability	Other cortical cell types	RNAseq	Zeisel_Science_2015	Microglia_All_Zeisel_Science_2015	Microglia
Microglia	All	S1 Cortex, CA1 Hippocampus	LRCH4	Gm20605	Mice	P21-P31	Enrichment	99.9% posterior probability	Other cortical cell types	RNAseq	Zeisel_Science_2015	Microglia_All_Zeisel_Science_2015	Microglia
Microglia	All	S1 Cortex, CA1 Hippocampus	NA	Gm2382	Mice	P21-P31	Enrichment	99.9% posterior probability	Other cortical cell types	RNAseq	Zeisel_Science_2015	Microglia_All_Zeisel_Science_2015	Microglia
Microglia	All	S1 Cortex, CA1 Hippocampus	NA	Gm5086	Mice	P21-P31	Enrichment	99.9% posterior probability	Other cortical cell types	RNAseq	Zeisel_Science_2015	Microglia_All_Zeisel_Science_2015	Microglia
Microglia	All	S1 Cortex, CA1 Hippocampus	NA	Gm6377	Mice	P21-P31	Enrichment	99.9% posterior probability	Other cortical cell types	RNAseq	Zeisel_Science_2015	Microglia_All_Zeisel_Science_2015	Microglia
Microglia	All	S1 Cortex, CA1 Hippocampus	NA	Gm8615	Mice	P21-P31	Enrichment	99.9% posterior probability	Other cortical cell types	RNAseq	Zeisel_Science_2015	Microglia_All_Zeisel_Science_2015	Microglia
Microglia	All	S1 Cortex, CA1 Hippocampus	GMFG	Gmfg	Mice	P21-P31	Enrichment	99.9% posterior probability	Other cortical cell types	RNAseq	Zeisel_Science_2015	Microglia_All_Zeisel_Science_2015	Microglia
Microglia	All	S1 Cortex, CA1 Hippocampus	GNPDA2	Gnpda1	Mice	P21-P31	Enrichment	99.9% posterior probability	Other cortical cell types	RNAseq	Zeisel_Science_2015	Microglia_All_Zeisel_Science_2015	Microglia
Microglia	All	S1 Cortex, CA1 Hippocampus	ARSA	Gns	Mice	P21-P31	Enrichment	99.9% posterior probability	Other cortical cell types	RNAseq	Zeisel_Science_2015	Microglia_All_Zeisel_Science_2015	Microglia
Microglia	All	S1 Cortex, CA1 Hippocampus	NA	Gp49a	Mice	P21-P31	Enrichment	99.9% posterior probability	Other cortical cell types	RNAseq	Zeisel_Science_2015	Microglia_All_Zeisel_Science_2015	Microglia
Microglia	All	S1 Cortex, CA1 Hippocampus	GPR160	Gpr160	Mice	P21-P31	Enrichment	99.9% posterior probability	Other cortical cell types	RNAseq	Zeisel_Science_2015	Microglia_All_Zeisel_Science_2015	Microglia
Microglia	All	S1 Cortex, CA1 Hippocampus	GPR183	Gpr183	Mice	P21-P31	Enrichment	99.9% posterior probability	Other cortical cell types	RNAseq	Zeisel_Science_2015	Microglia_All_Zeisel_Science_2015	Microglia
Microglia	All	S1 Cortex, CA1 Hippocampus	GPR34	Gpr34	Mice	P21-P31	Enrichment	99.9% posterior probability	Other cortical cell types	RNAseq	Zeisel_Science_2015	Microglia_All_Zeisel_Science_2015	Microglia
Microglia	All	S1 Cortex, CA1 Hippocampus	GPR65	Gpr65	Mice	P21-P31	Enrichment	99.9% posterior probability	Other cortical cell types	RNAseq	Zeisel_Science_2015	Microglia_All_Zeisel_Science_2015	Microglia
Microglia	All	S1 Cortex, CA1 Hippocampus	GPX5	Gpx3	Mice	P21-P31	Enrichment	99.9% posterior probability	Other cortical cell types	RNAseq	Zeisel_Science_2015	Microglia_All_Zeisel_Science_2015	Microglia
Microglia	All	S1 Cortex, CA1 Hippocampus	GRN	Grn	Mice	P21-P31	Enrichment	99.9% posterior probability	Other cortical cell types	RNAseq	Zeisel_Science_2015	Microglia_All_Zeisel_Science_2015	Microglia
Microglia	All	S1 Cortex, CA1 Hippocampus	HLA-DOA	H2-aa	Mice	P21-P31	Enrichment	99.9% posterior probability	Other cortical cell types	RNAseq	Zeisel_Science_2015	Microglia_All_Zeisel_Science_2015	Microglia
Microglia	All	S1 Cortex, CA1 Hippocampus	HLA-H	H2-q10	Mice	P21-P31	Enrichment	99.9% posterior probability	Other cortical cell types	RNAseq	Zeisel_Science_2015	Microglia_All_Zeisel_Science_2015	Microglia
Microglia	All	S1 Cortex, CA1 Hippocampus	HLA-H	H2-q2	Mice	P21-P31	Enrichment	99.9% posterior probability	Other cortical cell types	RNAseq	Zeisel_Science_2015	Microglia_All_Zeisel_Science_2015	Microglia
Microglia	All	S1 Cortex, CA1 Hippocampus	HAVCR2	Havcr2	Mice	P21-P31	Enrichment	99.9% posterior probability	Other cortical cell types	RNAseq	Zeisel_Science_2015	Microglia_All_Zeisel_Science_2015	Microglia
Microglia	All	S1 Cortex, CA1 Hippocampus	BLK	Hck	Mice	P21-P31	Enrichment	99.9% posterior probability	Other cortical cell types	RNAseq	Zeisel_Science_2015	Microglia_All_Zeisel_Science_2015	Microglia
Microglia	All	S1 Cortex, CA1 Hippocampus	HCLS1	Hcls1	Mice	P21-P31	Enrichment	99.9% posterior probability	Other cortical cell types	RNAseq	Zeisel_Science_2015	Microglia_All_Zeisel_Science_2015	Microglia
Microglia	All	S1 Cortex, CA1 Hippocampus	HEXB	Hexa	Mice	P21-P31	Enrichment	99.9% posterior probability	Other cortical cell types	RNAseq	Zeisel_Science_2015	Microglia_All_Zeisel_Science_2015	Microglia
Microglia	All	S1 Cortex, CA1 Hippocampus	HEXA	Hexb	Mice	P21-P31	Enrichment	99.9% posterior probability	Other cortical cell types	RNAseq	Zeisel_Science_2015	Microglia_All_Zeisel_Science_2015	Microglia
Microglia	All	S1 Cortex, CA1 Hippocampus	H2AFJ	Hist1h2ae	Mice	P21-P31	Enrichment	99.9% posterior probability	Other cortical cell types	RNAseq	Zeisel_Science_2015	Microglia_All_Zeisel_Science_2015	Microglia
Microglia	All	S1 Cortex, CA1 Hippocampus	HIST1H3A	Hist1h3i	Mice	P21-P31	Enrichment	99.9% posterior probability	Other cortical cell types	RNAseq	Zeisel_Science_2015	Microglia_All_Zeisel_Science_2015	Microglia
Microglia	All	S1 Cortex, CA1 Hippocampus	HIST1H2BC	Hist2h2bb	Mice	P21-P31	Enrichment	99.9% posterior probability	Other cortical cell types	RNAseq	Zeisel_Science_2015	Microglia_All_Zeisel_Science_2015	Microglia
Microglia	All	S1 Cortex, CA1 Hippocampus	HK1	Hk2	Mice	P21-P31	Enrichment	99.9% posterior probability	Other cortical cell types	RNAseq	Zeisel_Science_2015	Microglia_All_Zeisel_Science_2015	Microglia
Microglia	All	S1 Cortex, CA1 Hippocampus	HK2	Hk3	Mice	P21-P31	Enrichment	99.9% posterior probability	Other cortical cell types	RNAseq	Zeisel_Science_2015	Microglia_All_Zeisel_Science_2015	Microglia
Microglia	All	S1 Cortex, CA1 Hippocampus	HMHA1	Hmha1	Mice	P21-P31	Enrichment	99.9% posterior probability	Other cortical cell types	RNAseq	Zeisel_Science_2015	Microglia_All_Zeisel_Science_2015	Microglia
Microglia	All	S1 Cortex, CA1 Hippocampus	HMOX1	Hmox1	Mice	P21-P31	Enrichment	99.9% posterior probability	Other cortical cell types	RNAseq	Zeisel_Science_2015	Microglia_All_Zeisel_Science_2015	Microglia
Microglia	All	S1 Cortex, CA1 Hippocampus	HPGD	Hpgd	Mice	P21-P31	Enrichment	99.9% posterior probability	Other cortical cell types	RNAseq	Zeisel_Science_2015	Microglia_All_Zeisel_Science_2015	Microglia
Microglia	All	S1 Cortex, CA1 Hippocampus	HPGDS	Hpgds	Mice	P21-P31	Enrichment	99.9% posterior probability	Other cortical cell types	RNAseq	Zeisel_Science_2015	Microglia_All_Zeisel_Science_2015	Microglia
Microglia	All	S1 Cortex, CA1 Hippocampus	HPS3	Hps3	Mice	P21-P31	Enrichment	99.9% posterior probability	Other cortical cell types	RNAseq	Zeisel_Science_2015	Microglia_All_Zeisel_Science_2015	Microglia
Microglia	All	S1 Cortex, CA1 Hippocampus	HVCN1	Hvcn1	Mice	P21-P31	Enrichment	99.9% posterior probability	Other cortical cell types	RNAseq	Zeisel_Science_2015	Microglia_All_Zeisel_Science_2015	Microglia
Microglia	All	S1 Cortex, CA1 Hippocampus	IER5	Ier5	Mice	P21-P31	Enrichment	99.9% posterior probability	Other cortical cell types	RNAseq	Zeisel_Science_2015	Microglia_All_Zeisel_Science_2015	Microglia
Microglia	All	S1 Cortex, CA1 Hippocampus	IFI16	Ifi202b	Mice	P21-P31	Enrichment	99.9% posterior probability	Other cortical cell types	RNAseq	Zeisel_Science_2015	Microglia_All_Zeisel_Science_2015	Microglia
Microglia	All	S1 Cortex, CA1 Hippocampus	MNDA	Ifi203	Mice	P21-P31	Enrichment	99.9% posterior probability	Other cortical cell types	RNAseq	Zeisel_Science_2015	Microglia_All_Zeisel_Science_2015	Microglia
Microglia	All	S1 Cortex, CA1 Hippocampus	PYHIN1	Ifi204	Mice	P21-P31	Enrichment	99.9% posterior probability	Other cortical cell types	RNAseq	Zeisel_Science_2015	Microglia_All_Zeisel_Science_2015	Microglia
Microglia	All	S1 Cortex, CA1 Hippocampus	IFI27L1	Ifi27l2a	Mice	P21-P31	Enrichment	99.9% posterior probability	Other cortical cell types	RNAseq	Zeisel_Science_2015	Microglia_All_Zeisel_Science_2015	Microglia
Microglia	All	S1 Cortex, CA1 Hippocampus	IGSF6	Igsf6	Mice	P21-P31	Enrichment	99.9% posterior probability	Other cortical cell types	RNAseq	Zeisel_Science_2015	Microglia_All_Zeisel_Science_2015	Microglia
Microglia	All	S1 Cortex, CA1 Hippocampus	IKZF1	Ikzf1	Mice	P21-P31	Enrichment	99.9% posterior probability	Other cortical cell types	RNAseq	Zeisel_Science_2015	Microglia_All_Zeisel_Science_2015	Microglia
Microglia	All	S1 Cortex, CA1 Hippocampus	IL10RA	Il10ra	Mice	P21-P31	Enrichment	99.9% posterior probability	Other cortical cell types	RNAseq	Zeisel_Science_2015	Microglia_All_Zeisel_Science_2015	Microglia
Microglia	All	S1 Cortex, CA1 Hippocampus	IL16	Il16	Mice	P21-P31	Enrichment	99.9% posterior probability	Other cortical cell types	RNAseq	Zeisel_Science_2015	Microglia_All_Zeisel_Science_2015	Microglia
Microglia	All	S1 Cortex, CA1 Hippocampus	IL18BP	Il18bp	Mice	P21-P31	Enrichment	99.9% posterior probability	Other cortical cell types	RNAseq	Zeisel_Science_2015	Microglia_All_Zeisel_Science_2015	Microglia
Microglia	All	S1 Cortex, CA1 Hippocampus	IL1A	Il1a	Mice	P21-P31	Enrichment	99.9% posterior probability	Other cortical cell types	RNAseq	Zeisel_Science_2015	Microglia_All_Zeisel_Science_2015	Microglia
Microglia	All	S1 Cortex, CA1 Hippocampus	IL1B	Il1b	Mice	P21-P31	Enrichment	99.9% posterior probability	Other cortical cell types	RNAseq	Zeisel_Science_2015	Microglia_All_Zeisel_Science_2015	Microglia
Microglia	All	S1 Cortex, CA1 Hippocampus	CSF2RB	Il4ra	Mice	P21-P31	Enrichment	99.9% posterior probability	Other cortical cell types	RNAseq	Zeisel_Science_2015	Microglia_All_Zeisel_Science_2015	Microglia
Microglia	All	S1 Cortex, CA1 Hippocampus	INPPL1	Inpp5d	Mice	P21-P31	Enrichment	99.9% posterior probability	Other cortical cell types	RNAseq	Zeisel_Science_2015	Microglia_All_Zeisel_Science_2015	Microglia
Microglia	All	S1 Cortex, CA1 Hippocampus	IRAK4	Irak4	Mice	P21-P31	Enrichment	99.9% posterior probability	Other cortical cell types	RNAseq	Zeisel_Science_2015	Microglia_All_Zeisel_Science_2015	Microglia
Microglia	All	S1 Cortex, CA1 Hippocampus	IRF6	Irf5	Mice	P21-P31	Enrichment	99.9% posterior probability	Other cortical cell types	RNAseq	Zeisel_Science_2015	Microglia_All_Zeisel_Science_2015	Microglia
Microglia	All	S1 Cortex, CA1 Hippocampus	IRF8	Irf8	Mice	P21-P31	Enrichment	99.9% posterior probability	Other cortical cell types	RNAseq	Zeisel_Science_2015	Microglia_All_Zeisel_Science_2015	Microglia
Microglia	All	S1 Cortex, CA1 Hippocampus	ITGAD	Itgam	Mice	P21-P31	Enrichment	99.9% posterior probability	Other cortical cell types	RNAseq	Zeisel_Science_2015	Microglia_All_Zeisel_Science_2015	Microglia
Microglia	All	S1 Cortex, CA1 Hippocampus	ITGB7	Itgb2	Mice	P21-P31	Enrichment	99.9% posterior probability	Other cortical cell types	RNAseq	Zeisel_Science_2015	Microglia_All_Zeisel_Science_2015	Microglia
Microglia	All	S1 Cortex, CA1 Hippocampus	ITSN2	Itsn1	Mice	P21-P31	Enrichment	99.9% posterior probability	Other cortical cell types	RNAseq	Zeisel_Science_2015	Microglia_All_Zeisel_Science_2015	Microglia
Microglia	All	S1 Cortex, CA1 Hippocampus	KDM3A	Jmjd1c	Mice	P21-P31	Enrichment	99.9% posterior probability	Other cortical cell types	RNAseq	Zeisel_Science_2015	Microglia_All_Zeisel_Science_2015	Microglia
Microglia	All	S1 Cortex, CA1 Hippocampus	KDM2B	Kdm2b	Mice	P21-P31	Enrichment	99.9% posterior probability	Other cortical cell types	RNAseq	Zeisel_Science_2015	Microglia_All_Zeisel_Science_2015	Microglia
Microglia	All	S1 Cortex, CA1 Hippocampus	KHK	Khk	Mice	P21-P31	Enrichment	99.9% posterior probability	Other cortical cell types	RNAseq	Zeisel_Science_2015	Microglia_All_Zeisel_Science_2015	Microglia
Microglia	All	S1 Cortex, CA1 Hippocampus	LAIR2	Lair1	Mice	P21-P31	Enrichment	99.9% posterior probability	Other cortical cell types	RNAseq	Zeisel_Science_2015	Microglia_All_Zeisel_Science_2015	Microglia
Microglia	All	S1 Cortex, CA1 Hippocampus	LAPTM5	Laptm5	Mice	P21-P31	Enrichment	99.9% posterior probability	Other cortical cell types	RNAseq	Zeisel_Science_2015	Microglia_All_Zeisel_Science_2015	Microglia
Microglia	All	S1 Cortex, CA1 Hippocampus	LAT2	Lat2	Mice	P21-P31	Enrichment	99.9% posterior probability	Other cortical cell types	RNAseq	Zeisel_Science_2015	Microglia_All_Zeisel_Science_2015	Microglia
Microglia	All	S1 Cortex, CA1 Hippocampus	PLS1	Lcp1	Mice	P21-P31	Enrichment	99.9% posterior probability	Other cortical cell types	RNAseq	Zeisel_Science_2015	Microglia_All_Zeisel_Science_2015	Microglia
Microglia	All	S1 Cortex, CA1 Hippocampus	LCP2	Lcp2	Mice	P21-P31	Enrichment	99.9% posterior probability	Other cortical cell types	RNAseq	Zeisel_Science_2015	Microglia_All_Zeisel_Science_2015	Microglia
Microglia	All	S1 Cortex, CA1 Hippocampus	NA	Leprel1	Mice	P21-P31	Enrichment	99.9% posterior probability	Other cortical cell types	RNAseq	Zeisel_Science_2015	Microglia_All_Zeisel_Science_2015	Microglia
Microglia	All	S1 Cortex, CA1 Hippocampus	LGMN	Lgmn	Mice	P21-P31	Enrichment	99.9% posterior probability	Other cortical cell types	RNAseq	Zeisel_Science_2015	Microglia_All_Zeisel_Science_2015	Microglia
Microglia	All	S1 Cortex, CA1 Hippocampus	LILRA4	Lilra5	Mice	P21-P31	Enrichment	99.9% posterior probability	Other cortical cell types	RNAseq	Zeisel_Science_2015	Microglia_All_Zeisel_Science_2015	Microglia
Microglia	All	S1 Cortex, CA1 Hippocampus	NA	Lilrb4	Mice	P21-P31	Enrichment	99.9% posterior probability	Other cortical cell types	RNAseq	Zeisel_Science_2015	Microglia_All_Zeisel_Science_2015	Microglia
Microglia	All	S1 Cortex, CA1 Hippocampus	PXN	Lpxn	Mice	P21-P31	Enrichment	99.9% posterior probability	Other cortical cell types	RNAseq	Zeisel_Science_2015	Microglia_All_Zeisel_Science_2015	Microglia
Microglia	All	S1 Cortex, CA1 Hippocampus	LRMP	Lrmp	Mice	P21-P31	Enrichment	99.9% posterior probability	Other cortical cell types	RNAseq	Zeisel_Science_2015	Microglia_All_Zeisel_Science_2015	Microglia
Microglia	All	S1 Cortex, CA1 Hippocampus	LRP1	Lrp6	Mice	P21-P31	Enrichment	99.9% posterior probability	Other cortical cell types	RNAseq	Zeisel_Science_2015	Microglia_All_Zeisel_Science_2015	Microglia
Microglia	All	S1 Cortex, CA1 Hippocampus	LST1	Lst1	Mice	P21-P31	Enrichment	99.9% posterior probability	Other cortical cell types	RNAseq	Zeisel_Science_2015	Microglia_All_Zeisel_Science_2015	Microglia
Microglia	All	S1 Cortex, CA1 Hippocampus	LY86	Ly86	Mice	P21-P31	Enrichment	99.9% posterior probability	Other cortical cell types	RNAseq	Zeisel_Science_2015	Microglia_All_Zeisel_Science_2015	Microglia
Microglia	All	S1 Cortex, CA1 Hippocampus	LY96	Ly96	Mice	P21-P31	Enrichment	99.9% posterior probability	Other cortical cell types	RNAseq	Zeisel_Science_2015	Microglia_All_Zeisel_Science_2015	Microglia
Microglia	All	S1 Cortex, CA1 Hippocampus	LYL1	Lyl1	Mice	P21-P31	Enrichment	99.9% posterior probability	Other cortical cell types	RNAseq	Zeisel_Science_2015	Microglia_All_Zeisel_Science_2015	Microglia
Microglia	All	S1 Cortex, CA1 Hippocampus	LYVE1	Lyve1	Mice	P21-P31	Enrichment	99.9% posterior probability	Other cortical cell types	RNAseq	Zeisel_Science_2015	Microglia_All_Zeisel_Science_2015	Microglia
Microglia	All	S1 Cortex, CA1 Hippocampus	LYZ	Lyz1	Mice	P21-P31	Enrichment	99.9% posterior probability	Other cortical cell types	RNAseq	Zeisel_Science_2015	Microglia_All_Zeisel_Science_2015	Microglia
Microglia	All	S1 Cortex, CA1 Hippocampus	LYZ	Lyz2	Mice	P21-P31	Enrichment	99.9% posterior probability	Other cortical cell types	RNAseq	Zeisel_Science_2015	Microglia_All_Zeisel_Science_2015	Microglia
Microglia	All	S1 Cortex, CA1 Hippocampus	MAF	Maf	Mice	P21-P31	Enrichment	99.9% posterior probability	Other cortical cell types	RNAseq	Zeisel_Science_2015	Microglia_All_Zeisel_Science_2015	Microglia
Microglia	All	S1 Cortex, CA1 Hippocampus	MAML1	Maml1	Mice	P21-P31	Enrichment	99.9% posterior probability	Other cortical cell types	RNAseq	Zeisel_Science_2015	Microglia_All_Zeisel_Science_2015	Microglia
Microglia	All	S1 Cortex, CA1 Hippocampus	MAN1A1	Man1c1	Mice	P21-P31	Enrichment	99.9% posterior probability	Other cortical cell types	RNAseq	Zeisel_Science_2015	Microglia_All_Zeisel_Science_2015	Microglia
Microglia	All	S1 Cortex, CA1 Hippocampus	CTD-2192J16.24	Man2b1	Mice	P21-P31	Enrichment	99.9% posterior probability	Other cortical cell types	RNAseq	Zeisel_Science_2015	Microglia_All_Zeisel_Science_2015	Microglia
Microglia	All	S1 Cortex, CA1 Hippocampus	MAP3K14	Map3k14	Mice	P21-P31	Enrichment	99.9% posterior probability	Other cortical cell types	RNAseq	Zeisel_Science_2015	Microglia_All_Zeisel_Science_2015	Microglia
Microglia	All	S1 Cortex, CA1 Hippocampus	MAPKAPK3	Mapkapk2	Mice	P21-P31	Enrichment	99.9% posterior probability	Other cortical cell types	RNAseq	Zeisel_Science_2015	Microglia_All_Zeisel_Science_2015	Microglia
Microglia	All	S1 Cortex, CA1 Hippocampus	MARCKS	Marcks	Mice	P21-P31	Enrichment	99.9% posterior probability	Other cortical cell types	RNAseq	Zeisel_Science_2015	Microglia_All_Zeisel_Science_2015	Microglia
Microglia	All	S1 Cortex, CA1 Hippocampus	MASP2	Masp2	Mice	P21-P31	Enrichment	99.9% posterior probability	Other cortical cell types	RNAseq	Zeisel_Science_2015	Microglia_All_Zeisel_Science_2015	Microglia
Microglia	All	S1 Cortex, CA1 Hippocampus	MB21D1	Mb21d1	Mice	P21-P31	Enrichment	99.9% posterior probability	Other cortical cell types	RNAseq	Zeisel_Science_2015	Microglia_All_Zeisel_Science_2015	Microglia
Microglia	All	S1 Cortex, CA1 Hippocampus	MBNL1	Mbnl1	Mice	P21-P31	Enrichment	99.9% posterior probability	Other cortical cell types	RNAseq	Zeisel_Science_2015	Microglia_All_Zeisel_Science_2015	Microglia
Microglia	All	S1 Cortex, CA1 Hippocampus	MCFD2	Mcfd2	Mice	P21-P31	Enrichment	99.9% posterior probability	Other cortical cell types	RNAseq	Zeisel_Science_2015	Microglia_All_Zeisel_Science_2015	Microglia
Microglia	All	S1 Cortex, CA1 Hippocampus	METTL20	Mettl20	Mice	P21-P31	Enrichment	99.9% posterior probability	Other cortical cell types	RNAseq	Zeisel_Science_2015	Microglia_All_Zeisel_Science_2015	Microglia
Microglia	All	S1 Cortex, CA1 Hippocampus	MFSD1	Mfsd1	Mice	P21-P31	Enrichment	99.9% posterior probability	Other cortical cell types	RNAseq	Zeisel_Science_2015	Microglia_All_Zeisel_Science_2015	Microglia
Microglia	All	S1 Cortex, CA1 Hippocampus	CLEC10A	Mgl2	Mice	P21-P31	Enrichment	99.9% posterior probability	Other cortical cell types	RNAseq	Zeisel_Science_2015	Microglia_All_Zeisel_Science_2015	Microglia
Microglia	All	S1 Cortex, CA1 Hippocampus	MILR1	Milr1	Mice	P21-P31	Enrichment	99.9% posterior probability	Other cortical cell types	RNAseq	Zeisel_Science_2015	Microglia_All_Zeisel_Science_2015	Microglia
Microglia	All	S1 Cortex, CA1 Hippocampus	NA	Mir1903	Mice	P21-P31	Enrichment	99.9% posterior probability	Other cortical cell types	RNAseq	Zeisel_Science_2015	Microglia_All_Zeisel_Science_2015	Microglia
Microglia	All	S1 Cortex, CA1 Hippocampus	NA	Mir692-1	Mice	P21-P31	Enrichment	99.9% posterior probability	Other cortical cell types	RNAseq	Zeisel_Science_2015	Microglia_All_Zeisel_Science_2015	Microglia
Microglia	All	S1 Cortex, CA1 Hippocampus	MKI67	Mki67	Mice	P21-P31	Enrichment	99.9% posterior probability	Other cortical cell types	RNAseq	Zeisel_Science_2015	Microglia_All_Zeisel_Science_2015	Microglia
Microglia	All	S1 Cortex, CA1 Hippocampus	MKNK2	Mknk1	Mice	P21-P31	Enrichment	99.9% posterior probability	Other cortical cell types	RNAseq	Zeisel_Science_2015	Microglia_All_Zeisel_Science_2015	Microglia
Microglia	All	S1 Cortex, CA1 Hippocampus	MLXIPL	Mlxipl	Mice	P21-P31	Enrichment	99.9% posterior probability	Other cortical cell types	RNAseq	Zeisel_Science_2015	Microglia_All_Zeisel_Science_2015	Microglia
Microglia	All	S1 Cortex, CA1 Hippocampus	PYHIN1	Mnda	Mice	P21-P31	Enrichment	99.9% posterior probability	Other cortical cell types	RNAseq	Zeisel_Science_2015	Microglia_All_Zeisel_Science_2015	Microglia
Microglia	All	S1 Cortex, CA1 Hippocampus	MOCOS	Mocos	Mice	P21-P31	Enrichment	99.9% posterior probability	Other cortical cell types	RNAseq	Zeisel_Science_2015	Microglia_All_Zeisel_Science_2015	Microglia
Microglia	All	S1 Cortex, CA1 Hippocampus	MPEG1	Mpeg1	Mice	P21-P31	Enrichment	99.9% posterior probability	Other cortical cell types	RNAseq	Zeisel_Science_2015	Microglia_All_Zeisel_Science_2015	Microglia
Microglia	All	S1 Cortex, CA1 Hippocampus	CASK	Mpp1	Mice	P21-P31	Enrichment	99.9% posterior probability	Other cortical cell types	RNAseq	Zeisel_Science_2015	Microglia_All_Zeisel_Science_2015	Microglia
Microglia	All	S1 Cortex, CA1 Hippocampus	MRC2	Mrc1	Mice	P21-P31	Enrichment	99.9% posterior probability	Other cortical cell types	RNAseq	Zeisel_Science_2015	Microglia_All_Zeisel_Science_2015	Microglia
Microglia	All	S1 Cortex, CA1 Hippocampus	MS4A6E	Ms4a6b	Mice	P21-P31	Enrichment	99.9% posterior probability	Other cortical cell types	RNAseq	Zeisel_Science_2015	Microglia_All_Zeisel_Science_2015	Microglia
Microglia	All	S1 Cortex, CA1 Hippocampus	MS4A6E	Ms4a6c	Mice	P21-P31	Enrichment	99.9% posterior probability	Other cortical cell types	RNAseq	Zeisel_Science_2015	Microglia_All_Zeisel_Science_2015	Microglia
Microglia	All	S1 Cortex, CA1 Hippocampus	MS4A6E	Ms4a6d	Mice	P21-P31	Enrichment	99.9% posterior probability	Other cortical cell types	RNAseq	Zeisel_Science_2015	Microglia_All_Zeisel_Science_2015	Microglia
Microglia	All	S1 Cortex, CA1 Hippocampus	MS4A7	Ms4a7	Mice	P21-P31	Enrichment	99.9% posterior probability	Other cortical cell types	RNAseq	Zeisel_Science_2015	Microglia_All_Zeisel_Science_2015	Microglia
Microglia	All	S1 Cortex, CA1 Hippocampus	COL1A2	Msr1	Mice	P21-P31	Enrichment	99.9% posterior probability	Other cortical cell types	RNAseq	Zeisel_Science_2015	Microglia_All_Zeisel_Science_2015	Microglia
Microglia	All	S1 Cortex, CA1 Hippocampus	MTR	Mtr	Mice	P21-P31	Enrichment	99.9% posterior probability	Other cortical cell types	RNAseq	Zeisel_Science_2015	Microglia_All_Zeisel_Science_2015	Microglia
Microglia	All	S1 Cortex, CA1 Hippocampus	MYO1E	Myo1f	Mice	P21-P31	Enrichment	99.9% posterior probability	Other cortical cell types	RNAseq	Zeisel_Science_2015	Microglia_All_Zeisel_Science_2015	Microglia
Microglia	All	S1 Cortex, CA1 Hippocampus	NAGPA	Nagpa	Mice	P21-P31	Enrichment	99.9% posterior probability	Other cortical cell types	RNAseq	Zeisel_Science_2015	Microglia_All_Zeisel_Science_2015	Microglia
Microglia	All	S1 Cortex, CA1 Hippocampus	NCF1C	Ncf1	Mice	P21-P31	Enrichment	99.9% posterior probability	Other cortical cell types	RNAseq	Zeisel_Science_2015	Microglia_All_Zeisel_Science_2015	Microglia
Microglia	All	S1 Cortex, CA1 Hippocampus	NCF2	Ncf2	Mice	P21-P31	Enrichment	99.9% posterior probability	Other cortical cell types	RNAseq	Zeisel_Science_2015	Microglia_All_Zeisel_Science_2015	Microglia
Microglia	All	S1 Cortex, CA1 Hippocampus	NCF4	Ncf4	Mice	P21-P31	Enrichment	99.9% posterior probability	Other cortical cell types	RNAseq	Zeisel_Science_2015	Microglia_All_Zeisel_Science_2015	Microglia
Microglia	All	S1 Cortex, CA1 Hippocampus	NCKAP1	Nckap1l	Mice	P21-P31	Enrichment	99.9% posterior probability	Other cortical cell types	RNAseq	Zeisel_Science_2015	Microglia_All_Zeisel_Science_2015	Microglia
Microglia	All	S1 Cortex, CA1 Hippocampus	NCOA3	Ncoa3	Mice	P21-P31	Enrichment	99.9% posterior probability	Other cortical cell types	RNAseq	Zeisel_Science_2015	Microglia_All_Zeisel_Science_2015	Microglia
Microglia	All	S1 Cortex, CA1 Hippocampus	RP11-574K11.31	Ndst2	Mice	P21-P31	Enrichment	99.9% posterior probability	Other cortical cell types	RNAseq	Zeisel_Science_2015	Microglia_All_Zeisel_Science_2015	Microglia
Microglia	All	S1 Cortex, CA1 Hippocampus	NFAM1	Nfam1	Mice	P21-P31	Enrichment	99.9% posterior probability	Other cortical cell types	RNAseq	Zeisel_Science_2015	Microglia_All_Zeisel_Science_2015	Microglia
Microglia	All	S1 Cortex, CA1 Hippocampus	NFATC2	Nfatc2	Mice	P21-P31	Enrichment	99.9% posterior probability	Other cortical cell types	RNAseq	Zeisel_Science_2015	Microglia_All_Zeisel_Science_2015	Microglia
Microglia	All	S1 Cortex, CA1 Hippocampus	NFKBID	Nfkbid	Mice	P21-P31	Enrichment	99.9% posterior probability	Other cortical cell types	RNAseq	Zeisel_Science_2015	Microglia_All_Zeisel_Science_2015	Microglia
Microglia	All	S1 Cortex, CA1 Hippocampus	NFXL1	Nfxl1	Mice	P21-P31	Enrichment	99.9% posterior probability	Other cortical cell types	RNAseq	Zeisel_Science_2015	Microglia_All_Zeisel_Science_2015	Microglia
Microglia	All	S1 Cortex, CA1 Hippocampus	NHLRC3	Nhlrc3	Mice	P21-P31	Enrichment	99.9% posterior probability	Other cortical cell types	RNAseq	Zeisel_Science_2015	Microglia_All_Zeisel_Science_2015	Microglia
Microglia	All	S1 Cortex, CA1 Hippocampus	NINJ1	Ninj1	Mice	P21-P31	Enrichment	99.9% posterior probability	Other cortical cell types	RNAseq	Zeisel_Science_2015	Microglia_All_Zeisel_Science_2015	Microglia
Microglia	All	S1 Cortex, CA1 Hippocampus	NLRP12	Nlrp3	Mice	P21-P31	Enrichment	99.9% posterior probability	Other cortical cell types	RNAseq	Zeisel_Science_2015	Microglia_All_Zeisel_Science_2015	Microglia
Microglia	All	S1 Cortex, CA1 Hippocampus	NNT	Nnt	Mice	P21-P31	Enrichment	99.9% posterior probability	Other cortical cell types	RNAseq	Zeisel_Science_2015	Microglia_All_Zeisel_Science_2015	Microglia
Microglia	All	S1 Cortex, CA1 Hippocampus	HOGA1	Npl	Mice	P21-P31	Enrichment	99.9% posterior probability	Other cortical cell types	RNAseq	Zeisel_Science_2015	Microglia_All_Zeisel_Science_2015	Microglia
Microglia	All	S1 Cortex, CA1 Hippocampus	DNAAF1	Nrros	Mice	P21-P31	Enrichment	99.9% posterior probability	Other cortical cell types	RNAseq	Zeisel_Science_2015	Microglia_All_Zeisel_Science_2015	Microglia
Microglia	All	S1 Cortex, CA1 Hippocampus	NUAK1	Nuak2	Mice	P21-P31	Enrichment	99.9% posterior probability	Other cortical cell types	RNAseq	Zeisel_Science_2015	Microglia_All_Zeisel_Science_2015	Microglia
Microglia	All	S1 Cortex, CA1 Hippocampus	ORAI1	Orai1	Mice	P21-P31	Enrichment	99.9% posterior probability	Other cortical cell types	RNAseq	Zeisel_Science_2015	Microglia_All_Zeisel_Science_2015	Microglia
Microglia	All	S1 Cortex, CA1 Hippocampus	OSBPL11	Osbpl11	Mice	P21-P31	Enrichment	99.9% posterior probability	Other cortical cell types	RNAseq	Zeisel_Science_2015	Microglia_All_Zeisel_Science_2015	Microglia
Microglia	All	S1 Cortex, CA1 Hippocampus	P2RX4	P2rx4	Mice	P21-P31	Enrichment	99.9% posterior probability	Other cortical cell types	RNAseq	Zeisel_Science_2015	Microglia_All_Zeisel_Science_2015	Microglia
Microglia	All	S1 Cortex, CA1 Hippocampus	P2RX7	P2rx7	Mice	P21-P31	Enrichment	99.9% posterior probability	Other cortical cell types	RNAseq	Zeisel_Science_2015	Microglia_All_Zeisel_Science_2015	Microglia
Microglia	All	S1 Cortex, CA1 Hippocampus	P2RY12	P2ry12	Mice	P21-P31	Enrichment	99.9% posterior probability	Other cortical cell types	RNAseq	Zeisel_Science_2015	Microglia_All_Zeisel_Science_2015	Microglia
Microglia	All	S1 Cortex, CA1 Hippocampus	P2RY13	P2ry13	Mice	P21-P31	Enrichment	99.9% posterior probability	Other cortical cell types	RNAseq	Zeisel_Science_2015	Microglia_All_Zeisel_Science_2015	Microglia
Microglia	All	S1 Cortex, CA1 Hippocampus	P2RY6	P2ry6	Mice	P21-P31	Enrichment	99.9% posterior probability	Other cortical cell types	RNAseq	Zeisel_Science_2015	Microglia_All_Zeisel_Science_2015	Microglia
Microglia	All	S1 Cortex, CA1 Hippocampus	PACSIN1	Pacsin2	Mice	P21-P31	Enrichment	99.9% posterior probability	Other cortical cell types	RNAseq	Zeisel_Science_2015	Microglia_All_Zeisel_Science_2015	Microglia
Microglia	All	S1 Cortex, CA1 Hippocampus	PAOX	Paox	Mice	P21-P31	Enrichment	99.9% posterior probability	Other cortical cell types	RNAseq	Zeisel_Science_2015	Microglia_All_Zeisel_Science_2015	Microglia
Microglia	All	S1 Cortex, CA1 Hippocampus	PARVG	Parvg	Mice	P21-P31	Enrichment	99.9% posterior probability	Other cortical cell types	RNAseq	Zeisel_Science_2015	Microglia_All_Zeisel_Science_2015	Microglia
Microglia	All	S1 Cortex, CA1 Hippocampus	PDE3A	Pde3b	Mice	P21-P31	Enrichment	99.9% posterior probability	Other cortical cell types	RNAseq	Zeisel_Science_2015	Microglia_All_Zeisel_Science_2015	Microglia
Microglia	All	S1 Cortex, CA1 Hippocampus	PF4	Pf4	Mice	P21-P31	Enrichment	99.9% posterior probability	Other cortical cell types	RNAseq	Zeisel_Science_2015	Microglia_All_Zeisel_Science_2015	Microglia
Microglia	All	S1 Cortex, CA1 Hippocampus	NA	Phf15	Mice	P21-P31	Enrichment	99.9% posterior probability	Other cortical cell types	RNAseq	Zeisel_Science_2015	Microglia_All_Zeisel_Science_2015	Microglia
Microglia	All	S1 Cortex, CA1 Hippocampus	PIK3CA	Pik3cd	Mice	P21-P31	Enrichment	99.9% posterior probability	Other cortical cell types	RNAseq	Zeisel_Science_2015	Microglia_All_Zeisel_Science_2015	Microglia
Microglia	All	S1 Cortex, CA1 Hippocampus	PIK3CG	Pik3cg	Mice	P21-P31	Enrichment	99.9% posterior probability	Other cortical cell types	RNAseq	Zeisel_Science_2015	Microglia_All_Zeisel_Science_2015	Microglia
Microglia	All	S1 Cortex, CA1 Hippocampus	PIK3R5	Pik3r5	Mice	P21-P31	Enrichment	99.9% posterior probability	Other cortical cell types	RNAseq	Zeisel_Science_2015	Microglia_All_Zeisel_Science_2015	Microglia
Microglia	All	S1 Cortex, CA1 Hippocampus	NA	Pira4	Mice	P21-P31	Enrichment	99.9% posterior probability	Other cortical cell types	RNAseq	Zeisel_Science_2015	Microglia_All_Zeisel_Science_2015	Microglia
Microglia	All	S1 Cortex, CA1 Hippocampus	LILRB4	Pirb	Mice	P21-P31	Enrichment	99.9% posterior probability	Other cortical cell types	RNAseq	Zeisel_Science_2015	Microglia_All_Zeisel_Science_2015	Microglia
Microglia	All	S1 Cortex, CA1 Hippocampus	NA	Pisd-ps3	Mice	P21-P31	Enrichment	99.9% posterior probability	Other cortical cell types	RNAseq	Zeisel_Science_2015	Microglia_All_Zeisel_Science_2015	Microglia
Microglia	All	S1 Cortex, CA1 Hippocampus	PKN2	Pkn1	Mice	P21-P31	Enrichment	99.9% posterior probability	Other cortical cell types	RNAseq	Zeisel_Science_2015	Microglia_All_Zeisel_Science_2015	Microglia
Microglia	All	S1 Cortex, CA1 Hippocampus	PLA2G15	Pla2g15	Mice	P21-P31	Enrichment	99.9% posterior probability	Other cortical cell types	RNAseq	Zeisel_Science_2015	Microglia_All_Zeisel_Science_2015	Microglia
Microglia	All	S1 Cortex, CA1 Hippocampus	PLAGL2	Plagl2	Mice	P21-P31	Enrichment	99.9% posterior probability	Other cortical cell types	RNAseq	Zeisel_Science_2015	Microglia_All_Zeisel_Science_2015	Microglia
Microglia	All	S1 Cortex, CA1 Hippocampus	PLAU	Plau	Mice	P21-P31	Enrichment	99.9% posterior probability	Other cortical cell types	RNAseq	Zeisel_Science_2015	Microglia_All_Zeisel_Science_2015	Microglia
Microglia	All	S1 Cortex, CA1 Hippocampus	PLCG1	Plcg2	Mice	P21-P31	Enrichment	99.9% posterior probability	Other cortical cell types	RNAseq	Zeisel_Science_2015	Microglia_All_Zeisel_Science_2015	Microglia
Microglia	All	S1 Cortex, CA1 Hippocampus	PLD4	Pld4	Mice	P21-P31	Enrichment	99.9% posterior probability	Other cortical cell types	RNAseq	Zeisel_Science_2015	Microglia_All_Zeisel_Science_2015	Microglia
Microglia	All	S1 Cortex, CA1 Hippocampus	PLEK	Plek	Mice	P21-P31	Enrichment	99.9% posterior probability	Other cortical cell types	RNAseq	Zeisel_Science_2015	Microglia_All_Zeisel_Science_2015	Microglia
Microglia	All	S1 Cortex, CA1 Hippocampus	PMF1-BGLAP	Pmf1	Mice	P21-P31	Enrichment	99.9% posterior probability	Other cortical cell types	RNAseq	Zeisel_Science_2015	Microglia_All_Zeisel_Science_2015	Microglia
Microglia	All	S1 Cortex, CA1 Hippocampus	PNRC1	Pnrc1	Mice	P21-P31	Enrichment	99.9% posterior probability	Other cortical cell types	RNAseq	Zeisel_Science_2015	Microglia_All_Zeisel_Science_2015	Microglia
Microglia	All	S1 Cortex, CA1 Hippocampus	POLA1	Pola1	Mice	P21-P31	Enrichment	99.9% posterior probability	Other cortical cell types	RNAseq	Zeisel_Science_2015	Microglia_All_Zeisel_Science_2015	Microglia
Microglia	All	S1 Cortex, CA1 Hippocampus	PPCDC	Ppcdc	Mice	P21-P31	Enrichment	99.9% posterior probability	Other cortical cell types	RNAseq	Zeisel_Science_2015	Microglia_All_Zeisel_Science_2015	Microglia
Microglia	All	S1 Cortex, CA1 Hippocampus	PTAFR	Ptafr	Mice	P21-P31	Enrichment	99.9% posterior probability	Other cortical cell types	RNAseq	Zeisel_Science_2015	Microglia_All_Zeisel_Science_2015	Microglia
Microglia	All	S1 Cortex, CA1 Hippocampus	NA	Ptplad2	Mice	P21-P31	Enrichment	99.9% posterior probability	Other cortical cell types	RNAseq	Zeisel_Science_2015	Microglia_All_Zeisel_Science_2015	Microglia
Microglia	All	S1 Cortex, CA1 Hippocampus	PTPN18	Ptpn18	Mice	P21-P31	Enrichment	99.9% posterior probability	Other cortical cell types	RNAseq	Zeisel_Science_2015	Microglia_All_Zeisel_Science_2015	Microglia
Microglia	All	S1 Cortex, CA1 Hippocampus	PTPN11	Ptpn6	Mice	P21-P31	Enrichment	99.9% posterior probability	Other cortical cell types	RNAseq	Zeisel_Science_2015	Microglia_All_Zeisel_Science_2015	Microglia
Microglia	All	S1 Cortex, CA1 Hippocampus	PXN	Pxn	Mice	P21-P31	Enrichment	99.9% posterior probability	Other cortical cell types	RNAseq	Zeisel_Science_2015	Microglia_All_Zeisel_Science_2015	Microglia
Microglia	All	S1 Cortex, CA1 Hippocampus	PYDC1	Pycard	Mice	P21-P31	Enrichment	99.9% posterior probability	Other cortical cell types	RNAseq	Zeisel_Science_2015	Microglia_All_Zeisel_Science_2015	Microglia
Microglia	All	S1 Cortex, CA1 Hippocampus	PYROXD2	Pyroxd2	Mice	P21-P31	Enrichment	99.9% posterior probability	Other cortical cell types	RNAseq	Zeisel_Science_2015	Microglia_All_Zeisel_Science_2015	Microglia
Microglia	All	S1 Cortex, CA1 Hippocampus	RAB29	Rab32	Mice	P21-P31	Enrichment	99.9% posterior probability	Other cortical cell types	RNAseq	Zeisel_Science_2015	Microglia_All_Zeisel_Science_2015	Microglia
Microglia	All	S1 Cortex, CA1 Hippocampus	RAB39B	Rab39	Mice	P21-P31	Enrichment	99.9% posterior probability	Other cortical cell types	RNAseq	Zeisel_Science_2015	Microglia_All_Zeisel_Science_2015	Microglia
Microglia	All	S1 Cortex, CA1 Hippocampus	RAB3IL1	Rab3il1	Mice	P21-P31	Enrichment	99.9% posterior probability	Other cortical cell types	RNAseq	Zeisel_Science_2015	Microglia_All_Zeisel_Science_2015	Microglia
Microglia	All	S1 Cortex, CA1 Hippocampus	RAB19	Rab43	Mice	P21-P31	Enrichment	99.9% posterior probability	Other cortical cell types	RNAseq	Zeisel_Science_2015	Microglia_All_Zeisel_Science_2015	Microglia
Microglia	All	S1 Cortex, CA1 Hippocampus	RAB10	Rab8b	Mice	P21-P31	Enrichment	99.9% posterior probability	Other cortical cell types	RNAseq	Zeisel_Science_2015	Microglia_All_Zeisel_Science_2015	Microglia
Microglia	All	S1 Cortex, CA1 Hippocampus	RAC1	Rac2	Mice	P21-P31	Enrichment	99.9% posterior probability	Other cortical cell types	RNAseq	Zeisel_Science_2015	Microglia_All_Zeisel_Science_2015	Microglia
Microglia	All	S1 Cortex, CA1 Hippocampus	RAD51AP1	Rad51ap1	Mice	P21-P31	Enrichment	99.9% posterior probability	Other cortical cell types	RNAseq	Zeisel_Science_2015	Microglia_All_Zeisel_Science_2015	Microglia
Microglia	All	S1 Cortex, CA1 Hippocampus	RBPJL	Rbpj	Mice	P21-P31	Enrichment	99.9% posterior probability	Other cortical cell types	RNAseq	Zeisel_Science_2015	Microglia_All_Zeisel_Science_2015	Microglia
Microglia	All	S1 Cortex, CA1 Hippocampus	RCAN1	Rcan1	Mice	P21-P31	Enrichment	99.9% posterior probability	Other cortical cell types	RNAseq	Zeisel_Science_2015	Microglia_All_Zeisel_Science_2015	Microglia
Microglia	All	S1 Cortex, CA1 Hippocampus	RELA	Rel	Mice	P21-P31	Enrichment	99.9% posterior probability	Other cortical cell types	RNAseq	Zeisel_Science_2015	Microglia_All_Zeisel_Science_2015	Microglia
Microglia	All	S1 Cortex, CA1 Hippocampus	RENBP	Renbp	Mice	P21-P31	Enrichment	99.9% posterior probability	Other cortical cell types	RNAseq	Zeisel_Science_2015	Microglia_All_Zeisel_Science_2015	Microglia
Microglia	All	S1 Cortex, CA1 Hippocampus	RGS1	Rgs1	Mice	P21-P31	Enrichment	99.9% posterior probability	Other cortical cell types	RNAseq	Zeisel_Science_2015	Microglia_All_Zeisel_Science_2015	Microglia
Microglia	All	S1 Cortex, CA1 Hippocampus	RGS2	Rgs2	Mice	P21-P31	Enrichment	99.9% posterior probability	Other cortical cell types	RNAseq	Zeisel_Science_2015	Microglia_All_Zeisel_Science_2015	Microglia
Microglia	All	S1 Cortex, CA1 Hippocampus	RHOH	Rhoh	Mice	P21-P31	Enrichment	99.9% posterior probability	Other cortical cell types	RNAseq	Zeisel_Science_2015	Microglia_All_Zeisel_Science_2015	Microglia
Microglia	All	S1 Cortex, CA1 Hippocampus	RILPL2	Rilpl2	Mice	P21-P31	Enrichment	99.9% posterior probability	Other cortical cell types	RNAseq	Zeisel_Science_2015	Microglia_All_Zeisel_Science_2015	Microglia
Microglia	All	S1 Cortex, CA1 Hippocampus	RNASEL	Rnasel	Mice	P21-P31	Enrichment	99.9% posterior probability	Other cortical cell types	RNAseq	Zeisel_Science_2015	Microglia_All_Zeisel_Science_2015	Microglia
Microglia	All	S1 Cortex, CA1 Hippocampus	RNF19A	Rnf19b	Mice	P21-P31	Enrichment	99.9% posterior probability	Other cortical cell types	RNAseq	Zeisel_Science_2015	Microglia_All_Zeisel_Science_2015	Microglia
Microglia	All	S1 Cortex, CA1 Hippocampus	RNU12	Rnu12	Mice	P21-P31	Enrichment	99.9% posterior probability	Other cortical cell types	RNAseq	Zeisel_Science_2015	Microglia_All_Zeisel_Science_2015	Microglia
Microglia	All	S1 Cortex, CA1 Hippocampus	NA	Rp2h	Mice	P21-P31	Enrichment	99.9% posterior probability	Other cortical cell types	RNAseq	Zeisel_Science_2015	Microglia_All_Zeisel_Science_2015	Microglia
Microglia	All	S1 Cortex, CA1 Hippocampus	RPL35A	Rpl35a	Mice	P21-P31	Enrichment	99.9% posterior probability	Other cortical cell types	RNAseq	Zeisel_Science_2015	Microglia_All_Zeisel_Science_2015	Microglia
Microglia	All	S1 Cortex, CA1 Hippocampus	RPLP1	Rplp1	Mice	P21-P31	Enrichment	99.9% posterior probability	Other cortical cell types	RNAseq	Zeisel_Science_2015	Microglia_All_Zeisel_Science_2015	Microglia
Microglia	All	S1 Cortex, CA1 Hippocampus	RRP1	Rrp1b	Mice	P21-P31	Enrichment	99.9% posterior probability	Other cortical cell types	RNAseq	Zeisel_Science_2015	Microglia_All_Zeisel_Science_2015	Microglia
Microglia	All	S1 Cortex, CA1 Hippocampus	SASH3	Sash3	Mice	P21-P31	Enrichment	99.9% posterior probability	Other cortical cell types	RNAseq	Zeisel_Science_2015	Microglia_All_Zeisel_Science_2015	Microglia
Microglia	All	S1 Cortex, CA1 Hippocampus	SCEL	Scel	Mice	P21-P31	Enrichment	99.9% posterior probability	Other cortical cell types	RNAseq	Zeisel_Science_2015	Microglia_All_Zeisel_Science_2015	Microglia
Microglia	All	S1 Cortex, CA1 Hippocampus	SCPEP1	Scpep1	Mice	P21-P31	Enrichment	99.9% posterior probability	Other cortical cell types	RNAseq	Zeisel_Science_2015	Microglia_All_Zeisel_Science_2015	Microglia
Microglia	All	S1 Cortex, CA1 Hippocampus	SELPLG	Selplg	Mice	P21-P31	Enrichment	99.9% posterior probability	Other cortical cell types	RNAseq	Zeisel_Science_2015	Microglia_All_Zeisel_Science_2015	Microglia
Microglia	All	S1 Cortex, CA1 Hippocampus	SERPINB6	Serpinb8	Mice	P21-P31	Enrichment	99.9% posterior probability	Other cortical cell types	RNAseq	Zeisel_Science_2015	Microglia_All_Zeisel_Science_2015	Microglia
Microglia	All	S1 Cortex, CA1 Hippocampus	SGPL1	Sgpl1	Mice	P21-P31	Enrichment	99.9% posterior probability	Other cortical cell types	RNAseq	Zeisel_Science_2015	Microglia_All_Zeisel_Science_2015	Microglia
Microglia	All	S1 Cortex, CA1 Hippocampus	ARSA	Sgsh	Mice	P21-P31	Enrichment	99.9% posterior probability	Other cortical cell types	RNAseq	Zeisel_Science_2015	Microglia_All_Zeisel_Science_2015	Microglia
Microglia	All	S1 Cortex, CA1 Hippocampus	SH2B2	Sh2b2	Mice	P21-P31	Enrichment	99.9% posterior probability	Other cortical cell types	RNAseq	Zeisel_Science_2015	Microglia_All_Zeisel_Science_2015	Microglia
Microglia	All	S1 Cortex, CA1 Hippocampus	SH2B3	Sh2b3	Mice	P21-P31	Enrichment	99.9% posterior probability	Other cortical cell types	RNAseq	Zeisel_Science_2015	Microglia_All_Zeisel_Science_2015	Microglia
Microglia	All	S1 Cortex, CA1 Hippocampus	SH3BP1	Sh3bp1	Mice	P21-P31	Enrichment	99.9% posterior probability	Other cortical cell types	RNAseq	Zeisel_Science_2015	Microglia_All_Zeisel_Science_2015	Microglia
Microglia	All	S1 Cortex, CA1 Hippocampus	SHCBP1	Shcbp1	Mice	P21-P31	Enrichment	99.9% posterior probability	Other cortical cell types	RNAseq	Zeisel_Science_2015	Microglia_All_Zeisel_Science_2015	Microglia
Microglia	All	S1 Cortex, CA1 Hippocampus	CD33	Siglech	Mice	P21-P31	Enrichment	99.9% posterior probability	Other cortical cell types	RNAseq	Zeisel_Science_2015	Microglia_All_Zeisel_Science_2015	Microglia
Microglia	All	S1 Cortex, CA1 Hippocampus	SKAP2	Skap2	Mice	P21-P31	Enrichment	99.9% posterior probability	Other cortical cell types	RNAseq	Zeisel_Science_2015	Microglia_All_Zeisel_Science_2015	Microglia
Microglia	All	S1 Cortex, CA1 Hippocampus	SLA	Sla	Mice	P21-P31	Enrichment	99.9% posterior probability	Other cortical cell types	RNAseq	Zeisel_Science_2015	Microglia_All_Zeisel_Science_2015	Microglia
Microglia	All	S1 Cortex, CA1 Hippocampus	SLAMF9	Slamf9	Mice	P21-P31	Enrichment	99.9% posterior probability	Other cortical cell types	RNAseq	Zeisel_Science_2015	Microglia_All_Zeisel_Science_2015	Microglia
Microglia	All	S1 Cortex, CA1 Hippocampus	SLC15A3	Slc15a3	Mice	P21-P31	Enrichment	99.9% posterior probability	Other cortical cell types	RNAseq	Zeisel_Science_2015	Microglia_All_Zeisel_Science_2015	Microglia
Microglia	All	S1 Cortex, CA1 Hippocampus	A2M	Slc16a6	Mice	P21-P31	Enrichment	99.9% posterior probability	Other cortical cell types	RNAseq	Zeisel_Science_2015	Microglia_All_Zeisel_Science_2015	Microglia
Microglia	All	S1 Cortex, CA1 Hippocampus	SLC2A5	Slc2a5	Mice	P21-P31	Enrichment	99.9% posterior probability	Other cortical cell types	RNAseq	Zeisel_Science_2015	Microglia_All_Zeisel_Science_2015	Microglia
Microglia	All	S1 Cortex, CA1 Hippocampus	SLC37A2	Slc37a2	Mice	P21-P31	Enrichment	99.9% posterior probability	Other cortical cell types	RNAseq	Zeisel_Science_2015	Microglia_All_Zeisel_Science_2015	Microglia
Microglia	All	S1 Cortex, CA1 Hippocampus	SLC38A6	Slc38a6	Mice	P21-P31	Enrichment	99.9% posterior probability	Other cortical cell types	RNAseq	Zeisel_Science_2015	Microglia_All_Zeisel_Science_2015	Microglia
Microglia	All	S1 Cortex, CA1 Hippocampus	SLC7A1	Slc7a7	Mice	P21-P31	Enrichment	99.9% posterior probability	Other cortical cell types	RNAseq	Zeisel_Science_2015	Microglia_All_Zeisel_Science_2015	Microglia
Microglia	All	S1 Cortex, CA1 Hippocampus	SLC9A6	Slc9a9	Mice	P21-P31	Enrichment	99.9% posterior probability	Other cortical cell types	RNAseq	Zeisel_Science_2015	Microglia_All_Zeisel_Science_2015	Microglia
Microglia	All	S1 Cortex, CA1 Hippocampus	SLFN12L	Slfn2	Mice	P21-P31	Enrichment	99.9% posterior probability	Other cortical cell types	RNAseq	Zeisel_Science_2015	Microglia_All_Zeisel_Science_2015	Microglia
Microglia	All	S1 Cortex, CA1 Hippocampus	SNORD17	Snord17	Mice	P21-P31	Enrichment	99.9% posterior probability	Other cortical cell types	RNAseq	Zeisel_Science_2015	Microglia_All_Zeisel_Science_2015	Microglia
Microglia	All	S1 Cortex, CA1 Hippocampus	SNX2	Snx2	Mice	P21-P31	Enrichment	99.9% posterior probability	Other cortical cell types	RNAseq	Zeisel_Science_2015	Microglia_All_Zeisel_Science_2015	Microglia
Microglia	All	S1 Cortex, CA1 Hippocampus	SNX5	Snx5	Mice	P21-P31	Enrichment	99.9% posterior probability	Other cortical cell types	RNAseq	Zeisel_Science_2015	Microglia_All_Zeisel_Science_2015	Microglia
Microglia	All	S1 Cortex, CA1 Hippocampus	SP110	Sp110	Mice	P21-P31	Enrichment	99.9% posterior probability	Other cortical cell types	RNAseq	Zeisel_Science_2015	Microglia_All_Zeisel_Science_2015	Microglia
Microglia	All	S1 Cortex, CA1 Hippocampus	SPI1	Spi1	Mice	P21-P31	Enrichment	99.9% posterior probability	Other cortical cell types	RNAseq	Zeisel_Science_2015	Microglia_All_Zeisel_Science_2015	Microglia
Microglia	All	S1 Cortex, CA1 Hippocampus	SPIDR	Spidr	Mice	P21-P31	Enrichment	99.9% posterior probability	Other cortical cell types	RNAseq	Zeisel_Science_2015	Microglia_All_Zeisel_Science_2015	Microglia
Microglia	All	S1 Cortex, CA1 Hippocampus	SRGAP2	Srgap2	Mice	P21-P31	Enrichment	99.9% posterior probability	Other cortical cell types	RNAseq	Zeisel_Science_2015	Microglia_All_Zeisel_Science_2015	Microglia
Microglia	All	S1 Cortex, CA1 Hippocampus	DUPD1	Ssh2	Mice	P21-P31	Enrichment	99.9% posterior probability	Other cortical cell types	RNAseq	Zeisel_Science_2015	Microglia_All_Zeisel_Science_2015	Microglia
Microglia	All	S1 Cortex, CA1 Hippocampus	STAB2	Stab1	Mice	P21-P31	Enrichment	99.9% posterior probability	Other cortical cell types	RNAseq	Zeisel_Science_2015	Microglia_All_Zeisel_Science_2015	Microglia
Microglia	All	S1 Cortex, CA1 Hippocampus	STAG1	Stag3	Mice	P21-P31	Enrichment	99.9% posterior probability	Other cortical cell types	RNAseq	Zeisel_Science_2015	Microglia_All_Zeisel_Science_2015	Microglia
Microglia	All	S1 Cortex, CA1 Hippocampus	STK4	Stk3	Mice	P21-P31	Enrichment	99.9% posterior probability	Other cortical cell types	RNAseq	Zeisel_Science_2015	Microglia_All_Zeisel_Science_2015	Microglia
Microglia	All	S1 Cortex, CA1 Hippocampus	SUSD1	Susd1	Mice	P21-P31	Enrichment	99.9% posterior probability	Other cortical cell types	RNAseq	Zeisel_Science_2015	Microglia_All_Zeisel_Science_2015	Microglia
Microglia	All	S1 Cortex, CA1 Hippocampus	SUSD3	Susd3	Mice	P21-P31	Enrichment	99.9% posterior probability	Other cortical cell types	RNAseq	Zeisel_Science_2015	Microglia_All_Zeisel_Science_2015	Microglia
Microglia	All	S1 Cortex, CA1 Hippocampus	ZAP70	Syk	Mice	P21-P31	Enrichment	99.9% posterior probability	Other cortical cell types	RNAseq	Zeisel_Science_2015	Microglia_All_Zeisel_Science_2015	Microglia
Microglia	All	S1 Cortex, CA1 Hippocampus	TAGAP	Tagap	Mice	P21-P31	Enrichment	99.9% posterior probability	Other cortical cell types	RNAseq	Zeisel_Science_2015	Microglia_All_Zeisel_Science_2015	Microglia
Microglia	All	S1 Cortex, CA1 Hippocampus	TAGAP	Tagap1	Mice	P21-P31	Enrichment	99.9% posterior probability	Other cortical cell types	RNAseq	Zeisel_Science_2015	Microglia_All_Zeisel_Science_2015	Microglia
Microglia	All	S1 Cortex, CA1 Hippocampus	TBXAS1	Tbxas1	Mice	P21-P31	Enrichment	99.9% posterior probability	Other cortical cell types	RNAseq	Zeisel_Science_2015	Microglia_All_Zeisel_Science_2015	Microglia
Microglia	All	S1 Cortex, CA1 Hippocampus	TFEC	Tfec	Mice	P21-P31	Enrichment	99.9% posterior probability	Other cortical cell types	RNAseq	Zeisel_Science_2015	Microglia_All_Zeisel_Science_2015	Microglia
Microglia	All	S1 Cortex, CA1 Hippocampus	TGFBI	Tgfbi	Mice	P21-P31	Enrichment	99.9% posterior probability	Other cortical cell types	RNAseq	Zeisel_Science_2015	Microglia_All_Zeisel_Science_2015	Microglia
Microglia	All	S1 Cortex, CA1 Hippocampus	ACVR1B	Tgfbr1	Mice	P21-P31	Enrichment	99.9% posterior probability	Other cortical cell types	RNAseq	Zeisel_Science_2015	Microglia_All_Zeisel_Science_2015	Microglia
Microglia	All	S1 Cortex, CA1 Hippocampus	TLN1	Tln2	Mice	P21-P31	Enrichment	99.9% posterior probability	Other cortical cell types	RNAseq	Zeisel_Science_2015	Microglia_All_Zeisel_Science_2015	Microglia
Microglia	All	S1 Cortex, CA1 Hippocampus	CD180	Tlr13	Mice	P21-P31	Enrichment	99.9% posterior probability	Other cortical cell types	RNAseq	Zeisel_Science_2015	Microglia_All_Zeisel_Science_2015	Microglia
Microglia	All	S1 Cortex, CA1 Hippocampus	DNAAF1	Tlr2	Mice	P21-P31	Enrichment	99.9% posterior probability	Other cortical cell types	RNAseq	Zeisel_Science_2015	Microglia_All_Zeisel_Science_2015	Microglia
Microglia	All	S1 Cortex, CA1 Hippocampus	DNAAF1	Tlr7	Mice	P21-P31	Enrichment	99.9% posterior probability	Other cortical cell types	RNAseq	Zeisel_Science_2015	Microglia_All_Zeisel_Science_2015	Microglia
Microglia	All	S1 Cortex, CA1 Hippocampus	TMCO4	Tmco4	Mice	P21-P31	Enrichment	99.9% posterior probability	Other cortical cell types	RNAseq	Zeisel_Science_2015	Microglia_All_Zeisel_Science_2015	Microglia
Microglia	All	S1 Cortex, CA1 Hippocampus	TMEM106A	Tmem106a	Mice	P21-P31	Enrichment	99.9% posterior probability	Other cortical cell types	RNAseq	Zeisel_Science_2015	Microglia_All_Zeisel_Science_2015	Microglia
Microglia	All	S1 Cortex, CA1 Hippocampus	TMEM119	Tmem119	Mice	P21-P31	Enrichment	99.9% posterior probability	Other cortical cell types	RNAseq	Zeisel_Science_2015	Microglia_All_Zeisel_Science_2015	Microglia
Microglia	All	S1 Cortex, CA1 Hippocampus	TMEM8A	Tmem8	Mice	P21-P31	Enrichment	99.9% posterior probability	Other cortical cell types	RNAseq	Zeisel_Science_2015	Microglia_All_Zeisel_Science_2015	Microglia
Microglia	All	S1 Cortex, CA1 Hippocampus	TMEM86A	Tmem86a	Mice	P21-P31	Enrichment	99.9% posterior probability	Other cortical cell types	RNAseq	Zeisel_Science_2015	Microglia_All_Zeisel_Science_2015	Microglia
Microglia	All	S1 Cortex, CA1 Hippocampus	TNF	Tnf	Mice	P21-P31	Enrichment	99.9% posterior probability	Other cortical cell types	RNAseq	Zeisel_Science_2015	Microglia_All_Zeisel_Science_2015	Microglia
Microglia	All	S1 Cortex, CA1 Hippocampus	TNFAIP8L2	Tnfaip8l2	Mice	P21-P31	Enrichment	99.9% posterior probability	Other cortical cell types	RNAseq	Zeisel_Science_2015	Microglia_All_Zeisel_Science_2015	Microglia
Microglia	All	S1 Cortex, CA1 Hippocampus	TNFRSF11A	Tnfrsf11a	Mice	P21-P31	Enrichment	99.9% posterior probability	Other cortical cell types	RNAseq	Zeisel_Science_2015	Microglia_All_Zeisel_Science_2015	Microglia
Microglia	All	S1 Cortex, CA1 Hippocampus	TNFRSF1B	Tnfrsf1b	Mice	P21-P31	Enrichment	99.9% posterior probability	Other cortical cell types	RNAseq	Zeisel_Science_2015	Microglia_All_Zeisel_Science_2015	Microglia
Microglia	All	S1 Cortex, CA1 Hippocampus	TNFSF9	Tnfsf9	Mice	P21-P31	Enrichment	99.9% posterior probability	Other cortical cell types	RNAseq	Zeisel_Science_2015	Microglia_All_Zeisel_Science_2015	Microglia
Microglia	All	S1 Cortex, CA1 Hippocampus	TREM2	Trem2	Mice	P21-P31	Enrichment	99.9% posterior probability	Other cortical cell types	RNAseq	Zeisel_Science_2015	Microglia_All_Zeisel_Science_2015	Microglia
Microglia	All	S1 Cortex, CA1 Hippocampus	TRIM21	Trim21	Mice	P21-P31	Enrichment	99.9% posterior probability	Other cortical cell types	RNAseq	Zeisel_Science_2015	Microglia_All_Zeisel_Science_2015	Microglia
Microglia	All	S1 Cortex, CA1 Hippocampus	TSLP	Tslp	Mice	P21-P31	Enrichment	99.9% posterior probability	Other cortical cell types	RNAseq	Zeisel_Science_2015	Microglia_All_Zeisel_Science_2015	Microglia
Microglia	All	S1 Cortex, CA1 Hippocampus	TUBB1	Tubb6	Mice	P21-P31	Enrichment	99.9% posterior probability	Other cortical cell types	RNAseq	Zeisel_Science_2015	Microglia_All_Zeisel_Science_2015	Microglia
Microglia	All	S1 Cortex, CA1 Hippocampus	TUFT1	Tuft1	Mice	P21-P31	Enrichment	99.9% posterior probability	Other cortical cell types	RNAseq	Zeisel_Science_2015	Microglia_All_Zeisel_Science_2015	Microglia
Microglia	All	S1 Cortex, CA1 Hippocampus	TWF2	Twf1	Mice	P21-P31	Enrichment	99.9% posterior probability	Other cortical cell types	RNAseq	Zeisel_Science_2015	Microglia_All_Zeisel_Science_2015	Microglia
Microglia	All	S1 Cortex, CA1 Hippocampus	TYMS	Tyms	Mice	P21-P31	Enrichment	99.9% posterior probability	Other cortical cell types	RNAseq	Zeisel_Science_2015	Microglia_All_Zeisel_Science_2015	Microglia
Microglia	All	S1 Cortex, CA1 Hippocampus	TYROBP	Tyrobp	Mice	P21-P31	Enrichment	99.9% posterior probability	Other cortical cell types	RNAseq	Zeisel_Science_2015	Microglia_All_Zeisel_Science_2015	Microglia
Microglia	All	S1 Cortex, CA1 Hippocampus	UAP1	Uap1l1	Mice	P21-P31	Enrichment	99.9% posterior probability	Other cortical cell types	RNAseq	Zeisel_Science_2015	Microglia_All_Zeisel_Science_2015	Microglia
Microglia	All	S1 Cortex, CA1 Hippocampus	UGT1A1	Ugt1a2	Mice	P21-P31	Enrichment	99.9% posterior probability	Other cortical cell types	RNAseq	Zeisel_Science_2015	Microglia_All_Zeisel_Science_2015	Microglia
Microglia	All	S1 Cortex, CA1 Hippocampus	UGT1A1	Ugt1a7c	Mice	P21-P31	Enrichment	99.9% posterior probability	Other cortical cell types	RNAseq	Zeisel_Science_2015	Microglia_All_Zeisel_Science_2015	Microglia
Microglia	All	S1 Cortex, CA1 Hippocampus	UNC93B1	Unc93b1	Mice	P21-P31	Enrichment	99.9% posterior probability	Other cortical cell types	RNAseq	Zeisel_Science_2015	Microglia_All_Zeisel_Science_2015	Microglia
Microglia	All	S1 Cortex, CA1 Hippocampus	VAV2	Vav1	Mice	P21-P31	Enrichment	99.9% posterior probability	Other cortical cell types	RNAseq	Zeisel_Science_2015	Microglia_All_Zeisel_Science_2015	Microglia
Microglia	All	S1 Cortex, CA1 Hippocampus	VCAN	Vcan	Mice	P21-P31	Enrichment	99.9% posterior probability	Other cortical cell types	RNAseq	Zeisel_Science_2015	Microglia_All_Zeisel_Science_2015	Microglia
Microglia	All	S1 Cortex, CA1 Hippocampus	WDFY3	Wdfy4	Mice	P21-P31	Enrichment	99.9% posterior probability	Other cortical cell types	RNAseq	Zeisel_Science_2015	Microglia_All_Zeisel_Science_2015	Microglia
Microglia	All	S1 Cortex, CA1 Hippocampus	ANOS1	Wfdc17	Mice	P21-P31	Enrichment	99.9% posterior probability	Other cortical cell types	RNAseq	Zeisel_Science_2015	Microglia_All_Zeisel_Science_2015	Microglia
Microglia	All	S1 Cortex, CA1 Hippocampus	WSB1	Wsb1	Mice	P21-P31	Enrichment	99.9% posterior probability	Other cortical cell types	RNAseq	Zeisel_Science_2015	Microglia_All_Zeisel_Science_2015	Microglia
Microglia	All	S1 Cortex, CA1 Hippocampus	ITCH	Wwp1	Mice	P21-P31	Enrichment	99.9% posterior probability	Other cortical cell types	RNAseq	Zeisel_Science_2015	Microglia_All_Zeisel_Science_2015	Microglia
Microglia	All	S1 Cortex, CA1 Hippocampus	SYCP3	Xlr	Mice	P21-P31	Enrichment	99.9% posterior probability	Other cortical cell types	RNAseq	Zeisel_Science_2015	Microglia_All_Zeisel_Science_2015	Microglia
Microglia	All	S1 Cortex, CA1 Hippocampus	ZC3H12C	Zc3h12c	Mice	P21-P31	Enrichment	99.9% posterior probability	Other cortical cell types	RNAseq	Zeisel_Science_2015	Microglia_All_Zeisel_Science_2015	Microglia
Microglia	All	S1 Cortex, CA1 Hippocampus	ZNF274	Zfp110	Mice	P21-P31	Enrichment	99.9% posterior probability	Other cortical cell types	RNAseq	Zeisel_Science_2015	Microglia_All_Zeisel_Science_2015	Microglia
Microglia	All	S1 Cortex, CA1 Hippocampus	ZNF565	Zfp568	Mice	P21-P31	Enrichment	99.9% posterior probability	Other cortical cell types	RNAseq	Zeisel_Science_2015	Microglia_All_Zeisel_Science_2015	Microglia
Microglia	All	S1 Cortex, CA1 Hippocampus	ZNF366	Zfp710	Mice	P21-P31	Enrichment	99.9% posterior probability	Other cortical cell types	RNAseq	Zeisel_Science_2015	Microglia_All_Zeisel_Science_2015	Microglia
Microglia	All	S1 Cortex, CA1 Hippocampus	ZSWIM4	Zswim6	Mice	P21-P31	Enrichment	99.9% posterior probability	Other cortical cell types	RNAseq	Zeisel_Science_2015	Microglia_All_Zeisel_Science_2015	Microglia
Microglia	All	Cortex, Meninges Removed	C10orf128	1810011h11Rik	Mice	Young	Enrichment	>20-fold	All Cells in Cortex	RNAseq	Zhang_JNeuro_2014	Microglia_All_Zhang_JNeuro_2014	Microglia
Microglia	All	Cortex, Meninges Removed	BCL2A1	Bcl2a1a	Mice	Young	Enrichment	>20-fold	All Cells in Cortex	RNAseq	Zhang_JNeuro_2014	Microglia_All_Zhang_JNeuro_2014	Microglia
Microglia	All	Cortex, Meninges Removed	BCL2A1	Bcl2a1c	Mice	Young	Enrichment	>20-fold	All Cells in Cortex	RNAseq	Zhang_JNeuro_2014	Microglia_All_Zhang_JNeuro_2014	Microglia
Microglia	All	Cortex, Meninges Removed	BCL2A1	Bcl2a1d	Mice	Young	Enrichment	>20-fold	All Cells in Cortex	RNAseq	Zhang_JNeuro_2014	Microglia_All_Zhang_JNeuro_2014	Microglia
Microglia	All	Cortex, Meninges Removed	BSG	Bsg	Mice	Young	Enrichment	>20-fold	All Cells in Cortex	RNAseq	Zhang_JNeuro_2014	Microglia_All_Zhang_JNeuro_2014	Microglia
Microglia	All	Cortex, Meninges Removed	C1QA	C1qa	Mice	Young	Enrichment	>20-fold	All Cells in Cortex	RNAseq	Zhang_JNeuro_2014	Microglia_All_Zhang_JNeuro_2014	Microglia
Microglia	All	Cortex, Meninges Removed	CCL11	Ccl12	Mice	Young	Enrichment	>20-fold	All Cells in Cortex	RNAseq	Zhang_JNeuro_2014	Microglia_All_Zhang_JNeuro_2014	Microglia
Microglia	All	Cortex, Meninges Removed	CCL18	Ccl3	Mice	Young	Enrichment	>20-fold	All Cells in Cortex	RNAseq	Zhang_JNeuro_2014	Microglia_All_Zhang_JNeuro_2014	Microglia
Microglia	All	Cortex, Meninges Removed	CCL4L2	Ccl4	Mice	Young	Enrichment	>20-fold	All Cells in Cortex	RNAseq	Zhang_JNeuro_2014	Microglia_All_Zhang_JNeuro_2014	Microglia
Microglia	All	Cortex, Meninges Removed	CCL15-CCL14	Ccl9	Mice	Young	Enrichment	>20-fold	All Cells in Cortex	RNAseq	Zhang_JNeuro_2014	Microglia_All_Zhang_JNeuro_2014	Microglia
Microglia	All	Cortex, Meninges Removed	CCR7	Ccr7	Mice	Young	Enrichment	>20-fold	All Cells in Cortex	RNAseq	Zhang_JNeuro_2014	Microglia_All_Zhang_JNeuro_2014	Microglia
Microglia	All	Cortex, Meninges Removed	CD300E	Cd300a	Mice	Young	Enrichment	>20-fold	All Cells in Cortex	RNAseq	Zhang_JNeuro_2014	Microglia_All_Zhang_JNeuro_2014	Microglia
Microglia	All	Cortex, Meninges Removed	CD83	Cd83	Mice	Young	Enrichment	>20-fold	All Cells in Cortex	RNAseq	Zhang_JNeuro_2014	Microglia_All_Zhang_JNeuro_2014	Microglia
Microglia	All	Cortex, Meninges Removed	NA	Cdl4	Mice	Young	Enrichment	>20-fold	All Cells in Cortex	RNAseq	Zhang_JNeuro_2014	Microglia_All_Zhang_JNeuro_2014	Microglia
Microglia	All	Cortex, Meninges Removed	CH25H	Ch25h	Mice	Young	Enrichment	>20-fold	All Cells in Cortex	RNAseq	Zhang_JNeuro_2014	Microglia_All_Zhang_JNeuro_2014	Microglia
Microglia	All	Cortex, Meninges Removed	CXCL16	Cxcl16	Mice	Young	Enrichment	>20-fold	All Cells in Cortex	RNAseq	Zhang_JNeuro_2014	Microglia_All_Zhang_JNeuro_2014	Microglia
Microglia	All	Cortex, Meninges Removed	GDF15	Gdf15	Mice	Young	Enrichment	>20-fold	All Cells in Cortex	RNAseq	Zhang_JNeuro_2014	Microglia_All_Zhang_JNeuro_2014	Microglia
Microglia	All	Cortex, Meninges Removed	GNA15	Gna15	Mice	Young	Enrichment	>20-fold	All Cells in Cortex	RNAseq	Zhang_JNeuro_2014	Microglia_All_Zhang_JNeuro_2014	Microglia
Microglia	All	Cortex, Meninges Removed	GPR84	Gpr84	Mice	Young	Enrichment	>20-fold	All Cells in Cortex	RNAseq	Zhang_JNeuro_2014	Microglia_All_Zhang_JNeuro_2014	Microglia
Microglia	All	Cortex, Meninges Removed	HLA-DQA2	H2-oa	Mice	Young	Enrichment	>20-fold	All Cells in Cortex	RNAseq	Zhang_JNeuro_2014	Microglia_All_Zhang_JNeuro_2014	Microglia
Microglia	All	Cortex, Meninges Removed	BLK	Hck	Mice	Young	Enrichment	>20-fold	All Cells in Cortex	RNAseq	Zhang_JNeuro_2014	Microglia_All_Zhang_JNeuro_2014	Microglia
Microglia	All	Cortex, Meninges Removed	IL1B	Il1b	Mice	Young	Enrichment	>20-fold	All Cells in Cortex	RNAseq	Zhang_JNeuro_2014	Microglia_All_Zhang_JNeuro_2014	Microglia
Microglia	All	Cortex, Meninges Removed	NA	Lrf5	Mice	Young	Enrichment	>20-fold	All Cells in Cortex	RNAseq	Zhang_JNeuro_2014	Microglia_All_Zhang_JNeuro_2014	Microglia
Microglia	All	Cortex, Meninges Removed	NA	Lrf8	Mice	Young	Enrichment	>20-fold	All Cells in Cortex	RNAseq	Zhang_JNeuro_2014	Microglia_All_Zhang_JNeuro_2014	Microglia
Microglia	All	Cortex, Meninges Removed	LRRC25	Lrrc25	Mice	Young	Enrichment	>20-fold	All Cells in Cortex	RNAseq	Zhang_JNeuro_2014	Microglia_All_Zhang_JNeuro_2014	Microglia
Microglia	All	Cortex, Meninges Removed	NCF1C	Ncf1	Mice	Young	Enrichment	>20-fold	All Cells in Cortex	RNAseq	Zhang_JNeuro_2014	Microglia_All_Zhang_JNeuro_2014	Microglia
Microglia	All	Cortex, Meninges Removed	OSM	Osm	Mice	Young	Enrichment	>20-fold	All Cells in Cortex	RNAseq	Zhang_JNeuro_2014	Microglia_All_Zhang_JNeuro_2014	Microglia
Microglia	All	Cortex, Meninges Removed	P2RY6	P2ry6	Mice	Young	Enrichment	>20-fold	All Cells in Cortex	RNAseq	Zhang_JNeuro_2014	Microglia_All_Zhang_JNeuro_2014	Microglia
Microglia	All	Cortex, Meninges Removed	PLA2G15	Pla2g15	Mice	Young	Enrichment	>20-fold	All Cells in Cortex	RNAseq	Zhang_JNeuro_2014	Microglia_All_Zhang_JNeuro_2014	Microglia
Microglia	All	Cortex, Meninges Removed	PLAU	Plau	Mice	Young	Enrichment	>20-fold	All Cells in Cortex	RNAseq	Zhang_JNeuro_2014	Microglia_All_Zhang_JNeuro_2014	Microglia
Microglia	All	Cortex, Meninges Removed	PLTP	Pltp	Mice	Young	Enrichment	>20-fold	All Cells in Cortex	RNAseq	Zhang_JNeuro_2014	Microglia_All_Zhang_JNeuro_2014	Microglia
Microglia	All	Cortex, Meninges Removed	PTAFR	Ptafr	Mice	Young	Enrichment	>20-fold	All Cells in Cortex	RNAseq	Zhang_JNeuro_2014	Microglia_All_Zhang_JNeuro_2014	Microglia
Microglia	All	Cortex, Meninges Removed	SASH3	Sash3	Mice	Young	Enrichment	>20-fold	All Cells in Cortex	RNAseq	Zhang_JNeuro_2014	Microglia_All_Zhang_JNeuro_2014	Microglia
Microglia	All	Cortex, Meninges Removed	SELPLG	Selplg	Mice	Young	Enrichment	>20-fold	All Cells in Cortex	RNAseq	Zhang_JNeuro_2014	Microglia_All_Zhang_JNeuro_2014	Microglia
Microglia	All	Cortex, Meninges Removed	NA	Sfpi1	Mice	Young	Enrichment	>20-fold	All Cells in Cortex	RNAseq	Zhang_JNeuro_2014	Microglia_All_Zhang_JNeuro_2014	Microglia
Microglia	All	Cortex, Meninges Removed	SLAMF8	Slamf8	Mice	Young	Enrichment	>20-fold	All Cells in Cortex	RNAseq	Zhang_JNeuro_2014	Microglia_All_Zhang_JNeuro_2014	Microglia
Microglia	All	Cortex, Meninges Removed	SLFN12L	Slfn2	Mice	Young	Enrichment	>20-fold	All Cells in Cortex	RNAseq	Zhang_JNeuro_2014	Microglia_All_Zhang_JNeuro_2014	Microglia
Microglia	All	Cortex, Meninges Removed	DNAAF1	Tlr2	Mice	Young	Enrichment	>20-fold	All Cells in Cortex	RNAseq	Zhang_JNeuro_2014	Microglia_All_Zhang_JNeuro_2014	Microglia
Microglia	All	Cortex, Meninges Removed	TMEM119	Tmem119	Mice	Young	Enrichment	>20-fold	All Cells in Cortex	RNAseq	Zhang_JNeuro_2014	Microglia_All_Zhang_JNeuro_2014	Microglia
Microglia	All	Cortex, Meninges Removed	TNF	Tnf	Mice	Young	Enrichment	>20-fold	All Cells in Cortex	RNAseq	Zhang_JNeuro_2014	Microglia_All_Zhang_JNeuro_2014	Microglia
Mural	All	S1 Cortex, CA1 Hippocampus	C12orf75	1500009l16rik	Mice	P21-P31	Enrichment	99.9% posterior probability	Other cortical cell types	RNAseq	Zeisel_Science_2015	Mural_All_Zeisel_Science_2015	Mural
Mural	All	S1 Cortex, CA1 Hippocampus	NA	1700120c14rik	Mice	P21-P31	Enrichment	99.9% posterior probability	Other cortical cell types	RNAseq	Zeisel_Science_2015	Mural_All_Zeisel_Science_2015	Mural
Mural	All	S1 Cortex, CA1 Hippocampus	ACCSL	Accs	Mice	P21-P31	Enrichment	99.9% posterior probability	Other cortical cell types	RNAseq	Zeisel_Science_2015	Mural_All_Zeisel_Science_2015	Mural
Mural	All	S1 Cortex, CA1 Hippocampus	ACTG1	Acta2	Mice	P21-P31	Enrichment	99.9% posterior probability	Other cortical cell types	RNAseq	Zeisel_Science_2015	Mural_All_Zeisel_Science_2015	Mural
Mural	All	S1 Cortex, CA1 Hippocampus	ADAMTS1	Adamts15	Mice	P21-P31	Enrichment	99.9% posterior probability	Other cortical cell types	RNAseq	Zeisel_Science_2015	Mural_All_Zeisel_Science_2015	Mural
Mural	All	S1 Cortex, CA1 Hippocampus	ADAMTS10	Adamts16	Mice	P21-P31	Enrichment	99.9% posterior probability	Other cortical cell types	RNAseq	Zeisel_Science_2015	Mural_All_Zeisel_Science_2015	Mural
Mural	All	S1 Cortex, CA1 Hippocampus	ADAMTS1	Adamts8	Mice	P21-P31	Enrichment	99.9% posterior probability	Other cortical cell types	RNAseq	Zeisel_Science_2015	Mural_All_Zeisel_Science_2015	Mural
Mural	All	S1 Cortex, CA1 Hippocampus	ADAMTSL3	Adamtsl1	Mice	P21-P31	Enrichment	99.9% posterior probability	Other cortical cell types	RNAseq	Zeisel_Science_2015	Mural_All_Zeisel_Science_2015	Mural
Mural	All	S1 Cortex, CA1 Hippocampus	ADCY1	Adcy6	Mice	P21-P31	Enrichment	99.9% posterior probability	Other cortical cell types	RNAseq	Zeisel_Science_2015	Mural_All_Zeisel_Science_2015	Mural
Mural	All	S1 Cortex, CA1 Hippocampus	AIRN	Airn	Mice	P21-P31	Enrichment	99.9% posterior probability	Other cortical cell types	RNAseq	Zeisel_Science_2015	Mural_All_Zeisel_Science_2015	Mural
Mural	All	S1 Cortex, CA1 Hippocampus	AMIGO2	Amigo2	Mice	P21-P31	Enrichment	99.9% posterior probability	Other cortical cell types	RNAseq	Zeisel_Science_2015	Mural_All_Zeisel_Science_2015	Mural
Mural	All	S1 Cortex, CA1 Hippocampus	ANO3	Ano1	Mice	P21-P31	Enrichment	99.9% posterior probability	Other cortical cell types	RNAseq	Zeisel_Science_2015	Mural_All_Zeisel_Science_2015	Mural
Mural	All	S1 Cortex, CA1 Hippocampus	AOC2	Aoc3	Mice	P21-P31	Enrichment	99.9% posterior probability	Other cortical cell types	RNAseq	Zeisel_Science_2015	Mural_All_Zeisel_Science_2015	Mural
Mural	All	S1 Cortex, CA1 Hippocampus	ARGLU1	Arglu1	Mice	P21-P31	Enrichment	99.9% posterior probability	Other cortical cell types	RNAseq	Zeisel_Science_2015	Mural_All_Zeisel_Science_2015	Mural
Mural	All	S1 Cortex, CA1 Hippocampus	ARHGAP26	Arhgap10	Mice	P21-P31	Enrichment	99.9% posterior probability	Other cortical cell types	RNAseq	Zeisel_Science_2015	Mural_All_Zeisel_Science_2015	Mural
Mural	All	S1 Cortex, CA1 Hippocampus	ARHGEF6	Arhgef7	Mice	P21-P31	Enrichment	99.9% posterior probability	Other cortical cell types	RNAseq	Zeisel_Science_2015	Mural_All_Zeisel_Science_2015	Mural
Mural	All	S1 Cortex, CA1 Hippocampus	ARID3A	Arid3b	Mice	P21-P31	Enrichment	99.9% posterior probability	Other cortical cell types	RNAseq	Zeisel_Science_2015	Mural_All_Zeisel_Science_2015	Mural
Mural	All	S1 Cortex, CA1 Hippocampus	ASB2	Asb2	Mice	P21-P31	Enrichment	99.9% posterior probability	Other cortical cell types	RNAseq	Zeisel_Science_2015	Mural_All_Zeisel_Science_2015	Mural
Mural	All	S1 Cortex, CA1 Hippocampus	NA	Aw011738	Mice	P21-P31	Enrichment	99.9% posterior probability	Other cortical cell types	RNAseq	Zeisel_Science_2015	Mural_All_Zeisel_Science_2015	Mural
Mural	All	S1 Cortex, CA1 Hippocampus	NA	Bc053749	Mice	P21-P31	Enrichment	99.9% posterior probability	Other cortical cell types	RNAseq	Zeisel_Science_2015	Mural_All_Zeisel_Science_2015	Mural
Mural	All	S1 Cortex, CA1 Hippocampus	BEND3	Bend3	Mice	P21-P31	Enrichment	99.9% posterior probability	Other cortical cell types	RNAseq	Zeisel_Science_2015	Mural_All_Zeisel_Science_2015	Mural
Mural	All	S1 Cortex, CA1 Hippocampus	ASPN	Bgn	Mice	P21-P31	Enrichment	99.9% posterior probability	Other cortical cell types	RNAseq	Zeisel_Science_2015	Mural_All_Zeisel_Science_2015	Mural
Mural	All	S1 Cortex, CA1 Hippocampus	BMP5	Bmp5	Mice	P21-P31	Enrichment	99.9% posterior probability	Other cortical cell types	RNAseq	Zeisel_Science_2015	Mural_All_Zeisel_Science_2015	Mural
Mural	All	S1 Cortex, CA1 Hippocampus	C1QTNF2	C1qtnf7	Mice	P21-P31	Enrichment	99.9% posterior probability	Other cortical cell types	RNAseq	Zeisel_Science_2015	Mural_All_Zeisel_Science_2015	Mural
Mural	All	S1 Cortex, CA1 Hippocampus	C1R	C1rb	Mice	P21-P31	Enrichment	99.9% posterior probability	Other cortical cell types	RNAseq	Zeisel_Science_2015	Mural_All_Zeisel_Science_2015	Mural
Mural	All	S1 Cortex, CA1 Hippocampus	NA	C1s	Mice	P21-P31	Enrichment	99.9% posterior probability	Other cortical cell types	RNAseq	Zeisel_Science_2015	Mural_All_Zeisel_Science_2015	Mural
Mural	All	S1 Cortex, CA1 Hippocampus	NA	C230081a13rik	Mice	P21-P31	Enrichment	99.9% posterior probability	Other cortical cell types	RNAseq	Zeisel_Science_2015	Mural_All_Zeisel_Science_2015	Mural
Mural	All	S1 Cortex, CA1 Hippocampus	CAPN15	Capn15	Mice	P21-P31	Enrichment	99.9% posterior probability	Other cortical cell types	RNAseq	Zeisel_Science_2015	Mural_All_Zeisel_Science_2015	Mural
Mural	All	S1 Cortex, CA1 Hippocampus	CES5A	Ces5a	Mice	P21-P31	Enrichment	99.9% posterior probability	Other cortical cell types	RNAseq	Zeisel_Science_2015	Mural_All_Zeisel_Science_2015	Mural
Mural	All	S1 Cortex, CA1 Hippocampus	CNN3	Cnn1	Mice	P21-P31	Enrichment	99.9% posterior probability	Other cortical cell types	RNAseq	Zeisel_Science_2015	Mural_All_Zeisel_Science_2015	Mural
Mural	All	S1 Cortex, CA1 Hippocampus	COG7	Cog7	Mice	P21-P31	Enrichment	99.9% posterior probability	Other cortical cell types	RNAseq	Zeisel_Science_2015	Mural_All_Zeisel_Science_2015	Mural
Mural	All	S1 Cortex, CA1 Hippocampus	COL15A1	Col18a1	Mice	P21-P31	Enrichment	99.9% posterior probability	Other cortical cell types	RNAseq	Zeisel_Science_2015	Mural_All_Zeisel_Science_2015	Mural
Mural	All	S1 Cortex, CA1 Hippocampus	CRIP1	Crip1	Mice	P21-P31	Enrichment	99.9% posterior probability	Other cortical cell types	RNAseq	Zeisel_Science_2015	Mural_All_Zeisel_Science_2015	Mural
Mural	All	S1 Cortex, CA1 Hippocampus	CRISPLD1	Crispld2	Mice	P21-P31	Enrichment	99.9% posterior probability	Other cortical cell types	RNAseq	Zeisel_Science_2015	Mural_All_Zeisel_Science_2015	Mural
Mural	All	S1 Cortex, CA1 Hippocampus	CRTC3	Crtc3	Mice	P21-P31	Enrichment	99.9% posterior probability	Other cortical cell types	RNAseq	Zeisel_Science_2015	Mural_All_Zeisel_Science_2015	Mural
Mural	All	S1 Cortex, CA1 Hippocampus	CTNNA2	Ctnna3	Mice	P21-P31	Enrichment	99.9% posterior probability	Other cortical cell types	RNAseq	Zeisel_Science_2015	Mural_All_Zeisel_Science_2015	Mural
Mural	All	S1 Cortex, CA1 Hippocampus	DES	Des	Mice	P21-P31	Enrichment	99.9% posterior probability	Other cortical cell types	RNAseq	Zeisel_Science_2015	Mural_All_Zeisel_Science_2015	Mural
Mural	All	S1 Cortex, CA1 Hippocampus	DNAH8	Dnah8	Mice	P21-P31	Enrichment	99.9% posterior probability	Other cortical cell types	RNAseq	Zeisel_Science_2015	Mural_All_Zeisel_Science_2015	Mural
Mural	All	S1 Cortex, CA1 Hippocampus	DOK5	Dok6	Mice	P21-P31	Enrichment	99.9% posterior probability	Other cortical cell types	RNAseq	Zeisel_Science_2015	Mural_All_Zeisel_Science_2015	Mural
Mural	All	S1 Cortex, CA1 Hippocampus	DSTN	Dstn	Mice	P21-P31	Enrichment	99.9% posterior probability	Other cortical cell types	RNAseq	Zeisel_Science_2015	Mural_All_Zeisel_Science_2015	Mural
Mural	All	S1 Cortex, CA1 Hippocampus	EIF4E3	Eif4e3	Mice	P21-P31	Enrichment	99.9% posterior probability	Other cortical cell types	RNAseq	Zeisel_Science_2015	Mural_All_Zeisel_Science_2015	Mural
Mural	All	S1 Cortex, CA1 Hippocampus	EMILIN1	Emilin1	Mice	P21-P31	Enrichment	99.9% posterior probability	Other cortical cell types	RNAseq	Zeisel_Science_2015	Mural_All_Zeisel_Science_2015	Mural
Mural	All	S1 Cortex, CA1 Hippocampus	ABHD11	Ephx3	Mice	P21-P31	Enrichment	99.9% posterior probability	Other cortical cell types	RNAseq	Zeisel_Science_2015	Mural_All_Zeisel_Science_2015	Mural
Mural	All	S1 Cortex, CA1 Hippocampus	ERRFI1	Errfi1	Mice	P21-P31	Enrichment	99.9% posterior probability	Other cortical cell types	RNAseq	Zeisel_Science_2015	Mural_All_Zeisel_Science_2015	Mural
Mural	All	S1 Cortex, CA1 Hippocampus	ESPL1	Espl1	Mice	P21-P31	Enrichment	99.9% posterior probability	Other cortical cell types	RNAseq	Zeisel_Science_2015	Mural_All_Zeisel_Science_2015	Mural
Mural	All	S1 Cortex, CA1 Hippocampus	FBXL22	Fbxl22	Mice	P21-P31	Enrichment	99.9% posterior probability	Other cortical cell types	RNAseq	Zeisel_Science_2015	Mural_All_Zeisel_Science_2015	Mural
Mural	All	S1 Cortex, CA1 Hippocampus	FGL2	Fgl2	Mice	P21-P31	Enrichment	99.9% posterior probability	Other cortical cell types	RNAseq	Zeisel_Science_2015	Mural_All_Zeisel_Science_2015	Mural
Mural	All	S1 Cortex, CA1 Hippocampus	FILIP1L	Filip1l	Mice	P21-P31	Enrichment	99.9% posterior probability	Other cortical cell types	RNAseq	Zeisel_Science_2015	Mural_All_Zeisel_Science_2015	Mural
Mural	All	S1 Cortex, CA1 Hippocampus	FLNB	Flna	Mice	P21-P31	Enrichment	99.9% posterior probability	Other cortical cell types	RNAseq	Zeisel_Science_2015	Mural_All_Zeisel_Science_2015	Mural
Mural	All	S1 Cortex, CA1 Hippocampus	FOXS1	Foxs1	Mice	P21-P31	Enrichment	99.9% posterior probability	Other cortical cell types	RNAseq	Zeisel_Science_2015	Mural_All_Zeisel_Science_2015	Mural
Mural	All	S1 Cortex, CA1 Hippocampus	FRK	Frk	Mice	P21-P31	Enrichment	99.9% posterior probability	Other cortical cell types	RNAseq	Zeisel_Science_2015	Mural_All_Zeisel_Science_2015	Mural
Mural	All	S1 Cortex, CA1 Hippocampus	FSTL1	Fstl1	Mice	P21-P31	Enrichment	99.9% posterior probability	Other cortical cell types	RNAseq	Zeisel_Science_2015	Mural_All_Zeisel_Science_2015	Mural
Mural	All	S1 Cortex, CA1 Hippocampus	FZD8	Fzd5	Mice	P21-P31	Enrichment	99.9% posterior probability	Other cortical cell types	RNAseq	Zeisel_Science_2015	Mural_All_Zeisel_Science_2015	Mural
Mural	All	S1 Cortex, CA1 Hippocampus	GBP7	Gbp6	Mice	P21-P31	Enrichment	99.9% posterior probability	Other cortical cell types	RNAseq	Zeisel_Science_2015	Mural_All_Zeisel_Science_2015	Mural
Mural	All	S1 Cortex, CA1 Hippocampus	NA	Gm12216	Mice	P21-P31	Enrichment	99.9% posterior probability	Other cortical cell types	RNAseq	Zeisel_Science_2015	Mural_All_Zeisel_Science_2015	Mural
Mural	All	S1 Cortex, CA1 Hippocampus	C11orf96	Gm13889	Mice	P21-P31	Enrichment	99.9% posterior probability	Other cortical cell types	RNAseq	Zeisel_Science_2015	Mural_All_Zeisel_Science_2015	Mural
Mural	All	S1 Cortex, CA1 Hippocampus	NA	Gm16845	Mice	P21-P31	Enrichment	99.9% posterior probability	Other cortical cell types	RNAseq	Zeisel_Science_2015	Mural_All_Zeisel_Science_2015	Mural
Mural	All	S1 Cortex, CA1 Hippocampus	NA	Gm19705	Mice	P21-P31	Enrichment	99.9% posterior probability	Other cortical cell types	RNAseq	Zeisel_Science_2015	Mural_All_Zeisel_Science_2015	Mural
Mural	All	S1 Cortex, CA1 Hippocampus	NA	Gm5077	Mice	P21-P31	Enrichment	99.9% posterior probability	Other cortical cell types	RNAseq	Zeisel_Science_2015	Mural_All_Zeisel_Science_2015	Mural
Mural	All	S1 Cortex, CA1 Hippocampus	GPR20	Gpr20	Mice	P21-P31	Enrichment	99.9% posterior probability	Other cortical cell types	RNAseq	Zeisel_Science_2015	Mural_All_Zeisel_Science_2015	Mural
Mural	All	S1 Cortex, CA1 Hippocampus	GUCD1	Gucd1	Mice	P21-P31	Enrichment	99.9% posterior probability	Other cortical cell types	RNAseq	Zeisel_Science_2015	Mural_All_Zeisel_Science_2015	Mural
Mural	All	S1 Cortex, CA1 Hippocampus	GUCY1B3	Gucy1b3	Mice	P21-P31	Enrichment	99.9% posterior probability	Other cortical cell types	RNAseq	Zeisel_Science_2015	Mural_All_Zeisel_Science_2015	Mural
Mural	All	S1 Cortex, CA1 Hippocampus	HSPB2-C11orf52	Hspb2	Mice	P21-P31	Enrichment	99.9% posterior probability	Other cortical cell types	RNAseq	Zeisel_Science_2015	Mural_All_Zeisel_Science_2015	Mural
Mural	All	S1 Cortex, CA1 Hippocampus	IL34	Il34	Mice	P21-P31	Enrichment	99.9% posterior probability	Other cortical cell types	RNAseq	Zeisel_Science_2015	Mural_All_Zeisel_Science_2015	Mural
Mural	All	S1 Cortex, CA1 Hippocampus	ITGA1	Itga10	Mice	P21-P31	Enrichment	99.9% posterior probability	Other cortical cell types	RNAseq	Zeisel_Science_2015	Mural_All_Zeisel_Science_2015	Mural
Mural	All	S1 Cortex, CA1 Hippocampus	ITGA2B	Itga8	Mice	P21-P31	Enrichment	99.9% posterior probability	Other cortical cell types	RNAseq	Zeisel_Science_2015	Mural_All_Zeisel_Science_2015	Mural
Mural	All	S1 Cortex, CA1 Hippocampus	KCTD16	Kctd16	Mice	P21-P31	Enrichment	99.9% posterior probability	Other cortical cell types	RNAseq	Zeisel_Science_2015	Mural_All_Zeisel_Science_2015	Mural
Mural	All	S1 Cortex, CA1 Hippocampus	KIRREL2	Kirrel	Mice	P21-P31	Enrichment	99.9% posterior probability	Other cortical cell types	RNAseq	Zeisel_Science_2015	Mural_All_Zeisel_Science_2015	Mural
Mural	All	S1 Cortex, CA1 Hippocampus	LDB3	Ldb3	Mice	P21-P31	Enrichment	99.9% posterior probability	Other cortical cell types	RNAseq	Zeisel_Science_2015	Mural_All_Zeisel_Science_2015	Mural
Mural	All	S1 Cortex, CA1 Hippocampus	LGALS8	Lgals8	Mice	P21-P31	Enrichment	99.9% posterior probability	Other cortical cell types	RNAseq	Zeisel_Science_2015	Mural_All_Zeisel_Science_2015	Mural
Mural	All	S1 Cortex, CA1 Hippocampus	LINGO4	Lingo4	Mice	P21-P31	Enrichment	99.9% posterior probability	Other cortical cell types	RNAseq	Zeisel_Science_2015	Mural_All_Zeisel_Science_2015	Mural
Mural	All	S1 Cortex, CA1 Hippocampus	LIPG	Lipg	Mice	P21-P31	Enrichment	99.9% posterior probability	Other cortical cell types	RNAseq	Zeisel_Science_2015	Mural_All_Zeisel_Science_2015	Mural
Mural	All	S1 Cortex, CA1 Hippocampus	LIPJ	Lipo1	Mice	P21-P31	Enrichment	99.9% posterior probability	Other cortical cell types	RNAseq	Zeisel_Science_2015	Mural_All_Zeisel_Science_2015	Mural
Mural	All	S1 Cortex, CA1 Hippocampus	RUFY2	Lmna	Mice	P21-P31	Enrichment	99.9% posterior probability	Other cortical cell types	RNAseq	Zeisel_Science_2015	Mural_All_Zeisel_Science_2015	Mural
Mural	All	S1 Cortex, CA1 Hippocampus	LMOD1	Lmod1	Mice	P21-P31	Enrichment	99.9% posterior probability	Other cortical cell types	RNAseq	Zeisel_Science_2015	Mural_All_Zeisel_Science_2015	Mural
Mural	All	S1 Cortex, CA1 Hippocampus	MAP3K7CL	Map3k7cl	Mice	P21-P31	Enrichment	99.9% posterior probability	Other cortical cell types	RNAseq	Zeisel_Science_2015	Mural_All_Zeisel_Science_2015	Mural
Mural	All	S1 Cortex, CA1 Hippocampus	MARVELD1	Marveld1	Mice	P21-P31	Enrichment	99.9% posterior probability	Other cortical cell types	RNAseq	Zeisel_Science_2015	Mural_All_Zeisel_Science_2015	Mural
Mural	All	S1 Cortex, CA1 Hippocampus	MELK	Melk	Mice	P21-P31	Enrichment	99.9% posterior probability	Other cortical cell types	RNAseq	Zeisel_Science_2015	Mural_All_Zeisel_Science_2015	Mural
Mural	All	S1 Cortex, CA1 Hippocampus	MIR143HG	Mir143hg	Mice	P21-P31	Enrichment	99.9% posterior probability	Other cortical cell types	RNAseq	Zeisel_Science_2015	Mural_All_Zeisel_Science_2015	Mural
Mural	All	S1 Cortex, CA1 Hippocampus	MND1	Mnd1	Mice	P21-P31	Enrichment	99.9% posterior probability	Other cortical cell types	RNAseq	Zeisel_Science_2015	Mural_All_Zeisel_Science_2015	Mural
Mural	All	S1 Cortex, CA1 Hippocampus	MOB2	Mob2	Mice	P21-P31	Enrichment	99.9% posterior probability	Other cortical cell types	RNAseq	Zeisel_Science_2015	Mural_All_Zeisel_Science_2015	Mural
Mural	All	S1 Cortex, CA1 Hippocampus	MOXD1	Moxd1	Mice	P21-P31	Enrichment	99.9% posterior probability	Other cortical cell types	RNAseq	Zeisel_Science_2015	Mural_All_Zeisel_Science_2015	Mural
Mural	All	S1 Cortex, CA1 Hippocampus	MPRIP	Mprip	Mice	P21-P31	Enrichment	99.9% posterior probability	Other cortical cell types	RNAseq	Zeisel_Science_2015	Mural_All_Zeisel_Science_2015	Mural
Mural	All	S1 Cortex, CA1 Hippocampus	MRVI1	Mrvi1	Mice	P21-P31	Enrichment	99.9% posterior probability	Other cortical cell types	RNAseq	Zeisel_Science_2015	Mural_All_Zeisel_Science_2015	Mural
Mural	All	S1 Cortex, CA1 Hippocampus	RP5-966M1.6	Mustn1	Mice	P21-P31	Enrichment	99.9% posterior probability	Other cortical cell types	RNAseq	Zeisel_Science_2015	Mural_All_Zeisel_Science_2015	Mural
Mural	All	S1 Cortex, CA1 Hippocampus	MYH1	Myh11	Mice	P21-P31	Enrichment	99.9% posterior probability	Other cortical cell types	RNAseq	Zeisel_Science_2015	Mural_All_Zeisel_Science_2015	Mural
Mural	All	S1 Cortex, CA1 Hippocampus	MYL9	Myl9	Mice	P21-P31	Enrichment	99.9% posterior probability	Other cortical cell types	RNAseq	Zeisel_Science_2015	Mural_All_Zeisel_Science_2015	Mural
Mural	All	S1 Cortex, CA1 Hippocampus	MYLK	Mylk	Mice	P21-P31	Enrichment	99.9% posterior probability	Other cortical cell types	RNAseq	Zeisel_Science_2015	Mural_All_Zeisel_Science_2015	Mural
Mural	All	S1 Cortex, CA1 Hippocampus	MYOCD	Myocd	Mice	P21-P31	Enrichment	99.9% posterior probability	Other cortical cell types	RNAseq	Zeisel_Science_2015	Mural_All_Zeisel_Science_2015	Mural
Mural	All	S1 Cortex, CA1 Hippocampus	MYOM2	Myom1	Mice	P21-P31	Enrichment	99.9% posterior probability	Other cortical cell types	RNAseq	Zeisel_Science_2015	Mural_All_Zeisel_Science_2015	Mural
Mural	All	S1 Cortex, CA1 Hippocampus	NAB1	Nab1	Mice	P21-P31	Enrichment	99.9% posterior probability	Other cortical cell types	RNAseq	Zeisel_Science_2015	Mural_All_Zeisel_Science_2015	Mural
Mural	All	S1 Cortex, CA1 Hippocampus	NEXN	Nexn	Mice	P21-P31	Enrichment	99.9% posterior probability	Other cortical cell types	RNAseq	Zeisel_Science_2015	Mural_All_Zeisel_Science_2015	Mural
Mural	All	S1 Cortex, CA1 Hippocampus	NRIP2	Nrip2	Mice	P21-P31	Enrichment	99.9% posterior probability	Other cortical cell types	RNAseq	Zeisel_Science_2015	Mural_All_Zeisel_Science_2015	Mural
Mural	All	S1 Cortex, CA1 Hippocampus	OBSL1	Obscn	Mice	P21-P31	Enrichment	99.9% posterior probability	Other cortical cell types	RNAseq	Zeisel_Science_2015	Mural_All_Zeisel_Science_2015	Mural
Mural	All	S1 Cortex, CA1 Hippocampus	OR51E1	Olfr558	Mice	P21-P31	Enrichment	99.9% posterior probability	Other cortical cell types	RNAseq	Zeisel_Science_2015	Mural_All_Zeisel_Science_2015	Mural
Mural	All	S1 Cortex, CA1 Hippocampus	OR51D1	Olfr78	Mice	P21-P31	Enrichment	99.9% posterior probability	Other cortical cell types	RNAseq	Zeisel_Science_2015	Mural_All_Zeisel_Science_2015	Mural
Mural	All	S1 Cortex, CA1 Hippocampus	P2RX1	P2rx1	Mice	P21-P31	Enrichment	99.9% posterior probability	Other cortical cell types	RNAseq	Zeisel_Science_2015	Mural_All_Zeisel_Science_2015	Mural
Mural	All	S1 Cortex, CA1 Hippocampus	MYPN	Palld	Mice	P21-P31	Enrichment	99.9% posterior probability	Other cortical cell types	RNAseq	Zeisel_Science_2015	Mural_All_Zeisel_Science_2015	Mural
Mural	All	S1 Cortex, CA1 Hippocampus	PARP6	Parp8	Mice	P21-P31	Enrichment	99.9% posterior probability	Other cortical cell types	RNAseq	Zeisel_Science_2015	Mural_All_Zeisel_Science_2015	Mural
Mural	All	S1 Cortex, CA1 Hippocampus	PASK	Pask	Mice	P21-P31	Enrichment	99.9% posterior probability	Other cortical cell types	RNAseq	Zeisel_Science_2015	Mural_All_Zeisel_Science_2015	Mural
Mural	All	S1 Cortex, CA1 Hippocampus	PDE3B	Pde3a	Mice	P21-P31	Enrichment	99.9% posterior probability	Other cortical cell types	RNAseq	Zeisel_Science_2015	Mural_All_Zeisel_Science_2015	Mural
Mural	All	S1 Cortex, CA1 Hippocampus	PDLIM1	Pdlim1	Mice	P21-P31	Enrichment	99.9% posterior probability	Other cortical cell types	RNAseq	Zeisel_Science_2015	Mural_All_Zeisel_Science_2015	Mural
Mural	All	S1 Cortex, CA1 Hippocampus	PDLIM3	Pdlim3	Mice	P21-P31	Enrichment	99.9% posterior probability	Other cortical cell types	RNAseq	Zeisel_Science_2015	Mural_All_Zeisel_Science_2015	Mural
Mural	All	S1 Cortex, CA1 Hippocampus	PGF	Pgf	Mice	P21-P31	Enrichment	99.9% posterior probability	Other cortical cell types	RNAseq	Zeisel_Science_2015	Mural_All_Zeisel_Science_2015	Mural
Mural	All	S1 Cortex, CA1 Hippocampus	PHTF1	Phtf2	Mice	P21-P31	Enrichment	99.9% posterior probability	Other cortical cell types	RNAseq	Zeisel_Science_2015	Mural_All_Zeisel_Science_2015	Mural
Mural	All	S1 Cortex, CA1 Hippocampus	MRC2	Pla2r1	Mice	P21-P31	Enrichment	99.9% posterior probability	Other cortical cell types	RNAseq	Zeisel_Science_2015	Mural_All_Zeisel_Science_2015	Mural
Mural	All	S1 Cortex, CA1 Hippocampus	PLCE1	Plce1	Mice	P21-P31	Enrichment	99.9% posterior probability	Other cortical cell types	RNAseq	Zeisel_Science_2015	Mural_All_Zeisel_Science_2015	Mural
Mural	All	S1 Cortex, CA1 Hippocampus	DSP	Plec	Mice	P21-P31	Enrichment	99.9% posterior probability	Other cortical cell types	RNAseq	Zeisel_Science_2015	Mural_All_Zeisel_Science_2015	Mural
Mural	All	S1 Cortex, CA1 Hippocampus	PLIN4	Plin4	Mice	P21-P31	Enrichment	99.9% posterior probability	Other cortical cell types	RNAseq	Zeisel_Science_2015	Mural_All_Zeisel_Science_2015	Mural
Mural	All	S1 Cortex, CA1 Hippocampus	PLN	Pln	Mice	P21-P31	Enrichment	99.9% posterior probability	Other cortical cell types	RNAseq	Zeisel_Science_2015	Mural_All_Zeisel_Science_2015	Mural
Mural	All	S1 Cortex, CA1 Hippocampus	POLM	Polm	Mice	P21-P31	Enrichment	99.9% posterior probability	Other cortical cell types	RNAseq	Zeisel_Science_2015	Mural_All_Zeisel_Science_2015	Mural
Mural	All	S1 Cortex, CA1 Hippocampus	PPP1R12A	Ppp1r12a	Mice	P21-P31	Enrichment	99.9% posterior probability	Other cortical cell types	RNAseq	Zeisel_Science_2015	Mural_All_Zeisel_Science_2015	Mural
Mural	All	S1 Cortex, CA1 Hippocampus	PROX2	Prox2	Mice	P21-P31	Enrichment	99.9% posterior probability	Other cortical cell types	RNAseq	Zeisel_Science_2015	Mural_All_Zeisel_Science_2015	Mural
Mural	All	S1 Cortex, CA1 Hippocampus	AARSD1	Ptges3l	Mice	P21-P31	Enrichment	99.9% posterior probability	Other cortical cell types	RNAseq	Zeisel_Science_2015	Mural_All_Zeisel_Science_2015	Mural
Mural	All	S1 Cortex, CA1 Hippocampus	RASL11A	Rasl11a	Mice	P21-P31	Enrichment	99.9% posterior probability	Other cortical cell types	RNAseq	Zeisel_Science_2015	Mural_All_Zeisel_Science_2015	Mural
Mural	All	S1 Cortex, CA1 Hippocampus	RASL12	Rasl12	Mice	P21-P31	Enrichment	99.9% posterior probability	Other cortical cell types	RNAseq	Zeisel_Science_2015	Mural_All_Zeisel_Science_2015	Mural
Mural	All	S1 Cortex, CA1 Hippocampus	RCCD1	Rccd1	Mice	P21-P31	Enrichment	99.9% posterior probability	Other cortical cell types	RNAseq	Zeisel_Science_2015	Mural_All_Zeisel_Science_2015	Mural
Mural	All	S1 Cortex, CA1 Hippocampus	RCN3	Rcn3	Mice	P21-P31	Enrichment	99.9% posterior probability	Other cortical cell types	RNAseq	Zeisel_Science_2015	Mural_All_Zeisel_Science_2015	Mural
Mural	All	S1 Cortex, CA1 Hippocampus	RNU11	Rnu11	Mice	P21-P31	Enrichment	99.9% posterior probability	Other cortical cell types	RNAseq	Zeisel_Science_2015	Mural_All_Zeisel_Science_2015	Mural
Mural	All	S1 Cortex, CA1 Hippocampus	ROCK2	Rock1	Mice	P21-P31	Enrichment	99.9% posterior probability	Other cortical cell types	RNAseq	Zeisel_Science_2015	Mural_All_Zeisel_Science_2015	Mural
Mural	All	S1 Cortex, CA1 Hippocampus	ROR2	Ror1	Mice	P21-P31	Enrichment	99.9% posterior probability	Other cortical cell types	RNAseq	Zeisel_Science_2015	Mural_All_Zeisel_Science_2015	Mural
Mural	All	S1 Cortex, CA1 Hippocampus	SAMD11	Samd11	Mice	P21-P31	Enrichment	99.9% posterior probability	Other cortical cell types	RNAseq	Zeisel_Science_2015	Mural_All_Zeisel_Science_2015	Mural
Mural	All	S1 Cortex, CA1 Hippocampus	SAPCD2	Sapcd2	Mice	P21-P31	Enrichment	99.9% posterior probability	Other cortical cell types	RNAseq	Zeisel_Science_2015	Mural_All_Zeisel_Science_2015	Mural
Mural	All	S1 Cortex, CA1 Hippocampus	SERPING1	Serping1	Mice	P21-P31	Enrichment	99.9% posterior probability	Other cortical cell types	RNAseq	Zeisel_Science_2015	Mural_All_Zeisel_Science_2015	Mural
Mural	All	S1 Cortex, CA1 Hippocampus	SGCA	Sgca	Mice	P21-P31	Enrichment	99.9% posterior probability	Other cortical cell types	RNAseq	Zeisel_Science_2015	Mural_All_Zeisel_Science_2015	Mural
Mural	All	S1 Cortex, CA1 Hippocampus	SH3BGR	Sh3bgr	Mice	P21-P31	Enrichment	99.9% posterior probability	Other cortical cell types	RNAseq	Zeisel_Science_2015	Mural_All_Zeisel_Science_2015	Mural
Mural	All	S1 Cortex, CA1 Hippocampus	SH3PXD2A	Sh3pxd2a	Mice	P21-P31	Enrichment	99.9% posterior probability	Other cortical cell types	RNAseq	Zeisel_Science_2015	Mural_All_Zeisel_Science_2015	Mural
Mural	All	S1 Cortex, CA1 Hippocampus	SIX5	Six5	Mice	P21-P31	Enrichment	99.9% posterior probability	Other cortical cell types	RNAseq	Zeisel_Science_2015	Mural_All_Zeisel_Science_2015	Mural
Mural	All	S1 Cortex, CA1 Hippocampus	SLC19A1	Slc19a1	Mice	P21-P31	Enrichment	99.9% posterior probability	Other cortical cell types	RNAseq	Zeisel_Science_2015	Mural_All_Zeisel_Science_2015	Mural
Mural	All	S1 Cortex, CA1 Hippocampus	SLC38A11	Slc38a11	Mice	P21-P31	Enrichment	99.9% posterior probability	Other cortical cell types	RNAseq	Zeisel_Science_2015	Mural_All_Zeisel_Science_2015	Mural
Mural	All	S1 Cortex, CA1 Hippocampus	LUZP2	Slmap	Mice	P21-P31	Enrichment	99.9% posterior probability	Other cortical cell types	RNAseq	Zeisel_Science_2015	Mural_All_Zeisel_Science_2015	Mural
Mural	All	S1 Cortex, CA1 Hippocampus	SMAD6	Smad6	Mice	P21-P31	Enrichment	99.9% posterior probability	Other cortical cell types	RNAseq	Zeisel_Science_2015	Mural_All_Zeisel_Science_2015	Mural
Mural	All	S1 Cortex, CA1 Hippocampus	SNORA16B	Snora16a	Mice	P21-P31	Enrichment	99.9% posterior probability	Other cortical cell types	RNAseq	Zeisel_Science_2015	Mural_All_Zeisel_Science_2015	Mural
Mural	All	S1 Cortex, CA1 Hippocampus	DENND2C	St5	Mice	P21-P31	Enrichment	99.9% posterior probability	Other cortical cell types	RNAseq	Zeisel_Science_2015	Mural_All_Zeisel_Science_2015	Mural
Mural	All	S1 Cortex, CA1 Hippocampus	SUSD2	Susd2	Mice	P21-P31	Enrichment	99.9% posterior probability	Other cortical cell types	RNAseq	Zeisel_Science_2015	Mural_All_Zeisel_Science_2015	Mural
Mural	All	S1 Cortex, CA1 Hippocampus	SUSD5	Susd5	Mice	P21-P31	Enrichment	99.9% posterior probability	Other cortical cell types	RNAseq	Zeisel_Science_2015	Mural_All_Zeisel_Science_2015	Mural
Mural	All	S1 Cortex, CA1 Hippocampus	TAGLN	Tagln	Mice	P21-P31	Enrichment	99.9% posterior probability	Other cortical cell types	RNAseq	Zeisel_Science_2015	Mural_All_Zeisel_Science_2015	Mural
Mural	All	S1 Cortex, CA1 Hippocampus	TGFB1I1	Tgfb1i1	Mice	P21-P31	Enrichment	99.9% posterior probability	Other cortical cell types	RNAseq	Zeisel_Science_2015	Mural_All_Zeisel_Science_2015	Mural
Mural	All	S1 Cortex, CA1 Hippocampus	TGFB3	Tgfb3	Mice	P21-P31	Enrichment	99.9% posterior probability	Other cortical cell types	RNAseq	Zeisel_Science_2015	Mural_All_Zeisel_Science_2015	Mural
Mural	All	S1 Cortex, CA1 Hippocampus	RP11-77K12.7	Tmem231	Mice	P21-P31	Enrichment	99.9% posterior probability	Other cortical cell types	RNAseq	Zeisel_Science_2015	Mural_All_Zeisel_Science_2015	Mural
Mural	All	S1 Cortex, CA1 Hippocampus	TNXB	Tnxb	Mice	P21-P31	Enrichment	99.9% posterior probability	Other cortical cell types	RNAseq	Zeisel_Science_2015	Mural_All_Zeisel_Science_2015	Mural
Mural	All	S1 Cortex, CA1 Hippocampus	TPM2	Tpm1	Mice	P21-P31	Enrichment	99.9% posterior probability	Other cortical cell types	RNAseq	Zeisel_Science_2015	Mural_All_Zeisel_Science_2015	Mural
Mural	All	S1 Cortex, CA1 Hippocampus	TPM1	Tpm2	Mice	P21-P31	Enrichment	99.9% posterior probability	Other cortical cell types	RNAseq	Zeisel_Science_2015	Mural_All_Zeisel_Science_2015	Mural
Mural	All	S1 Cortex, CA1 Hippocampus	TRABD2A	Trabd2b	Mice	P21-P31	Enrichment	99.9% posterior probability	Other cortical cell types	RNAseq	Zeisel_Science_2015	Mural_All_Zeisel_Science_2015	Mural
Mural	All	S1 Cortex, CA1 Hippocampus	TRAF3IP2	Traf3ip2	Mice	P21-P31	Enrichment	99.9% posterior probability	Other cortical cell types	RNAseq	Zeisel_Science_2015	Mural_All_Zeisel_Science_2015	Mural
Mural	All	S1 Cortex, CA1 Hippocampus	LHCGR	Tshr	Mice	P21-P31	Enrichment	99.9% posterior probability	Other cortical cell types	RNAseq	Zeisel_Science_2015	Mural_All_Zeisel_Science_2015	Mural
Mural	All	S1 Cortex, CA1 Hippocampus	UBA2	Uba2	Mice	P21-P31	Enrichment	99.9% posterior probability	Other cortical cell types	RNAseq	Zeisel_Science_2015	Mural_All_Zeisel_Science_2015	Mural
Mural	All	S1 Cortex, CA1 Hippocampus	VSTM4	Vstm4	Mice	P21-P31	Enrichment	99.9% posterior probability	Other cortical cell types	RNAseq	Zeisel_Science_2015	Mural_All_Zeisel_Science_2015	Mural
Mural	All	S1 Cortex, CA1 Hippocampus	DFNB31	Whrn	Mice	P21-P31	Enrichment	99.9% posterior probability	Other cortical cell types	RNAseq	Zeisel_Science_2015	Mural_All_Zeisel_Science_2015	Mural
Mural	All	S1 Cortex, CA1 Hippocampus	WNT5A	Wnt5b	Mice	P21-P31	Enrichment	99.9% posterior probability	Other cortical cell types	RNAseq	Zeisel_Science_2015	Mural_All_Zeisel_Science_2015	Mural
Mural	All	S1 Cortex, CA1 Hippocampus	LPP	Wtip	Mice	P21-P31	Enrichment	99.9% posterior probability	Other cortical cell types	RNAseq	Zeisel_Science_2015	Mural_All_Zeisel_Science_2015	Mural
Mural	All	S1 Cortex, CA1 Hippocampus	TNNI3K	Zak	Mice	P21-P31	Enrichment	99.9% posterior probability	Other cortical cell types	RNAseq	Zeisel_Science_2015	Mural_All_Zeisel_Science_2015	Mural
Mural	All	S1 Cortex, CA1 Hippocampus	ZBTB10	Zbtb10	Mice	P21-P31	Enrichment	99.9% posterior probability	Other cortical cell types	RNAseq	Zeisel_Science_2015	Mural_All_Zeisel_Science_2015	Mural
Mural	All	S1 Cortex, CA1 Hippocampus	ZC2HC1A	Zc2hc1a	Mice	P21-P31	Enrichment	99.9% posterior probability	Other cortical cell types	RNAseq	Zeisel_Science_2015	Mural_All_Zeisel_Science_2015	Mural
Mural	All	S1 Cortex, CA1 Hippocampus	NA	Znf41-ps	Mice	P21-P31	Enrichment	99.9% posterior probability	Other cortical cell types	RNAseq	Zeisel_Science_2015	Mural_All_Zeisel_Science_2015	Mural
Mural	Pericyte	Cortex, Meninges Removed	AHNAK2	Ahnak	Mice	Young	Enrichment	>20-fold	All Cells in Cortex	RNAseq	Zhang_JNeuro_2014	Mural_Pericyte_Zhang_JNeuro_2014	Mural
Mural	Pericyte	Cortex, Meninges Removed	ALDH1A3	Aldh1a2	Mice	Young	Enrichment	>20-fold	All Cells in Cortex	RNAseq	Zhang_JNeuro_2014	Mural_Pericyte_Zhang_JNeuro_2014	Mural
Mural	Pericyte	Cortex, Meninges Removed	BICC1	Bicc1	Mice	Young	Enrichment	>20-fold	All Cells in Cortex	RNAseq	Zhang_JNeuro_2014	Mural_Pericyte_Zhang_JNeuro_2014	Mural
Mural	Pericyte	Cortex, Meninges Removed	BMP6	Bmp6	Mice	Young	Enrichment	>20-fold	All Cells in Cortex	RNAseq	Zhang_JNeuro_2014	Mural_Pericyte_Zhang_JNeuro_2014	Mural
Mural	Pericyte	Cortex, Meninges Removed	C3	C4b	Mice	Young	Enrichment	>20-fold	All Cells in Cortex	RNAseq	Zhang_JNeuro_2014	Mural_Pericyte_Zhang_JNeuro_2014	Mural
Mural	Pericyte	Cortex, Meninges Removed	CITED1	Cited1	Mice	Young	Enrichment	>20-fold	All Cells in Cortex	RNAseq	Zhang_JNeuro_2014	Mural_Pericyte_Zhang_JNeuro_2014	Mural
Mural	Pericyte	Cortex, Meninges Removed	CLEC3B	Clec3b	Mice	Young	Enrichment	>20-fold	All Cells in Cortex	RNAseq	Zhang_JNeuro_2014	Mural_Pericyte_Zhang_JNeuro_2014	Mural
Mural	Pericyte	Cortex, Meninges Removed	COL11A1	Col1a1	Mice	Young	Enrichment	>20-fold	All Cells in Cortex	RNAseq	Zhang_JNeuro_2014	Mural_Pericyte_Zhang_JNeuro_2014	Mural
Mural	Pericyte	Cortex, Meninges Removed	COL11A1	Col1a2	Mice	Young	Enrichment	>20-fold	All Cells in Cortex	RNAseq	Zhang_JNeuro_2014	Mural_Pericyte_Zhang_JNeuro_2014	Mural
Mural	Pericyte	Cortex, Meninges Removed	COL11A1	Col3a1	Mice	Young	Enrichment	>20-fold	All Cells in Cortex	RNAseq	Zhang_JNeuro_2014	Mural_Pericyte_Zhang_JNeuro_2014	Mural
Mural	Pericyte	Cortex, Meninges Removed	COL11A1	Col4a5	Mice	Young	Enrichment	>20-fold	All Cells in Cortex	RNAseq	Zhang_JNeuro_2014	Mural_Pericyte_Zhang_JNeuro_2014	Mural
Mural	Pericyte	Cortex, Meninges Removed	CYP1B1	Cyp1b1	Mice	Young	Enrichment	>20-fold	All Cells in Cortex	RNAseq	Zhang_JNeuro_2014	Mural_Pericyte_Zhang_JNeuro_2014	Mural
Mural	Pericyte	Cortex, Meninges Removed	DCN	Dcn	Mice	Young	Enrichment	>20-fold	All Cells in Cortex	RNAseq	Zhang_JNeuro_2014	Mural_Pericyte_Zhang_JNeuro_2014	Mural
Mural	Pericyte	Cortex, Meninges Removed	EMP1	Emp1	Mice	Young	Enrichment	>20-fold	All Cells in Cortex	RNAseq	Zhang_JNeuro_2014	Mural_Pericyte_Zhang_JNeuro_2014	Mural
Mural	Pericyte	Cortex, Meninges Removed	ERRFI1	Errfi1	Mice	Young	Enrichment	>20-fold	All Cells in Cortex	RNAseq	Zhang_JNeuro_2014	Mural_Pericyte_Zhang_JNeuro_2014	Mural
Mural	Pericyte	Cortex, Meninges Removed	FLNB	Flnc	Mice	Young	Enrichment	>20-fold	All Cells in Cortex	RNAseq	Zhang_JNeuro_2014	Mural_Pericyte_Zhang_JNeuro_2014	Mural
Mural	Pericyte	Cortex, Meninges Removed	FMOD	Fmod	Mice	Young	Enrichment	>20-fold	All Cells in Cortex	RNAseq	Zhang_JNeuro_2014	Mural_Pericyte_Zhang_JNeuro_2014	Mural
Mural	Pericyte	Cortex, Meninges Removed	FSTL1	Fstl1	Mice	Young	Enrichment	>20-fold	All Cells in Cortex	RNAseq	Zhang_JNeuro_2014	Mural_Pericyte_Zhang_JNeuro_2014	Mural
Mural	Pericyte	Cortex, Meninges Removed	GJB6	Gjb2	Mice	Young	Enrichment	>20-fold	All Cells in Cortex	RNAseq	Zhang_JNeuro_2014	Mural_Pericyte_Zhang_JNeuro_2014	Mural
Mural	Pericyte	Cortex, Meninges Removed	GPC3	Gpc3	Mice	Young	Enrichment	>20-fold	All Cells in Cortex	RNAseq	Zhang_JNeuro_2014	Mural_Pericyte_Zhang_JNeuro_2014	Mural
Mural	Pericyte	Cortex, Meninges Removed	IGF2	Igf2	Mice	Young	Enrichment	>20-fold	All Cells in Cortex	RNAseq	Zhang_JNeuro_2014	Mural_Pericyte_Zhang_JNeuro_2014	Mural
Mural	Pericyte	Cortex, Meninges Removed	ITIH3	Itih2	Mice	Young	Enrichment	>20-fold	All Cells in Cortex	RNAseq	Zhang_JNeuro_2014	Mural_Pericyte_Zhang_JNeuro_2014	Mural
Mural	Pericyte	Cortex, Meninges Removed	KCNE4	Kcne4	Mice	Young	Enrichment	>20-fold	All Cells in Cortex	RNAseq	Zhang_JNeuro_2014	Mural_Pericyte_Zhang_JNeuro_2014	Mural
Mural	Pericyte	Cortex, Meninges Removed	LAMA1	Lama2	Mice	Young	Enrichment	>20-fold	All Cells in Cortex	RNAseq	Zhang_JNeuro_2014	Mural_Pericyte_Zhang_JNeuro_2014	Mural
Mural	Pericyte	Cortex, Meninges Removed	LAMC3	Lamc3	Mice	Young	Enrichment	>20-fold	All Cells in Cortex	RNAseq	Zhang_JNeuro_2014	Mural_Pericyte_Zhang_JNeuro_2014	Mural
Mural	Pericyte	Cortex, Meninges Removed	DNAAF1	Lrrc32	Mice	Young	Enrichment	>20-fold	All Cells in Cortex	RNAseq	Zhang_JNeuro_2014	Mural_Pericyte_Zhang_JNeuro_2014	Mural
Mural	Pericyte	Cortex, Meninges Removed	MFAP4	Mfap4	Mice	Young	Enrichment	>20-fold	All Cells in Cortex	RNAseq	Zhang_JNeuro_2014	Mural_Pericyte_Zhang_JNeuro_2014	Mural
Mural	Pericyte	Cortex, Meninges Removed	OGN	Ogn	Mice	Young	Enrichment	>20-fold	All Cells in Cortex	RNAseq	Zhang_JNeuro_2014	Mural_Pericyte_Zhang_JNeuro_2014	Mural
Mural	Pericyte	Cortex, Meninges Removed	PCOLCE	Pcolce	Mice	Young	Enrichment	>20-fold	All Cells in Cortex	RNAseq	Zhang_JNeuro_2014	Mural_Pericyte_Zhang_JNeuro_2014	Mural
Mural	Pericyte	Cortex, Meninges Removed	POSTN	Postn	Mice	Young	Enrichment	>20-fold	All Cells in Cortex	RNAseq	Zhang_JNeuro_2014	Mural_Pericyte_Zhang_JNeuro_2014	Mural
Mural	Pericyte	Cortex, Meninges Removed	DECR1	Rdh10	Mice	Young	Enrichment	>20-fold	All Cells in Cortex	RNAseq	Zhang_JNeuro_2014	Mural_Pericyte_Zhang_JNeuro_2014	Mural
Mural	Pericyte	Cortex, Meninges Removed	RPS18	Rps18	Mice	Young	Enrichment	>20-fold	All Cells in Cortex	RNAseq	Zhang_JNeuro_2014	Mural_Pericyte_Zhang_JNeuro_2014	Mural
Mural	Pericyte	Cortex, Meninges Removed	RPS2	Rps2	Mice	Young	Enrichment	>20-fold	All Cells in Cortex	RNAseq	Zhang_JNeuro_2014	Mural_Pericyte_Zhang_JNeuro_2014	Mural
Mural	Pericyte	Cortex, Meninges Removed	S100A10	S100a10	Mice	Young	Enrichment	>20-fold	All Cells in Cortex	RNAseq	Zhang_JNeuro_2014	Mural_Pericyte_Zhang_JNeuro_2014	Mural
Mural	Pericyte	Cortex, Meninges Removed	S1PR3	S1pr3	Mice	Young	Enrichment	>20-fold	All Cells in Cortex	RNAseq	Zhang_JNeuro_2014	Mural_Pericyte_Zhang_JNeuro_2014	Mural
Mural	Pericyte	Cortex, Meninges Removed	SERPING1	Serping1	Mice	Young	Enrichment	>20-fold	All Cells in Cortex	RNAseq	Zhang_JNeuro_2014	Mural_Pericyte_Zhang_JNeuro_2014	Mural
Mural	Pericyte	Cortex, Meninges Removed	SIDT2	Sidt1	Mice	Young	Enrichment	>20-fold	All Cells in Cortex	RNAseq	Zhang_JNeuro_2014	Mural_Pericyte_Zhang_JNeuro_2014	Mural
Mural	Pericyte	Cortex, Meninges Removed	SLC22A6	Slc22a6	Mice	Young	Enrichment	>20-fold	All Cells in Cortex	RNAseq	Zhang_JNeuro_2014	Mural_Pericyte_Zhang_JNeuro_2014	Mural
Mural	Pericyte	Cortex, Meninges Removed	SLC6A1	Slc6a13	Mice	Young	Enrichment	>20-fold	All Cells in Cortex	RNAseq	Zhang_JNeuro_2014	Mural_Pericyte_Zhang_JNeuro_2014	Mural
Mural	Pericyte	Cortex, Meninges Removed	VTN	Vtn	Mice	Young	Enrichment	>20-fold	All Cells in Cortex	RNAseq	Zhang_JNeuro_2014	Mural_Pericyte_Zhang_JNeuro_2014	Mural
Mural	Vascular	Cortex	NA	1110059g02rik	Mice	Young	Enrichment	>20 fold	Other cortical cell types	Affymetrix Microarray	Daneman_PLOS_2010	Mural_Vascular_Daneman_PLOS_2010	Mural
Mural	Vascular	Cortex	NA	2310016c16rik	Mice	Young	Enrichment	>20 fold	Other cortical cell types	Affymetrix Microarray	Daneman_PLOS_2010	Mural_Vascular_Daneman_PLOS_2010	Mural
Mural	Vascular	Cortex	ABCA10	Abca9	Mice	Young	Enrichment	>20 fold	Other cortical cell types	Affymetrix Microarray	Daneman_PLOS_2010	Mural_Vascular_Daneman_PLOS_2010	Mural
Mural	Vascular	Cortex	ABCC1	Abcc9	Mice	Young	Enrichment	>20 fold	Other cortical cell types	Affymetrix Microarray	Daneman_PLOS_2010	Mural_Vascular_Daneman_PLOS_2010	Mural
Mural	Vascular	Cortex	ACE2	Ace2	Mice	Young	Enrichment	>20 fold	Other cortical cell types	Affymetrix Microarray	Daneman_PLOS_2010	Mural_Vascular_Daneman_PLOS_2010	Mural
Mural	Vascular	Cortex	ART3	Art3	Mice	Young	Enrichment	>20 fold	Other cortical cell types	Affymetrix Microarray	Daneman_PLOS_2010	Mural_Vascular_Daneman_PLOS_2010	Mural
Mural	Vascular	Cortex	BGN	Aspn	Mice	Young	Enrichment	>20 fold	Other cortical cell types	Affymetrix Microarray	Daneman_PLOS_2010	Mural_Vascular_Daneman_PLOS_2010	Mural
Mural	Vascular	Cortex	ATP13A2	Atp13a5	Mice	Young	Enrichment	>20 fold	Other cortical cell types	Affymetrix Microarray	Daneman_PLOS_2010	Mural_Vascular_Daneman_PLOS_2010	Mural
Mural	Vascular	Cortex	ATP12A	Atp1a2	Mice	Young	Enrichment	>20 fold	Other cortical cell types	Affymetrix Microarray	Daneman_PLOS_2010	Mural_Vascular_Daneman_PLOS_2010	Mural
Mural	Vascular	Cortex	CCDC80	Ccdc80	Mice	Young	Enrichment	>20 fold	Other cortical cell types	Affymetrix Microarray	Daneman_PLOS_2010	Mural_Vascular_Daneman_PLOS_2010	Mural
Mural	Vascular	Cortex	CD248	Cd248	Mice	Young	Enrichment	>20 fold	Other cortical cell types	Affymetrix Microarray	Daneman_PLOS_2010	Mural_Vascular_Daneman_PLOS_2010	Mural
Mural	Vascular	Cortex	CSPG4	Cspg4	Mice	Young	Enrichment	>20 fold	Other cortical cell types	Affymetrix Microarray	Daneman_PLOS_2010	Mural_Vascular_Daneman_PLOS_2010	Mural
Mural	Vascular	Cortex	NA	E130203b14rik	Mice	Young	Enrichment	>20 fold	Other cortical cell types	Affymetrix Microarray	Daneman_PLOS_2010	Mural_Vascular_Daneman_PLOS_2010	Mural
Mural	Vascular	Cortex	NA	Edg3	Mice	Young	Enrichment	>20 fold	Other cortical cell types	Affymetrix Microarray	Daneman_PLOS_2010	Mural_Vascular_Daneman_PLOS_2010	Mural
Mural	Vascular	Cortex	EDNRA	Ednra	Mice	Young	Enrichment	>20 fold	Other cortical cell types	Affymetrix Microarray	Daneman_PLOS_2010	Mural_Vascular_Daneman_PLOS_2010	Mural
Mural	Vascular	Cortex	ENPEP	Enpep	Mice	Young	Enrichment	>20 fold	Other cortical cell types	Affymetrix Microarray	Daneman_PLOS_2010	Mural_Vascular_Daneman_PLOS_2010	Mural
Mural	Vascular	Cortex	FADS6	Fads3	Mice	Young	Enrichment	>20 fold	Other cortical cell types	Affymetrix Microarray	Daneman_PLOS_2010	Mural_Vascular_Daneman_PLOS_2010	Mural
Mural	Vascular	Cortex	GRM1	Grm3	Mice	Young	Enrichment	>20 fold	Other cortical cell types	Affymetrix Microarray	Daneman_PLOS_2010	Mural_Vascular_Daneman_PLOS_2010	Mural
Mural	Vascular	Cortex	GUCY1A3	Gucy1a3	Mice	Young	Enrichment	>20 fold	Other cortical cell types	Affymetrix Microarray	Daneman_PLOS_2010	Mural_Vascular_Daneman_PLOS_2010	Mural
Mural	Vascular	Cortex	GUCY1B3	Gucy1b3	Mice	Young	Enrichment	>20 fold	Other cortical cell types	Affymetrix Microarray	Daneman_PLOS_2010	Mural_Vascular_Daneman_PLOS_2010	Mural
Mural	Vascular	Cortex	HIGD1A	Higd1b	Mice	Young	Enrichment	>20 fold	Other cortical cell types	Affymetrix Microarray	Daneman_PLOS_2010	Mural_Vascular_Daneman_PLOS_2010	Mural
Mural	Vascular	Cortex	ITGA2B	Itga8	Mice	Young	Enrichment	>20 fold	Other cortical cell types	Affymetrix Microarray	Daneman_PLOS_2010	Mural_Vascular_Daneman_PLOS_2010	Mural
Mural	Vascular	Cortex	LOC100505984	Itgb5	Mice	Young	Enrichment	>20 fold	Other cortical cell types	Affymetrix Microarray	Daneman_PLOS_2010	Mural_Vascular_Daneman_PLOS_2010	Mural
Mural	Vascular	Cortex	KCNJ8	Kcnj8	Mice	Young	Enrichment	>20 fold	Other cortical cell types	Affymetrix Microarray	Daneman_PLOS_2010	Mural_Vascular_Daneman_PLOS_2010	Mural
Mural	Vascular	Cortex	LAMA1	Lama2	Mice	Young	Enrichment	>20 fold	Other cortical cell types	Affymetrix Microarray	Daneman_PLOS_2010	Mural_Vascular_Daneman_PLOS_2010	Mural
Mural	Vascular	Cortex	LIN7C	Lin7a	Mice	Young	Enrichment	>20 fold	Other cortical cell types	Affymetrix Microarray	Daneman_PLOS_2010	Mural_Vascular_Daneman_PLOS_2010	Mural
Mural	Vascular	Cortex	NA	Loc620695	Mice	Young	Enrichment	>20 fold	Other cortical cell types	Affymetrix Microarray	Daneman_PLOS_2010	Mural_Vascular_Daneman_PLOS_2010	Mural
Mural	Vascular	Cortex	NODAL	Nodal	Mice	Young	Enrichment	>20 fold	Other cortical cell types	Affymetrix Microarray	Daneman_PLOS_2010	Mural_Vascular_Daneman_PLOS_2010	Mural
Mural	Vascular	Cortex	NR2F2	Nr2f1	Mice	Young	Enrichment	>20 fold	Other cortical cell types	Affymetrix Microarray	Daneman_PLOS_2010	Mural_Vascular_Daneman_PLOS_2010	Mural
Mural	Vascular	Cortex	OGN	Ogn	Mice	Young	Enrichment	>20 fold	Other cortical cell types	Affymetrix Microarray	Daneman_PLOS_2010	Mural_Vascular_Daneman_PLOS_2010	Mural
Mural	Vascular	Cortex	P2RY14	P2ry14	Mice	Young	Enrichment	>20 fold	Other cortical cell types	Affymetrix Microarray	Daneman_PLOS_2010	Mural_Vascular_Daneman_PLOS_2010	Mural
Mural	Vascular	Cortex	PCOLCE	Pcolce	Mice	Young	Enrichment	>20 fold	Other cortical cell types	Affymetrix Microarray	Daneman_PLOS_2010	Mural_Vascular_Daneman_PLOS_2010	Mural
Mural	Vascular	Cortex	PDE8A	Pde8b	Mice	Young	Enrichment	>20 fold	Other cortical cell types	Affymetrix Microarray	Daneman_PLOS_2010	Mural_Vascular_Daneman_PLOS_2010	Mural
Mural	Vascular	Cortex	PDGFRA	Pdgfrb	Mice	Young	Enrichment	>20 fold	Other cortical cell types	Affymetrix Microarray	Daneman_PLOS_2010	Mural_Vascular_Daneman_PLOS_2010	Mural
Mural	Vascular	Cortex	PERP	Perp	Mice	Young	Enrichment	>20 fold	Other cortical cell types	Affymetrix Microarray	Daneman_PLOS_2010	Mural_Vascular_Daneman_PLOS_2010	Mural
Mural	Vascular	Cortex	PLA2G7	Pla2g7	Mice	Young	Enrichment	>20 fold	Other cortical cell types	Affymetrix Microarray	Daneman_PLOS_2010	Mural_Vascular_Daneman_PLOS_2010	Mural
Mural	Vascular	Cortex	PLXDC1	Plxdc1	Mice	Young	Enrichment	>20 fold	Other cortical cell types	Affymetrix Microarray	Daneman_PLOS_2010	Mural_Vascular_Daneman_PLOS_2010	Mural
Mural	Vascular	Cortex	ZNF497	Rarres2	Mice	Young	Enrichment	>20 fold	Other cortical cell types	Affymetrix Microarray	Daneman_PLOS_2010	Mural_Vascular_Daneman_PLOS_2010	Mural
Mural	Vascular	Cortex	RGS4	Rgs4	Mice	Young	Enrichment	>20 fold	Other cortical cell types	Affymetrix Microarray	Daneman_PLOS_2010	Mural_Vascular_Daneman_PLOS_2010	Mural
Mural	Vascular	Cortex	SDC2	Sdc2	Mice	Young	Enrichment	>20 fold	Other cortical cell types	Affymetrix Microarray	Daneman_PLOS_2010	Mural_Vascular_Daneman_PLOS_2010	Mural
Mural	Vascular	Cortex	SGCE	Sgce	Mice	Young	Enrichment	>20 fold	Other cortical cell types	Affymetrix Microarray	Daneman_PLOS_2010	Mural_Vascular_Daneman_PLOS_2010	Mural
Mural	Vascular	Cortex	NA	Slc03a1	Mice	Young	Enrichment	>20 fold	Other cortical cell types	Affymetrix Microarray	Daneman_PLOS_2010	Mural_Vascular_Daneman_PLOS_2010	Mural
Mural	Vascular	Cortex	SLC19A1	Slc19a1	Mice	Young	Enrichment	>20 fold	Other cortical cell types	Affymetrix Microarray	Daneman_PLOS_2010	Mural_Vascular_Daneman_PLOS_2010	Mural
Mural	Vascular	Cortex	SLC30A10	Slc30a10	Mice	Young	Enrichment	>20 fold	Other cortical cell types	Affymetrix Microarray	Daneman_PLOS_2010	Mural_Vascular_Daneman_PLOS_2010	Mural
Mural	Vascular	Cortex	TBX3	Tbx2	Mice	Young	Enrichment	>20 fold	Other cortical cell types	Affymetrix Microarray	Daneman_PLOS_2010	Mural_Vascular_Daneman_PLOS_2010	Mural
Mural	Vascular	Cortex	TGFBI	Tgfbi	Mice	Young	Enrichment	>20 fold	Other cortical cell types	Affymetrix Microarray	Daneman_PLOS_2010	Mural_Vascular_Daneman_PLOS_2010	Mural
Mural	Vascular	Cortex	NA	Tmem16a	Mice	Young	Enrichment	>20 fold	Other cortical cell types	Affymetrix Microarray	Daneman_PLOS_2010	Mural_Vascular_Daneman_PLOS_2010	Mural
Mural	Vascular	Cortex	VTN	Vtn	Mice	Young	Enrichment	>20 fold	Other cortical cell types	Affymetrix Microarray	Daneman_PLOS_2010	Mural_Vascular_Daneman_PLOS_2010	Mural
Mural	Vascular	Cortex	NA	Xtrp3s1	Mice	Young	Enrichment	>20 fold	Other cortical cell types	Affymetrix Microarray	Daneman_PLOS_2010	Mural_Vascular_Daneman_PLOS_2010	Mural
Mural	Vascular	Cortex	ZIC2	Zic1	Mice	Young	Enrichment	>20 fold	Other cortical cell types	Affymetrix Microarray	Daneman_PLOS_2010	Mural_Vascular_Daneman_PLOS_2010	Mural
Neuron	All	Forebrain	NA	4930544G21Rik	Mice	P7-P16	Enrichment	38.7	All Cells in Forebrain	Affymetrix Microarray	Cahoy_JNeuro_2008	Neuron_All_Cahoy_JNeuro_2008	Neuron_All
Neuron	All	Forebrain	NA	6330527O06Rik	Mice	P7-P16	Enrichment	26.3	All Cells in Forebrain	Affymetrix Microarray	Cahoy_JNeuro_2008	Neuron_All_Cahoy_JNeuro_2008	Neuron_All
Neuron	All	Forebrain	NA	9130024F11Rik	Mice	P7-P16	Enrichment	54.9	All Cells in Forebrain	Affymetrix Microarray	Cahoy_JNeuro_2008	Neuron_All_Cahoy_JNeuro_2008	Neuron_All
Neuron	All	Forebrain	NA	9130430L19Rik	Mice	P7-P16	Enrichment	23.5	All Cells in Forebrain	Affymetrix Microarray	Cahoy_JNeuro_2008	Neuron_All_Cahoy_JNeuro_2008	Neuron_All
Neuron	All	Forebrain	NA	A130090K04Rik	Mice	P7-P16	Enrichment	43.7	All Cells in Forebrain	Affymetrix Microarray	Cahoy_JNeuro_2008	Neuron_All_Cahoy_JNeuro_2008	Neuron_All
Neuron	All	Forebrain	NA	A930009L07Rik	Mice	P7-P16	Enrichment	35.6	All Cells in Forebrain	Affymetrix Microarray	Cahoy_JNeuro_2008	Neuron_All_Cahoy_JNeuro_2008	Neuron_All
Neuron	All	Forebrain	NA	A930034L06Rik	Mice	P7-P16	Enrichment	36.4	All Cells in Forebrain	Affymetrix Microarray	Cahoy_JNeuro_2008	Neuron_All_Cahoy_JNeuro_2008	Neuron_All
Neuron	All	Forebrain	NA	AI838057	Mice	P7-P16	Enrichment	28.5	All Cells in Forebrain	Affymetrix Microarray	Cahoy_JNeuro_2008	Neuron_All_Cahoy_JNeuro_2008	Neuron_All
Neuron	All	Forebrain	ASPH	Asph	Mice	P7-P16	Enrichment	27.5	All Cells in Forebrain	Affymetrix Microarray	Cahoy_JNeuro_2008	Neuron_All_Cahoy_JNeuro_2008	Neuron_All
Neuron	All	Forebrain	NA	C030017B01Rik	Mice	P7-P16	Enrichment	27.4	All Cells in Forebrain	Affymetrix Microarray	Cahoy_JNeuro_2008	Neuron_All_Cahoy_JNeuro_2008	Neuron_All
Neuron	All	Forebrain	CACNA1A	Cacna1b	Mice	P7-P16	Enrichment	24.4	All Cells in Forebrain	Affymetrix Microarray	Cahoy_JNeuro_2008	Neuron_All_Cahoy_JNeuro_2008	Neuron_All
Neuron	All	Forebrain	CALB1	Calb1	Mice	P7-P16	Enrichment	35.2	All Cells in Forebrain	Affymetrix Microarray	Cahoy_JNeuro_2008	Neuron_All_Cahoy_JNeuro_2008	Neuron_All
Neuron	All	Forebrain	CAMK2A	Camk2b	Mice	P7-P16	Enrichment	25.3	All Cells in Forebrain	Affymetrix Microarray	Cahoy_JNeuro_2008	Neuron_All_Cahoy_JNeuro_2008	Neuron_All
Neuron	All	Forebrain	CAMK4	Camk4	Mice	P7-P16	Enrichment	27.6	All Cells in Forebrain	Affymetrix Microarray	Cahoy_JNeuro_2008	Neuron_All_Cahoy_JNeuro_2008	Neuron_All
Neuron	All	Forebrain	CCK	Cck	Mice	P7-P16	Enrichment	28	All Cells in Forebrain	Affymetrix Microarray	Cahoy_JNeuro_2008	Neuron_All_Cahoy_JNeuro_2008	Neuron_All
Neuron	All	Forebrain	CDH10	Cdh8	Mice	P7-P16	Enrichment	26.2	All Cells in Forebrain	Affymetrix Microarray	Cahoy_JNeuro_2008	Neuron_All_Cahoy_JNeuro_2008	Neuron_All
Neuron	All	Forebrain	CLSTN1	Clstn2	Mice	P7-P16	Enrichment	23.4	All Cells in Forebrain	Affymetrix Microarray	Cahoy_JNeuro_2008	Neuron_All_Cahoy_JNeuro_2008	Neuron_All
Neuron	All	Forebrain	CRH	Crh	Mice	P7-P16	Enrichment	60.1	All Cells in Forebrain	Affymetrix Microarray	Cahoy_JNeuro_2008	Neuron_All_Cahoy_JNeuro_2008	Neuron_All
Neuron	All	Forebrain	MUC15	Cxadr	Mice	P7-P16	Enrichment	23	All Cells in Forebrain	Affymetrix Microarray	Cahoy_JNeuro_2008	Neuron_All_Cahoy_JNeuro_2008	Neuron_All
Neuron	All	Forebrain	CYB561	Cyb561	Mice	P7-P16	Enrichment	23.2	All Cells in Forebrain	Affymetrix Microarray	Cahoy_JNeuro_2008	Neuron_All_Cahoy_JNeuro_2008	Neuron_All
Neuron	All	Forebrain	NA	D11Bwg0517e	Mice	P7-P16	Enrichment	25.4	All Cells in Forebrain	Affymetrix Microarray	Cahoy_JNeuro_2008	Neuron_All_Cahoy_JNeuro_2008	Neuron_All
Neuron	All	Forebrain	DLX1	Dlx1	Mice	P7-P16	Enrichment	30	All Cells in Forebrain	Affymetrix Microarray	Cahoy_JNeuro_2008	Neuron_All_Cahoy_JNeuro_2008	Neuron_All
Neuron	All	Forebrain	NA	Efcbp1	Mice	P7-P16	Enrichment	50.2	All Cells in Forebrain	Affymetrix Microarray	Cahoy_JNeuro_2008	Neuron_All_Cahoy_JNeuro_2008	Neuron_All
Neuron	All	Forebrain	EPHA1	Epha7	Mice	P7-P16	Enrichment	32.9	All Cells in Forebrain	Affymetrix Microarray	Cahoy_JNeuro_2008	Neuron_All_Cahoy_JNeuro_2008	Neuron_All
Neuron	All	Forebrain	GABRA2	Gabra1	Mice	P7-P16	Enrichment	41.5	All Cells in Forebrain	Affymetrix Microarray	Cahoy_JNeuro_2008	Neuron_All_Cahoy_JNeuro_2008	Neuron_All
Neuron	All	Forebrain	GABRA1	Gabra5	Mice	P7-P16	Enrichment	47.4	All Cells in Forebrain	Affymetrix Microarray	Cahoy_JNeuro_2008	Neuron_All_Cahoy_JNeuro_2008	Neuron_All
Neuron	All	Forebrain	GABRG1	Gabrg2	Mice	P7-P16	Enrichment	59.8	All Cells in Forebrain	Affymetrix Microarray	Cahoy_JNeuro_2008	Neuron_All_Cahoy_JNeuro_2008	Neuron_All
Neuron	All	Forebrain	GAP43	Gap43	Mice	P7-P16	Enrichment	25.6	All Cells in Forebrain	Affymetrix Microarray	Cahoy_JNeuro_2008	Neuron_All_Cahoy_JNeuro_2008	Neuron_All
Neuron	All	Forebrain	GDA	Gda	Mice	P7-P16	Enrichment	37.4	All Cells in Forebrain	Affymetrix Microarray	Cahoy_JNeuro_2008	Neuron_All_Cahoy_JNeuro_2008	Neuron_All
Neuron	All	Forebrain	GLRA1	Glra2	Mice	P7-P16	Enrichment	79.4	All Cells in Forebrain	Affymetrix Microarray	Cahoy_JNeuro_2008	Neuron_All_Cahoy_JNeuro_2008	Neuron_All
Neuron	All	Forebrain	GPR88	Gpr88	Mice	P7-P16	Enrichment	41.2	All Cells in Forebrain	Affymetrix Microarray	Cahoy_JNeuro_2008	Neuron_All_Cahoy_JNeuro_2008	Neuron_All
Neuron	All	Forebrain	HS3ST3A1	Hs3st2	Mice	P7-P16	Enrichment	56	All Cells in Forebrain	Affymetrix Microarray	Cahoy_JNeuro_2008	Neuron_All_Cahoy_JNeuro_2008	Neuron_All
Neuron	All	Forebrain	HTR2C	Htr2c	Mice	P7-P16	Enrichment	57.9	All Cells in Forebrain	Affymetrix Microarray	Cahoy_JNeuro_2008	Neuron_All_Cahoy_JNeuro_2008	Neuron_All
Neuron	All	Forebrain	ICA1L	Ica1l	Mice	P7-P16	Enrichment	26.9	All Cells in Forebrain	Affymetrix Microarray	Cahoy_JNeuro_2008	Neuron_All_Cahoy_JNeuro_2008	Neuron_All
Neuron	All	Forebrain	ICAM5	Icam5	Mice	P7-P16	Enrichment	28.9	All Cells in Forebrain	Affymetrix Microarray	Cahoy_JNeuro_2008	Neuron_All_Cahoy_JNeuro_2008	Neuron_All
Neuron	All	Forebrain	KCNC1	Kcnc2	Mice	P7-P16	Enrichment	24.1	All Cells in Forebrain	Affymetrix Microarray	Cahoy_JNeuro_2008	Neuron_All_Cahoy_JNeuro_2008	Neuron_All
Neuron	All	Forebrain	KCNF1	Kcnf1	Mice	P7-P16	Enrichment	28.7	All Cells in Forebrain	Affymetrix Microarray	Cahoy_JNeuro_2008	Neuron_All_Cahoy_JNeuro_2008	Neuron_All
Neuron	All	Forebrain	CHL1	L1cam	Mice	P7-P16	Enrichment	24	All Cells in Forebrain	Affymetrix Microarray	Cahoy_JNeuro_2008	Neuron_All_Cahoy_JNeuro_2008	Neuron_All
Neuron	All	Forebrain	LPL	Lpl	Mice	P7-P16	Enrichment	24.4	All Cells in Forebrain	Affymetrix Microarray	Cahoy_JNeuro_2008	Neuron_All_Cahoy_JNeuro_2008	Neuron_All
Neuron	All	Forebrain	MAL2	Mal2	Mice	P7-P16	Enrichment	55.9	All Cells in Forebrain	Affymetrix Microarray	Cahoy_JNeuro_2008	Neuron_All_Cahoy_JNeuro_2008	Neuron_All
Neuron	All	Forebrain	MEF2A	Mef2c	Mice	P7-P16	Enrichment	32.2	All Cells in Forebrain	Affymetrix Microarray	Cahoy_JNeuro_2008	Neuron_All_Cahoy_JNeuro_2008	Neuron_All
Neuron	All	Forebrain	MYO5A	Myo5b	Mice	P7-P16	Enrichment	26.8	All Cells in Forebrain	Affymetrix Microarray	Cahoy_JNeuro_2008	Neuron_All_Cahoy_JNeuro_2008	Neuron_All
Neuron	All	Forebrain	MYT1	Myt1l	Mice	P7-P16	Enrichment	37.3	All Cells in Forebrain	Affymetrix Microarray	Cahoy_JNeuro_2008	Neuron_All_Cahoy_JNeuro_2008	Neuron_All
Neuron	All	Forebrain	NAPA	Napb	Mice	P7-P16	Enrichment	23.4	All Cells in Forebrain	Affymetrix Microarray	Cahoy_JNeuro_2008	Neuron_All_Cahoy_JNeuro_2008	Neuron_All
Neuron	All	Forebrain	NEFL	Nefl	Mice	P7-P16	Enrichment	26.5	All Cells in Forebrain	Affymetrix Microarray	Cahoy_JNeuro_2008	Neuron_All_Cahoy_JNeuro_2008	Neuron_All
Neuron	All	Forebrain	NEFM	Nefm	Mice	P7-P16	Enrichment	26.5	All Cells in Forebrain	Affymetrix Microarray	Cahoy_JNeuro_2008	Neuron_All_Cahoy_JNeuro_2008	Neuron_All
Neuron	All	Forebrain	NELL2	Nell1	Mice	P7-P16	Enrichment	26.6	All Cells in Forebrain	Affymetrix Microarray	Cahoy_JNeuro_2008	Neuron_All_Cahoy_JNeuro_2008	Neuron_All
Neuron	All	Forebrain	NEUROD6	Neurod6	Mice	P7-P16	Enrichment	92.5	All Cells in Forebrain	Affymetrix Microarray	Cahoy_JNeuro_2008	Neuron_All_Cahoy_JNeuro_2008	Neuron_All
Neuron	All	Forebrain	NOV	Nov	Mice	P7-P16	Enrichment	65.5	All Cells in Forebrain	Affymetrix Microarray	Cahoy_JNeuro_2008	Neuron_All_Cahoy_JNeuro_2008	Neuron_All
Neuron	All	Forebrain	NPAS4	Npas4	Mice	P7-P16	Enrichment	35.2	All Cells in Forebrain	Affymetrix Microarray	Cahoy_JNeuro_2008	Neuron_All_Cahoy_JNeuro_2008	Neuron_All
Neuron	All	Forebrain	NRG3	Nrg3	Mice	P7-P16	Enrichment	29.1	All Cells in Forebrain	Affymetrix Microarray	Cahoy_JNeuro_2008	Neuron_All_Cahoy_JNeuro_2008	Neuron_All
Neuron	All	Forebrain	NTS	Nts	Mice	P7-P16	Enrichment	45	All Cells in Forebrain	Affymetrix Microarray	Cahoy_JNeuro_2008	Neuron_All_Cahoy_JNeuro_2008	Neuron_All
Neuron	All	Forebrain	NA	Odz2	Mice	P7-P16	Enrichment	31.8	All Cells in Forebrain	Affymetrix Microarray	Cahoy_JNeuro_2008	Neuron_All_Cahoy_JNeuro_2008	Neuron_All
Neuron	All	Forebrain	NA	Olfr1344	Mice	P7-P16	Enrichment	26.9	All Cells in Forebrain	Affymetrix Microarray	Cahoy_JNeuro_2008	Neuron_All_Cahoy_JNeuro_2008	Neuron_All
Neuron	All	Forebrain	PCSK2	Pcsk2	Mice	P7-P16	Enrichment	30.3	All Cells in Forebrain	Affymetrix Microarray	Cahoy_JNeuro_2008	Neuron_All_Cahoy_JNeuro_2008	Neuron_All
Neuron	All	Forebrain	NA	Penk1	Mice	P7-P16	Enrichment	25.3	All Cells in Forebrain	Affymetrix Microarray	Cahoy_JNeuro_2008	Neuron_All_Cahoy_JNeuro_2008	Neuron_All
Neuron	All	Forebrain	PGM2	Pgm2l1	Mice	P7-P16	Enrichment	30.2	All Cells in Forebrain	Affymetrix Microarray	Cahoy_JNeuro_2008	Neuron_All_Cahoy_JNeuro_2008	Neuron_All
Neuron	All	Forebrain	PLCXD3	Plcxd3	Mice	P7-P16	Enrichment	30	All Cells in Forebrain	Affymetrix Microarray	Cahoy_JNeuro_2008	Neuron_All_Cahoy_JNeuro_2008	Neuron_All
Neuron	All	Forebrain	PRDM8	Prdm8	Mice	P7-P16	Enrichment	63.4	All Cells in Forebrain	Affymetrix Microarray	Cahoy_JNeuro_2008	Neuron_All_Cahoy_JNeuro_2008	Neuron_All
Neuron	All	Forebrain	RGS4	Rgs4	Mice	P7-P16	Enrichment	25.2	All Cells in Forebrain	Affymetrix Microarray	Cahoy_JNeuro_2008	Neuron_All_Cahoy_JNeuro_2008	Neuron_All
Neuron	All	Forebrain	SATB2	Satb2	Mice	P7-P16	Enrichment	41.5	All Cells in Forebrain	Affymetrix Microarray	Cahoy_JNeuro_2008	Neuron_All_Cahoy_JNeuro_2008	Neuron_All
Neuron	All	Forebrain	SCG2	Scg2	Mice	P7-P16	Enrichment	30.3	All Cells in Forebrain	Affymetrix Microarray	Cahoy_JNeuro_2008	Neuron_All_Cahoy_JNeuro_2008	Neuron_All
Neuron	All	Forebrain	SCN10A	Scn2a1	Mice	P7-P16	Enrichment	29	All Cells in Forebrain	Affymetrix Microarray	Cahoy_JNeuro_2008	Neuron_All_Cahoy_JNeuro_2008	Neuron_All
Neuron	All	Forebrain	SLA	Sla	Mice	P7-P16	Enrichment	62.7	All Cells in Forebrain	Affymetrix Microarray	Cahoy_JNeuro_2008	Neuron_All_Cahoy_JNeuro_2008	Neuron_All
Neuron	All	Forebrain	SLC12A7	Slc12a5	Mice	P7-P16	Enrichment	33.4	All Cells in Forebrain	Affymetrix Microarray	Cahoy_JNeuro_2008	Neuron_All_Cahoy_JNeuro_2008	Neuron_All
Neuron	All	Forebrain	SLC17A7	Slc17a6	Mice	P7-P16	Enrichment	36.7	All Cells in Forebrain	Affymetrix Microarray	Cahoy_JNeuro_2008	Neuron_All_Cahoy_JNeuro_2008	Neuron_All
Neuron	All	Forebrain	SLC6A7	Slc6a7	Mice	P7-P16	Enrichment	27	All Cells in Forebrain	Affymetrix Microarray	Cahoy_JNeuro_2008	Neuron_All_Cahoy_JNeuro_2008	Neuron_All
Neuron	All	Forebrain	SNAP25	Snap25	Mice	P7-P16	Enrichment	30.3	All Cells in Forebrain	Affymetrix Microarray	Cahoy_JNeuro_2008	Neuron_All_Cahoy_JNeuro_2008	Neuron_All
Neuron	All	Forebrain	SSTR2	Sstr2	Mice	P7-P16	Enrichment	32	All Cells in Forebrain	Affymetrix Microarray	Cahoy_JNeuro_2008	Neuron_All_Cahoy_JNeuro_2008	Neuron_All
Neuron	All	Forebrain	STMN2	Stmn2	Mice	P7-P16	Enrichment	50.1	All Cells in Forebrain	Affymetrix Microarray	Cahoy_JNeuro_2008	Neuron_All_Cahoy_JNeuro_2008	Neuron_All
Neuron	All	Forebrain	SV2A	Sv2b	Mice	P7-P16	Enrichment	26.1	All Cells in Forebrain	Affymetrix Microarray	Cahoy_JNeuro_2008	Neuron_All_Cahoy_JNeuro_2008	Neuron_All
Neuron	All	Forebrain	SYT2	Syt1	Mice	P7-P16	Enrichment	39.4	All Cells in Forebrain	Affymetrix Microarray	Cahoy_JNeuro_2008	Neuron_All_Cahoy_JNeuro_2008	Neuron_All
Neuron	All	Forebrain	SYT4	Syt4	Mice	P7-P16	Enrichment	29.2	All Cells in Forebrain	Affymetrix Microarray	Cahoy_JNeuro_2008	Neuron_All_Cahoy_JNeuro_2008	Neuron_All
Neuron	All	Forebrain	TMEM130	Tmem130	Mice	P7-P16	Enrichment	27.7	All Cells in Forebrain	Affymetrix Microarray	Cahoy_JNeuro_2008	Neuron_All_Cahoy_JNeuro_2008	Neuron_All
Neuron	All	Forebrain	TRHDE	Trhde	Mice	P7-P16	Enrichment	25.5	All Cells in Forebrain	Affymetrix Microarray	Cahoy_JNeuro_2008	Neuron_All_Cahoy_JNeuro_2008	Neuron_All
Neuron	All	Forebrain	TTC9B	Ttc9	Mice	P7-P16	Enrichment	24.1	All Cells in Forebrain	Affymetrix Microarray	Cahoy_JNeuro_2008	Neuron_All_Cahoy_JNeuro_2008	Neuron_All
Neuron	All	Forebrain	TTR	Ttr	Mice	P7-P16	Enrichment	26.4	All Cells in Forebrain	Affymetrix Microarray	Cahoy_JNeuro_2008	Neuron_All_Cahoy_JNeuro_2008	Neuron_All
Neuron	All	Forebrain	VGF	Vgf	Mice	P7-P16	Enrichment	27.9	All Cells in Forebrain	Affymetrix Microarray	Cahoy_JNeuro_2008	Neuron_All_Cahoy_JNeuro_2008	Neuron_All
Neuron	All	Forebrain	VIP	Vip	Mice	P7-P16	Enrichment	32.6	All Cells in Forebrain	Affymetrix Microarray	Cahoy_JNeuro_2008	Neuron_All_Cahoy_JNeuro_2008	Neuron_All
Neuron	All	Forebrain	HPCAL4	Vsnl1	Mice	P7-P16	Enrichment	29.8	All Cells in Forebrain	Affymetrix Microarray	Cahoy_JNeuro_2008	Neuron_All_Cahoy_JNeuro_2008	Neuron_All
Neuron	All	Temporal Lobe	CAMK2A	Camk2a	Human	Adult	Rank	Top 20	All other collected cells	RNAseq	Darmanis_PNAS_2015	Neuron_All_Darmanis_PNAS_2015	Neuron_All
Neuron	All	Temporal Lobe	CCK	Cck	Human	Adult	Rank	Top 20	All other collected cells	RNAseq	Darmanis_PNAS_2015	Neuron_All_Darmanis_PNAS_2015	Neuron_All
Neuron	All	Temporal Lobe	CELF4	Celf4	Human	Adult	Rank	Top 20	All other collected cells	RNAseq	Darmanis_PNAS_2015	Neuron_All_Darmanis_PNAS_2015	Neuron_All
Neuron	All	Temporal Lobe	CHGB	Chgb	Human	Adult	Rank	Top 20	All other collected cells	RNAseq	Darmanis_PNAS_2015	Neuron_All_Darmanis_PNAS_2015	Neuron_All
Neuron	All	Temporal Lobe	CIT	Cit	Human	Adult	Rank	Top 20	All other collected cells	RNAseq	Darmanis_PNAS_2015	Neuron_All_Darmanis_PNAS_2015	Neuron_All
Neuron	All	Temporal Lobe	CKMT1B	Ckmt1	Human	Adult	Rank	Top 20	All other collected cells	RNAseq	Darmanis_PNAS_2015	Neuron_All_Darmanis_PNAS_2015	Neuron_All
Neuron	All	Temporal Lobe	DNM1	Dnm1	Human	Adult	Rank	Top 20	All other collected cells	RNAseq	Darmanis_PNAS_2015	Neuron_All_Darmanis_PNAS_2015	Neuron_All
Neuron	All	Temporal Lobe	GABRA1	Gabra1	Human	Adult	Rank	Top 20	All other collected cells	RNAseq	Darmanis_PNAS_2015	Neuron_All_Darmanis_PNAS_2015	Neuron_All
Neuron	All	Temporal Lobe	GABRB2	Gabrb2	Human	Adult	Rank	Top 20	All other collected cells	RNAseq	Darmanis_PNAS_2015	Neuron_All_Darmanis_PNAS_2015	Neuron_All
Neuron	All	Temporal Lobe	GABRG2	Gabrg2	Human	Adult	Rank	Top 20	All other collected cells	RNAseq	Darmanis_PNAS_2015	Neuron_All_Darmanis_PNAS_2015	Neuron_All
Neuron	All	Temporal Lobe	MAP7D2	Map7d2	Human	Adult	Rank	Top 20	All other collected cells	RNAseq	Darmanis_PNAS_2015	Neuron_All_Darmanis_PNAS_2015	Neuron_All
Neuron	All	Temporal Lobe	MEG3	Meg3	Human	Adult	Rank	Top 20	All other collected cells	RNAseq	Darmanis_PNAS_2015	Neuron_All_Darmanis_PNAS_2015	Neuron_All
Neuron	All	Temporal Lobe	NRXN3	Nrxn3	Human	Adult	Rank	Top 20	All other collected cells	RNAseq	Darmanis_PNAS_2015	Neuron_All_Darmanis_PNAS_2015	Neuron_All
Neuron	All	Temporal Lobe	SCG2	Scg2	Human	Adult	Rank	Top 20	All other collected cells	RNAseq	Darmanis_PNAS_2015	Neuron_All_Darmanis_PNAS_2015	Neuron_All
Neuron	All	Temporal Lobe	SCN2A	Scn2a1	Human	Adult	Rank	Top 20	All other collected cells	RNAseq	Darmanis_PNAS_2015	Neuron_All_Darmanis_PNAS_2015	Neuron_All
Neuron	All	Temporal Lobe	SNAP25	Snap25	Human	Adult	Rank	Top 20	All other collected cells	RNAseq	Darmanis_PNAS_2015	Neuron_All_Darmanis_PNAS_2015	Neuron_All
Neuron	All	Temporal Lobe	SYNPR	Synpr	Human	Adult	Rank	Top 20	All other collected cells	RNAseq	Darmanis_PNAS_2015	Neuron_All_Darmanis_PNAS_2015	Neuron_All
Neuron	All	Temporal Lobe	THY1	Thy1	Human	Adult	Rank	Top 20	All other collected cells	RNAseq	Darmanis_PNAS_2015	Neuron_All_Darmanis_PNAS_2015	Neuron_All
Neuron	All	Temporal Lobe	TMEM130	Tmem130	Human	Adult	Rank	Top 20	All other collected cells	RNAseq	Darmanis_PNAS_2015	Neuron_All_Darmanis_PNAS_2015	Neuron_All
Neuron	All	Temporal Lobe	UNC80	Unc80	Human	Adult	Rank	Top 20	All other collected cells	RNAseq	Darmanis_PNAS_2015	Neuron_All_Darmanis_PNAS_2015	Neuron_All
Neuron	All	Temporal Lobe	VSNL1	Vsnl1	Human	Adult	Rank	Top 20	All other collected cells	RNAseq	Darmanis_PNAS_2015	Neuron_All_Darmanis_PNAS_2015	Neuron_All
Neuron	All	Cortex, Meninges Removed	KIAA1324L	5330417c22Rik	Mice	Young	Enrichment	>20-fold	All Cells in Cortex	RNAseq	Zhang_JNeuro_2014	Neuron_All_Zhang_JNeuro_2014	Neuron_All
Neuron	All	Cortex, Meninges Removed	BCL11B	Bcl11a	Mice	Young	Enrichment	>20-fold	All Cells in Cortex	RNAseq	Zhang_JNeuro_2014	Neuron_All_Zhang_JNeuro_2014	Neuron_All
Neuron	All	Cortex, Meninges Removed	BHLHE22	Bhlhe22	Mice	Young	Enrichment	>20-fold	All Cells in Cortex	RNAseq	Zhang_JNeuro_2014	Neuron_All_Zhang_JNeuro_2014	Neuron_All
Neuron	All	Cortex, Meninges Removed	CACNA2D1	Cacna2d2	Mice	Young	Enrichment	>20-fold	All Cells in Cortex	RNAseq	Zhang_JNeuro_2014	Neuron_All_Zhang_JNeuro_2014	Neuron_All
Neuron	All	Cortex, Meninges Removed	CELF3	Celf4	Mice	Young	Enrichment	>20-fold	All Cells in Cortex	RNAseq	Zhang_JNeuro_2014	Neuron_All_Zhang_JNeuro_2014	Neuron_All
Neuron	All	Cortex, Meninges Removed	CELF6	Celf6	Mice	Young	Enrichment	>20-fold	All Cells in Cortex	RNAseq	Zhang_JNeuro_2014	Neuron_All_Zhang_JNeuro_2014	Neuron_All
Neuron	All	Cortex, Meninges Removed	CLSTN1	Clstn2	Mice	Young	Enrichment	>20-fold	All Cells in Cortex	RNAseq	Zhang_JNeuro_2014	Neuron_All_Zhang_JNeuro_2014	Neuron_All
Neuron	All	Cortex, Meninges Removed	DLX1	Dlx1	Mice	Young	Enrichment	>20-fold	All Cells in Cortex	RNAseq	Zhang_JNeuro_2014	Neuron_All_Zhang_JNeuro_2014	Neuron_All
Neuron	All	Cortex, Meninges Removed	NA	Dlx1as	Mice	Young	Enrichment	>20-fold	All Cells in Cortex	RNAseq	Zhang_JNeuro_2014	Neuron_All_Zhang_JNeuro_2014	Neuron_All
Neuron	All	Cortex, Meninges Removed	DLX2	Dlx2	Mice	Young	Enrichment	>20-fold	All Cells in Cortex	RNAseq	Zhang_JNeuro_2014	Neuron_All_Zhang_JNeuro_2014	Neuron_All
Neuron	All	Cortex, Meninges Removed	DLX6-AS1	Dlx6os1	Mice	Young	Enrichment	>20-fold	All Cells in Cortex	RNAseq	Zhang_JNeuro_2014	Neuron_All_Zhang_JNeuro_2014	Neuron_All
Neuron	All	Cortex, Meninges Removed	DPYSL5	Dpysl5	Mice	Young	Enrichment	>20-fold	All Cells in Cortex	RNAseq	Zhang_JNeuro_2014	Neuron_All_Zhang_JNeuro_2014	Neuron_All
Neuron	All	Cortex, Meninges Removed	EBF2	Ebf3	Mice	Young	Enrichment	>20-fold	All Cells in Cortex	RNAseq	Zhang_JNeuro_2014	Neuron_All_Zhang_JNeuro_2014	Neuron_All
Neuron	All	Cortex, Meninges Removed	ECEL1	Ecel1	Mice	Young	Enrichment	>20-fold	All Cells in Cortex	RNAseq	Zhang_JNeuro_2014	Neuron_All_Zhang_JNeuro_2014	Neuron_All
Neuron	All	Cortex, Meninges Removed	GDF5	Gdf5	Mice	Young	Enrichment	>20-fold	All Cells in Cortex	RNAseq	Zhang_JNeuro_2014	Neuron_All_Zhang_JNeuro_2014	Neuron_All
Neuron	All	Cortex, Meninges Removed	GRM2	Grm2	Mice	Young	Enrichment	>20-fold	All Cells in Cortex	RNAseq	Zhang_JNeuro_2014	Neuron_All_Zhang_JNeuro_2014	Neuron_All
Neuron	All	Cortex, Meninges Removed	NA	Igfbp1l	Mice	Young	Enrichment	>20-fold	All Cells in Cortex	RNAseq	Zhang_JNeuro_2014	Neuron_All_Zhang_JNeuro_2014	Neuron_All
Neuron	All	Cortex, Meninges Removed	ISLR2	Islr2	Mice	Young	Enrichment	>20-fold	All Cells in Cortex	RNAseq	Zhang_JNeuro_2014	Neuron_All_Zhang_JNeuro_2014	Neuron_All
Neuron	All	Cortex, Meninges Removed	NA	Lhx1as	Mice	Young	Enrichment	>20-fold	All Cells in Cortex	RNAseq	Zhang_JNeuro_2014	Neuron_All_Zhang_JNeuro_2014	Neuron_All
Neuron	All	Cortex, Meninges Removed	LHX5	Lhx5	Mice	Young	Enrichment	>20-fold	All Cells in Cortex	RNAseq	Zhang_JNeuro_2014	Neuron_All_Zhang_JNeuro_2014	Neuron_All
Neuron	All	Cortex, Meninges Removed	MAB21L2	Mab21l1	Mice	Young	Enrichment	>20-fold	All Cells in Cortex	RNAseq	Zhang_JNeuro_2014	Neuron_All_Zhang_JNeuro_2014	Neuron_All
Neuron	All	Cortex, Meninges Removed	MRAP2	Mrap2	Mice	Young	Enrichment	>20-fold	All Cells in Cortex	RNAseq	Zhang_JNeuro_2014	Neuron_All_Zhang_JNeuro_2014	Neuron_All
Neuron	All	Cortex, Meninges Removed	NHLH2	Nhlh2	Mice	Young	Enrichment	>20-fold	All Cells in Cortex	RNAseq	Zhang_JNeuro_2014	Neuron_All_Zhang_JNeuro_2014	Neuron_All
Neuron	All	Cortex, Meninges Removed	NPAS4	Npas4	Mice	Young	Enrichment	>20-fold	All Cells in Cortex	RNAseq	Zhang_JNeuro_2014	Neuron_All_Zhang_JNeuro_2014	Neuron_All
Neuron	All	Cortex, Meninges Removed	NPPC	Nppc	Mice	Young	Enrichment	>20-fold	All Cells in Cortex	RNAseq	Zhang_JNeuro_2014	Neuron_All_Zhang_JNeuro_2014	Neuron_All
Neuron	All	Cortex, Meninges Removed	PYY	Npy	Mice	Young	Enrichment	>20-fold	All Cells in Cortex	RNAseq	Zhang_JNeuro_2014	Neuron_All_Zhang_JNeuro_2014	Neuron_All
Neuron	All	Cortex, Meninges Removed	NXPH4	Nxph4	Mice	Young	Enrichment	>20-fold	All Cells in Cortex	RNAseq	Zhang_JNeuro_2014	Neuron_All_Zhang_JNeuro_2014	Neuron_All
Neuron	All	Cortex, Meninges Removed	RELN	Reln	Mice	Young	Enrichment	>20-fold	All Cells in Cortex	RNAseq	Zhang_JNeuro_2014	Neuron_All_Zhang_JNeuro_2014	Neuron_All
Neuron	All	Cortex, Meninges Removed	ROBO1	Robo2	Mice	Young	Enrichment	>20-fold	All Cells in Cortex	RNAseq	Zhang_JNeuro_2014	Neuron_All_Zhang_JNeuro_2014	Neuron_All
Neuron	All	Cortex, Meninges Removed	SLC17A7	Slc17a6	Mice	Young	Enrichment	>20-fold	All Cells in Cortex	RNAseq	Zhang_JNeuro_2014	Neuron_All_Zhang_JNeuro_2014	Neuron_All
Neuron	All	Cortex, Meninges Removed	SLC32A1	Slc32a1	Mice	Young	Enrichment	>20-fold	All Cells in Cortex	RNAseq	Zhang_JNeuro_2014	Neuron_All_Zhang_JNeuro_2014	Neuron_All
Neuron	All	Cortex, Meninges Removed	SNHG11	Snhg11	Mice	Young	Enrichment	>20-fold	All Cells in Cortex	RNAseq	Zhang_JNeuro_2014	Neuron_All_Zhang_JNeuro_2014	Neuron_All
Neuron	All	Cortex, Meninges Removed	SST	Sst	Mice	Young	Enrichment	>20-fold	All Cells in Cortex	RNAseq	Zhang_JNeuro_2014	Neuron_All_Zhang_JNeuro_2014	Neuron_All
Neuron	All	Cortex, Meninges Removed	STMN2	Stmn2	Mice	Young	Enrichment	>20-fold	All Cells in Cortex	RNAseq	Zhang_JNeuro_2014	Neuron_All_Zhang_JNeuro_2014	Neuron_All
Neuron	All	Cortex, Meninges Removed	TBR1	Tbr1	Mice	Young	Enrichment	>20-fold	All Cells in Cortex	RNAseq	Zhang_JNeuro_2014	Neuron_All_Zhang_JNeuro_2014	Neuron_All
Neuron	All	Cortex, Meninges Removed	TMEM130	Tmem130	Mice	Young	Enrichment	>20-fold	All Cells in Cortex	RNAseq	Zhang_JNeuro_2014	Neuron_All_Zhang_JNeuro_2014	Neuron_All
Neuron	All	Cortex, Meninges Removed	NA	Tmem90a	Mice	Young	Enrichment	>20-fold	All Cells in Cortex	RNAseq	Zhang_JNeuro_2014	Neuron_All_Zhang_JNeuro_2014	Neuron_All
Neuron	All	Cortex, Meninges Removed	TP53	Trp73	Mice	Young	Enrichment	>20-fold	All Cells in Cortex	RNAseq	Zhang_JNeuro_2014	Neuron_All_Zhang_JNeuro_2014	Neuron_All
Neuron	All	Cortex, Meninges Removed	VGF	Vgf	Mice	Young	Enrichment	>20-fold	All Cells in Cortex	RNAseq	Zhang_JNeuro_2014	Neuron_All_Zhang_JNeuro_2014	Neuron_All
Neuron	All	Cortex, Meninges Removed	NA	Vstmn2l	Mice	Young	Enrichment	>20-fold	All Cells in Cortex	RNAseq	Zhang_JNeuro_2014	Neuron_All_Zhang_JNeuro_2014	Neuron_All
Neuron	CorticoSpinal	Cortex	NA	1459626_at	Mice	UNK	Rank	Top 25	Other Identified Cell Types	TRAP+Affymetrix Microarray	Doyle_Cell_2008	Neuron_CorticoSpinal_Doyle_Cell_2008	Neuron_Projection
Neuron	CorticoSpinal	Cortex	ABCB4	Abcb1a	Mice	UNK	Rank	Top 25	Other Identified Cell Types	TRAP+Affymetrix Microarray	Doyle_Cell_2008	Neuron_CorticoSpinal_Doyle_Cell_2008	Neuron_Projection
Neuron	CorticoSpinal	Cortex	ACSL3	Acsl4	Mice	UNK	Rank	Top 25	Other Identified Cell Types	TRAP+Affymetrix Microarray	Doyle_Cell_2008	Neuron_CorticoSpinal_Doyle_Cell_2008	Neuron_Projection
Neuron	CorticoSpinal	Cortex	CACNA2D2	Cacna2d1	Mice	UNK	Rank	Top 25	Other Identified Cell Types	TRAP+Affymetrix Microarray	Doyle_Cell_2008	Neuron_CorticoSpinal_Doyle_Cell_2008	Neuron_Projection
Neuron	CorticoSpinal	Cortex	CCKBR	Cckbr	Mice	UNK	Rank	Top 25	Other Identified Cell Types	TRAP+Affymetrix Microarray	Doyle_Cell_2008	Neuron_CorticoSpinal_Doyle_Cell_2008	Neuron_Projection
Neuron	CorticoSpinal	Cortex	CLDN5	Cldn5	Mice	UNK	Rank	Top 25	Other Identified Cell Types	TRAP+Affymetrix Microarray	Doyle_Cell_2008	Neuron_CorticoSpinal_Doyle_Cell_2008	Neuron_Projection
Neuron	CorticoSpinal	Cortex	CLSTN2	Clstn1	Mice	UNK	Rank	Top 25	Other Identified Cell Types	TRAP+Affymetrix Microarray	Doyle_Cell_2008	Neuron_CorticoSpinal_Doyle_Cell_2008	Neuron_Projection
Neuron	CorticoSpinal	Cortex	FLT4	Flt1	Mice	UNK	Rank	Top 25	Other Identified Cell Types	TRAP+Affymetrix Microarray	Doyle_Cell_2008	Neuron_CorticoSpinal_Doyle_Cell_2008	Neuron_Projection
Neuron	CorticoSpinal	Cortex	NA	Git25d2	Mice	UNK	Rank	Top 25	Other Identified Cell Types	TRAP+Affymetrix Microarray	Doyle_Cell_2008	Neuron_CorticoSpinal_Doyle_Cell_2008	Neuron_Projection
Neuron	CorticoSpinal	Cortex	NA	Gpr103	Mice	UNK	Rank	Top 25	Other Identified Cell Types	TRAP+Affymetrix Microarray	Doyle_Cell_2008	Neuron_CorticoSpinal_Doyle_Cell_2008	Neuron_Projection
Neuron	CorticoSpinal	Cortex	LAMC1	Lamc2	Mice	UNK	Rank	Top 25	Other Identified Cell Types	TRAP+Affymetrix Microarray	Doyle_Cell_2008	Neuron_CorticoSpinal_Doyle_Cell_2008	Neuron_Projection
Neuron	CorticoSpinal	Cortex	LY6H	Ly6a	Mice	UNK	Rank	Top 25	Other Identified Cell Types	TRAP+Affymetrix Microarray	Doyle_Cell_2008	Neuron_CorticoSpinal_Doyle_Cell_2008	Neuron_Projection
Neuron	CorticoSpinal	Cortex	NA	Ly6c	Mice	UNK	Rank	Top 25	Other Identified Cell Types	TRAP+Affymetrix Microarray	Doyle_Cell_2008	Neuron_CorticoSpinal_Doyle_Cell_2008	Neuron_Projection
Neuron	CorticoSpinal	Cortex	MEF2A	Mef2c	Mice	UNK	Rank	Top 25	Other Identified Cell Types	TRAP+Affymetrix Microarray	Doyle_Cell_2008	Neuron_CorticoSpinal_Doyle_Cell_2008	Neuron_Projection
Neuron	CorticoSpinal	Cortex	MEF2A	Mef2c	Mice	UNK	Rank	Top 25	Other Identified Cell Types	TRAP+Affymetrix Microarray	Doyle_Cell_2008	Neuron_CorticoSpinal_Doyle_Cell_2008	Neuron_Projection
Neuron	CorticoSpinal	Cortex	PCDH17	Pcdh19	Mice	UNK	Rank	Top 25	Other Identified Cell Types	TRAP+Affymetrix Microarray	Doyle_Cell_2008	Neuron_CorticoSpinal_Doyle_Cell_2008	Neuron_Projection
Neuron	CorticoSpinal	Cortex	PFKL	Pfkp	Mice	UNK	Rank	Top 25	Other Identified Cell Types	TRAP+Affymetrix Microarray	Doyle_Cell_2008	Neuron_CorticoSpinal_Doyle_Cell_2008	Neuron_Projection
Neuron	CorticoSpinal	Cortex	SLC39A10	Slc39a10	Mice	UNK	Rank	Top 25	Other Identified Cell Types	TRAP+Affymetrix Microarray	Doyle_Cell_2008	Neuron_CorticoSpinal_Doyle_Cell_2008	Neuron_Projection
Neuron	CorticoSpinal	Cortex	SLC7A4	Slc7a4	Mice	UNK	Rank	Top 25	Other Identified Cell Types	TRAP+Affymetrix Microarray	Doyle_Cell_2008	Neuron_CorticoSpinal_Doyle_Cell_2008	Neuron_Projection
Neuron	CorticoSpinal	Cortex	SLC7A4	Slc7a4	Mice	UNK	Rank	Top 25	Other Identified Cell Types	TRAP+Affymetrix Microarray	Doyle_Cell_2008	Neuron_CorticoSpinal_Doyle_Cell_2008	Neuron_Projection
Neuron	CorticoSpinal	Cortex	SLCO1A2	Slco1a4	Mice	UNK	Rank	Top 25	Other Identified Cell Types	TRAP+Affymetrix Microarray	Doyle_Cell_2008	Neuron_CorticoSpinal_Doyle_Cell_2008	Neuron_Projection
Neuron	CorticoSpinal	Cortex	SMOC1	Smoc2	Mice	UNK	Rank	Top 25	Other Identified Cell Types	TRAP+Affymetrix Microarray	Doyle_Cell_2008	Neuron_CorticoSpinal_Doyle_Cell_2008	Neuron_Projection
Neuron	CorticoSpinal	Cortex	SOX17	Sox17	Mice	UNK	Rank	Top 25	Other Identified Cell Types	TRAP+Affymetrix Microarray	Doyle_Cell_2008	Neuron_CorticoSpinal_Doyle_Cell_2008	Neuron_Projection
Neuron	CorticoSpinal	Cortex	SOX18	Sox18	Mice	UNK	Rank	Top 25	Other Identified Cell Types	TRAP+Affymetrix Microarray	Doyle_Cell_2008	Neuron_CorticoSpinal_Doyle_Cell_2008	Neuron_Projection
Neuron	CorticoSpinal	Cortex	WDR35	Wdr35	Mice	UNK	Rank	Top 25	Other Identified Cell Types	TRAP+Affymetrix Microarray	Doyle_Cell_2008	Neuron_CorticoSpinal_Doyle_Cell_2008	Neuron_Projection
Neuron	CorticoStriatal	Cortex	C1QA	C1qa	Mice	UNK	Rank	Top 25	Other Identified Cell Types	TRAP+Affymetrix Microarray	Doyle_Cell_2008	Neuron_CorticoStriatal_Doyle_Cell_2008	Neuron_Projection
Neuron	CorticoStriatal	Cortex	C1QB	C1qb	Mice	UNK	Rank	Top 25	Other Identified Cell Types	TRAP+Affymetrix Microarray	Doyle_Cell_2008	Neuron_CorticoStriatal_Doyle_Cell_2008	Neuron_Projection
Neuron	CorticoStriatal	Cortex	C1QB	C1qb	Mice	UNK	Rank	Top 25	Other Identified Cell Types	TRAP+Affymetrix Microarray	Doyle_Cell_2008	Neuron_CorticoStriatal_Doyle_Cell_2008	Neuron_Projection
Neuron	CorticoStriatal	Cortex	NA	C1qg	Mice	UNK	Rank	Top 25	Other Identified Cell Types	TRAP+Affymetrix Microarray	Doyle_Cell_2008	Neuron_CorticoStriatal_Doyle_Cell_2008	Neuron_Projection
Neuron	CorticoStriatal	Cortex	NA	Cbr2	Mice	UNK	Rank	Top 25	Other Identified Cell Types	TRAP+Affymetrix Microarray	Doyle_Cell_2008	Neuron_CorticoStriatal_Doyle_Cell_2008	Neuron_Projection
Neuron	CorticoStriatal	Cortex	CD14	Cd14	Mice	UNK	Rank	Top 25	Other Identified Cell Types	TRAP+Affymetrix Microarray	Doyle_Cell_2008	Neuron_CorticoStriatal_Doyle_Cell_2008	Neuron_Projection
Neuron	CorticoStriatal	Cortex	NA	Clecsf10	Mice	UNK	Rank	Top 25	Other Identified Cell Types	TRAP+Affymetrix Microarray	Doyle_Cell_2008	Neuron_CorticoStriatal_Doyle_Cell_2008	Neuron_Projection
Neuron	CorticoStriatal	Cortex	KIT	Csf1r	Mice	UNK	Rank	Top 25	Other Identified Cell Types	TRAP+Affymetrix Microarray	Doyle_Cell_2008	Neuron_CorticoStriatal_Doyle_Cell_2008	Neuron_Projection
Neuron	CorticoStriatal	Cortex	NA	Cxcl4	Mice	UNK	Rank	Top 25	Other Identified Cell Types	TRAP+Affymetrix Microarray	Doyle_Cell_2008	Neuron_CorticoStriatal_Doyle_Cell_2008	Neuron_Projection
Neuron	CorticoStriatal	Cortex	EGR4	Egr4	Mice	UNK	Rank	Top 25	Other Identified Cell Types	TRAP+Affymetrix Microarray	Doyle_Cell_2008	Neuron_CorticoStriatal_Doyle_Cell_2008	Neuron_Projection
Neuron	CorticoStriatal	Cortex	TGM4	F13a1	Mice	UNK	Rank	Top 25	Other Identified Cell Types	TRAP+Affymetrix Microarray	Doyle_Cell_2008	Neuron_CorticoStriatal_Doyle_Cell_2008	Neuron_Projection
Neuron	CorticoStriatal	Cortex	FCGR2C	Fcgr2b	Mice	UNK	Rank	Top 25	Other Identified Cell Types	TRAP+Affymetrix Microarray	Doyle_Cell_2008	Neuron_CorticoStriatal_Doyle_Cell_2008	Neuron_Projection
Neuron	CorticoStriatal	Cortex	FCGR2C	Fcgr2b	Mice	UNK	Rank	Top 25	Other Identified Cell Types	TRAP+Affymetrix Microarray	Doyle_Cell_2008	Neuron_CorticoStriatal_Doyle_Cell_2008	Neuron_Projection
Neuron	CorticoStriatal	Cortex	FCGR2C	Fcgr2b	Mice	UNK	Rank	Top 25	Other Identified Cell Types	TRAP+Affymetrix Microarray	Doyle_Cell_2008	Neuron_CorticoStriatal_Doyle_Cell_2008	Neuron_Projection
Neuron	CorticoStriatal	Cortex	GMFG	Gmfg	Mice	UNK	Rank	Top 25	Other Identified Cell Types	TRAP+Affymetrix Microarray	Doyle_Cell_2008	Neuron_CorticoStriatal_Doyle_Cell_2008	Neuron_Projection
Neuron	CorticoStriatal	Cortex	HIGD1A	Higd1b	Mice	UNK	Rank	Top 25	Other Identified Cell Types	TRAP+Affymetrix Microarray	Doyle_Cell_2008	Neuron_CorticoStriatal_Doyle_Cell_2008	Neuron_Projection
Neuron	CorticoStriatal	Cortex	NA	Lyzs	Mice	UNK	Rank	Top 25	Other Identified Cell Types	TRAP+Affymetrix Microarray	Doyle_Cell_2008	Neuron_CorticoStriatal_Doyle_Cell_2008	Neuron_Projection
Neuron	CorticoStriatal	Cortex	NA	Lyzs	Mice	UNK	Rank	Top 25	Other Identified Cell Types	TRAP+Affymetrix Microarray	Doyle_Cell_2008	Neuron_CorticoStriatal_Doyle_Cell_2008	Neuron_Projection
Neuron	CorticoStriatal	Cortex	NA	Lzps	Mice	UNK	Rank	Top 25	Other Identified Cell Types	TRAP+Affymetrix Microarray	Doyle_Cell_2008	Neuron_CorticoStriatal_Doyle_Cell_2008	Neuron_Projection
Neuron	CorticoStriatal	Cortex	MRC2	Mrc1	Mice	UNK	Rank	Top 25	Other Identified Cell Types	TRAP+Affymetrix Microarray	Doyle_Cell_2008	Neuron_CorticoStriatal_Doyle_Cell_2008	Neuron_Projection
Neuron	CorticoStriatal	Cortex	MS4A7	Ms4a7	Mice	UNK	Rank	Top 25	Other Identified Cell Types	TRAP+Affymetrix Microarray	Doyle_Cell_2008	Neuron_CorticoStriatal_Doyle_Cell_2008	Neuron_Projection
Neuron	CorticoStriatal	Cortex	NA	Msr2	Mice	UNK	Rank	Top 25	Other Identified Cell Types	TRAP+Affymetrix Microarray	Doyle_Cell_2008	Neuron_CorticoStriatal_Doyle_Cell_2008	Neuron_Projection
Neuron	CorticoStriatal	Cortex	VTN	Vtn	Mice	UNK	Rank	Top 25	Other Identified Cell Types	TRAP+Affymetrix Microarray	Doyle_Cell_2008	Neuron_CorticoStriatal_Doyle_Cell_2008	Neuron_Projection
Neuron	CorticoStriatal	Cortex	VTN	Vtn	Mice	UNK	Rank	Top 25	Other Identified Cell Types	TRAP+Affymetrix Microarray	Doyle_Cell_2008	Neuron_CorticoStriatal_Doyle_Cell_2008	Neuron_Projection
Neuron	CorticoStriatal	Cortex	NA	Xlkd1	Mice	UNK	Rank	Top 25	Other Identified Cell Types	TRAP+Affymetrix Microarray	Doyle_Cell_2008	Neuron_CorticoStriatal_Doyle_Cell_2008	Neuron_Projection
Neuron	CorticoThalamic	Cortex	NA	1441898_at	Mice	UNK	Rank	Top 25	Other Identified Cell Types	TRAP+Affymetrix Microarray	Doyle_Cell_2008	Neuron_CorticoThalamic_Doyle_Cell_2008	Neuron_Projection
Neuron	CorticoThalamic	Cortex	NA	1458271_at	Mice	UNK	Rank	Top 25	Other Identified Cell Types	TRAP+Affymetrix Microarray	Doyle_Cell_2008	Neuron_CorticoThalamic_Doyle_Cell_2008	Neuron_Projection
Neuron	CorticoThalamic	Cortex	KIAA1467	8430419l09rik	Mice	UNK	Rank	Top 25	Other Identified Cell Types	TRAP+Affymetrix Microarray	Doyle_Cell_2008	Neuron_CorticoThalamic_Doyle_Cell_2008	Neuron_Projection
Neuron	CorticoThalamic	Cortex	ARHGAP25	Arhgap25	Mice	UNK	Rank	Top 25	Other Identified Cell Types	TRAP+Affymetrix Microarray	Doyle_Cell_2008	Neuron_CorticoThalamic_Doyle_Cell_2008	Neuron_Projection
Neuron	CorticoThalamic	Cortex	CBLN1	Cbln4	Mice	UNK	Rank	Top 25	Other Identified Cell Types	TRAP+Affymetrix Microarray	Doyle_Cell_2008	Neuron_CorticoThalamic_Doyle_Cell_2008	Neuron_Projection
Neuron	CorticoThalamic	Cortex	EPHA1	Epha4	Mice	UNK	Rank	Top 25	Other Identified Cell Types	TRAP+Affymetrix Microarray	Doyle_Cell_2008	Neuron_CorticoThalamic_Doyle_Cell_2008	Neuron_Projection
Neuron	CorticoThalamic	Cortex	EPHA1	Epha4	Mice	UNK	Rank	Top 25	Other Identified Cell Types	TRAP+Affymetrix Microarray	Doyle_Cell_2008	Neuron_CorticoThalamic_Doyle_Cell_2008	Neuron_Projection
Neuron	CorticoThalamic	Cortex	GPC6	Gpc4	Mice	UNK	Rank	Top 25	Other Identified Cell Types	TRAP+Affymetrix Microarray	Doyle_Cell_2008	Neuron_CorticoThalamic_Doyle_Cell_2008	Neuron_Projection
Neuron	CorticoThalamic	Cortex	IL1RAP	Il1rap	Mice	UNK	Rank	Top 25	Other Identified Cell Types	TRAP+Affymetrix Microarray	Doyle_Cell_2008	Neuron_CorticoThalamic_Doyle_Cell_2008	Neuron_Projection
Neuron	CorticoThalamic	Cortex	LAMC1	Lamc2	Mice	UNK	Rank	Top 25	Other Identified Cell Types	TRAP+Affymetrix Microarray	Doyle_Cell_2008	Neuron_CorticoThalamic_Doyle_Cell_2008	Neuron_Projection
Neuron	CorticoThalamic	Cortex	MST1R	Met	Mice	UNK	Rank	Top 25	Other Identified Cell Types	TRAP+Affymetrix Microarray	Doyle_Cell_2008	Neuron_CorticoThalamic_Doyle_Cell_2008	Neuron_Projection
Neuron	CorticoThalamic	Cortex	MYH10	Myh3	Mice	UNK	Rank	Top 25	Other Identified Cell Types	TRAP+Affymetrix Microarray	Doyle_Cell_2008	Neuron_CorticoThalamic_Doyle_Cell_2008	Neuron_Projection
Neuron	CorticoThalamic	Cortex	NOV	Nov	Mice	UNK	Rank	Top 25	Other Identified Cell Types	TRAP+Affymetrix Microarray	Doyle_Cell_2008	Neuron_CorticoThalamic_Doyle_Cell_2008	Neuron_Projection
Neuron	CorticoThalamic	Cortex	NOV	Nov	Mice	UNK	Rank	Top 25	Other Identified Cell Types	TRAP+Affymetrix Microarray	Doyle_Cell_2008	Neuron_CorticoThalamic_Doyle_Cell_2008	Neuron_Projection
Neuron	CorticoThalamic	Cortex	NA	Ntsr	Mice	UNK	Rank	Top 25	Other Identified Cell Types	TRAP+Affymetrix Microarray	Doyle_Cell_2008	Neuron_CorticoThalamic_Doyle_Cell_2008	Neuron_Projection
Neuron	CorticoThalamic	Cortex	NA	Pcdh21	Mice	UNK	Rank	Top 25	Other Identified Cell Types	TRAP+Affymetrix Microarray	Doyle_Cell_2008	Neuron_CorticoThalamic_Doyle_Cell_2008	Neuron_Projection
Neuron	CorticoThalamic	Cortex	SCLT1	Pde4dip	Mice	UNK	Rank	Top 25	Other Identified Cell Types	TRAP+Affymetrix Microarray	Doyle_Cell_2008	Neuron_CorticoThalamic_Doyle_Cell_2008	Neuron_Projection
Neuron	CorticoThalamic	Cortex	PTH1R	Pth2r	Mice	UNK	Rank	Top 25	Other Identified Cell Types	TRAP+Affymetrix Microarray	Doyle_Cell_2008	Neuron_CorticoThalamic_Doyle_Cell_2008	Neuron_Projection
Neuron	CorticoThalamic	Cortex	SCUBE2	Scube1	Mice	UNK	Rank	Top 25	Other Identified Cell Types	TRAP+Affymetrix Microarray	Doyle_Cell_2008	Neuron_CorticoThalamic_Doyle_Cell_2008	Neuron_Projection
Neuron	CorticoThalamic	Cortex	NA	Tcrbv13	Mice	UNK	Rank	Top 25	Other Identified Cell Types	TRAP+Affymetrix Microarray	Doyle_Cell_2008	Neuron_CorticoThalamic_Doyle_Cell_2008	Neuron_Projection
Neuron	CorticoThalamic	Cortex	NA	Tcrbv13	Mice	UNK	Rank	Top 25	Other Identified Cell Types	TRAP+Affymetrix Microarray	Doyle_Cell_2008	Neuron_CorticoThalamic_Doyle_Cell_2008	Neuron_Projection
Neuron	CorticoThalamic	Cortex	NA	Tcrbv13	Mice	UNK	Rank	Top 25	Other Identified Cell Types	TRAP+Affymetrix Microarray	Doyle_Cell_2008	Neuron_CorticoThalamic_Doyle_Cell_2008	Neuron_Projection
Neuron	CorticoThalamic	Cortex	NA	Tcrbv13	Mice	UNK	Rank	Top 25	Other Identified Cell Types	TRAP+Affymetrix Microarray	Doyle_Cell_2008	Neuron_CorticoThalamic_Doyle_Cell_2008	Neuron_Projection
Neuron	CorticoThalamic	Cortex	NA	Tcrbv13	Mice	UNK	Rank	Top 25	Other Identified Cell Types	TRAP+Affymetrix Microarray	Doyle_Cell_2008	Neuron_CorticoThalamic_Doyle_Cell_2008	Neuron_Projection
Neuron	CorticoThalamic	Cortex	VPS11	Vps11	Mice	UNK	Rank	Top 25	Other Identified Cell Types	TRAP+Affymetrix Microarray	Doyle_Cell_2008	Neuron_CorticoThalamic_Doyle_Cell_2008	Neuron_Projection
Neuron	GABA	Cingulate Cortex, Somatosensory Cortex, Thalamus, Amygdala, Hippocampus	NA	1110014c03Rik	Mice	Adult Males (P57-P106)	p-value	< 1.5E-11	GlutamatergicNeurons	Affymetrix Microarray	Sugino_NatNeuro_2006	Neuron_GABA_Sugino_NatNeuro_2006	Neuron_Interneuron
Neuron	GABA	Cingulate Cortex, Somatosensory Cortex, Thalamus, Amygdala, Hippocampus	NA	A530058n18Rik	Mice	Adult Males (P57-P106)	p-value	< 1.5E-11	GlutamatergicNeurons	Affymetrix Microarray	Sugino_NatNeuro_2006	Neuron_GABA_Sugino_NatNeuro_2006	Neuron_Interneuron
Neuron	GABA	Cingulate Cortex, Somatosensory Cortex, Thalamus, Amygdala, Hippocampus	NA	Aa414903	Mice	Adult Males (P57-P106)	p-value	< 1.5E-11	GlutamatergicNeurons	Affymetrix Microarray	Sugino_NatNeuro_2006	Neuron_GABA_Sugino_NatNeuro_2006	Neuron_Interneuron
Neuron	GABA	Cingulate Cortex, Somatosensory Cortex, Thalamus, Amygdala, Hippocampus	ABAT	Abat	Mice	Adult Males (P57-P106)	p-value	< 1.5E-11	GlutamatergicNeurons	Affymetrix Microarray	Sugino_NatNeuro_2006	Neuron_GABA_Sugino_NatNeuro_2006	Neuron_Interneuron
Neuron	GABA	Cingulate Cortex, Somatosensory Cortex, Thalamus, Amygdala, Hippocampus	ARHGAP12	Arhgap12	Mice	Adult Males (P57-P106)	p-value	< 1.5E-11	GlutamatergicNeurons	Affymetrix Microarray	Sugino_NatNeuro_2006	Neuron_GABA_Sugino_NatNeuro_2006	Neuron_Interneuron
Neuron	GABA	Cingulate Cortex, Somatosensory Cortex, Thalamus, Amygdala, Hippocampus	NA	Bc004044	Mice	Adult Males (P57-P106)	p-value	< 1.5E-11	GlutamatergicNeurons	Affymetrix Microarray	Sugino_NatNeuro_2006	Neuron_GABA_Sugino_NatNeuro_2006	Neuron_Interneuron
Neuron	GABA	Cingulate Cortex, Somatosensory Cortex, Thalamus, Amygdala, Hippocampus	NA	Btbd14a	Mice	Adult Males (P57-P106)	p-value	< 1.5E-11	GlutamatergicNeurons	Affymetrix Microarray	Sugino_NatNeuro_2006	Neuron_GABA_Sugino_NatNeuro_2006	Neuron_Interneuron
Neuron	GABA	Cingulate Cortex, Somatosensory Cortex, Thalamus, Amygdala, Hippocampus	CAPZA1	Capza1	Mice	Adult Males (P57-P106)	p-value	< 1.5E-11	GlutamatergicNeurons	Affymetrix Microarray	Sugino_NatNeuro_2006	Neuron_GABA_Sugino_NatNeuro_2006	Neuron_Interneuron
Neuron	GABA	Cingulate Cortex, Somatosensory Cortex, Thalamus, Amygdala, Hippocampus	CDS1	Cds2	Mice	Adult Males (P57-P106)	p-value	< 1.5E-11	GlutamatergicNeurons	Affymetrix Microarray	Sugino_NatNeuro_2006	Neuron_GABA_Sugino_NatNeuro_2006	Neuron_Interneuron
Neuron	GABA	Cingulate Cortex, Somatosensory Cortex, Thalamus, Amygdala, Hippocampus	CYGB	Cygb	Mice	Adult Males (P57-P106)	p-value	< 1.5E-11	GlutamatergicNeurons	Affymetrix Microarray	Sugino_NatNeuro_2006	Neuron_GABA_Sugino_NatNeuro_2006	Neuron_Interneuron
Neuron	GABA	Cingulate Cortex, Somatosensory Cortex, Thalamus, Amygdala, Hippocampus	GAD2	Gad1	Mice	Adult Males (P57-P106)	p-value	< 1.5E-11	GlutamatergicNeurons	Affymetrix Microarray	Sugino_NatNeuro_2006	Neuron_GABA_Sugino_NatNeuro_2006	Neuron_Interneuron
Neuron	GABA	Cingulate Cortex, Somatosensory Cortex, Thalamus, Amygdala, Hippocampus	GAD1	Gad2	Mice	Adult Males (P57-P106)	p-value	< 1.5E-11	GlutamatergicNeurons	Affymetrix Microarray	Sugino_NatNeuro_2006	Neuron_GABA_Sugino_NatNeuro_2006	Neuron_Interneuron
Neuron	GABA	Cingulate Cortex, Somatosensory Cortex, Thalamus, Amygdala, Hippocampus	GRIK5	Grik1	Mice	Adult Males (P57-P106)	p-value	< 1.5E-11	GlutamatergicNeurons	Affymetrix Microarray	Sugino_NatNeuro_2006	Neuron_GABA_Sugino_NatNeuro_2006	Neuron_Interneuron
Neuron	GABA	Cingulate Cortex, Somatosensory Cortex, Thalamus, Amygdala, Hippocampus	HEY1	Hey1	Mice	Adult Males (P57-P106)	p-value	< 1.5E-11	GlutamatergicNeurons	Affymetrix Microarray	Sugino_NatNeuro_2006	Neuron_GABA_Sugino_NatNeuro_2006	Neuron_Interneuron
Neuron	GABA	Cingulate Cortex, Somatosensory Cortex, Thalamus, Amygdala, Hippocampus	KCNC2	Kcnc1	Mice	Adult Males (P57-P106)	p-value	< 1.5E-11	GlutamatergicNeurons	Affymetrix Microarray	Sugino_NatNeuro_2006	Neuron_GABA_Sugino_NatNeuro_2006	Neuron_Interneuron
Neuron	GABA	Cingulate Cortex, Somatosensory Cortex, Thalamus, Amygdala, Hippocampus	KCNMB2	Kcnmb2	Mice	Adult Males (P57-P106)	p-value	< 1.5E-11	GlutamatergicNeurons	Affymetrix Microarray	Sugino_NatNeuro_2006	Neuron_GABA_Sugino_NatNeuro_2006	Neuron_Interneuron
Neuron	GABA	Cingulate Cortex, Somatosensory Cortex, Thalamus, Amygdala, Hippocampus	KLHL9	Klhl13	Mice	Adult Males (P57-P106)	p-value	< 1.5E-11	GlutamatergicNeurons	Affymetrix Microarray	Sugino_NatNeuro_2006	Neuron_GABA_Sugino_NatNeuro_2006	Neuron_Interneuron
Neuron	GABA	Cingulate Cortex, Somatosensory Cortex, Thalamus, Amygdala, Hippocampus	LTBP3	Ltbp3	Mice	Adult Males (P57-P106)	p-value	< 1.5E-11	GlutamatergicNeurons	Affymetrix Microarray	Sugino_NatNeuro_2006	Neuron_GABA_Sugino_NatNeuro_2006	Neuron_Interneuron
Neuron	GABA	Cingulate Cortex, Somatosensory Cortex, Thalamus, Amygdala, Hippocampus	MAP3K1	Map3k1	Mice	Adult Males (P57-P106)	p-value	< 1.5E-11	GlutamatergicNeurons	Affymetrix Microarray	Sugino_NatNeuro_2006	Neuron_GABA_Sugino_NatNeuro_2006	Neuron_Interneuron
Neuron	GABA	Cingulate Cortex, Somatosensory Cortex, Thalamus, Amygdala, Hippocampus	PAIP2	Paip2	Mice	Adult Males (P57-P106)	p-value	< 1.5E-11	GlutamatergicNeurons	Affymetrix Microarray	Sugino_NatNeuro_2006	Neuron_GABA_Sugino_NatNeuro_2006	Neuron_Interneuron
Neuron	GABA	Cingulate Cortex, Somatosensory Cortex, Thalamus, Amygdala, Hippocampus	PANK3	Pank1	Mice	Adult Males (P57-P106)	p-value	< 1.5E-11	GlutamatergicNeurons	Affymetrix Microarray	Sugino_NatNeuro_2006	Neuron_GABA_Sugino_NatNeuro_2006	Neuron_Interneuron
Neuron	GABA	Cingulate Cortex, Somatosensory Cortex, Thalamus, Amygdala, Hippocampus	NA	Pcaf	Mice	Adult Males (P57-P106)	p-value	< 1.5E-11	GlutamatergicNeurons	Affymetrix Microarray	Sugino_NatNeuro_2006	Neuron_GABA_Sugino_NatNeuro_2006	Neuron_Interneuron
Neuron	GABA	Cingulate Cortex, Somatosensory Cortex, Thalamus, Amygdala, Hippocampus	PCP4L1	Pcp4l1	Mice	Adult Males (P57-P106)	p-value	< 1.5E-11	GlutamatergicNeurons	Affymetrix Microarray	Sugino_NatNeuro_2006	Neuron_GABA_Sugino_NatNeuro_2006	Neuron_Interneuron
Neuron	GABA	Cingulate Cortex, Somatosensory Cortex, Thalamus, Amygdala, Hippocampus	PDXK	Pdxk	Mice	Adult Males (P57-P106)	p-value	< 1.5E-11	GlutamatergicNeurons	Affymetrix Microarray	Sugino_NatNeuro_2006	Neuron_GABA_Sugino_NatNeuro_2006	Neuron_Interneuron
Neuron	GABA	Cingulate Cortex, Somatosensory Cortex, Thalamus, Amygdala, Hippocampus	PPP3CA	Ppp3cb	Mice	Adult Males (P57-P106)	p-value	< 1.5E-11	GlutamatergicNeurons	Affymetrix Microarray	Sugino_NatNeuro_2006	Neuron_GABA_Sugino_NatNeuro_2006	Neuron_Interneuron
Neuron	GABA	Cingulate Cortex, Somatosensory Cortex, Thalamus, Amygdala, Hippocampus	PTPRM	Ptprm	Mice	Adult Males (P57-P106)	p-value	< 1.5E-11	GlutamatergicNeurons	Affymetrix Microarray	Sugino_NatNeuro_2006	Neuron_GABA_Sugino_NatNeuro_2006	Neuron_Interneuron
Neuron	GABA	Cingulate Cortex, Somatosensory Cortex, Thalamus, Amygdala, Hippocampus	RPP25	Rpp25	Mice	Adult Males (P57-P106)	p-value	< 1.5E-11	GlutamatergicNeurons	Affymetrix Microarray	Sugino_NatNeuro_2006	Neuron_GABA_Sugino_NatNeuro_2006	Neuron_Interneuron
Neuron	GABA	Cingulate Cortex, Somatosensory Cortex, Thalamus, Amygdala, Hippocampus	SLC32A1	Slc32a1	Mice	Adult Males (P57-P106)	p-value	< 1.5E-11	GlutamatergicNeurons	Affymetrix Microarray	Sugino_NatNeuro_2006	Neuron_GABA_Sugino_NatNeuro_2006	Neuron_Interneuron
Neuron	GABA	Cingulate Cortex, Somatosensory Cortex, Thalamus, Amygdala, Hippocampus	SLC6A11	Slc6a1	Mice	Adult Males (P57-P106)	p-value	< 1.5E-11	GlutamatergicNeurons	Affymetrix Microarray	Sugino_NatNeuro_2006	Neuron_GABA_Sugino_NatNeuro_2006	Neuron_Interneuron
Neuron	GABA	Cingulate Cortex, Somatosensory Cortex, Thalamus, Amygdala, Hippocampus	SOCS5	Socs5	Mice	Adult Males (P57-P106)	p-value	< 1.5E-11	GlutamatergicNeurons	Affymetrix Microarray	Sugino_NatNeuro_2006	Neuron_GABA_Sugino_NatNeuro_2006	Neuron_Interneuron
Neuron	GABA	Cingulate Cortex, Somatosensory Cortex, Thalamus, Amygdala, Hippocampus	SV2B	Sv2a	Mice	Adult Males (P57-P106)	p-value	< 1.5E-11	GlutamatergicNeurons	Affymetrix Microarray	Sugino_NatNeuro_2006	Neuron_GABA_Sugino_NatNeuro_2006	Neuron_Interneuron
Neuron	GABA	Cingulate Cortex, Somatosensory Cortex, Thalamus, Amygdala, Hippocampus	TXNL1	Txnl1	Mice	Adult Males (P57-P106)	p-value	< 1.5E-11	GlutamatergicNeurons	Affymetrix Microarray	Sugino_NatNeuro_2006	Neuron_GABA_Sugino_NatNeuro_2006	Neuron_Interneuron
Neuron	Glutamate	Cingulate Cortex, Somatosensory Cortex, Thalamus, Amygdala, Hippocampus	NA	2900046g09Rik	Mice	Adult Males (P57-P106)	p-value	< 1.5E-11	GABAergicNeurons	Affymetrix Microarray	Sugino_NatNeuro_2006	Neuron_Glutamate_Sugino_NatNeuro_2006	Neuron_Projection
Neuron	Glutamate	Cingulate Cortex, Somatosensory Cortex, Thalamus, Amygdala, Hippocampus	NA	5830461h18Rik	Mice	Adult Males (P57-P106)	p-value	< 1.5E-11	GABAergicNeurons	Affymetrix Microarray	Sugino_NatNeuro_2006	Neuron_Glutamate_Sugino_NatNeuro_2006	Neuron_Projection
Neuron	Glutamate	Cingulate Cortex, Somatosensory Cortex, Thalamus, Amygdala, Hippocampus	NA	6720456b07Rik	Mice	Adult Males (P57-P106)	p-value	< 1.5E-11	GABAergicNeurons	Affymetrix Microarray	Sugino_NatNeuro_2006	Neuron_Glutamate_Sugino_NatNeuro_2006	Neuron_Projection
Neuron	Glutamate	Cingulate Cortex, Somatosensory Cortex, Thalamus, Amygdala, Hippocampus	NA	8430420c20Rik	Mice	Adult Males (P57-P106)	p-value	< 1.5E-11	GABAergicNeurons	Affymetrix Microarray	Sugino_NatNeuro_2006	Neuron_Glutamate_Sugino_NatNeuro_2006	Neuron_Projection
Neuron	Glutamate	Cingulate Cortex, Somatosensory Cortex, Thalamus, Amygdala, Hippocampus	ADORA1	Adora1	Mice	Adult Males (P57-P106)	p-value	< 1.5E-11	GABAergicNeurons	Affymetrix Microarray	Sugino_NatNeuro_2006	Neuron_Glutamate_Sugino_NatNeuro_2006	Neuron_Projection
Neuron	Glutamate	Cingulate Cortex, Somatosensory Cortex, Thalamus, Amygdala, Hippocampus	NA	Ak3l1	Mice	Adult Males (P57-P106)	p-value	< 1.5E-11	GABAergicNeurons	Affymetrix Microarray	Sugino_NatNeuro_2006	Neuron_Glutamate_Sugino_NatNeuro_2006	Neuron_Projection
Neuron	Glutamate	Cingulate Cortex, Somatosensory Cortex, Thalamus, Amygdala, Hippocampus	ANGPTL6	Angptl6	Mice	Adult Males (P57-P106)	p-value	< 1.5E-11	GABAergicNeurons	Affymetrix Microarray	Sugino_NatNeuro_2006	Neuron_Glutamate_Sugino_NatNeuro_2006	Neuron_Projection
Neuron	Glutamate	Cingulate Cortex, Somatosensory Cortex, Thalamus, Amygdala, Hippocampus	NA	Ap1gbp1	Mice	Adult Males (P57-P106)	p-value	< 1.5E-11	GABAergicNeurons	Affymetrix Microarray	Sugino_NatNeuro_2006	Neuron_Glutamate_Sugino_NatNeuro_2006	Neuron_Projection
Neuron	Glutamate	Cingulate Cortex, Somatosensory Cortex, Thalamus, Amygdala, Hippocampus	ARPC5L	Arpc5	Mice	Adult Males (P57-P106)	p-value	< 1.5E-11	GABAergicNeurons	Affymetrix Microarray	Sugino_NatNeuro_2006	Neuron_Glutamate_Sugino_NatNeuro_2006	Neuron_Projection
Neuron	Glutamate	Cingulate Cortex, Somatosensory Cortex, Thalamus, Amygdala, Hippocampus	ARPP21	Arpp21	Mice	Adult Males (P57-P106)	p-value	< 1.5E-11	GABAergicNeurons	Affymetrix Microarray	Sugino_NatNeuro_2006	Neuron_Glutamate_Sugino_NatNeuro_2006	Neuron_Projection
Neuron	Glutamate	Cingulate Cortex, Somatosensory Cortex, Thalamus, Amygdala, Hippocampus	BAIAP2	Baiap2	Mice	Adult Males (P57-P106)	p-value	< 1.5E-11	GABAergicNeurons	Affymetrix Microarray	Sugino_NatNeuro_2006	Neuron_Glutamate_Sugino_NatNeuro_2006	Neuron_Projection
Neuron	Glutamate	Cingulate Cortex, Somatosensory Cortex, Thalamus, Amygdala, Hippocampus	NA	Bc003498	Mice	Adult Males (P57-P106)	p-value	< 1.5E-11	GABAergicNeurons	Affymetrix Microarray	Sugino_NatNeuro_2006	Neuron_Glutamate_Sugino_NatNeuro_2006	Neuron_Projection
Neuron	Glutamate	Cingulate Cortex, Somatosensory Cortex, Thalamus, Amygdala, Hippocampus	NA	Bc037006	Mice	Adult Males (P57-P106)	p-value	< 1.5E-11	GABAergicNeurons	Affymetrix Microarray	Sugino_NatNeuro_2006	Neuron_Glutamate_Sugino_NatNeuro_2006	Neuron_Projection
Neuron	Glutamate	Cingulate Cortex, Somatosensory Cortex, Thalamus, Amygdala, Hippocampus	CECR6	Cecr6	Mice	Adult Males (P57-P106)	p-value	< 1.5E-11	GABAergicNeurons	Affymetrix Microarray	Sugino_NatNeuro_2006	Neuron_Glutamate_Sugino_NatNeuro_2006	Neuron_Projection
Neuron	Glutamate	Cingulate Cortex, Somatosensory Cortex, Thalamus, Amygdala, Hippocampus	CPD	Cpd	Mice	Adult Males (P57-P106)	p-value	< 1.5E-11	GABAergicNeurons	Affymetrix Microarray	Sugino_NatNeuro_2006	Neuron_Glutamate_Sugino_NatNeuro_2006	Neuron_Projection
Neuron	Glutamate	Cingulate Cortex, Somatosensory Cortex, Thalamus, Amygdala, Hippocampus	CRIP2	Crip2	Mice	Adult Males (P57-P106)	p-value	< 1.5E-11	GABAergicNeurons	Affymetrix Microarray	Sugino_NatNeuro_2006	Neuron_Glutamate_Sugino_NatNeuro_2006	Neuron_Projection
Neuron	Glutamate	Cingulate Cortex, Somatosensory Cortex, Thalamus, Amygdala, Hippocampus	CRYM	Crym	Mice	Adult Males (P57-P106)	p-value	< 1.5E-11	GABAergicNeurons	Affymetrix Microarray	Sugino_NatNeuro_2006	Neuron_Glutamate_Sugino_NatNeuro_2006	Neuron_Projection
Neuron	Glutamate	Cingulate Cortex, Somatosensory Cortex, Thalamus, Amygdala, Hippocampus	NA	D5ert606e	Mice	Adult Males (P57-P106)	p-value	< 1.5E-11	GABAergicNeurons	Affymetrix Microarray	Sugino_NatNeuro_2006	Neuron_Glutamate_Sugino_NatNeuro_2006	Neuron_Projection
Neuron	Glutamate	Cingulate Cortex, Somatosensory Cortex, Thalamus, Amygdala, Hippocampus	DGAT2	Dgat2	Mice	Adult Males (P57-P106)	p-value	< 1.5E-11	GABAergicNeurons	Affymetrix Microarray	Sugino_NatNeuro_2006	Neuron_Glutamate_Sugino_NatNeuro_2006	Neuron_Projection
Neuron	Glutamate	Cingulate Cortex, Somatosensory Cortex, Thalamus, Amygdala, Hippocampus	NA	Dnclc1	Mice	Adult Males (P57-P106)	p-value	< 1.5E-11	GABAergicNeurons	Affymetrix Microarray	Sugino_NatNeuro_2006	Neuron_Glutamate_Sugino_NatNeuro_2006	Neuron_Projection
Neuron	Glutamate	Cingulate Cortex, Somatosensory Cortex, Thalamus, Amygdala, Hippocampus	DUPD1	Dusp14	Mice	Adult Males (P57-P106)	p-value	< 1.5E-11	GABAergicNeurons	Affymetrix Microarray	Sugino_NatNeuro_2006	Neuron_Glutamate_Sugino_NatNeuro_2006	Neuron_Projection
Neuron	Glutamate	Cingulate Cortex, Somatosensory Cortex, Thalamus, Amygdala, Hippocampus	EGR4	Egr4	Mice	Adult Males (P57-P106)	p-value	< 1.5E-11	GABAergicNeurons	Affymetrix Microarray	Sugino_NatNeuro_2006	Neuron_Glutamate_Sugino_NatNeuro_2006	Neuron_Projection
Neuron	Glutamate	Cingulate Cortex, Somatosensory Cortex, Thalamus, Amygdala, Hippocampus	ARPP19	Ensa	Mice	Adult Males (P57-P106)	p-value	< 1.5E-11	GABAergicNeurons	Affymetrix Microarray	Sugino_NatNeuro_2006	Neuron_Glutamate_Sugino_NatNeuro_2006	Neuron_Projection
Neuron	Glutamate	Cingulate Cortex, Somatosensory Cortex, Thalamus, Amygdala, Hippocampus	ETS2	Ets2	Mice	Adult Males (P57-P106)	p-value	< 1.5E-11	GABAergicNeurons	Affymetrix Microarray	Sugino_NatNeuro_2006	Neuron_Glutamate_Sugino_NatNeuro_2006	Neuron_Projection
Neuron	Glutamate	Cingulate Cortex, Somatosensory Cortex, Thalamus, Amygdala, Hippocampus	FBXW7	Fbxw7	Mice	Adult Males (P57-P106)	p-value	< 1.5E-11	GABAergicNeurons	Affymetrix Microarray	Sugino_NatNeuro_2006	Neuron_Glutamate_Sugino_NatNeuro_2006	Neuron_Projection
Neuron	Glutamate	Cingulate Cortex, Somatosensory Cortex, Thalamus, Amygdala, Hippocampus	FHL2	Fhl2	Mice	Adult Males (P57-P106)	p-value	< 1.5E-11	GABAergicNeurons	Affymetrix Microarray	Sugino_NatNeuro_2006	Neuron_Glutamate_Sugino_NatNeuro_2006	Neuron_Projection
Neuron	Glutamate	Cingulate Cortex, Somatosensory Cortex, Thalamus, Amygdala, Hippocampus	NA	Galntl1	Mice	Adult Males (P57-P106)	p-value	< 1.5E-11	GABAergicNeurons	Affymetrix Microarray	Sugino_NatNeuro_2006	Neuron_Glutamate_Sugino_NatNeuro_2006	Neuron_Projection
Neuron	Glutamate	Cingulate Cortex, Somatosensory Cortex, Thalamus, Amygdala, Hippocampus	GPM6B	Gpm6b	Mice	Adult Males (P57-P106)	p-value	< 1.5E-11	GABAergicNeurons	Affymetrix Microarray	Sugino_NatNeuro_2006	Neuron_Glutamate_Sugino_NatNeuro_2006	Neuron_Projection
Neuron	Glutamate	Cingulate Cortex, Somatosensory Cortex, Thalamus, Amygdala, Hippocampus	GRIA1	Gria2	Mice	Adult Males (P57-P106)	p-value	< 1.5E-11	GABAergicNeurons	Affymetrix Microarray	Sugino_NatNeuro_2006	Neuron_Glutamate_Sugino_NatNeuro_2006	Neuron_Projection
Neuron	Glutamate	Cingulate Cortex, Somatosensory Cortex, Thalamus, Amygdala, Hippocampus	HEBP1	Hebp1	Mice	Adult Males (P57-P106)	p-value	< 1.5E-11	GABAergicNeurons	Affymetrix Microarray	Sugino_NatNeuro_2006	Neuron_Glutamate_Sugino_NatNeuro_2006	Neuron_Projection
Neuron	Glutamate	Cingulate Cortex, Somatosensory Cortex, Thalamus, Amygdala, Hippocampus	ICAM5	Icam5	Mice	Adult Males (P57-P106)	p-value	< 1.5E-11	GABAergicNeurons	Affymetrix Microarray	Sugino_NatNeuro_2006	Neuron_Glutamate_Sugino_NatNeuro_2006	Neuron_Projection
Neuron	Glutamate	Cingulate Cortex, Somatosensory Cortex, Thalamus, Amygdala, Hippocampus	ITPKA	Itpka	Mice	Adult Males (P57-P106)	p-value	< 1.5E-11	GABAergicNeurons	Affymetrix Microarray	Sugino_NatNeuro_2006	Neuron_Glutamate_Sugino_NatNeuro_2006	Neuron_Projection
Neuron	Glutamate	Cingulate Cortex, Somatosensory Cortex, Thalamus, Amygdala, Hippocampus	TRIO	Kalrn	Mice	Adult Males (P57-P106)	p-value	< 1.5E-11	GABAergicNeurons	Affymetrix Microarray	Sugino_NatNeuro_2006	Neuron_Glutamate_Sugino_NatNeuro_2006	Neuron_Projection
Neuron	Glutamate	Cingulate Cortex, Somatosensory Cortex, Thalamus, Amygdala, Hippocampus	KLF10	Klf10	Mice	Adult Males (P57-P106)	p-value	< 1.5E-11	GABAergicNeurons	Affymetrix Microarray	Sugino_NatNeuro_2006	Neuron_Glutamate_Sugino_NatNeuro_2006	Neuron_Projection
Neuron	Glutamate	Cingulate Cortex, Somatosensory Cortex, Thalamus, Amygdala, Hippocampus	KLHL3	Klhl2	Mice	Adult Males (P57-P106)	p-value	< 1.5E-11	GABAergicNeurons	Affymetrix Microarray	Sugino_NatNeuro_2006	Neuron_Glutamate_Sugino_NatNeuro_2006	Neuron_Projection
Neuron	Glutamate	Cingulate Cortex, Somatosensory Cortex, Thalamus, Amygdala, Hippocampus	KPNA5	Kpna1	Mice	Adult Males (P57-P106)	p-value	< 1.5E-11	GABAergicNeurons	Affymetrix Microarray	Sugino_NatNeuro_2006	Neuron_Glutamate_Sugino_NatNeuro_2006	Neuron_Projection
Neuron	Glutamate	Cingulate Cortex, Somatosensory Cortex, Thalamus, Amygdala, Hippocampus	LDB1	Ldb2	Mice	Adult Males (P57-P106)	p-value	< 1.5E-11	GABAergicNeurons	Affymetrix Microarray	Sugino_NatNeuro_2006	Neuron_Glutamate_Sugino_NatNeuro_2006	Neuron_Projection
Neuron	Glutamate	Cingulate Cortex, Somatosensory Cortex, Thalamus, Amygdala, Hippocampus	NA	Lgfbp6	Mice	Adult Males (P57-P106)	p-value	< 1.5E-11	GABAergicNeurons	Affymetrix Microarray	Sugino_NatNeuro_2006	Neuron_Glutamate_Sugino_NatNeuro_2006	Neuron_Projection
Neuron	Glutamate	Cingulate Cortex, Somatosensory Cortex, Thalamus, Amygdala, Hippocampus	LMO4	Lmo4	Mice	Adult Males (P57-P106)	p-value	< 1.5E-11	GABAergicNeurons	Affymetrix Microarray	Sugino_NatNeuro_2006	Neuron_Glutamate_Sugino_NatNeuro_2006	Neuron_Projection
Neuron	Glutamate	Cingulate Cortex, Somatosensory Cortex, Thalamus, Amygdala, Hippocampus	LMO7	Lmo7	Mice	Adult Males (P57-P106)	p-value	< 1.5E-11	GABAergicNeurons	Affymetrix Microarray	Sugino_NatNeuro_2006	Neuron_Glutamate_Sugino_NatNeuro_2006	Neuron_Projection
Neuron	Glutamate	Cingulate Cortex, Somatosensory Cortex, Thalamus, Amygdala, Hippocampus	ALK	Ltk	Mice	Adult Males (P57-P106)	p-value	< 1.5E-11	GABAergicNeurons	Affymetrix Microarray	Sugino_NatNeuro_2006	Neuron_Glutamate_Sugino_NatNeuro_2006	Neuron_Projection
Neuron	Glutamate	Cingulate Cortex, Somatosensory Cortex, Thalamus, Amygdala, Hippocampus	MAST3	Mast3	Mice	Adult Males (P57-P106)	p-value	< 1.5E-11	GABAergicNeurons	Affymetrix Microarray	Sugino_NatNeuro_2006	Neuron_Glutamate_Sugino_NatNeuro_2006	Neuron_Projection
Neuron	Glutamate	Cingulate Cortex, Somatosensory Cortex, Thalamus, Amygdala, Hippocampus	NEUROD2	Neurod2	Mice	Adult Males (P57-P106)	p-value	< 1.5E-11	GABAergicNeurons	Affymetrix Microarray	Sugino_NatNeuro_2006	Neuron_Glutamate_Sugino_NatNeuro_2006	Neuron_Projection
Neuron	Glutamate	Cingulate Cortex, Somatosensory Cortex, Thalamus, Amygdala, Hippocampus	NEUROD6	Neurod6	Mice	Adult Males (P57-P106)	p-value	< 1.5E-11	GABAergicNeurons	Affymetrix Microarray	Sugino_NatNeuro_2006	Neuron_Glutamate_Sugino_NatNeuro_2006	Neuron_Projection
Neuron	Glutamate	Cingulate Cortex, Somatosensory Cortex, Thalamus, Amygdala, Hippocampus	NPHP1	Nphp1	Mice	Adult Males (P57-P106)	p-value	< 1.5E-11	GABAergicNeurons	Affymetrix Microarray	Sugino_NatNeuro_2006	Neuron_Glutamate_Sugino_NatNeuro_2006	Neuron_Projection
Neuron	Glutamate	Cingulate Cortex, Somatosensory Cortex, Thalamus, Amygdala, Hippocampus	NRGN	Nrgn	Mice	Adult Males (P57-P106)	p-value	< 1.5E-11	GABAergicNeurons	Affymetrix Microarray	Sugino_NatNeuro_2006	Neuron_Glutamate_Sugino_NatNeuro_2006	Neuron_Projection
Neuron	Glutamate	Cingulate Cortex, Somatosensory Cortex, Thalamus, Amygdala, Hippocampus	NUP58	Nupl1	Mice	Adult Males (P57-P106)	p-value	< 1.5E-11	GABAergicNeurons	Affymetrix Microarray	Sugino_NatNeuro_2006	Neuron_Glutamate_Sugino_NatNeuro_2006	Neuron_Projection
Neuron	Glutamate	Cingulate Cortex, Somatosensory Cortex, Thalamus, Amygdala, Hippocampus	PPP3CC	Ppp3ca	Mice	Adult Males (P57-P106)	p-value	< 1.5E-11	GABAergicNeurons	Affymetrix Microarray	Sugino_NatNeuro_2006	Neuron_Glutamate_Sugino_NatNeuro_2006	Neuron_Projection
Neuron	Glutamate	Cingulate Cortex, Somatosensory Cortex, Thalamus, Amygdala, Hippocampus	CD6	Prss12	Mice	Adult Males (P57-P106)	p-value	< 1.5E-11	GABAergicNeurons	Affymetrix Microarray	Sugino_NatNeuro_2006	Neuron_Glutamate_Sugino_NatNeuro_2006	Neuron_Projection
Neuron	Glutamate	Cingulate Cortex, Somatosensory Cortex, Thalamus, Amygdala, Hippocampus	PTK2	Ptk2	Mice	Adult Males (P57-P106)	p-value	< 1.5E-11	GABAergicNeurons	Affymetrix Microarray	Sugino_NatNeuro_2006	Neuron_Glutamate_Sugino_NatNeuro_2006	Neuron_Projection
Neuron	Glutamate	Cingulate Cortex, Somatosensory Cortex, Thalamus, Amygdala, Hippocampus	PTK2B	Ptk2b	Mice	Adult Males (P57-P106)	p-value	< 1.5E-11	GABAergicNeurons	Affymetrix Microarray	Sugino_NatNeuro_2006	Neuron_Glutamate_Sugino_NatNeuro_2006	Neuron_Projection
Neuron	Glutamate	Cingulate Cortex, Somatosensory Cortex, Thalamus, Amygdala, Hippocampus	NA	Ptpns1	Mice	Adult Males (P57-P106)	p-value	< 1.5E-11	GABAergicNeurons	Affymetrix Microarray	Sugino_NatNeuro_2006	Neuron_Glutamate_Sugino_NatNeuro_2006	Neuron_Projection
Neuron	Glutamate	Cingulate Cortex, Somatosensory Cortex, Thalamus, Amygdala, Hippocampus	RAP2A	Rap2b	Mice	Adult Males (P57-P106)	p-value	< 1.5E-11	GABAergicNeurons	Affymetrix Microarray	Sugino_NatNeuro_2006	Neuron_Glutamate_Sugino_NatNeuro_2006	Neuron_Projection
Neuron	Glutamate	Cingulate Cortex, Somatosensory Cortex, Thalamus, Amygdala, Hippocampus	RASA4	Rasal1	Mice	Adult Males (P57-P106)	p-value	< 1.5E-11	GABAergicNeurons	Affymetrix Microarray	Sugino_NatNeuro_2006	Neuron_Glutamate_Sugino_NatNeuro_2006	Neuron_Projection
Neuron	Glutamate	Cingulate Cortex, Somatosensory Cortex, Thalamus, Amygdala, Hippocampus	RIN1	Rin1	Mice	Adult Males (P57-P106)	p-value	< 1.5E-11	GABAergicNeurons	Affymetrix Microarray	Sugino_NatNeuro_2006	Neuron_Glutamate_Sugino_NatNeuro_2006	Neuron_Projection
Neuron	Glutamate	Cingulate Cortex, Somatosensory Cortex, Thalamus, Amygdala, Hippocampus	SKIL	Skil	Mice	Adult Males (P57-P106)	p-value	< 1.5E-11	GABAergicNeurons	Affymetrix Microarray	Sugino_NatNeuro_2006	Neuron_Glutamate_Sugino_NatNeuro_2006	Neuron_Projection
Neuron	Glutamate	Cingulate Cortex, Somatosensory Cortex, Thalamus, Amygdala, Hippocampus	SRR	Srr	Mice	Adult Males (P57-P106)	p-value	< 1.5E-11	GABAergicNeurons	Affymetrix Microarray	Sugino_NatNeuro_2006	Neuron_Glutamate_Sugino_NatNeuro_2006	Neuron_Projection
Neuron	Glutamate	Cingulate Cortex, Somatosensory Cortex, Thalamus, Amygdala, Hippocampus	ST3GAL5	St3gal5	Mice	Adult Males (P57-P106)	p-value	< 1.5E-11	GABAergicNeurons	Affymetrix Microarray	Sugino_NatNeuro_2006	Neuron_Glutamate_Sugino_NatNeuro_2006	Neuron_Projection
Neuron	Glutamate	Cingulate Cortex, Somatosensory Cortex, Thalamus, Amygdala, Hippocampus	STX1B	Stx1a	Mice	Adult Males (P57-P106)	p-value	< 1.5E-11	GABAergicNeurons	Affymetrix Microarray	Sugino_NatNeuro_2006	Neuron_Glutamate_Sugino_NatNeuro_2006	Neuron_Projection
Neuron	Glutamate	Cingulate Cortex, Somatosensory Cortex, Thalamus, Amygdala, Hippocampus	SYNPO	Synpo	Mice	Adult Males (P57-P106)	p-value	< 1.5E-11	GABAergicNeurons	Affymetrix Microarray	Sugino_NatNeuro_2006	Neuron_Glutamate_Sugino_NatNeuro_2006	Neuron_Projection
Neuron	Glutamate	Cingulate Cortex, Somatosensory Cortex, Thalamus, Amygdala, Hippocampus	TBX19	T	Mice	Adult Males (P57-P106)	p-value	< 1.5E-11	GABAergicNeurons	Affymetrix Microarray	Sugino_NatNeuro_2006	Neuron_Glutamate_Sugino_NatNeuro_2006	Neuron_Projection
Neuron	Glutamate	Cingulate Cortex, Somatosensory Cortex, Thalamus, Amygdala, Hippocampus	TESC	Tesc	Mice	Adult Males (P57-P106)	p-value	< 1.5E-11	GABAergicNeurons	Affymetrix Microarray	Sugino_NatNeuro_2006	Neuron_Glutamate_Sugino_NatNeuro_2006	Neuron_Projection
Neuron	Glutamate	Cingulate Cortex, Somatosensory Cortex, Thalamus, Amygdala, Hippocampus	TJP2	Tjp1	Mice	Adult Males (P57-P106)	p-value	< 1.5E-11	GABAergicNeurons	Affymetrix Microarray	Sugino_NatNeuro_2006	Neuron_Glutamate_Sugino_NatNeuro_2006	Neuron_Projection
Neuron	Glutamate	Cingulate Cortex, Somatosensory Cortex, Thalamus, Amygdala, Hippocampus	TYRO3	Tyro3	Mice	Adult Males (P57-P106)	p-value	< 1.5E-11	GABAergicNeurons	Affymetrix Microarray	Sugino_NatNeuro_2006	Neuron_Glutamate_Sugino_NatNeuro_2006	Neuron_Projection
Neuron	Glutamate	Cingulate Cortex, Somatosensory Cortex, Thalamus, Amygdala, Hippocampus	NA	Zfp179	Mice	Adult Males (P57-P106)	p-value	< 1.5E-11	GABAergicNeurons	Affymetrix Microarray	Sugino_NatNeuro_2006	Neuron_Glutamate_Sugino_NatNeuro_2006	Neuron_Projection
Neuron	Glutamate	Cingulate Cortex, Somatosensory Cortex, Thalamus, Amygdala, Hippocampus	NA	Zfp238	Mice	Adult Males (P57-P106)	p-value	< 1.5E-11	GABAergicNeurons	Affymetrix Microarray	Sugino_NatNeuro_2006	Neuron_Glutamate_Sugino_NatNeuro_2006	Neuron_Projection
Neuron	Glutamate	Cingulate Cortex, Somatosensory Cortex, Thalamus, Amygdala, Hippocampus	NA	Zfp312	Mice	Adult Males (P57-P106)	p-value	< 1.5E-11	GABAergicNeurons	Affymetrix Microarray	Sugino_NatNeuro_2006	Neuron_Glutamate_Sugino_NatNeuro_2006	Neuron_Projection
Neuron	Interneuron_CORT	Cortex	NA	1442650_at	Mice	UNK	Rank	Top 25	Other Identified Cell Types	TRAP+Affymetrix Microarray	Doyle_Cell_2008	Neuron_Interneuron_CORT_Doyle_Cell_2008	Neuron_Interneuron
Neuron	Interneuron_CORT	Cortex	NA	1447819_x_at	Mice	UNK	Rank	Top 25	Other Identified Cell Types	TRAP+Affymetrix Microarray	Doyle_Cell_2008	Neuron_Interneuron_CORT_Doyle_Cell_2008	Neuron_Interneuron
Neuron	Interneuron_CORT	Cortex	NA	2900040j22rik	Mice	UNK	Rank	Top 25	Other Identified Cell Types	TRAP+Affymetrix Microarray	Doyle_Cell_2008	Neuron_Interneuron_CORT_Doyle_Cell_2008	Neuron_Interneuron
Neuron	Interneuron_CORT	Cortex	NA	4930529m08rik	Mice	UNK	Rank	Top 25	Other Identified Cell Types	TRAP+Affymetrix Microarray	Doyle_Cell_2008	Neuron_Interneuron_CORT_Doyle_Cell_2008	Neuron_Interneuron
Neuron	Interneuron_CORT	Cortex	NA	4933401h06rik	Mice	UNK	Rank	Top 25	Other Identified Cell Types	TRAP+Affymetrix Microarray	Doyle_Cell_2008	Neuron_Interneuron_CORT_Doyle_Cell_2008	Neuron_Interneuron
Neuron	Interneuron_CORT	Cortex	NA	A230058f20rik	Mice	UNK	Rank	Top 25	Other Identified Cell Types	TRAP+Affymetrix Microarray	Doyle_Cell_2008	Neuron_Interneuron_CORT_Doyle_Cell_2008	Neuron_Interneuron
Neuron	Interneuron_CORT	Cortex	AKR1D1	Akr1c18	Mice	UNK	Rank	Top 25	Other Identified Cell Types	TRAP+Affymetrix Microarray	Doyle_Cell_2008	Neuron_Interneuron_CORT_Doyle_Cell_2008	Neuron_Interneuron
Neuron	Interneuron_CORT	Cortex	ATF4	Atf4	Mice	UNK	Rank	Top 25	Other Identified Cell Types	TRAP+Affymetrix Microarray	Doyle_Cell_2008	Neuron_Interneuron_CORT_Doyle_Cell_2008	Neuron_Interneuron
Neuron	Interneuron_CORT	Cortex	CASP14	Casp14	Mice	UNK	Rank	Top 25	Other Identified Cell Types	TRAP+Affymetrix Microarray	Doyle_Cell_2008	Neuron_Interneuron_CORT_Doyle_Cell_2008	Neuron_Interneuron
Neuron	Interneuron_CORT	Cortex	CCT4	Cct4	Mice	UNK	Rank	Top 25	Other Identified Cell Types	TRAP+Affymetrix Microarray	Doyle_Cell_2008	Neuron_Interneuron_CORT_Doyle_Cell_2008	Neuron_Interneuron
Neuron	Interneuron_CORT	Cortex	CORT	Cort	Mice	UNK	Rank	Top 25	Other Identified Cell Types	TRAP+Affymetrix Microarray	Doyle_Cell_2008	Neuron_Interneuron_CORT_Doyle_Cell_2008	Neuron_Interneuron
Neuron	Interneuron_CORT	Cortex	CRHBP	Crhbp	Mice	UNK	Rank	Top 25	Other Identified Cell Types	TRAP+Affymetrix Microarray	Doyle_Cell_2008	Neuron_Interneuron_CORT_Doyle_Cell_2008	Neuron_Interneuron
Neuron	Interneuron_CORT	Cortex	DDX17	Ddx5	Mice	UNK	Rank	Top 25	Other Identified Cell Types	TRAP+Affymetrix Microarray	Doyle_Cell_2008	Neuron_Interneuron_CORT_Doyle_Cell_2008	Neuron_Interneuron
Neuron	Interneuron_CORT	Cortex	MID2	Mid1	Mice	UNK	Rank	Top 25	Other Identified Cell Types	TRAP+Affymetrix Microarray	Doyle_Cell_2008	Neuron_Interneuron_CORT_Doyle_Cell_2008	Neuron_Interneuron
Neuron	Interneuron_CORT	Cortex	MOXD1	Moxd1	Mice	UNK	Rank	Top 25	Other Identified Cell Types	TRAP+Affymetrix Microarray	Doyle_Cell_2008	Neuron_Interneuron_CORT_Doyle_Cell_2008	Neuron_Interneuron
Neuron	Interneuron_CORT	Cortex	NTNG2	Ntng2	Mice	UNK	Rank	Top 25	Other Identified Cell Types	TRAP+Affymetrix Microarray	Doyle_Cell_2008	Neuron_Interneuron_CORT_Doyle_Cell_2008	Neuron_Interneuron
Neuron	Interneuron_CORT	Cortex	R3HDM2	R3hdm1	Mice	UNK	Rank	Top 25	Other Identified Cell Types	TRAP+Affymetrix Microarray	Doyle_Cell_2008	Neuron_Interneuron_CORT_Doyle_Cell_2008	Neuron_Interneuron
Neuron	Interneuron_CORT	Cortex	RBP4	Rbp4	Mice	UNK	Rank	Top 25	Other Identified Cell Types	TRAP+Affymetrix Microarray	Doyle_Cell_2008	Neuron_Interneuron_CORT_Doyle_Cell_2008	Neuron_Interneuron
Neuron	Interneuron_CORT	Cortex	SCNN1A	Scnn1a	Mice	UNK	Rank	Top 25	Other Identified Cell Types	TRAP+Affymetrix Microarray	Doyle_Cell_2008	Neuron_Interneuron_CORT_Doyle_Cell_2008	Neuron_Interneuron
Neuron	Interneuron_CORT	Cortex	SHMT1	Shmt2	Mice	UNK	Rank	Top 25	Other Identified Cell Types	TRAP+Affymetrix Microarray	Doyle_Cell_2008	Neuron_Interneuron_CORT_Doyle_Cell_2008	Neuron_Interneuron
Neuron	Interneuron_CORT	Cortex	SLC5A1	Slc5a9	Mice	UNK	Rank	Top 25	Other Identified Cell Types	TRAP+Affymetrix Microarray	Doyle_Cell_2008	Neuron_Interneuron_CORT_Doyle_Cell_2008	Neuron_Interneuron
Neuron	Interneuron_CORT	Cortex	SS18L1	Ss18l1	Mice	UNK	Rank	Top 25	Other Identified Cell Types	TRAP+Affymetrix Microarray	Doyle_Cell_2008	Neuron_Interneuron_CORT_Doyle_Cell_2008	Neuron_Interneuron
Neuron	Interneuron_CORT	Cortex	SST	Sst	Mice	UNK	Rank	Top 25	Other Identified Cell Types	TRAP+Affymetrix Microarray	Doyle_Cell_2008	Neuron_Interneuron_CORT_Doyle_Cell_2008	Neuron_Interneuron
Neuron	Interneuron_CORT	Cortex	NA	Tacstd1	Mice	UNK	Rank	Top 25	Other Identified Cell Types	TRAP+Affymetrix Microarray	Doyle_Cell_2008	Neuron_Interneuron_CORT_Doyle_Cell_2008	Neuron_Interneuron
Neuron	Interneuron_CORT	Cortex	TNRC6B	Tnrc6a	Mice	UNK	Rank	Top 25	Other Identified Cell Types	TRAP+Affymetrix Microarray	Doyle_Cell_2008	Neuron_Interneuron_CORT_Doyle_Cell_2008	Neuron_Interneuron
Neuron	Interneuron	S1 Cortex, CA1 Hippocampus	MARCH9	March9	Mice	P21-P31	Enrichment	99.9% posterior probability	Other cortical cell types	RNAseq	Zeisel_Science_2015	Neuron_Interneuron_Zeisel_Science_2015	Neuron_Interneuron
Neuron	Interneuron	S1 Cortex, CA1 Hippocampus	NA	1700023f06rik	Mice	P21-P31	Enrichment	99.9% posterior probability	Other cortical cell types	RNAseq	Zeisel_Science_2015	Neuron_Interneuron_Zeisel_Science_2015	Neuron_Interneuron
Neuron	Interneuron	S1 Cortex, CA1 Hippocampus	C11orf52	2310030g06rik	Mice	P21-P31	Enrichment	99.9% posterior probability	Other cortical cell types	RNAseq	Zeisel_Science_2015	Neuron_Interneuron_Zeisel_Science_2015	Neuron_Interneuron
Neuron	Interneuron	S1 Cortex, CA1 Hippocampus	NA	2310042e22rik	Mice	P21-P31	Enrichment	99.9% posterior probability	Other cortical cell types	RNAseq	Zeisel_Science_2015	Neuron_Interneuron_Zeisel_Science_2015	Neuron_Interneuron
Neuron	Interneuron	S1 Cortex, CA1 Hippocampus	CHMP1A	2610002m06rik	Mice	P21-P31	Enrichment	99.9% posterior probability	Other cortical cell types	RNAseq	Zeisel_Science_2015	Neuron_Interneuron_Zeisel_Science_2015	Neuron_Interneuron
Neuron	Interneuron	S1 Cortex, CA1 Hippocampus	NA	2610203c20rik	Mice	P21-P31	Enrichment	99.9% posterior probability	Other cortical cell types	RNAseq	Zeisel_Science_2015	Neuron_Interneuron_Zeisel_Science_2015	Neuron_Interneuron
Neuron	Interneuron	S1 Cortex, CA1 Hippocampus	NA	2900056m20rik	Mice	P21-P31	Enrichment	99.9% posterior probability	Other cortical cell types	RNAseq	Zeisel_Science_2015	Neuron_Interneuron_Zeisel_Science_2015	Neuron_Interneuron
Neuron	Interneuron	S1 Cortex, CA1 Hippocampus	C17orf100	4930563e22rik	Mice	P21-P31	Enrichment	99.9% posterior probability	Other cortical cell types	RNAseq	Zeisel_Science_2015	Neuron_Interneuron_Zeisel_Science_2015	Neuron_Interneuron
Neuron	Interneuron	S1 Cortex, CA1 Hippocampus	NA	5330434g04rik	Mice	P21-P31	Enrichment	99.9% posterior probability	Other cortical cell types	RNAseq	Zeisel_Science_2015	Neuron_Interneuron_Zeisel_Science_2015	Neuron_Interneuron
Neuron	Interneuron	S1 Cortex, CA1 Hippocampus	NA	6330409d20rik	Mice	P21-P31	Enrichment	99.9% posterior probability	Other cortical cell types	RNAseq	Zeisel_Science_2015	Neuron_Interneuron_Zeisel_Science_2015	Neuron_Interneuron
Neuron	Interneuron	S1 Cortex, CA1 Hippocampus	KIAA1456	6430573f11rik	Mice	P21-P31	Enrichment	99.9% posterior probability	Other cortical cell types	RNAseq	Zeisel_Science_2015	Neuron_Interneuron_Zeisel_Science_2015	Neuron_Interneuron
Neuron	Interneuron	S1 Cortex, CA1 Hippocampus	NA	A330076h08rik	Mice	P21-P31	Enrichment	99.9% posterior probability	Other cortical cell types	RNAseq	Zeisel_Science_2015	Neuron_Interneuron_Zeisel_Science_2015	Neuron_Interneuron
Neuron	Interneuron	S1 Cortex, CA1 Hippocampus	NA	A330102i10rik	Mice	P21-P31	Enrichment	99.9% posterior probability	Other cortical cell types	RNAseq	Zeisel_Science_2015	Neuron_Interneuron_Zeisel_Science_2015	Neuron_Interneuron
Neuron	Interneuron	S1 Cortex, CA1 Hippocampus	NA	A430107p09rik	Mice	P21-P31	Enrichment	99.9% posterior probability	Other cortical cell types	RNAseq	Zeisel_Science_2015	Neuron_Interneuron_Zeisel_Science_2015	Neuron_Interneuron
Neuron	Interneuron	S1 Cortex, CA1 Hippocampus	NA	A530058n18rik	Mice	P21-P31	Enrichment	99.9% posterior probability	Other cortical cell types	RNAseq	Zeisel_Science_2015	Neuron_Interneuron_Zeisel_Science_2015	Neuron_Interneuron
Neuron	Interneuron	S1 Cortex, CA1 Hippocampus	NA	A830082n09rik	Mice	P21-P31	Enrichment	99.9% posterior probability	Other cortical cell types	RNAseq	Zeisel_Science_2015	Neuron_Interneuron_Zeisel_Science_2015	Neuron_Interneuron
Neuron	Interneuron	S1 Cortex, CA1 Hippocampus	BCHE	Ache	Mice	P21-P31	Enrichment	99.9% posterior probability	Other cortical cell types	RNAseq	Zeisel_Science_2015	Neuron_Interneuron_Zeisel_Science_2015	Neuron_Interneuron
Neuron	Interneuron	S1 Cortex, CA1 Hippocampus	ACOT7	Acot7	Mice	P21-P31	Enrichment	99.9% posterior probability	Other cortical cell types	RNAseq	Zeisel_Science_2015	Neuron_Interneuron_Zeisel_Science_2015	Neuron_Interneuron
Neuron	Interneuron	S1 Cortex, CA1 Hippocampus	ADAMTS19	Adamts17	Mice	P21-P31	Enrichment	99.9% posterior probability	Other cortical cell types	RNAseq	Zeisel_Science_2015	Neuron_Interneuron_Zeisel_Science_2015	Neuron_Interneuron
Neuron	Interneuron	S1 Cortex, CA1 Hippocampus	ADAR	Adar	Mice	P21-P31	Enrichment	99.9% posterior probability	Other cortical cell types	RNAseq	Zeisel_Science_2015	Neuron_Interneuron_Zeisel_Science_2015	Neuron_Interneuron
Neuron	Interneuron	S1 Cortex, CA1 Hippocampus	AFAP1	Afap1	Mice	P21-P31	Enrichment	99.9% posterior probability	Other cortical cell types	RNAseq	Zeisel_Science_2015	Neuron_Interneuron_Zeisel_Science_2015	Neuron_Interneuron
Neuron	Interneuron	S1 Cortex, CA1 Hippocampus	AGTPBP1	Agtpbp1	Mice	P21-P31	Enrichment	99.9% posterior probability	Other cortical cell types	RNAseq	Zeisel_Science_2015	Neuron_Interneuron_Zeisel_Science_2015	Neuron_Interneuron
Neuron	Interneuron	S1 Cortex, CA1 Hippocampus	NA	Ai504432	Mice	P21-P31	Enrichment	99.9% posterior probability	Other cortical cell types	RNAseq	Zeisel_Science_2015	Neuron_Interneuron_Zeisel_Science_2015	Neuron_Interneuron
Neuron	Interneuron	S1 Cortex, CA1 Hippocampus	NA	Ai854703	Mice	P21-P31	Enrichment	99.9% posterior probability	Other cortical cell types	RNAseq	Zeisel_Science_2015	Neuron_Interneuron_Zeisel_Science_2015	Neuron_Interneuron
Neuron	Interneuron	S1 Cortex, CA1 Hippocampus	AKAP7	Akap7	Mice	P21-P31	Enrichment	99.9% posterior probability	Other cortical cell types	RNAseq	Zeisel_Science_2015	Neuron_Interneuron_Zeisel_Science_2015	Neuron_Interneuron
Neuron	Interneuron	S1 Cortex, CA1 Hippocampus	ALG2	Alg2	Mice	P21-P31	Enrichment	99.9% posterior probability	Other cortical cell types	RNAseq	Zeisel_Science_2015	Neuron_Interneuron_Zeisel_Science_2015	Neuron_Interneuron
Neuron	Interneuron	S1 Cortex, CA1 Hippocampus	LTK	Alk	Mice	P21-P31	Enrichment	99.9% posterior probability	Other cortical cell types	RNAseq	Zeisel_Science_2015	Neuron_Interneuron_Zeisel_Science_2015	Neuron_Interneuron
Neuron	Interneuron	S1 Cortex, CA1 Hippocampus	ANK2	Ank1	Mice	P21-P31	Enrichment	99.9% posterior probability	Other cortical cell types	RNAseq	Zeisel_Science_2015	Neuron_Interneuron_Zeisel_Science_2015	Neuron_Interneuron
Neuron	Interneuron	S1 Cortex, CA1 Hippocampus	ANKRD34B	Ankrd34b	Mice	P21-P31	Enrichment	99.9% posterior probability	Other cortical cell types	RNAseq	Zeisel_Science_2015	Neuron_Interneuron_Zeisel_Science_2015	Neuron_Interneuron
Neuron	Interneuron	S1 Cortex, CA1 Hippocampus	ANKRD55	Ankrd55	Mice	P21-P31	Enrichment	99.9% posterior probability	Other cortical cell types	RNAseq	Zeisel_Science_2015	Neuron_Interneuron_Zeisel_Science_2015	Neuron_Interneuron
Neuron	Interneuron	S1 Cortex, CA1 Hippocampus	ANKRD6	Ankrd6	Mice	P21-P31	Enrichment	99.9% posterior probability	Other cortical cell types	RNAseq	Zeisel_Science_2015	Neuron_Interneuron_Zeisel_Science_2015	Neuron_Interneuron
Neuron	Interneuron	S1 Cortex, CA1 Hippocampus	APBA2	Apba1	Mice	P21-P31	Enrichment	99.9% posterior probability	Other cortical cell types	RNAseq	Zeisel_Science_2015	Neuron_Interneuron_Zeisel_Science_2015	Neuron_Interneuron
Neuron	Interneuron	S1 Cortex, CA1 Hippocampus	BRAF	Araf	Mice	P21-P31	Enrichment	99.9% posterior probability	Other cortical cell types	RNAseq	Zeisel_Science_2015	Neuron_Interneuron_Zeisel_Science_2015	Neuron_Interneuron
Neuron	Interneuron	S1 Cortex, CA1 Hippocampus	ARHGAP24	Arhgap24	Mice	P21-P31	Enrichment	99.9% posterior probability	Other cortical cell types	RNAseq	Zeisel_Science_2015	Neuron_Interneuron_Zeisel_Science_2015	Neuron_Interneuron
Neuron	Interneuron	S1 Cortex, CA1 Hippocampus	ARMCX2	Armcx2	Mice	P21-P31	Enrichment	99.9% posterior probability	Other cortical cell types	RNAseq	Zeisel_Science_2015	Neuron_Interneuron_Zeisel_Science_2015	Neuron_Interneuron
Neuron	Interneuron	S1 Cortex, CA1 Hippocampus	ARMCX4	Armcx4	Mice	P21-P31	Enrichment	99.9% posterior probability	Other cortical cell types	RNAseq	Zeisel_Science_2015	Neuron_Interneuron_Zeisel_Science_2015	Neuron_Interneuron
Neuron	Interneuron	S1 Cortex, CA1 Hippocampus	ARNT	Arnt2	Mice	P21-P31	Enrichment	99.9% posterior probability	Other cortical cell types	RNAseq	Zeisel_Science_2015	Neuron_Interneuron_Zeisel_Science_2015	Neuron_Interneuron
Neuron	Interneuron	S1 Cortex, CA1 Hippocampus	ARRB2	Arrb1	Mice	P21-P31	Enrichment	99.9% posterior probability	Other cortical cell types	RNAseq	Zeisel_Science_2015	Neuron_Interneuron_Zeisel_Science_2015	Neuron_Interneuron
Neuron	Interneuron	S1 Cortex, CA1 Hippocampus	ARX	Arx	Mice	P21-P31	Enrichment	99.9% posterior probability	Other cortical cell types	RNAseq	Zeisel_Science_2015	Neuron_Interneuron_Zeisel_Science_2015	Neuron_Interneuron
Neuron	Interneuron	S1 Cortex, CA1 Hippocampus	SPCS3	Arxes1	Mice	P21-P31	Enrichment	99.9% posterior probability	Other cortical cell types	RNAseq	Zeisel_Science_2015	Neuron_Interneuron_Zeisel_Science_2015	Neuron_Interneuron
Neuron	Interneuron	S1 Cortex, CA1 Hippocampus	NA	B230216g23rik	Mice	P21-P31	Enrichment	99.9% posterior probability	Other cortical cell types	RNAseq	Zeisel_Science_2015	Neuron_Interneuron_Zeisel_Science_2015	Neuron_Interneuron
Neuron	Interneuron	S1 Cortex, CA1 Hippocampus	B4GALT6	B4galt5	Mice	P21-P31	Enrichment	99.9% posterior probability	Other cortical cell types	RNAseq	Zeisel_Science_2015	Neuron_Interneuron_Zeisel_Science_2015	Neuron_Interneuron
Neuron	Interneuron	S1 Cortex, CA1 Hippocampus	NA	B630019k06rik	Mice	P21-P31	Enrichment	99.9% posterior probability	Other cortical cell types	RNAseq	Zeisel_Science_2015	Neuron_Interneuron_Zeisel_Science_2015	Neuron_Interneuron
Neuron	Interneuron	S1 Cortex, CA1 Hippocampus	BAIAP2L2	Baiap2l2	Mice	P21-P31	Enrichment	99.9% posterior probability	Other cortical cell types	RNAseq	Zeisel_Science_2015	Neuron_Interneuron_Zeisel_Science_2015	Neuron_Interneuron
Neuron	Interneuron	S1 Cortex, CA1 Hippocampus	BAIAP3	Baiap3	Mice	P21-P31	Enrichment	99.9% posterior probability	Other cortical cell types	RNAseq	Zeisel_Science_2015	Neuron_Interneuron_Zeisel_Science_2015	Neuron_Interneuron
Neuron	Interneuron	S1 Cortex, CA1 Hippocampus	NA	Bc005764	Mice	P21-P31	Enrichment	99.9% posterior probability	Other cortical cell types	RNAseq	Zeisel_Science_2015	Neuron_Interneuron_Zeisel_Science_2015	Neuron_Interneuron
Neuron	Interneuron	S1 Cortex, CA1 Hippocampus	C17orf53	Bc030867	Mice	P21-P31	Enrichment	99.9% posterior probability	Other cortical cell types	RNAseq	Zeisel_Science_2015	Neuron_Interneuron_Zeisel_Science_2015	Neuron_Interneuron
Neuron	Interneuron	S1 Cortex, CA1 Hippocampus	BCAT1	Bcat1	Mice	P21-P31	Enrichment	99.9% posterior probability	Other cortical cell types	RNAseq	Zeisel_Science_2015	Neuron_Interneuron_Zeisel_Science_2015	Neuron_Interneuron
Neuron	Interneuron	S1 Cortex, CA1 Hippocampus	BEAN1	Bean1	Mice	P21-P31	Enrichment	99.9% posterior probability	Other cortical cell types	RNAseq	Zeisel_Science_2015	Neuron_Interneuron_Zeisel_Science_2015	Neuron_Interneuron
Neuron	Interneuron	S1 Cortex, CA1 Hippocampus	BLCAP	Blcap	Mice	P21-P31	Enrichment	99.9% posterior probability	Other cortical cell types	RNAseq	Zeisel_Science_2015	Neuron_Interneuron_Zeisel_Science_2015	Neuron_Interneuron
Neuron	Interneuron	S1 Cortex, CA1 Hippocampus	BMP3	Bmp3	Mice	P21-P31	Enrichment	99.9% posterior probability	Other cortical cell types	RNAseq	Zeisel_Science_2015	Neuron_Interneuron_Zeisel_Science_2015	Neuron_Interneuron
Neuron	Interneuron	S1 Cortex, CA1 Hippocampus	ABTB2	Btbd11	Mice	P21-P31	Enrichment	99.9% posterior probability	Other cortical cell types	RNAseq	Zeisel_Science_2015	Neuron_Interneuron_Zeisel_Science_2015	Neuron_Interneuron
Neuron	Interneuron	S1 Cortex, CA1 Hippocampus	BTBD1	Btbd2	Mice	P21-P31	Enrichment	99.9% posterior probability	Other cortical cell types	RNAseq	Zeisel_Science_2015	Neuron_Interneuron_Zeisel_Science_2015	Neuron_Interneuron
Neuron	Interneuron	S1 Cortex, CA1 Hippocampus	C1QL3	C1ql1	Mice	P21-P31	Enrichment	99.9% posterior probability	Other cortical cell types	RNAseq	Zeisel_Science_2015	Neuron_Interneuron_Zeisel_Science_2015	Neuron_Interneuron
Neuron	Interneuron	S1 Cortex, CA1 Hippocampus	CACNG7	Cacng5	Mice	P21-P31	Enrichment	99.9% posterior probability	Other cortical cell types	RNAseq	Zeisel_Science_2015	Neuron_Interneuron_Zeisel_Science_2015	Neuron_Interneuron
[truncated: 1,384 more rows]
