# Supplementary material for: Inference of cell type content from human brain transcriptomic datasets illuminates the effects of age, manner of death, dissection, and psychiatric diagnosis
Source: PLoS One. 2018 Jul 17;13(7):e0200003. doi: 10.1371/journal.pone.0200003 (PMC6049916; doi:10.1371/journal.pone.0200003)
Supplement: S2 Table — This excel file contains two worksheets. The first includes the average consolidated cell type index for 10 primary cell types for all 160 brain regions included in the Allen Brain Atlas. The second spreadsheet contains the standard error (SE) for the averages in the first worksheet. (XLSX) [file pone.0200003.s003.xlsx]

## Sheet: Mean
	abducens nucleus	amygdalohippocampal transition zone	angular gyrus	anterior group of nuclei	anterior hypothalamic area	anterior orbital gyrus	arcuate nucleus of medulla	arcuate nucleus of the hypothalamus	basolateral nucleus	basomedial nucleus	body of the caudate nucleus	CA1 field	CA2 field	CA3 field	CA4 field	caudal group of intralaminar nuclei	central glial substance	central gray of the pons	central gray substance of midbrain	central medullary reticular group	central nucleus	choroid plexus of the lateral ventricle	cingulate gyrus, frontal part	cingulate gyrus, parietal part	cingulate gyrus, retrosplenial part	cingulum bundle	claustrum	cochlear nuclei	corpus callosum	cortico-medial group	crus I	crus II	cuneate nucleus	cuneus	dentate gyrus	dentate nucleus	dorsal lateral geneiculate nucleus	dorsal motor nucleus of the vagus	dorsomedial hypothalamic nucleus	Edinger-Westphal nucleus	emboliform nucleus	facial motor nucleus	fastigial nucleus	frontal operculum	frontal pole	fusiform gyrus	gigantocellular group	globose nucleus	globus pallidus, external segment
Astrocyte	-0.071751	0.570715	-0.05323	0.125826	0.374311	-0.121705	-0.38349	0.110526	0.624466	0.67664	0.371522	0.0698645	-0.462793	-0.117543	0.511931	0.472459	0.810378	0.297193	0.590173	0.207264	0.581277	-0.311684	0.222438	0.00341888	-0.025948	-0.167379	0.0238123	-0.349003	-0.405332	0.695105	-0.614755	-0.683563	0.434128	-0.311808	-0.607157	-0.322905	0.0633498	0.361643	0.248316	0.206512	-0.159168	0.261601	-0.071416	-0.184092	-0.0317704	0.09668	0.0923853	-0.0732646	0.710097
Endothelial	0.241798	0.144458	-0.19027	0.225664	0.158448	-0.31221	0.218201	-0.311947	0.33655	0.21229	0.0548313	0.143439	-0.125443	-0.0113927	0.198576	0.338441	0.189881	0.115058	0.229073	0.467345	-0.0538826	0.775872	-0.00128249	-0.118216	-0.0871921	0.191546	0.218879	0.156882	-0.241077	0.278669	-0.400854	-0.527596	0.764946	-0.140364	-0.434594	0.612036	0.361036	0.235723	-0.14114	0.372589	0.493943	0.318558	0.685238	-0.245979	-0.292263	-0.136218	0.4071	0.54692	0.330608
Microglia	0.139275	0.290193	-0.263784	0.29711	0.30021	-0.346969	0.832529	-0.366417	0.226229	0.169045	0.0997743	0.0269081	-0.475456	-0.26759	0.191989	0.343012	0.429327	0.96486	0.218844	0.562073	-0.0786598	0.795571	-0.171684	-0.352169	-0.0971771	0.926132	0.127734	0.811633	0.985305	0.279732	-0.698425	-0.787263	0.801072	-0.545656	-0.97148	0.838477	0.00128139	0.237128	0.0169439	0.179394	0.868263	0.129551	0.869481	-0.28446	-0.250618	-0.199607	0.402615	0.770623	0.895184
Mural	0.149047	0.184494	-0.199054	0.263887	0.321839	-0.374475	-0.0101591	-0.00507872	0.420183	0.332276	0.186814	0.0171298	-0.292452	-0.0109474	0.278257	0.443352	0.568148	0.214385	0.313093	0.481299	0.074113	0.367584	-0.138386	-0.174106	-0.230509	0.0385006	0.264947	0.0377272	-0.346193	0.374747	-0.479473	-0.552024	0.561375	-0.291842	-0.170193	0.318377	0.141601	0.487517	0.149031	0.384314	0.369524	0.226459	0.508849	-0.231173	-0.354282	-0.0903874	0.393029	0.420217	0.320223
Neuron_All	-0.460427	0.352599	0.234567	0.0889316	0.0398693	0.0605473	-0.316232	-0.0110004	0.629931	0.592801	-0.0628215	0.530379	0.556558	0.758244	0.751034	0.0816604	-1.23902	-0.183306	0.0935781	0.035034	0.265314	-2.83407	0.245463	0.274535	0.160307	-0.732069	0.566758	-0.491057	-2.10319	0.51086	-0.176457	-0.313156	-0.256526	0.110109	0.571547	-0.473039	0.156007	0.220272	-0.0560667	0.263814	-0.562461	-0.424335	-0.529716	0.14189	0.169804	0.289185	-0.035389	-0.452592	-0.778826
Neuron_Interneuron	-0.180347	0.376788	0.0472807	0.103279	0.108714	-0.0425988	-0.422282	-0.164505	0.549254	0.410119	-0.0199662	0.152316	-0.0466275	0.215728	0.530251	0.0629143	-0.367733	0.0309706	0.181821	0.272814	0.174292	-1.28154	0.133594	0.163346	0.0774617	0.0712243	0.562435	-0.197469	-0.992286	0.390658	-0.512307	-0.583614	0.216141	-0.114215	-0.142245	0.0682738	0.319811	0.107108	-0.0188643	-0.0269597	-0.0340399	-0.12327	0.0285482	0.00965469	0.0381037	0.115707	0.309865	0.097761	0.0937746
Neuron_Projection	-0.272041	0.286772	0.157712	-0.391063	-0.23428	0.226456	-0.318581	-0.0973257	0.502484	0.506623	0.194386	0.371312	0.329005	0.520565	0.629281	-0.0763209	-0.346209	-0.207588	-0.0744103	0.206149	0.292303	-0.9999	0.266481	0.168402	0.192672	0.101011	0.595031	-0.336822	-1.23252	0.449305	-0.0890775	-0.233942	0.010908	0.0502832	0.595431	-0.241588	-0.313466	-0.0223452	-0.10242	0.413204	-0.321677	-0.190614	-0.0847914	0.150016	0.226602	0.285688	0.0841563	-0.164064	-0.322404
Oligodendrocyte	0.139105	0.167522	-0.16848	0.076953	0.0778265	-0.294604	0.0674301	-0.376108	0.420049	0.394965	0.0502307	0.00406017	-0.310956	0.00975216	0.238492	0.359736	0.139339	0.176565	0.168306	0.66791	0.172069	-0.453101	-0.112161	-0.148024	0.0166873	0.775362	0.415267	0.213219	0.351523	0.316808	-0.666436	-0.698615	0.78142	-0.277852	-0.703247	0.388785	0.141095	0.313019	-0.149905	0.387846	0.616403	0.351959	0.835549	-0.156956	-0.239404	-0.130584	0.55476	0.600965	0.589385
Oligodendrocyte_Immature	0.0272777	0.292011	0.0770059	0.192672	0.0268846	0.0175882	-0.338729	-0.240218	0.528484	0.481121	-0.0180228	0.383926	0.152517	0.385967	0.670538	0.445116	-0.193311	0.0987845	0.222852	0.406407	0.357668	-1.00635	0.148468	0.0637704	0.0448773	0.0448362	0.304503	-0.181285	-0.726671	0.436807	-0.758159	-0.789311	0.380766	-0.0952397	0.0687686	0.035011	0.188516	0.337453	0.0430526	0.260263	0.00772443	0.270585	0.189933	-0.0208017	0.0431923	0.143837	0.352482	0.107243	0.201229
RBC	0.0725383	0.510768	0.0856538	-0.0124287	0.787412	-0.22025	-0.230255	-0.0676303	0.446574	0.0481339	-0.0827286	0.42961	-0.107684	-0.170317	-0.107735	-0.0427	-0.875088	0.24041	0.112022	0.436739	0.0944963	-0.857617	0.0649802	-0.0963779	-0.0648922	-0.450716	0.803736	-0.129409	-0.75563	0.39629	-0.359261	-0.256069	0.411454	-0.302229	-0.877102	0.0729229	-0.237213	0.244358	-0.20223	0.0340243	0.493421	0.187677	0.575598	0.371487	-0.366936	0.111056	0.296101	0.608585	-0.128049
[truncated: 111 more columns]

## Sheet: SE
	abducens nucleus	amygdalohippocampal transition zone	angular gyrus	anterior group of nuclei	anterior hypothalamic area	anterior orbital gyrus	arcuate nucleus of medulla	arcuate nucleus of the hypothalamus	basolateral nucleus	basomedial nucleus	body of the caudate nucleus	CA1 field	CA2 field	CA3 field	CA4 field	caudal group of intralaminar nuclei	central glial substance	central gray of the pons	central gray substance of midbrain	central medullary reticular group	central nucleus	choroid plexus of the lateral ventricle	cingulate gyrus, frontal part	cingulate gyrus, parietal part	cingulate gyrus, retrosplenial part	cingulum bundle	claustrum	cochlear nuclei	corpus callosum	cortico-medial group	crus I	crus II	cuneate nucleus	cuneus	dentate gyrus	dentate nucleus	dorsal lateral geneiculate nucleus	dorsal motor nucleus of the vagus	dorsomedial hypothalamic nucleus	Edinger-Westphal nucleus	emboliform nucleus	facial motor nucleus	fastigial nucleus	frontal operculum	frontal pole	fusiform gyrus	gigantocellular group	globose nucleus	globus pallidus, external segment
Astrocyte	0.00703467	0.00676125	0.0101528	0.0114242	0.0078116	0.00257147	0.0143834	0.0104895	0.0118047	0.0187914	0.00619108	0.0107087	0.0106021	0.00922995	0.00365398	0.0132711	0.00867369	0.00274995	0.0120231	0.0131133	0.00969218	0.002798	0.00704605	0.00887113	0.0116695	NA	0.00778633	0.0184607	0.0153717	0.00639688	0.00556092	0.0037526	0.0159222	0.0120604	0.0116718	0.0186773	0.0126294	0.0111076	0.00189039	0.0178634	0.0050462	0.010127	0.00269418	0.00831524	0.00525706	0.00505914	0.0150498	0.0133099	0.0125688
Endothelial	0.00736878	0.00755008	0.00584308	0.0059259	0.00347448	0.00645498	0.0120969	0.00697008	0.00281276	0.0116363	0.0068069	0.00987723	0.00846572	0.00796428	0.0106881	0.0154328	0.00656027	0.0005493	0.0078474	0.0072844	0.00847306	0.0031088	0.0140014	0.00208619	0.00492186	NA	0.00966973	0.0102038	0.0055228	0.00942405	0.00847418	0.00826255	0.00932739	0.00573163	0.00869437	0.0104907	0.0149488	0.0060511	0.00513282	0.00561753	0.00760201	0.0130828	0.00421856	0.00504444	0.00605956	0.00650522	0.0101329	0.00787936	0.010926
Microglia	0.0125629	0.00744879	0.00685723	0.00629432	0.0145658	0.0088955	0.0111154	0.0145556	0.00705483	0.0196424	0.00571866	0.00808824	0.00936789	0.00887765	0.0132468	0.0155155	0.0107559	0.00279259	0.00599897	0.00511693	0.00549327	0.00549772	0.00709488	0.00367329	0.0138436	NA	0.0116222	0.0143443	0.0139525	0.00750791	0.00775729	0.00807819	0.00916824	0.0046804	0.0136596	0.00925212	0.022657	0.00755581	0.00908681	0.00931054	0.0164789	0.0132062	0.00773258	0.00774287	0.00255541	0.00668002	0.0131603	0.00828761	0.00939001
Mural	0.00528259	0.00575109	0.00469051	0.0024035	0.00073351	0.00454946	0.010176	0.00541954	0.00639988	0.0130073	0.00512285	0.0077917	0.00675995	0.00472649	0.0094649	0.0130209	0.00469649	0.000352348	0.00700426	0.0061672	0.0066226	0.00652664	0.00663064	0.00293775	0.00258312	NA	0.00779202	0.00943045	0.00618921	0.00580629	0.00769106	0.0053309	0.00721201	0.00492031	0.00711013	0.00907106	0.0148856	0.00184292	0.0067045	0.00771567	0.000596705	0.0101335	0.00396007	0.00661901	0.00362053	0.00393236	0.0110888	0.00117117	0.0125687
Neuron_All	0.00554657	0.00448144	0.0025405	0.00724144	0.0028217	0.00450274	0.00738108	0.00667887	0.00843632	0.011768	0.00343273	0.0056554	0.00497309	0.00629106	0.0065167	0.0116416	0.0106948	0.0045795	0.00462086	0.0100167	0.00600979	0.00804193	0.00267648	0.00238698	0.00382891	NA	0.00981078	0.00876149	0.00743319	0.00658281	0.00600176	0.00424492	0.00545979	0.00192031	0.00503003	0.0085099	0.0130594	0.00579795	0.00469159	0.00423867	0.00340178	0.00214896	0.00699132	0.00440047	0.00500209	0.00413847	0.00827017	0.00797788	0.00693112
Neuron_Interneuron	0.0088285	0.0059391	0.00369123	0.00485331	0.00706924	0.00152523	0.0119614	0.00924704	0.00640398	0.0144991	0.00388775	0.00780429	0.00796321	0.00608856	0.00827987	0.0126438	0.0111728	0.00942769	0.00582362	0.00710015	0.00914188	0.00485528	0.00389447	0.00201318	0.00420187	NA	0.00994238	0.00943528	0.00614553	0.00611281	0.00577967	0.00658352	0.00554425	0.00436805	0.00709911	0.0111669	0.0145765	0.00596859	0.00768167	3.64979e-05	0.00561628	0.00739507	0.00476831	0.003045	0.0031472	0.00658193	0.0107196	0.00801043	0.0107459
Neuron_Projection	0.00601778	0.00543253	0.00420398	0.00498914	0.00461669	0.00467635	0.00629396	0.010357	0.00906624	0.0171663	0.00442684	0.00565265	0.00666085	0.00507187	0.00891354	0.0118101	0.0119055	0.00571195	0.00580423	0.0124587	0.00388279	0.00518879	0.0035018	0.00372349	0.0030105	NA	0.00827154	0.002829	0.00884603	0.00791503	0.0104195	0.00659566	0.00913021	0.00398784	0.00649329	0.00942324	0.0134691	0.00409743	0.00470704	0.0238536	0.00587871	0.00401486	0.00438923	0.00571329	0.00402544	0.00464302	0.00885036	0.00361471	0.0101893
Oligodendrocyte	0.00931517	0.0114612	0.0063206	0.00478582	0.00408975	0.0112527	0.0108508	0.00391558	0.00531767	0.0117922	0.00459736	0.00438647	0.00449531	0.00802742	0.00933824	0.00755129	0.00779479	0.00481583	0.00667526	0.00348493	0.0109358	0.00129981	0.00717494	0.0034573	0.00468587	NA	0.00612541	0.00860497	0.00560042	0.00807593	0.00901012	0.00898537	0.00755474	0.00729439	0.00949099	0.00904273	0.0113481	0.00876921	0.00682265	0.00402666	0.00411528	0.00715214	0.00445516	0.00891538	0.00264419	0.00459895	0.0113748	0.00623755	0.0080775
Oligodendrocyte_Immature	0.00745576	0.00785926	0.00413251	0.0049573	0.00260619	0.00398204	0.00869126	0.00820135	0.00757455	0.0153822	0.00292421	0.00634603	0.00525286	0.00556468	0.0107582	0.0126089	0.00645079	0.00525487	0.00719023	0.00969132	0.00193665	0.00768745	0.00320572	0.0042432	0.00139093	NA	0.00831133	0.0119641	0.00637969	0.00507036	0.0065464	0.00487791	0.00711188	0.00439753	0.00654967	0.00739558	0.0139558	0.00636588	0.00246784	0.00875381	0.00604495	0.00399671	0.00669263	0.00288282	0.00481362	0.00258857	0.0108439	0.00597726	0.010997
RBC	0.0163001	0.0161299	0.0231865	0.013723	0.000178033	0.011275	0.00838249	0.0129093	0.00949592	0.0166005	0.0102492	0.0117532	0.0110749	0.0122914	0.00725173	0.014219	0.0173504	0.00081503	0.014885	0.0145864	0.0172962	0.00347658	0.00746752	0.00436832	0.0104462	NA	0.032802	0.0211781	0.018259	0.0146603	0.0153849	0.0197977	0.0119519	0.0101661	0.0108651	0.0155113	0.0175441	0.0178125	0.0179548	0.0059883	0.0269007	0.0158253	0.0043296	0.0429824	0.0146103	0.00897594	0.0205662	0.0178291	0.00952084
[truncated: 111 more columns]
