# Supplementary material for: Inference of cell type content from human brain transcriptomic datasets illuminates the effects of age, manner of death, dissection, and psychiatric diagnosis
Source: PLoS One. 2018 Jul 17;13(7):e0200003. doi: 10.1371/journal.pone.0200003 (PMC6049916; doi:10.1371/journal.pone.0200003)
Supplement: S3 Table — The first spreadsheet provides the output from the meta-analysis for each cell type vs. subject variable combination (“b” = the estimated effect, provided in the units for the variable–e.g., the effect of one year of age, or the effect of one hour of PMI; “SE” = standard error,”p-value” = nominal p-value, “BH_adj_P-value (q-value)” = the p-value corrected for multiple comparisons). The second spreadsheet includes the T-statistics for all cell type vs. subject variable combinations for all datasets. (XLSX) [file pone.0200003.s004.xlsx]

## Sheet: Microarray_MetaAnalysisOutput
	b	SE	p-value	BH_adj_P-value (q-value)
Astrocyte_BrainPH	-0.459892	0.0689682	2.59001e-11	2.33101e-09	*
Astrocyte_AgonalFactor	NA	NA	NA	NA
Astrocyte_PMI	-0.0038484	0.00195217	0.0486847	0.230612
Astrocyte_Age	0.00218623	0.00123073	0.075672	0.305015
Astrocyte_GenderF	0.0996862	0.0390561	0.0106988	0.0687778
Astrocyte_DiagnosisBP	0.0365729	0.0551892	0.507534	0.787553
Astrocyte_DiagnosisMD	-0.131632	0.0477943	0.00588483	0.0481486	*
Astrocyte_DiagnosisSchiz	0.0680409	0.0483246	0.159133	0.397831
Astrocyte_Exsanguinated	NA	NA	NA	NA
Endothelial_BrainPH	-0.128196	0.0483133	0.00796777	0.0551615
Endothelial_AgonalFactor	NA	NA	NA	NA
Endothelial_PMI	-0.002654	0.00138356	0.0550802	0.236058
Endothelial_Age	0.0010223	0.000875606	0.242993	0.538913
Endothelial_GenderF	0.0469125	0.0274284	0.087199	0.305015
Endothelial_DiagnosisBP	-0.0403001	0.038318	0.292925	0.573113
Endothelial_DiagnosisMD	-0.0551051	0.0333143	0.0981072	0.305015
Endothelial_DiagnosisSchiz	-0.0353563	0.0342925	0.302531	0.579315
Endothelial_Exsanguinated	NA	NA	NA	NA
Microglia_BrainPH	0.0382783	0.062593	0.54084	0.79094
Microglia_AgonalFactor	NA	NA	NA	NA
Microglia_PMI	-0.00296395	0.00178692	0.0971769	0.305015
Microglia_Age	-0.00159663	0.00112828	0.157038	0.397831
Microglia_GenderF	0.0195283	0.0357613	0.585016	0.822678
Microglia_DiagnosisBP	-0.0793756	0.0495517	0.109183	0.32755
Microglia_DiagnosisMD	-0.0468765	0.0427329	0.272657	0.548717
Microglia_DiagnosisSchiz	-0.0408057	0.0451226	0.365821	0.645566
Microglia_Exsanguinated	NA	NA	NA	NA
Mural_BrainPH	-0.0880466	0.0441318	0.046034	0.23017
Mural_AgonalFactor	NA	NA	NA	NA
Mural_PMI	0.0012228	0.00127527	0.337631	0.620139
Mural_Age	0.000873589	0.000799199	0.274359	0.548717
Mural_GenderF	0.0470486	0.0244762	0.054578	0.236058
Mural_DiagnosisBP	-0.0260695	0.0355243	0.46304	0.731116
Mural_DiagnosisMD	-0.0498029	0.0315137	0.114025	0.331039
Mural_DiagnosisSchiz	0.000489395	0.0298895	0.986936	1
Mural_Exsanguinated	NA	NA	NA	NA
Neuron_All_BrainPH	0.244785	0.0727931	0.000771694	0.0115754	*
Neuron_All_AgonalFactor	NA	NA	NA	NA
Neuron_All_PMI	0.00495388	0.0020838	0.0174385	0.0980914
Neuron_All_Age	-0.00415372	0.00131381	0.00156917	0.0201751	*
Neuron_All_GenderF	-0.0252247	0.0400884	0.5292	0.79094
Neuron_All_DiagnosisBP	-0.0685642	0.0590709	0.24576	0.538913
Neuron_All_DiagnosisMD	0.0627637	0.0527899	0.234466	0.538913
Neuron_All_DiagnosisSchiz	-0.0286791	0.0480933	0.55096	0.79094
Neuron_All_Exsanguinated	NA	NA	NA	NA
Neuron_Interneuron_BrainPH	0.108643	0.0408918	0.00788745	0.0551615
Neuron_Interneuron_AgonalFactor	NA	NA	NA	NA
Neuron_Interneuron_PMI	0.00110738	0.00114403	0.333065	0.620139
Neuron_Interneuron_Age	-0.00334727	0.000715713	2.91347e-06	6.55531e-05	*
Neuron_Interneuron_GenderF	-0.00998131	0.0230232	0.664628	0.906311
Neuron_Interneuron_DiagnosisBP	0.00508385	0.033162	0.878159	1
Neuron_Interneuron_DiagnosisMD	0.0169416	0.0286038	0.553658	0.79094
Neuron_Interneuron_DiagnosisSchiz	-0.0320411	0.0281184	0.254492	0.538913
Neuron_Interneuron_Exsanguinated	NA	NA	NA	NA
Neuron_Projection_BrainPH	0.039092	0.0517225	0.449768	0.722841
Neuron_Projection_AgonalFactor	NA	NA	NA	NA
Neuron_Projection_PMI	0.00455962	0.00149417	0.00227625	0.0256079	*
Neuron_Projection_Age	-0.00448727	0.000935436	1.61069e-06	4.83207e-05	*
Neuron_Projection_GenderF	0.0264408	0.0288732	0.359795	0.645566
Neuron_Projection_DiagnosisBP	-0.0469758	0.0414846	0.257481	0.538913
Neuron_Projection_DiagnosisMD	0.0323731	0.0365241	0.37543	0.649783
Neuron_Projection_DiagnosisSchiz	-0.0884562	0.035566	0.0128789	0.0772734
Neuron_Projection_Exsanguinated	NA	NA	NA	NA
Oligodendrocyte_BrainPH	0.0184963	0.065423	0.777393	1
Oligodendrocyte_AgonalFactor	NA	NA	NA	NA
Oligodendrocyte_PMI	-0.00763562	0.00180078	2.23354e-05	0.000402037	*
Oligodendrocyte_Age	0.00342832	0.00114443	0.00273864	0.0273864	*
Oligodendrocyte_GenderF	-0.0613974	0.0371377	0.0982825	0.305015
Oligodendrocyte_DiagnosisBP	0.0432493	0.0529351	0.413915	0.698619
Oligodendrocyte_DiagnosisMD	0.0202955	0.0454199	0.654989	0.906311
Oligodendrocyte_DiagnosisSchiz	0.0157416	0.045103	0.727079	0.976674
Oligodendrocyte_Exsanguinated	NA	NA	NA	NA
Oligodendrocyte_Immature_BrainPH	-0.0647239	0.0438189	0.139655	0.37114
Oligodendrocyte_Immature_AgonalFactor	NA	NA	NA	NA
Oligodendrocyte_Immature_PMI	0.00353492	0.00125362	0.00480589	0.043253	*
Oligodendrocyte_Immature_Age	-0.00513522	0.000784682	5.97597e-11	2.68919e-09	*
Oligodendrocyte_Immature_GenderF	0.0355896	0.0237707	0.134339	0.37114
Oligodendrocyte_Immature_DiagnosisBP	-0.0614991	0.0360701	0.088197	0.305015
Oligodendrocyte_Immature_DiagnosisMD	-0.0263779	0.0326516	0.419172	0.698619
Oligodendrocyte_Immature_DiagnosisSchiz	-0.0334481	0.0280448	0.233	0.538913
Oligodendrocyte_Immature_Exsanguinated	NA	NA	NA	NA
RBC_BrainPH	-0.144817	0.0981802	0.140208	0.37114
RBC_AgonalFactor	NA	NA	NA	NA
RBC_PMI	0.0065662	0.00285158	0.0212985	0.112757
RBC_Age	-0.00106436	0.00176917	0.547429	0.79094
RBC_GenderF	0.0937088	0.0544851	0.0854509	0.305015
RBC_DiagnosisBP	-0.134798	0.0790788	0.0882687	0.305015
RBC_DiagnosisMD	0.0533606	0.0697969	0.444562	0.722841
RBC_DiagnosisSchiz	-0.085265	0.067141	0.204106	0.496475
RBC_Exsanguinated	NA	NA	NA	NA

## Sheet: Tstats_AllCellTypes_vs_SubjVar
	Pritzker	Lanz 2014	Barnes et al. 2011	Narayan et al. 2008	CMC
Astrocyte
Agonal Factor	2.276
Brain pH	-5.431	-2.743	-1.096	-2.855	2.14479
PMI	-1.762	0.271	0.046	-1.254	0.860615
Age	1.373	2.082	0.377	-0.181	-1.10023
Gender (F)	1.241	1.318	1.74	1.832	0.424776
Diagnosis_SCHIZ	-0.213	2.109	-0.752	2.263	-1.36942
Diagnosis_BP	0.013	1.432			0.0217956
Diagnosis_MDD	-2.55	-1.041
Exsanguinated	-0.504
Endothelial
Agonal Factor	5.382
Brain pH	-3.701	0.545	-0.603	1.705	1.35396
PMI	-1.96	-0.832	0.412	-0.126	-3.85331
Age	1.051	-1.001	2.238	-0.22	-1.56717
Gender (F)	2.044	-0.305	-0.046	0.849	1.17882
Diagnosis_SCHIZ	-0.783	-1.37	-0.761	0.762	-0.597295
Diagnosis_BP	-0.445	-1.374			-1.39436
Diagnosis_MDD	-1.377	-0.963
Exsanguinated	-0.139
Microglia
Agonal Factor	4.433
Brain pH	-0.954	2.853	-0.09	1.881	3.52302
PMI	-1.041	-1.45	-1.167	-0.66	-3.49594
Age	-1.284	-1.582	1.407	-0.96	1.2908
Gender (F)	0.857	-0.121	-1.052	0.664	0.106169
Diagnosis_SCHIZ	-1.213	-0.961	0.518	0.699	0.236205
Diagnosis_BP	-0.585	-2.533			-0.361568
Diagnosis_MDD	-0.891	-0.732
Exsanguinated	1.346
Mural
Agonal Factor	2.21
Brain pH	-1.608	-1.08	-0.894	0.102	2.26411
PMI	0.674	1.15	1.104	-0.26	0.0848403
Age	0.67	1.13	1.252	-0.662	-1.76678
Gender (F)	2.769	-0.81	0.386	0.973	0.831449
Diagnosis_SCHIZ	-0.289	-0.75	-0.34	1.347	-1.86018
Diagnosis_BP	-0.909	-0.01			-0.869841
Diagnosis_MDD	-1.582	-0.45
Exsanguinated	-1.184
Neuron_All
Agonal Factor	-6.282
Brain pH	3.363	0.06	1.286	1.904	0.583537
PMI	2.5	1.75	-0.422	-0.049	2.55218
Age	-1.923	-2.067	-1.229	-1.214	-4.27784
Gender (F)	-0.388	-0.182	-0.414	-0.405	-1.65645
Diagnosis_SCHIZ	0.13	-0.348	1.886	-2.052	-0.543112
Diagnosis_BP	-0.932	-0.694			2.64452
Diagnosis_MDD	0.952	0.714
Exsanguinated	-1.395
Neuron_Interneuron
Agonal Factor	-4.228
Brain pH	2.143	0.956	-0.45	2.28	3.92742
PMI	1.115	0.93	1.042	-0.809	0.764631
Age	-3.371	-0.456	-2.502	-2.475	-6.48973
Gender (F)	-0.942	0.022	0.729	0.306	-2.52122
Diagnosis_SCHIZ	0.175	-0.72	-0.169	-2.086	-1.12597
Diagnosis_BP	-0.121	0.62			2.1821
Diagnosis_MDD	0.377	0.658
Exsanguinated	-0.419
Neuron_Projection
Agonal Factor	-3.832
Brain pH	0.264	0.208	0.128	1.666	1.86781
PMI	3.868	1.582	-0.244	-1.22	3.11122
Age	-2.846	-3.694	-0.456	-3.055	-7.50311
Gender (F)	1.014	-0.289	-0.406	1.595	-2.54834
Diagnosis_SCHIZ	-1.077	-2.209	-0.021	-1.586	-1.80143
Diagnosis_BP	-0.019	-2.001			2.19035
Diagnosis_MDD	0.922	0.17
Exsanguinated	-1.586
Oligodendrocyte
Agonal Factor	0.729
Brain pH	0.052	0.511	0.559	-0.223	1.69223
PMI	-3.575	-3.563	-1.647	-0.489	-4.1065
Age	1.762	1.228	0.301	3.092	1.63711
Gender (F)	-1.415	-0.108	-1.409	-0.044	-0.290284
Diagnosis_SCHIZ	0.815	-0.174	-1.435	0.444	-1.83991
Diagnosis_BP	0.598	0.693			-0.369497
Diagnosis_MDD	0.202	0.78
Exsanguinated	1.604
Oligodendrocyte_Immature
Agonal Factor	-1.183
Brain pH	-3.013	0.37	-0.476	1.408	3.01775
PMI	3.47	1.016	1.596	-0.373	-0.404626
Age	-3.658	-4.674	-0.15	-4.464	-10.9707
Gender (F)	1.363	-0.638	1.713	1.312	0.207091
Diagnosis_SCHIZ	-1.74	0.219	0.335	-0.825	0.829442
Diagnosis_BP	-1.055	-1.363			0.231624
Diagnosis_MDD	-0.756	-0.351
Exsanguinated	-0.376
RBC
Agonal Factor	-0.234
Brain pH	-0.39	-1.93	-0.997	0.268	-2.06632
PMI	2.725	1.035	1.182	-0.948	1.82936
Age	0.932	-0.608	-0.856	-2.147	-0.0419636
Gender (F)	1.768	-0.515	0.745	1.687	-0.37676
Diagnosis_SCHIZ	-1.155	0.127	-0.951	-0.47	-2.46248
Diagnosis_BP	-0.588	-2.138			-0.983671
Diagnosis_MDD	0.314	0.976
Exsanguinated	-3.527
