# Supplementary material for: Inference of cell type content from human brain transcriptomic datasets illuminates the effects of age, manner of death, dissection, and psychiatric diagnosis
Source: PLoS One. 2018 Jul 17;13(7):e0200003. doi: 10.1371/journal.pone.0200003 (PMC6049916; doi:10.1371/journal.pone.0200003)
Supplement: S4 Table — Column A of the excel spreadsheet is a list of general physiological functions that were identified by DAVID as associated with our list of neuron-specific genes (relative to the full list of probesets included in the microarray). We named each functional cluster by the top two functions included in it. Column B indicates whether an experimenter blindly categorized the functional cluster as being clearly related or unrelated to synaptic function. The next four columns are output from DAVID indicating how strongly the functional cluster was enriched in our neuron-specific genes (mean fold enrichment, top p-value, top Bonferronni-corrected p-value, and top BH-corrected p-value). The number of genes from each functional cluster included in our results is listed in column G. Columns H-J indicate the mean, standard deviation, and standard error for the betas for Age for each gene included in the cluster. The betas indicate the strength and direction of the association with Age as determined within a larger linear model controlling for traditional confounds (“Model 2”). Columns K-M indicate whether, on average, the age-related betas for the genes in that cluster are statistically different from 0 as determined by a Welch’s t-test (t-stat, df, p-value). The final column indicates what percentage of the genes included in the cluster have a negative relationship (β) with age. (XLSX) [file pone.0200003.s005.xlsx]

## Sheet: Sheet1
Functional Cluster For Neuron-Specific Genes	Synaptic vs. Not	Mean Fold Enrichment	Top P value	Top Bonferroni-Corrected P-value	Top BH-adjusted p-value	# Of Cluster Genes In Results	Mean Beta Age	SD Beta Age	SE Beta Age	Age Beta Vs. 0_Tstat	AgeBeta Vs. 0_df	Age Beta Vs. 0_pval	% Negative Relationship w/ Age
carbon-carbon lyase / hsa00650:Butanoate metabolism	Not	3.50083	0.0895838	1	0.468218	6	-0.00244486	0.0107214	0.004377	-0.45607	3	0.67933	0.333333
cell cycle / GO:0022402~cell cycle process	Not	0.783485	0.733739	1	0.985045	21	0.000643897	0.00844661	0.0018432	0.323422	17	0.75032	0.52381
DNA-binding region:Homeobox / Homeobox	Not	1.28983	0.165022	1	0.674196	27	-0.00123522	0.00790997	0.00152228	-0.765025	23	0.452035	0.555556
GO:0000118~histone deacetylase complex / GO:0016585~chromatin remodeling complex	Not	0.918956	0.405953	1	0.847785	11	0.000163274	0.00616343	0.00185834	0.0794725	8	0.938609	0.363636
GO:0001503~ossification / GO:0060348~bone development	Not	2.93176	0.00382024	0.999922	0.137327	19	-0.00697002	0.0156398	0.00358801	-1.83751	16	0.0847785	0.684211
GO:0001525~angiogenesis / GO:0048514~blood vessel morphogenesis	Not	1.89887	0.0241364	1	0.382938	16	-0.00250465	0.0103451	0.00258627	-0.905895	13	0.381475	0.625
GO:0001755~neural crest cell migration / GO:0014033~neural crest cell differentiation	Not	2.43711	0.183275	1	0.835569	4	-0.00170429	0.00599846	0.00299923	-0.492112	2	0.671353	0.25
GO:0005730~nucleolus / GO:0043233~organelle lumen	Not	0.65137	0.985635	1	0.999964	40	-0.00219234	0.0124596	0.00197004	-1.09884	38	0.278751	0.6
GO:0005739~mitochondrion / GO:0005759~mitochondrial matrix	Not	0.608735	0.860089	1	0.995557	35	-0.00127886	0.00896068	0.00151463	-0.794627	30	0.433072	0.514286
GO:0005773~vacuole / GO:0005764~lysosome	Not	0.639141	0.947743	1	0.999548	6	0.00141512	0.00480035	0.00195974	0.659181	4	0.545796	0.5
GO:0005774~vacuolar membrane / GO:0044437~vacuolar part	Not	1.3177	0.515706	1	0.91513	6	0.00197454	0.00535147	0.00218473	0.737941	3	0.514033	0.333333
GO:0006289~nucleotide-excision repair / GO:0006974~response to DNA damage stimulus	Not	0.795399	0.556685	1	0.98917	11	-0.00274185	0.00858863	0.00258957	-0.902953	7	0.396558	0.545455
GO:0006915~apoptosis / GO:0012501~programmed cell death	Not	1.24294	0.112228	1	0.746901	55	-0.00225692	0.0112556	0.0015177	-1.29949	41	0.201036	0.509091
GO:0007090~regulation of S phase of mitotic cell cycle / GO:0033261~regulation of S phase	Not	2.42491	0.0976403	1	0.711767	18	-0.00462352	0.0134702	0.00317497	-1.18902	11	0.259468	0.444444
GO:0016790~thiolester hydrolase activity / GO:0004221~ubiquitin thiolesterase activity	Not	1.17596	0.502381	1	0.987125	9	-0.00209819	0.00463263	0.00154421	-1.1983	6	0.27598	0.555556
GO:0021680~cerebellar Purkinje cell layer development / GO:0021702~cerebellar Purkinje cell differentiation	Not	8.63761	0.000278441	0.497342	0.0261087	11	-0.00249836	0.00969162	0.00292213	-0.729129	7	0.489594	0.363636
GO:0021915~neural tube development / GO:0060429~epithelium development	Not	1.11376	0.606928	1	0.993499	10	-0.00845458	0.00964548	0.00305017	-2.47921	7	0.042259	0.7
GO:0030217~T cell differentiation / GO:0002521~leukocyte differentiation	Not	0.927579	0.634943	1	0.995132	12	-0.00119084	0.0122245	0.0035289	-0.292243	8	0.777537	0.416667
GO:0035295~tube development / GO:0030324~lung development	Not	1.76415	0.0855962	1	0.683731	13	-0.00799245	0.0104863	0.00290837	-2.52787	10	0.0299802	0.769231
GO:0043085~positive regulation of catalytic activity / GO:0044093~positive regulation of molecular function	Not	1.26432	0.0789197	1	0.66831	45	-0.00282576	0.0109864	0.00163776	-1.56452	36	0.126445	0.6
GO:0044420~extracellular matrix part / GO:0031012~extracellular matrix	Not	0.609049	0.877806	1	0.996797	8	-0.00124379	0.00875791	0.00309639	-0.317565	4	0.766701	0.375
GO:0044432~endoplasmic reticulum part / GO:0005789~endoplasmic reticulum membrane	Not	1.10028	0.391109	1	0.839812	15	-0.00485362	0.011628	0.00300233	-1.50499	12	0.158186	0.666667
GO:0045892~negative regulation of transcription, DNA-dependent / GO:0010629~negative regulation of gene expression	Not	1.23884	0.139716	1	0.787502	38	0.000263901	0.00901194	0.00146193	0.168221	32	0.867468	0.473684
GO:0045893~positive regulation of transcription, DNA-dependent / GO:0051254~positive regulation of RNA metabolic process	Not	1.22587	0.0844505	1	0.680499	76	-0.00232709	0.0112857	0.00129455	-1.71281	68	0.0913034	0.578947
GO:0046983~protein dimerization activity / GO:0042803~protein homodimerization activity	Not	1.59295	0.00746204	0.994131	0.236948	41	0.00066151	0.00804229	0.00125599	0.513676	38	0.610453	0.463415
GO:0048562~embryonic organ morphogenesis / GO:0048568~embryonic organ development	Not	1.75824	0.202702	1	0.854763	11	-0.00515516	0.00648666	0.0019558	-2.24784	7	0.0593869	0.545455
GO:0048598~embryonic morphogenesis / GO:0007507~heart development	Not	1.48107	0.0436742	1	0.502477	25	-0.0032397	0.00847606	0.00169521	-1.75154	20	0.0951745	0.52
GO:0048598~embryonic morphogenesis / GO:0035107~appendage morphogenesis	Not	2.3929	0.0436742	1	0.502477	19	-0.00417849	0.00896806	0.00205741	-1.80454	14	0.0926961	0.526316
GO:0048871~multicellular organismal homeostasis / GO:0001894~tissue homeostasis	Not	1.59802	0.0616673	1	0.599104	8	-0.00530261	0.0139859	0.00494478	-0.928696	5	0.39567	0.625
GO:0050679~positive regulation of epithelial cell proliferation / GO:0050678~regulation of epithelial cell proliferation	Not	2.53508	0.00577528	0.999999	0.189729	15	-0.00646179	0.0107511	0.00277592	-2.16706	12	0.0510625	0.666667
GO:0050768~negative regulation of neurogenesis / GO:0010721~negative regulation of cell development	Not	2.75889	0.169009	1	0.820777	9	0.0038748	0.0123807	0.0041269	0.885215	7	0.40542	0.333333
GO:0050852~T cell receptor signaling pathway / GO:0050851~antigen receptor-mediated signaling pathway	Not	1.8384	0.170397	1	0.818943	9	-0.00782961	0.00993188	0.00331063	-1.93101	5	0.111346	0.555556
GO:0051259~protein oligomerization / GO:0070271~protein complex biogenesis	Not	1.03388	0.307967	1	0.929958	22	0.00448538	0.00796472	0.00169808	2.45474	18	0.0245022	0.227273
GO:0051301~cell division / GO:0051329~interphase of mitotic cell cycle	Not	0.624053	0.759243	1	0.998875	18	-0.000142926	0.0110813	0.00261189	-0.0446798	11	0.965163	0.444444
hsa00052:Galactose metabolism / GO:0019318~hexose metabolic process	Not	1.84126	0.191256	1	0.687532	11	-0.00438915	0.0133548	0.00402663	-0.929582	7	0.383525	0.454545
IPR001092:Basic helix-loop-helix dimerisation region bHLH / SM00353:HLH	Not	1.75482	0.164111	1	0.791379	8	0.00719074	0.00472819	0.00167167	3.72524	5	0.013638	0
IPR001159:Double-stranded RNA binding / SM00358:DSRM	Not	5.31718	0.027899	0.992344	0.622606	11	0.00563151	0.00706951	0.00213154	2.38977	8	0.0438712	0.181818
metal ion-binding site:Iron / GO:0005506~iron ion binding	Not	1.58917	0.152666	1	0.993307	10	0.00142153	0.010392	0.00328624	0.386903	7	0.710321	0.4
Protease / GO:0006508~proteolysis	Not	1.01646	0.366965	1	0.875872	57	-0.000802597	0.00892576	0.00118225	-0.654621	52	0.515597	0.54386
rna-binding / mrna processing	Not	0.379293	0.992258	1	0.999995	11	0.00602871	0.00720145	0.00217132	2.51145	8	0.0362886	0.181818		0.480127	0.0247368	0.173409
ubl conjugation pathway / GO:0051603~proteolysis involved in cellular protein catabolic process	Not	1.08205	0.345997	1	0.86239	35	-0.000611559	0.00745925	0.00126084	-0.463787	31	0.646041	0.514286		-0.00160478	0.000582158	0.0233921
GO:0005184~neuropeptide hormone activity / neuropeptide	Synapse	5.43056	0.000111965	0.0739366	0.0109132	10	-0.0124435	0.0111742	0.00353358	-3.14972	7	0.0161583	0.7
GO:0007172~signal complex assembly / GO:0043623~cellular protein complex assembly	Synapse	1.8969	0.109062	1	0.739578	9	0.00722502	0.00988235	0.00329412	2.06787	7	0.0774597	0.222222
GO:0007204~elevation of cytosolic calcium ion concentration / GO:0051480~cytosolic calcium ion homeostasis	Synapse	1.94181	0.00287048	0.999175	0.113384	34	-0.00111185	0.0110607	0.0018969	-0.550583	29	0.586136	0.529412
GO:0007268~synaptic transmission / GO:0050877~neurological system process	Synapse	3.1746	2.55955e-13	6.32089e-10	6.32089e-10	78	-0.00509467	0.0107856	0.00122123	-4.09074	74	0.000108286	0.705128
GO:0008021~synaptic vesicle / GO:0030136~clathrin-coated vesicle	Synapse	2.16864	0.00078265	0.237906	0.0179493	36	-0.00361994	0.00887319	0.00147887	-2.27144	30	0.030458	0.611111
GO:0008021~synaptic vesicle / GO:0030136~clathrin-coated vesicle	Synapse	2.73361	0.00078265	0.237906	0.0179493	18	-0.00321621	0.0123489	0.00291066	-0.974498	13	0.347594	0.5
GO:0008227~amine receptor activity / GO:0004993~serotonin receptor activity	Synapse	7.87034	0.00287786	0.861524	0.1317	9	-0.0107154	0.00860225	0.00286742	-3.29569	6	0.0164964	0.777778
GO:0010959~regulation of metal ion transport / GO:0043269~regulation of ion transport	Synapse	2.03672	0.112631	1	0.746602	7	-0.0118361	0.00859002	0.00324672	-3.37512	5	0.019779	0.857143
GO:0015085~calcium ion transmembrane transporter activity / GO:0015082~di-, tri-valent inorganic cation transmembrane transporter activity	Synapse	3.34424	0.0707525	1	0.649616	5	-0.0037403	0.0084246	0.0037676	-0.887947	3	0.439976	0.6
GO:0015294~solute:cation symporter activity / GO:0015370~solute:sodium symporter activity	Synapse	1.83651	0.168671	1	0.844886	16	-0.00182977	0.00903906	0.00225977	-0.607286	8	0.560498	0.3125
GO:0016192~vesicle-mediated transport / GO:0016044~membrane organization	Synapse	1.01538	0.50035	1	0.983101	23	-0.00323611	0.0057252	0.00119379	-2.59025	20	0.0174916	0.73913
GO:0016486~peptide hormone processing / GO:0016485~protein processing	Synapse	3.1203	0.0147555	1	0.302307	10	-0.00879129	0.0116052	0.00366989	-2.00423	6	0.0918858	0.5
GO:0017156~calcium ion-dependent exocytosis / GO:0007628~adult walking behavior	Synapse	2.94576	0.170397	1	0.818943	7	0.00203655	0.00382673	0.00144637	1.19002	4	0.299842	0.142857
GO:0019932~second-messenger-mediated signaling / GO:0019935~cyclic-nucleotide-mediated signaling	Synapse	2.86916	0.000102573	0.223818	0.0132467	35	-0.00735559	0.0113997	0.0019269	-3.41432	27	0.00203462	0.657143
GO:0034703~cation channel complex / GO:0034702~ion channel complex	Synapse	2.84384	8.28864e-09	2.87615e-06	9.58719e-07	71	-0.00313445	0.00892017	0.00105863	-2.91886	68	0.00475964	0.647887
GO:0034703~cation channel complex / voltage-gated channel	Synapse	3.09082	8.28864e-09	2.87615e-06	9.58719e-07	45	-0.00361937	0.0116073	0.00173032	-1.8182	33	0.0781216	0.466667
GO:0034704~calcium channel complex / calcium transport	Synapse	4.3304	0.000173251	0.0583514	0.00499773	23	-0.0108993	0.0101239	0.00211099	-4.30636	15	0.000623774	0.565217
GO:0034704~calcium channel complex / GO:0016529~sarcoplasmic reticulum	Synapse	4.97854	0.000173251	0.0583514	0.00499773	10	-0.013314	0.00824507	0.00260732	-4.27233	6	0.00524962	0.6
GO:0042133~neurotransmitter metabolic process / GO:0019842~vitamin binding	Synapse	4.30881	0.000702334	0.795224	0.0458191	27	-0.00248192	0.00856028	0.00164743	-1.29663	19	0.210286	0.444444
GO:0042133~neurotransmitter metabolic process / Neurotransmitter biosynthesis	Synapse	12.0793	0.000702334	0.823666	0.0458191	7	-0.00275948	0.00877965	0.0033184	-0.702804	4	0.520926	0.428571
GO:0042277~peptide binding / GO:0007631~feeding behavior	Synapse	2.13092	0.138588	1	0.808072	14	-0.00180935	0.0080948	0.00216343	-0.741332	10	0.475541	0.5
GO:0043005~neuron projection / GO:0030425~dendrite	Synapse	2.44683	1.43189e-06	0.000496743	6.21064e-05	36	-0.00276506	0.0115916	0.00193194	-1.37031	32	0.180129	0.583333
GO:0044057~regulation of system process / GO:0031644~regulation of neurological system process	Synapse	3.07383	4.44474e-07	0.00109725	0.000182958	32	-0.0044092	0.0103099	0.00182256	-2.34242	29	0.0262325	0.625
GO:0045202~synapse / GO:0030054~cell junction	Synapse	3.15553	6.87292e-09	2.3849e-06	1.00172e-06	57	-0.0023496	0.0103025	0.0013646	-1.62868	50	0.109666	0.578947
GO:0050770~regulation of axonogenesis / GO:0010975~regulation of neuron projection development	Synapse	3.60278	5.66038e-05	0.130481	0.00904242	37	-0.000289901	0.0107455	0.00176655	-0.147769	29	0.883548	0.405405
GO:0050806~positive regulation of synaptic transmission / GO:0051971~positive regulation of transmission of nerve impulse	Synapse	2.50853	0.302495	1	0.926984	4	0.00130974	0.00315928	0.00157964	0.718052	2	0.547274	0.25
GO:0051963~regulation of synaptogenesis / GO:0050807~regulation of synapse organization	Synapse	4.76315	0.0976403	1	0.711767	4	0.00371309	0.0097426	0.0048713	0.660118	2	0.577035	0.25
GO:0051970~negative regulation of transmission of nerve impulse / GO:0031645~negative regulation of neurological system process	Synapse	4.16664	0.0575166	1	0.579273	6	-0.00866734	0.0112973	0.0046121	-1.53441	3	0.222485	0.5		0.530936	0.0323746
signal / signal peptide	Synapse	1.25858	0.0033943	0.740716	0.0685788	109	-0.00416359	0.0101983	0.000976824	-4.18344	104	6.01209e-05	0.697248		-0.00411617	0.000902436
100.MAPK_signaling_cascades / h_mapkPathway:MAPKinase Signaling Pathway	Ambiguous	2.94125	0.0298102	0.751454	0.58271	19	-0.00262397	0.0123256	0.00282769	-0.706068	10	0.496266	0.368421
calcium-binding region:3 / domain:EF-hand 4	Ambiguous	3.32892	0.000290798	0.138846	0.0760603	26	-0.0107706	0.0127543	0.00250132	-3.77659	19	0.00127616	0.653846
domain:AGC-kinase C-terminal / IPR000961:AGC-kinase, C-terminal	Ambiguous	2.26766	0.239335	1	0.839051	5	0.0013911	0.0131064	0.00586136	0.212278	3	0.845495	0.4
domain:COS / IPR017903:COS domain	Ambiguous	4.55968	0.0156751	0.999988	0.582434	10	0.000214565	0.00517346	0.00163599	0.10973	6	0.916201	0.3
domain:EGF-like 3 / IPR013320:Concanavalin A-like lectin/glucanase, subgroup	Ambiguous	1.68271	0.157834	1	0.911998	12	0.00140502	0.0144219	0.00416323	0.257757	6	0.805207	0.416667
domain:Ig-like C2-type / IPR003598:Immunoglobulin subtype 2	Ambiguous	1.74911	0.0436116	0.999919	0.610082	23	-0.000905555	0.0110739	0.00230907	-0.337161	16	0.740378	0.478261
domain:Ig-like C2-type 2 / domain:Ig-like C2-type 1	Ambiguous	1.57898	0.392139	1	0.999949	8	-0.00418929	0.00984236	0.0034798	-1.12613	6	0.303125	0.625
domain:IGFBP N-terminal / IPR000867:Insulin-like growth factor-binding protein, IGFBP	Ambiguous	4.06116	0.111409	1	0.717026	7	0.000901661	0.0151466	0.00572488	0.145815	5	0.889763	0.714286
domain:IQ / IPR000048:IQ calmodulin-binding region	Ambiguous	2.89302	0.00107649	0.76888	0.188815	11	-0.0101734	0.0100696	0.0030361	-3.03091	8	0.0162869	0.727273
domain:PAC / IPR001610:PAC motif	Ambiguous	3.44418	0.169869	1	0.794378	4	0.0017409	0.0105417	0.00527086	0.286037	2	0.801756	0.25
domain:Sema / IPR001627:Semaphorin/CD100 antigen	Ambiguous	3.91633	0.0139403	0.941934	0.565571	11	0.00194294	0.0116701	0.00351865	0.499469	8	0.630894	0.454545
domain:SH2 / SH2 domain	Ambiguous	1.17461	0.512087	1	0.971734	6	-0.00123933	0.0038934	0.00158948	-0.636631	3	0.569618	0.5
domain:SH3 / sh3 domain	Ambiguous	1.86945	0.0621749	1	0.395118	12	-0.00190911	0.00933649	0.00269521	-0.678178	10	0.513045	0.5
glycoprotein / glycosylation site:N-linked (GlcNAc...)	Ambiguous	1.37581	3.9097e-07	0.000155203	0.000155203	167	-0.00354378	0.00983207	0.000760828	-4.60167	162	8.41755e-06	0.664671
glycosyltransferase / manganese	Ambiguous	0.990462	0.622262	1	0.972088	8	-0.00281806	0.011661	0.00412277	-0.639388	6	0.546192	0.5
GO:0000267~cell fraction / GO:0005624~membrane fraction	Ambiguous	1.46724	0.00110877	0.31952	0.020057	57	-0.00349139	0.00935907	0.00123964	-2.79165	55	0.00719714	0.631579
GO:0001505~regulation of neurotransmitter levels / GO:0006836~neurotransmitter transport	Ambiguous	4.50517	2.78599e-09	6.88138e-06	1.37628e-06	39	-0.000588694	0.00926127	0.00148299	-0.353916	30	0.725877	0.461538
GO:0002683~negative regulation of immune system process / GO:0051251~positive regulation of lymphocyte activation	Ambiguous	1.08078	0.465353	1	0.977629	11	-0.00554454	0.00887578	0.00267615	-1.76687	7	0.120587	0.636364
GO:0002793~positive regulation of peptide secretion / GO:0046883~regulation of hormone secretion	Ambiguous	2.60256	0.170397	1	0.818943	9	-0.00354603	0.00517269	0.00172423	-1.93897	7	0.0936773	0.666667
GO:0003001~generation of a signal involved in cell-cell signaling / GO:0009914~hormone transport	Ambiguous	3.45	0.000966884	0.908311	0.0553015	13	0.00148979	0.0106734	0.00296026	0.41874	8	0.686422	0.461538
GO:0003006~reproductive developmental process / GO:0048608~reproductive structure development	Ambiguous	1.21817	0.502391	1	0.982851	12	0.00187824	0.0116586	0.00336556	0.483309	8	0.641827	0.5
GO:0003012~muscle system process / GO:0006937~regulation of muscle contraction	Ambiguous	2.36775	0.0274526	1	0.408359	16	-0.0058782	0.00911899	0.00227975	-2.41191	13	0.0313772	0.5625
GO:0003013~circulatory system process / GO:0008015~blood circulation	Ambiguous	2.52402	0.0100275	1	0.243987	16	-0.00261626	0.00570474	0.00142618	-1.65355	12	0.124122	0.5
GO:0004866~endopeptidase inhibitor activity / GO:0030414~peptidase inhibitor activity	Ambiguous	0.730172	0.902767	1	0.999965	6	-0.00414723	0.0119961	0.00489739	-0.691429	3	0.538998	0.5
GO:0005089~Rho guanyl-nucleotide exchange factor activity / GO:0005088~Ras guanyl-nucleotide exchange factor activity	Ambiguous	1.09546	0.600263	1	0.994058	4	-0.0033388	0.00913487	0.00456744	-0.633066	2	0.591424	0.5
GO:0005501~retinoid binding / GO:0034754~cellular hormone metabolic process	Ambiguous	3.59751	0.104739	1	0.723742	9	-0.00582723	0.00956049	0.00318683	-1.61262	6	0.157955	0.555556
GO:0005667~transcription factor complex / GO:0044451~nucleoplasm part	Ambiguous	0.643859	0.682667	1	0.971451	28	-0.00307455	0.0120836	0.00228358	-1.29739	25	0.206341	0.607143
GO:0005856~cytoskeleton / GO:0044430~cytoskeletal part	Ambiguous	1.00409	0.119477	1	0.493009	67	-0.00195693	0.00991226	0.00121098	-1.5794	63	0.119253	0.58209
GO:0005875~microtubule associated complex / GO:0005874~microtubule	Ambiguous	1.00478	0.350455	1	0.803568	16	-0.0052844	0.00880654	0.00220163	-2.07865	11	0.0618423	0.5625
GO:0005886~plasma membrane / GO:0044459~plasma membrane part	Ambiguous	1.39684	1.26106e-09	4.37587e-07	4.37587e-07	239	-0.00271644	0.00960108	0.000621042	-4.34647	235	2.06063e-05	0.67364
GO:0006355~regulation of transcription, DNA-dependent / GO:0051252~regulation of RNA metabolic process	Ambiguous	0.830986	0.339647	1	0.943367	97	-0.00136429	0.0101737	0.00103298	-1.27218	89	0.206624	0.56701
GO:0006366~transcription from RNA polymerase II promoter / GO:0006351~transcription, DNA-dependent	Ambiguous	0.729802	0.905019	1	0.99995	8	0.000861245	0.00606138	0.00214302	0.375928	6	0.719904	0.375
GO:0006605~protein targeting / GO:0006606~protein import into nucleus	Ambiguous	0.90988	0.663699	1	0.996499	10	-0.000608398	0.00595475	0.00188306	-0.250265	5	0.812341	0.4
GO:0006928~cell motion / GO:0016477~cell migration	Ambiguous	2.04854	0.00104805	0.924983	0.0571654	31	-0.00135157	0.0113663	0.00204145	-0.640349	28	0.527152	0.548387
GO:0007044~cell-substrate junction assembly / GO:0048041~focal adhesion formation	Ambiguous	3.11607	0.0416113	1	0.494236	6	0.00467776	0.0148785	0.00607411	0.703015	4	0.520808	0.333333
GO:0007156~homophilic cell adhesion / cell adhesion	Ambiguous	1.47402	0.0429436	1	0.498697	26	-0.000623778	0.0106731	0.00209316	-0.274127	21	0.786665	0.423077
GO:0007156~homophilic cell adhesion / domain:Cadherin 1	Ambiguous	1.77386	0.0429436	1	0.498697	14	0.00103711	0.00758759	0.00202787	0.432235	9	0.675742	0.214286
GO:0007269~neurotransmitter secretion / domain:C2 1	Ambiguous	2.47818	0.000557708	0.747898	0.0375524	8	0.00140424	0.0130353	0.00460867	0.263875	5	0.802407	0.625
GO:0007600~sensory perception / GO:0007601~visual perception	Ambiguous	1.34213	0.00947003	1	0.241566	25	-0.00460683	0.0100266	0.00200532	-2.15506	21	0.0429151	0.6
GO:0007618~mating / GO:0042698~ovulation cycle	Ambiguous	2.58098	0.0126482	1	0.274446	7	0.00258578	0.00633111	0.00239293	0.913265	4	0.41277	0.285714
GO:0008092~cytoskeletal protein binding / GO:0003779~actin binding	Ambiguous	1.59069	0.072156	1	0.469448	28	-0.00190735	0.00784649	0.00148285	-1.23949	25	0.226675	0.571429
GO:0008652~cellular amino acid biosynthetic process / GO:0009309~amine biosynthetic process	Ambiguous	2.10985	0.0293026	1	0.41966	16	-0.00068615	0.00875645	0.00218911	-0.282529	12	0.782352	0.4375
GO:0008654~phospholipid biosynthetic process / GO:0019637~organophosphate metabolic process	Ambiguous	1.31309	0.325286	1	0.937265	14	0.00572935	0.0113631	0.00303692	1.67226	10	0.125421	0.285714
GO:0009101~glycoprotein biosynthetic process / GO:0070085~glycosylation	Ambiguous	0.80616	0.838899	1	0.999729	5	-0.00519924	0.0172803	0.00772797	-0.601755	3	0.589774	0.6
GO:0009108~coenzyme biosynthetic process / GO:0006732~coenzyme metabolic process	Ambiguous	1.11797	0.587364	1	0.991986	6	-0.00530287	0.0167425	0.00683508	-0.633463	3	0.571427	0.333333
GO:0009628~response to abiotic stimulus / GO:0009416~response to light stimulus	Ambiguous	1.91829	0.019807	1	0.344492	23	0.000189872	0.00921598	0.00192166	0.0944125	20	0.925721	0.521739
GO:0009719~response to endogenous stimulus / GO:0010033~response to organic substance	Ambiguous	1.39181	0.0827029	1	0.678304	31	-0.0041007	0.00862397	0.00154891	-2.60442	29	0.0143642	0.645161
GO:0009749~response to glucose stimulus / GO:0009746~response to hexose stimulus	Ambiguous	2.60647	0.160278	1	0.813416	5	0.00265185	0.0108084	0.00483367	0.4907	3	0.657289	0.4
GO:0009894~regulation of catabolic process / GO:0031329~regulation of cellular catabolic process	Ambiguous	2.02682	0.21612	1	0.868914	7	-0.00273017	0.0123081	0.00465204	-0.543342	5	0.610231	0.571429
GO:0010035~response to inorganic substance / GO:0006979~response to oxidative stress	Ambiguous	1.88936	0.0832438	1	0.676927	17	0.000800809	0.0125723	0.00304922	0.23833	13	0.81534	0.411765
GO:0010243~response to organic nitrogen / GO:0001975~response to amphetamine	Ambiguous	3.0998	0.0688488	1	0.630442	7	0.00167907	0.0146864	0.00555092	0.255647	4	0.810831	0.285714
GO:0010907~positive regulation of glucose metabolic process / GO:0010676~positive regulation of cellular carbohydrate metabolic process	Ambiguous	3.41547	0.132857	1	0.775067	4	-0.0181078	0.0230983	0.0115492	-1.35783	2	0.307418	0.5
GO:0016567~protein ubiquitination / GO:0032446~protein modification by small protein conjugation	Ambiguous	0.918922	0.430693	1	0.969417	7	0.000345506	0.0061357	0.00231908	0.112622	3	0.917444	0.142857
GO:0017015~regulation of transforming growth factor beta receptor signaling pathway / GO:0009895~negative regulation of catabolic process	Ambiguous	2.75995	0.126889	1	0.768595	9	-0.00188573	0.0114557	0.00381857	-0.435519	6	0.678417	0.444444
GO:0017137~Rab GTPase binding / GO:0017016~Ras GTPase binding	Ambiguous	1.55775	0.222805	1	0.900296	4	-0.00852607	0.0148545	0.00742725	-0.994149	2	0.424908	0.5
GO:0019829~cation-transporting ATPase activity / GO:0042625~ATPase activity, coupled to transmembrane movement of ions	Ambiguous	0.902505	0.360891	1	0.957831	14	-0.00298079	0.00623386	0.00166607	-1.43449	8	0.189345	0.428571
GO:0030029~actin filament-based process / GO:0030036~actin cytoskeleton organization	Ambiguous	1.88141	0.0164278	1	0.317758	23	-0.00027613	0.00972622	0.00202806	-0.133162	21	0.895333	0.521739
GO:0030162~regulation of proteolysis / GO:0009967~positive regulation of signal transduction	Ambiguous	1.07073	0.546106	1	0.988135	10	-0.00118942	0.0119469	0.00377793	-0.281596	7	0.786396	0.4
GO:0030182~neuron differentiation / GO:0031175~neuron projection development	Ambiguous	2.29345	6.93201e-06	0.0169764	0.00213798	39	-0.000521857	0.00743132	0.00118996	-0.421344	35	0.67608	0.538462
GO:0031032~actomyosin structure organization / GO:0030239~myofibril assembly	Ambiguous	2.33501	0.00950452	1	0.239884	23	-0.00614222	0.00941869	0.00196393	-2.52569	14	0.0242323	0.521739
GO:0031253~cell projection membrane / GO:0005903~brush border	Ambiguous	2.82083	0.146651	1	0.534341	6	0.00563292	0.00569918	0.00232668	1.97675	3	0.142508	0.166667
GO:0031667~response to nutrient levels / GO:0009991~response to extracellular stimulus	Ambiguous	1.46861	0.195801	1	0.850714	10	-0.00563984	0.00636388	0.00201243	-2.65868	8	0.0288645	0.8
GO:0031985~Golgi cisterna / GO:0031984~organelle subcompartment	Ambiguous	4.00653	0.125934	1	0.496843	5	-0.00665438	0.004325	0.0019342	-3.07717	3	0.0542561	0.8
GO:0032102~negative regulation of response to external stimulus / GO:0048585~negative regulation of response to stimulus	Ambiguous	1.19159	0.46727	1	0.977698	5	-0.00448881	0.00431651	0.0019304	-2.07983	3	0.129023	0.8
GO:0032504~multicellular organism reproduction / GO:0048609~reproductive process in a multicellular organism	Ambiguous	1.39607	0.0339108	1	0.44893	27	-0.00058365	0.0110302	0.00212276	-0.259224	23	0.797768	0.518519
GO:0033500~carbohydrate homeostasis / GO:0042593~glucose homeostasis	Ambiguous	2.25232	0.214488	1	0.867527	8	-0.00390529	0.00499423	0.00176573	-2.06888	6	0.084018	0.625
GO:0033555~multicellular organismal response to stress / GO:0048266~behavioral response to pain	Ambiguous	6.62166	0.0084113	1	0.222266	7	0.000129297	0.00406825	0.00153765	0.07785	5	0.940967	0.571429
GO:0035023~regulation of Rho protein signal transduction / GO:0051056~regulation of small GTPase mediated signal transduction	Ambiguous	0.989076	0.731497	1	0.99843	7	-0.000403021	0.0163887	0.00619436	-0.0549879	4	0.958785	0.285714
GO:0040012~regulation of locomotion / GO:0030334~regulation of cell migration	Ambiguous	2.16722	0.0250117	1	0.388986	18	-0.000484192	0.0131491	0.00309928	-0.127559	11	0.9008	0.388889
GO:0042439~ethanolamine and derivative metabolic process / GO:0006575~cellular amino acid derivative metabolic process	Ambiguous	1.70163	0.262538	1	0.905395	7	-0.00333946	0.00737617	0.00278793	-1.01235	4	0.368632	0.571429
GO:0043167~ion binding / GO:0046872~metal ion binding	Ambiguous	0.956097	0.037281	1	0.505607	134	-0.00280335	0.0111806	0.000965857	-2.8588	129	0.00496043	0.589552
GO:0043193~positive regulation of gene-specific transcription / GO:0032583~regulation of gene-specific transcription	Ambiguous	1.75567	0.074633	1	0.657097	10	-0.0047369	0.0100421	0.00317558	-1.24802	6	0.25852	0.5
GO:0043279~response to alkaloid / GO:0042220~response to cocaine	Ambiguous	4.36313	0.00255175	0.998184	0.108405	9	-0.00327969	0.011775	0.00392499	-0.787803	7	0.456655	0.555556
GO:0043434~response to peptide hormone stimulus / GO:0009725~response to hormone stimulus	Ambiguous	1.56115	0.14889	1	0.80054	20	-0.00223896	0.00909288	0.00203323	-0.984929	15	0.34028	0.5
GO:0043507~positive regulation of JUN kinase activity / GO:0043506~regulation of JUN kinase activity	Ambiguous	1.44533	0.275876	1	0.912684	9	0.000704394	0.0150027	0.00500091	0.115006	5	0.912916	0.333333
GO:0044087~regulation of cellular component biogenesis / GO:0033043~regulation of organelle organization	Ambiguous	1.63092	0.0828433	1	0.677015	16	-0.00126097	0.010651	0.00266276	-0.410113	11	0.689597	0.4375
GO:0045211~postsynaptic membrane / postsynaptic cell membrane	Ambiguous	3.10902	0.000886117	0.264804	0.0190425	31	-0.00632514	0.00711196	0.00127735	-3.87666	18	0.00110545	0.483871
GO:0045777~positive regulation of blood pressure / GO:0032228~regulation of synaptic transmission, GABAergic	Ambiguous	3.42375	0.0368804	1	0.461399	11	-0.00832575	0.0126248	0.00380652	-1.86528	7	0.104399	0.636364
GO:0046907~intracellular transport / GO:0006605~protein targeting	Ambiguous	0.920717	0.581211	1	0.991493	37	-0.00331995	0.0102093	0.0016784	-1.81057	30	0.0802338	0.540541
GO:0048015~phosphoinositide-mediated signaling / GO:0007200~activation of phospholipase C activity by G-protein coupled receptor protein signaling pathway coupled to IP3 second messenger	Ambiguous	2.46256	0.0279225	1	0.41135	18	-0.00386871	0.0114851	0.00270707	-1.30459	14	0.213071	0.611111
GO:0048545~response to steroid hormone stimulus / GO:0032355~response to estradiol stimulus	Ambiguous	1.36588	0.459409	1	0.97673	9	-0.00113536	0.0090397	0.00301323	-0.332299	6	0.750965	0.333333
GO:0048545~response to steroid hormone stimulus / GO:0051384~response to glucocorticoid stimulus	Ambiguous	1.37006	0.459409	1	0.97673	9	-0.00136807	0.00839498	0.00279833	-0.460928	7	0.658829	0.444444
GO:0048610~reproductive cellular process / GO:0003006~reproductive developmental process	Ambiguous	1.31055	0.473255	1	0.978773	11	0.00243482	0.0115174	0.00347263	0.634211	8	0.543648	0.454545
GO:0050681~androgen receptor binding / GO:0030521~androgen receptor signaling pathway	Ambiguous	1.83384	0.250542	1	0.918273	9	-0.00414599	0.00859898	0.00286633	-1.27565	6	0.249239	0.444444
GO:0050707~regulation of cytokine secretion / GO:0050708~regulation of protein secretion	Ambiguous	1.54065	0.249204	1	0.897345	13	-0.00304367	0.00557105	0.00154513	-1.63901	8	0.139843	0.615385
GO:0050731~positive regulation of peptidyl-tyrosine phosphorylation / GO:0031399~regulation of protein modification process	Ambiguous	1.19209	0.431081	1	0.969279	13	-0.00133993	0.0110425	0.00306265	-0.402449	10	0.695822	0.615385
GO:0050881~musculoskeletal movement / GO:0050879~multicellular organismal movement	Ambiguous	3.6208	0.0283038	1	0.289702	13	-0.00804978	0.00620618	0.00172128	-3.4317	6	0.0139421	0.461538
GO:0051046~regulation of secretion / GO:0060341~regulation of cellular localization	Ambiguous	2.03205	0.000856382	0.879508	0.0541665	20	-0.00446964	0.00753339	0.00168452	-2.51721	17	0.022153	0.75
GO:0051048~negative regulation of secretion / GO:0046883~regulation of hormone secretion	Ambiguous	2.61459	0.0901755	1	0.696064	9	-0.00386387	0.00858234	0.00286078	-1.10279	5	0.320347	0.555556
GO:0051090~regulation of transcription factor activity / GO:0051101~regulation of DNA binding	Ambiguous	0.771079	0.839791	1	0.999732	4	-0.0107828	0.0161571	0.00807853	-1.15592	2	0.367144	0.75
GO:0051129~negative regulation of cellular component organization / GO:0051493~regulation of cytoskeleton organization	Ambiguous	1.42573	0.329057	1	0.938724	11	0.00277494	0.0114344	0.00344761	0.72805	8	0.487343	0.454545
GO:0051606~detection of stimulus / GO:0009582~detection of abiotic stimulus	Ambiguous	1.69876	0.276202	1	0.91233	7	-0.00606926	0.00508193	0.00192079	-2.6705	4	0.055777	0.714286
GO:0052548~regulation of endopeptidase activity / GO:0006919~activation of caspase activity	Ambiguous	1.47783	0.501795	1	0.98306	5	-0.000314084	0.00511022	0.00228536	-0.106455	2	0.924937	0.4
GO:0060042~retina morphogenesis in camera-type eye / GO:0060041~retina development in camera-type eye	Ambiguous	3.60312	0.00594563	1	0.192225	13	-0.00283268	0.00879585	0.00243953	-1.1156	11	0.288371	0.538462
GO:0070161~anchoring junction / GO:0005912~adherens junction	Ambiguous	2.60979	0.0010593	0.307724	0.0210315	23	0.00278681	0.00969896	0.00202237	1.25245	18	0.226436	0.434783
golgi apparatus / GO:0005794~Golgi apparatus	Ambiguous	1.48519	0.0395844	1	0.284453	39	-0.000610202	0.00746508	0.00119537	-0.49721	36	0.622064	0.564103
GTP binding / nucleotide binding	Ambiguous	0.770108	0.65875	1	0.97862	10	0.00020508	0.0100772	0.00318668	0.0575612	7	0.955707	0.4
GTPase activation / domain:Rho-GAP	Ambiguous	2.31869	0.021446	0.994304	0.212644	26	-0.00142475	0.0098743	0.00193651	-0.645277	19	0.526464	0.538462
h_bcrPathway:BCR Signaling Pathway / h_fcer1Pathway:Fc Epsilon Receptor I Signaling in Mast Cells	Ambiguous	2.98136	0.0882985	1	0.880716	6	-0.0115128	0.0122293	0.00499259	-1.88282	3	0.156259	0.5
h_fcer1Pathway:Fc Epsilon Receptor I Signaling in Mast Cells / h_tnfr1Pathway:TNFR1 Signaling Pathway	Ambiguous	2.41569	0.123001	1	0.880716	6	-0.00166067	0.0198846	0.00811785	-0.144653	2	0.898246	0.166667
h_mapkPathway:MAPKinase Signaling Pathway / h_gleevecpathway:Inhibition of Cellular Proliferation by Gleevec	Ambiguous	2.94558	0.0395412	0.998549	0.934586	9	-0.0053024	0.0129089	0.00430296	-1.16179	7	0.283397	0.666667
h_pyk2Pathway:Links between Pyk2 and Map Kinases / h_Ccr5Pathway:Pertussis toxin-insensitive CCR5 Signaling in Macrophage	Ambiguous	3.81949	0.0728007	0.999995	0.879002	5	-0.0063108	0.0193897	0.00867132	-0.650946	3	0.561494	0.4
hsa03320:PPAR signaling pathway / fatty acid metabolism	Ambiguous	1.54187	0.0217838	0.95107	0.28485	14	0.00193899	0.0140666	0.00375945	0.435901	9	0.673177	0.5
hsa04070:Phosphatidylinositol signaling system / GO:0004428~inositol or phosphatidylinositol kinase activity	Ambiguous	2.10627	0.22072	1	0.704831	6	-0.00698603	0.014849	0.00606208	-1.05201	4	0.35215	0.666667
hsa04080:Neuroactive ligand-receptor interaction / GO:0007186~G-protein coupled receptor protein signaling pathway	Ambiguous	2.31765	1.41189e-05	0.00193243	0.000966682	81	-0.00531932	0.0102422	0.00113802	-4.43736	72	3.21226e-05	0.679012
hsa04620:Toll-like receptor signaling pathway / GO:0032496~response to lipopolysaccharide	Ambiguous	1.55917	0.250967	1	0.744656	10	-0.00905382	0.00883666	0.0027944	-2.89794	7	0.0230537	0.8
hsa05014:Amyotrophic lateral sclerosis (ALS) / hsa04370:VEGF signaling pathway	Ambiguous	2.78289	0.00138838	0.173323	0.0614761	10	-0.00247451	0.0117152	0.00370466	-0.597428	7	0.569035	0.5
hsa05214:Glioma / hsa05218:Melanoma	Ambiguous	1.63652	0.350536	1	0.806506	7	-0.00630678	0.0101168	0.0038238	-1.527	5	0.187291	0.714286
IPR000157:Toll-Interleukin receptor / domain:TIR	Ambiguous	3.37804	0.15624	1	0.777849	5	-0.00613896	0.00625281	0.00279634	-1.96358	3	0.144347	0.8
IPR000372:Leucine-rich repeat, cysteine-rich flanking region, N-terminal / SM00013:LRRNT	Ambiguous	1.24734	0.337179	1	0.910298	7	-0.00634851	0.00552012	0.00208641	-2.57163	4	0.0618722	0.714286
IPR001245:Tyrosine protein kinase / SM00219:TyrKc	Ambiguous	1.69262	0.18304	1	0.802191	9	-0.00176594	0.012571	0.00419032	-0.397332	7	0.70296	0.666667
IPR001478:PDZ/DHR/GLGF / SM00228:PDZ	Ambiguous	2.18109	0.0488335	0.999891	0.637261	10	-0.00107009	0.00799101	0.00252698	-0.401736	8	0.698397	0.5
IPR001839:Transforming growth factor beta / IPR017948:Transforming growth factor beta, conserved site	Ambiguous	2.3941	0.35243	1	0.911998	4	-0.00377966	0.00476652	0.00238326	-1.37345	2	0.303308	0.5
IPR003961:Fibronectin, type III / SM00060:FN3	Ambiguous	1.69347	0.0669722	0.999997	0.596253	15	0.000488429	0.0121353	0.00313331	0.145119	12	0.887026	0.466667
IPR011993:Pleckstrin homology-type / IPR001849:Pleckstrin homology	Ambiguous	1.91841	0.00812878	0.996877	0.513784	18	-0.000239611	0.00879662	0.00207338	-0.108956	15	0.914682	0.555556
IPR015943:WD40/YVTN repeat-like / IPR019782:WD40 repeat 2	Ambiguous	0.92888	0.37914	1	0.993584	11	-0.000168866	0.00922568	0.00278165	-0.0549118	8	0.957555	0.454545
kelch repeat / repeat:Kelch 2	Ambiguous	1.89962	0.463836	1	0.932101	4	0.00758867	0.00461958	0.00230979	2.84527	2	0.104515	0
kinase / domain:Protein kinase	Ambiguous	1.36164	0.0030279	0.699978	0.0646956	109	-0.00203023	0.0114044	0.00109234	-1.70753	91	0.091134	0.513761
LIM domain / IPR001781:Zinc finger, LIM-type	Ambiguous	3.56476	0.013228	0.947039	0.148026	9	-0.00708904	0.0106008	0.0035336	-1.63804	5	0.162339	0.555556
lipid transport / GO:0010876~lipid localization	Ambiguous	1.41687	0.247638	1	0.778239	10	-0.00160038	0.00558775	0.001767	-0.757767	6	0.477287	0.5
metalloprotease / GO:0008237~metallopeptidase activity	Ambiguous	1.14247	0.607916	1	0.970987	8	0.000467603	0.00409106	0.00144641	0.279974	5	0.790711	0.375
microsome / GO:0005792~microsome	Ambiguous	1.01947	0.613296	1	0.971515	8	-0.00520499	0.0121743	0.00430425	-1.13117	6	0.301162	0.625
palmitate / lipid moiety-binding region:S-palmitoyl cysteine	Ambiguous	2.75367	2.0296e-05	0.00802523	0.000894889	34	-0.00306616	0.00993825	0.0017044	-1.74526	31	0.0908467	0.705882
pyridoxal phosphate / hsa00250:Alanine, aspartate and glutamate metabolism	Ambiguous	5.67534	0.00650298	0.802958	0.106504	9	-0.00416762	0.00731286	0.00243762	-1.50782	6	0.182327	0.444444
region of interest:Linker 12 / PIRSF002282:cytoskeletal keratin	Ambiguous	1.56603	0.475967	1	0.966599	4	0.00281406	0.00710605	0.00355303	0.685908	2	0.563608	0.25
repeat:4 / repeat:6	Ambiguous	0.969366	0.713377	1	1	6	-0.000985927	0.00702196	0.0028667	-0.313958	4	0.769245	0.5
repeat:ANK 7 / repeat:ANK 8	Ambiguous	1.86869	0.106762	1	0.942545	7	-0.0107237	0.00884371	0.00334261	-2.97019	5	0.0311502	0.714286
repeat:II / repeat:III	Ambiguous	7.24415	0.000188207	0.225847	0.0223188	15	-0.000829475	0.00970395	0.00250555	-0.308196	12	0.763218	0.466667
Serine protease / active site:Charge relay system	Ambiguous	0.925208	0.681621	1	0.980099	12	-0.000641984	0.0091547	0.00264273	-0.232582	10	0.820777	0.583333
short sequence motif:SH3-binding / sh3-binding	Ambiguous	2.31907	0.0786111	1	0.79275	8	0.00131419	0.0109695	0.00387831	0.293459	5	0.780962	0.375
short sequence motif:TXY / IPR003527:MAP kinase, conserved site	Ambiguous	4.4063	0.00519301	0.862545	0.246852	30	-0.00560356	0.0120956	0.00220835	-1.9655	17	0.0659108	0.433333
Signal-anchor / glycosyltransferase	Ambiguous	1.05419	0.576419	1	0.966968	16	-0.000986679	0.0100025	0.00250063	-0.369088	13	0.718004	0.5
Symport / GO:0015293~symporter activity	Ambiguous	2.45578	0.0247328	0.999952	0.230213	9	-0.00192253	0.0094549	0.00315163	-0.53798	6	0.609951	0.333333
zinc finger region:C2H2-type 1 / zinc finger region:C2H2-type 2	Ambiguous	0.502581	0.942689	1	1	11	0.00305371	0.014736	0.00444306	0.548274	6	0.60329	0.272727
