# Supplementary material for: Inference of cell type content from human brain transcriptomic datasets illuminates the effects of age, manner of death, dissection, and psychiatric diagnosis
Source: PLoS One. 2018 Jul 17;13(7):e0200003. doi: 10.1371/journal.pone.0200003 (PMC6049916; doi:10.1371/journal.pone.0200003)
Supplement: S6 Table — fGSEA was performed using the results from a differential expression analysis performed on the Pritzker dataset using a model that included diagnosis, pH, agonal factor, age, PMI, and sex. The gene set enrichment results for each variable is included as its own worksheet in the file. (XLSX) [file pone.0200003.s007.xlsx]

## Sheet: Age_betas_GSEA_Results.csv
	pathway	pval	padj	ES	NES	nMoreExtreme	size	leadingEdge
2839	GO_SYNAPTIC_SIGNALING	0.00119904	0.035793	-0.579625	-2.4553	0	342	TMOD2,KCNMB4,PARK2,DLGAP2,PDE7B,MAPK8IP2,CASK,GPR52,CACNA1G,KCNQ3,NF1,PTPRF,CHRM5,SSTR4,PLCB3,OPRL1,ARRB2,CHRNB1,GLRA2,DRD1,DLGAP1,CACNB4,FLOT2,GALR3,AKAP5,GAD2,DLG2,KCNMB2,RIC3,DLG4,KCNC4,VIPR1,LRFN4,TACR2,CBLN1,P2RX2,LIN7C,BSN,PCDHB13,PCLO,CLSTN3,PRKCG,SLC29A1,CACNB1,GAD1,GRM7,KCNQ2,GABRA1,CHRM2,BZRAP1,KCND2,SLITRK5,GPR21,ETV5,KCNN1,APBA1,GRIA1,SLC1A6,PIP5K1C,GRM3,PTPRN2,SCN2B,SYT11,UNC13B,CDK5…
670	REACTOME_TRANSMISSION_ACROSS_CHEMICAL_SYNAPSES	0.00110254	0.035793	-0.585214	-2.30575	0	165	CAMK2A,ADCY1,PRKCG,CACNB1,GAD1,CALM1,ADCY7,GABRA1,ADCY2,GNG7,GNG4,HRAS,RPS6KA3,GRIA1,SLC1A6,AP2M1,KCNJ6,UNC13B,PRKACB,AP2B1,GNAI1,DLG3,GABBR2,ARHGEF9,GLS,GABRA4,CACNB3,GNAL,PLCB1,GRIK1,SLC1A1,GABRA2,GRIN2A,GNB1,CAMK4,CALM3,NCALD,SLC17A7,KCNJ9,GABRG2,CACNB2,GNB5,CACNG3,KCNJ3,SYN2,GNG3,STX1A,RIMS1,HSPA8,PRKCB,SYT1,GABRB3,MAPK1,RASGRF1,GABRA5
695	REACTOME_OPIOID_SIGNALLING	0.00103306	0.035793	-0.658008	-2.28829	0	69	ADCY1,PRKCG,PLCB4,CALM1,ADCY7,GNAZ,ADCY2,PPP2R1A,GNG7,GNG4,PRKAR1A,PRKACB,GNAI1,CDK5,GNAL,PLCB1,PPP3R1,GNB1,CAMK4,PPP3CB,CALM3,PDE4B,PRKCD,GNB5,GNG3,MAPK1
5141	Neuron_All_Cahoy_JNeuro_2008	0.0010582	0.035793	-0.694952	-2.28283	0	52	CAMK2A,CHL1,CDH10,NOV,NEUROD6,GABRA1,CCK,NELL2,GPR88,GABRA2,CAMK4,MYO5A,SCG2,KCNF1,SLC17A7,TRHDE,HPCAL4,RGS4,CRH,VIP,CALB1
1145	GO_COGNITION	0.00114416	0.035793	-0.563138	-2.27948	0	216	TMOD2,KCNK2,PARK2,CNTNAP2,MAPK8IP2,GPR52,SLC24A2,NF1,DRD1,GALR3,HRH2,DLG4,ITGA5,TACR2,APP,SHANK2,HMGCR,CHL1,ADCY1,RIC8A,PRKCG,STS,GRM7,SERPINF1,PRKCZ,GPR21,NLGN4X,IGF1,JUN,KCNAB1,GRIA1,BCHE,PAK7,VLDLR,PRNP,SLC8A2,SOBP,PLK2,DGKI,CNR1,CDK5,PLCB1,MEF2C,JPH3,GRIN2A,CAMK4,PPP3CB,GRM5,SYNJ1,PAFAH1B1,SLC17A7,CRHBP,NRXN1,EGR2,TUSC3,GMFB,ARC,FGF13,HTR2A,NRGN,FOS,CUX2,RELN,TAC1,CX3CR1,CRH,VIP,RASGRF1,GABRA…
703	REACTOME_NEUROTRANSMITTER_RECEPTOR_BINDING_AND_DOWNSTREAM_TRANSMISSION_IN_THE_POSTSYNAPTIC_CELL	0.00108342	0.035793	-0.601737	-2.25229	0	119	CAMK2A,ADCY1,PRKCG,CALM1,ADCY7,GABRA1,ADCY2,GNG7,GNG4,HRAS,RPS6KA3,GRIA1,AP2M1,KCNJ6,PRKACB,AP2B1,GNAI1,DLG3,GABBR2,ARHGEF9,GABRA4,GNAL,PLCB1,GRIK1,GABRA2,GRIN2A,GNB1,CAMK4,CALM3,NCALD,KCNJ9,GABRG2,GNB5,CACNG3,KCNJ3,GNG3,PRKCB,GABRB3,MAPK1,RASGRF1,GABRA5
1165	GO_SINGLE_ORGANISM_BEHAVIOR	0.00119048	0.035793	-0.521394	-2.19642	0	324	TMOD2,NCOA2,KCNK2,PARK2,CNTNAP2,SPTBN2,MAPK8IP2,TAS2R1,GPR52,SLC24A2,NF1,ARRB2,CHRNB1,DRD1,CACNB4,GALR3,HRH2,NR4A3,DLG4,ITGA5,TACR2,P2RX2,APP,SHANK2,ETV1,HMGCR,CHL1,ADCY1,RIC8A,PRKCG,STS,GRM7,SEZ6L,SERPINF1,CCK,ADCYAP1,PRKCZ,KCND2,SLITRK5,GPR21,NLGN4X,EFNB3,NR4A2,EPHA4,IGF1,JUN,KCNAB1,GRIA1,BCHE,PAK7,VLDLR,PRNP,SLC8A2,PLK2,GLRB,SRD5A1,DGKI,CNR1,SNCA,CDK5,PLCB1,MEF2C,JPH3,GRIN2A,CAMK4,PPP3CB,NPY,G…
2028	GO_REGULATION_OF_ADENYLATE_CYCLASE_ACTIVITY	0.00103413	0.035793	-0.629555	-2.17273	0	65	CAP1,NF1,DRD1,GALR3,AKAP5,ADORA2B,ADCY1,CALM1,GRM7,ADCY7,ADCY2,ADCYAP1,GRM3,GABBR2,GNAL,P2RY13,CALM3,GRM2,ADRA2A,VIP,HPCA
4535	GO_SYNAPTIC_MEMBRANE	0.00115207	0.035793	-0.54017	-2.16621	0	204	CNIH3,CHRNA3,ARHGAP32,SYP,GABRB2,RGS14,GRIA3,GRIK3,LRRTM2,MINK1,CHRNA2,GRIK5,GABRR2,KCNJ4,SNAP25,LIN7A,GRIA4,SRGAP2,ZC4H2,SEMA4F,DLGAP2,UTRN,CASK,CHRM5,ARRB2,CHRNB1,GLRA2,DLGAP1,KCTD12,AKAP5,GAD2,DLG2,DLG4,CBLN1,LIN7C,SHANK2,CAMK2A,ANK2,ABI1,CLSTN2,PRR7,ARF1,CLSTN3,PRKCG,GRM7,GABRA1,CHRM2,NEURL,NIPSNAP1,KCND2,ATP2B1,NLGN4X,EPHA4,GRIA1,GRM3,DRP2,GPHN,HOMER2,BCR,GLRB,DGKI,DLG3,GABBR2,GABRA4,LRRTM4,…
2375	GO_LEARNING	0.0010846	0.035793	-0.576413	-2.15698	0	118	NTS,EPHB2,STRA6,PDE1B,BRAF,ADCY3,TBR1,DBH,DRD5,DEAF1,PTN,SLC6A1,RGS14,EIF4A3,KIT,AAAS,NLGN3,SNAP25,PTGS2,PARK2,CNTNAP2,MAPK8IP2,GPR52,SLC24A2,NF1,DRD1,HRH2,DLG4,TACR2,APP,SHANK2,HMGCR,RIC8A,GRM7,GPR21,NLGN4X,JUN,BCHE,PAK7,SLC8A2,DGKI,CDK5,JPH3,GRIN2A,PPP3CB,GRM5,SYNJ1,NRXN1,GMFB,ARC,FGF13,NRGN,FOS,RELN,TAC1,CRH,GABRA5,NPTX2
2016	GO_SENSORY_PERCEPTION_OF_PAIN	0.00102881	0.035793	-0.618066	-2.15285	0	70	OPRL1,ARRB2,DLG2,SCN3A,ADCYAP1,NIPSNAP1,KCND2,CNR1,CDK5,GRIN2A,NPY1R,HTR2A,NDN,PENK,SCN3B,TAC1,MAPK1,NMU
4464	GO_PRESYNAPSE	0.00114943	0.035793	-0.53151	-2.14914	0	215	LIN7C,APP,BSN,CAMK2A,TOR1A,PCLO,DMXL2,SLC17A5,GAD1,SCAMP1,GRM7,RAB5A,COPS5,CCK,BZRAP1,ADCYAP1,APBA1,GRIA1,PIP5K1C,GRM3,FZD3,PTPRN2,AP2M1,VTI1B,SYT11,CDK16,UNC13B,PPFIA2,DGKI,SYT5,SLC30A3,SNCA,SYNGR3,CDK5,DNM1L,PDE2A,ERC2,GABRA2,GRIN2A,COPS4,PDE4B,SYNJ1,SLC17A7,ATP6V0D1,GRM2,NRXN1,PTPRN,NPY1R,SYT17,SYN2,STX1A,RIMS1,HSPA8,AP1S1,SYT1,PCDH8,CALB2,NMU,CALB1
4226	GO_EXOCYTIC_VESICLE	0.0010627	0.035793	-0.590086	-2.14577	0	96	TOR1A,DMXL2,SLC17A5,SCAMP1,RAB5A,COPS5,IGF1,APBA1,GRIA1,PTPRN2,VTI1B,SYT11,CDK16,DGKI,SYT5,SLC30A3,SNCA,SYNGR3,DNM1L,RAB6A,GABRA2,GRIN2A,COPS4,PDE4B,SLC17A7,ATP6V0D1,PTPRN,NPY1R,SYT17,SYN2,STX1A,SYT1
678	REACTOME_NEURONAL_SYSTEM	0.00115741	0.035793	-0.526907	-2.1455	0	232	CAMK2A,ADCY1,PRKCG,CACNB1,GAD1,CALM1,KCNQ2,ADCY7,GABRA1,ADCY2,KCND2,GNG7,GNG4,HRAS,RPS6KA3,KCNG1,KCNN1,KCNAB1,GRIA1,SLC1A6,AP2M1,KCNJ6,UNC13B,PRKACB,AP2B1,GNAI1,DLG3,GABBR2,ARHGEF9,GLS,KCNK1,KCNAB2,GABRA4,CACNB3,GNAL,PLCB1,GRIK1,SLC1A1,GABRA2,GRIN2A,GNB1,CAMK4,CALM3,NCALD,KCNF1,SLC17A7,KCNJ9,GABRG2,CACNB2,GNB5,CACNG3,KCNJ3,KCNK3,SYN2,GNG3,STX1A,RIMS1,HSPA8,PRKCB,SYT1,GABRB3,MAPK1,KCNV1,RASGRF1,GA…
3498	GO_CEREBRAL_CORTEX_CELL_MIGRATION	0.00102881	0.035793	-0.702901	-2.13248	0	36	LAMB1,RTN4,LHX6,DCX,DIXDC1,CDK5R1,CDK5,CDK5R2,PAFAH1B1,FGF13,RELN,CX3CR1
1013	GO_MEMORY	0.00104493	0.035793	-0.593316	-2.12784	0	85	ADCY1,GRM7,SERPINF1,PRKCZ,IGF1,GRIA1,PAK7,VLDLR,SLC8A2,PLK2,CNR1,PLCB1,JPH3,GRIN2A,CAMK4,PPP3CB,SLC17A7,FGF13,HTR2A,CUX2,RELN,TAC1,CX3CR1,RASGRF1,CALB1
787	REACTOME_G_ALPHA_Z_SIGNALLING_EVENTS	0.00103093	0.035793	-0.696217	-2.1192	0	37	ADCY1,PRKCG,ADCY7,GNAZ,ADCY2,GNG7,RGS17,GNG4,GNAI1,GNB1,PRKCD,GNB5,ADRA2A,GNG3,PRKCB,RGS4
1060	GO_REGULATION_OF_LYASE_ACTIVITY	0.00104384	0.035793	-0.595837	-2.1123	0	78	CAP1,NF1,DRD1,GALR3,AKAP5,ADORA2B,ADCY1,CALM1,GRM7,ADCY7,ADCY2,NOS2,ADCYAP1,RUNDC3A,GRM3,GABBR2,GNAL,P2RY13,CALM3,GRM2,ADRA2A,VIP,HPCA
886	REACTOME_GABA_RECEPTOR_ACTIVATION	0.00105263	0.035793	-0.660725	-2.10879	0	46	ADCY1,ADCY7,GABRA1,ADCY2,GNG7,GNG4,KCNJ6,GNAI1,GABBR2,ARHGEF9,GABRA4,GNAL,GABRA2,GNB1,KCNJ9,GABRG2,KCNJ3,GNG3,GABRB3,GABRA5
3933	GO_BEHAVIOR	0.00128866	0.0365569	-0.488931	-2.10437	0	428	TMOD2,NCOA2,KCNK2,PARK2,CNTNAP2,SPTBN2,MAPK8IP2,TAS2R1,GPR52,CCKBR,SLC24A2,NF1,PYY,OPRL1,ARRB2,CHRNB1,DRD1,CACNB4,IDO1,GALR3,PITX3,HRH2,NR4A3,DLG4,ITGA5,TACR2,P2RX2,APP,SHANK2,THRB,ETV1,HMGCR,CHL1,HAND2,ADCY1,RIC8A,PRKCG,GAL,STS,GRM7,SEZ6L,SERPINF1,CCK,ADCYAP1,MCHR1,PRKCZ,KCND2,SLITRK5,GPR21,NLGN4X,EFNB3,AHCY,NR4A2,EPHA4,IGF1,ETV5,HRAS,JUN,ASTN1,APBA1,KCNAB1,GRIA1,BCHE,PAK7,VLDLR,GPR88,PRNP,SLC8A…
1850	GO_REGULATION_OF_SYNAPSE_STRUCTURE_OR_ACTIVITY	0.00110011	0.035793	-0.524078	-2.09585	0	189	HRH2,DLG4,EPHB3,CBLN1,APP,SHANK2,CDC42,CAMK2A,CLSTN2,ARF1,CLSTN3,CTNNA2,SLITRK3,NEURL,PRKCZ,SLITRK5,ETV5,HRAS,GRIA1,UBE2V2,BAI3,CAMK1,TPBG,UNC13B,FLRT1,YWHAH,SLC8A2,PLK2,DGKI,SNCA,CDK5,BAI2,MEF2C,NELF,JPH3,GRIN2A,PPP3CB,GRM5,BDNF,NRXN1,EGR2,FGF14,SERPINE2,RIMS1,ARC,NRGN,ATP2B2,CUX2,RELN,CX3CR1,MAPK1,CRH,ITPKA,RASGRF1,CALB1
285	BIOCARTA_GPCR_PATHWAY	0.00101937	0.035793	-0.711123	-2.0853	0	32	MAP2K1,ADCY1,CALM1,HRAS,RPS6KA3,JUN,PRKAR1A,PRKACB,GNAI1,GNB1,PPP3CB,CALM3,FOS,PRKCB
3621	GO_CEREBRAL_CORTEX_RADIALLY_ORIENTED_CELL_MIGRATION	0.0010142	0.035793	-0.754627	-2.08124	0	24	LAMB1,RTN4,LHX6,DCX,DIXDC1,CDK5R1,CDK5,CDK5R2,PAFAH1B1,RELN
4716	GO_NEUROPEPTIDE_HORMONE_ACTIVITY	0.00103306	0.035793	-0.736072	-2.07812	0	27	GAL,CCK,ADCYAP1,GRP,NPPA,NPY,PNOC,PENK,CRH,VIP
5151	Neuron_All_Zhang_JNeuro_2014	0.00100604	0.035793	-0.74987	-2.06301	0	23	CACNA2D1,SLC17A7,GRM2,RELN,SST
3688	GO_MODULATION_OF_SYNAPTIC_TRANSMISSION	0.00116009	0.035793	-0.500833	-2.06282	0	260	WNT7A,CNIH3,CHRNA3,PTN,VGF,SYP,SLC6A1,NPY5R,RGS14,CACNG2,EIF4A3,GRIK3,KIT,LRRTM2,MINK1,NLGN3,KISS1,GRIK5,EIF4EBP2,SNAP25,USP46,CACNG4,CCL2,PTGS2,HAP1,KCNMB4,PARK2,CA7,MAPK8IP2,SLC24A2,NF1,RAB11A,ARRB2,DRD1,HRH2,DLG4,KCNC4,TACR2,SHANK2,CAMK2A,TOR1A,CLSTN2,ARF1,CLSTN3,GRM7,RAB5A,CSPG5,PINK1,ADCYAP1,NEURL,PRKCZ,NLGN4X,HRAS,GRIA1,GRM3,BCHE,SYT11,UNC13B,ATP2A2,YWHAH,SLC8A2,PLK2,GNAI1,DGKI,CNR1,SNCA,CD…
4353	GO_POSTSYNAPTIC_MEMBRANE	0.00112233	0.035793	-0.530205	-2.06152	0	157	CNIH3,CHRNA3,ARHGAP32,GABRB2,RGS14,GRIA3,GRIK3,LRRTM2,MINK1,CHRNA2,GRIK5,GABRR2,KCNJ4,LIN7A,GRIA4,SRGAP2,ZC4H2,SEMA4F,DLGAP2,UTRN,CHRM5,ARRB2,CHRNB1,GLRA2,DLGAP1,KCTD12,DLG2,DLG4,CBLN1,LIN7C,SHANK2,ANK2,ABI1,CLSTN2,PRR7,ARF1,CLSTN3,GRM7,GABRA1,CHRM2,NEURL,KCND2,NLGN4X,EPHA4,GRIA1,GRM3,DRP2,GPHN,HOMER2,BCR,GLRB,DLG3,GABBR2,GABRA4,LRRTM4,CDK5,GRIK1,NELF,GABRA2,GRIN2A,GABRG2,GABRD,CAMK2N1,ARC,PCDH8,…
2733	GO_REGULATION_OF_CALCIUM_ION_DEPENDENT_EXOCYTOSIS	0.00105042	0.035793	-0.640171	-2.05261	0	47	ARF1,RAB5A,CACNA1H,SYT11,UNC13B,ATP2A2,SYT5,CDK5,PLCB1,CDK5R2,ADRA2A,SYT17,STX1A,SYT1
4084	GO_NEUROPEPTIDE_SIGNALING_PATHWAY	0.00102775	0.035793	-0.590809	-2.04974	0	68	POMC,NMUR1,SORT1,NPY6R,PDYN,NXPH4,NPY5R,SCG5,SSTR1,NXPH3,PYY,OPRL1,GLRA2,GALR3,GAL,ADCYAP1,GRP,MCHR1,GLRB,NPPA,NPY,PNOC,NPY1R,TAC3,PENK,TAC1,NMU
4511	GO_SYNAPSE_PART	0.00123609	0.0362354	-0.466814	-2.03672	0	482	ARRB2,CHRNB1,GLRA2,DRD1,DLGAP1,CTNND2,KCTD12,PPP1CA,AKAP5,ARHGEF2,GAD2,DLG2,DLG4,NSF,CBLN1,LIN7C,APP,SHANK2,BSN,CAMK2A,TOR1A,ANK2,ABI1,CLSTN2,PRR7,ARF1,PCLO,CLSTN3,DMXL2,CTNNA2,PRKCG,GPM6A,SLC29A1,BNIP3,SLC17A5,GAD1,RTN4,PLCB4,SCAMP1,GRM7,RAB5A,GABRA1,COPS5,CCK,CHRM2,BZRAP1,ADCYAP1,NEURL,NIPSNAP1,KCND2,ATP2B1,NLGN4X,EPHA4,APBA1,GRIA1,PIP5K1C,GRM3,DRP2,FZD3,GPHN,PTPRN2,AP2M1,HOMER2,BCR,VTI1B,ADD2,…
2103	GO_REGULATION_OF_SYNAPTIC_PLASTICITY	0.00109649	0.035793	-0.539374	-2.0206	0	121	NEURL,PRKCZ,HRAS,GRIA1,UNC13B,YWHAH,SLC8A2,PLK2,DGKI,SNCA,CDK5,MEF2C,NELF,JPH3,GRIN2A,PPP3CB,GRM5,EGR2,FGF14,SERPINE2,RIMS1,ARC,NRGN,ATP2B2,RELN,CX3CR1,MAPK1,CRH,ITPKA,RASGRF1,CALB1
4218	GO_NEURON_PROJECTION_TERMINUS	0.00107875	0.035793	-0.545425	-2.01448	0	106	DLG4,KCNC4,APP,BSN,RAB5A,CCK,CHRM2,ADCYAP1,EPHA4,ADRA2C,PTPRN2,AP2M1,UNC13B,FLRT1,DGKI,APC,KCNAB2,SNCA,MARCKS,GOT1,CDH8,CRHBP,ATP6V0D1,PNOC,PTPRN,AP1S1,SYT1,PENK,CALB2,NMU,CALB1
706	REACTOME_PLC_BETA_MEDIATED_EVENTS	0.00103413	0.035793	-0.648807	-2.0126	0	40	ADCY1,PRKCG,PLCB4,CALM1,ADCY7,GNAZ,ADCY2,PRKAR1A,PRKACB,GNAI1,PLCB1,CAMK4,CALM3,PRKCD,MAPK1
757	REACTOME_INHIBITION_OF_INSULIN_SECRETION_BY_ADRENALINE_NORADRENALINE	0.00103734	0.035793	-0.765001	-2.01158	0	19	GNG7,GNG4,GNAI1,CACNB3,GNB1,CACNB2,GNB5,ADRA2A,GNG3
214	BIOCARTA_MPR_PATHWAY	0.00101937	0.035793	-0.685009	-2.00872	0	32	ADCY1,HRAS,PRKAR1A,ARPC4,PRKACB,GNAI1,ARPC2,PIN1,GNB1,ARPC5,MAPK1
2279	GO_NEURON_NEURON_SYNAPTIC_TRANSMISSION	0.00106157	0.035793	-0.614417	-2.00252	0	50	DRD5,CNIH3,GABRB2,GRIK5,TMOD2,PARK2,DLGAP2,GPR52,NF1,GLRA2,DRD1,CACNB4,CLSTN3,GABRA1,GPR21,UNC13B,GLRB,SNCA,CDK5,CDH8,SLC17A7,CRHBP,GABRG2,CRH
4934	GO_GABA_RECEPTOR_ACTIVITY	0.00103734	0.035793	-0.761037	-2.00116	0	19	GABRA1,GABBR2,GABRA4,GABRA2,GABRG2,GABRD,GABRB3,GABRA5
3438	GO_REGULATION_OF_NEUROTRANSMITTER_RECEPTOR_ACTIVITY	0.00101215	0.035793	-0.717628	-1.99728	0	25	MEF2C,CRHBP,CACNG3,NRXN1,ARC,RELN,CRH,RASGRF1,NETO2
1820	GO_MULTICELLULAR_ORGANISMAL_RESPONSE_TO_STRESS	0.00105932	0.035793	-0.584654	-1.98236	0	60	HMGCS2,MAPK8IP2,DRD1,IDO1,P2RX2,PRKCG,GRM7,CCK,ADCYAP1,NR4A2,EIF4E,PENK,RELN,TAC1,CRH,GABRA5
1166	GO_POSITIVE_REGULATION_OF_CALCIUM_ION_DEPENDENT_EXOCYTOSIS	0.00104932	0.035793	-0.794887	-1.97823	0	15	ARF1,CACNA1H,UNC13B,CDK5,PLCB1,CDK5R2,STX1A,SYT1
897	REACTOME_LIGAND_GATED_ION_CHANNEL_TRANSPORT	0.00102669	0.035793	-0.743085	-1.97757	0	20	GABRA1,GLRB,ARHGEF9,GABRA4,GABRA2,GABRG2,GABRB3,GABRA5
519	PID_RAC1_PATHWAY	0.00106724	0.035793	-0.624114	-1.97658	0	45	MAPK14,MAP2K6,ABI1,NCKAP1,CRK,ATF2,JUN,PIP5K1C,ARPC4,MAPK8,MAPK9,ABI2,ARPC2,PIP5K1B,ARPC5,MAP2K4,PAK1
4473	GO_PERIKARYON	0.00103842	0.035793	-0.545447	-1.96838	0	89	AIF1,CCK,NEURL,KCND2,EPHA4,NELL2,KCNAB1,DRP2,HTR5A,SLC8A2,KCNK1,CDK5,NELF,PPP5C,CRHBP,CPNE6,PTPRN,NDN,PENK,DDN,OLFM1,MAPK1,CRH,HPCA
347	PID_ENDOTHELIN_PATHWAY	0.00104822	0.035793	-0.582611	-1.96557	0	58	PLCB3,MAP2K1,MAPK14,CDC42,EDN3,ADCY1,PRKCG,CRK,ADCY7,GNAZ,ADCY2,HRAS,JUN,GNAI1,MAPK8,GNAL,PLCB1,PRKCD,FOS,PRKCB,MAPK1
4726	GO_HORMONE_ACTIVITY	0.00105152	0.035793	-0.541944	-1.95868	0	91	TG,OXT,TRH,GNRH2,SCT,CCL25,INHA,CHGB,POMC,NTS,PDYN,HAMP,VGF,GUCA2A,NPPB,INHBC,ADM2,CSHL1,COPA,PTHLH,PYY,GAST,EDN3,GAL,CCK,ADCYAP1,GRP,IGF1,NPPA,NPY,PNOC,PENK,CRH,VIP,SST
5056	GO_GLUTAMATE_RECEPTOR_BINDING	0.00101937	0.035793	-0.667883	-1.9585	0	32	RAB4A,FLOT2,DLG2,DLG4,SHANK2,CAMK2A,CALM1,HOMER2,DLG3,CALM3,HOMER1,RASGRF1,NETO2
2540	GO_SYNAPTIC_TRANSMISSION_DOPAMINERGIC	0.00104167	0.035793	-0.774585	-1.95595	0	16	PARK2,GPR52,DRD1,GPR21,SNCA,CDK5,CRHBP,CRH
2260	GO_TELENCEPHALON_GLIAL_CELL_MIGRATION	0.00105263	0.035793	-0.758349	-1.95527	0	18	LAMB1,RTN4,DCX,CDK5R1,CDK5,CDK5R2,PAFAH1B1,RELN
4288	GO_PROTON_TRANSPORTING_TWO_SECTOR_ATPASE_COMPLEX	0.00102987	0.035793	-0.634882	-1.94891	0	38	ATP5C1,ATP5G1,ATP6AP1,ATP5J2,ATP5B,ATP6V1F,C14orf2,ATP6V0C,ATP5A1,ATP6V0A1,ATP5G3,ATP6V1G2,ATP6V1A,ATP6V0B,ATP5F1,ATP6V1C1,ATP6V0D1
829	REACTOME_ACTIVATION_OF_KAINATE_RECEPTORS_UPON_GLUTAMATE_BINDING	0.00101215	0.035793	-0.700209	-1.9488	0	25	CALM1,GNG7,GNG4,DLG3,PLCB1,GRIK1,GNB1,CALM3,NCALD,GNB5,GNG3
632	REACTOME_KERATAN_SULFATE_BIOSYNTHESIS	0.00100604	0.035793	-0.707701	-1.94699	0	23	B3GNT4,B3GNT3,CHST5,CHST1,B4GALT3,B4GALT6,CHST2,B4GALT2,B3GNT2
1545	GO_POSITIVE_REGULATION_OF_LYASE_ACTIVITY	0.00210748	0.0514966	-0.584641	-1.94622	1	55	CAP1,NF1,DRD1,AKAP5,ADORA2B,ADCY1,CALM1,ADCY7,ADCY2,NOS2,ADCYAP1,RUNDC3A,GNAL,CALM3,VIP,HPCA
4187	GO_GABA_RECEPTOR_COMPLEX	0.00104167	0.035793	-0.769884	-1.94408	0	16	GABRA1,GABRA4,GABRA2,GABRG2,GABRD,GABRB3,GABRA5
700	REACTOME_DARPP_32_EVENTS	0.00100604	0.035793	-0.704874	-1.93921	0	23	PDE4D,PPP2CA,PRKACG,PPP2R5D,PPP1CA,CALM1,PPP2R1A,PRKAR1A,PRKACB,CDK5,PPP3R1,PPP3CB,CALM3,PDE4B
243	BIOCARTA_VIP_PATHWAY	0.0010142	0.035793	-0.702662	-1.93792	0	24	CALM1,PRKAR1A,PRKACB,PPP3CB,CALM3,EGR2,EGR3,VIP
234	BIOCARTA_PYK2_PATHWAY	0.00101626	0.035793	-0.688679	-1.93416	0	26	SHC1,MAP2K1,GRB2,MAPK14,CALM1,HRAS,JUN,MAPK8,CALM3,MAP2K4,PRKCB,PAK1,MAPK1
5153	Neuron_Neuron_PNOC_Doyle_Cell_2008	0.00105263	0.035793	-0.749286	-1.9319	0	18	PTHLH,PTHLH,PYY,IGF1,IGF1,CNR1,PNOC,TAC3,CRH,VIP
415	PID_NFAT_3PATHWAY	0.0010661	0.035793	-0.596654	-1.92774	0	49	NR4A1,AKAP5,FKBP1A,MEF2D,MAPK14,CSNK1A1,PRKCG,KPNA2,CSNK2A1,BAD,PRKCZ,YWHAH,YWHAZ,MAPK8,MAPK9,PPP3R1,CAMK4,PPP3CB,PRKCD,PRKCB
2876	GO_KERATAN_SULFATE_BIOSYNTHETIC_PROCESS	0.00101215	0.035793	-0.692295	-1.92678	0	25	B3GNT4,B3GNT3,CHST5,CHST1,B4GALT3,B4GALT6,CHST2,B4GALT2,B3GNT2
832	REACTOME_GPCR_LIGAND_BINDING	0.00118483	0.035793	-0.45672	-1.92656	0	328	CCL4,OXT,TRH,GNRH2,EDNRB,MC1R,HTR2C,GNB3,MC5R,C3AR1,CCR8,SCT,CCL25,CCL19,GABBR1,TBXA2R,SSTR5,POMC,WNT5A,CCL20,NMUR1,RGR,NTS,EDNRA,FPR3,CCL27,PDYN,PTGER3,HTR1B,TAAR5,S1PR4,DRD5,WNT7A,ADRA1D,PTGER1,NPY5R,CXCL9,F2,FZD8,KISS1,HRH3,SSTR1,GRPR,WNT7B,CCL2,NMBR,ADM2,CCL11,IHH,CCKBR,PTHLH,PYY,WNT2,CHRM5,SSTR4,OPRL1,DRD1,GALR3,RAMP3,AVPR1B,HRH2,VIPR1,TACR2,APP,ADORA2B,GAST,EDN3,EMR1,GAL,GRM7,CCK,CHRM2,ADCY…
444	PID_ERBB1_DOWNSTREAM_PATHWAY	0.00106724	0.035793	-0.527761	-1.92578	0	98	NRAS,MAP2K1,GRB2,CDC42,ABI1,NCKAP1,RAB5A,ATF2,ZFP36,BAD,PRKCZ,PPP2R1A,MAPKAP1,EGR1,HRAS,RPS6KA3,JUN,ARPC4,YWHAH,YWHAZ,MAPK8,MAPK9,ARPC2,MEF2C,PPP5C,PRKCD,ARPC5,MAP2K4,FOS,DUSP6,MAPK1
181	BIOCARTA_BCR_PATHWAY	0.00102354	0.035793	-0.651235	-1.92492	0	33	SOS1,LYN,SHC1,BLNK,MAP2K1,GRB2,MAPK14,CALM1,HRAS,JUN,MAPK8,PPP3CB,CALM3,FOS,PRKCB
699	REACTOME_CA_DEPENDENT_EVENTS	0.00103306	0.035793	-0.680788	-1.92204	0	27	ADCY1,PRKCG,CALM1,ADCY7,ADCY2,PRKAR1A,PRKACB,CAMK4,CALM3,PRKCD,MAPK1
1867	GO_SYNAPTIC_VESICLE_CYCLE	0.0021164	0.0514966	-0.585115	-1.92203	1	52	PCLO,RAB5A,PIP5K1C,SYT11,UNC13B,SYT5,SNCA,CDK5,SYNJ1,SLC17A7,NRXN1,SYT17,STX1A,RIMS1,SYT1
777	REACTOME_G_ALPHA_I_SIGNALLING_EVENTS	0.00110254	0.035793	-0.489264	-1.92199	0	162	PYY,SSTR4,OPRL1,GALR3,APP,RGS6,ADCY1,GAL,ADCY7,GNAZ,ADCY2,CHRM2,MCHR1,GNG7,GNG4,RGS12,HTR5A,RGS7,GNAI1,GPR17,CNR1,GABBR2,C3,GNB1,P2RY13,NPY,GNB5,PNOC,ADRA2A,NPY1R,GNG3,PENK,RGS4,NMU,SST
4646	GO_UBIQUITIN_LIKE_PROTEIN_CONJUGATING_ENZYME_ACTIVITY	0.00102669	0.035793	-0.721715	-1.9207	0	20	CDC34,UBE2A,UBE2C,UBE2Z,UBE2G1,UBE2N,UBE2D2,UBE2B,UBE2H,UBE2V2,UBE2D3
2991	GO_NEGATIVE_REGULATION_OF_LYASE_ACTIVITY	0.00101626	0.035793	-0.683735	-1.92028	0	26	GALR3,AKAP5,GRM7,GRM3,GABBR2,P2RY13,GRM2,ADRA2A,HPCA
68	KEGG_MAPK_SIGNALING_PATHWAY	0.00117096	0.035793	-0.471337	-1.91655	0	239	MAPK8IP2,DUSP7,MAPKAPK5,PTPN7,CACNA1G,NF1,DUSP5,NR4A1,ARRB2,MRAS,CACNB4,NRAS,MAP2K1,MAP4K1,GRB2,MAPK14,MAP2K6,MAPK10,HSPA1A,CDC42,STMN1,PRKCG,CRK,CACNB1,MAPK11,ATF2,GADD45A,CACNA1H,AKT3,DUSP8,HRAS,RPS6KA3,JUN,CACNA1F,PRKACB,MAPK8,MAPK9,DUSP14,CACNB3,CACNA2D1,MEF2C,PPP3R1,DUSP3,PPP5C,PPP3CB,BDNF,CACNB2,CACNG3,FGF14,PTPRR,NLK,FGF13,MAP2K4,HSPA8,FOS,PRKCB,MAPK8IP1,DUSP6,PAK1,FGF12,RASGRP1,MAPK1,RASG…
1404	GO_POSITIVE_REGULATION_OF_ADENYLATE_CYCLASE_ACTIVITY	0.00105708	0.035793	-0.606689	-1.91302	0	44	CAP1,NF1,DRD1,AKAP5,ADORA2B,ADCY1,CALM1,ADCY7,ADCY2,ADCYAP1,GNAL,CALM3,VIP,HPCA
3637	GO_GLUTAMATE_RECEPTOR_SIGNALING_PATHWAY	0.00101937	0.035793	-0.635089	-1.91288	0	35	GRIA3,GRIK3,GRIK5,SSTR1,GRIA4,APP,GRM7,GRIA1,GRM3,HOMER2,CDK5R1,PLCB1,GRIK1,GRIN2A,GRM5,GRM2,HOMER1
755	REACTOME_REGULATION_OF_INSULIN_SECRETION	0.00103413	0.035793	-0.545307	-1.91069	0	73	GRP,GNG7,GNG4,PRKAR1A,SLC25A4,PRKACB,GNAI1,SYT5,CACNB3,MARCKS,PLCB1,RAPGEF4,GNB1,CACNB2,GNB5,ADRA2A,GNG3,STX1A
865	REACTOME_PLATELET_HOMEOSTASIS	0.0010395	0.035793	-0.554303	-1.91042	0	66	PDE1B,PPP2CA,PRKG2,TRPC7,PPP2R5D,GUCY1A3,PDE3B,KCNMB4,PDE6G,PDE6A,KCNMB2,ATP2A1,MAPK14,NOS2,PPP2R1A,GNG7,GNG4,ATP2A2,SLC8A2,PDE2A,GNB1,PPP2R5C,GUCY1B3,GNB5,GNG3,ATP2B2
4627	GO_NEUROPEPTIDE_RECEPTOR_BINDING	0.00202634	0.0514966	-0.69935	-1.90814	1	22	ASIP,KISS1,CCKBR,EDN3,GAL,ADCYAP1,NPPA,TAC1,CRH,NMU
827	REACTOME_MAP_KINASE_ACTIVATION_IN_TLR_CASCADE	0.00105263	0.035793	-0.59649	-1.90378	0	46	MAP2K1,MAPK14,MAP2K6,MAPK10,NOD1,MAPK11,ATF2,PPP2R1A,RPS6KA3,JUN,MAPK8,MAPK9,MEF2C,DUSP3,MAP2K4,FOS,DUSP6,MAPK1
2712	GO_LONG_TERM_MEMORY	0.0020284	0.0514966	-0.689624	-1.90196	1	24	PRKCZ,GRIA1,CAMK4,SLC17A7,RELN,TAC1,RASGRF1,CALB1
513	PID_CD8_TCR_DOWNSTREAM_PATHWAY	0.00104822	0.035793	-0.563009	-1.89944	0	58	PTPN7,CD3E,IFNA21,NRAS,MAP2K1,IL2RG,EGR1,HRAS,JUN,MAPK8,MAPK9,PPP3R1,PPP3CB,EGR4,FOS,PRKCB,MAPK1
5006	GO_EXTRACELLULAR_LIGAND_GATED_ION_CHANNEL_ACTIVITY	0.00106952	0.035793	-0.556997	-1.89356	0	62	CHRNA3,GABRB2,GRIA3,GRIK3,CHRNA2,GRIK5,GABRR2,GRIA4,CHRNB1,GLRA2,P2RX2,GABRA1,P2RX5,GRIA1,GLRB,GABRA4,GRIK1,GABRA2,GRIN2A,SLC17A7,GABRG2,GABRD,GABRB3,GABRA5
660	REACTOME_GLUTAMATE_NEUROTRANSMITTER_RELEASE_CYCLE	0.00104932	0.035793	-0.760522	-1.8927	0	15	SLC1A6,UNC13B,GLS,SLC1A1,SLC17A7,STX1A,RIMS1,SYT1
3849	GO_REGULATION_OF_CATION_CHANNEL_ACTIVITY	0.00103093	0.035793	-0.540521	-1.88998	0	71	OPRL1,PLCG2,CACNB4,FKBP1A,ANK2,GAL,CACNB1,CALM1,KCNG1,KCNAB1,FKBP1B,NPPA,CACNB3,CACNA2D1,JPH3,CALM3,PDE4B,MYO5A,CACNB2,GNB5,FGF14,FGF12,HOMER1
4262	GO_AXON	0.00120337	0.035793	-0.446709	-1.88908	0	341	GAD2,DLG2,DLG4,KCNC4,CLASP2,CYP17A1,APP,BSN,DCC,OPA1,CTNNA2,GPM6A,GRM7,KCNQ2,SCN3A,RAB5A,SERPINF1,TUBB3,NOV,CCK,PCP4,NRCAM,CHRM2,PINK1,ADCYAP1,PRKCZ,EPHA4,ADRA2C,PARD6A,KCNAB1,GRIA1,GRM3,TNFRSF21,FZD3,PTPRN2,ADAM21,AP2M1,UNC13B,CDK5R1,EPHA5,CORO1A,DGKI,CNR1,APC,KCNAB2,SNCA,CDK5,MARCKS,GABRA2,GOT1,PTPRO,CDH8,PAFAH1B1,SLC17A7,CRHBP,ATP6V0D1,GRM2,GABRG2,PNOC,NRXN1,CPNE6,PTPRN,NPY1R,FGF13,HTR2A,NRGN,…
775	REACTOME_GPCR_DOWNSTREAM_SIGNALING	0.00126582	0.036308	-0.437482	-1.88717	0	426	DAGLA,FGD1,CCKBR,PTHLH,PYY,CHRM5,SSTR4,PLCB3,OPRL1,DRD1,GALR3,ARHGEF2,RAMP3,AVPR1B,HRH2,VIPR1,TACR2,OR10H3,APP,OR7A5,ADORA2B,GAST,RHOB,CDC42,EDN3,RGS6,ADCY1,PRKCG,GAL,PLCB4,ADCY7,GNAZ,ADCY2,CCK,CHRM2,KALRN,ADCYAP1,GRP,MCHR1,GNG7,RGS17,AKT3,GNG4,MGLL,OR10H1,RGS12,LPAR6,HTR5A,RGS7,ABR,GNAI1,GPR17,DGKI,ROCK2,CNR1,GABBR2,ARHGEF9,PDE2A,GNAL,PLCB1,C3,GNB1,P2RY13,NPY,PDE4B,PRKCD,GNB5,PNOC,ADRA2A,NPY1R,T…
2671	GO_REGULATION_OF_REGULATED_SECRETORY_PATHWAY	0.00105152	0.035793	-0.525303	-1.88602	0	87	ADORA2B,SNX4,ARF1,RAB5A,CACNA1H,BCR,SYT11,UNC13B,ATP2A2,ABR,SYT5,C12orf4,CDK5,PLCB1,RAB15,CDK5R2,ADRA2A,SYT17,STX1A,SYT1
2725	GO_PRESYNAPTIC_PROCESS_INVOLVED_IN_SYNAPTIC_TRANSMISSION	0.0010352	0.035793	-0.527756	-1.88451	0	80	SNAP29,HRH3,SNAP25,LIN7A,PARK2,CASK,NF1,GAD2,LIN7C,PCLO,GAD1,BZRAP1,APBA1,PIP5K1C,PTPRN2,SYT11,UNC13B,PPFIA2,DGKI,SYT5,SNCA,CDK5,SYNJ1,NRXN1,SYT17,SYN2,STX1A,RIMS1,HSPA8,SYT1
549	REACTOME_TCA_CYCLE_AND_RESPIRATORY_ELECTRON_TRANSPORT	0.0010627	0.035793	-0.516257	-1.88205	0	97	SDHB,NDUFS3,ETFA,CYC1,NDUFA9,ATP5C1,ATP5G1,ATP5J2,ATP5B,COX8A,NDUFA10,COX7C,DLST,PDK1,PDK4,NDUFB3,NDUFA6,UQCR11,NDUFS2,IDH2,UQCRC2,ATP5A1,NDUFB6,PDHX,COX7B,NDUFA5,CYCS,NDUFC2,NDUFA4,NDUFAB1,NDUFB5,NDUFS4,PDHB,DLD,PDP1,MDH2,IDH3A,DLAT,COX5A,NNT,ATP5F1,SUCLA2
3594	GO_ACTIN_NUCLEATION	0.00104932	0.035793	-0.755646	-1.88057	0	15	ARPC5L,ARPC4,ARPC2,ARPC5,ACTR3B
202	BIOCARTA_CALCINEURIN_PATHWAY	0.00104167	0.035793	-0.743386	-1.87717	0	16	CALM1,MARCKS,PPP3CB,CALM3,PRKCB
265	BIOCARTA_CK1_PATHWAY	0.00104167	0.035793	-0.74335	-1.87708	0	16	DRD1,PPP1CA,PRKAR1A,CDK5R1,PRKACB,CDK5,PLCB1,CSNK1D
1134	GO_ACID_SECRETION	0.00211193	0.0514966	-0.561585	-1.87589	1	56	CCKBR,NF1,CHRM5,CACNB4,HRH2,NOS2,BZRAP1,AQP9,APBA1,SLC1A6,UNC13B,PPFIA2,GLS,SLC1A1,SLC17A7,GRM2,STX1A,RIMS1,SYT1,NMU
2275	GO_REGULATION_OF_POSTSYNAPTIC_MEMBRANE_POTENTIAL	0.00106724	0.035793	-0.592302	-1.87583	0	45	SLC29A1,SCN3A,ADCYAP1,SCN2B,DGKI,SNCA,CDK5,MEF2C,GRIN2A,SLC17A7,FGF14,SCN3B,CX3CL1,GABRB3,SCN2A
4539	GO_DENDRITE	0.00119048	0.035793	-0.43825	-1.87247	0	369	ALCAM,ARRB2,DRD1,CTNND2,PPP1CA,AKAP5,OSBP2,ARHGEF2,DLG4,EPHB3,NSF,MLPH,APP,SHANK2,BSN,OPA1,CHL1,BECN1,PRKCG,GPM6A,BNIP3,PLCB4,GRM7,RAB5A,GNAZ,TUBB3,NOV,ADCY2,CCK,CHRM2,YKT6,NEURL,PLXDC1,KCND2,NLGN4X,ATXN10,DCX,EPHA4,RBM8A,NELL2,RGS12,KCNAB1,GRIA1,GRM3,DRP2,FZD3,HTR5A,GPHN,CAPRIN1,HOMER2,CDK5R1,EPHA5,SLC8A2,THY1,PLK2,GLRB,GABARAPL1,KCNIP1,DGKI,DLG3,STRN4,KCNK1,APC,CDK5,ASAP1,MARCKS,NELF,PTPRO,PPP5…
894	REACTOME_ION_CHANNEL_TRANSPORT	0.00106157	0.035793	-0.5741	-1.87112	0	50	ATP2A2,GLRB,ARHGEF9,GABRA4,GABRA2,GABRG2,ATP2B2,GABRB3,GABRA5
4061	GO_REGULATION_OF_SYNAPTIC_VESICLE_TRANSPORT	0.0020284	0.0514966	-0.677616	-1.86885	1	24	TOR1A,RAB5A,PINK1,UNC13B,ATP2A2,SNCA,CDK5,SYNJ1,FGF14,STX1A
1563	GO_REGULATION_OF_VOLTAGE_GATED_CALCIUM_CHANNEL_ACTIVITY	0.00201207	0.0514966	-0.67686	-1.86214	1	23	OPRL1,CACNB4,CACNB1,CALM1,NPPA,CACNB3,CACNA2D1,CALM3,PDE4B,CACNB2,GNB5,FGF14
1588	GO_GAMMA_AMINOBUTYRIC_ACID_SIGNALING_PATHWAY	0.00102669	0.035793	-0.699661	-1.86201	0	20	GABRA1,GABBR2,GABRA4,GABRA2,GABRG2,PLCL2,GABRA5
3385	GO_PROTEIN_LOCALIZATION_TO_MITOCHONDRION	0.00104493	0.035793	-0.575573	-1.86098	0	48	TIMM10,PARK2,HSPA4,TIMM8B,MOAP1,TIMM17A,TOMM70A,PINK1,BAD,BID,TOMM22,MAPK9,DNM1L,PDE2A,GDAP1,DNAJA1
683	REACTOME_NEUROTRANSMITTER_RELEASE_CYCLE	0.00103199	0.035793	-0.642053	-1.86044	0	31	GAD1,SLC1A6,UNC13B,GLS,SLC1A1,SLC17A7,SYN2,STX1A,RIMS1,HSPA8,SYT1
124	KEGG_GNRH_SIGNALING_PATHWAY	0.00105152	0.035793	-0.514491	-1.85946	0	91	PLCB3,NRAS,MAP2K1,GRB2,MAPK14,MAP2K6,MAPK10,CDC42,CAMK2A,ADCY1,MAPK11,PLCB4,CALM1,ADCY7,ADCY2,HRAS,JUN,CACNA1F,PRKACB,MAPK8,MAPK9,PLCB1,CALM3,PRKCD,MAP2K4,PRKCB,MAPK1
4770	GO_NEUROTRANSMITTER_RECEPTOR_ACTIVITY	0.00211193	0.0514966	-0.556377	-1.8585	1	56	CHRND,DRD5,CHRNA3,GRIA3,GRIK3,CHRNA2,GRIK5,HRH3,GRIA4,GPR52,CHRM5,CHRNB1,GLRA2,DRD1,CHRM2,GPR21,GRIA1,GABRA4,GRIK1,GABRA2,GRIN2A,GABRG2,GABRB3
1307	GO_REGULATION_OF_SYNAPTIC_TRANSMISSION_GLUTAMATERGIC	0.00211416	0.0514966	-0.593173	-1.85803	1	43	GRM7,ADCYAP1,GRM3,DGKI,CNR1,MEF2C,GRIK1,GRM5,GRM2,NRXN1,SERPINE2,HTR2A,SYT1,RELN
4666	GO_LIPOPROTEIN_PARTICLE_RECEPTOR_BINDING	0.00103734	0.035793	-0.706552	-1.85789	0	19	LRPAP1,HSP90B1,LANCL1,AP2M1,DNAJA1,SYT1,RELN
5014	GO_PHOSPHOLIPASE_C_ACTIVITY	0.0020284	0.0514966	-0.67361	-1.8578	1	24	CCKBR,CHRM5,PLCB3,PLCH2,PLCG2,PLCB4,PDIA3,PLCB1,PLCL2
4449	GO_CELL_BODY	0.00125945	0.036308	-0.430417	-1.85762	0	425	PTPRF,PMM1,UBB,ALCAM,DRD1,CTNND2,PPP1CA,AKAP5,ARHGEF2,RIC3,CCT5,NRSN2,GTF2I,CYP17A1,ENDOG,SHANK2,OGT,BSN,CDC42,DPP6,GPM6A,GAL,CCT4,AIF1,SCN3A,SEZ6L,RAB5A,GNAZ,SERPINF1,TUBB3,NOV,CCK,CHRM2,YKT6,PINK1,CCT2,NEURL,PLXDC1,PRKCZ,KCND2,ATP2B1,ATXN10,EPHA4,IGF1,KCNN1,RBM8A,PARD6A,NELL2,RGS12,KCNAB1,GRIA1,DRP2,FZD3,HTR5A,ADAM21,HOMER2,VTI1B,ATP6AP2,FLRT1,CDK5R1,EPHA5,SLC8A2,GABARAPL1,SRD5A1,DGKI,DLG3,SYT5…
3676	GO_ADENYLATE_CYCLASE_ACTIVATING_G_PROTEIN_COUPLED_RECEPTOR_SIGNALING_PATHWAY	0.00211193	0.0514966	-0.556052	-1.85741	1	56	PDE4D,ADCY3,S1PR4,DRD5,ADRA1D,ADM2,GPR3,GPR52,PTHLH,DRD1,ADORA2B,ADCY1,ADCY7,ADCY2,ADCYAP1,GPR21,ADRA2C,GNAL,GNB1,ADRA2A,VIP
638	REACTOME_KERATAN_SULFATE_KERATIN_METABOLISM	0.00206612	0.0514966	-0.656255	-1.85278	1	27	B3GNT4,B3GNT3,CHST5,CHST1,B4GALT3,B4GALT6,CHST2,B4GALT2,B3GNT2
626	REACTOME_GASTRIN_CREB_SIGNALLING_PATHWAY_VIA_PKC_AND_MAPK	0.00110254	0.035793	-0.471056	-1.85046	0	162	GRK5,DAGLA,CCKBR,CHRM5,PLCB3,NRAS,MAP2K1,AVPR1B,GRB2,TACR2,APP,GAST,EDN3,PLCB4,CCK,KALRN,GRP,MCHR1,GNG7,GNG4,HRAS,RPS6KA3,MGLL,LPAR6,GPR17,DGKI,PLCB1,GNB1,PRKCD,GNB5,TAC3,GNG3,HTR2A,DGKB,TAC1,RASGRP1,MAPK1,NMU
4356	GO_CATION_CHANNEL_COMPLEX	0.00108932	0.035793	-0.489205	-1.84849	0	126	KCNJ4,SNAP25,CACNG4,KCNB2,CACNA2D3,KCNK2,KCNMB4,CNTNAP2,CACNA1G,KCNQ3,CACNB4,DLG2,KCNMB2,DLG4,KCNC4,ATP2A1,DPP6,CACNB1,CALM1,KCNQ2,SCN3A,CACNA1H,KCND2,KCNG1,KCNN1,CACNA1F,KCNAB1,SCN2B,KCNJ6,KCNIP1,FKBP1B,KCNK1,KCNAB2,CACNB3,CACNA2D1,CALM3,PDE4B,KCNF1,CACNB2,CACNG3,KCNJ3,STX1A,SCN3B,SCN2A,KCNV1
1387	GO_ASSOCIATIVE_LEARNING	0.00207469	0.0514966	-0.532973	-1.84397	1	67	PDE1B,BRAF,ADCY3,TBR1,DBH,DRD5,DEAF1,RGS14,EIF4A3,KIT,NLGN3,SNAP25,NF1,DRD1,HRH2,APP,HMGCR,RIC8A,GRM7,CDK5,GRIN2A,NRGN,FOS,RELN,TAC1,CRH,GABRA5,NPTX2
2998	GO_CELL_SURFACE_RECEPTOR_SIGNALING_PATHWAY_INVOLVED_IN_CELL_CELL_SIGNALING	0.00106952	0.035793	-0.541998	-1.84257	0	62	CHRNA2,NLGN3,GRIK5,MAPK8IP2,ARRB2,CHRNB1,GLRA2,SLC29A1,DGKI,SNCA,GABRA4,CDK5,MEF2C,GABRA2,GRIN2A,SLC17A7,GABRG2,CX3CL1,GABRB3
752	REACTOME_G_ALPHA_Q_SIGNALLING_EVENTS	0.00109769	0.035793	-0.477571	-1.84148	0	141	RGS19,PIK3CA,ADRA1B,RGS2,OXT,TRH,GNRH2,TRIO,EDNRB,HTR2C,GNB3,PRKCE,TBXA2R,NMUR1,PRKCQ,NTS,EDNRA,ADRA1D,PTGER1,TRPC7,F2,KISS1,GRPR,DGKQ,NMBR,GRK5,DAGLA,CCKBR,CHRM5,PLCB3,AVPR1B,TACR2,APP,GAST,EDN3,PLCB4,CCK,KALRN,GRP,MCHR1,GNG7,GNG4,MGLL,LPAR6,GPR17,DGKI,PLCB1,GNB1,PRKCD,GNB5,TAC3,GNG3,HTR2A,DGKB,TAC1,RASGRP1,NMU
4381	GO_RESPIRATORY_CHAIN	0.0010661	0.035793	-0.54279	-1.84016	0	61	SDHB,NDUFS3,CYC1,NDUFA9,OXA1L,NDUFB11,COX8A,NDUFA10,SURF1,NDUFB3,NDUFA6,UQCR11,NDUFS2,UQCRC2,NDUFAF1,NDUFB6,COX7B,NDUFA5,CYCS,NDUFC2,NDUFA4,NDUFAB1,NDUFB5,NDUFS4,COX5A,NNT,SNCA
2114	GO_POSITIVE_REGULATION_OF_REGULATED_SECRETORY_PATHWAY	0.00308642	0.064957	-0.606081	-1.83874	2	36	ADORA2B,SNX4,ARF1,CACNA1H,UNC13B,CDK5,PLCB1,RAB15,CDK5R2,STX1A,SYT1
763	REACTOME_GLUCAGON_TYPE_LIGAND_RECEPTORS	0.00309917	0.064957	-0.651087	-1.83819	2	27	VIPR1,ADCYAP1,GNG7,GNG4,GNB1,GNB5,GNG3,VIP
313	SA_B_CELL_RECEPTOR_COMPLEXES	0.0020284	0.0514966	-0.666493	-1.83817	1	24	SOS1,LYN,SHC1,BLNK,MAP2K1,GRB2,ATF2,HRAS,RPS6KA3,JUN,BCR,FOS,MAPK1
2064	GO_REGULATION_OF_THYMOCYTE_AGGREGATION	0.00402414	0.0763848	-0.667962	-1.83766	3	23	KIAA0922,ZEB1,IL1B,IL7R,ADA,FOXJ1,FOXP3,SOS1,FOXN1,IHH,CLPTM1,CAMK4,EGR3,RASGRP1
2750	GO_SIGNAL_RELEASE	0.00109769	0.035793	-0.485411	-1.83733	0	128	GAD2,TACR2,LIN7C,EDN3,PCLO,GAL,GAD1,BZRAP1,RAB1A,SMPD3,APBA1,PIP5K1C,PTPRN2,SYT11,CDK16,UNC13B,PPFIA2,FKBP1B,DGKI,SYT5,CDK5,RAPGEF4,MYO5A,SYNJ1,NRXN1,PTPRN,SYT17,SYN2,STX1A,RIMS1,HSPA8,SYT1,VIP
210	BIOCARTA_FMLP_PATHWAY	0.0030581	0.064957	-0.616208	-1.83401	2	34	MAP2K1,MAPK14,MAP2K6,CALM1,HRAS,CAMK1,PLCB1,GNB1,PPP3CB,CALM3,PAK1,MAPK1
2767	GO_CALCIUM_ION_REGULATED_EXOCYTOSIS	0.00213447	0.0514966	-0.578968	-1.8336	1	45	PIP5K1C,SYT11,UNC13B,SYT5,CDK5,RAPGEF4,PPP3CB,SYNJ1,SYT17,STX1A,RIMS1,SYT1
209	BIOCARTA_FCER1_PATHWAY	0.00412371	0.0765995	-0.602187	-1.83299	3	37	LYN,SHC1,MAP2K1,GRB2,CALM1,HRAS,JUN,MAPK8,PPP3CB,CALM3,MAP2K4,FOS,PRKCB,MAPK1
690	REACTOME_PEPTIDE_LIGAND_BINDING_RECEPTORS	0.00110497	0.035793	-0.471987	-1.83186	0	151	CCL4,OXT,TRH,EDNRB,MC1R,MC5R,C3AR1,CCR8,CCL25,CCL19,SSTR5,POMC,CCL20,NMUR1,NTS,EDNRA,FPR3,CCL27,PDYN,NPY5R,CXCL9,F2,KISS1,SSTR1,GRPR,CCL2,NMBR,CCL11,CCKBR,PYY,SSTR4,OPRL1,GALR3,AVPR1B,TACR2,APP,GAST,EDN3,GAL,CCK,GRP,MCHR1,C3,NPY,PNOC,NPY1R,TAC3,PENK,CX3CL1,TAC1,CX3CR1,NMU,SST
3504	GO_REGULATION_OF_DENDRITIC_SPINE_MORPHOGENESIS	0.0020284	0.0514966	-0.663758	-1.83063	1	24	EPHA4,CAPRIN1,CDK5R1,CDK5,MARCKS,PAFAH1B1,CUX2,RELN,ITPKA
3742	GO_INACTIVATION_OF_MAPK_ACTIVITY	0.00402414	0.0763848	-0.664418	-1.82791	3	23	DUSP7,SPRED2,DUSP5,PPP2R1A,DUSP8,DUSP14,DUSP3,DUSP6,RGS4
9	KEGG_OXIDATIVE_PHOSPHORYLATION	0.00106724	0.035793	-0.502994	-1.82728	0	95	ATP12A,SDHB,NDUFS3,CYC1,NDUFA9,ATP5C1,ATP5G1,ATP6AP1,ATP5J2,ATP5B,COX8A,NDUFA10,COX7C,ATP6V1F,NDUFB3,NDUFA6,UQCR11,NDUFS2,COX10,UQCRC2,COX11,ATP6V0C,ATP5A1,NDUFB6,COX7B,NDUFA5,NDUFC2,ATP6V0A1,NDUFA4,NDUFAB1,NDUFB5,NDUFS4,ATP5G3,ATP6V1G2,ATP6V1A,ATP6V0B,COX5A,ATP5F1,ATP6V1C1,ATP6V0D1
5159	Neuron_Interneuron_Zeisel_Science_2015	0.0011236	0.035793	-0.456173	-1.82705	0	199	GRIK5,GRIK5,MAGI2,SLC41A3,GRPR,DLX6,ARMCX2,UBFD1,WIF1,IHH,GPR3,LTK,C17orf53,TOX3,PTHLH,PEG3,PYY,ABTB2,HDAC9,ARRB2,ELMO2,GAD2,KCNMB2,HRH2,SLN,SPCS3,MAPK10,ELOVL4,SEMA6C,CAMK2A,ANK2,CDH10,LDOC1,GNL1,PCLO,PLEKHB2,GAD1,GFPT1,NRIP3,ANKRD6,BTBD1,ACOT7,PARM1,CRMP1,HTR5A,BCHE,DLAT,FLRT1,MYO16,NECAB2,MAPK8,CNR1,B4GALT6,GNAL,RBP4,PTPRO,NUDT4,CRHBP,PNOC,CALB2,RELN,CNTN1,NETO2,SST
4899	GO_HYDROGEN_EXPORTING_ATPASE_ACTIVITY	0.00303951	0.064957	-0.669074	-1.82553	2	22	ATP5C1,ATP6AP1,ATP5B,ATP6V1F,ATP6V0C,ATP5A1,ATP6V0A1,ATP6V1A,ATP6V0B,ATP6V1C1,ATP6V0D1
1885	GO_FOREBRAIN_CELL_MIGRATION	0.0021164	0.0514966	-0.555345	-1.82423	1	52	LAMB1,RTN4,LHX6,DCX,TYRO3,DIXDC1,CDK5R1,CDK5,CDK5R2,PAFAH1B1,FGF13,RELN,CX3CR1
117	KEGG_LONG_TERM_POTENTIATION	0.00106952	0.035793	-0.535702	-1.82116	0	62	PLCB3,NRAS,PPP1CA,MAP2K1,CAMK2A,ADCY1,PRKCG,PLCB4,CALM1,HRAS,RPS6KA3,GRIA1,PRKACB,PLCB1,PPP1R1A,PPP3R1,GRIN2A,CAMK4,PPP3CB,GRM5,CALM3,PRKCB,MAPK1
1314	GO_DETECTION_OF_MECHANICAL_STIMULUS_INVOLVED_IN_SENSORY_PERCEPTION	0.00207469	0.0514966	-0.691694	-1.81882	1	19	IGF1,SERPINE2,HTR2A,ATP2B2
4260	GO_POSTSYNAPSE	0.00116686	0.035793	-0.430931	-1.81828	0	310	LRRTM2,GAP43,FUS,MINK1,CHRNA2,SOS1,NLGN3,GRIK5,GABRR2,MAGI2,KCNJ4,LIN7A,LYN,NCK2,GRIA4,MYH10,SRGAP2,ZC4H2,NCOA2,SEMA4F,DLGAP2,UTRN,MAPK8IP2,DCLK1,CHRM5,ARRB2,CHRNB1,GLRA2,DRD1,DLGAP1,CTNND2,KCTD12,PPP1CA,AKAP5,ARHGEF2,DLG2,DLG4,NSF,CBLN1,LIN7C,APP,SHANK2,BSN,CAMK2A,ANK2,ABI1,CLSTN2,PRR7,ARF1,PCLO,CLSTN3,CTNNA2,PRKCG,GPM6A,SLC29A1,BNIP3,RTN4,PLCB4,GRM7,GABRA1,CHRM2,NEURL,KCND2,NLGN4X,EPHA4,GRIA1,G…
3886	GO_REGULATION_OF_CAMP_METABOLIC_PROCESS	0.00108932	0.035793	-0.485481	-1.81706	0	120	PTHLH,CAP1,NF1,SSTR4,OPRL1,DRD1,EGLN1,GALR3,AKAP5,ADORA2B,ADCY1,CALM1,GRM7,ADCY7,ADCY2,ADCYAP1,AKAP12,GRM3,GABBR2,PDE2A,GNAL,TBL1XR1,P2RY13,CALM3,GRM2,ADRA2A,CRH,VIP,HPCA
511	PID_MAPK_TRK_PATHWAY	0.00204708	0.0514966	-0.614309	-1.81577	1	33	NRAS,MAP2K1,MAPK14,MAP2K6,EGR1,HRAS,CDK5R1,CDK5,MEF2C,PRKCD,RIT2,FOS,MAPK1
247	BIOCARTA_NOS1_PATHWAY	0.00308325	0.064957	-0.675779	-1.81535	2	21	DLG4,CALM1,PRKAR1A,PRKACB,GRIN2A,PPP3CB,CALM3,PRKCB
691	REACTOME_CLASS_A1_RHODOPSIN_LIKE_RECEPTORS	0.00117786	0.035793	-0.444279	-1.8072	0	243	CCL4,OXT,TRH,GNRH2,EDNRB,MC1R,HTR2C,MC5R,C3AR1,CCR8,CCL25,CCL19,TBXA2R,SSTR5,POMC,CCL20,NMUR1,RGR,NTS,EDNRA,FPR3,CCL27,PDYN,PTGER3,HTR1B,TAAR5,S1PR4,DRD5,ADRA1D,PTGER1,NPY5R,CXCL9,F2,KISS1,HRH3,SSTR1,GRPR,CCL2,NMBR,CCL11,CCKBR,PYY,CHRM5,SSTR4,OPRL1,DRD1,GALR3,AVPR1B,HRH2,TACR2,APP,ADORA2B,GAST,EDN3,GAL,CCK,CHRM2,GRP,MCHR1,LPAR6,HTR5A,GPR17,CNR1,C3,P2RY13,NPY,PNOC,ADRA2A,NPY1R,TAC3,HTR2A,PENK,CX3C…
4376	GO_INNER_MITOCHONDRIAL_MEMBRANE_PROTEIN_COMPLEX	0.0010395	0.035793	-0.51197	-1.8072	0	76	TIMM17B,SDHB,NDUFS3,NDUFA9,ATP5C1,ATP5G1,NDUFB11,ATP5J2,ATP5B,COX8A,NDUFA10,TIMM10,C14orf2,NDUFB3,NDUFA6,NDUFS2,UQCRC2,ATP5A1,NDUFAF1,NDUFB6,NDUFA5,NDUFC2,NDUFA4,TIMM17A,NDUFAB1,NDUFB5,NDUFS4,APOO,ATP5G3,COX5A,ATP5F1,SNCA
1208	GO_NEGATIVE_REGULATION_OF_CYCLIC_NUCLEOTIDE_METABOLIC_PROCESS	0.00421941	0.0765995	-0.578692	-1.80544	3	42	SSTR4,OPRL1,EGLN1,GALR3,AKAP5,GRM7,GRM3,GABBR2,PDE2A,P2RY13,GRM2,ADRA2A,HPCA
1410	GO_REGULATION_OF_RECEPTOR_ACTIVITY	0.00106724	0.035793	-0.496709	-1.80445	0	95	MINK1,NLGN3,CAV3,CACNG4,NCK2,HAP1,NCOA2,SHC1,MAPK8IP2,FOXH1,FKBP1A,DLG4,APP,CALM1,BUD31,NEURL,ADRA2C,FKBP1B,CDK5,MEF2C,JPH3,CALM3,MYO5A,PRKCD,CRHBP,CACNG3,NRXN1,ADRA2A,ARC,RELN,CRH,RASGRF1,NETO2
74	KEGG_NEUROACTIVE_LIGAND_RECEPTOR_INTERACTION	0.00117647	0.035793	-0.442104	-1.80038	0	241	GABRG3,P2RX6,GABRQ,CHRNB3,EDNRB,P2RX1,MC1R,HTR2C,MC5R,C3AR1,GABBR1,TBXA2R,GRIN1,SSTR5,NMUR1,CHRM4,EDNRA,FPR3,CHRND,PTGER3,HTR1B,TAAR5,S1PR4,DRD5,CHRNA3,ADRA1D,PTGER1,NPY5R,F2,GABRB2,GRIA3,GRIK3,CHRNA2,GRIK5,HRH3,GABRR2,SSTR1,GRPR,NMBR,GRIA4,MAS1,CTSG,CCKBR,CHRM5,SSTR4,OPRL1,CHRNB1,GLRA2,DRD1,GALR3,AVPR1B,HRH2,VIPR1,TACR2,P2RX2,THRB,ADORA2B,GRM7,PRSS3,GABRA1,CHRM2,MCHR1,ADRA2C,P2RX5,GRIA1,LPAR6,GR…
4655	GO_GATED_CHANNEL_ACTIVITY	0.00117786	0.035793	-0.441434	-1.79563	0	243	CHRNB1,GLRA2,CACNB4,KCNMB2,MCOLN1,DLG4,KCNC4,P2RX2,SHROOM2,CACNB1,CALM1,GRM7,KCNQ2,SCN3A,GABRA1,CACNA1H,KCNK12,KCND2,KCNG1,KCNN1,CACNA1F,P2RX5,KCNAB1,GRIA1,SCN2B,KCNJ6,GLRB,KCNIP1,FKBP1B,DLG3,KCNK1,KCNAB2,GABRA4,CACNB3,CLCN4,CACNA2D1,GRIK1,GABRA2,JPH3,GRIN2A,CALM3,NCALD,KCNF1,SLC17A7,KCNJ9,GABRG2,CACNB2,CACNG3,KCNJ3,GABRD,KCNK3,ANO3,SCN3B,GABRB3,SCN2A,KCNV1,GABRA5
233	BIOCARTA_KERATINOCYTE_PATHWAY	0.00315789	0.064957	-0.562511	-1.79533	2	46	MAP2K1,MAPK14,MAP2K6,PRKCG,HRAS,JUN,MAPK8,PRKCD,MAP2K4,FOS,PRKCB,MAPK1
4373	GO_PRESYNAPTIC_MEMBRANE	0.00422833	0.0765995	-0.56916	-1.79468	3	44	CASK,KCTD12,GAD2,CAMK2A,GRM7,GRM3,PDE2A,ERC2,GRIN2A,GRM2,NRXN1,RIMS1,SYT1,PCDH8
4504	GO_AXON_PART	0.00113636	0.035793	-0.45446	-1.79437	0	176	DLG2,DLG4,KCNC4,CLASP2,APP,OPA1,GPM6A,KCNQ2,RAB5A,SERPINF1,CCK,NRCAM,CHRM2,ADCYAP1,PRKCZ,EPHA4,ADRA2C,PARD6A,KCNAB1,GRIA1,PTPRN2,AP2M1,UNC13B,DGKI,APC,KCNAB2,SNCA,MARCKS,GOT1,CDH8,PAFAH1B1,CRHBP,ATP6V0D1,PNOC,NRXN1,PTPRN,AP1S1,MAPK8IP1,SYT1,PENK,OLFM1,CALB2,CRH,SCN2A,NMU,CALB1
2277	GO_FEAR_RESPONSE	0.00404858	0.0765672	-0.644157	-1.7928	3	25	DBH,DEAF1,USP46,MAPK8IP2,DRD1,GRM7,CCK,ADCYAP1,EIF4E,PENK,GABRA5
762	REACTOME_CLASS_B_2_SECRETIN_FAMILY_RECEPTORS	0.00208333	0.0514966	-0.508247	-1.79181	1	75	WNT7B,ADM2,IHH,PTHLH,WNT2,RAMP3,VIPR1,EMR1,ADCYAP1,GNG7,GNG4,FZD3,WNT10B,WNT8B,GNB1,GNB5,GNG3,CRH,VIP
1275	GO_KERATAN_SULFATE_METABOLIC_PROCESS	0.00206612	0.0514966	-0.622994	-1.79094	1	30	B3GNT4,B3GNT3,CHST5,CHST1,B4GALT3,B4GALT6,CHST2,B4GALT2,B3GNT2
70	KEGG_CALCIUM_SIGNALING_PATHWAY	0.00112233	0.035793	-0.460415	-1.79017	0	157	CACNA1G,CCKBR,CHRM5,PLCB3,PLCG2,DRD1,ERBB4,AVPR1B,HRH2,TACR2,ATP2A1,P2RX2,ADORA2B,PPID,CAMK2A,ADCY1,PRKCG,PLCB4,CALM1,ADCY7,ADCY2,NOS2,CHRM2,CACNA1H,ATP2B1,CACNA1F,P2RX5,SLC25A4,HTR5A,ATP2A2,SLC8A2,PRKACB,GNAL,PLCB1,PPP3R1,GRIN2A,CAMK4,PPP3CB,GRM5,CALM3,HTR2A,PRKCB,ATP2B2,ITPKA,PDGFRA
509	PID_S1P_S1P2_PATHWAY	0.00704225	0.0980031	-0.650084	-1.78848	6	23	MAPK14,GNAZ,JUN,GNAI1,MAPK8,FOS,PAK1,MAPK1
176	BIOCARTA_AT1R_PATHWAY	0.00412797	0.0765995	-0.617001	-1.78784	3	31	MAP2K1,MEF2D,GRB2,CALM1,ATF2,HRAS,JUN,MAPK8,MEF2C,CALM3,MAP2K4,PRKCB,PAK1,MAPK1
4380	GO_DENDRITE_MEMBRANE	0.00315789	0.064957	-0.692908	-1.78654	2	18	ATP2B1,GRIA1,GABARAPL1,GABRG2,DDN,HPCA
1348	GO_NEGATIVE_REGULATION_OF_PLATELET_ACTIVATION	0.00839454	0.107015	-0.717782	-1.78634	7	15	PRKCD,SERPINE2,PDGFRA
4069	GO_MULTI_ORGANISM_BEHAVIOR	0.00314465	0.064957	-0.520257	-1.78617	2	64	CHRNB2,SLC6A4,GRN,NR2E1,OXT,IL1B,NRXN2,PTEN,GRIN1,GNB1L,DACH1,DRD5,NLGN3,EIF4EBP2,CNTFR,NCOA2,CNTNAP2,MAPK8IP2,DRD1,DLG4,APP,SHANK2,THRB,HAND2,NLGN4X,HRAS,GLS,PPP3CB,CRHBP,NRXN1,SERPINE2,PENK
100	KEGG_GAP_JUNCTION	0.00207254	0.0514966	-0.49916	-1.78414	1	81	PLCB3,DRD1,NRAS,MAP2K1,GRB2,TUBA1C,ADCY1,PRKCG,PLCB4,ADCY7,TUBB3,ADCY2,TUBA1A,HRAS,TUBB2A,PRKACB,GNAI1,PLCB1,CSNK1D,GRM5,GUCY1B3,HTR2A,PRKCB,MAPK1,PDGFRA
692	REACTOME_INTEGRATION_OF_ENERGY_METABOLISM	0.00106724	0.035793	-0.488444	-1.78232	0	98	PLCB3,AKAP5,SPCS3,PRKAG2,ADCY1,ADCY7,ADCY2,GRP,PPP2R1A,GNG7,GNG4,PRKAR1A,SLC25A4,PRKACB,GNAI1,SYT5,CACNB3,MARCKS,PLCB1,RAPGEF4,GNB1,CACNB2,GNB5,ADRA2A,GNG3,STX1A
4718	GO_CHANNEL_REGULATOR_ACTIVITY	0.00108696	0.035793	-0.48487	-1.77965	0	103	DPP6,ENSA,GRM7,PRKCZ,KCNAB1,PTPN3,GRM3,SCN2B,VTI1B,YWHAH,KCNIP1,FKBP1B,KCNAB2,NPY,GRM2,CACNB2,CACNG3,NRXN1,STX1A,FGF13,PRKCB,HPCAL4,SCN3B,FGF12,KCNV1,ARPP19
140	KEGG_EPITHELIAL_CELL_SIGNALING_IN_HELICOBACTER_PYLORI_INFECTION	0.00106952	0.035793	-0.523481	-1.77962	0	62	ATP6AP1,GIT1,LYN,ATP6V1F,MET,PLCG2,MAPK14,MAPK10,NOD1,ATP6V0C,CDC42,MAPK11,ATP6V0A1,ATP6V1G2,ATP6V1A,JUN,ATP6V0B,MAPK8,MAPK9,ATP6V1C1,JAM2,ATP6V0D1,MAP2K4,PAK1
3816	GO_RESPONSE_TO_ISOQUINOLINE_ALKALOID	0.00308325	0.064957	-0.623064	-1.77944	2	29	IL1B,PRKCE,GRIN1,ADA,EDNRA,SRR,DRD1,PRKCG,AIF1,CNR1,PPP5C,PENK,TAC1
1583	GO_MATING	0.00611621	0.0935326	-0.597487	-1.77829	5	34	SLC6A4,GRN,OXT,KLK14,P2RX1,PTEN,GRIN1,EDNRA,DRD5,NCOA2,MAPK8IP2,DRD1,APP,THRB,ACVR2A,SERPINE2,TAC1
4387	GO_TRANSPORTER_COMPLEX	0.00117371	0.035793	-0.436326	-1.77714	0	244	CLCN1,SUMO1,CNIH3,CHRNA3,SCN5A,GABRB2,CACNA1E,GRIA3,CACNG2,CHRNA2,BEST2,GRIK5,GABRR2,KCNJ4,SNAP25,PORCN,CACNG4,GRIA4,KCNB2,CACNA2D3,KCNK2,KCNMB4,TIMM10,CNTNAP2,CACNA1G,KCNQ3,CHRNB1,GLRA2,CACNB4,DLG2,KCNMB2,UQCRC2,DLG4,KCNC4,ATP2A1,SHANK2,TIMM8B,DPP6,CACNB1,CALM1,KCNQ2,SCN3A,GABRA1,CACNA1H,KCND2,KCNG1,KCNN1,CACNA1F,KCNAB1,GRIA1,SCN2B,KCNJ6,ATP2A2,GLRB,KCNIP1,FKBP1B,DLG3,KCNK1,KCNAB2,GABRA4,CACNB3,…
2316	GO_OXIDATIVE_PHOSPHORYLATION	0.0031185	0.064957	-0.515327	-1.77609	2	66	NDUFS3,CYC1,NDUFA9,ATP5C1,NDUFB11,COX8A,NDUFA10,COX7C,SURF1,NDUFB3,NDUFA6,UQCR11,NDUFS2,COX10,UQCRC2,NDUFAF1,NDUFB6,COX7B,NDUFA5,CYCS,NDUFC2,NDUFA4,NDUFAB1,NDUFB5,NDUFS4,DLD,COX5A,SNCA
1116	GO_RESPONSE_TO_AMMONIUM_ION	0.00521921	0.0878348	-0.570784	-1.77288	4	41	AIF1,GABRA1,CHRM2,ADSS,CDK5R1,PLCB1,GNB1,RGS10,CRHBP,GABRG2,GABRB3,CRH
1453	GO_POSITIVE_REGULATION_OF_SYNAPSE_ASSEMBLY	0.00528541	0.0878348	-0.563735	-1.76582	4	43	EPHB2,BHLHB9,ACCN1,FLRT2,WNT7A,LRRTM2,NLGN3,AGRN,EPHB3,CBLN1,CLSTN2,CLSTN3,SLITRK3,SLITRK5,UBE2V2,BAI3,TPBG,FLRT1,BAI2,BDNF,NRXN1,CUX2
1191	GO_SYNAPSE_ORGANIZATION	0.00108932	0.035793	-0.472453	-1.76428	0	117	DSCAM,CACNG2,LRRTM2,CTNNB1,NLGN3,AGRN,MAGI2,WNT7B,PDZRN3,ZC4H2,SPTBN2,UTRN,CHRNB1,GLRA2,DRD1,CACNB4,CTNND2,DLG4,COL4A1,P2RX2,APP,SHANK2,BSN,PCDHB13,PCLO,CLSTN3,GPM6A,CACNB1,SEZ6L,NRCAM,NLGN4X,ETV5,DRP2,GPHN,UNC13B,GLRB,SNCA,LRRTM4,CDK5,CACNB3,PIN1,BDNF,MYO5A,CACNB2,NRXN1,ATP2B2,RELN
4286	GO_POTASSIUM_CHANNEL_COMPLEX	0.00206186	0.0514966	-0.504433	-1.76379	1	71	KCNJ4,SNAP25,KCNB2,KCNK2,KCNMB4,CNTNAP2,KCNQ3,DLG2,KCNMB2,DLG4,KCNC4,DPP6,CALM1,KCNQ2,KCND2,KCNG1,KCNN1,KCNAB1,KCNJ6,KCNIP1,KCNK1,KCNAB2,CALM3,KCNF1,KCNJ3,STX1A,KCNV1
4499	GO_PROTON_TRANSPORTING_V_TYPE_ATPASE_COMPLEX	0.00414938	0.0765995	-0.670205	-1.76232	3	19	ATP6AP1,ATP6V1F,ATP6V0C,ATP6V0A1,ATP6V1G2,ATP6V1A,ATP6V0B,ATP6V1C1,ATP6V0D1
4374	GO_MITOCHONDRIAL_MEMBRANE_PART	0.0010989	0.035793	-0.469246	-1.76129	0	122	SDHB,NDUFS3,SLC24A6,NDUFA9,ATP5C1,ATP5G1,OXA1L,NDUFB11,ATP5J2,C7orf44,ATP5B,LYN,COX8A,NDUFA10,TMEM70,TIMM10,C14orf2,SURF1,NDUFB3,NDUFA6,NDUFS2,UQCRC2,ATP5A1,OPA1,NDUFAF1,NDUFB6,COX7B,NDUFA5,NDUFC2,BNIP3,NDUFA4,TIMM17A,NDUFAB1,NDUFB5,NDUFS4,TOMM70A,PINK1,APOO,ATP5G3,BID,COX5A,NNT,ATP5F1,TOMM22,SNCA,GDAP1
252	BIOCARTA_PDGF_PATHWAY	0.00611621	0.0935326	-0.599592	-1.75824	5	32	SHC1,MAP2K1,GRB2,CSNK2A1,HRAS,JUN,MAPK8,MAP2K4,FOS,PRKCB,PDGFRA
4497	GO_MITOCHONDRIAL_PROTEIN_COMPLEX	0.00108108	0.035793	-0.481738	-1.75749	0	99	SDHB,NDUFS3,NDUFA9,ATP5C1,ATP5G1,NDUFB11,ATP5J2,ATP5B,COX8A,NDUFA10,TIMM10,C14orf2,PDK1,NDUFB3,NDUFA6,NDUFS2,UQCRC2,ATP5A1,NDUFAF1,NDUFB6,TIMM8B,NDUFA5,NDUFC2,NDUFA4,TIMM17A,NDUFAB1,NDUFB5,NDUFS4,TOMM70A,PINK1,APOO,ATP5G3,DLAT,COX5A,ATP5F1,TOMM22,SNCA
830	REACTOME_MAPK_TARGETS_NUCLEAR_EVENTS_MEDIATED_BY_MAP_KINASES	0.00309917	0.064957	-0.610975	-1.75639	2	30	MAPK14,MAPK10,MAPK11,ATF2,PPP2R1A,RPS6KA3,JUN,MAPK8,MAPK9,MEF2C,DUSP3,FOS,DUSP6,MAPK1
4553	GO_UDP_GALACTOSYLTRANSFERASE_ACTIVITY	0.00704225	0.0980031	-0.638399	-1.75633	6	23	B3GNT4,B3GNT3,B4GALT3,B4GALT6,B4GALT2,B3GALNT1,B3GNT2
4189	GO_PHOSPHATASE_COMPLEX	0.00720165	0.0988886	-0.577511	-1.75207	6	36	PPP2CA,ITPR1,PPP2R2B,PPP4R4,PPP2R5D,PPP2R2D,PPP1CA,PPP1R2,CYCS,PPP1R11,PPP2R1A,STRN4,PPP3R1,PPP3CB,PPP2R5C
3147	GO_COCHLEA_DEVELOPMENT	0.00511771	0.0878348	-0.592522	-1.75137	4	33	SOBP,PAFAH1B1,KCNK3,ATP2B2,GABRB3,GABRA5
5147	Oligodendrocyte_Progenitor Cell_Zhang_JNeuro_2014	0.00518672	0.0878348	-0.665828	-1.75081	4	19	SSTR1,CACNG4,PNLIPRP1,DLL3,MYT1L,KCNK1,RPRM,PID1,HPCA
2092	GO_REGULATION_OF_TRANSPORTER_ACTIVITY	0.00110254	0.035793	-0.445509	-1.75011	0	162	OPRL1,PLCG2,CACNB4,FKBP1A,DLG4,SLN,ANK2,GAL,CACNB1,CALM1,NDFIP1,KCNG1,KCNAB1,PTPN3,SCN2B,YWHAH,FKBP1B,NPPA,SNCA,SYNGR3,CACNB3,CACNA2D1,MEF2C,JPH3,CALM3,PDE4B,MYO5A,PRKCD,CRHBP,CACNB2,GNB5,CACNG3,NRXN1,ADRA2A,FGF14,ARC,SCN3B,RELN,FGF12,HOMER1,CRH,RASGRF1,NETO2
2392	GO_REGULATION_OF_DENDRITIC_SPINE_DEVELOPMENT	0.00420168	0.0765995	-0.545488	-1.74902	3	47	NEURL,EPHA4,CAMK1,CAPRIN1,CDK5R1,PLK2,CDK5,ASAP1,MARCKS,MEF2C,PAFAH1B1,CUX2,RELN,ITPKA
5136	Microglia_All_Darmanis_PNAS_2015	0.00518672	0.0878348	-0.664506	-1.74733	4	19	OLR1,PLEK,ITGAX,C1QA,CCL4,IL1B,C3AR1,DHRS9,LCP1,GPR183,ALOX5AP,LAPTM5,C3,RGS10
735	REACTOME_AMINE_LIGAND_BINDING_RECEPTORS	0.00619195	0.0935326	-0.60294	-1.7471	5	31	HTR1B,TAAR5,DRD5,ADRA1D,HRH3,CHRM5,DRD1,HRH2,CHRM2,HTR5A,ADRA2A,HTR2A
311	ST_DIFFERENTIATION_PATHWAY_IN_PC12_CELLS	0.00632911	0.093631	-0.559136	-1.74442	5	42	MAPK10,GAST,TUBA1A,EGR1,RPS6KA3,JUN,MAPK8,MAPK9,EGR4,EGR2,MAP2K4,MAPK8IP1,EGR3,MAPK1
315	SIG_CD40PATHWAYMAP	0.00713558	0.0985053	-0.5941	-1.74214	6	32	NFKBIB,TRAF3,MAPK8IP2,MAPKAPK5,NFKBIE,MAPK14,MAPK10,MAPK11,TRAF5,MAPK8,MAPK9,MAP2K4,MAPK8IP1,SYT1,MAPK1
279	BIOCARTA_CDC42RAC_PATHWAY	0.00944386	0.115269	-0.699925	-1.7419	8	15	RHOA,WASL,CDC42,ARPC4,ARPC2,ARPC5,PAK1,PDGFRA
5161	Neuron_Pyramidal_Cortical_Zeisel_Science_2015	0.00110375	0.035793	-0.447705	-1.74087	0	154	ATP12A,TBR1,SCUBE2,ARHGAP32,SEMA3C,DOCK2,FURIN,PRKACG,JOSD1,GRIK5,UCHL5,NXPH3,SEMA5A,MYH10,PIP5K1A,NECAB3,CACNA1G,CCKBR,POU6F1,DKKL1,ATP2A1,MAPK14,BSN,ENSA,PNMA1,PI4KA,TCAP,IL1RAPL2,PCP4,CHRM2,DLD,ADCYAP1,R3HDM2,PAK7,TPBG,GPR88,GABBR2,CACNB3,RPRM,KCNJ9,GRM2,EXPH5,CYP26B1,HTR2A,TRHDE,C9orf16,CA10
548	REACTOME_DAG_AND_IP3_SIGNALING	0.00513875	0.0878348	-0.609482	-1.74065	4	29	ADCY1,PRKCG,CALM1,ADCY7,ADCY2,PRKAR1A,PRKACB,CAMK4,CALM3,PRKCD
244	BIOCARTA_NFAT_PATHWAY	0.0031746	0.0650416	-0.529608	-1.73969	2	52	MAP2K1,FKBP1A,MAPK14,CSNK1A1,HAND2,CALM1,IGF1,HRAS,PRKAR1A,CAMK1,PRKACB,MAPK8,NPPA,MEF2C,CAMK4,PPP3CB,CALM3,MAPK1
5007	GO_G_PROTEIN_COUPLED_AMINE_RECEPTOR_ACTIVITY	0.00716479	0.0986448	-0.588012	-1.73804	6	33	ADRA2B,HTR7,ADRA1B,HTR2C,HTR3B,CHRM4,HTR1B,TAAR5,ADRA1D,HRH3,CHRM5,HRH2,CHRM2,ADRA2C,HTR5A,ADRA2A,HTR2A
3569	GO_REGULATION_OF_NUCLEOTIDE_METABOLIC_PROCESS	0.00112613	0.035793	-0.43467	-1.73748	0	192	ME2,PTHLH,CAP1,NF1,GCK,SSTR4,OPRL1,DRD1,EGLN1,GALR3,AKAP5,OGT,ADORA2B,PRKAG2,ADCY1,PRKAG1,CALM1,GRM7,ADCY7,ADCY2,NOS2,PINK1,ADCYAP1,VEGFA,AKAP12,IGF1,RUNDC3A,GRM3,GABBR2,SNCA,DNM1L,PDE2A,GNAL,TBL1XR1,P2RY13,C12orf5,CALM3,GRM2,ADRA2A,PID1,HTR2A,CRH,VIP,HPCA
807	REACTOME_ACTIVATION_OF_NMDA_RECEPTOR_UPON_GLUTAMATE_BINDING_AND_POSTSYNAPTIC_EVENTS	0.00713558	0.0985053	-0.583202	-1.73577	6	34	CAMK2A,ADCY1,CALM1,HRAS,RPS6KA3,GRIA1,PRKACB,GRIN2A,CAMK4,CALM3,MAPK1,RASGRF1
178	BIOCARTA_SPPA_PATHWAY	0.00821355	0.106563	-0.651411	-1.7336	7	20	HRAS,GNAI1,PLCB1,GNB1,PRKCB,MAPK1
1934	GO_REGULATION_OF_CYCLIC_NUCLEOTIDE_METABOLIC_PROCESS	0.00110742	0.035793	-0.448644	-1.73294	0	144	PTHLH,CAP1,NF1,SSTR4,OPRL1,DRD1,EGLN1,GALR3,AKAP5,ADORA2B,ADCY1,CALM1,GRM7,ADCY7,ADCY2,NOS2,ADCYAP1,VEGFA,AKAP12,RUNDC3A,GRM3,GABBR2,PDE2A,GNAL,TBL1XR1,P2RY13,CALM3,GRM2,ADRA2A,CRH,VIP,HPCA
4602	GO_PHOSPHATASE_INHIBITOR_ACTIVITY	0.00924025	0.11386	-0.650733	-1.7318	8	20	LMTK2,PPP1R2,ENSA,PPP1R11,PHACTR1,PPP1R1A,ARPP19
2197	GO_FC_EPSILON_RECEPTOR_SIGNALING_PATHWAY	0.00108932	0.035793	-0.462908	-1.72864	0	117	SHC1,PSMB7,PSMB5,UBB,PLCG2,NRAS,GRB2,NR4A3,PSMA5,MAPK10,PSMB2,FBXW11,CALM1,PSMB6,PSMA1,BTRC,PSME3,UBE2N,UBE2D2,HRAS,PSMC3,JUN,MAPK8,MAPK9,PSMD8,PSMD7,PPP3R1,PPP3CB,CALM3,MAP2K4,FOS,PAK1,MAPK1
809	REACTOME_POST_NMDA_RECEPTOR_ACTIVATION_EVENTS	0.00619835	0.0935326	-0.60045	-1.72613	5	30	CAMK2A,ADCY1,CALM1,HRAS,RPS6KA3,PRKACB,GRIN2A,CAMK4,CALM3,MAPK1,RASGRF1
962	REACTOME_POTASSIUM_CHANNELS	0.00310238	0.064957	-0.492247	-1.72478	2	73	KCNB2,KCNK2,KCNMB4,KCNQ3,KCNMB2,KCNC4,KCNQ2,KCND2,GNG7,GNG4,KCNG1,KCNN1,KCNAB1,KCNJ6,GABBR2,KCNK1,KCNAB2,GNB1,KCNF1,KCNJ9,KCNJ3,KCNK3,GNG3,KCNV1
773	REACTOME_G_BETA_GAMMA_SIGNALLING_THROUGH_PLC_BETA	0.0104932	0.1212	-0.692929	-1.72448	9	15	GNG7,GNG4,PLCB1,GNB1,GNB5,GNG3
4506	GO_TERMINAL_BOUTON	0.00313152	0.064957	-0.520929	-1.72448	2	53	RAB5A,CCK,ADCYAP1,PTPRN2,AP2M1,UNC13B,SNCA,AP1S1,SYT1,CALB2,NMU,CALB1
880	REACTOME_GABA_B_RECEPTOR_ACTIVATION	0.00917431	0.113318	-0.58791	-1.72399	8	32	ADCY1,ADCY7,ADCY2,GNG7,GNG4,KCNJ6,GNAI1,GABBR2,GNAL,GNB1,KCNJ9,KCNJ3,GNG3
1027	GO_SYNAPTIC_VESICLE_LOCALIZATION	0.00320856	0.0652196	-0.507053	-1.72377	2	62	TOR1A,ARF1,PCLO,RAB5A,PIP5K1C,SYT11,UNC13B,SYT5,SNCA,CDK5,SYNJ1,NRXN1,SYT17,STX1A,RIMS1,SYT1
4867	GO_GALACTOSYLTRANSFERASE_ACTIVITY	0.00809717	0.105753	-0.619018	-1.72284	7	25	B3GNT4,B3GNT3,B4GALT3,B4GALT6,B4GALT2,B3GALNT1,B3GNT2
190	BIOCARTA_CERAMIDE_PATHWAY	0.00810537	0.105753	-0.630524	-1.72035	7	22	MAP2K1,CYCS,BAD,MAPK8,MAP2K4,MAPK1
2690	GO_POSITIVE_REGULATION_OF_CIRCADIAN_RHYTHM	0.00421053	0.0765995	-0.666866	-1.71939	3	18	PTGER3,RORC,ARNTL2,FBXW11,BTRC,ARNTL,CRH
72	KEGG_CHEMOKINE_SIGNALING_PATHWAY	0.00110988	0.035793	-0.436559	-1.71695	0	164	CCL27,ELMO1,GSK3A,BRAF,CCL15,CCL24,ADCY3,CCL13,DOCK2,CXCL9,HCK,CCL14,SOS1,NFKBIB,PRKACG,RHOA,LYN,CCL2,CCL11,GRK5,SHC1,WASL,PLCB3,ARRB2,NRAS,MAP2K1,GRB2,CDC42,ADCY1,CRK,PLCB4,ADCY7,ADCY2,PRKCZ,GNG7,AKT3,GNG4,HRAS,PRKACB,GNAI1,ROCK2,PLCB1,GNB1,PRKCD,GNB5,GNG3,PRKCB,CXCL14,PAK1,CX3CL1,CX3CR1,MAPK1
376	PID_MET_PATHWAY	0.0041365	0.0765995	-0.489504	-1.71516	3	73	SOS1,CTNNB1,RHOA,NCK2,MET,SHC1,WASL,ARF6,MAP2K1,GRB2,PRKCI,RAPGEF1,CDC42,RANBP9,CRK,EPS15,RAB5A,BAD,PRKCZ,EIF4EBP1,EGR1,HRAS,JUN,PARD6A,MAPK8,APC,EIF4E,MAP2K4,PAK1,MAPK1
41	KEGG_GLYCOSPHINGOLIPID_BIOSYNTHESIS_LACTO_AND_NEOLACTO_SERIES	0.010142	0.119614	-0.621523	-1.71414	9	24	FUT9,FUT3,B3GNT4,B3GNT3,B4GALT3,B4GALT2,B3GNT2
290	BIOCARTA_TCR_PATHWAY	0.00739958	0.0997494	-0.547127	-1.71379	6	43	SHC1,PTPN7,CD3E,MAP2K1,GRB2,CALM1,HRAS,JUN,MAPK8,PPP3CB,CALM3,MAP2K4,FOS,PRKCB
141	KEGG_PATHOGENIC_ESCHERICHIA_COLI_INFECTION	0.00421053	0.0765995	-0.536056	-1.71089	3	46	CTNNB1,RHOA,NCK2,TUBB6,WASL,ARHGEF2,TUBA1C,CDC42,TUBB3,ARPC5L,TUBA1A,ARPC4,TUBB2A,YWHAZ,ROCK2,ARPC2,ACTB,ARPC5
2596	GO_PHAGOSOME_ACIDIFICATION	0.0101317	0.119614	-0.626676	-1.70985	9	22	ATP6V1F,ATP6V0C,ATP6V0A1,ATP6V1G2,ATP6V1A,ATP6V0B,ATP6V1C1,ATP6V0D1
2465	GO_FC_RECEPTOR_SIGNALING_PATHWAY	0.00111607	0.035793	-0.434091	-1.70937	0	166	CD3G,CYFIP1,TEC,KIT,HCK,SOS1,TAB2,LYN,CLEC4E,SHC1,PSMB7,WASL,NCKAP1L,PSMB5,UBB,ELMO2,PLCG2,NRAS,GRB2,NR4A3,PSMA5,MAPK10,PSMB2,CDC42,FBXW11,ABI1,PIGR,NCKAP1,CRK,CALM1,PSMB6,PSMA1,BTRC,PSME3,UBE2N,UBE2D2,HRAS,PSMC3,JUN,ARPC4,MAPK8,MAPK9,ARPC2,PSMD8,PSMD7,PPP3R1,PPP3CB,ACTB,CALM3,PRKCD,ARPC5,MAP2K4,FOS,PAK1,MAPK1
3799	GO_POSITIVE_REGULATION_OF_DEPHOSPHORYLATION	0.00927835	0.114057	-0.561003	-1.70763	8	37	CALM1,SMAD3,PINK1,PIN1,MEF2C,NELF,CALM3,PRKCD
4828	GO_PHOSPHATIDYLSERINE_BINDING	0.00910931	0.112785	-0.613189	-1.70661	8	25	MARCKS,CPNE6,HSPA8,SYT1,RASGRP1
1960	GO_STARTLE_RESPONSE	0.0110664	0.125573	-0.619687	-1.70485	10	23	FABP7,NPAS1,PARK2,DRD1,CTNNA2,GLRB,GRIN2A,NRXN1,PENK
927	REACTOME_RESPIRATORY_ELECTRON_TRANSPORT_ATP_SYNTHESIS_BY_CHEMIOSMOTIC_COUPLING_AND_HEAT_PRODUCTION_BY_UNCOUPLING_PROTEINS_	0.00414938	0.0765995	-0.492207	-1.70293	3	67	SDHB,NDUFS3,ETFA,CYC1,NDUFA9,ATP5C1,ATP5G1,ATP5J2,ATP5B,COX8A,NDUFA10,COX7C,NDUFB3,NDUFA6,UQCR11,NDUFS2,UQCRC2,ATP5A1,NDUFB6,COX7B,NDUFA5,CYCS,NDUFC2,NDUFA4,NDUFAB1,NDUFB5,NDUFS4,COX5A,ATP5F1
813	REACTOME_ADP_SIGNALLING_THROUGH_P2RY12	0.0125918	0.133769	-0.684082	-1.70247	11	15	GNG7,GNG4,GNAI1,GNB1,GNB5,GNG3
4764	GO_ANION_CHANNEL_ACTIVITY	0.00524109	0.0878348	-0.495553	-1.70136	4	64	GLRB,GABRA4,CLCN4,GABRA2,SLC17A7,GABRG2,GABRD,ANO3,GABRB3,GABRA5
785	REACTOME_G_ALPHA_S_SIGNALLING_EVENTS	0.00108814	0.035793	-0.465511	-1.70043	0	100	ADM2,PDE3B,PDE7B,PTHLH,DRD1,RAMP3,HRH2,VIPR1,ADORA2B,ADCY1,ADCY7,GNAZ,ADCY2,ADCYAP1,GNG7,GNG4,GNAI1,PDE2A,GNB1,PDE4B,GNB5,GNG3,CRH,VIP
238	BIOCARTA_ETS_PATHWAY	0.0125918	0.133769	-0.683137	-1.70012	11	15	HRAS,JUN,FOS,CSF1R
3311	GO_POSITIVE_REGULATION_OF_SYNAPTIC_TRANSMISSION	0.00213447	0.0514966	-0.465667	-1.6992	1	98	NLGN3,KISS1,SNAP25,CCL2,PTGS2,HAP1,PARK2,CA7,SLC24A2,ARRB2,DRD1,DLG4,TACR2,SHANK2,TOR1A,CLSTN2,CLSTN3,PINK1,ADCYAP1,PRKCZ,UNC13B,SLC8A2,PLK2,SNCA,GRIN2A,SYNJ1,NRXN1,SERPINE2,STX1A,RIMS1,ARC,SYT1,CUX2,RELN,TAC1,MAPK1,CRH,NMU
3021	GO_ADENYLATE_CYCLASE_MODULATING_G_PROTEIN_COUPLED_RECEPTOR_SIGNALING_PATHWAY	0.00108342	0.035793	-0.453935	-1.69907	0	119	ADM2,GPR3,GRK5,GPR52,PTHLH,CHRM5,OPRL1,DRD1,GALR3,ADORA2B,ADCY1,RIC8A,GRM7,ADCY7,GNAZ,ADCY2,CHRM2,ADCYAP1,MCHR1,GPR21,ADRA2C,GRM3,PRKACB,GNAI1,CNR1,GNAL,GNB1,GRM2,ADRA2A,NPY1R,VIP
2723	GO_REGULATION_OF_SENSORY_PERCEPTION	0.0101937	0.119614	-0.570787	-1.69882	9	34	OPRL1,NOV,CCK,MGLL,ADRA2C,GRIN2A,VIP
3971	GO_G_PROTEIN_COUPLED_RECEPTOR_SIGNALING_PATHWAY_COUPLED_TO_CYCLIC_NUCLEOTIDE_SECOND_MESSENGER	0.00110011	0.035793	-0.439157	-1.69858	0	143	HTR1B,ADCY3,S1PR4,DRD5,ADRA1D,GRIK3,HRH3,SSTR1,CCL2,ADM2,GPR3,GRK5,GPR52,PTHLH,CHRM5,SSTR4,OPRL1,DRD1,GALR3,HRH2,VIPR1,ADORA2B,ADCY1,RIC8A,GRM7,ADCY7,GNAZ,ADCY2,CHRM2,ADCYAP1,MCHR1,GPR21,ADRA2C,GRM3,HTR5A,PRKACB,GNAI1,CNR1,GNAL,GNB1,NPY,GRM2,ADRA2A,NPY1R,VIP
2813	GO_REGULATION_OF_INSULIN_SECRETION_INVOLVED_IN_CELLULAR_RESPONSE_TO_GLUCOSE_STIMULUS	0.00730689	0.0992776	-0.545456	-1.69421	6	41	HMGCR,GPR27,BAD,OXCT1,CDK16,EPHA5,FKBP1B,BRP44,PPP3CB,NRXN1,ADRA2A,CRH
4571	GO_VOLTAGE_GATED_ION_CHANNEL_ACTIVITY	0.00109529	0.035793	-0.443649	-1.6942	0	134	CACNB1,GRM7,KCNQ2,SCN3A,CACNA1H,KCNK12,KCND2,KCNG1,CACNA1F,KCNAB1,SCN2B,KCNJ6,KCNIP1,KCNK1,KCNAB2,CACNB3,CLCN4,CACNA2D1,KCNF1,KCNJ9,CACNB2,CACNG3,KCNJ3,KCNK3,SCN3B,SCN2A,KCNV1
2891	GO_TOXIN_TRANSPORT	0.0101937	0.119614	-0.576896	-1.69169	9	32	MEP1B,COPZ1,MFSD10,HRH2,MTMR12,CCT5,CCT4,BNIP3,ATP6V0A1,CCT2,HSPA5,DNAJA1
2071	GO_REGULATION_OF_CATECHOLAMINE_SECRETION	0.00827301	0.106583	-0.544872	-1.69019	7	40	PCP4,PINK1,ADRA2C,CNR1,SNCA,ADRA2A,STX1A,HTR2A,CRH
869	REACTOME_RAP1_SIGNALLING	0.0146905	0.1453	-0.679094	-1.69005	13	15	PRKACB,YWHAZ,RAPGEF4,RAP1GAP2,RASGRP1
708	REACTOME_G_PROTEIN_ACTIVATION	0.0131712	0.137683	-0.619222	-1.68951	12	22	GNAZ,GNG7,GNG4,GNAI1,GNB1,GNB5,GNG3
4011	GO_COPULATION	0.0125918	0.133769	-0.660861	-1.68931	11	17	ACVR2A,SERPINE2,TAC1
543	REACTOME_INSULIN_RECEPTOR_RECYCLING	0.0103734	0.120626	-0.642315	-1.68898	9	19	ATP6V1F,ATP6V0C,ATP6V1G2,ATP6V1A,ATP6V0B,ATP6V1C1,ATP6V0D1
3341	GO_MITOCHONDRIAL_ATP_SYNTHESIS_COUPLED_PROTON_TRANSPORT	0.0166667	0.152501	-0.668358	-1.68771	15	16	ATP5C1,ATP5G1,ATP5J2,ATP5B,STOML2,ATP5A1,ATP5G3,ATP5F1
816	REACTOME_PYRUVATE_METABOLISM	0.0157398	0.149383	-0.678134	-1.68766	14	15	PDK1,PDK4,PDHX,PDHB,DLD,PDP1,DLAT
529	REACTOME_PYRUVATE_METABOLISM_AND_CITRIC_ACID_TCA_CYCLE	0.0101937	0.119614	-0.575403	-1.68731	9	32	DLST,PDK1,PDK4,IDH2,PDHX,PDHB,DLD,PDP1,MDH2,IDH3A,DLAT,NNT,SUCLA2
1073	GO_GLUTAMATE_SECRETION	0.0113636	0.126032	-0.597475	-1.68683	10	27	BZRAP1,APBA1,SLC1A6,UNC13B,PPFIA2,GLS,SLC1A1,SLC17A7,GRM2,STX1A,RIMS1,SYT1
3454	GO_HYDROGEN_TRANSPORT	0.0021254	0.0514966	-0.463592	-1.68579	1	96	ATP5C1,ATP5G1,ATP6AP1,ATP5J2,ATP5B,COX8A,COX7C,ATP6V1F,SLC23A2,SURF1,UQCR11,SLC2A9,COX10,COX11,STOML2,SLC36A1,ATP6V0C,ATP5A1,COX7B,SLC17A5,SLC25A14,ATP6V0A1,NDUFA4,ATP5G3,ATP6V1G2,ATP6V1A,ATP6V0B,COX5A,NNT,ATP5F1,ATP6V1C1,ATP6V0D1
119	KEGG_LONG_TERM_DEPRESSION	0.00524109	0.0878348	-0.491013	-1.68577	4	64	PLCB3,NRAS,MAP2K1,PRKCG,PLCB4,GNAZ,PPP2R1A,IGF1,HRAS,GRIA1,GNAI1,PLCB1,GRM5,GUCY1B3,PRKCB,MAPK1,CRH
5079	GO_G_PROTEIN_COUPLED_RECEPTOR_BINDING	0.00115207	0.035793	-0.418115	-1.68497	0	212	STUB1,ITCH,BICD1,PALM,PDE4D,CCL27,PDYN,RPGRIP1L,CCL15,CCL24,WNT7A,CCL13,CXCL9,MYOC,ASIP,GRIK3,CCL14,KISS1,MAGI2,WNT7B,CCL2,CCL11,PARK2,CCKBR,PYY,WNT2,ARRB2,DRD1,AKAP5,DLG4,HSPA1A,EDN3,GAL,CALM1,GNAZ,ADCYAP1,ADRA2C,HOMER2,ATP2A2,WNT10B,GNAI1,NPPA,C3,WNT8B,GNB1,NPY,CALM3,PNOC,ADRA2A,GNG3,DNAJA1,HSPA8,CXCL14,PENK,CX3CL1,TAC1,HOMER1,CRH,NMU
3253	GO_REGULATION_OF_LONG_TERM_SYNAPTIC_POTENTIATION	0.0157398	0.149383	-0.676831	-1.68442	14	15	GRIN2A,NRGN,RELN,CX3CR1
4185	GO_VOLTAGE_GATED_CALCIUM_CHANNEL_COMPLEX	0.0113052	0.126032	-0.589525	-1.68365	10	29	CACNA1E,CACNG2,CACNG4,CACNA2D3,CACNA1G,CACNB4,CACNB1,CACNA1H,CACNA1F,CACNB3,CACNA2D1,PDE4B,CACNB2,CACNG3
792	REACTOME_G_PROTEIN_BETA_GAMMA_SIGNALLING	0.0141844	0.143633	-0.616995	-1.68344	13	22	GNG7,AKT3,GNG4,PLCB1,GNB1,GNB5,GNG3
420	PID_ARF6_DOWNSTREAM_PATHWAY	0.0167891	0.152501	-0.674936	-1.67971	15	15	RHOA,PIP5K1A,RAB11FIP3,RAB11A,ARF6,NME1,ARF1,KALRN,MAPK1
139	KEGG_VIBRIO_CHOLERAE_INFECTION	0.00530786	0.0878348	-0.515191	-1.67912	4	50	ATP6AP1,PDIA4,SEC61A2,PRKACG,KDELR2,ATP6V1F,SLC12A2,PLCG2,ATP6V0C,ARF1,PRKCG,ATP6V0A1,ATP6V1G2,ATP6V1A,SEC61G,ATP6V0B,PRKACB,ATP6V1C1,ACTB,ATP6V0D1,PRKCB
459	PID_PDGFRB_PATHWAY	0.0010846	0.035793	-0.448474	-1.67823	0	118	RHOA,LYN,NCK2,ARHGDIA,SHC1,WASL,RAB4A,NRAS,MAP2K1,GRB2,MAPK10,RAPGEF1,ABI1,NCKAP1,CRK,RAB5A,PPP2R1A,HRAS,RPS6KA3,JUN,ARPC4,YWHAH,YWHAZ,MAPK8,MAPK9,ARPC2,PIN1,PRKCD,ARPC5,MAP2K4,FOS,PAK1,MAPK1
3908	GO_APOPTOTIC_MITOCHONDRIAL_CHANGES	0.00533049	0.0879275	-0.519254	-1.67767	4	49	SOD2,ERBB4,ATP2A1,CAMK2A,MOAP1,BNIP3,ATF2,CCK,BAD,JTB,JUN,SLC25A4,BID,MAPK9,DNM1L,GGCT
4341	GO_CLATHRIN_VESICLE_COAT	0.0123203	0.132934	-0.63007	-1.67681	11	20	EPN2,EPS15,NECAP1,AP2M1,AP2B1,NCALD,AP1S1
1230	GO_VESICLE_LOCALIZATION	0.00111607	0.035793	-0.427135	-1.67595	0	163	WNT7A,CNIH3,STX5,TFG,ASIP,GOSR2,SNAP29,CTNNB1,BBS7,SNAP25,LIN7A,AP3B2,AP3M2,MYO1A,KLHL12,TRAPPC3,HAP1,WASL,RAB11A,PPP6C,CLASP2,NSF,TOR1A,SHROOM2,ARF1,PCLO,ANKRD28,MCFD2,RAB5A,TRAPPC2L,YKT6,RAB1A,PRKCZ,GRIA1,PIP5K1C,KIF3A,SYT11,UNC13B,TMED2,SYT5,SNCA,CDK5,CSNK1D,MYO5A,SYNJ1,PAFAH1B1,KIFAP3,NRXN1,SYT17,STX1A,RIMS1,SYT1,RASGRP1
4866	GO_PROTEIN_TYROSINE_PHOSPHATASE_ACTIVITY	0.00310881	0.064957	-0.468877	-1.6759	2	81	DUSP7,PTPLB,PTPN7,PTPRF,DUSP5,PTPN9,MAP2K1,PTPRG,DUSP8,PTPN3,PTPRN2,DUSP14,DUSP3,PTPRO,PTP4A1,ACP1,PTPN4,PTPRN,PTPRR,DUSP6
838	REACTOME_EFFECTS_OF_PIP2_HYDROLYSIS	0.0123203	0.132934	-0.628895	-1.67368	11	20	MGLL,DGKI,PRKCD,DGKB,RASGRP1
318	ST_GA12_PATHWAY	0.012333	0.132934	-0.622845	-1.67315	11	21	NR4A3,DLG4,JUN,MAPK8,PLD3,RASAL1,MAPK1
3547	GO_FEEDING_BEHAVIOR	0.00313152	0.064957	-0.471537	-1.67164	2	78	CHRNB2,IAPP,PYY2,OXT,TRH,HTR2C,CARTPT,UCHL1,GRIN1,NPY6R,STRA6,HTR1B,DACH1,TBR1,NPY5R,ATP8A2,ASIP,REN,USP46,CNTFR,ADM2,CCKBR,PYY,OPRL1,DRD1,GALR3,APP,HAND2,GAL,GRM7,CCK,MCHR1,GLS,NPY,NPY1R,FOS,NMU
4516	GO_PROTEIN_PHOSPHATASE_TYPE_2A_COMPLEX	0.0208333	0.169657	-0.661926	-1.67147	19	16	PPP2CA,PPP2R2B,PPP2R5D,PPP2R2D,CYCS,PPP2R1A,STRN4,PPP2R5C
636	REACTOME_LATENT_INFECTION_OF_HOMO_SAPIENS_WITH_MYCOBACTERIUM_TUBERCULOSIS	0.0113636	0.126032	-0.59168	-1.67047	10	27	ATP6V1F,ATP6V0C,NOS2,ATP6V1G2,ATP6V1A,ATP6V0B,ATP6V1C1,ATP6V0D1
186	BIOCARTA_CCR3_PATHWAY	0.012333	0.132934	-0.621636	-1.6699	11	21	RHOA,CCL11,MAP2K1,HRAS,ROCK2,PLCB1,GNB1,PRKCB,MAPK1
183	BIOCARTA_CDMAC_PATHWAY	0.0208333	0.169657	-0.661182	-1.66959	19	16	HRAS,JUN,PLCB1,FOS,PRKCB,MAPK1
4245	GO_PROTON_TRANSPORTING_TWO_SECTOR_ATPASE_COMPLEX_PROTON_TRANSPORTING_DOMAIN	0.0126316	0.133915	-0.646134	-1.66594	11	18	ATP5G1,ATP5J2,ATP6V0C,ATP6V0A1,ATP5G3,ATP6V0B,ATP5F1,ATP6V0D1
4536	GO_EXOCYTIC_VESICLE_MEMBRANE	0.0142712	0.143633	-0.552601	-1.66443	13	35	DMXL2,SLC17A5,SCAMP1,PTPRN2,SYT11,SYT5,SLC30A3,SYNGR3,DNM1L,SLC17A7,SYN2,STX1A,SYT1
3707	GO_CLATHRIN_MEDIATED_ENDOCYTOSIS	0.0113636	0.126032	-0.589447	-1.66416	10	27	PIP5K1C,AP2M1,AP2B1,SYT5,SNCA,CDK5,SYNJ1,SYT1
326	ST_GRANULE_CELL_SURVIVAL_PATHWAY	0.0121951	0.132555	-0.592303	-1.66349	11	26	JUN,MAPK8,MAPK9,APC,MAP2K4,FOS,MAPK8IP1,MAPK1,ITPKA
1113	GO_NEURON_RECOGNITION	0.0143885	0.143769	-0.581456	-1.66061	13	29	DSCAM,GAP43,SEMA5A,CNTNAP2,OPCML,EPHB3,APP,RTN4,NRCAM,EFNB3,EPHA4,CDK5R1,CNR1,NDN
2286	GO_REGULATION_OF_SYNAPSE_ASSEMBLY	0.00526316	0.0878348	-0.490989	-1.66059	4	59	GRIN1,WNT5A,EPHA7,EPHB2,BHLHB9,ACCN1,FLRT2,WNT7A,LRRTM2,NLGN3,AGRN,SLIT1,EPHB3,CBLN1,CLSTN2,CLSTN3,SLITRK3,SLITRK5,UBE2V2,BAI3,TPBG,FLRT1,BAI2,MEF2C,BDNF,NRXN1,CUX2
4030	GO_HYDROGEN_ION_TRANSMEMBRANE_TRANSPORT	0.00416667	0.0765995	-0.470955	-1.66034	3	75	ATP5C1,ATP5G1,ATP6AP1,ATP5J2,ATP5B,COX8A,COX7C,ATP6V1F,SURF1,UQCR11,COX10,COX11,STOML2,SLC36A1,ATP6V0C,ATP5A1,COX7B,ATP6V0A1,NDUFA4,ATP5G3,ATP6V1A,ATP6V0B,COX5A,NNT,ATP5F1,ATP6V1C1,ATP6V0D1
4560	GO_IONOTROPIC_GLUTAMATE_RECEPTOR_BINDING	0.013347	0.138542	-0.623613	-1.65962	12	20	CACNG2,FUS,CTNNB1,RAB4A,FLOT2,DLG2,DLG4,SHANK2,DLG3,NETO2
804	REACTOME_RAS_ACTIVATION_UOPN_CA2_INFUX_THROUGH_NMDA_RECEPTOR	0.019937	0.166292	-0.666776	-1.6594	18	15	CAMK2A,CALM1,HRAS,GRIN2A,CALM3,RASGRF1
338	ST_JNK_MAPK_PATHWAY	0.0113285	0.126032	-0.540503	-1.65919	10	38	TAB2,MAP3K9,SHC1,GCK,MAPK10,CDC42,ATF2,GADD45A,DLD,DUSP8,JUN,MAPK8,MAPK9,MAP2K4
5122	GO_CALCIUM_CHANNEL_REGULATOR_ACTIVITY	0.0152905	0.148114	-0.565808	-1.65918	14	32	GRM7,GRM3,FKBP1B,NPY,GRM2,CACNB2,NRXN1,STX1A,PRKCB,HPCAL4
253	BIOCARTA_CCR5_PATHWAY	0.0229167	0.178158	-0.656737	-1.65836	21	16	MAPK14,CALM1,JUN,MAPK8,CALM3,FOS,PRKCB
612	REACTOME_SIGNALLING_TO_ERKS	0.0133745	0.138542	-0.546489	-1.65795	12	36	SHC1,KIDINS220,NRAS,MAP2K1,GRB2,MAPK14,RALB,RAPGEF1,CRK,MAPK11,HRAS,RIT2,MAPK1
134	KEGG_ALZHEIMERS_DISEASE	0.0010989	0.035793	-0.432664	-1.65794	0	137	ITPR1,IDE,PSENEN,SDHB,BACE1,CASP9,NDUFS3,CYC1,NDUFA9,ATP5C1,ATP5G1,ATP5B,COX8A,NDUFA10,COX7C,ATF6,PLCB3,NDUFB3,NDUFA6,UQCR11,NDUFS2,UQCRC2,ATP2A1,APP,ATP5A1,NDUFB6,COX7B,NDUFA5,CYCS,NDUFC2,PLCB4,CALM1,NDUFA4,NDUFAB1,NDUFB5,NDUFS4,BAD,ATP5G3,CACNA1F,BID,ATP2A2,COX5A,CDK5R1,ATP5F1,SNCA,CDK5,PLCB1,PPP3R1,GRIN2A,PPP3CB,CALM3,MAPK1
2988	GO_POSITIVE_REGULATION_OF_CAMP_METABOLIC_PROCESS	0.00518672	0.0878348	-0.463914	-1.65746	4	82	PTHLH,CAP1,NF1,DRD1,AKAP5,ADORA2B,ADCY1,CALM1,ADCY7,ADCY2,ADCYAP1,AKAP12,GNAL,CALM3,CRH,VIP,HPCA
724	REACTOME_GLUCAGON_SIGNALING_IN_METABOLIC_REGULATION	0.0121951	0.132555	-0.58987	-1.65666	11	26	ADCY1,ADCY7,ADCY2,GNG7,GNG4,PRKAR1A,PRKACB,GNB1,GNG3
450	PID_ERBB2_ERBB3_PATHWAY	0.00739958	0.0997494	-0.528567	-1.65566	6	43	SHC1,NRAS,MAP2K1,GRB2,MAPK10,CDC42,BAD,HRAS,JUN,MAPK8,MAPK9,PPP3CB,FOS,MAPK1
4703	GO_CLATHRIN_BINDING	0.0152905	0.148114	-0.549063	-1.65377	14	35	SMAP1,CLINT1,AP2M1,SYT11,AP2B1,SYT5,NCALD,SYT17,SYT1
1787	GO_SYNAPTIC_VESICLE_RECYCLING	0.0260417	0.187	-0.654887	-1.65369	24	16	RAB5A,PIP5K1C,SYT5,SNCA,CDK5,SYNJ1,SYT1
135	KEGG_PARKINSONS_DISEASE	0.0042061	0.0765995	-0.457299	-1.65276	3	91	SDHB,CASP9,NDUFS3,CYC1,NDUFA9,ATP5C1,ATP5G1,ATP5B,COX8A,NDUFA10,COX7C,PARK2,UBB,NDUFB3,NDUFA6,UQCR11,NDUFS2,UQCRC2,ATP5A1,NDUFB6,PPID,COX7B,NDUFA5,CYCS,NDUFC2,NDUFA4,UBE2G1,NDUFAB1,NDUFB5,NDUFS4,PINK1,ATP5G3,SLC25A4,COX5A,ATP5F1,SNCA
1708	GO_WNT_SIGNALING_PATHWAY_CALCIUM_MODULATING_PATHWAY	0.0163099	0.152501	-0.555108	-1.65216	15	34	PDE6G,PDE6A,PLCB3,CAMK2A,CALM1,FZD3,PLCB1,PPP3R1,GNB1,PPP3CB,CALM3,NLK
396	PID_CDC42_PATHWAY	0.00530223	0.0878348	-0.482149	-1.65136	4	63	MAPK14,MAP2K6,CDC42,ATF2,PRKCZ,HRAS,JUN,PARD6A,ARPC4,MAPK8,MAPK9,APC,ARPC2,ARPC5,MAP2K4,PAK1,MAPK1,RASGRF1
4142	GO_NEGATIVE_REGULATION_OF_NUCLEOTIDE_METABOLIC_PROCESS	0.00534759	0.0879287	-0.485704	-1.65119	4	62	SSTR4,OPRL1,EGLN1,GALR3,AKAP5,GRM7,GRM3,GABBR2,SNCA,PDE2A,P2RY13,C12orf5,GRM2,ADRA2A,PID1,HPCA
3879	GO_INORGANIC_ION_TRANSMEMBRANE_TRANSPORT	0.00127714	0.0364302	-0.382965	-1.65056	0	432	RHD,SCN5A,SLC24A6,TRPC7,GABRB2,CACNA1E,CACNG2,ATP5C1,ATP5G1,ACCN4,SLC39A7,ATP6AP1,BEST2,APOL1,GABRR2,ATP5J2,KCNJ4,ATP5B,CACNG4,SLC30A4,COX8A,KCNB2,COX7C,CACNA2D3,KCNK2,KCNMB4,ATP6V1F,CACNA1G,KCNQ3,SLC20A2,SLC24A2,SLC12A2,GLRA2,PLCG2,CACNB4,SURF1,FKBP1A,SLC22A1,UQCR11,KCNMB2,COX10,MCOLN1,KCNC4,COX11,ATP2A1,STOML2,SLC13A4,SLC36A1,ATP6V0C,ATP5A1,PRKAG2,SHROOM2,ADAMTS8,COX7B,GPM6A,CACNB1,GRM7,KCNQ2,S…
4618	GO_VOLTAGE_GATED_CATION_CHANNEL_ACTIVITY	0.0031881	0.0650599	-0.453664	-1.64969	2	96	KCNJ4,CACNG4,KCNB2,KCNK2,CACNA1G,KCNQ3,CACNB4,KCNC4,CACNB1,GRM7,KCNQ2,CACNA1H,KCND2,KCNG1,CACNA1F,KCNAB1,KCNJ6,KCNK1,KCNAB2,CACNB3,CACNA2D1,KCNF1,KCNJ9,CACNB2,CACNG3,KCNJ3,KCNK3,KCNV1
263	BIOCARTA_CHREBP2_PATHWAY	0.0144033	0.143769	-0.543748	-1.64964	13	36	PPP2CA,PPP2R2B,PRKACG,PPP2R5D,GCK,PPP2R2D,PRKAG2,PRKAG1,PPP2R1A,PRKAR1A,YWHAH,PRKACB,YWHAZ,PPP2R5C
2463	GO_SKELETAL_MUSCLE_ORGAN_DEVELOPMENT	0.0032538	0.0653263	-0.450531	-1.64939	2	101	STRA6,CHRND,MYL6B,MYOD1,HOXD10,MYF6,ATF3,PLAGL1,CNTFR,MYL3,SVIL,MYL6,ACTA1,NF1,NR2F2,MEF2D,MAPK14,P2RX2,COPS2,EEF2,NEURL,CTSB,EGR1,KCNAB1,WNT10B,HLF,CDK5,MEF2C,LARGE,ZNF238,EGR2,FOS,CSF1R,HOMER1
281	BIOCARTA_BARRESTIN_SRC_PATHWAY	0.0241343	0.182212	-0.662739	-1.64935	22	15	MAP2K1,ADCY1,HRAS,PLCB1,GNB1,MAPK1
205	BIOCARTA_EPO_PATHWAY	0.0186722	0.16014	-0.626888	-1.64841	17	19	SOS1,SHC1,MAP2K1,GRB2,CSNK2A1,HRAS,JUN,MAPK8,FOS
4667	GO_LIGAND_GATED_CHANNEL_ACTIVITY	0.0021692	0.0517794	-0.440307	-1.64766	1	118	CHRNB1,GLRA2,MCOLN1,DLG4,P2RX2,SHROOM2,CALM1,GABRA1,P2RX5,GRIA1,KCNJ6,GLRB,FKBP1B,DLG3,KCNK1,GABRA4,GRIK1,GABRA2,JPH3,GRIN2A,CALM3,NCALD,SLC17A7,KCNJ9,GABRG2,KCNJ3,GABRD,GABRB3,GABRA5
4301	GO_AXONAL_GROWTH_CONE	0.0147368	0.145356	-0.638856	-1.64718	13	18	CLASP2,GPM6A,EPHA4,PARD6A,APC,NRXN1,MAPK8IP1,OLFM1
879	REACTOME_TRAF6_MEDIATED_INDUCTION_OF_NFKB_AND_MAP_KINASES_UPON_TLR7_8_OR_9_ACTIVATION	0.00623701	0.0935326	-0.477764	-1.64663	5	66	MAP2K1,MYD88,MAPK14,MAP2K6,MAPK10,APP,NOD1,MAPK11,ATF2,UBE2N,PPP2R1A,RPS6KA3,JUN,MAPK8,MAPK9,MEF2C,DUSP3,MAP2K4,FOS,DUSP6,MAPK1
5143	Neuron_Glutamate_Sugino_NatNeuro_2006	0.00949367	0.115603	-0.527737	-1.64646	8	42	NEUROD6,ARPC5L,TYRO3,GRIA1,CRYM,FHL2,KLF10,EGR4,CRIP2,NRGN,ITPKA,ARPP19
288	BIOCARTA_SPRY_PATHWAY	0.023085	0.178158	-0.643847	-1.64582	21	17	SOS1,SHC1,MAP2K1,GRB2,SPRY2,SPRY4,HRAS,MAPK1
4154	GO_PROTEIN_TARGETING_TO_MITOCHONDRION	0.0173293	0.154799	-0.552827	-1.64537	16	34	TIMM10,HSPA4,TIMM8B,TIMM17A,TOMM70A,BID,TOMM22,MAPK9,PDE2A,GDAP1
4352	GO_CHLORIDE_CHANNEL_COMPLEX	0.0134436	0.138542	-0.530413	-1.64534	12	40	GLRB,GABRA4,GABRA2,GABRG2,GABRD,GABRB3,GABRA5
936	REACTOME_MYD88_MAL_CASCADE_INITIATED_ON_PLASMA_MEMBRANE	0.00618557	0.0935326	-0.469319	-1.64427	5	72	MAP2K1,MYD88,MAPK14,MAP2K6,MAPK10,APP,NOD1,MAPK11,ATF2,UBE2N,PPP2R1A,RPS6KA3,JUN,MAPK8,MAPK9,MEF2C,DUSP3,MAP2K4,FOS,DUSP6,MAPK1
4576	GO_GTPASE_ACTIVITY	0.0011274	0.035793	-0.415899	-1.64268	0	173	RAB4A,RAB6B,RAB11A,ARF6,MRAS,TUBA1C,RALB,ARL4D,OPA1,RHOB,CDC42,EEF2,ARF1,GNL1,RAB5A,GNAZ,TUBB3,ARF5,ARHGDIB,RAB1A,DDX3X,TUBA1A,RAB40C,HRAS,RRAGB,RAB5C,ARF3,TRIM23,RAB40B,TUBB2A,GNAI1,DNM1L,GNAL,RAB15,RASL10A,RAB6A,GNB1,RAB2A,RND3,ARL4C,RIT2,GNB5,RND1,GNG3
2206	GO_RESPONSE_TO_PAIN	0.0154959	0.148942	-0.581361	-1.64133	14	27	P2RX2,PRKCG,RELN,TAC1,CRH
2201	GO_NEGATIVE_REGULATION_OF_AMINE_TRANSPORT	0.0172414	0.154799	-0.595061	-1.64116	16	24	TRH,IL1B,GABBR1,PTGER3,NPY5R,HRH3,GCK,GRM7,ADRA2C,CNR1,SNCA,ADRA2A,CRH
2548	GO_RELEASE_OF_CYTOCHROME_C_FROM_MITOCHONDRIA	0.0174538	0.154799	-0.615879	-1.63904	16	20	CCK,BAD,JUN,BID,MAPK9,DNM1L,GGCT
3884	GO_AXONAL_FASCICULATION	0.0168421	0.152554	-0.635608	-1.6388	15	18	SEMA5A,EPHB3,RTN4,NRCAM,EPHA4,CDK5R1,CNR1,NDN
4723	GO_PHOSPHORIC_DIESTER_HYDROLASE_ACTIVITY	0.00622407	0.0935326	-0.473594	-1.63854	5	67	PDE3B,PDE6G,GDPD3,PDE7B,CCKBR,PDE6D,GDPD2,CHRM5,PDE6A,PLCB3,PLCH2,PLCG2,PLCB4,PDIA3,SMPD3,PLD3,PDE2A,PLCB1,PDE4B,PLCL2,GDE1
4206	GO_EXCITATORY_SYNAPSE	0.00111607	0.035793	-0.417531	-1.63827	0	163	RGS14,GRIA3,LRRTM2,GAP43,MINK1,SOS1,NLGN3,GRIK5,MAGI2,LIN7A,LYN,NCK2,SRGAP2,NCOA2,DLGAP2,MAPK8IP2,DCLK1,ARRB2,DLGAP1,CTNND2,AKAP5,ARHGEF2,DLG2,DLG4,NSF,LIN7C,SHANK2,BSN,CAMK2A,ABI1,CLSTN2,ARF1,PCLO,CLSTN3,CTNNA2,PRKCG,BNIP3,RTN4,PLCB4,NEURL,NLGN4X,EPHA4,GRIA1,GRM3,DRP2,HOMER2,BCR,ADD2,CDK5R1,DGKI,DLG3,KCNAB2,CDK5,NELF,GRIN2A,GRM5,PDE4B,SLC17A7,CAMK2N1,GNG3,ARC,NRGN,SYT1,HOMER1,NETO2
2225	GO_NEGATIVE_REGULATION_OF_SYNAPTIC_TRANSMISSION	0.00835073	0.10672	-0.494872	-1.63822	7	53	BRAF,HTR1B,DRD5,SLC6A1,NPY5R,EIF4A3,GRIK3,NLGN3,PTGS2,PARK2,SLC24A2,NF1,DRD1,SHANK2,ARF1,NLGN4X,GRIA1,BCHE,SYT11,PLK2,GNAI1,SNCA,HTR2A
1827	GO_EXCITATORY_POSTSYNAPTIC_POTENTIAL	0.0181087	0.157931	-0.595434	-1.63813	17	23	CHRNA3,NLGN3,GRIK5,MAPK8IP2,SLC29A1,DGKI,SNCA,CDK5,MEF2C,GRIN2A,SLC17A7
2361	GO_POSITIVE_REGULATION_OF_OSTEOCLAST_DIFFERENTIATION	0.0178947	0.157127	-0.634928	-1.63705	16	18	KLF10,FOS,CSF1R
1818	GO_REGULATION_OF_MEMBRANE_POTENTIAL	0.00116959	0.035793	-0.392994	-1.63701	0	282	CLCN1,SUMO1,WNT7A,PPP2R3C,CNIH3,CHRNA3,PTN,SCN5A,SLC24A6,MYOC,CACNA1E,CACNG2,EIF4A3,GRIK3,PANK2,BEST2,NLGN3,CAV3,GRIK5,WDR1,PRDX3,CACNG4,MLLT11,KCNK2,KCNMB4,PARK2,PYCR1,MAPK8IP2,CACNA1G,KCNQ3,UBB,TUSC2,CHRNB1,DRD1,CACNB4,KCNMB2,DLG4,STOML2,ANK2,SLC29A1,BNIP3,SCN3A,CCK,NRCAM,CACNA1H,PINK1,DLD,BAD,ADCYAP1,KCNK12,PRKCZ,KCND2,NLGN4X,JUN,CACNA1F,PTPN3,SLC1A6,SCN2B,UNC13B,ATP2A2,GPR88,YWHAH,GLRB,FKBP1B…
255	BIOCARTA_EDG1_PATHWAY	0.0162602	0.152501	-0.582569	-1.63615	15	26	GNAI1,PLCB1,GNB1,PRKCB,MAPK1,PDGFRA
3923	GO_REGULATION_OF_CALCIUM_ION_TRANSMEMBRANE_TRANSPORTER_ACTIVITY	0.00834202	0.10672	-0.486902	-1.63592	7	57	OPRL1,PLCG2,CACNB4,FKBP1A,SLN,ANK2,CACNB1,CALM1,FKBP1B,NPPA,CACNB3,CACNA2D1,JPH3,CALM3,PDE4B,MYO5A,CACNB2,GNB5,ADRA2A,FGF14
1476	GO_REGULATION_OF_NEUROTRANSMITTER_SECRETION	0.00939457	0.114939	-0.526554	-1.6355	8	41	KCNMB4,PARK2,NF1,KCNC4,TACR2,CAMK2A,RAB5A,SYT11,UNC13B,ATP2A2,SNCA,MEF2C,STX1A,RIMS1
4733	GO_PHOSPHATIDYLCHOLINE_BINDING	0.0270833	0.191026	-0.647219	-1.63433	25	16	GPR12,APOA4,NF1,CETP,RASGRP1
1564	GO_PH_REDUCTION	0.0194473	0.164063	-0.552345	-1.63262	18	33	ATP6V1B2,RAB20,CLCN3,RAB7A,ATP6AP1,ATP6V1F,ATP6V0C,ATP6V0A1,ATP6V1G2,ATP6V1A,ATP6V0B,ATP6V1C1,SLC17A7,ATP6V0D1
4496	GO_CALCIUM_CHANNEL_COMPLEX	0.0106724	0.122764	-0.515189	-1.63161	9	45	CACNA1E,CACNG2,CACNG4,CACNA2D3,CACNA1G,CACNB4,ATP2A1,CACNB1,CALM1,CACNA1H,CACNA1F,FKBP1B,CACNB3,CACNA2D1,CALM3,PDE4B,CACNB2,CACNG3
389	PID_REELIN_PATHWAY	0.0215827	0.173508	-0.570352	-1.6289	20	29	ARHGEF2,LRPAP1,RAPGEF1,VLDLR,CDK5R1,MAPK8,CDK5,GRIN2A,PAFAH1B1,MAPK8IP1,RELN
1554	GO_REGULATION_OF_PROTEIN_INSERTION_INTO_MITOCHONDRIAL_MEMBRANE_INVOLVED_IN_APOPTOTIC_SIGNALING_PATHWAY	0.0192308	0.163192	-0.585126	-1.62851	18	25	TFDP1,BAD,BID,YWHAH,YWHAZ,MAPK8,PPP3R1
1478	GO_ACTIVATION_OF_ADENYLATE_CYCLASE_ACTIVITY	0.0174897	0.154799	-0.536159	-1.62661	16	36	CAP1,DRD1,ADORA2B,ADCY1,CALM1,ADCY7,ADCY2,ADCYAP1,GNAL,CALM3
1142	GO_ANTIMICROBIAL_HUMORAL_RESPONSE	0.0164779	0.152501	-0.529736	-1.62614	15	38	APP,SPON2,HIST1H2BK,NPY,TAC1,VIP
3281	GO_REGULATION_OF_PHOSPHOPROTEIN_PHOSPHATASE_ACTIVITY	0.00955414	0.115721	-0.49852	-1.62479	8	50	PPP2R2B,PPP4R4,PPP2R5D,MAGI2,NCKAP1L,PPP2R2D,FKBP1A,PPP1R2,ENSA,HSP90B1,PPP1R11,CALM1,PPP2R1A,FKBP1B,ROCK2,CALM3,PPP2R5C,ARPP19
229	BIOCARTA_GLEEVEC_PATHWAY	0.0201207	0.167554	-0.590487	-1.62452	19	23	MAP2K1,GRB2,BAD,HRAS,JUN,BCR,MAPK8,MAP2K4,FOS
4712	GO_CATECHOLAMINE_BINDING	0.028125	0.19413	-0.642683	-1.62288	26	16	GPR52,DRD1,GPR21,ADRA2C,ADRA2A
471	PID_IL8_CXCR2_PATHWAY	0.0214067	0.172671	-0.55323	-1.62229	20	32	ELMO1,PPP2CA,RAB7A,DOCK2,HCK,LYN,RAB11A,PLCB3,ARRB2,PRKCG,RAB5A,PPP2R1A,PLCB1,GNB1,PRKCB
436	PID_P75_NTR_PATHWAY	0.00733753	0.0994321	-0.471934	-1.62027	6	64	PSENEN,CASP9,MAGED1,BEX1,FURIN,RHOA,APH1B,ARHGDIA,SHC1,BIRC2,MYD88,MAPK10,APP,PRKCI,RHOB,CYCS,RTN4,MAGEH1,BAD,PRKCZ,PRKACB,MAPK8,MAPK9,BDNF,NDN
4908	GO_CHEMOKINE_ACTIVITY	0.016546	0.152501	-0.522247	-1.62001	15	40	CCL22,CXCL12,PF4,CCL4,CCL25,CCL19,CCL20,CCL27,CCL15,CCL24,CCL13,CXCL9,CCL14,CCL2,CCL11,CXCL14,CX3CL1
2341	GO_CELLULAR_RESPONSE_TO_GLUCAGON_STIMULUS	0.0227038	0.177789	-0.558322	-1.61782	21	31	ADCY1,ADCY7,ADCY2,GNG7,GNG4,PRKAR1A,PRKACB,GNB1,GNG3
1845	GO_CALCIUM_DEPENDENT_CELL_CELL_ADHESION_VIA_PLASMA_MEMBRANE_CELL_ADHESION_MOLECULES	0.028125	0.19413	-0.639935	-1.61594	26	16	ATP2C1,CDH16,DCHS1,PCDHB6,CDH22,PCDHB13,CDH13,NRXN1
857	REACTOME_IL1_SIGNALING	0.0203874	0.168588	-0.542559	-1.61481	19	34	MAP2K1,MYD88,MAP2K6,NOD1,BTRC,UBE2N,MAP2K4,TOLLIP
782	REACTOME_G_BETA_GAMMA_SIGNALLING_THROUGH_PI3KGAMMA	0.0238589	0.182144	-0.613705	-1.61375	22	19	GNG7,AKT3,GNG4,GNB1,GNB5,GNG3
1622	GO_REGULATION_OF_DOPAMINE_SECRETION	0.0174717	0.154799	-0.600538	-1.61323	16	21	PCP4,PINK1,CNR1,SNCA,HTR2A
2281	GO_ENERGY_COUPLED_PROTON_TRANSPORT_DOWN_ELECTROCHEMICAL_GRADIENT	0.0174717	0.154799	-0.600424	-1.61292	16	21	ATP5C1,ATP5G1,ATP5J2,ATP5B,STOML2,ATP5A1,ATP6V0A1,ATP5G3,ATP5F1
2172	GO_CHLORIDE_TRANSPORT	0.00623053	0.0935326	-0.459013	-1.61272	5	74	GLRB,GABRA4,CLCN4,GABRA2,SLC17A7,GABRG2,GABRD,ANO3,GABRB3,GABRA5
893	REACTOME_TRANSFERRIN_ENDOCYTOSIS_AND_RECYCLING	0.0174717	0.154799	-0.600307	-1.61261	16	21	ATP6V1F,MCOLN1,ATP6V0C,ATP6V1G2,ATP6V1A,ATP6V0B,ATP6V1C1,ATP6V0D1,TFRC
4739	GO_PROTEIN_SERINE_THREONINE_KINASE_ACTIVATOR_ACTIVITY	0.0291667	0.198498	-0.638085	-1.61127	27	16	MAP2K1,SPRY2,CALM1,CDK5R1,CDK5R2,CALM3
1561	GO_NEUROTRANSMITTER_TRANSPORT	0.00328947	0.0655736	-0.433843	-1.60924	2	111	SLC22A1,GAD2,LIN7C,SLC6A15,PCLO,GAD1,BZRAP1,APBA1,PIP5K1C,PTPRN2,SYT11,UNC13B,PPFIA2,DGKI,SYT5,SNCA,CDK5,GABRA2,SYNJ1,SLC17A7,NRXN1,SYT17,SYN2,STX1A,RIMS1,HSPA8,SYT1
4239	GO_SITE_OF_POLARIZED_GROWTH	0.0021645	0.0517794	-0.426015	-1.60902	1	125	CLASP2,APP,SHANK2,CYTH2,TOR1A,ABI1,GPM6A,CALM1,EPHA4,PARD6A,CDK5R1,THY1,DLG3,FSCN1,CNR1,APC,SNCA,CDK5,MARCKS,ERC2,PTPRO,CALM3,MYO5A,PAFAH1B1,NRXN1,FGF13,CXADR,MAPK8IP1,OLFM1,RASGRF1
137	KEGG_HUNTINGTONS_DISEASE	0.0010989	0.035793	-0.416712	-1.60885	0	142	ITPR1,TAF4B,SDHB,BBC3,CASP9,NDUFS3,CYC1,CREB3L1,NDUFA9,ATP5C1,ATP5G1,CLTC,ATP5B,COX8A,NDUFA10,HAP1,COX7C,POLR2G,SOD2,PLCB3,NDUFB3,NDUFA6,UQCR11,NDUFS2,UQCRC2,DLG4,POLR2D,ATP5A1,NDUFB6,PPID,COX7B,NDUFA5,CYCS,NDUFC2,PLCB4,NDUFA4,NDUFAB1,NDUFB5,NDUFS4,ATP5G3,POLR2E,SLC25A4,AP2M1,COX5A,ATP5F1,AP2B1,PLCB1,GRM5,BDNF
219	BIOCARTA_IL2_PATHWAY	0.0202634	0.16847	-0.589479	-1.60836	19	22	SOS1,SHC1,MAP2K1,IL2RG,GRB2,CSNK2A1,HRAS,JUN,MAPK8,FOS
3394	GO_LOCOMOTORY_BEHAVIOR	0.00110497	0.035793	-0.414349	-1.60816	0	151	ARRB2,DRD1,CACNB4,IDO1,PITX3,DLG4,APP,CHL1,SEZ6L,KCND2,EFNB3,NR4A2,EPHA4,ETV5,ASTN1,APBA1,PAK7,GPR88,SOBP,GLRB,SNCA,PPP3CB,GRM5,MYO5A,PAFAH1B1,NPY1R,GMFB,PENK,ATP2B2,FGF12,CRH,CALB1
2326	GO_DENDRITE_MORPHOGENESIS	0.0195473	0.164369	-0.530066	-1.60813	18	36	MAPK8IP2,KIDINS220,DCLK1,CTNND2,DLG4,EPHB3,CTNNA2,SLITRK5,DCX,VLDLR,BTBD3,CDK5,MAP2
2611	GO_EPHRIN_RECEPTOR_SIGNALING_PATHWAY	0.00521921	0.0878348	-0.45314	-1.60642	4	78	GRIN1,ARHGEF7,PSEN2,AP2S1,EPHA7,EPHB2,ACTR2,PSENEN,GIT1,RHOA,APH1B,LYN,NCK2,CHN1,WASL,EPHB3,CDC42,CRK,KALRN,EFNB3,EPHA4,HRAS,ARPC4,AP2M1,CDK5R1,EPHA5,AP2B1,ROCK2,ARPC2,ACTB,ARPC5,PAK1
2405	GO_REGULATION_OF_SYNAPSE_ORGANIZATION	0.00630915	0.0936038	-0.447416	-1.60638	5	87	EPHA7,CDC20,EPHB2,BHLHB9,HNRNPK,ACCN1,FLRT2,WNT7A,PTN,ARHGEF15,LRRTM2,NLGN3,AGRN,SLIT1,MAGI2,EPHB3,CBLN1,CDC42,CLSTN2,CLSTN3,CTNNA2,SLITRK3,NEURL,SLITRK5,ETV5,UBE2V2,BAI3,CAMK1,TPBG,FLRT1,BAI2,MEF2C,BDNF,NRXN1,CUX2,RELN
474	PID_AR_NONGENOMIC_PATHWAY	0.0206612	0.169657	-0.558384	-1.6052	19	30	PLCB3,PLCG2,MAP2K1,CDC42,GNAZ,HRAS,GNAI1,PLCB1,GNB1,FOS,MAPK1
211	BIOCARTA_GATA3_PATHWAY	0.0314795	0.204439	-0.643876	-1.60241	29	15	PRKACG,MAF,IL13,MAPK14,PRKAR1A,PRKACB
3904	GO_B_CELL_RECEPTOR_SIGNALING_PATHWAY	0.0205761	0.169657	-0.528082	-1.60211	19	36	BAX,CD79A,PIK3CD,CD79B,MNDA,CD19,TEC,LIME1,LYN,NCKAP1L,PLCG2,MEF2C,PRKCB,RFTN1,MAPK1
2882	GO_GLIAL_CELL_MIGRATION	0.0224261	0.176874	-0.54623	-1.60177	21	32	LAMB1,RTN4,DCX,EPHA4,CDK5R1,CDK5,CDK5R2,PAFAH1B1,NDN,RELN
2902	GO_NEGATIVE_REGULATION_OF_SMOOTH_MUSCLE_CONTRACTION	0.0314795	0.204439	-0.643545	-1.60158	29	15	GUCY1A3,PTGS2,ADORA2B,ADRA2C,ADRA2A
4822	GO_EXCITATORY_EXTRACELLULAR_LIGAND_GATED_ION_CHANNEL_ACTIVITY	0.0117396	0.129236	-0.505438	-1.60073	10	45	GRID2,CHRNB2,P2RX6,CHRNB3,P2RX1,HTR3B,GRIN1,CHRND,CHRNA3,GRIA3,GRIK3,CHRNA2,GRIK5,GRIA4,CHRNB1,GLRA2,P2RX2,P2RX5,GRIA1,GLRB,GRIK1,GRIN2A,SLC17A7
393	PID_P38_ALPHA_BETA_PATHWAY	0.0236382	0.181074	-0.560374	-1.6004	22	29	MAPK14,MAP2K6,RALB,CDC42,MAPK11,DUSP8,MAP2K4,PAK1
2128	GO_POSITIVE_REGULATION_OF_INTERLEUKIN_12_PRODUCTION	0.0238837	0.182144	-0.565407	-1.60036	22	28	LGALS9,CCL19,IRF5,CD40LG,IRF8,LTB,IRF1,IL23A,IDO1,MAPK14,MAPK11,PLCB1
878	REACTOME_INHIBITION_OF_VOLTAGE_GATED_CA2_CHANNELS_VIA_GBETA_GAMMA_SUBUNITS	0.0195272	0.164369	-0.595374	-1.59936	18	21	GNG7,GNG4,KCNJ6,GABBR2,GNB1,KCNJ9,KCNJ3,GNG3
3045	GO_NEGATIVE_REGULATION_OF_CATECHOLAMINE_SECRETION	0.0314795	0.204439	-0.642045	-1.59785	29	15	ADRA2C,CNR1,ADRA2A,CRH
731	REACTOME_FORMATION_OF_TUBULIN_FOLDING_INTERMEDIATES_BY_CCT_TRIC	0.0231579	0.178454	-0.619718	-1.59783	21	18	TUBB6,TUBA1C,CCT5,CCT4,TUBB3,CCT2,TUBA1A,TUBB2A
1283	GO_REGULATION_OF_ACTIN_NUCLEATION	0.0212766	0.171911	-0.585484	-1.59746	20	22	CYFIP1,TRIM27,WASL,ARFIP2,NCKAP1,ARF1,CORO1A,ABI2,GMFB
737	REACTOME_DOWNSTREAM_SIGNAL_TRANSDUCTION	0.00626959	0.0935546	-0.444992	-1.5959	5	85	NR4A1,NRAS,MAP2K1,GRB2,RAPGEF1,ADCY1,PRKCG,CRK,CALM1,ADCY7,ADCY2,BAD,MAPKAP1,AKT3,HRAS,PRKAR1A,PRKACB,CAMK4,CALM3,PRKCD,MAPK1,PDGFRA
835	REACTOME_THROMBIN_SIGNALLING_THROUGH_PROTEINASE_ACTIVATED_RECEPTORS_PARS	0.0242915	0.182212	-0.57296	-1.59465	23	25	GNG7,GNG4,GNB1,GNB5,GNG3,MAPK1
2615	GO_POSITIVE_REGULATION_OF_EXCITATORY_POSTSYNAPTIC_POTENTIAL	0.0293809	0.198918	-0.623696	-1.59431	27	17	PRKCZ,NRXN1,STX1A,RIMS1,CUX2,RELN
892	REACTOME_NFKB_AND_MAP_KINASES_ACTIVATION_MEDIATED_BY_TLR4_SIGNALING_REPERTOIRE	0.00848356	0.107501	-0.46534	-1.59379	7	63	MAP2K1,MAPK14,MAP2K6,MAPK10,APP,NOD1,MAPK11,ATF2,PPP2R1A,RPS6KA3,JUN,MAPK8,MAPK9,MEF2C,DUSP3,MAP2K4,FOS,DUSP6,MAPK1
446	PID_ATF2_PATHWAY	0.0104275	0.120983	-0.474255	-1.59342	9	57	ATF3,RUVBL2,SOCS3,IL23A,NF1,DUSP5,MAPK14,MAPK11,ATF2,NOS2,GADD45A,DUSP8,JUN,MAPK8,MAPK9,FOS,MAPK1,PDGFRA
3273	GO_REGULATION_OF_PLATELET_ACTIVATION	0.0256937	0.1863	-0.557486	-1.59215	24	29	PRKCD,SERPINE2,PDGFRA
4786	GO_PROTEIN_TYROSINE_SERINE_THREONINE_PHOSPHATASE_ACTIVITY	0.0227273	0.177789	-0.553827	-1.5921	21	30	DUSP7,SBF1,DUSP5,DUSP8,DUSP14,DUSP3,PTP4A1,DUSP6
870	REACTOME_GABA_SYNTHESIS_RELEASE_REUPTAKE_AND_DEGRADATION	0.0325289	0.206831	-0.639502	-1.59152	30	15	GAD2,GAD1,STX1A,RIMS1,HSPA8,SYT1
4585	GO_CYCLASE_ACTIVITY	0.026694	0.189055	-0.597958	-1.59135	25	20	ADCY6,GUCY1A2,ADCY10,NPR1,ADCY3,GUCY1A3,DAK,ADCY1,ADCY7,ADCY2,RTCD1,GUCY1B3
461	PID_NEPHRIN_NEPH1_PATHWAY	0.0227038	0.177789	-0.549177	-1.59132	21	31	NPHS2,NCK2,KIRREL,WASL,ARRB2,GRB2,MAPK10,PRKCI,BAD,PRKCZ,JUN,PARD6A,MAPK8,MAPK9,MAP2K4
582	REACTOME_SHC1_EVENTS_IN_ERBB4_SIGNALING	0.0248963	0.184875	-0.605126	-1.59119	23	19	SOS1,SHC1,ERBB4,NRAS,MAP2K1,GRB2,HRAS,MAPK1
1819	GO_POSITIVE_REGULATION_OF_RELEASE_OF_CYTOCHROME_C_FROM_MITOCHONDRIA	0.0242915	0.182212	-0.571639	-1.59097	23	25	BAX,PLAUR,FAM162A,BBC3,MLLT11,CIDEB,MOAP1,BNIP3,PINK1,BAD,BID,DNM1L
772	REACTOME_ADP_SIGNALLING_THROUGH_P2RY1	0.0248963	0.184875	-0.604961	-1.59076	23	19	MAPK14,GNG7,GNG4,GNB1,GNB5,GNG3
4742	GO_GLUTAMATE_RECEPTOR_ACTIVITY	0.0241449	0.182212	-0.577615	-1.58911	23	23	GRIA3,GRIK3,GRIK5,GRIA4,GRM7,GRIA1,GRM3,GRIK1,GRIN2A,GRM5,GRM2
4164	GO_BRAIN_MORPHOGENESIS	0.0203252	0.168556	-0.565655	-1.58865	19	26	SLC6A4,ZNF335,PTEN,WNT5A,SOS1,SLIT1,UCHL5,NF1,CTNNA2,PROP1,FZD3,PAFAH1B1
711	REACTOME_OLFACTORY_SIGNALING_PATHWAY	0.0234455	0.180132	-0.526935	-1.58712	22	35	GNGT1,OR2B6,OR3A3,OR1D2,OR2F2,OR10H2,OR1F1,OR1A2,OR2C1,OR10J1,OR51E2,OR2B2,OR52A1,OR6A2,OR10C1,OR1A1,OR7C2,OR2S2,OR10H3,OR7A5,OR10H1,GNAL,GNB1
492	PID_SYNDECAN_2_PATHWAY	0.0254842	0.185377	-0.540349	-1.58452	24	32	RHOA,CSF2,CASK,NF1,ITGA5,TNFRSF13B,HRAS,MAPK8,PRKCD,MAPK1
2427	GO_POSTSYNAPTIC_MEMBRANE_ORGANIZATION	0.0243161	0.182212	-0.580481	-1.58381	23	22	NLGN3,MAGI2,CHRNB1,DLG4,ETV5,GPHN,GLRB,NRXN1,RELN
4074	GO_REGULATION_OF_TRANSMEMBRANE_TRANSPORT	0.00119617	0.035793	-0.375752	-1.58357	0	329	OPRL1,ATG5,PLCG2,DRD1,CACNB4,FKBP1A,DLG4,KCNC4,SLN,EDN3,ANK2,DPP6,ARF1,GAL,CACNB1,CALM1,KCNQ2,SCN3A,OAZ1,CACNA1H,KCNK12,KCND2,KCNG1,CACNA1F,KCNAB1,PTPN3,OAZ2,SCN2B,KCNJ6,YWHAH,PRNP,CORO1A,THY1,KCNIP1,FKBP1B,NPPA,KCNAB2,SNCA,CACNB3,CLCN4,CACNA2D1,MEF2C,JPH3,CALM3,PDE4B,MYO5A,KCNF1,CRHBP,KCNJ9,CACNB2,AZIN1,GNB5,CACNG3,NRXN1,ADRA2A,KCNJ3,FGF14,ARC,SCN3B,RELN,FGF12,HOMER1,CRH,SCN2A,KCNV1,RASGRF1,NETO2
1217	GO_RESPONSE_TO_COCAINE	0.0179704	0.157496	-0.505541	-1.58353	16	43	CNR1,SNCA,CDK5,CRHBP,HTR2A,HOMER1,CRH
4862	GO_INORGANIC_CATION_TRANSMEMBRANE_TRANSPORTER_ACTIVITY	0.00241255	0.056108	-0.368813	-1.58327	1	388	SLC6A1,RHD,SLC28A1,SCN5A,SLC24A6,TRPC7,CACNA1E,CACNG2,ATP5C1,ATP5G1,ACCN4,SLC39A7,ATP6AP1,KCNJ4,ATP5B,CACNG4,SLC30A4,SLC38A1,COX8A,NIPAL3,KCNB2,COX7C,SLC39A9,CACNA2D3,KCNK2,KCNMB4,ATP6V1F,CACNA1G,KCNQ3,SLC20A2,SLC24A2,SLC23A2,SLC12A2,CACNB4,SURF1,SLC22A1,UQCR11,KCNMB2,COX10,MCOLN1,KCNC4,COX11,ATP2A1,SLC13A4,SLC36A1,ATP6V0C,ATP5A1,SLC6A15,SLC1A5,SHROOM2,COX7B,GPM6A,CACNB1,GRM7,KCNQ2,SCN3A,ATP6V0A1…
495	PID_ARF_3PATHWAY	0.0273684	0.191769	-0.613447	-1.58166	25	18	CD4,GOSR2,PIP5K1A,COPA,ARFIP2,CYTH2,ARF1,AP2M1,ASAP1
193	BIOCARTA_HDAC_PATHWAY	0.0237603	0.18174	-0.559476	-1.57955	22	27	MEF2D,MAPK14,MAP2K6,CALM1,IGF1,CAMK1,YWHAH,MEF2C,PPP3CB,CALM3
114	KEGG_FC_GAMMA_R_MEDIATED_PHAGOCYTOSIS	0.00625	0.0935326	-0.442323	-1.57955	5	83	PIP5K1A,WASL,ARF6,PLCG2,MAP2K1,CDC42,PRKCG,CRK,ARPC5L,AKT3,PIP5K1C,ARPC4,ASAP1,ARPC2,DNM1L,MARCKS,PRKCD,PIP5K1B,ARPC5,PRKCB,PAK1,MAPK1
758	REACTOME_NUCLEOTIDE_LIKE_PURINERGIC_RECEPTORS	0.0335782	0.212606	-0.634521	-1.57912	31	15	ADORA2B,LPAR6,GPR17,P2RY13
808	REACTOME_CREB_PHOSPHORYLATION_THROUGH_THE_ACTIVATION_OF_RAS	0.0242915	0.182212	-0.567298	-1.57889	23	25	CAMK2A,CALM1,HRAS,RPS6KA3,GRIN2A,CALM3,MAPK1,RASGRF1
3718	GO_POSITIVE_REGULATION_OF_CYCLIC_NUCLEOTIDE_METABOLIC_PROCESS	0.00326442	0.0653263	-0.432131	-1.5785	2	100	MC1R,MC5R,NPR1,SCT,CAP2,WNT5A,EDNRA,GSK3A,PTGER3,ADCY3,DRD5,GUCA1A,CXCL9,GUCA2A,GUCY1A3,PTHLH,CAP1,NF1,DRD1,AKAP5,ADORA2B,ADCY1,CALM1,ADCY7,ADCY2,NOS2,ADCYAP1,AKAP12,RUNDC3A,GNAL,CALM3,CRH,VIP,HPCA
3232	GO_PROTEIN_DEPHOSPHORYLATION	0.00110011	0.035793	-0.407842	-1.57746	0	143	DUSP7,PTPN7,PTPRF,SBF1,PPP6C,DUSP5,PTPN9,PPP1CA,FBXW11,CYCS,PTPRG,BTRC,ACP2,PDP1,PPP2R1A,DUSP8,PTPN3,PTPRN2,DUSP14,PPP3R1,DUSP3,PTPRO,PPP5C,PPP3CB,PTP4A1,ACP1,PTPN4,PTPRN,RPRD1A,PTPRR,PPEF1,PPM1E,DUSP6
4719	GO_PHOSPHOLIPASE_BINDING	0.0294737	0.198918	-0.61094	-1.5752	27	18	DGKQ,PARK2,CALM1,APOC2,PRKCZ,SNCA,CALM3,PAFAH1B1
1026	GO_NEGATIVE_REGULATION_OF_MAP_KINASE_ACTIVITY	0.0104822	0.1212	-0.45867	-1.57473	9	64	DUSP1,INPP5K,PTPRJ,CBLC,DUSP2,PPP2CA,RGS14,CAV3,LYN,DUSP7,SPRED2,NF1,HIPK3,DUSP5,HMGCR,SPRY2,PPP2R1A,DUSP8,DUSP14,DUSP3,PRKCD,DNAJA1,MAPK8IP1,DUSP6,RGS4
3613	GO_IMMUNE_RESPONSE_REGULATING_CELL_SURFACE_RECEPTOR_SIGNALING_PATHWAY	0.00116144	0.035793	-0.382734	-1.57446	0	259	SHC1,PSMB7,WASL,NCKAP1L,CD3E,PSMB5,UBB,ELMO2,PLCG2,CACNB4,NRAS,GRB2,NR4A3,PSMA5,STOML2,MAPK10,PSMB2,CDC42,FBXW11,ABI1,PIGR,NCKAP1,CRK,CALM1,PSMB6,PSMA1,TRBC1,BTRC,PSME3,UBE2N,UBE2D2,HRAS,PSMC3,JUN,TNFRSF21,ARPC4,PRKACB,THY1,MAPK8,MAPK9,ARPC2,CACNB3,MEF2C,PSMD8,PSMD7,PPP3R1,PPP3CB,ACTB,CALM3,PDE4B,PRKCD,ARPC5,MAP2K4,FOS,PRKCB,PAK1,RFTN1,MAPK1
126	KEGG_MELANOGENESIS	0.00726895	0.0991643	-0.436266	-1.57437	6	89	ADCY3,WNT7A,CREB3L1,ASIP,KIT,FZD8,CTNNB1,PRKACG,WNT7B,TYRP1,WNT2,PLCB3,NRAS,MAP2K1,CAMK2A,ADCY1,PRKCG,PLCB4,CALM1,ADCY7,ADCY2,HRAS,FZD3,WNT10B,PRKACB,GNAI1,PLCB1,WNT8B,CALM3,PRKCB,MAPK1
3540	GO_LOCALIZATION_WITHIN_MEMBRANE	0.00428266	0.0773124	-0.425884	-1.57315	3	105	MADCAM1,CNIH3,STX5,DOCK2,ITGB1BP1,TFG,CD2,GOSR2,GRIK5,AGRN,MAGI2,KLHL12,TRAPPC3,PPP6C,DLG2,DLG4,NSF,PIGR,ANKRD28,MCFD2,TRAPPC2L,RAB1A,ETV5,GRIA1,GPHN,GLRB,TMED2,DLG3,CDK5,SNX3,CDH13,CSNK1D,NRXN1,RFTN1,RELN
750	REACTOME_REGULATION_OF_INSULIN_SECRETION_BY_GLUCAGON_LIKE_PEPTIDE1	0.0254842	0.185377	-0.528001	-1.57148	24	34	GNG7,GNG4,PRKAR1A,PRKACB,RAPGEF4,GNB1,GNB5,GNG3
414	PID_IL1_PATHWAY	0.0257998	0.1863	-0.541234	-1.5683	24	31	MYD88,MAP2K6,PRKCI,UBE2N,PRKCZ,JUN,MAPK8,TOLLIP
3942	GO_INNERVATION	0.0346275	0.216705	-0.612928	-1.56678	32	17	PRKCG,UNC13B,SERPINE2,GABRB3,GABRA5
94	KEGG_VEGF_SIGNALING_PATHWAY	0.00829876	0.106583	-0.45281	-1.56663	7	67	PLCG2,NRAS,MAP2K1,MAPK14,CDC42,PRKCG,MAPK11,BAD,VEGFA,AKT3,HRAS,PPP3R1,PPP3CB,PRKCB,MAPK1
88	KEGG_WNT_SIGNALING_PATHWAY	0.00217628	0.0517794	-0.411758	-1.56609	1	131	FZD8,CTNNB1,PRKACG,PPP2R5D,PORCN,RHOA,WNT7B,WIF1,WNT2,PLCB3,MAPK10,CSNK1A1,FBXW11,CAMK2A,PRKCG,PLCB4,CTBP1,SMAD3,BTRC,CSNK2A1,PPP2R1A,JUN,FZD3,CCND2,WNT10B,PRKACB,MAPK8,ROCK2,MAPK9,APC,PLCB1,WNT8B,TBL1XR1,PPP3R1,PPP3CB,PPP2R5C,NLK,PRKCB
152	KEGG_MELANOMA	0.00829876	0.106583	-0.452633	-1.56601	7	67	BAD,AKT3,IGF1,HRAS,FGF14,FGF13,FGF12,MAPK1,PDGFRA
4128	GO_SYNAPSE_ASSEMBLY	0.0159236	0.15085	-0.47885	-1.56566	14	51	NRXN2,PTEN,SDK2,WNT5A,PCDHB6,WNT7A,DSCAM,NLGN3,MAGI2,SPTBN2,GLRA2,DRD1,APP,SHANK2,BSN,PCDHB13,PCLO,CLSTN3,GPM6A,NRCAM,NLGN4X,CDK5,BDNF,NRXN1
4921	GO_VOLTAGE_GATED_POTASSIUM_CHANNEL_ACTIVITY	0.0113754	0.126032	-0.453613	-1.56551	10	65	KCNQ2,KCND2,KCNG1,KCNAB1,KCNJ6,KCNK1,KCNAB2,KCNF1,KCNJ9,KCNJ3,KCNK3,KCNV1
468	PID_RHODOPSIN_PATHWAY	0.0308008	0.202321	-0.588129	-1.56519	29	20	RHO,GNAT1,CNGA1,GUCA1A,PDE6G,PDE6A,GNB1,GNB5
4398	GO_NADH_DEHYDROGENASE_COMPLEX	0.0254842	0.185377	-0.519589	-1.56499	24	35	NDUFS3,NDUFA9,NDUFB11,NDUFA10,NDUFB3,NDUFA6,NDUFS2,NDUFAF1,NDUFB6,NDUFA5,NDUFC2,NDUFA4,NDUFAB1,NDUFB5,NDUFS4,SNCA
4263	GO_CLATHRIN_COAT	0.0226337	0.177789	-0.515728	-1.56463	21	36	EPN2,EPS15,NECAP1,AP2M1,AP2B1,SYNJ1,NCALD,AP1S1
3297	GO_EXPLORATION_BEHAVIOR	0.0311203	0.203643	-0.594893	-1.56428	29	19	DLG4,CHL1,JPH3,PENK,CRH
812	REACTOME_THROMBOXANE_SIGNALLING_THROUGH_TP_RECEPTOR	0.0367261	0.224311	-0.611749	-1.56377	34	17	GNG7,GNG4,GNB1,GNB5,GNG3
3505	GO_RESPONSE_TO_ACIDIC_PH	0.0311203	0.203643	-0.594655	-1.56366	29	19	LGMN,SERPINF1,SST
309	BIOCARTA_ACTINY_PATHWAY	0.0294737	0.198918	-0.6061	-1.56272	27	18	ACTA1,WASL,NCKAP1,ARPC4,ABI2,ARPC2,ARPC5
951	REACTOME_VOLTAGE_GATED_POTASSIUM_CHANNELS	0.0275229	0.191769	-0.532499	-1.5615	26	32	KCNB2,KCNQ3,KCNC4,KCNQ2,KCND2,KCNG1,KCNAB1,KCNAB2,KCNF1,KCNV1
964	REACTOME_INWARDLY_RECTIFYING_K_CHANNELS	0.0264228	0.188137	-0.555982	-1.56148	25	26	GNG7,GNG4,KCNJ6,GABBR2,GNB1,KCNJ9,KCNJ3,GNG3
5021	GO_MYOSIN_BINDING	0.0190476	0.16255	-0.475305	-1.56131	17	52	MYOC,FUS,RHOA,MYL3,ACTA1,KIRREL,RAB6B,TRIM32,RAB11A,LMTK2,MYBPC3,ARFGEF1,MYL12B,CORO1A,RAB6A,STX1A
802	REACTOME_SIGNAL_AMPLIFICATION	0.0273834	0.191769	-0.565994	-1.56099	26	24	MAPK14,GNG7,GNG4,GNAI1,GNB1,GNB5,GNG3
4580	GO_G_PROTEIN_ALPHA_SUBUNIT_BINDING	0.0243161	0.182212	-0.572022	-1.56073	23	22	DRD1,RIC8A,RIC8B,RGS12,PPP5C,RGS10,HTR2A,RGS4
3401	GO_SYNAPTIC_TRANSMISSION_GLUTAMATERGIC	0.0311203	0.203643	-0.592826	-1.55885	29	19	CNIH3,GRIK5,PARK2,NF1,CACNB4,CLSTN3,UNC13B,CDK5,CDH8,SLC17A7
1513	GO_REGULATION_OF_EXOCYTOSIS	0.0010989	0.035793	-0.40623	-1.55699	0	136	CLASP2,NSF,RALB,ADORA2B,SNX4,ARF1,PCLO,RAB5A,CACNA1H,SMPD3,BCR,SYT11,UNC13B,ATP2A2,ABR,SYT5,C12orf4,SNCA,CDK5,PLCB1,RAB15,CDK5R2,RAPGEF4,EXPH5,ADRA2A,SYT17,STX1A,SYT1
1029	GO_REGULATION_OF_ANTIGEN_RECEPTOR_MEDIATED_SIGNALING_PATHWAY	0.0275229	0.191769	-0.530453	-1.5555	26	32	CACNA1F,PRNP,THY1,DUSP3,PLCL2,PRKCB
433	PID_CERAMIDE_PATHWAY	0.0168067	0.152501	-0.484943	-1.55489	15	47	CYCS,PRKRA,BAD,PRKCZ,IGF1,SMPD3,BID,MAPK8,PRKCD,MAP2K4,MAPK1
2506	GO_REGULATION_OF_RELEASE_OF_CYTOCHROME_C_FROM_MITOCHONDRIA	0.0226571	0.177789	-0.504106	-1.55477	21	39	MLLT11,PARK2,CIDEB,ARRB2,OPA1,MOAP1,BNIP3,PINK1,BAD,IGF1,BID,DNM1L
1077	GO_SENSORY_PERCEPTION	0.00125786	0.036308	-0.360458	-1.55392	0	417	TAS2R1,ATF6,CCKBR,SLC24A2,PDE6D,CRYBB1,LCN1,PDE6A,OPRL1,ARRB2,CACNB4,DLG2,P2RX2,OR10H3,THRB,OR7A5,OPA1,SPRY2,TIMM8B,PITPNA,PIGR,GJA8,GRM7,SCN3A,PGAP1,ADCYAP1,NIPSNAP1,KCND2,IGF1,CACNA1F,OR10H1,HOMER2,WNT10B,SOBP,CDKN2D,CYP1B1,GLRB,CHM,CNR1,CRYM,CDK5,GNAL,RBP4,GRIN2A,GNB1,MYO5A,CACNB2,PNOC,ADRA2A,NPY1R,SERPINE2,PPEF1,B3GNT2,RIMS1,HTR2A,NDN,PENK,SCN3B,ATP2B2,GABRB3,TAC1,MAPK1,NMU,GABRA5
4688	GO_PASSIVE_TRANSMEMBRANE_TRANSPORTER_ACTIVITY	0.0011976	0.035793	-0.368031	-1.55203	0	334	CHRNB1,GLRA2,CACNB4,KCNMB2,MCOLN1,DLG4,KCNC4,P2RX2,SHROOM2,FXYD7,GPM6A,CACNB1,GJA8,CALM1,GRM7,KCNQ2,SCN3A,GABRA1,TIMM17A,CACNA1H,KCNK12,KCND2,AQP9,KCNG1,KCNN1,CACNA1F,P2RX5,KCNAB1,GRIA1,SCN2B,KCNJ6,TOMM22,GLRB,KCNIP1,FKBP1B,DLG3,KCNK1,KCNAB2,GABRA4,SLC24A3,CACNB3,CLCN4,CACNA2D1,PDE2A,GRIK1,GABRA2,JPH3,GRIN2A,CALM3,NCALD,KCNF1,SLC17A7,KCNJ9,GABRG2,CACNB2,CACNG3,KCNJ3,GABRD,KCNK3,ANO3,SCN3B,GABRB3,…
111	KEGG_T_CELL_RECEPTOR_SIGNALING_PATHWAY	0.00541126	0.0881335	-0.422586	-1.55109	4	102	PAK4,CD40LG,CD4,CD3G,TEC,SOS1,NFKBIB,RHOA,CSF2,NCK2,CD3E,NFKBIE,NRAS,MAP2K1,GRB2,MAPK14,CDC42,MAPK11,AKT3,HRAS,JUN,PAK7,MAPK9,PAK6,PPP3R1,PPP3CB,FOS,PAK1,RASGRP1,MAPK1
87	KEGG_VASCULAR_SMOOTH_MUSCLE_CONTRACTION	0.00541126	0.0881335	-0.422251	-1.54986	4	102	ACTA2,NPR1,PRKCE,PLA2G2A,PLA2G2D,PRKCQ,EDNRA,MYL6B,BRAF,ITPR1,ADCY3,ADRA1D,PRKACG,GUCY1A3,RHOA,MYL6,KCNMB4,PLCB3,PPP1CA,MAP2K1,RAMP3,AVPR1B,KCNMB2,ADORA2B,ADCY1,PRKCG,PLCB4,CALM1,ADCY7,ADCY2,CACNA1F,PRKACB,ROCK2,PLCB1,CALM3,PRKCD,GUCY1B3,PRKCB,MAPK1
5082	GO_EXTRACELLULAR_GLUTAMATE_GATED_ION_CHANNEL_ACTIVITY	0.046875	0.254753	-0.613422	-1.54899	44	16	GRIA3,GRIK3,GRIK5,GRIA4,GRIA1,GRIK1,GRIN2A,SLC17A7
2237	GO_ATP_BIOSYNTHETIC_PROCESS	0.0247934	0.184716	-0.538598	-1.54832	23	30	ALDOA,ATP5C1,ATP5G1,ATP5J2,ATP5B,SURF1,STOML2,ATP5A1,PRKAG2,ATP6V0A1,ATP5G3,ATP5F1
2824	GO_POSITIVE_REGULATION_OF_NUCLEOTIDE_METABOLIC_PROCESS	0.00332594	0.0657925	-0.412676	-1.54773	2	123	PTHLH,CAP1,NF1,GCK,DRD1,AKAP5,ADORA2B,ADCY1,CALM1,ADCY7,ADCY2,NOS2,PINK1,ADCYAP1,AKAP12,IGF1,RUNDC3A,GNAL,CALM3,PID1,HTR2A,CRH,VIP,HPCA
508	PID_ANTHRAX_PATHWAY	0.046875	0.254753	-0.612174	-1.54584	44	16	MAP2K1,MAP2K6,MAP2K4,MAPK1
3752	GO_POSITIVE_REGULATION_OF_DENDRITIC_SPINE_DEVELOPMENT	0.0295617	0.199252	-0.526447	-1.54375	28	32	ARF1,NEURL,CAMK1,CAPRIN1,MARCKS,PAFAH1B1,CUX2,RELN,ITPKA
359	PID_GMCSF_PATHWAY	0.0275229	0.191769	-0.512491	-1.54362	26	35	IRF8,SOS1,PRKACG,CSF2,LYN,CCL2,SHC1,NRAS,MAP2K1,GRB2,HRAS,PRKACB,YWHAZ,FOS,MAPK1
203	BIOCARTA_EGF_PATHWAY	0.0288958	0.197601	-0.532598	-1.54328	27	31	SHC1,MAP2K1,GRB2,CSNK2A1,HRAS,JUN,MAPK8,MAP2K4,FOS,PRKCB
284	BIOCARTA_MET_PATHWAY	0.0275229	0.191769	-0.511982	-1.54208	26	35	ACTA1,MET,MAP2K1,MAP4K1,GRB2,RAPGEF1,CRK,HRAS,JUN,MAPK8,FOS,PAK1,MAPK1
1569	GO_HORMONE_TRANSPORT	0.0134436	0.138542	-0.446732	-1.54177	12	65	SLC16A2,SLC22A1,TACR2,EDN3,PCLO,GAL,RAB1A,SMPD3,PTPRN2,CDK16,FKBP1B,CRYM,RAPGEF4,MYO5A,PTPRN,VIP
525	PID_IL12_STAT4_PATHWAY	0.0286592	0.196243	-0.521336	-1.54096	27	33	CD4,CD3G,IL13,IRF1,CD3E,ETV5,JUN,MAPK8,MAPK9,PPP3R1,PPP3CB,FOS
173	BIOCARTA_AGR_PATHWAY	0.0286592	0.196243	-0.521119	-1.54032	27	33	ACTA1,UTRN,CDC42,JUN,PAK7,MAPK8,PAK6,PAK1,MAPK1
1011	GO_REGULATION_OF_G_PROTEIN_COUPLED_RECEPTOR_PROTEIN_SIGNALING_PATHWAY	0.00550661	0.0885079	-0.416213	-1.53992	4	110	BICD1,PALM,GSK3A,RPGRIP1L,PTGER3,HTR1B,GUCA1A,SYP,METAP1,F2,RGS16,RGS14,GIT1,MGRN1,TMOD2,PDE6G,GRK5,KLK5,PDE6A,ARRB2,RAMP3,RGS6,GPR27,RIC8B,CALM1,ADCYAP1,GNG7,GNG4,MGLL,RGS12,PRMT5,SNCA,PLCB1,C3,CALM3,ADRA2A,PPEF1,RGS4
3651	GO_REGULATION_OF_ION_TRANSPORT	0.00123609	0.0362354	-0.353579	-1.53966	0	472	OPRL1,ATG5,ARRB2,PLCG2,DRD1,CACNB4,AKAP5,FKBP1A,DLG4,KCNC4,TACR2,SLN,SIK1,P2RX2,MAP2K6,SNX4,EDN3,CAMK2A,TOR1A,ANK2,FXYD7,DPP6,ARF1,GAL,CACNB1,TMEM66,PLCB4,CALM1,GRM7,KCNQ2,SCN3A,CCK,PCP4,CACNA1H,PINK1,ADCYAP1,KCNK12,KCND2,IGF1,KCNG1,CACNA1F,P2RX5,KCNAB1,PTPN3,SCN2B,KCNJ6,YWHAH,PRNP,CORO1A,THY1,KCNIP1,FKBP1B,CNR1,MAPK9,NPPA,KCNAB2,SNCA,CACNB3,CLCN4,CACNA2D1,MEF2C,JPH3,CALM3,PDE4B,MYO5A,PRKCD,KCNF1…
748	REACTOME_AXON_GUIDANCE	0.00112994	0.035793	-0.379188	-1.53961	0	223	SOS1,PFN1,SPTB,AGRN,SLIT1,CLTC,TYROBP,RHOA,NCK2,GFRA4,SEMA5A,MYH10,MYL6,STIP1,SRGAP2,MET,SPTBN2,WASL,CACNA1G,KCNQ3,CAP1,ALCAM,SRGAP3,CACNB4,NRAS,MAP2K1,CNTN6,GRB2,ITGA5,COL4A1,SEMA4A,DPYSL4,DCC,RHOB,CDC42,PITPNA,RANBP9,LAMB1,CACNB1,KCNQ2,ITGA9,NRCAM,CSNK2A1,CACNA1H,DCX,HRAS,RPS6KA3,PIP5K1C,CRMP1,AP2M1,PAK7,SCN2B,MYL12B,CDK5R1,COL5A2,PRNP,AP2B1,ROCK2,DLG3,CDK5,CACNB3,PAK6,SIAH2,CACNB2,RND1,PAK1,SC…
864	REACTOME_NITRIC_OXIDE_STIMULATES_GUANYLATE_CYCLASE	0.0321932	0.205964	-0.559533	-1.53936	31	23	GUCY1A2,PDE11A,PDE1B,PRKG2,GUCY1A3,PDE3B,KCNMB4,PDE6G,PDE6A,KCNMB2,NOS2,PDE2A,GUCY1B3
4614	GO_DIVALENT_INORGANIC_CATION_TRANSMEMBRANE_TRANSPORTER_ACTIVITY	0.00325027	0.0653263	-0.411256	-1.53932	2	119	SLC24A6,TRPC7,CACNA1E,CACNG2,SLC39A7,CACNG4,SLC30A4,NIPAL3,CACNA2D3,CACNA1G,SLC24A2,CACNB4,MCOLN1,ATP2A1,GPM6A,CACNB1,GRM7,SLC39A14,CACNA1H,ATP2B1,CACNA1F,ATP2A2,SLC8A2,FKBP1B,SLC30A3,SLC24A3,CACNB3,CACNA2D1,PDE2A,JPH3,GRIN2A,CACNB2,CACNG3,TUSC3,ATP2B2
553	REACTOME_TRIF_MEDIATED_TLR3_SIGNALING	0.0134436	0.138542	-0.4452	-1.53648	12	65	MAP2K1,MAPK14,MAP2K6,MAPK10,APP,NOD1,MAPK11,ATF2,PPP2R1A,RPS6KA3,JUN,MAPK8,MAPK9,MEF2C,DUSP3,MAP2K4,FOS,DUSP6,MAPK1
4675	GO_ACETYLCHOLINE_RECEPTOR_ACTIVITY	0.0321932	0.205964	-0.558381	-1.53619	31	23	CHRNB2,CHRNB3,HTR3B,CHRM4,CHRND,CHRNA3,CHRNA2,HRH3,CHRM5,CHRNB1,CHRM2
606	REACTOME_ARMS_MEDIATED_ACTIVATION	0.043022	0.243556	-0.600819	-1.53583	40	17	KIDINS220,NRAS,MAP2K1,RAPGEF1,CRK,HRAS,MAPK1
4132	GO_REGULATION_OF_SYNAPTIC_TRANSMISSION_DOPAMINERGIC	0.04617	0.254403	-0.61701	-1.53555	43	15	PTGS2,ARRB2,DRD1,TOR1A,PINK1,SNCA
4529	GO_PROTON_TRANSPORTING_ATP_SYNTHASE_COMPLEX	0.0336842	0.212606	-0.595371	-1.53506	31	18	ATP5C1,ATP5G1,ATP5J2,ATP5B,C14orf2,ATP5A1,ATP5G3,ATP5F1
4789	GO_CATION_TRANSPORTING_ATPASE_ACTIVITY	0.0254777	0.185377	-0.469265	-1.53432	23	51	ATP5C1,ATP6AP1,ATP5B,ATP6V1F,ATP2A1,ATP6V0C,ATP5A1,ATP6V0A1,ATP2B1,ATP6V1A,ATP6V0B,ATP2A2,ATP5F1,ATP6V1C1,ATP6V0D1,ATP2B2
4717	GO_CATION_TRANSMEMBRANE_TRANSPORTER_ACTIVITY	0.00124224	0.0362354	-0.353808	-1.53399	0	449	SLC6A1,RHD,SLC28A1,SCN5A,SLC24A6,TRPC7,CACNA1E,CACNG2,ATP5C1,ATP5G1,ACCN4,SLC39A7,ATP6AP1,CHRNA2,SLC41A3,KCNJ4,ATP5B,CACNG4,SLC30A4,SLC38A1,COX8A,NIPAL3,KCNB2,COX7C,SLC39A9,CACNA2D3,KCNK2,KCNMB4,ATP6V1F,CACNA1G,KCNQ3,SLC20A2,SLC24A2,SLC23A2,SLC12A2,CHRNB1,CACNB4,SURF1,SLC22A1,UQCR11,SLC2A9,KCNMB2,COX10,MCOLN1,KCNC4,COX11,ATP2A1,P2RX2,SLC13A4,SLC36A1,OCA2,ATP6V0C,ATP5A1,SLC6A15,SLC1A5,SHROOM2,COX7…
1747	GO_POSITIVE_REGULATION_OF_ACUTE_INFLAMMATORY_RESPONSE	0.0303644	0.200475	-0.550973	-1.53345	29	25	CNR1,C3,TAC1
1974	GO_DETECTION_OF_MECHANICAL_STIMULUS	0.0316004	0.204744	-0.522808	-1.53309	30	32	TCAP,IGF1,SERPINE2,HTR2A,ANO3,ATP2B2
69	KEGG_ERBB_SIGNALING_PATHWAY	0.0103734	0.120626	-0.429039	-1.53286	9	82	PLCG2,ERBB4,NRAS,MAP2K1,GRB2,MAPK10,CAMK2A,PRKCG,CRK,BAD,EIF4EBP1,AKT3,HRAS,JUN,PAK7,MAPK8,MAPK9,PAK6,MAP2K4,PRKCB,PAK1,MAPK1
1493	GO_REGULATION_OF_NOREPINEPHRINE_SECRETION	0.0482686	0.257716	-0.615712	-1.53232	45	15	ADRA2C,ADRA2A,STX1A,CRH
2414	GO_REPRODUCTIVE_BEHAVIOR	0.0303644	0.200475	-0.550507	-1.53216	29	25	GRN,OXT,PTEN,GRIN1,DBH,DRD5,NPAS1,NCOA2,MAPK8IP2,DRD1,APP,THRB,SERPINE2
2377	GO_REGULATION_OF_PHOSPHOLIPASE_ACTIVITY	0.0157233	0.149383	-0.454051	-1.53184	14	58	APOC2,PRKCZ,SNCA,MARCKS,PRKCD,HTR2A,RASGRP1,HPCA,PDGFRA
422	PID_IL2_1PATHWAY	0.0147524	0.145356	-0.459942	-1.53111	13	55	SOS1,PPP2R5D,RHOA,SOCS3,SHC1,NRAS,MAP2K1,IL2RG,GRB2,MAPK14,MAPK11,HRAS,JUN,MAPK8,MAPK9,FOS,PRKCB,MAPK1
302	BIOCARTA_TPO_PATHWAY	0.0294118	0.198918	-0.554993	-1.53065	28	24	SHC1,MAP2K1,GRB2,CSNK2A1,HRAS,JUN,FOS,PRKCB
618	REACTOME_SIGNALLING_TO_P38_VIA_RIT_AND_RIN	0.0482686	0.257716	-0.61494	-1.5304	45	15	NRAS,MAP2K1,HRAS,RIT2,MAPK1
4579	GO_OXIDOREDUCTASE_ACTIVITY_ACTING_ON_A_HEME_GROUP_OF_DONORS	0.0373444	0.225772	-0.581748	-1.52972	35	19	COX8A,COX7C,SURF1,COX10,COX11,COX7B,NDUFA4,COX5A
3674	GO_REGULATION_OF_SULFUR_METABOLIC_PROCESS	0.0451207	0.251575	-0.59821	-1.52916	42	17	BHMT,CTNNB1,PDK1,PDK4,PDHX,PDHB,DLD,PDP1,DLAT,SNCA
1695	GO_REGULATION_OF_ACTIVATED_T_CELL_PROLIFERATION	0.0340909	0.214126	-0.531623	-1.52827	32	30	CASP3,IL12RB1,LGALS9,CLC,FOXP3,IL23A,IDO1,IGFBP2,IGF1,PRKAR1A,PRNP
853	REACTOME_RESPIRATORY_ELECTRON_TRANSPORT	0.0253968	0.185377	-0.465185	-1.52807	23	52	SDHB,NDUFS3,ETFA,CYC1,NDUFA9,COX8A,NDUFA10,COX7C,NDUFB3,NDUFA6,UQCR11,NDUFS2,UQCRC2,NDUFB6,COX7B,NDUFA5,CYCS,NDUFC2,NDUFA4,NDUFAB1,NDUFB5,NDUFS4,COX5A
5096	GO_PROTEIN_PHOSPHATASE_2A_BINDING	0.030426	0.200625	-0.553692	-1.52707	29	24	SHC1,HMGCR,ENSA,EIF4EBP1,STRN4,ARPP19
3199	GO_ADENYLATE_CYCLASE_INHIBITING_G_PROTEIN_COUPLED_RECEPTOR_SIGNALING_PATHWAY	0.0157233	0.149383	-0.452568	-1.52684	14	58	CHRM5,OPRL1,ADCY1,RIC8A,GRM7,ADCY7,GNAZ,ADCY2,CHRM2,MCHR1,GRM3,GNAI1,GNAL,GRM2,ADRA2A,NPY1R
2300	GO_CYCLIC_NUCLEOTIDE_MEDIATED_SIGNALING	0.0242616	0.182212	-0.489168	-1.52613	22	42	ADCY1,PCLO,GAL,ADCY7,ADCY2,NDUFS4,ADCYAP1,HTR5A,EPHA5,PDE2A,RAPGEF4,NUDT4,GUCY1B3
469	PID_PDGFRA_PATHWAY	0.036999	0.22467	-0.568083	-1.52604	35	21	SOS1,CAV3,SHC1,GRB2,RAPGEF1,CRK,CSNK2A1,JUN,FOS,PDGFRA
1380	GO_NON_CANONICAL_WNT_SIGNALING_PATHWAY	0.0032538	0.0653263	-0.407514	-1.52495	2	118	FZD8,CTNNB1,PFN1,CLTC,MAGI2,RHOA,PDE6G,PSMB7,PSMB5,UBB,PDE6A,PLCB3,ARRB2,PSMA5,PSMB2,CDC42,CAMK2A,FRZB,CALM1,PSMB6,PSMA1,PSME3,PSMC3,PARD6A,FZD3,AP2M1,AP2B1,PLCB1,PSMD8,PSMD7,PPP3R1,GNB1,PPP3CB,CALM3,NLK
1716	GO_PEPTIDE_SECRETION	0.0229885	0.178158	-0.471534	-1.5246	21	48	TACR2,EDN3,PCLO,GAL,RAB1A,SMPD3,PTPRN2,CDK16,FKBP1B,RAPGEF4,MYO5A,PTPRN,VIP
3938	GO_TRIVALENT_INORGANIC_CATION_TRANSPORT	0.0336391	0.212606	-0.519847	-1.5244	32	32	ATP6AP1,CLTC,ATP6V1F,MCOLN1,ATP6V0C,LMTK2,ATP6V0A1,ATP6V1G2,ATP6V1A,ATP6V0B,ATP6V1C1,ATP6V0D1,TFRC
1303	GO_REGULATION_OF_NEURONAL_SYNAPTIC_PLASTICITY	0.0240084	0.182212	-0.490745	-1.52428	22	41	NF1,RAB11A,DRD1,DLG4,CAMK2A,NEURL,HRAS,UNC13B,SLC8A2,SNCA,NELF,JPH3,GRM5,EGR2,ARC,RASGRF1
673	REACTOME_CYTOCHROME_P450_ARRANGED_BY_SUBSTRATE_TYPE	0.0242616	0.182212	-0.488529	-1.52414	22	42	CYP21A2,CYP1A2,POMC,CYP4F12,TBXAS1,CYP2A6,CYP4F2,CYP1A1,CYP11B2,CYP17A1,CYP26A1,CYP1B1,CYP26B1,CYP46A1
2203	GO_PROTEIN_K11_LINKED_UBIQUITINATION	0.0368421	0.224311	-0.590937	-1.52362	34	18	ANAPC10,PARK2,CDC27,UBE2A,UBE2C,UBE2W,UBE2B,UBE2H,UBE2D3
2675	GO_MODULATION_OF_EXCITATORY_POSTSYNAPTIC_POTENTIAL	0.0324544	0.206611	-0.552167	-1.52286	31	24	PRKCZ,NLGN4X,NRXN1,STX1A,RIMS1,CUX2,RELN
148	KEGG_GLIOMA	0.0160428	0.151424	-0.447935	-1.52279	14	62	PLCG2,NRAS,MAP2K1,GRB2,CAMK2A,PRKCG,CALM1,AKT3,IGF1,HRAS,CALM3,PRKCB,MAPK1,PDGFRA
611	REACTOME_NGF_SIGNALLING_VIA_TRKA_FROM_THE_PLASMA_MEMBRANE	0.00439078	0.078171	-0.40205	-1.52179	3	128	SHC1,DUSP7,KIDINS220,NR4A1,NRAS,MAP2K1,GRB2,MAPK14,RALB,RAPGEF1,ADCY1,PRKCG,CRK,MAPK11,CALM1,ADCY7,ADCY2,BAD,ADCYAP1,PPP2R1A,MAPKAP1,AKT3,HRAS,RPS6KA3,PRKAR1A,AP2M1,PRKACB,AP2B1,MEF2C,DUSP3,CAMK4,CALM3,PRKCD,RIT2,DUSP6,MAPK1
5092	GO_AMMONIUM_ION_BINDING	0.0159915	0.151216	-0.448691	-1.52115	14	61	APOC1,CHRNB2,SLC6A4,CHRNB3,HTR2C,HTR3B,AMD1,CHRND,HTR1B,DRD5,CHRNA3,GPR12,CHRNA2,APOA4,GPR52,NF1,CHRNB1,DRD1,CETP,GPR21,BCHE,HTR2A,RASGRP1
753	REACTOME_TRAFFICKING_OF_AMPA_RECEPTORS	0.0352113	0.219826	-0.55242	-1.51979	34	23	GRIA3,CACNG2,CACNG4,GRIA4,AKAP5,NSF,CAMK2A,PRKCG,GRIA1,AP2M1,AP2B1,CACNG3,PRKCB
1481	GO_MITOCHONDRIAL_RESPIRATORY_CHAIN_COMPLEX_ASSEMBLY	0.026455	0.188137	-0.462569	-1.51948	24	52	NDUFS6,NDUFB2,UQCC,ECSIT,CCDC56,NDUFS3,NDUFA9,OXA1L,NDUFB11,C7orf44,NDUFA10,NDUFB3,NDUFA6,NDUFS2,SDHAF1,NDUFAF1,NDUFB6,NDUFA5,NDUFC2,NDUFAB1,NDUFB5,NDUFS4,TTC19,NDUFAF4
607	REACTOME_PROLONGED_ERK_ACTIVATION_EVENTS	0.0404564	0.236455	-0.577758	-1.51923	38	19	KIDINS220,NRAS,MAP2K1,RAPGEF1,CRK,HRAS,MAPK1
949	REACTOME_TOLL_RECEPTOR_CASCADES	0.00652884	0.0952044	-0.415819	-1.51892	5	100	PLCG2,MAP2K1,MYD88,MAPK14,MAP2K6,MAPK10,APP,NOD1,HSP90B1,MAPK11,LGMN,ATF2,UBE2N,PPP2R1A,CTSB,LY86,RPS6KA3,JUN,MAPK8,MAPK9,MEF2C,DUSP3,MAP2K4,FOS,DUSP6,MAPK1
3740	GO_MATING_BEHAVIOR	0.0420945	0.241103	-0.570266	-1.51765	40	20	GRN,OXT,PTEN,GRIN1,DRD5,NCOA2,MAPK8IP2,DRD1,APP,THRB,SERPINE2
4831	GO_CALMODULIN_BINDING	0.00331126	0.0657539	-0.390201	-1.51727	2	154	CAMK2A,ADCY1,SCN3A,CNN2,PCP4,NOS2,FBXL2,ATP2B1,DCX,KCNN1,CAMK1,NDUFAF4,ADD2,SLC8A2,MYO1B,STRN4,CAMKV,MARCKS,PLCB1,PPP3R1,CAMK4,PPP3CB,MYO5A,RIT2,CAMKK2,NRGN,SYT1,ATP2B2,RGS4,ITPKA,MAP2
3453	GO_REGULATION_OF_ACTIN_CYTOSKELETON_REORGANIZATION	0.04111	0.237949	-0.53093	-1.51631	39	29	ARHGDIB,HRAS,CDK5,CSF1R,PDGFRA
4830	GO_RECEPTOR_SIGNALING_PROTEIN_SERINE_THREONINE_KINASE_ACTIVITY	0.015528	0.148942	-0.42457	-1.51605	14	80	AMHR2,ACVR1,MAP2K1,MAP4K1,MAPK4,MAPK14,MAP2K6,MAPK10,STK24,MAPK11,ACVR2A,STK25,PAK7,MAPK8,MAPK9,PAK6,NLK,MAP2K4,PAK1,MAPK1
478	PID_CXCR3_PATHWAY	0.0250522	0.185307	-0.488094	-1.51604	23	41	NRAS,MAP2K1,MAPK14,MAP2K6,MAPK11,GNAZ,MAPKAP1,HRAS,GNAI1,GNB1,MAPK1
4411	GO_PRESYNAPTIC_ACTIVE_ZONE	0.0406504	0.236616	-0.539618	-1.51552	39	26	BSN,PCLO,GAD1,GRM7,FZD3,UNC13B,PPFIA2,DGKI,ERC2,SLC17A7,RIMS1
5137	Neuron_All_Darmanis_PNAS_2015	0.0556139	0.278979	-0.608673	-1.5148	52	15	CAMK2A,GABRA1,CCK,THY1,SCG2,GABRG2,SCN2A
2514	GO_GRANULOCYTE_MIGRATION	0.019088	0.162626	-0.442134	-1.51431	17	63	VAV1,CCL4,PIK3CD,IL1B,CCL25,CCL20,PDE4D,CCL15,CCL24,CCL13,CCL14,CCL2,CCL11,NCKAP1L,EDN3,ITGA9,VEGFA,PIP5K1C,PDE4B,SCG2,CXADR,CX3CL1
113	KEGG_FC_EPSILON_RI_SIGNALING_PATHWAY	0.015625	0.149383	-0.428863	-1.51194	14	75	CSF2,LYN,IL13,PLCG2,NRAS,MAP2K1,GRB2,MAPK14,MAP2K6,MAPK10,MAPK11,AKT3,HRAS,MAPK8,MAPK9,PRKCD,MAP2K4,PRKCB,MAPK1
945	REACTOME_ACTIVATED_TLR4_SIGNALLING	0.0145078	0.143769	-0.422971	-1.51182	13	81	MAP2K1,MYD88,MAPK14,MAP2K6,MAPK10,APP,NOD1,MAPK11,ATF2,UBE2N,PPP2R1A,RPS6KA3,JUN,MAPK8,MAPK9,MEF2C,DUSP3,MAP2K4,FOS,DUSP6,MAPK1
3360	GO_POSITIVE_REGULATION_OF_ACTIN_FILAMENT_POLYMERIZATION	0.0318471	0.205277	-0.463575	-1.51089	29	50	ACTR2,CCL24,HCK,PFN1,TRIM27,NCK2,CCL11,KIRREL,NCKAP1L,ARF6,GRB2,CDC42EP3,ARPC5L,ARPC4,ARPC2,ARPC5,ACTR3B
382	PID_NFAT_TFPATHWAY	0.0298826	0.199687	-0.477008	-1.51069	27	45	CREM,BATF3,EGR1,JUN,EGR4,EGR2,FOS,EGR3
510	PID_RAS_PATHWAY	0.0364372	0.223959	-0.542495	-1.50986	35	25	NF1,NRAS,GRB2,PRKCZ,HRAS,RASAL1,PRKCB,RASGRP1,RASGRF1
2818	GO_CALCIUM_ION_TRANSPORT	0.00225225	0.0530976	-0.384066	-1.5094	1	167	CASK,CACNA1G,SLC24A2,GCK,PLCG2,CACNB4,FKBP1A,RAMP3,MCOLN1,SLN,ATP2A1,STOML2,CAMK2A,ANK2,GPM6A,CACNB1,TMEM66,GRM7,CACNA1H,ATP2B1,CACNA1F,ATP2A2,SLC8A2,CORO1A,FKBP1B,CDK5,SLC24A3,CACNB3,CACNA2D1,PDE2A,JPH3,GRIN2A,NPY,CACNB2,CACNG3,HTR2A,PRKCB,ATP2B2
953	REACTOME_NOD1_2_SIGNALING_PATHWAY	0.0436992	0.245505	-0.537355	-1.50917	42	26	CASP9,TAB2,BIRC2,MAPK14,MAP2K6,NOD1,MAPK11,UBE2N
230	BIOCARTA_INSULIN_PATHWAY	0.0385005	0.230067	-0.553121	-1.50916	37	22	SOS1,SHC1,MAP2K1,GRB2,CSNK2A1,HRAS,JUN,MAPK8,FOS
2356	GO_REGULATION_OF_HORMONE_SECRETION	0.00112867	0.035793	-0.371252	-1.50906	0	224	TACR2,AACS,SNX4,HMGCR,EDN3,ENSA,SOX4,GAL,GPR27,NOV,NOS2,BAD,ADCYAP1,OXCT1,ADRA2C,SLC25A4,CDK16,EPHA5,ARNTL,FKBP1B,CNR1,BRP44,MARCKS,RBP4,RAPGEF4,PPP3CB,CRHBP,NRXN1,ADRA2A,NPY1R,STX1A,HTR2A,NNAT,TAC1,CRH,NMU
2387	GO_JNK_CASCADE	0.0164609	0.152501	-0.432989	-1.50818	15	70	AXIN1,CD40LG,MAP3K13,MINK1,TAB2,MAP3K9,MAPK8IP2,UBB,MAP4K1,MAPK10,NOD1,ADORA2B,TRIB1,MAPK8,MAPK9,FGF14,MAP2K4,MAPK8IP1,PTPLAD1,FGF12
2809	GO_INDOLE_CONTAINING_COMPOUND_METABOLIC_PROCESS	0.0524659	0.270611	-0.589703	-1.50741	49	17	SRD5A1,GRIN2A,ATP2B2
2052	GO_REGULATION_OF_BEHAVIOR	0.0218978	0.174425	-0.447907	-1.5049	20	57	CNR1,MEF2C,NRXN1,HTR2A,PENK,RELN,CRH
86	KEGG_CARDIAC_MUSCLE_CONTRACTION	0.0211864	0.171873	-0.443757	-1.50463	19	60	CACNG4,MYL3,COX8A,COX7C,CACNA2D3,CACNB4,UQCR11,TPM4,UQCRC2,COX7B,CACNB1,CACNA1F,ATP2A2,COX5A,TPM3,CACNB3,CACNA2D1,CACNB2,CACNG3
578	REACTOME_GRB2_EVENTS_IN_ERBB2_SIGNALING	0.0462487	0.254565	-0.560106	-1.50461	44	21	ERBB4,NRAS,MAP2K1,GRB2,HRAS,MAPK1
4090	GO_REGULATION_OF_BLOOD_CIRCULATION	0.00116959	0.035793	-0.364044	-1.50445	0	269	DRD1,CACNB4,AVPR1B,KCNMB2,HRH2,ATP2A1,THRB,HMGCR,EDN3,ANK2,FXYD7,CACNB1,CALM1,NOS2,CHRM2,CACNA1H,TNNI3K,ADCYAP1,KCND2,ATP2B1,CACNA1F,ADRA2C,SCN2B,ATP2A2,SLC8A2,KCNIP1,FKBP1B,KCNK1,NPPA,CACNB3,CACNA2D1,SLC1A1,CALM3,PDE4B,CACNB2,CACNG3,ADRA2A,NPY1R,KCNK3,HOPX,HTR2A,GLRX3,CXADR,SCN3B,CX3CL1,ATP2B2,TAC1,VIP
937	REACTOME_INNATE_IMMUNE_SYSTEM	0.00337458	0.0664998	-0.374625	-1.50432	2	202	DUSP7,IFNA21,C6,ATG5,PLCG2,MAP2K1,DAK,BIRC2,MYD88,MAPK14,MAP2K6,MAPK10,APP,NOD1,HSP90B1,MAPK11,DDOST,LGMN,ATF2,UBE2N,UBE2D2,ISG15,PPP2R1A,CTSB,LY86,RPS6KA3,JUN,UBE2D3,UBE2K,MAPK8,MAPK9,PIN1,MEF2C,C3,TXN,DUSP3,MAP2K4,FOS,DUSP6,MAPK1,CAPZA2
1961	GO_MOTOR_NEURON_AXON_GUIDANCE	0.0405268	0.236455	-0.551285	-1.50415	39	22	SLIT1,CHN1,LHX3,ALCAM,ETV4,EPHA4,CDK5,EGR2
2091	GO_REGULATION_OF_ACTIN_FILAMENT_LENGTH	0.00552486	0.0885079	-0.404563	-1.50398	4	116	TWF2,CYFIP1,HCK,CAPZB,PFN1,SPTB,WDR1,TRIM27,NCK2,SEMA5A,CCL11,KIRREL,TMOD2,SPTBN2,WASL,NCKAP1L,ARF6,ARFIP2,GRB2,DSTN,NCKAP1,ARF1,CDC42EP3,ARPC5L,ARFGEF1,ARPC4,ADD2,CORO1A,ABI2,ARPC2,PRKCD,ARPC5,GMFB,ACTR3B,CAPZA2
4617	GO_MONOVALENT_INORGANIC_CATION_TRANSMEMBRANE_TRANSPORTER_ACTIVITY	0.00117371	0.035793	-0.363314	-1.50381	0	271	SLC6A1,RHD,SLC28A1,SCN5A,SLC24A6,ATP5C1,ATP5G1,ACCN4,ATP6AP1,KCNJ4,ATP5B,SLC38A1,COX8A,KCNB2,COX7C,KCNK2,KCNMB4,ATP6V1F,KCNQ3,SLC20A2,SLC24A2,SLC23A2,SLC12A2,SURF1,SLC22A1,UQCR11,KCNMB2,COX10,KCNC4,COX11,SLC13A4,SLC36A1,ATP6V0C,ATP5A1,SLC6A15,SLC1A5,SHROOM2,COX7B,KCNQ2,SCN3A,ATP6V0A1,NDUFA4,KCNK12,KCND2,ATP5G3,ATP6V1A,KCNG1,KCNN1,KCNAB1,SLC1A6,ATP6V0B,SCN2B,KCNJ6,COX5A,NNT,ATP5F1,SLC8A2,KCNIP1,KC…
487	PID_TCR_CALCIUM_PATHWAY	0.0423554	0.241103	-0.532507	-1.50341	40	27	CSF2,PTGS2,AKAP5,FKBP1A,CREM,BATF3,JUN,PPP3R1,PPP3CB,FOS
2938	GO_REGULATION_OF_CYTOSOLIC_CALCIUM_ION_CONCENTRATION	0.00224972	0.0530976	-0.379045	-1.5025	1	179	CCKBR,GCK,PDE6A,OPRL1,PLCG2,DRD1,AVPR1B,RIC3,MCOLN1,DLG4,GTF2I,ADCYAP1,MCHR1,FKBP1B,CACNB3,CACNA2D1,JPH3,GNB1,NPY1R,KCNK3,GNG3,HTR2A,ATP2B2,CALB2,TAC1,PDGFRA,CALB1
4519	GO_TRANSPORT_VESICLE_MEMBRANE	0.00656455	0.0952044	-0.40444	-1.50234	5	112	DMXL2,SLC17A5,SCAMP1,TMEM30A,MCFD2,CA4,GRIA1,PTPRN2,VTI1B,SYT11,TMED2,SYT5,SLC30A3,SYNGR3,DNM1L,NCALD,SLC17A7,PTPRN,SYN2,STX1A,NRGN,AP1S1,SCG3,SYT1
776	REACTOME_ADHERENS_JUNCTIONS_INTERACTIONS	0.0422535	0.241103	-0.545886	-1.50182	41	23	PVRL2,CTNNB1,CDH9,CDH12,CDH11,CDH10,CDH13,CDH8
745	REACTOME_CITRIC_ACID_CYCLE_TCA_CYCLE	0.0625	0.29849	-0.594009	-1.49996	59	16	DLST,IDH2,DLD,MDH2,IDH3A,NNT,SUCLA2
91	KEGG_HEDGEHOG_SIGNALING_PATHWAY	0.036286	0.223562	-0.473261	-1.49882	33	45	WNT11,WNT4,WNT5B,GLI3,BMP2,CSNK1G1,GLI1,WNT5A,RAB23,BMP6,WNT7A,CSNK1G2,PRKACG,WNT7B,IHH,WNT2,CSNK1G3,CSNK1A1,FBXW11,BTRC,WNT10B,PRKACB,WNT8B,CSNK1D
4766	GO_PHOSPHORIC_ESTER_HYDROLASE_ACTIVITY	0.00116686	0.035793	-0.362998	-1.49859	0	268	PDE3B,PDE6G,IMPAD1,GDPD3,PDE7B,DUSP7,PTPLB,PTPN7,CCKBR,PDE6D,PTPRF,SBF1,GDPD2,CHRM5,PPP6C,DUSP5,PDE6A,PLCB3,PTPN9,PLCH2,PLCG2,PPP1CA,MAP2K1,SGPP1,CYCS,PLCB4,PTPRG,PGAP1,ACP2,PDP1,INPP4A,PDIA3,PPP2R1A,DUSP8,SMPD3,PTPN3,PTPRN2,ALPL,DUSP14,PLD3,PDE2A,PLCB1,PPP3R1,DUSP3,PTPRO,PPP5C,PPP3CB,C12orf5,PDE4B,PTP4A1,SYNJ1,ACP1,PLCL2,PTPN4,PTPRN,PTPRR,PPEF1,PPM1E,DUSP6,GDE1
3714	GO_POSITIVE_REGULATION_OF_SMALL_GTPASE_MEDIATED_SIGNAL_TRANSDUCTION	0.0421377	0.241103	-0.524584	-1.49819	40	29	IGF1,HRAS,DGKI,RELN,RASGRP1,RASGRF1
3880	GO_POSITIVE_REGULATION_OF_INSULIN_SECRETION_INVOLVED_IN_CELLULAR_RESPONSE_TO_GLUCOSE_STIMULUS	0.0445795	0.249095	-0.548606	-1.49684	43	22	GPR27,BAD,OXCT1,BRP44,PPP3CB,CRH
2137	GO_VESICLE_CYTOSKELETAL_TRAFFICKING	0.0423554	0.241103	-0.530013	-1.49637	40	27	AP3B2,AP3M2,HAP1,WASL,RAB1A,PRKCZ,KIF3A,MYO5A,PAFAH1B1,KIFAP3,RASGRP1
4652	GO_INORGANIC_ANION_TRANSMEMBRANE_TRANSPORTER_ACTIVITY	0.0126984	0.134348	-0.412303	-1.49623	11	94	SLC20A2,SLC12A2,GLRA2,SLC13A4,ADAMTS8,GABRA1,ASNA1,GLRB,GABRA4,CLCN4,GABRA2,SLC17A7,GABRG2,GABRD,ANO3,GABRB3,GABRA5
443	PID_LIS1_PATHWAY	0.0436137	0.2455	-0.528577	-1.49612	41	28	LRPAP1,CDC42,CSNK2A1,DCX,VLDLR,CDK5R1,CDK5,CDK5R2,PAFAH1B1,RELN
1199	GO_MYELOID_LEUKOCYTE_MIGRATION	0.0167715	0.152501	-0.416918	-1.4961	15	86	VAV1,CCL4,EDNRB,PIK3CD,IL1B,CCL25,CCL19,CCL20,PDE4D,CCL15,CCL24,CCL13,KIT,CCL14,FOLR2,CCL2,CCL11,NCKAP1L,EDN3,ITGA9,VEGFA,PIP5K1C,PTPRO,PDE4B,SCG2,CXADR,CX3CL1,CX3CR1
242	BIOCARTA_NGF_PATHWAY	0.0463158	0.254663	-0.580177	-1.49588	43	18	SOS1,SHC1,MAP2K1,GRB2,CSNK2A1,HRAS,JUN,MAPK8,FOS
866	REACTOME_PLATELET_SENSITIZATION_BY_LDL	0.0629591	0.29849	-0.600985	-1.49567	59	15	PPP2CA,PPP2R5D,MAPK14,PPP2R1A,PPP2R5C
4271	GO_IONOTROPIC_GLUTAMATE_RECEPTOR_COMPLEX	0.0392562	0.233233	-0.520218	-1.49549	37	30	CNIH3,GRIA3,CACNG2,GRIK5,PORCN,CACNG4,GRIA4,DLG2,DLG4,SHANK2,GRIA1,DLG3,GRIN2A,CACNG3,NETO2
2294	GO_CEREBRAL_CORTEX_DEVELOPMENT	0.0135276	0.138659	-0.413471	-1.49477	12	90	LAMB1,RTN4,LHX6,BAD,DCX,DIXDC1,VLDLR,CDK5R1,BTBD3,SRD5A1,CDK5,PLCB1,CDK5R2,NPY,PAFAH1B1,FGF13,RELN,CX3CR1
4581	GO_MITOGEN_ACTIVATED_PROTEIN_KINASE_KINASE_BINDING	0.0629591	0.29849	-0.600376	-1.49415	59	15	TRIB1,PIN1,TRIB2,MAPK8IP1
3654	GO_SIGNAL_TRANSDUCTION_BY_PROTEIN_PHOSPHORYLATION	0.00120627	0.035793	-0.35165	-1.49288	0	347	PTPRA,CSF2,TEK,LYN,CCL2,GFRA4,MAP3K9,RBM4,CCL11,SHC1,PSMB7,SPTBN2,MAPK8IP2,AMHR2,DUSP7,MAPKAPK5,NF1,PSMB5,UBB,DUSP5,ACVR1,ERBB4,NRAS,MAP2K1,MAP4K1,IL2RG,MAPK4,GRB2,DLG4,MAPK14,PSMA5,MAP2K6,MAPK10,STK24,PSMB2,NOD1,ADORA2B,FBXW11,CAMK2A,MAPK11,CALM1,PSMB6,PSMA1,BTRC,PSME3,ACVR2A,TRIB1,TYRO3,IGF1,HRAS,PSMC3,STK25,PAK7,MAPK8,MAPK9,RASAL1,PAK6,MEF2C,PSMD8,PSMD7,GRIN2A,PPP5C,CALM3,SCG2,DOK5,FGF14,CAMKK…
521	PID_FAK_PATHWAY	0.0252898	0.185377	-0.447983	-1.4913	23	55	SOS1,RHOA,NCK2,ACTA1,WASL,MAP2K1,GRB2,ITGA5,RAPGEF1,CRK,JUN,SH3GL1,MAPK8,ROCK2,MAPK9,ASAP1,MAP2K4,PAK1,MAPK1
4620	GO_TRANSMITTER_GATED_CHANNEL_ACTIVITY	0.0544148	0.275976	-0.560212	-1.49089	52	20	GRIA3,GRIK3,GRIK5,GRIA4,GLRA2,GRIA1,GRIK1,GRIN2A,GABRB3
1758	GO_REGULATION_OF_NEUROTRANSMITTER_LEVELS	0.0055371	0.0885079	-0.385413	-1.48871	4	144	GRIK5,HRH3,SNAP25,LIN7A,SLC38A1,KCNMB4,PARK2,CASK,DAGLA,NF1,DRD1,GAD2,KCNC4,TACR2,LIN7C,CAMK2A,TOR1A,PCLO,GAD1,RAB5A,BZRAP1,APBA1,PIP5K1C,PTPRN2,SYT11,UNC13B,ATP2A2,PPFIA2,DGKI,SYT5,SNCA,CDK5,MEF2C,GABRA2,SYNJ1,SLC17A7,NRXN1,SYT17,SYN2,STX1A,RIMS1,HSPA8,SYT1
2573	GO_SMALL_GTPASE_MEDIATED_SIGNAL_TRANSDUCTION	0.00117233	0.035793	-0.36101	-1.48744	0	263	SHC1,RAB33A,MAPKAPK5,RAB4A,RAB6B,NF1,RAB11A,BCL6,ARF6,MRAS,NRAS,ARFIP2,ARHGAP29,GRB2,MAPK14,AGAP2,RALB,RAPGEF1,ARL4D,RHOB,CDC42,NCKAP1,ARF1,MAPK11,AIF1,RAB5A,ARF5,CDC42EP3,RAB1A,RAP1GDS1,RAB40C,RASL11B,IGF1,DIRAS2,HRAS,RUNDC3A,JUN,RAB5C,ARF3,ABR,TRIM23,RAB40B,PLK2,ROCK2,ABI2,RAB15,RASL10A,RAB6A,CDH13,RAPGEF4,SIAH2,GNB1,RAB2A,RND3,ARL4C,RIT2,ARHGDIG,ADRA2A,RND1,G3BP2,PTPLAD1,RASGRP1,RASGRF1
3169	GO_MULTICELLULAR_ORGANISMAL_SIGNALING	0.00856531	0.10786	-0.402424	-1.4865	7	105	CACNA2D3,KCNMB4,CNTNAP2,CACNA1G,CHRM5,DRD1,CACNB4,KCNMB2,ANK2,CACNB1,GRM7,SCN3A,NRCAM,TNNI3K,KCND2,CACNA1F,SCN2B,GPR88,KCNIP1,FKBP1B,KCNK1,CACNB3,CACNA2D1,PAFAH1B1,CACNB2,CACNG3,KCNK3,CXADR,SCN3B,SCN2A
4038	GO_POSITIVE_REGULATION_OF_MYELOID_LEUKOCYTE_DIFFERENTIATION	0.0316456	0.204744	-0.47639	-1.48627	29	42	OGT,TRIB1,JUN,KLF10,FOS,CSF1R
4575	GO_PHOSPHOPROTEIN_BINDING	0.0273973	0.191769	-0.446418	-1.48609	25	55	CRK,CACNB1,PIH1D1,BTRC,ACP2,PTPN3,SNCA,PIN1,CSNK1D,PAFAH1B1,CACNB2,MAPK1
240	BIOCARTA_IGF1R_PATHWAY	0.0452716	0.252144	-0.540058	-1.48578	44	23	SOS1,PRKACG,SHC1,MAP2K1,GRB2,ADCY1,BAD,HRAS,PRKAR1A,YWHAH,PRKACB,MAPK1
1218	GO_CELL_CHEMOTAXIS	0.00659341	0.0953551	-0.384777	-1.48555	5	142	CCL2,SEMA5A,BIN2,CCL11,PIP5K1A,NCKAP1L,NR4A1,ARRB2,ELMO2,EDN3,ITGA9,NOV,VEGFA,PIP5K1C,CORO1A,PTPRO,PDE4B,PRKCD,SCG2,CXADR,CXCL14,CX3CL1,EGR3,CX3CR1,PDGFRA
4482	GO_PIGMENT_GRANULE	0.0116897	0.128961	-0.40729	-1.48481	10	97	OCA2,SLC1A5,HSP90B1,CALU,PPIB,CCT4,RAB5A,ATP6V0A1,SERPINF1,RAB1A,PDIA3,CTSB,AHCY,GPNMB,ATP6V1G2,HSPA5,RAB5C,YWHAZ,PDIA6,RAB2A,MYO5A,TFRC,HSPA8
3135	GO_POSITIVE_REGULATION_OF_DENDRITE_MORPHOGENESIS	0.0464876	0.254753	-0.525832	-1.48456	44	27	EPHA4,CAPRIN1,MARCKS,PAFAH1B1,CUX2,RELN,ITPKA
340	ST_MYOCYTE_AD_PATHWAY	0.0518293	0.269136	-0.52858	-1.48452	50	26	DLG4,GAST,GNAI1,APC,KCNJ9,KCNJ3,MAPK1
1571	GO_INORGANIC_ANION_TRANSPORT	0.0127524	0.134643	-0.406724	-1.48274	11	97	SLC20A2,SLC12A2,GLRA2,SLC13A4,ADAMTS8,GABRA1,ASNA1,GLRB,GABRA4,CLCN4,GABRA2,SLC17A7,GABRG2,GABRD,ANO3,GABRB3,GABRA5
301	BIOCARTA_TOLL_PATHWAY	0.0388946	0.231618	-0.50131	-1.48177	37	33	MYD88,MAPK14,MAP2K6,JUN,MAPK8,MAP2K4,FOS,TOLLIP
4847	GO_CALCIUM_ION_TRANSMEMBRANE_TRANSPORTER_ACTIVITY	0.0138741	0.141286	-0.405995	-1.48146	12	98	CACNA1G,SLC24A2,CACNB4,MCOLN1,ATP2A1,GPM6A,CACNB1,GRM7,CACNA1H,ATP2B1,CACNA1F,ATP2A2,SLC8A2,FKBP1B,SLC24A3,CACNB3,CACNA2D1,PDE2A,JPH3,GRIN2A,CACNB2,CACNG3,ATP2B2
4669	GO_PROTEIN_PHOSPHORYLATED_AMINO_ACID_BINDING	0.0496454	0.262083	-0.542785	-1.48096	48	22	CRK,BTRC,ACP2,PTPN3,PIN1,MAPK1
2992	GO_NEURON_APOPTOTIC_PROCESS	0.0397554	0.235117	-0.504545	-1.47953	38	32	POLB,APP,LIG4,BNIP3,TNFRSF21,BID,CDK5,SCN2A
3466	GO_REGULATION_OF_COFACTOR_METABOLIC_PROCESS	0.0394877	0.234149	-0.466959	-1.47887	36	45	ME2,GCK,PDK1,PDK4,OGT,PRKAG2,PDHX,PRKAG1,PDHB,DLD,PDP1,IGF1,DLAT,SNCA,C12orf5,HTR2A
4047	GO_PEPTIDE_TRANSPORT	0.0252632	0.185377	-0.437189	-1.47863	23	59	TACR2,EDN3,PCLO,GAL,RAB1A,SMPD3,PTPRN2,CDK16,FKBP1B,RAPGEF4,MYO5A,PTPRN,VIP
425	PID_ERBB1_RECEPTOR_PROXIMAL_PATHWAY	0.0458716	0.253842	-0.490594	-1.47766	44	35	SOS1,NCK2,SHC1,WASL,NRAS,GRB2,HRAS,PIP5K1C,GNAI1,PAK1,MAPK1
5119	GO_CATION_CHANNEL_ACTIVITY	0.00115207	0.035793	-0.365776	-1.47723	0	214	KCNB2,CACNA2D3,KCNK2,KCNMB4,CACNA1G,KCNQ3,SLC24A2,CHRNB1,CACNB4,KCNMB2,MCOLN1,KCNC4,P2RX2,SHROOM2,GPM6A,CACNB1,GRM7,KCNQ2,SCN3A,CACNA1H,KCNK12,KCND2,KCNG1,KCNN1,CACNA1F,P2RX5,KCNAB1,SCN2B,KCNJ6,KCNIP1,FKBP1B,KCNK1,KCNAB2,SLC24A3,CACNB3,CACNA2D1,PDE2A,JPH3,GRIN2A,KCNF1,KCNJ9,CACNB2,CACNG3,KCNJ3,KCNK3,SCN3B,SCN2A,KCNV1
2953	GO_POSITIVE_REGULATION_OF_TRANSFORMING_GROWTH_FACTOR_BETA_PRODUCTION	0.0708333	0.312699	-0.584509	-1.47598	67	16	WNT11,CREB1,LGALS9,CD46,FOXP3,PTGS2,SMAD3,ATF2,ATP6AP2,CX3CL1
371	PID_ER_NONGENOMIC_PATHWAY	0.0370752	0.22467	-0.480807	-1.47594	35	38	SOS1,RHOA,SHC1,PLCB3,NRAS,GRB2,MAPK11,GNAZ,IGF1,HRAS,GNAI1,ROCK2,GNAL,PLCB1,GNB1
3794	GO_CARDIAC_CONDUCTION	0.0268041	0.189575	-0.421588	-1.47412	25	71	ANK2,CACNB1,TNNI3K,KCND2,CACNA1F,SCN2B,KCNIP1,FKBP1B,KCNK1,CACNB3,CACNA2D1,CACNB2,CACNG3,KCNK3,CXADR,SCN3B
299	BIOCARTA_TNFR1_PATHWAY	0.0441932	0.247741	-0.516101	-1.47396	42	29	ARHGDIB,JUN,MAPK8,MAP2K4,PAK1
4106	GO_REGULATION_OF_PROTEIN_PHOSPHATASE_TYPE_2A_ACTIVITY	0.0595483	0.288683	-0.553766	-1.47374	57	20	HTT,TIPRL,SET,PPP2R2B,PPP2R5D,PPP2R2D,ENSA,PPP2R1A,PPP2R5C,ARPP19
4124	GO_RECEPTOR_CLUSTERING	0.0370752	0.22467	-0.479931	-1.47326	35	38	MADCAM1,ITGB1BP1,GRIK5,AGRN,MAGI2,DLG2,DLG4,PIGR,ETV5,GPHN,GLRB,DLG3,CDK5,NRXN1,RELN
1849	GO_MITOCHONDRIAL_TRANSMEMBRANE_TRANSPORT	0.0412262	0.238355	-0.467111	-1.4729	38	44	ATP5C1,ATP5G1,ATP5J2,ATP5B,TIMM10,HSPA4,STOML2,ATP5A1,PRKAG2,TIMM17A,ATP5G3,ATP5F1,TOMM22,BRP44
499	PID_IL8_CXCR1_PATHWAY	0.0558943	0.279513	-0.52435	-1.47264	54	26	HCK,LYN,PLCB3,ARRB2,PRKCG,RAB5A,PLCB1,GNB1,PRKCB
1423	GO_REGULATION_OF_DENDRITE_MORPHOGENESIS	0.0265111	0.188276	-0.429874	-1.47232	24	63	EPHA4,BAI3,CAPRIN1,CDK5R1,YWHAH,CDK5,MARCKS,NELF,PAFAH1B1,CUX2,RELN,ITPKA
4335	GO_HETEROTRIMERIC_G_PROTEIN_COMPLEX	0.0488058	0.260314	-0.519207	-1.46959	46	28	RGS6,GNAZ,GNG7,GNG4,RGS7,GNAI1,GNB1,GNG3
3602	GO_NEUROMUSCULAR_PROCESS	0.0187891	0.16061	-0.414445	-1.46925	17	78	NPAS1,MYH10,PARK2,DRD1,NR4A3,DLG4,APP,CTNNA2,BCR,GPR88,ABR,GLRB,KCNAB2,JPH3,GRIN2A,PAFAH1B1,NRXN1,PENK,ATP2B2,FGF12
204	BIOCARTA_NDKDYNAMIN_PATHWAY	0.0729167	0.317126	-0.581295	-1.46786	69	16	NME1,EPS15,CALM1,AP2M1,PPP3CB,CALM3,SYNJ1
515	PID_LYMPH_ANGIOGENESIS_PATHWAY	0.0456389	0.25369	-0.532163	-1.46769	44	24	SHC1,GRB2,ITGA5,MAPK14,CRK,MAPK11,MAP2K4,MAPK1
4140	GO_DIVALENT_INORGANIC_CATION_TRANSPORT	0.00451977	0.0799164	-0.366914	-1.46719	3	197	CACNG4,SLC30A4,ANXA6,NIPAL3,SLC39A9,CACNA2D3,CASK,CACNA1G,SLC24A2,GCK,PLCG2,CACNB4,FKBP1A,RAMP3,MCOLN1,SLN,ATP2A1,STOML2,CAMK2A,ANK2,GPM6A,CACNB1,TMEM66,GRM7,SLC39A14,CACNA1H,ATP2B1,CACNA1F,SLC30A9,ATP2A2,SLC8A2,CORO1A,FKBP1B,SLC30A3,CDK5,SLC24A3,CACNB3,CACNA2D1,PDE2A,JPH3,GRIN2A,NPY,CACNB2,CACNG3,TUSC3,HTR2A,PRKCB,ATP2B2
2877	GO_POSITIVE_REGULATION_OF_LIPID_CATABOLIC_PROCESS	0.0523139	0.270367	-0.533199	-1.46691	51	23	IL1B,PRKCE,AADAC,APOA4,ABCD2,APOC2,PRKCD
1500	GO_SECOND_MESSENGER_MEDIATED_SIGNALING	0.00765864	0.102359	-0.383218	-1.46684	6	135	EDN3,ANK2,ADCY1,PCLO,GAL,CALM1,ADCY7,ADCY2,NOS2,NDUFS4,ADCYAP1,PPP2R1A,HTR5A,ATP2A2,EPHA5,FKBP1B,PDE2A,PPP3R1,RAPGEF4,PPP3CB,NUDT4,CALM3,NCALD,GUCY1B3,CAMKK2,HPCA
3222	GO_NEGATIVE_REGULATION_OF_CELL_ACTIVATION	0.0109769	0.124833	-0.387073	-1.46511	9	128	SOX11,C1QTNF1,PDGFA,SPN,CASP3,GLI3,KIAA0922,INPP5D,CD300A,MNDA,LGALS9,INHA,GPR116,PLA2G2D,ITCH,PTGER3,FOXJ1,MERTK,F2,FOXP3,GLMN,SAMSN1,IL13RA2,ZC3H12A,LYN,PGLYRP1,LST1,IHH,IRF1,BCL6,IDO1,TNFRSF13B,GAL,NDFIP1,TYRO3,PRKAR1A,TNFRSF21,BCR,ABR,PRNP,CNR1,DUSP3,PRKCD,SERPINE2,PDGFRA
4045	GO_INNER_EAR_RECEPTOR_CELL_DEVELOPMENT	0.0585817	0.285963	-0.545009	-1.46406	56	21	PAFAH1B1,ATP2B2,GABRB3,GABRA5
1304	GO_REGULATION_OF_PHOSPHOLIPASE_C_ACTIVITY	0.0489297	0.260379	-0.485988	-1.46379	47	35	PRKCD,HTR2A,RASGRP1,PDGFRA
260	BIOCARTA_RAC1_PATHWAY	0.0607903	0.29278	-0.536422	-1.4636	59	22	CDK5R1,CDK5,PAK1,PDGFRA
5114	GO_PHOSPHATASE_REGULATOR_ACTIVITY	0.028632	0.196243	-0.426831	-1.4619	26	63	PTN,PPP2R2B,PPP4R4,PPP2R5D,PPP1R7,SBF1,PPP2R2D,MTMR12,LMTK2,PPP1R2,ENSA,PPP1R11,CALM1,GTF2F1,CSNK2A1,WBP11,PPP2R1A,PHACTR1,PPP1R1A,CALM3,PPP2R5C,ARPP19
1533	GO_CEREBELLAR_CORTEX_MORPHOGENESIS	0.0506073	0.265264	-0.524664	-1.46023	49	25	SPTBN2,MAP2K1,CBLN1,CDK5,NRXN1,SERPINE2,ATP2B2
658	REACTOME_SHC1_EVENTS_IN_EGFR_SIGNALING	0.0713536	0.314128	-0.58632	-1.45917	67	15	SOS1,SHC1,NRAS,MAP2K1,GRB2,HRAS,MAPK1
4192	GO_KINESIN_COMPLEX	0.0402062	0.23616	-0.478712	-1.45714	38	37	KIF3A,KIF2A,KIF3C,PAFAH1B1,KIFAP3,KIF21B
1363	GO_ADULT_BEHAVIOR	0.00881057	0.109877	-0.393241	-1.45708	7	114	PARK2,CNTNAP2,SPTBN2,ARRB2,CHRNB1,DRD1,CACNB4,NR4A3,APP,SHANK2,CHL1,GRM7,SEZ6L,SLITRK5,NLGN4X,EFNB3,NR4A2,EPHA4,GLRB,SNCA,CDK5,NPY,PAFAH1B1,CRHBP,GABRG2,NRXN1,HTR2A,FGF12,HOMER1
713	REACTOME_PKA_MEDIATED_PHOSPHORYLATION_OF_CREB	0.0724029	0.315784	-0.585356	-1.45677	68	15	ADCY6,PRKAR1B,CREB1,ADCY3,PRKACG,ADCY1,ADCY7,ADCY2,PRKAR1A,PRKACB
4244	GO_CELL_PROJECTION_CYTOPLASM	0.0402062	0.23616	-0.47821	-1.45561	38	37	UCHL1,AP3D1,KIF3B,ADA,KIF4A,GRIK3,AP3B2,AP3M2,HAP1,CDKL5,DLG4,OPA1,KCNAB1,GABARAPL1,PAFAH1B1,MAPK1,HPCA
728	REACTOME_PREFOLDIN_MEDIATED_TRANSFER_OF_SUBSTRATE_TO_CCT_TRIC	0.0496957	0.262083	-0.527419	-1.45461	48	24	TUBB6,TUBA1C,CCT5,CCT4,TUBB3,CCT2,TUBA1A,TUBB2A,ACTB
4879	GO_TRANSLATION_INITIATION_FACTOR_BINDING	0.0668693	0.305478	-0.532572	-1.45309	65	22	EIF4EBP2,POLR2G,TRIM32,CELF1,POLR2D,DDX3X,EIF4EBP1,EIF4E
1355	GO_RNA_STABILIZATION	0.0573441	0.283318	-0.528052	-1.45275	56	23	MYD88,MAPK14,ZFP36,HNRNPA0,VIP
2268	GO_CELL_REDOX_HOMEOSTASIS	0.0365344	0.224023	-0.438834	-1.45271	34	53	TXNRD2,TXNDC15,PTGES2,NOS2,DLD,PRDX4,PDIA3,TMX4,NNT,PDIA6,GSR,TXN,GLRX3
4978	GO_RECEPTOR_SIGNALING_COMPLEX_SCAFFOLD_ACTIVITY	0.0642105	0.301381	-0.563365	-1.45253	60	18	AXIN1,RGS14,CD3G,DLG5,MAGI2,NCK2,CD3E,SHANK2,G3BP2
2756	GO_DICARBOXYLIC_ACID_TRANSPORT	0.0299465	0.199715	-0.426799	-1.45094	27	62	SLC1A5,PRAF2,BZRAP1,APBA1,SLC1A6,SLC25A22,UNC13B,PPFIA2,GLS,SLC1A1,SLC17A7,GRM2,STX1A,RIMS1,SYT1
1081	GO_MITOCHONDRIAL_RESPIRATORY_CHAIN_COMPLEX_I_BIOGENESIS	0.0422833	0.241103	-0.462972	-1.45019	39	43	NDUFS3,NDUFA9,OXA1L,NDUFB11,C7orf44,NDUFA10,NDUFB3,NDUFA6,NDUFS2,NDUFAF1,NDUFB6,NDUFA5,NDUFC2,NDUFAB1,NDUFB5,NDUFS4,NDUFAF4
3435	GO_ATP_HYDROLYSIS_COUPLED_TRANSMEMBRANE_TRANSPORT	0.0526316	0.270644	-0.500429	-1.45006	50	31	ATP12A,ATP5G1,ATP6AP1,ATP5B,ATP6V1F,ATP6V0C,ATP5A1,ATP6V0A1,ATP5G3,ATP6V1A,ATP6V0B,ATP6V1C1,ATP6V0D1
138	KEGG_PRION_DISEASES	0.0509684	0.266618	-0.494345	-1.44962	49	32	PRKACG,STIP1,C6,MAP2K1,HSPA1A,EGR1,HSPA5,PRNP,PRKACB,MAPK1
363	PID_HDAC_CLASSII_PATHWAY	0.0526316	0.270644	-0.499852	-1.44839	50	31	SUMO1,HDAC3,HDAC11,RANBP2,BCL6,HDAC9,TUBB2A,MEF2C,GNB1,CAMK4
3104	GO_ACTIVIN_RECEPTOR_SIGNALING_PATHWAY	0.0791667	0.330714	-0.573368	-1.44785	75	16	FOXH1,ACVR1,SMAD3,ACVR2A,CITED2
5062	GO_RECEPTOR_SIGNALING_PROTEIN_ACTIVITY	0.00773481	0.102361	-0.372999	-1.44767	6	151	PAK4,KCNH2,BRAF,ITPR1,FLRT2,CD19,MAP3K13,RGS14,KIT,MINK1,TYROBP,LYN,MAP3K9,AMHR2,MAPKAPK5,CD3E,BAG1,DCLK1,ACVR1,ERBB4,MAP2K1,MAP4K1,MAPK4,MCOLN1,MAPK14,MAP2K6,MAPK10,STK24,ARF1,MAPK11,GNAZ,SMAD3,ACVR2A,ADCYAP1,TYRO3,RGS12,STK25,PAK7,FLRT1,MAPK8,FKBP1B,MAPK9,PAK6,JPH3,DOK5,NLK,MAP2K4,PAK1,MAPK1
2346	GO_PHASIC_SMOOTH_MUSCLE_CONTRACTION	0.0802083	0.333426	-0.57312	-1.44722	76	16	DRD1,TACR2,P2RX2,EDN3,NPY1R
1058	GO_MEMBRANE_DEPOLARIZATION	0.0391534	0.232891	-0.440423	-1.44673	36	52	SCN5A,CACNA1E,CACNG2,BEST2,CACNG4,CACNA1G,CACNB4,ANK2,SCN3A,CACNA1H,PRKCZ,JUN,CACNA1F,SCN2B,YWHAH,CACNB3,CACNA2D1,CACNB2,SCN3B,SCN2A
3939	GO_POSITIVE_REGULATION_OF_PROTEIN_TARGETING_TO_MEMBRANE	0.0755509	0.322371	-0.565918	-1.44661	71	17	CDK5R1,CDK5,HPCA
383	PID_EPHB_FWD_PATHWAY	0.0401648	0.23616	-0.46901	-1.44653	38	39	SHC1,WASL,NRAS,MAP2K1,GRB2,EPHB3,CDC42,CRK,KALRN,EFNB3,HRAS,GRIA1,SYNJ1,PAK1,MAPK1
2534	GO_MACROPHAGE_ACTIVATION	0.0539979	0.274671	-0.510754	-1.44567	51	28	TYROBP,CSF2,IL13,CD93,AIF1,JUN,SNCA,CX3CL1,CX3CR1
1377	GO_MEMBRANE_DEPOLARIZATION_DURING_ACTION_POTENTIAL	0.053719	0.274062	-0.502821	-1.44547	51	30	ANK2,SCN3A,CACNA1H,CACNA1F,SCN2B,YWHAH,CACNA2D1,CACNB2,SCN3B,SCN2A
3134	GO_REGULATION_OF_INTERLEUKIN_17_PRODUCTION	0.0684647	0.30834	-0.549693	-1.44543	65	19	PRKCQ,FOXP3,IL23A,NCKAP1L,TUSC2,MYD88,PRNP
2079	GO_NEGATIVE_REGULATION_OF_CATION_CHANNEL_ACTIVITY	0.0539979	0.274671	-0.510626	-1.44531	51	28	OPRL1,FKBP1A,CALM1,KCNAB1,FKBP1B,CALM3,GNB5,FGF12
1012	GO_DENDRITE_DEVELOPMENT	0.0339157	0.213545	-0.416159	-1.44381	32	68	NCK2,LST1,SRGAP2,MAPK8IP2,KIDINS220,DCLK1,CTNND2,DLG4,EPHB3,APP,CTNNA2,SLITRK5,DCX,VLDLR,FLRT1,BTBD3,CDK5,RELN,MAP2
4530	GO_PLASMA_MEMBRANE_PROTEIN_COMPLEX	0.00247525	0.0573081	-0.334866	-1.44359	1	414	HLA-DOA,CHRNA2,FZD8,CTNNB1,CAV3,GRIK5,TRAF3,CLTC,SGCA,KCNJ4,SNAP25,PORCN,CNTFR,CACNG4,LYN,GRIA4,KCNB2,CACNA2D3,KCNK2,KCNMB4,CNTNAP2,SHC1,UTRN,HLA-DMB,CACNA1G,CD3E,KCNQ3,C6,ACVR1,ALCAM,CHRNB1,CACNB4,FLOT2,GRB2,DLG2,KCNMB2,BIRC2,DLG4,KCNC4,ITGA5,ITGAM,STOML2,LIN7C,SHANK2,RGS6,DPP6,CACNB1,GJA8,EPS15,CALM1,KCNQ2,SCN3A,ITGA9,GNAZ,CACNA1H,ACVR2A,KCND2,GNG7,GNG4,KCNG1,KCNN1,TRAF5,CACNA1F,KCNAB1,GRIA1,AP…
76	KEGG_OOCYTE_MEIOSIS	0.0249221	0.184875	-0.399886	-1.44309	23	89	PRKACG,PPP2R5D,PKMYT1,ANAPC10,CDC27,PPP1CA,MAP2K1,FBXW11,CAMK2A,ADCY1,CALM1,ADCY7,ADCY2,BTRC,PPP2R1A,IGF1,RPS6KA3,YWHAH,PRKACB,YWHAZ,PPP3R1,PPP3CB,CALM3,PPP2R5C,MAPK1
2749	GO_DEFENSE_RESPONSE_TO_GRAM_NEGATIVE_BACTERIUM	0.0493827	0.2615	-0.475341	-1.4421	47	36	IL23A,TUSC2,APP,NOS2,NPY,TAC1,VIP
3203	GO_MUSCLE_FIBER_DEVELOPMENT	0.0536636	0.27405	-0.497679	-1.44209	51	31	ACTA1,CHRNB1,CACNB4,P2RX2,TCAP,VEGFA,WNT10B,CXADR,HOMER1
4532	GO_CLATHRIN_ADAPTOR_COMPLEX	0.065776	0.303994	-0.536418	-1.44098	63	21	EPS15,AP2M1,AP2B1,AP1S1
2688	GO_PURINE_NUCLEOSIDE_BIOSYNTHETIC_PROCESS	0.0298969	0.199687	-0.412058	-1.4408	28	71	ADSL,ALDOA,ATP5C1,ATP5G1,PANK2,ATP5J2,ATP5B,PPCS,SURF1,NME1,PANK3,STOML2,ATP5A1,PRKAG2,ATP6V0A1,ATP5G3,ACOT7,ADSS,NME7,ATP5F1,PRPS1,GUK1
2518	GO_REGULATION_OF_CELLULAR_EXTRAVASATION	0.0698152	0.310203	-0.541238	-1.4404	67	20	ITGA4,SELP,ICAM1,CXCL12,CCL25,PDGFD,PTGER3,CCL2,BCR,ABR,PLCB1
661	REACTOME_ERK_MAPK_TARGETS	0.065776	0.303994	-0.536104	-1.44014	63	21	DUSP7,MAPK14,MAPK11,PPP2R1A,RPS6KA3,MEF2C,DUSP3,DUSP6,MAPK1
843	REACTOME_L1CAM_INTERACTIONS	0.026096	0.18713	-0.406216	-1.44007	24	78	STIP1,SPTBN2,KCNQ3,ALCAM,MAP2K1,CNTN6,ITGA5,RANBP9,LAMB1,KCNQ2,ITGA9,NRCAM,CSNK2A1,DCX,RPS6KA3,AP2M1,SCN2B,AP2B1,DLG3,PAK1,SCN3B,MAPK1,SCN2A,CNTN1
1240	GO_REGULATION_OF_MITOCHONDRIAL_MEMBRANE_PERMEABILITY_INVOLVED_IN_APOPTOTIC_PROCESS	0.0705263	0.312288	-0.558443	-1.43985	66	18	CAMK2A,MOAP1,BNIP3,ATF2,BAD,BID
2927	GO_DETECTION_OF_VISIBLE_LIGHT	0.0513875	0.267993	-0.504009	-1.43942	49	29	GNGT1,OPN1SW,GNA11,OPN3,RS1,RHO,GNAT2,GNAT1,CNGA1,ATP8A2,ABCA4,PDE6G,PDE6A,CACNB4,ELOVL4,CACNA1F,GNB1
217	BIOCARTA_IGF1_PATHWAY	0.0668037	0.305478	-0.535724	-1.43912	64	21	SHC1,MAP2K1,GRB2,CSNK2A1,IGF1,HRAS,JUN,MAPK8,FOS
5138	Oligodendrocyte_Progenitor Cell_Darmanis_PNAS_2015	0.0755509	0.322371	-0.57748	-1.43717	71	15	XYLT1,PDGFRA
1715	GO_POSITIVE_REGULATION_OF_NEUROBLAST_PROLIFERATION	0.0726141	0.31611	-0.546372	-1.4367	69	19	VEGFA,FZD3,CX3CL1,CX3CR1
4654	GO_METAL_ION_TRANSMEMBRANE_TRANSPORTER_ACTIVITY	0.00233645	0.0545841	-0.340378	-1.43659	1	312	CACNG4,SLC30A4,SLC38A1,NIPAL3,KCNB2,SLC39A9,CACNA2D3,KCNK2,KCNMB4,CACNA1G,KCNQ3,SLC20A2,SLC24A2,SLC23A2,CACNB4,KCNMB2,MCOLN1,KCNC4,ATP2A1,SLC13A4,SLC6A15,SLC1A5,SHROOM2,GPM6A,CACNB1,GRM7,KCNQ2,SCN3A,SLC39A14,CACNA1H,KCNK12,KCND2,ATP2B1,KCNG1,KCNN1,CACNA1F,KCNAB1,SLC1A6,SCN2B,KCNJ6,ATP2A2,SLC8A2,KCNIP1,FKBP1B,KCNK1,SLC30A3,KCNAB2,SLC24A3,CACNB3,CACNA2D1,PDE2A,SLC1A1,JPH3,GRIN2A,KCNF1,SLC17A7,KCNJ9…
4165	GO_AMINE_BIOSYNTHETIC_PROCESS	0.0755509	0.322371	-0.57709	-1.4362	71	15	SRM,OAZ1,OAZ2,AZIN1
3652	GO_NEURON_DEATH	0.0407098	0.236695	-0.462074	-1.43522	38	41	MAGI1,POLB,DPYSL4,ENDOG,APP,LIG4,BNIP3,TNFRSF21,BID,CDK5,SCN2A
4515	GO_PHOTORECEPTOR_DISC_MEMBRANE	0.0776495	0.327002	-0.576384	-1.43444	73	15	RHO,GNAT1,GUCA1A,ABCA4,PDE6G,PDE6A,GNB1
4569	GO_OLFACTORY_RECEPTOR_ACTIVITY	0.0515464	0.268551	-0.470952	-1.43352	49	37	OR2B6,OR3A3,OR1D2,OR2F2,OR10H2,OR1F1,OR12D2,OR1A2,OR2C1,OR12D3,OR10J1,OR51E2,OR2B2,OR52A1,OR6A2,OR10C1,OR1A1,OR7C2,OR2S2,OR10H3,OR7A5,OR10H1
4295	GO_NEURON_SPINE	0.0217628	0.174425	-0.392365	-1.43324	19	100	ARRB2,DRD1,PPP1CA,AKAP5,DLG4,APP,SHANK2,GPM6A,NEURL,KCND2,EPHA4,GRIA1,GRM3,CDK5R1,SLC8A2,DGKI,STRN4,ASAP1,MARCKS,PTPRO,PDE4B,ARC,NRGN,ITPKA,HPCA
4485	GO_TRANSPORT_VESICLE	0.00232019	0.0544505	-0.347922	-1.43302	1	260	YIPF5,GAD2,DLG4,NRSN2,APP,TOR1A,DMXL2,SLC17A5,SCAMP1,TMEM30A,MCFD2,RAB5A,COPS5,YKT6,CA4,IGF1,APBA1,TMED3,GRIA1,PTPRN2,VTI1B,M6PR,SYT11,CDK16,DGKI,TMED2,SYT5,SLC30A3,SNCA,SYNGR3,DNM1L,RAB6A,GABRA2,GRIN2A,COPS4,PDE4B,NCALD,SLC17A7,ATP6V0D1,PTPRN,NPY1R,SYT17,SYN2,STX1A,NRGN,AP1S1,SCG3,SYT1
322	ST_P38_MAPK_PATHWAY	0.0570846	0.282848	-0.481421	-1.43285	55	34	MAPKAPK5,MAPK14,MAP2K6,CDC42,MAPK11,GADD45A,EIF4E,MAP2K4,MAPK1
3312	GO_CELL_RECOGNITION	0.0206074	0.169657	-0.391122	-1.4319	18	101	DOCK2,DSCAM,GAP43,OVGP1,PVRL2,NCK2,SEMA5A,FUT3,CNTNAP2,SMAGP,OPCML,CCT5,EPHB3,APP,CCT4,RTN4,NRCAM,CCT2,EFNB3,EPHA4,ADAM21,CDK5R1,CORO1A,CNR1,CD200,NDN
4151	GO_CAMP_MEDIATED_SIGNALING	0.0570846	0.282848	-0.480784	-1.43095	55	34	ADCY1,PCLO,GAL,ADCY7,ADCY2,NDUFS4,ADCYAP1,HTR5A,EPHA5,PDE2A,RAPGEF4
1911	GO_CELLULAR_RESPIRATION	0.0144605	0.143769	-0.386317	-1.43088	12	115	SDHB,NDUFS3,ETFA,CYC1,NDUFA9,PANK2,OXA1L,NDUFB11,COX8A,NDUFA10,COX7C,DLST,SURF1,CAT,NDUFB3,NDUFA6,UQCR11,NDUFS2,IDH2,COX10,NR4A3,UQCRC2,NDUFAF1,NDUFB6,COX7B,NDUFA5,CYCS,NDUFC2,SLC25A14,NDUFA4,NDUFAB1,NDUFB5,NDUFS4,PINK1,PDHB,DLD,MDH2,IDH3A,DLAT,COX5A,NNT,SNCA,SUCLA2
266	BIOCARTA_EIF4_PATHWAY	0.0749747	0.321726	-0.523944	-1.42955	73	22	MAPK14,EIF4EBP1,EIF4E,PRKCB,MAPK1
4651	GO_PEPTIDE_HORMONE_RECEPTOR_BINDING	0.0786988	0.330075	-0.574321	-1.42931	74	15	ADCYAP1,RUNDC3A,NPPA,CRH
3570	GO_CALCIUM_ION_TRANSMEMBRANE_TRANSPORT	0.0175439	0.154836	-0.381123	-1.42776	15	121	CACNA1G,SLC24A2,PLCG2,CACNB4,FKBP1A,MCOLN1,ATP2A1,GPM6A,CACNB1,GRM7,CACNA1H,ATP2B1,CACNA1F,ATP2A2,SLC8A2,FKBP1B,SLC24A3,CACNB3,CACNA2D1,PDE2A,JPH3,GRIN2A,CACNB2,CACNG3,HTR2A,ATP2B2
4423	GO_SPINDLE_MICROTUBULE	0.0456476	0.25369	-0.437362	-1.42546	42	50	CDC27,POLB,RAB11A,BIRC2,CLASP2,AURKC,CALM1,KIF3A,KIF2A,TBL1XR1,CSNK1D,CALM3,PAFAH1B1,KIFAP3
1239	GO_NEGATIVE_REGULATION_OF_KINASE_ACTIVITY	0.00561798	0.0895235	-0.355765	-1.4249	4	199	CAV3,RANBP2,TRIM27,PRDX3,LYN,GADD45B,ANAPC10,SOCS3,PARK2,DUSP7,SPRED2,NF1,HIPK3,DUSP5,NR2F2,SMYD3,DRD1,UBE2C,COX11,PRKAG2,HMGCR,SPRY2,PCP4,GADD45A,PPP2R1A,TRIB1,DUSP8,PRKAR1A,FLRT1,THY1,CDKN2D,DUSP14,APC,LRRTM4,PPP1R1A,DUSP3,PRKCD,PKIG,CAMK2N1,GMFB,DNAJA1,TRIB2,PPM1E,MAPK8IP1,DUSP6,RGS4
3558	GO_PROTEIN_K48_LINKED_UBIQUITINATION	0.058104	0.285162	-0.472856	-1.42424	56	35	PARK2,CDC34,UBE2A,TTC3,UBE2C,UBE2G1,UBE2D2,UBE2B,UBE2H,UBE2D3,UBE2K
542	REACTOME_SIGNALLING_BY_NGF	0.00447928	0.0794726	-0.355169	-1.42341	3	195	SHC1,DUSP7,KIDINS220,FGD1,NR4A1,NRAS,MAP2K1,ARHGEF2,GRB2,MYD88,MAPK14,PRKCI,RALB,RAPGEF1,ADCY1,PRKCG,CRK,MAPK11,RTN4,CALM1,ADCY7,ADCY2,KALRN,BAD,ADCYAP1,PPP2R1A,MAPKAP1,AKT3,HRAS,RPS6KA3,PRKAR1A,AP2M1,ABR,PRKACB,AP2B1,MAPK8,ARHGEF9,MEF2C,DUSP3,CAMK4,CALM3,PRKCD,RIT2,DUSP6,MAPK1,RASGRF1
4447	GO_NEURON_PROJECTION_MEMBRANE	0.0619835	0.296608	-0.495121	-1.42334	59	30	ATP2B1,GRIA1,GABARAPL1,GABRG2,DDN,HPCA
4012	GO_REGULATION_OF_CATION_TRANSMEMBRANE_TRANSPORT	0.00668896	0.0954009	-0.361273	-1.42309	5	168	OPRL1,ATG5,PLCG2,DRD1,CACNB4,FKBP1A,SLN,EDN3,ANK2,DPP6,ARF1,GAL,CACNB1,CALM1,KCNG1,KCNAB1,PTPN3,SCN2B,YWHAH,PRNP,CORO1A,THY1,KCNIP1,FKBP1B,NPPA,KCNAB2,SNCA,CACNB3,CACNA2D1,JPH3,CALM3,PDE4B,MYO5A,CACNB2,GNB5,ADRA2A,FGF14,SCN3B,FGF12,HOMER1
207	BIOCARTA_ERK_PATHWAY	0.05919	0.287486	-0.502496	-1.42229	56	28	SHC1,MAP2K1,GRB2,HRAS,GNB1,PTPRR,MAPK1,PDGFRA
4753	GO_PROTEIN_SERINE_THREONINE_PHOSPHATASE_ACTIVITY	0.0480669	0.25771	-0.439598	-1.42134	45	48	PPP6C,PPP1CA,CYCS,PDP1,PPP2R1A,PPP3R1,PPP5C,PPP3CB,PPEF1,PPM1E
2183	GO_REGULATION_OF_CALCIUM_ION_TRANSMEMBRANE_TRANSPORT	0.0276302	0.192257	-0.390811	-1.42114	25	96	OPRL1,ATG5,PLCG2,DRD1,CACNB4,FKBP1A,SLN,ANK2,CACNB1,CALM1,CORO1A,THY1,FKBP1B,NPPA,SNCA,CACNB3,CACNA2D1,JPH3,CALM3,PDE4B,MYO5A,CACNB2,GNB5,ADRA2A,FGF14
3162	GO_HINDBRAIN_MORPHOGENESIS	0.0603889	0.291936	-0.480485	-1.42021	58	33	SPTBN2,MAP2K1,CBLN1,HSPA5,CDK5,NRXN1,SERPINE2,ATP2B2
1604	GO_CARDIAC_MYOFIBRIL_ASSEMBLY	0.0947917	0.36144	-0.562399	-1.42015	90	16	TCAP,PDGFRA
268	BIOCARTA_PGC1A_PATHWAY	0.0750257	0.321726	-0.528422	-1.4195	72	21	MEF2D,CAMK2A,CALM1,CAMK1,YWHAH,MEF2C,CAMK4,PPP3CB,CALM3
373	PID_CD40_PATHWAY	0.0626927	0.29849	-0.496976	-1.41934	60	29	BIRC2,MAPK14,MAPK10,MAPK11,JUN,MAPK8,MAPK9,MAP2K4
3945	GO_REGULATION_OF_CELLULAR_AMINO_ACID_METABOLIC_PROCESS	0.0490094	0.260379	-0.422345	-1.41901	46	57	PSMB7,PSMB5,PSMA5,PSMB2,PSMB6,PSMA1,OAZ1,PSME3,PSMC3,OAZ2,APC,PSMD8,PSMD7,AZIN1
1567	GO_REGULATION_OF_EPIDERMAL_GROWTH_FACTOR_ACTIVATED_RECEPTOR_ACTIVITY	0.0852632	0.344186	-0.550089	-1.4183	80	18	NCK2,SHC1,APP,NEURL,ADRA2C,ADRA2A
4946	GO_CHEMOKINE_RECEPTOR_BINDING	0.0479744	0.25771	-0.43892	-1.41812	44	49	CCL22,CXCL12,PF4,CCL4,CCL25,CCL19,CCL20,ITCH,CCL27,CCL15,CCL24,CCL13,CXCL9,CCL14,CCL2,CCL11,CXCL14,CX3CL1
2959	GO_LYMPHOCYTE_CHEMOTAXIS	0.0619835	0.296608	-0.492638	-1.4162	59	30	PIK3CD,CCL25,CCL19,CCL20,CCL15,CCL24,CCL13,CCL14,CCL2,CCL11,CX3CL1
3523	GO_POSITIVE_REGULATION_OF_MITOCHONDRIAL_OUTER_MEMBRANE_PERMEABILIZATION_INVOLVED_IN_APOPTOTIC_SIGNALING_PATHWAY	0.0681115	0.30834	-0.488728	-1.41616	65	31	TFDP1,BAD,BID,YWHAH,YWHAZ,MAPK8,PPP3R1
2093	GO_EATING_BEHAVIOR	0.0630165	0.29849	-0.501312	-1.41534	60	27	IAPP,OXT,TRH,UCHL1,NPY5R,ATP8A2,PYY,OPRL1,CCK,NMU
2327	GO_RESPONSE_TO_AMPHETAMINE	0.0630165	0.29849	-0.501242	-1.41514	60	27	CALM2,OXT,GRIN1,NTS,PDE1B,DBH,DRD5,HDAC9,DRD1,CALM1,NR4A2,GRIN2A,CALM3
4217	GO_CYTOPLASMIC_SIDE_OF_MEMBRANE	0.0154525	0.148942	-0.367641	-1.41428	13	140	TEC,CD2,KIT,HCK,NPHS2,SPTB,TRAF3,RHOA,LYN,PTPN7,NF1,CACNB4,BIRC2,DLG4,RGS6,RAB5A,GNAZ,GNG7,ATP2B1,GNG4,TRAF5,KCNAB1,PTPN3,RGS7,CDK16,ATP2A2,GNAI1,KCNIP1,RASAL1,STYK1,KCNAB2,GNB1,PTP4A1,ACP1,PTPN4,GNG3,DNAJA1
2445	GO_REGULATION_OF_LIPASE_ACTIVITY	0.0363448	0.223657	-0.402391	-1.41379	34	74	APOC2,PRKCZ,SNCA,MARCKS,PRKCD,HTR2A,RASGRP1,HPCA,PDGFRA
3365	GO__DE_NOVO_PROTEIN_FOLDING	0.0902413	0.353771	-0.567864	-1.41324	85	15	FKBP1A,HSPH1,TOR1A,CCT2,FKBP1B,HSPA8
73	KEGG_PHOSPHATIDYLINOSITOL_SIGNALING_SYSTEM	0.0402062	0.23616	-0.40409	-1.41294	38	71	PIP5K1A,CDIPT,PLCB3,PLCG2,PIP4K2C,PI4KA,PRKCG,PLCB4,CALM1,INPP4A,PIP5K1C,DGKI,DGKZ,PLCB1,CALM3,SYNJ1,PIP5K1B,DGKB,PRKCB,ITPKA
608	REACTOME_SIGNALLING_TO_RAS	0.0661157	0.30451	-0.500337	-1.41258	63	27	SHC1,NRAS,MAP2K1,GRB2,MAPK14,RALB,MAPK11,HRAS,MAPK1
1222	GO_POSITIVE_REGULATION_OF_CATION_CHANNEL_ACTIVITY	0.065776	0.303994	-0.494495	-1.41225	63	29	TMEM110,HAP1,PLCG2,ANK2,GAL,CALM1,NPPA,CACNA2D1,CALM3,CACNB2,FGF14
3951	GO_NEGATIVE_REGULATION_OF_SIGNAL_TRANSDUCTION_IN_ABSENCE_OF_LIGAND	0.0692149	0.30834	-0.499714	-1.41082	66	27	CX3CL1,CX3CR1
395	PID_TRAIL_PATHWAY	0.0772358	0.326646	-0.50204	-1.40999	75	26	MAPK8,MAP2K4,MAPK1
4939	GO_GUANYL_NUCLEOTIDE_BINDING	0.00469484	0.0821676	-0.342032	-1.40998	3	264	GUCY1A3,RHOA,RHOBTB2,ANXA6,SRPRB,TUBB6,EIF5,PDE6G,RAB33A,RAB4A,RAB6B,RAB11A,ARF6,MRAS,NOLC1,NRAS,ARFIP2,NME1,TUBA1C,AGAP2,RALB,ARL4D,OPA1,RHOB,CDC42,EEF2,ARF1,GNL1,RAB5A,GNAZ,TUBB3,ARF5,RAB1A,TUBA1A,RAB40C,RASL11B,DIRAS2,HRAS,RRAGB,ADSS,RAB5C,ARF3,TRIM23,RAB40B,TUBB2A,GNAI1,PRPS1,DNM1L,PDE2A,GNAL,RAB15,RASL10A,RAB6A,LANCL2,RAB2A,RND3,ARL4C,RIT2,GUCY1B3,RND1
779	REACTOME_SEMAPHORIN_INTERACTIONS	0.0529661	0.271833	-0.415596	-1.40914	49	60	TYROBP,RHOA,SEMA5A,MYH10,MYL6,MET,SEMA4A,DPYSL4,RHOB,CDC42,PIP5K1C,CRMP1,MYL12B,CDK5R1,ROCK2,CDK5,RND1,PAK1
3279	GO_NEGATIVE_REGULATION_OF_ANTIGEN_RECEPTOR_MEDIATED_SIGNALING_PATHWAY	0.0894737	0.352404	-0.546468	-1.40897	84	18	PRNP,THY1,DUSP3,PLCL2
4734	GO_MONOSACCHARIDE_TRANSMEMBRANE_TRANSPORTER_ACTIVITY	0.09234	0.357385	-0.565972	-1.40853	87	15	SLC5A2,SLC5A1,SLC2A8,SLC23A2,SLC2A9,SLC2A5,M6PR
1605	GO_REGULATION_OF_HEART_CONTRACTION	0.00678733	0.0958698	-0.351363	-1.40833	5	200	THRB,EDN3,ANK2,FXYD7,CACNB1,CALM1,CHRM2,CACNA1H,TNNI3K,KCND2,ATP2B1,CACNA1F,SCN2B,ATP2A2,SLC8A2,KCNIP1,FKBP1B,KCNK1,NPPA,CACNB3,CACNA2D1,SLC1A1,CALM3,PDE4B,CACNB2,CACNG3,KCNK3,HOPX,GLRX3,CXADR,SCN3B,ATP2B2,TAC1
196	BIOCARTA_CXCR4_PATHWAY	0.0861196	0.346289	-0.516144	-1.40827	84	22	MAP2K1,CRK,HRAS,GNAI1,GNB1,PRKCB,MAPK1
1344	GO_NEGATIVE_REGULATION_OF_ERBB_SIGNALING_PATHWAY	0.0662589	0.304897	-0.467371	-1.40771	64	35	UBA52,UBC,CBL,GPRC5A,ARHGEF7,AP2S1,PTPRJ,CBLC,RAB7A,UBB,GRB2,CDC42,SPRY2,LGMN,EPS15,AP2M1,AP2B1
2974	GO_RHYTHMIC_BEHAVIOR	0.1	0.371133	-0.557333	-1.40735	95	16	KCND2,AHCY,SRD5A1,EGR2
2030	GO_MITOCHONDRIAL_MEMBRANE_ORGANIZATION	0.0384216	0.230067	-0.400466	-1.40702	36	74	TIMM10,LETM1,HSPA4,HSPA1A,OPA1,CAMK2A,MOAP1,BNIP3,TFDP1,ATF2,APOO,BAD,BID,YWHAH,TOMM22,YWHAZ,MAPK8,SNCA,PPP3R1
1790	GO_AEROBIC_RESPIRATION	0.051797	0.269136	-0.448968	-1.40632	48	43	PANK2,OXA1L,DLST,SURF1,CAT,IDH2,COX10,UQCRC2,SLC25A14,PDHB,DLD,MDH2,IDH3A,DLAT,NNT,SUCLA2
1532	GO_THYMUS_DEVELOPMENT	0.0448852	0.250532	-0.452701	-1.40611	42	41	HNRNPK,BRAF,HOXA3,CTNNB1,FOXN1,CACNB4,MAP2K1,LMO4,EPHB3,HAND2,PBX1,MAFB,MAPK1
2055	GO_POSITIVE_REGULATION_OF_HEART_RATE	0.0891591	0.352404	-0.515348	-1.4061	87	22	EDN3,ATP2A2,NPPA,SLC1A1,SCN3B
1559	GO_FC_GAMMA_RECEPTOR_SIGNALING_PATHWAY	0.0435685	0.2455	-0.406388	-1.40602	41	67	CD3G,CYFIP1,HCK,LYN,CLEC4E,WASL,NCKAP1L,ELMO2,PLCG2,GRB2,CDC42,ABI1,NCKAP1,CRK,ARPC4,ARPC2,ACTB,PRKCD,ARPC5,PAK1,MAPK1
982	REACTOME_INTRINSIC_PATHWAY_FOR_APOPTOSIS	0.0792683	0.330714	-0.500555	-1.40581	77	26	DYNLL1,BBC3,CASP9,CYCS,TFDP1,BAD,BID,MAPK8,PPP3R1
4897	GO_GLUCURONOSYLTRANSFERASE_ACTIVITY	0.0954879	0.36144	-0.564737	-1.40546	90	15	B3GAT1,LARGE
1881	GO_REGULATION_OF_ACUTE_INFLAMMATORY_RESPONSE	0.045738	0.253727	-0.407678	-1.40508	43	66	TNF,PROS1,INS,FCER1G,PLA2G4A,C8A,SPN,FCER1A,C2,EDNRB,IL1B,C3AR1,ASH1L,C8B,APCS,CD46,C4BPB,PTGER3,NPY5R,SUSD4,PTGS2,C6,ADCYAP1,CNR1,C3,TAC1
2041	GO_REGULATION_OF_PLATELET_AGGREGATION	0.0954879	0.36144	-0.564338	-1.40446	90	15	PRKCD,SERPINE2
1847	GO_LEUKOCYTE_CHEMOTAXIS	0.030303	0.200475	-0.382598	-1.40432	27	102	VAV1,CCL4,EDNRB,PIK3CD,IL1B,CCL25,CCL19,CCL20,PDE4D,CCL15,CCL24,CCL13,KIT,CCL14,FOLR2,CCL2,CCL11,NCKAP1L,EDN3,ITGA9,VEGFA,PIP5K1C,CORO1A,PTPRO,PDE4B,SCG2,CXADR,CX3CL1,CX3CR1
1486	GO_MITOCHONDRIAL_TRANSPORT	0.0218818	0.174425	-0.366681	-1.40354	19	135	STOML2,HSPA1A,ATP5A1,PRKAG2,CAMK2A,TIMM8B,MOAP1,BNIP3,SLC25A14,TFDP1,ATF2,TIMM17A,KIAA1279,TOMM70A,BAD,ATP5G3,BID,YWHAH,ATP5F1,TOMM22,YWHAZ,MAPK8,MAPK9,BRP44,PDE2A,PPP3R1,GDAP1
1661	GO_REGULATION_OF_PROTEIN_POLYMERIZATION	0.0219058	0.174425	-0.367517	-1.40347	19	134	TWF2,CYFIP1,HCK,CAPZB,PFN1,SPTB,CAV3,TRIM27,NCK2,CCL11,KIRREL,TMOD2,SPTBN2,WASL,NCKAP1L,ARF6,ARFIP2,GRB2,TPPP,CLASP2,STMN1,CLIP3,NCKAP1,ARF1,CDC42EP3,ARPC5L,PINK1,ARFGEF1,ARPC4,ADD2,CORO1A,SNCA,ABI2,ARPC2,PRKCD,ARPC5,GMFB,TUBGCP4,ACTR3B,CAPZA2
390	PID_PS1_PATHWAY	0.0516878	0.269016	-0.449493	-1.40235	48	42	AXIN1,PSENEN,CTNNB1,PPP2R5D,APH1B,WIF1,CSNK1A1,FBXW11,CTBP1,CSNK2A1,JUN,APC,NLK,FOS,MAPK1
968	REACTOME_PLATELET_ACTIVATION_SIGNALING_AND_AGGREGATION	0.0079096	0.103912	-0.354347	-1.40232	6	178	SHC1,DAGLA,CAP1,ARRB2,PLCG2,GRB2,MAPK14,APP,RHOB,CDC42,PRKCG,CRK,CALU,CALM1,VEGFA,PRKCZ,GNG7,AKT3,GNG4,MGLL,HSPA5,YWHAZ,GNAI1,DGKI,RAPGEF4,GNB1,CALM3,PRKCD,GNB5,ADRA2A,GNG3,DGKB,PRKCB,SCG3,RASGRP1,MAPK1
4876	GO_SPECTRIN_BINDING	0.0911854	0.355045	-0.513887	-1.40211	89	22	PDE6G,CAMSAP1,ANK2,EPB41L2,KIF3A,ADD2,GNB1,PTPRN
3051	GO_DETECTION_OF_ABIOTIC_STIMULUS	0.0342679	0.214976	-0.388619	-1.4014	32	88	DENND5B,ACCN1,TRPM8,UNC119,GUCA1A,NR2F6,ATP8A2,ABCA4,KIT,CAV3,PITPNM1,PDE6G,PDE6A,ARRB2,CACNB4,ELOVL4,TCAP,IGF1,CACNA1F,GNB1,SERPINE2,HTR2A,ANO3,ATP2B2,TAC1
3399	GO_TRABECULA_FORMATION	0.0914697	0.355616	-0.521001	-1.39957	88	21	CAV3,TEK,EGLN1,FKBP1A,HEY1,WNT10B,FHL2,RBP4
4199	GO_OXIDOREDUCTASE_COMPLEX	0.039501	0.234149	-0.396469	-1.39949	37	76	SDHB,NDUFS3,NDUFA9,NDUFB11,GLDC,NDUFA10,DLST,RRM2,PDK1,NDUFB3,NDUFA6,NDUFS2,UQCRC2,NDUFAF1,NDUFB6,PDHX,NDUFA5,NDUFC2,NDUFA4,NDUFAB1,NDUFB5,NDUFS4,PDHB,DLD,DLAT,SNCA
2473	GO_NEGATIVE_REGULATION_OF_PHOSPHORUS_METABOLIC_PROCESS	0.00250627	0.0575082	-0.323455	-1.39916	1	442	PRDX3,ZC3H12A,PKMYT1,LYN,GADD45B,NCK2,ANAPC10,SOCS3,MAS1,KIRREL,PARK2,DUSP7,NCKAP1L,SPRED2,NF1,HIPK3,DUSP5,SSTR4,OPRL1,NR2F2,SMYD3,DRD1,EGLN1,GALR3,AKAP5,FKBP1A,DLG2,UBE2C,COX11,OGT,RAPGEF1,HSPH1,DACT1,PRKAG2,HMGCR,SPRY2,RANBP9,PPP1R11,CALM1,GRM7,SMAD3,PCP4,SPRY4,GADD45A,PINK1,PRKCZ,PPP2R1A,UBE2B,TRIB1,DUSP8,JUN,PARD6A,PRKAR1A,GRM3,FLRT1,PRNP,THY1,CDKN2D,FKBP1B,ROCK2,DLG3,DUSP14,GABBR2,APC,SNCA,L…
3441	GO_REGULATION_OF_PEPTIDE_SECRETION	0.00681818	0.095919	-0.354233	-1.39864	5	176	HMGCR,ENSA,SOX4,GPR27,NOV,NOS2,BAD,ADCYAP1,OXCT1,ADRA2C,SLC25A4,CDK16,EPHA5,ARNTL,FKBP1B,CNR1,BRP44,MARCKS,RBP4,RAPGEF4,PPP3CB,CRHBP,NRXN1,ADRA2A,STX1A,NNAT,CRH
4439	GO_INTRINSIC_COMPONENT_OF_MITOCHONDRIAL_MEMBRANE	0.0658436	0.303994	-0.460979	-1.39853	63	36	CHCHD3,CCDC56,TIMM17B,SLC24A6,OXA1L,C7orf44,TMEM70,BNIP3,TIMM17A,PINK1,APOO,BID,TOMM22,GDAP1
1499	GO_REGULATION_OF_SMOOTH_MUSCLE_CONTRACTION	0.0542797	0.275712	-0.422428	-1.3984	51	53	DAPK3,ADRA2B,TACR3,ADRA1B,RGS2,OXT,P2RX1,TBXA2R,ADA,TNNI3,PTGER3,CHRNA3,ADRA1D,GUCY1A3,PTGS2,KCNB2,TACR2,ADORA2B,CHRM2,ADRA2C,ADRA2A,NMU
4933	GO_CCR_CHEMOKINE_RECEPTOR_BINDING	0.0688592	0.30834	-0.489582	-1.39822	66	29	CCRL2,CCL22,CCL4,CCL25,CCL19,CCL20,CCL15,CCL24,CCL13,CCL14,CCL2,CCL11,CX3CL1
5102	GO_VOLTAGE_GATED_CALCIUM_CHANNEL_ACTIVITY	0.0688592	0.30834	-0.489578	-1.39821	66	29	CACNA1E,CACNG2,CACNG4,CACNA1G,CACNB4,CACNB1,GRM7,CACNA1H,CACNA1F,CACNB3,CACNA2D1,CACNB2,CACNG3
1526	GO_B_CELL_PROLIFERATION	0.0688592	0.30834	-0.489441	-1.39782	66	29	BAX,MS4A1,CD79A,IL7R,CD40LG,CD180,IFNA21,MEF2C,PRKCD,PLCL2
1430	GO_RESPONSE_TO_HEAT	0.0383023	0.229807	-0.392231	-1.39726	36	79	LYN,CCL2,SOCS3,NF1,DNAJA2,POLR2D,EIF2B3,HSPA1A,STAC,PDCD6,IGF1,DNAJB4,C11orf73,DNAJA1,SST
1607	GO_CRANIAL_NERVE_MORPHOGENESIS	0.0935252	0.359546	-0.51966	-1.39597	90	21	PLXNA3,NRP1,CHRNB2,HOXB3,GLI3,TFAP2A,HOXB2,EPHB2,HOXA3,HOXB1,EGR2
786	REACTOME_CELL_CELL_JUNCTION_ORGANIZATION	0.0597652	0.289463	-0.440762	-1.3959	55	45	CLDN9,CLDN6,F11R,PVRL2,CTNNB1,CDH9,CLDN17,CLDN15,PRKCI,CDH12,CDH11,CDH10,PARD6A,CDH13,CDH8
2889	GO_DIVALENT_INORGANIC_CATION_HOMEOSTASIS	0.00353357	0.0693681	-0.334087	-1.39562	2	292	CCKBR,SLC24A2,GCK,PDE6A,OPRL1,PLCG2,DRD1,CACNB4,AVPR1B,RIC3,MCOLN1,DLG4,ATP2A1,STOML2,GTF2I,APP,EDN3,ANK2,HSP90B1,SLC39A14,ADCYAP1,MCHR1,RAP1GDS1,ATP2B1,ATP2A2,SLC8A2,FKBP1B,SNCA,SLC24A3,CACNB3,CACNA2D1,JPH3,GNB1,NPY1R,KCNK3,GNG3,HTR2A,PRKCB,ATP2B2,CALB2,TAC1,PDGFRA,CALB1
3035	GO_REGULATION_OF_DEPHOSPHORYLATION	0.0220264	0.174958	-0.376924	-1.39456	19	110	NCKAP1L,PPP2R2D,CHRM5,FKBP1A,DLG2,PPP1R2,ENSA,HSP90B1,PPP1R11,CALM1,SMAD3,PINK1,PPP2R1A,FKBP1B,ROCK2,DLG3,PIN1,MEF2C,NELF,CALM3,PRKCD,PPP2R5C,RIMBP2,ARPP19
182	BIOCARTA_BIOPEPTIDES_PATHWAY	0.0553236	0.278478	-0.448733	-1.39379	52	41	MAP2K1,GRB2,MAPK14,CAMK2A,CALM1,HRAS,GNAI1,MAPK8,CDK5,GNB1,CALM3,PRKCB,MAPK1
2464	GO_POSITIVE_REGULATION_OF_RECEPTOR_ACTIVITY	0.0628218	0.29849	-0.453583	-1.39237	60	38	CALM1,BUD31,NEURL,ADRA2C,CDK5,CALM3,ADRA2A,ARC,RELN
3140	GO_REGULATION_OF_MITOCHONDRIAL_OUTER_MEMBRANE_PERMEABILIZATION_INVOLVED_IN_APOPTOTIC_SIGNALING_PATHWAY	0.0668724	0.305478	-0.458875	-1.39214	64	36	HSPA1A,TFDP1,BAD,BID,YWHAH,YWHAZ,MAPK8,PPP3R1
93	KEGG_AXON_GUIDANCE	0.0230011	0.178158	-0.377231	-1.39204	20	108	SLIT1,RHOA,NCK2,SEMA5A,SRGAP2,SEMA4F,MET,SRGAP3,NRAS,EPHB3,SEMA4A,DCC,CDC42,SEMA6C,SEMA6B,EFNB3,EPHA4,HRAS,PAK7,EPHA5,GNAI1,ROCK2,CDK5,PAK6,PPP3R1,PPP3CB,RND1,PAK1,MAPK1
930	REACTOME_SHC_MEDIATED_SIGNALLING	0.0986359	0.367998	-0.558931	-1.39101	93	15	SOS1,SHC1,NRAS,MAP2K1,GRB2,HRAS,MAPK1
2180	GO_PROTEIN_KINASE_C_ACTIVATING_G_PROTEIN_COUPLED_RECEPTOR_SIGNALING_PATHWAY	0.0729702	0.317126	-0.486977	-1.39078	70	29	CCK,DGKI,DGKZ,GRM5,DGKB
2930	GO_NEGATIVE_REGULATION_OF_BLOOD_PRESSURE	0.0628218	0.29849	-0.450915	-1.39072	60	39	ADM2,SOD2,OPRL1,NOS2,CNR1,NPPA,CRH
1374	GO_PLATELET_ACTIVATION	0.0283224	0.195232	-0.36785	-1.39063	25	127	TYRO3,ADRA2C,YWHAZ,DGKI,DGKZ,GNB1,ACTB,PRKCD,ADRA2A,DGKB,PRKCB,CX3CL1,MAPK1,PDGFRA
2075	GO_REGULATION_OF_AMINE_TRANSPORT	0.0466805	0.254753	-0.40159	-1.38942	44	67	PTGER3,HTR1B,CHRNA3,SLC6A1,NPY5R,HRH3,PARK2,GCK,DRD1,TACR2,TOR1A,GRM7,CCK,PCP4,PINK1,ADRA2C,CNR1,SNCA,ADRA2A,STX1A,HTR2A,CRH
82	KEGG_ENDOCYTOSIS	0.0166667	0.152501	-0.354406	-1.38908	14	160	ARAP3,VPS37B,MET,GRK5,PIP5K1A,RAB11FIP3,RAB4A,RAB11A,ARF6,ARRB2,SMAP1,RABEP1,ERBB4,IL2RG,AGAP2,HSPA1A,PRKCI,CHMP1B,CDC42,EPN2,EPS15,RAB5A,IQSEC2,PRKCZ,HRAS,IQSEC1,SH3GL1,PARD6A,PIP5K1C,RAB5C,AP2M1,AP2B1,ASAP1,DNM1L,SH3GLB2,PIP5K1B,TFRC,HSPA8,CSF1R,PDGFRA
466	PID_P38_MK2_PATHWAY	0.104211	0.378538	-0.538707	-1.38896	98	18	MAPK14,ETV1,MAPK11,YWHAH,YWHAZ
2308	GO_PHOTOTRANSDUCTION_VISIBLE_LIGHT	0.107292	0.384776	-0.549897	-1.38858	102	16	GNGT1,GNA11,RS1,RHO,GNAT1,CNGA1,ABCA4,PDE6G,PDE6A,GNB1
591	REACTOME_ACTIVATED_NOTCH1_TRANSMITS_SIGNAL_TO_THE_NUCLEUS	0.106846	0.383814	-0.527906	-1.38814	102	19	APH1A,NUMB,UBA52,PSEN2,PSENEN,APH1B,ARRB2,NEURL,CNTN1
4616	GO_PROTEIN_PHOSPHATASE_BINDING	0.0299786	0.199715	-0.375633	-1.38753	27	105	MET,SHC1,CDC27,GCK,DRD1,PPP1CA,AKAP5,GRB2,DLG4,MAPK14,HMGCR,ENSA,HSP90B1,BAD,EIF4EBP1,FBXL2,PHACTR1,DLG3,STRN4,SNX3,PPP3CB,CSF1R,ARPP19
2762	GO_REGULATION_OF_ACTION_POTENTIAL	0.069317	0.308521	-0.466171	-1.38746	67	34	ANK2,PTPN3,ATP2A2,CNR1,CACNB3,CACNA2D1,TAC1
324	WNT_SIGNALING	0.0424431	0.241336	-0.388524	-1.38734	40	80	FZD4,WNT11,WNT4,WNT5B,CSNK1G1,MYC,CTNNBIP1,FOSL1,WNT5A,GSK3A,SENP2,FBXW2,PPP2CA,T,AXIN1,WNT7A,FZD8,CTNNB1,FOXN1,PORCN,WNT7B,WIF1,WNT2,CSNK1A1,FBXW11,FRZB,CTBP1,BTRC,CSNK2A1,PPP2R1A,JUN,DIXDC1,FZD3,CCND2,APC,CSNK1D,ACTB,NLK
31	KEGG_GLYCOSAMINOGLYCAN_BIOSYNTHESIS_HEPARAN_SULFATE	0.0985626	0.367998	-0.521284	-1.38729	95	20	GLCE,HS3ST2,EXTL1,EXTL3,HS2ST1,XYLT1,B3GAT1
4600	GO_FIBROBLAST_GROWTH_FACTOR_RECEPTOR_BINDING	0.0933063	0.359029	-0.502901	-1.38699	91	24	FLRT1,FGF14,FGF12
3773	GO_NEGATIVE_REGULATION_OF_CALCIUM_ION_TRANSMEMBRANE_TRANSPORT	0.0945674	0.36144	-0.503871	-1.38622	93	23	OPRL1,FKBP1A,SLN,CALM1,FKBP1B,CALM3,GNB5,ADRA2A
1035	GO_EXCRETION	0.0628218	0.29849	-0.449248	-1.38558	60	39	CHRNB2,NEDD4L,CLCNKB,CHRNA3,NPHS2,AMN,KIRREL,TACR2,ADORA2B,AQP9,UNC13B
2144	GO_REGULATION_OF_INTERLEUKIN_2_BIOSYNTHETIC_PROCESS	0.100735	0.371517	-0.556636	-1.38529	95	15	IL1B,CD80,PRKCQ,CD4,FOXP3,GLMN,CD3E
589	REACTOME_MITOCHONDRIAL_PROTEIN_IMPORT	0.0703364	0.311714	-0.465349	-1.38501	68	34	TIMM8A,FXN,GRPEL1,TIMM17B,CYC1,ATP5G1,ATP5B,TIMM10,COQ2,ATP5A1,TIMM8B,TIMM17A,TOMM70A,SLC25A4,TOMM22
2438	GO_INTRASPECIES_INTERACTION_BETWEEN_ORGANISMS	0.0668058	0.305478	-0.445271	-1.38303	63	41	CHRNB2,SLC6A4,NR2E1,OXT,IL1B,NRXN2,PTEN,GRIN1,GNB1L,NLGN3,EIF4EBP2,CNTNAP2,MAPK8IP2,DRD1,DLG4,SHANK2,NLGN4X,HRAS,PPP3CB,NRXN1
3055	GO_NEGATIVE_REGULATION_OF_JNK_CASCADE	0.0781089	0.328134	-0.484228	-1.38293	75	29	AMBP,HDAC3,PARK2,HIPK3,DACT1,PINK1,DUSP3,PAFAH1B1,DNAJA1,MAPK8IP1
1948	GO_EMBRYONIC_DIGESTIVE_TRACT_MORPHOGENESIS	0.111458	0.393737	-0.547597	-1.38277	106	16	PDGFRA
3091	GO_MITOCHONDRION_ORGANIZATION	0.00251889	0.0575082	-0.320568	-1.38273	1	422	PANK2,PVRL2,OXA1L,MRPL33,YME1L1,NDUFB11,C7orf44,ATP5B,MRPL17,PRDX3,COX8A,NDUFA10,MRPL12,MRPS12,CD93,TMEM70,TIMM10,PARK2,CA7,MRPL44,LETM1,PDK1,MRPS30,SOD2,ATG5,HSPA4,DKKL1,ERBB4,MRPL28,MAP2K1,NDUFB3,NDUFA6,NDUFS2,COX10,MRPS17,ATP2A1,STOML2,HAPLN1,HSPA1A,OGT,SDHAF1,OPA1,NDUFAF1,NDUFB6,CAMK2A,TIMM8B,MRPS7,MOAP1,BECN1,NDUFA5,CYCS,NDUFC2,BNIP3,MPV17,TFDP1,CSPG5,ATF2,TIMM17A,CCK,NDUFAB1,NDUFB5,NDUFS4,T…
314	ST_ERK1_ERK2_MAPK_PATHWAY	0.0815273	0.335323	-0.477108	-1.38249	78	31	SOS1,TRAF3,SHC1,MAP2K1,GRB2,BAD,RPS6KA3,EIF4E,DUSP6,MAPK1
4790	GO_ATPASE_COUPLED_ION_TRANSMEMBRANE_TRANSPORTER_ACTIVITY	0.0534759	0.273878	-0.40662	-1.38234	49	62	ATP2A1,ATP6V0C,ATP5A1,ATP6V0A1,ATP2B1,ATP6V1A,ATP6V0B,ATP2A2,ATP5F1,ATP6V1C1,ATP6V0D1,ATP2B2
320	ST_G_ALPHA_I_PATHWAY	0.0733945	0.318433	-0.458896	-1.38219	71	35	SHC1,PLCB3,GRB2,PLCB4,AKT3,PLCB1,KCNJ9,KCNJ3,MAPK1,ITPKA
4715	GO_G_PROTEIN_COUPLED_RECEPTOR_ACTIVITY	0.00596659	0.092232	-0.324658	-1.38212	4	357	GPR45,CYSLTR2,GPR182,FPR1,OR2C1,ADRA2B,HTR7,OR12D3,CXCR1,RHO,GPR132,TACR3,GRM4,FZD4,OR10J1,GNAT2,OR51E2,OR2B2,ADRA1B,VN1R1,SORCS3,LGR5,EDNRB,MC1R,HTR2C,MC5R,C3AR1,HTR3B,NPR1,CCR8,OR52A1,GPRC5A,GABBR1,TBXA2R,GPR116,SSTR5,OR6A2,NMUR1,CHRM4,RGR,NPY6R,INPP5K,GPR173,EDNRA,FPR3,PTGER3,OR10C1,HTR1B,TAAR5,S1PR4,DRD5,GPR22,GPR176,ADRA1D,PTGER1,NPY5R,GPR12,OR1A1,GRIK3,OR7C2,FZD8,HRH3,ADIPOR1,SSTR1,GRPR,GPR…
1242	GO_REGULATION_OF_PHOSPHATASE_ACTIVITY	0.0368034	0.224311	-0.384914	-1.38198	34	87	NCKAP1L,PPP2R2D,FKBP1A,DLG2,PPP1R2,ENSA,HSP90B1,PPP1R11,CALM1,SMAD3,PPP2R1A,FKBP1B,ROCK2,DLG3,MEF2C,CALM3,PPP2R5C,RIMBP2,ARPP19
2644	GO_POSITIVE_REGULATION_OF_HORMONE_SECRETION	0.0345946	0.216705	-0.378783	-1.38188	31	99	AACS,SNX4,EDN3,SOX4,GAL,GPR27,BAD,ADCYAP1,OXCT1,BRP44,RBP4,PPP3CB,NNAT,TAC1,CRH,NMU
844	REACTOME_SIGNALING_BY_ILS	0.036286	0.223562	-0.378684	-1.3818	33	98	TEC,HCK,SOS1,TAB2,CSF2,LYN,SOCS3,SHC1,BLNK,NRAS,MAP2K1,IL2RG,GRB2,MYD88,MAP2K6,NOD1,RAPGEF1,CRK,BTRC,UBE2N,HRAS,PRKACB,YWHAZ,MAP2K4,TOLLIP,MAPK1
1767	GO_NEGATIVE_REGULATION_OF_MAPK_CASCADE	0.031694	0.204801	-0.366028	-1.37945	28	124	RGS2,MYC,CD300A,IL1B,ASH1L,RPS6KA6,PTEN,UCHL1,ZMYND11,LIF,DUSP1,INPP5K,ITCH,PTPRJ,CBLC,DUSP2,PPP2CA,AMBP,RGS14,ITGB1BP1,HDAC3,ATF3,CAV3,LYN,PARK2,DUSP7,SPRED2,NF1,HIPK3,DUSP5,RAPGEF1,HSPH1,DACT1,HMGCR,SPRY2,RANBP9,SPRY4,PINK1,PPP2R1A,DUSP8,DUSP14,PIN1,DUSP3,PRKCD,PAFAH1B1,PTPRR,DNAJA1,MAPK8IP1,DUSP6,RGS4
5090	GO_EPHRIN_RECEPTOR_BINDING	0.0983773	0.367998	-0.500089	-1.37923	96	24	CHN1,SHC1,GRB2,CRK,EFNB3,EPHA4,CDK5R1,CDK5
3326	GO_NUCLEOSIDE_MONOPHOSPHATE_METABOLIC_PROCESS	0.0101124	0.119614	-0.344206	-1.3786	8	199	ADSL,NDUFS3,CYC1,ALDOA,PFKFB1,NDUFA9,PFKM,ATP5C1,ATP5G1,NADK,NDUFB11,ATP5J2,ATP5B,COX8A,NDUFA10,MPP2,COX7C,CASK,GCK,PDE6A,SURF1,NDUFB3,NDUFA6,UQCR11,DLG2,NDUFS2,COX10,UQCRC2,DLG4,STOML2,HSPA1A,ATP5A1,PRKAG2,NDUFAF1,NDUFB6,COX7B,NDUFA5,CYCS,NDUFC2,ATP6V0A1,NDUFA4,NDUFAB1,NDUFB5,NDUFS4,DLD,BAD,ADCYAP1,ATP5G3,UCK2,ATP6V1A,ADSS,DCK,TPI1,COX5A,ATP5F1,PRPS2,PGK1,DLG3,PRPS1,SNCA,RFK,GUK1,HSPA8
2429	GO_NUCLEOSIDE_TRIPHOSPHATE_METABOLIC_PROCESS	0.0111982	0.126032	-0.346233	-1.37829	9	185	NDUFS3,CYC1,ALDOA,PFKFB1,NDUFA9,PFKM,ATP5C1,ATP5G1,NADK,NDUFB11,ATP5J2,ATP5B,COX8A,NDUFA10,COX7C,GCK,ITPA,SURF1,NDUFB3,NDUFA6,UQCR11,NDUFS2,COX10,UQCRC2,NME1,STOML2,HSPA1A,ATP5A1,PRKAG2,NDUFAF1,NDUFB6,COX7B,NDUFA5,CYCS,DCTPP1,NDUFC2,ATP6V0A1,NDUFA4,NDUFAB1,NDUFB5,NDUFS4,DLD,BAD,ADCYAP1,ATP5G3,UCK2,ATP6V1A,GPHN,TPI1,NME7,COX5A,ATP5F1,PGK1,SNCA,GUK1,HSPA8
1780	GO_CALCIUM_MEDIATED_SIGNALING	0.0536082	0.274039	-0.393375	-1.3782	51	72	PLCG2,DRD1,ANK2,CALM1,ATP2A2,FKBP1B,PPP3R1,PPP3CB,NUDT4,CALM3,NCALD,CAMKK2,HPCA
118	KEGG_NEUROTROPHIN_SIGNALING_PATHWAY	0.0261438	0.187213	-0.368817	-1.37727	23	117	NFKBIE,PLCG2,NRAS,MAP2K1,GRB2,MAPK14,MAPK10,RAPGEF1,CDC42,CAMK2A,CRK,MAPK11,CALM1,ARHGDIB,BAD,AKT3,HRAS,RPS6KA3,JUN,YWHAH,YWHAZ,MAPK8,MAPK9,SH2B3,CAMK4,BDNF,CALM3,PRKCD,MAPK1
2480	GO_ELECTRON_TRANSPORT_CHAIN	0.0475698	0.256907	-0.3928	-1.37632	45	73	SDHB,NDUFS3,ETFA,CYC1,NDUFA9,NDUFB11,COX8A,NDUFA10,COX7C,NDUFB3,NDUFA6,UQCR11,NDUFS2,COX10,UQCRC2,NDUFAF1,NDUFB6,COX7B,NDUFA5,CYCS,NDUFC2,NDUFA4,NDUFAB1,NDUFB5,NDUFS4,PINK1,DLD,COX5A,SNCA
649	REACTOME_NUCLEAR_EVENTS_KINASE_AND_TRANSCRIPTION_FACTOR_ACTIVATION	0.102434	0.375083	-0.498755	-1.37555	100	24	DUSP7,MAPK14,MAPK11,PPP2R1A,RPS6KA3,MEF2C,DUSP3,DUSP6,MAPK1
2631	GO_CARBOHYDRATE_TRANSMEMBRANE_TRANSPORT	0.110178	0.391501	-0.537935	-1.37508	104	17	SLC5A2,SLC35E1,SLC5A1,SLC2A8,SLC2A9,SLC2A5,SLC35B1
1611	GO_MONOVALENT_INORGANIC_CATION_TRANSPORT	0.00823529	0.106563	-0.325309	-1.37272	6	322	CDK2,RHD,SCN5A,SLC24A6,NDUFA9,ATP5C1,ATP5G1,COMMD9,ACCN4,ATP6AP1,ATP5J2,KCNJ4,ATP5B,LYN,SLC38A1,COX8A,KCNB2,COX7C,KCNK2,KCNMB4,ATP6V1F,PARK2,KCNQ3,SLC20A2,SLC24A2,SLC23A2,CHRM5,SLC12A2,DRD1,SURF1,SLC22A1,UQCR11,SLC2A9,KCNMB2,COX10,KCNC4,COX11,NSF,STOML2,SLC13A4,SLC36A1,ATP6V0C,ATP5A1,SLC6A15,PRKAG2,SHROOM2,COX7B,SLC17A5,SLC25A14,KCNQ2,SCN3A,ATP6V0A1,NDUFA4,ADCYAP1,KCNK12,KCND2,ATP5G3,ATP6V1G2,ATP…
4111	GO_NEGATIVE_REGULATION_OF_PROTEIN_SERINE_THREONINE_KINASE_ACTIVITY	0.0323625	0.206399	-0.371609	-1.37251	29	106	DUSP7,SPRED2,NF1,HIPK3,DUSP5,NR2F2,UBE2C,PRKAG2,HMGCR,SPRY2,PPP2R1A,DUSP8,PRKAR1A,CDKN2D,DUSP14,APC,DUSP3,PRKCD,PKIG,DNAJA1,MAPK8IP1,DUSP6,RGS4
3153	GO_DEPHOSPHORYLATION	0.010181	0.119614	-0.340659	-1.37159	8	207	IMPAD1,DUSP7,PTPN7,PTPRF,SBF1,POLB,PPP6C,DUSP5,PTPN9,PPP1CA,SGPP1,THTPA,FBXW11,CYCS,PTPRG,BTRC,ACP2,PDP1,INPP4A,PPP2R1A,DUSP8,PTPN3,PTPRN2,ALPL,DUSP14,PPP3R1,DUSP3,PTPRO,PPP5C,PPP3CB,C12orf5,PTP4A1,SYNJ1,ACP1,PTPN4,PTPRN,RPRD1A,PTPRR,PPEF1,PPM1E,DUSP6
328	ST_INTEGRIN_SIGNALING_PATHWAY	0.049896	0.262829	-0.38824	-1.37044	47	76	SHC1,MAPK8IP2,MRAS,PLCG2,GRB2,ITGA5,MAPK10,CDC42,CRK,ITGA9,AKT3,PAK7,MAPK8,ROCK2,MAPK9,ASAP1,PAK6,MAP2K4,MAPK8IP1,PAK1,MAPK1
1315	GO_METANEPHRIC_EPITHELIUM_DEVELOPMENT	0.11875	0.407922	-0.542487	-1.36986	113	16	CALB1
4631	GO_KINASE_INHIBITOR_ACTIVITY	0.0518672	0.269136	-0.395861	-1.3696	49	67	PRKAG2,SPRY2,TRIB1,PRKAR1A,FLRT1,CDKN2D,LRRTM4,PKIG,CAMK2N1,GMFB,TRIB2,MAPK8IP1
5003	GO_MITOGEN_ACTIVATED_PROTEIN_KINASE_KINASE_KINASE_BINDING	0.114376	0.398194	-0.550304	-1.36954	108	15	CDC42,MAPK9,MAPK8IP1,MAPK1
3717	GO_O_GLYCAN_PROCESSING	0.069001	0.30834	-0.44383	-1.36887	66	39	GALNT2,B3GNT4,B3GNT3,ST6GAL1,GALNT14,GALNT1,B3GNT2
1839	GO_NEGATIVE_REGULATION_OF_G_PROTEIN_COUPLED_RECEPTOR_PROTEIN_SIGNALING_PATHWAY	0.069001	0.30834	-0.443728	-1.36855	66	39	RGS2,KLK14,ADA,BICD1,PALM,RPGRIP1L,PTGER3,HTR1B,MGRN1,GRK5,ARRB2,RGS12,SNCA,ADRA2A,RGS4
2418	GO_POSITIVE_REGULATION_OF_EXOCYTOSIS	0.0561331	0.280014	-0.397023	-1.36835	53	66	CLASP2,ADORA2B,SNX4,ARF1,RAB5A,CACNA1H,SMPD3,UNC13B,CDK5,PLCB1,RAB15,CDK5R2,EXPH5,STX1A,SYT1
416	PID_REG_GR_PATHWAY	0.0476684	0.25717	-0.382768	-1.36812	45	81	CSF2,IL13,SPI1,IRF1,NCOA2,NR4A1,VIPR1,MAPK14,MAPK10,MAPK11,EGR1,JUN,PBX1,CDK5R1,YWHAH,PRKACB,MAPK8,MAPK9,CDK5,PPP5C,FOS,MAPK1
2256	GO_PEPTIDYL_THREONINE_MODIFICATION	0.07173	0.315114	-0.438295	-1.36742	67	42	CDK5R1,MAPK8,GALNT1,CDK5,PRKCD,NLK,PRKCB,MAPK1
220	BIOCARTA_IL6_PATHWAY	0.115502	0.400493	-0.500906	-1.36669	113	22	SOS1,SHC1,MAP2K1,GRB2,CSNK2A1,HRAS,JUN,FOS
917	REACTOME_HEMOSTASIS	0.00485437	0.0841044	-0.317659	-1.36557	3	397	PDE3B,IRF1,KCNMB4,PDE6G,SHC1,DAGLA,IFNA21,CAP1,PDE6A,ARRB2,PLCG2,NRAS,GRB2,KCNMB2,ITGA5,ATP2A1,MAPK14,ITGAM,APP,F7,RHOB,CDC42,PRKCG,CRK,CALU,CALM1,GRB14,RAB5A,NOS2,RAD51C,VEGFA,PRKCZ,PPP2R1A,GNG7,AKT3,GNG4,HRAS,MGLL,PRKAR1A,HSPA5,KIF2A,ATP2A2,SLC8A2,PRKACB,YWHAZ,GNAI1,DGKI,SH2B3,CD47,CDK5,PDE2A,JAM2,RAPGEF4,GNB1,KIF3C,CALM3,PRKCD,KIFAP3,PPP2R5C,GUCY1B3,GNB5,ADRA2A,GNG3,DGKB,CXADR,PRKCB,SCG3,ATP2B…
3423	GO_IONOTROPIC_GLUTAMATE_RECEPTOR_SIGNALING_PATHWAY	0.120332	0.410624	-0.518936	-1.36455	115	19	GRIA3,GRIK3,GRIK5,GRIA4,APP,GRIA1,CDK5R1,GRIK1,GRIN2A
3034	GO_NUCLEOBASE_CONTAINING_SMALL_MOLECULE_INTERCONVERSION	0.119622	0.409284	-0.533742	-1.36436	113	17	RRM2,NME1,GSR,TXN,GUK1
1110	GO_POSITIVE_REGULATION_OF_PHOSPHOLIPASE_ACTIVITY	0.0679206	0.308249	-0.42185	-1.36395	64	48	APOC2,PRKCZ,MARCKS,PRKCD,HTR2A,HPCA,PDGFRA
2600	GO_NEGATIVE_REGULATION_OF_TRANSFERASE_ACTIVITY	0.00588928	0.0915854	-0.329045	-1.36347	4	273	PRDX3,LYN,GADD45B,ANAPC10,SOCS3,PARK2,PSMB7,CDC27,DUSP7,SPRED2,NF1,HIPK3,PSMB5,UBB,DUSP5,NR2F2,SMYD3,DRD1,UBE2C,COX11,PSMA5,PSMB2,PRKAG2,HMGCR,SPRY2,PSMB6,PSMA1,PCP4,PSME3,GADD45A,PPP2R1A,TRIB1,DUSP8,PSMC3,PRKAR1A,FLRT1,THY1,CDKN2D,DUSP14,APC,LRRTM4,PPP1R1A,PSMD8,PSMD7,DUSP3,PRKCD,PKIG,CAMK2N1,GMFB,DNAJA1,TRIB2,PPM1E,MAPK8IP1,DUSP6,RGS4
2766	GO_POSITIVE_REGULATION_OF_MYELOID_CELL_DIFFERENTIATION	0.0606996	0.292658	-0.391354	-1.36316	58	70	IL23A,NCKAP1L,SMAP1,MAPK14,OGT,MAPK11,ACVR2A,ISG15,TRIB1,JUN,KLF10,FOS,CSF1R
2677	GO_REGULATION_OF_SYNAPTIC_VESICLE_EXOCYTOSIS	0.122917	0.41403	-0.539822	-1.36313	117	16	RAB5A,UNC13B,ATP2A2,STX1A
2752	GO_REGULATION_OF_T_CELL_DIFFERENTIATION	0.0415369	0.239347	-0.377121	-1.36094	39	89	GLI3,IL12RB1,KIAA0922,ZEB1,IL1B,IL7R,LGALS9,CCL19,AP3D1,ADA,CD80,CD46,FOXJ1,CD2,FOXP3,HLA-DOA,SOS1,FOXN1,XBP1,IHH,IRF1,IL23A,NCKAP1L,BCL6,CLPTM1,BAD,PRKCZ,CAMK4,CYP26B1,EGR3,RASGRP1
2793	GO_T_CELL_RECEPTOR_SIGNALING_PATHWAY	0.0359477	0.223075	-0.360162	-1.3609	32	126	PSMB7,CD3E,PSMB5,UBB,PLCG2,CACNB4,PSMA5,STOML2,PSMB2,FBXW11,PSMB6,PSMA1,TRBC1,BTRC,PSME3,UBE2N,UBE2D2,HRAS,PSMC3,TNFRSF21,THY1,CACNB3,PSMD8,PSMD7,PDE4B,PAK1,RFTN1,MAPK1
2562	GO_POSITIVE_REGULATION_OF_DENDRITE_DEVELOPMENT	0.0658307	0.303994	-0.409101	-1.35993	62	54	OPA1,ARF1,NEURL,EPHA4,CAMK1,CAPRIN1,VLDLR,MARCKS,PAFAH1B1,CUX2,RELN,ITPKA
1225	GO_RESPONSE_TO_AMINE	0.0708245	0.312699	-0.434066	-1.35965	66	43	GRIN1,NTS,PDE1B,DBH,DRD5,UROS,HDAC9,DRD1,NME1,CALM1,CTSB,NR4A2,MAPK9,GRIN2A,CALM3
4214	GO_PLASMA_MEMBRANE_RECEPTOR_COMPLEX	0.0307355	0.202188	-0.352387	-1.35878	27	141	CNIH3,CHRNA3,CD4,CD3G,GRIA3,CACNG2,CHRNA2,GRIK5,TRAF3,PORCN,CNTFR,CACNG4,LYN,GRIA4,CD3E,ACVR1,ALCAM,CHRNB1,DLG2,BIRC2,DLG4,ITGA5,ITGAM,STOML2,SHANK2,ITGA9,TRAF5,GRIA1,DLG3,GABBR2,KCNK1,GRIN2A,CACNG3,TFRC,TOLLIP,NETO2
3487	GO_CELL_CELL_RECOGNITION	0.07724	0.326646	-0.442612	-1.3587	74	38	ZP2,CATSPERG,ZPBP,CD209,CCT7,ADAM30,CD6,CLEC4M,HSPA1L,CCL19,SPA17,DOCK2,OVGP1,NCK2,FUT3,CCT5,CCT4,CCT2,ADAM21,CORO1A
3165	GO_POSITIVE_REGULATION_OF_PROTEIN_DEPOLYMERIZATION	0.12277	0.41403	-0.545897	-1.35857	116	15	STMN2,PLEK,ACTN2,TRPV4,WDR1,SEMA5A,SLN,DSTN,SYNJ1
985	REACTOME_SHC_RELATED_EVENTS	0.12277	0.41403	-0.531474	-1.35857	116	17	SOS1,SHC1,NRAS,MAP2K1,GRB2,HRAS,MAPK1
212	BIOCARTA_GH_PATHWAY	0.0882658	0.351112	-0.479871	-1.35825	84	28	SHC1,MAP2K1,GRB2,HRAS,PRKCB,MAPK1
2269	GO_POSITIVE_REGULATION_OF_SMOOTH_MUSCLE_CONTRACTION	0.103659	0.377844	-0.483477	-1.35785	101	26	TACR3,ADRA1B,OXT,TBXA2R,ADA,PTGER3,ADRA1D,PTGS2,TACR2,NMU
1405	GO_POSITIVE_REGULATION_OF_NEURON_DIFFERENTIATION	0.00811124	0.105753	-0.329833	-1.35764	6	261	KIDINS220,CDKL5,TRIM32,RAB11A,BCL6,AKAP5,MAP2K1,NME1,NBL1,PRKCI,RAPGEF1,OPA1,ARF1,TMEM30A,SERPINF1,PCP4,NRCAM,ADCYAP1,VEGFA,NEURL,EPHA4,ETV5,ADRA2C,FAM5B,UBE2V2,CAMK1,STK25,CAPRIN1,VLDLR,FKBP1B,CNR1,RASAL1,SNX3,MARCKS,MEF2C,DBC1,BDNF,FAM5C,PAFAH1B1,ENC1,CPNE6,SERPINE2,SYT17,RIMS1,SYT1,CUX2,RELN,ITPKA,CNTN1,MMD
4390	GO_CLATHRIN_COATED_VESICLE_MEMBRANE	0.0649895	0.303932	-0.395335	-1.35728	61	64	EPN2,GAD1,EPS15,NECAP1,AP2M1,AP2B1,NCALD,SLC17A7,HSPA8,NRGN,AP1S1,SYT1
3871	GO_PHAGOCYTOSIS	0.0296703	0.199687	-0.350892	-1.35705	26	145	LYN,BIN2,CD93,ICAM5,PIP5K1A,CDC7,WASL,NCKAP1L,TUSC2,ELMO2,PLCG2,GRB2,GULP1,CSNK1A1,CDC42,SPON2,ABI1,BECN1,NCKAP1,CRK,AIF1,TYRO3,PIP5K1C,ARPC4,CORO1A,PDIA6,CD47,ARPC2,ACTB,PRKCD,ARPC5,PAK1,MAPK1
4682	GO_ATPASE_ACTIVITY_COUPLED_TO_TRANSMEMBRANE_MOVEMENT_OF_IONS_PHOSPHORYLATIVE_MECHANISM	0.0883864	0.351112	-0.475082	-1.35681	85	29	ATP2A1,ATP2B1,ATP2A2,ATP6V1C1,ATP6V0D1,ATP2B2
1797	GO_NEUROMUSCULAR_PROCESS_CONTROLLING_BALANCE	0.0792997	0.330714	-0.441795	-1.35619	76	38	NR4A3,DLG4,APP,BCR,GPR88,ABR,JPH3,PAFAH1B1,NRXN1,ATP2B2
4983	GO_DELAYED_RECTIFIER_POTASSIUM_CHANNEL_ACTIVITY	0.0894142	0.352404	-0.474823	-1.35607	86	29	KCNB2,KCNQ3,KCNC4,KCNQ2,KCND2,KCNG1,KCNF1,KCNV1
579	REACTOME_SIGNALING_BY_EGFR_IN_CANCER	0.0467588	0.254753	-0.372901	-1.35601	43	96	NR4A1,NRAS,MAP2K1,GRB2,CDC42,SPRY2,ADCY1,PRKCG,EPS15,CALM1,ADCY7,ADCY2,BAD,MAPKAP1,AKT3,HRAS,PRKAR1A,AP2M1,PRKACB,AP2B1,CAMK4,CALM3,PRKCD,MAPK1
1028	GO_PHENOL_CONTAINING_COMPOUND_METABOLIC_PROCESS	0.063786	0.300481	-0.389231	-1.35577	61	70	TYRP1,PARK2,DRD1,CITED1,CYP17A1,OCA2,HAND2,NR4A2,DIO2,SRD5A1,CRYM,SNCA,GRIN2A,MYO5A,ATP2B2
2342	GO_REGULATION_OF_METAL_ION_TRANSPORT	0.00701754	0.0980031	-0.32805	-1.3557	5	269	OPRL1,ATG5,ARRB2,PLCG2,DRD1,CACNB4,AKAP5,FKBP1A,SLN,SIK1,P2RX2,EDN3,CAMK2A,ANK2,DPP6,ARF1,GAL,CACNB1,TMEM66,PLCB4,CALM1,ADCYAP1,IGF1,KCNG1,P2RX5,KCNAB1,PTPN3,SCN2B,YWHAH,PRNP,CORO1A,THY1,KCNIP1,FKBP1B,NPPA,KCNAB2,SNCA,CACNB3,CACNA2D1,JPH3,CALM3,PDE4B,MYO5A,CACNB2,GNB5,ADRA2A,FGF14,SERPINE2,HTR2A,SCN3B,ATP2B2,FGF12,HOMER1,CRH,CNTN1,VIP
264	BIOCARTA_BAD_PATHWAY	0.114604	0.398722	-0.491503	-1.35555	112	24	ADCY1,BAD,IGF1,PRKAR1A,YWHAH,PRKACB,MAPK1
26	KEGG_N_GLYCAN_BIOSYNTHESIS	0.0824742	0.336854	-0.445266	-1.35534	79	37	ST6GAL1,DDOST,B4GALT3,DPM2,ALG3,MAN1A1,MGAT4B,B4GALT2,TUSC3
1320	GO_NEGATIVE_REGULATION_OF_MUSCLE_CONTRACTION	0.126646	0.41942	-0.496554	-1.35482	124	22	GUCY1A3,ZC3H12A,PTGS2,ATP2A1,ADORA2B,ADRA2C,ADRA2A
572	REACTOME_O_LINKED_GLYCOSYLATION_OF_MUCINS	0.0931423	0.359029	-0.458264	-1.35453	90	33	GALNT2,B3GNT4,B3GNT3,ST6GAL1,GALNT14,GALNT1,B3GNT2
4408	GO_ENDOPLASMIC_RETICULUM_GOLGI_INTERMEDIATE_COMPARTMENT_MEMBRANE	0.0658174	0.303994	-0.415587	-1.35449	61	50	MCFD2,YKT6,TMED3,GRIA1,TMED2,CSNK1D,RAB2A
327	ST_ADRENERGIC	0.0897044	0.352404	-0.449653	-1.35435	87	35	MAPK14,MAPK10,GAST,GNAI1,APC,KCNJ9,KCNJ3,MAPK1,ITPKA
274	BIOCARTA_ERK5_PATHWAY	0.126967	0.420159	-0.529822	-1.35434	120	17	SHC1,MEF2D,GRB2,HRAS,MEF2C,MAPK1
4909	GO_UDP_GLYCOSYLTRANSFERASE_ACTIVITY	0.043617	0.2455	-0.374933	-1.35407	40	92	B4GALNT1,EXTL3,B3GNT4,B3GNT3,OGT,B4GALT3,MGAT4B,XYLT1,GALNT14,GALNT1,B4GALT6,B3GAT1,B4GALT2,LARGE,B3GALNT1,B3GNT2
1979	GO_REGULATION_OF_NUCLEOSIDE_METABOLIC_PROCESS	0.0739958	0.318632	-0.43219	-1.35377	69	43	OGT,PRKAG2,PRKAG1,PINK1,IGF1,SNCA,DNM1L,C12orf5,PID1,HTR2A
122	KEGG_REGULATION_OF_ACTIN_CYTOSKELETON	0.0179978	0.157496	-0.339534	-1.35252	15	186	WASL,NCKAP1L,FGD1,CHRM5,MRAS,NRAS,PPP1CA,MAP2K1,ITGA5,ITGAM,CDC42,PIP4K2C,NCKAP1,CRK,ITGA9,CHRM2,ARPC5L,HRAS,PIP5K1C,ARPC4,PAK7,MYL12B,ROCK2,APC,ABI2,ARPC2,PAK6,ACTB,PIP5K1B,FGF14,ARPC5,FGF13,PAK1,FGF12,MAPK1,PDGFRA
4095	GO_CARDIAC_CELL_DEVELOPMENT	0.0739958	0.318632	-0.431676	-1.35216	69	43	TCAP,SORBS2,VEGFA,NPPA,FHL2,CXADR,PDGFRA
3863	GO_REGULATION_OF_DENDRITE_DEVELOPMENT	0.0465368	0.254753	-0.368383	-1.35214	42	102	DCC,OPA1,ARF1,NEURL,EPHA4,BAI3,CAMK1,CAPRIN1,VLDLR,CDK5R1,YWHAH,PLK2,CDK5,ASAP1,MARCKS,MEF2C,NELF,PAFAH1B1,CUX2,RELN,ITPKA
3990	GO_CHAPERONE_MEDIATED_PROTEIN_FOLDING	0.0847983	0.342577	-0.435732	-1.35164	81	40	BAG1,FKBP1A,TTC9,HSPH1,DNAJC24,PPID,TOR1A,PPIB,CSNK2A1,CCT2,FKBP1B,FKBP11,HSPA8
4004	GO_MONOCYTE_DIFFERENTIATION	0.130115	0.424912	-0.542445	-1.34998	123	15	THOC5,VEGFA,JUN,PDE2A,MEF2C,CSF1R
831	REACTOME_SYNTHESIS_AND_INTERCONVERSION_OF_NUCLEOTIDE_DI_AND_TRIPHOSPHATES	0.128125	0.42196	-0.534101	-1.34869	122	16	RRM2,NME1,GSR,TXN,GUK1
2857	GO_RETINA_LAYER_FORMATION	0.129167	0.423152	-0.53304	-1.34601	123	16	CALB1
3146	GO_DENDRITIC_SPINE_ORGANIZATION	0.134313	0.430491	-0.54069	-1.34561	127	15	CTNND2,DLG4,EPHB3,ARF1,ITPKA
2805	GO_JAK_STAT_CASCADE_INVOLVED_IN_GROWTH_HORMONE_SIGNALING_PATHWAY	0.134313	0.430491	-0.540358	-1.34478	127	15	MAPK1
2761	GO_NEURON_MIGRATION	0.0468262	0.254753	-0.371965	-1.34472	44	90	MARK1,CDKL5,DCLK1,NR2F2,DRD1,DCC,CHL1,GPM6A,CCK,NRCAM,LHX6,DCX,NR4A2,ASTN1,FZD3,CDK5R1,CDK5,MEF2C,CDK5R2,PAFAH1B1,FGF13,NDN,RELN
1798	GO_ORGAN_OR_TISSUE_SPECIFIC_IMMUNE_RESPONSE	0.131712	0.427709	-0.492608	-1.34405	129	22	HIST1H2BG,APOA4,HIST1H2BF,PIGR,NOS2,HIST1H2BK
1194	GO_NEGATIVE_REGULATION_OF_TRANSPORTER_ACTIVITY	0.0690021	0.30834	-0.410979	-1.34375	64	51	OPRL1,FKBP1A,SLN,CALM1,NDFIP1,KCNAB1,FKBP1B,SNCA,CALM3,GNB5,ADRA2A,FGF12
4404	GO_RECEPTOR_COMPLEX	0.00937866	0.114939	-0.326074	-1.34349	7	263	CNIH3,CHRNA3,CD4,GABRB2,CD3G,GRIA3,CACNG2,CHRNA2,GRIK5,TRAF3,GABRR2,PORCN,PTPRA,CNTFR,CACNG4,LYN,GRIA4,TM7SF2,CD3E,ACVR1,ALCAM,CHRNB1,ERBB4,RAMP3,DLG2,BIRC2,MCOLN1,DLG4,ITGA5,VIPR1,ITGAM,P2RX2,STOML2,APP,SHANK2,PIGR,GRM7,ITGA9,SMAD3,GABRA1,ACVR2A,PLXDC1,SLITRK5,TRAF5,GRIA1,PTPRN2,VLDLR,DLG3,GABBR2,KCNK1,GABRA4,GABRA2,GRIN2A,GABRG2,CACNG3,ADRA2A,GABRD,TFRC,TOLLIP,GABRB3,GABRA5,NETO2
397	PID_RET_PATHWAY	0.0895062	0.352404	-0.44281	-1.34341	86	36	SOS1,RHOA,SHC1,GRB2,CRK,HRAS,JUN,MAPK8,DOK5,MAPK1
2157	GO_CEREBELLAR_CORTEX_DEVELOPMENT	0.0889349	0.352404	-0.432964	-1.34305	85	40	MYH10,SPTBN2,MAP2K1,CBLN1,SEZ6L,HSPA5,CDK5,NRXN1,SERPINE2,ATP2B2
5029	GO_POTASSIUM_CHANNEL_ACTIVITY	0.0492662	0.261152	-0.37421	-1.34285	46	86	KCNB2,KCNK2,KCNMB4,KCNQ3,KCNMB2,KCNC4,KCNQ2,KCNK12,KCND2,KCNG1,KCNN1,KCNAB1,KCNJ6,KCNIP1,KCNK1,KCNAB2,KCNF1,KCNJ9,KCNJ3,KCNK3,KCNV1
1272	GO_SECRETION_BY_CELL	0.00712589	0.0985053	-0.312973	-1.3425	5	383	TACR2,NSF,CBLN1,LIN7C,APP,ARL4D,EDN3,PCLO,GAL,GNPTAB,GAD1,SCAMP1,CALM1,COPS5,NOS2,BZRAP1,YKT6,RAB1A,ARFGEF1,VEGFA,TYRO3,IGF1,SMPD3,APBA1,SLC1A6,PIP5K1C,EXOC5,PTPRN2,VTI1B,SYT11,CDK16,UNC13B,CORO1A,PPFIA2,FKBP1B,DGKI,SYT5,GLS,CDK5,SLC1A1,RAPGEF4,PPP3CB,CALM3,MYO5A,SYNJ1,SCG2,PAFAH1B1,SLC17A7,CRHBP,GRM2,NRXN1,PTPRN,SERPINE2,SYT17,SYN2,STX1A,RIMS1,HSPA8,SCG3,SYT1,PAK1,RASGRP1,VIP
216	BIOCARTA_P53HYPOXIA_PATHWAY	0.12333	0.414822	-0.499743	-1.34246	119	21	HSPA1A,CSNK1A1,GADD45A,MAPK8,FHL2,CSNK1D
3852	GO_DEFENSE_RESPONSE_TO_FUNGUS	0.0950413	0.36144	-0.466519	-1.34112	91	30	CTSG,APP,SPON2,NPY,TAC1,VIP
5001	GO_TETRAPYRROLE_BINDING	0.0460385	0.254221	-0.36304	-1.34101	42	105	TBXAS1,AMBP,CYC1,CYP2A6,CYP4F2,GUCY1A3,CYP1A1,PTGS2,CYB5R4,CYP11B2,PGRMC1,HBQ1,CD320,IDO1,CAT,CYP17A1,PTGES2,CYP26A1,CYCS,NOS2,CYP1B1,GUCY1B3,CYP26B1,CYP46A1
222	BIOCARTA_IL12_PATHWAY	0.125385	0.417924	-0.499171	-1.34092	121	21	CD3E,MAPK14,MAP2K6,ETV5,JUN,MAPK8
1922	GO_SECRETION	0.0037037	0.0721593	-0.307684	-1.34088	2	470	APLP2,NECAB3,COPA,CASK,SERPINA4,CCKBR,NF1,RAB11A,CHRM5,CACNB4,ERBB4,AKAP5,GAD2,HRH2,NR4A3,NME1,TACR2,NSF,CBLN1,LIN7C,APP,PRKCI,ARL4D,EDN3,PTGES2,PCLO,GAL,SLC29A1,GNPTAB,GAD1,SCAMP1,CALM1,COPS5,NOS2,BZRAP1,YKT6,RAB1A,ARFGEF1,ADCYAP1,VEGFA,NEURL,TYRO3,IGF1,AQP9,SMPD3,APBA1,SLC1A6,PIP5K1C,EXOC5,PTPRN2,VTI1B,SYT11,CDK16,UNC13B,CORO1A,PPFIA2,FKBP1B,DGKI,SYT5,GLS,CDK5,SLC1A1,RAPGEF4,PPP3CB,CALM3,MYO5A,…
1539	GO_SENSORY_PERCEPTION_OF_CHEMICAL_STIMULUS	0.0510096	0.266618	-0.367727	-1.34057	47	97	C5AR1,OR2B6,OR3A3,OR1D2,GRM8,TAS2R13,LPO,OR2F2,OR10H2,OR1F1,OR12D2,OR1A2,ACCN2,FZD2,REEP2,OR2C1,OR12D3,OR10J1,GNAT2,OR51E2,OR2B2,GNAT1,OR52A1,OR6A2,ACCN1,OR10C1,TAAR5,ADCY3,OR1A1,OR7C2,BEST2,OR2S2,TAS2R1,LCN1,P2RX2,OR10H3,OR7A5,PIGR,GRM7,OR10H1,WNT10B,GNAL,GNB1,B3GNT2
3112	GO_HETEROPHILIC_CELL_CELL_ADHESION_VIA_PLASMA_MEMBRANE_CELL_ADHESION_MOLECULES	0.0948012	0.36144	-0.444656	-1.3393	92	35	SMAGP,ALCAM,ITGA5,CBLN1,CD200,NRXN1,CXADR
1100	GO_REGULATION_OF_RNA_STABILITY	0.0416667	0.23956	-0.361063	-1.33928	37	111	PSMB7,PSMB5,UBB,MYD88,MAPK14,PSMA5,HSPA1A,PSMB2,PUM2,PSMB6,EXOSC5,PSMA1,MEX3D,ZFP36,PSME3,PSMC3,SERBP1,HNRNPA0,YWHAZ,PSMD8,PSMD7,PRKCD,HSPA8,VIP
1460	GO_ANTIGEN_RECEPTOR_MEDIATED_SIGNALING_PATHWAY	0.0301676	0.2002	-0.344594	-1.33922	26	156	PSMB7,NCKAP1L,CD3E,PSMB5,UBB,PLCG2,CACNB4,PSMA5,STOML2,PSMB2,FBXW11,PSMB6,PSMA1,TRBC1,BTRC,PSME3,UBE2N,UBE2D2,HRAS,PSMC3,TNFRSF21,THY1,CACNB3,MEF2C,PSMD8,PSMD7,PDE4B,PRKCB,PAK1,RFTN1,MAPK1
1397	GO_METAL_ION_TRANSPORT	0.00252845	0.0575082	-0.310517	-1.33901	1	431	CACNG4,SLC30A4,ANXA6,SLC38A1,NIPAL3,KCNB2,SLC39A9,CACNA2D3,KCNK2,KCNMB4,ATP6V1F,CASK,CACNA1G,KCNQ3,SLC20A2,SLC24A2,SLC23A2,GCK,SLC12A2,PLCG2,CACNB4,FKBP1A,RAMP3,KCNMB2,MCOLN1,KCNC4,SLN,ATP2A1,NSF,STOML2,SLC13A4,ATP6V0C,LMTK2,SLC6A15,CAMK2A,ANK2,SHROOM2,GPM6A,CACNB1,TMEM66,GRM7,KCNQ2,SCN3A,ATP6V0A1,SLC39A14,NDFIP1,CACNA1H,KCNK12,KCND2,ATP2B1,ATP6V1G2,ATP6V1A,KCNG1,KCNN1,CACNA1F,KCNAB1,ATP6V0B,SCN2…
235	BIOCARTA_MAPK_PATHWAY	0.0513627	0.267993	-0.373117	-1.33893	48	86	SHC1,MAPKAPK5,MAP2K1,MAP4K1,MEF2D,MAPK4,GRB2,MAPK14,MAP2K6,MAPK10,MAPK11,ATF2,HRAS,RPS6KA3,JUN,MAPK8,MAPK9,MEF2C,MAP2K4,FOS,PAK1,MAPK1
3109	GO_DETECTION_OF_STIMULUS	0.0135593	0.138659	-0.33041	-1.33863	11	220	ACCN1,TRPM8,OR10C1,UNC119,GUCA1A,NR2F6,ATP8A2,CUL4B,OR1A1,ABCA4,KIT,OR7C2,CAV3,OR2S2,PGLYRP1,PITPNM1,CYB5R4,KCNMB4,PDE6G,TAS2R1,GCK,UBB,PDE6A,ARRB2,CACNB4,KCNMB2,P2RX2,OR10H3,NOD1,OR7A5,ELOVL4,RPA3,PIGR,SOX4,TCAP,RFC3,CALM1,UBE2B,MRPS11,IGF1,CACNA1F,OR10H1,GNB1,CALM3,SERPINE2,PPEF1,HTR2A,ANO3,DNAJA1,SYT1,ATP2B2,TAC1
3087	GO_RETROGRADE_VESICLE_MEDIATED_TRANSPORT_GOLGI_TO_ER	0.0692149	0.30834	-0.384927	-1.33862	66	69	COPG2,KDELR2,COPA,RAB6B,NSF,ARF5,RAB1A,TMED3,KIF3A,ARF3,KIF2A,TMED2,RAB6A,KIF3C,KIFAP3
3313	GO_PROTEIN_K63_LINKED_UBIQUITINATION	0.126518	0.41942	-0.480932	-1.33852	124	25	STUB1,ITCH,BFAR,TRIM27,PARK2,UBE2NL,UBE2G1,UBE2N,UBE2B,UBE2V2
512	PID_PI3K_PLC_TRK_PATHWAY	0.102956	0.376118	-0.449479	-1.33778	100	34	SHC1,NRAS,GRB2,AGAP2,CAMK2A,BAD,EGR1,HRAS,YWHAH,YWHAZ,CAMK4,PRKCD
3002	GO_POSITIVE_REGULATION_OF_PROTEIN_COMPLEX_ASSEMBLY	0.0291807	0.198498	-0.343937	-1.33728	25	157	ACTR2,CCL24,IDE,SUMO1,LCP1,BBC3,IRF8,CUL4B,HCK,CTNNB1,ERCC2,GTF2H1,PFN1,CAV3,TRIM27,CSF2,NCK2,CCL11,KIRREL,NCKAP1L,ARF6,ERCC1,GRB2,TPPP,RPA3,PIH1D1,CCK,CDC42EP3,ARPC5L,PINK1,VEGFA,CAND1,PSMC3,JUN,ARPC4,BID,UNC13B,WNT10B,FSCN1,MAPK9,ARPC2,ARPC5,TUBGCP4,ACTR3B
538	REACTOME_SIGNALING_BY_WNT	0.0823654	0.3367	-0.400333	-1.33726	77	56	PPP2CA,AXIN1,PSMF1,CTNNB1,PPP2R5D,PSMB7,PSMB5,PSMA5,CSNK1A1,PSMB2,PSMB6,PSMA1,BTRC,PPP2R1A,PSMC3,APC,PSMD8,PSMD7,PPP2R5C
3765	GO_NEURONAL_ACTION_POTENTIAL	0.131846	0.427857	-0.484832	-1.33715	129	24	KCNMB4,DRD1,KCNMB2,SCN3A,KCND2,GPR88,SCN2A
485	PID_EPO_PATHWAY	0.102956	0.376118	-0.449211	-1.33698	100	34	TEC,SOS1,LYN,SOCS3,SHC1,PLCG2,GRB2,MAPK14,RAPGEF1,HRAS,MAPK8,SH2B3
828	REACTOME_PHOSPHOLIPASE_C_MEDIATED_CASCADE	0.0787815	0.330153	-0.416915	-1.33677	74	47	ADCY1,PRKCG,CALM1,ADCY7,ADCY2,PRKAR1A,PRKACB,CAMK4,CALM3,PRKCD
545	REACTOME_DEVELOPMENTAL_BIOLOGY	0.00960384	0.115721	-0.314558	-1.33562	7	348	HDAC3,MYF6,MED6,FURIN,ARTN,SOS1,CTNNB1,PFN1,SPTB,AGRN,SLIT1,CLTC,TYROBP,RHOA,NCK2,GFRA4,SEMA5A,MYH10,MYL6,STIP1,SRGAP2,NCOA2,MET,SPTBN2,WASL,CACNA1G,KCNQ3,CAP1,GCK,FOXH1,ALCAM,NR2F2,SRGAP3,CACNB4,NRAS,MAP2K1,CNTN6,MEF2D,GRB2,ITGA5,MAPK14,COL4A1,SEMA4A,MAP2K6,DPYSL4,DCC,RHOB,CDC42,PITPNA,RANBP9,LAMB1,CACNB1,MAPK11,KCNQ2,ITGA9,SMAD3,NRCAM,CSNK2A1,CACNA1H,ACVR2A,DCX,AKT3,HRAS,RPS6KA3,PIP5K1C,CRMP1,C…
272	BIOCARTA_CARDIACEGF_PATHWAY	0.14	0.440207	-0.517965	-1.33548	132	18	HRAS,JUN,FOS,PRKCB
4778	GO_PHOSPHATASE_BINDING	0.0458015	0.253727	-0.349635	-1.33489	41	133	MET,SHC1,CDC27,GCK,DRD1,PPP1CA,AKAP5,GRB2,DLG4,MAPK14,HMGCR,ENSA,HSP90B1,SMAD3,BAD,EIF4EBP1,FBXL2,SH3GL1,PHACTR1,DLG3,STRN4,SNX3,PPP3CB,CSF1R,MAPK1,ARPP19
332	ST_T_CELL_SIGNAL_TRANSDUCTION	0.0835095	0.339496	-0.426002	-1.33439	78	43	PAK7,PAK6,PAK1,RASGRP1,MAPK1,ITPKA
304	BIOCARTA_TFF_PATHWAY	0.13258	0.428622	-0.496655	-1.33417	128	21	CASP9,SOS1,CTNNB1,RHOA,SHC1,GRB2,CYCS,BAD,HRAS,MAPK1
157	KEGG_NON_SMALL_CELL_LUNG_CANCER	0.0772443	0.326646	-0.402892	-1.33373	73	53	PLCG2,NRAS,MAP2K1,GRB2,PRKCG,BAD,AKT3,HRAS,PRKCB,MAPK1
3531	GO_RESPONSE_TO_FUNGUS	0.0896624	0.352404	-0.427438	-1.33355	84	42	CTSG,ATG5,APP,SPON2,NPY,TAC1,VIP
1761	GO_REGULATION_OF_CELLULAR_AMINE_METABOLIC_PROCESS	0.0615866	0.296063	-0.376087	-1.33326	58	78	PARK2,PSMB7,PSMB5,DRD1,PSMA5,PSMB2,PSMB6,PSMA1,OAZ1,PSME3,NR4A2,PSMC3,OAZ2,APC,SNCA,PSMD8,PSMD7,PRKCD,AZIN1
1662	GO_REGULATION_OF_PROTEIN_TARGETING_TO_MEMBRANE	0.138804	0.438585	-0.488602	-1.33312	136	22	INPP5K,CIB1,ITGB1BP1,CCL2,OGT,CDK5R1,CDK5,HPCA
4418	GO_ORGANELLAR_LARGE_RIBOSOMAL_SUBUNIT	0.141053	0.441634	-0.517022	-1.33305	133	18	MRPL46,MRPL33,MRPL17,MRPL12,MRPL28,MRPL3,MRPL15
1861	GO_REGULATION_OF_ACTIN_FILAMENT_BASED_PROCESS	0.013905	0.141322	-0.325086	-1.33292	11	253	SCN5A,MYOC,ITGB1BP1,TWF2,CYFIP1,ARHGEF15,HCK,CAPZB,PFN1,SPTB,CAV3,WDR1,TRIM27,RHOA,TEK,NCK2,SEMA5A,CCL11,ARHGDIA,KIRREL,TMOD2,PARK2,SPTBN2,WASL,NCKAP1L,ARF6,ARFIP2,GRB2,CLASP2,DSTN,ANK2,NCKAP1,ARF1,CRK,MYBPC3,CNN2,SMAD3,CDC42EP3,ARHGDIB,ARPC5L,ARFGEF1,HRAS,DIXDC1,ARPC4,ADD2,ATP2A2,CDK5R1,EPHA5,CORO1A,ROCK2,FSCN1,ABI2,CDK5,ARPC2,MEF2C,PDE4B,PRKCD,ARPC5,GMFB,PPM1E,PAK1,CSF1R,TAC1,ACTR3B,CAPZA2,PDGF…
1732	GO_TRANSLATIONAL_TERMINATION	0.0844773	0.341877	-0.398938	-1.33259	79	56	MRPL39,MRPS33,MRPL4,GSPT1,MRPL46,MRPS18B,ETF1,GSPT2,MRPL33,MRPL17,MRPL12,MRPS12,MRPL44,MRPS30,MRPL28,APEH,MRPS17,MRPS7,MRPL3,MRPS11,MRPL15,MRPL42
4085	GO_ACTIVATION_OF_PROTEIN_KINASE_A_ACTIVITY	0.141658	0.442537	-0.535154	-1.33183	134	15	ADCY3,PRKACG,ADCY1,ADCY7,ADCY2,PRKAR1A,PRKACB
5128	GO_SNORNA_BINDING	0.141684	0.442537	-0.500268	-1.33137	137	20	RRP9,NUDT1,ISG20,NHP2L1,IMP3,WDR3,IMP4,NOP10,NHP2,NUDT4
5050	GO_G_PROTEIN_COUPLED_CHEMOATTRACTANT_RECEPTOR_ACTIVITY	0.134888	0.430959	-0.482706	-1.33129	132	24	GPR17,CX3CR1
3780	GO_MUSCLE_CELL_DEVELOPMENT	0.0552604	0.278478	-0.365937	-1.33068	51	96	MYH10,ACTA1,TMOD2,ATG5,SMYD3,CHRNB1,CACNB4,P2RX2,ANK2,TCAP,SORBS2,VEGFA,IGF1,PRKAR1A,ATP2A2,WNT10B,NPPA,FHL2,CXADR,HOMER1,PDGFRA
3003	GO_RESPONSE_TO_CORTICOSTERONE	0.134888	0.430959	-0.482464	-1.33062	132	24	CALM1,ATP2B1,CALM3,FOS,CRH
3658	GO_INOSITOL_PHOSPHATE_MEDIATED_SIGNALING	0.142707	0.443889	-0.53463	-1.33053	135	15	RCAN1,NMUR1,ITPR1,EDN3,PPP3R1,PPP3CB
95	KEGG_FOCAL_ADHESION	0.0212054	0.171873	-0.333564	-1.32979	18	188	PPP1CA,MAP2K1,GRB2,BIRC2,ITGA5,COL4A1,MAPK10,RAPGEF1,CDC42,LAMB1,PRKCG,CRK,ITGA9,BAD,VEGFA,AKT3,IGF1,HRAS,JUN,PIP5K1C,PAK7,CCND2,MYL12B,COL5A2,MAPK8,ROCK2,MAPK9,PAK6,ACTB,PRKCB,PAK1,RELN,MAPK1,RASGRF1,PDGFRA
3691	GO_MELANOCYTE_DIFFERENTIATION	0.13851	0.438191	-0.519694	-1.32845	131	17	USP13,GLI3,EDNRB,KIT,TYRP1,CITED1,OCA2,EDN3,MEF2C,MYO5A
166	KEGG_DILATED_CARDIOMYOPATHY	0.060166	0.291131	-0.37159	-1.32761	57	82	PRKACG,SGCA,CACNG4,MYL3,CACNA2D3,CACNB4,TPM4,ITGA5,ADCY1,CACNB1,MYBPC3,ITGA9,ADCY7,ADCY2,IGF1,CACNA1F,ATP2A2,PRKACB,TPM3,CACNB3,CACNA2D1,ACTB,CACNB2,CACNG3
3870	GO_POSITIVE_REGULATION_OF_DEFENSE_RESPONSE	0.0129717	0.136401	-0.315642	-1.32746	10	306	KLK7,HCK,CCL14,PVRL2,PRKACG,TRAF3,CD180,TAB2,POLR3D,LYN,CCL2,PGLYRP1,PTGS2,CCL11,CLEC4E,PSMB7,IL23A,PSMB5,UBB,KLK5,PLCG2,IDO1,NRAS,BIRC2,MYD88,PSMA5,ITGAM,MAP2K6,PSMB2,NOD1,ADORA2B,SNX4,FBXW11,PUM2,HSP90B1,LGMN,PSMB6,PSMA1,BTRC,PSME3,UBE2N,UBE2D2,CTSB,HRAS,RPS6KA3,PSMC3,UBE2D3,UBE2K,PRKACB,CNR1,CD47,PDE2A,MEF2C,C3,PSMD8,PSMD7,PRKCD,PAK1,RFTN1,PENK,CX3CL1,TAC1,RASGRP1,CRH
2200	GO_RIBONUCLEOSIDE_TRIPHOSPHATE_BIOSYNTHETIC_PROCESS	0.0917722	0.356166	-0.42535	-1.32703	86	42	ALDOA,ATP5C1,ATP5G1,ATP5J2,ATP5B,SURF1,NME1,STOML2,ATP5A1,PRKAG2,ATP6V0A1,ATP5G3,UCK2,NME7,ATP5F1
602	REACTOME_PRE_NOTCH_PROCESSING_IN_GOLGI	0.146905	0.450696	-0.533147	-1.32684	139	15	SEL1L,ATP2A1,ATP2A2,TMED2,RAB6A
3998	GO_REGULATION_OF_POTASSIUM_ION_TRANSPORT	0.0773196	0.326646	-0.378506	-1.3261	74	72	GCK,DRD1,AKAP5,EDN3,ANK2,DPP6,GAL,PLCB4,ADCYAP1,KCNG1,KCNAB1,PRNP,KCNIP1,NPPA,KCNAB2,ADRA2A,HTR2A,VIP
3481	GO_CELLULAR_RESPONSE_TO_PEPTIDE	0.0150637	0.147299	-0.325778	-1.32566	12	236	ATP6AP1,SOS1,CTNNB1,PRKACG,XBP1,EIF4EBP2,SSTR1,PTPRA,LYN,CCL2,MAS1,PDE3B,ATP6V1F,CYP11B2,SHC1,HMGCS2,GCK,HDAC9,PDK4,NR4A1,SSTR4,DRD1,ARHGEF2,KLF15,GRB2,NR4A3,PRKCI,OGT,NOD1,ATP6V0C,CAMK2A,ADCY1,GFPT1,ATP6V0A1,ADCY7,NAMPT,ADCY2,PRKCZ,EIF4EBP1,GNG7,NR4A2,IGF1,ATP6V1G2,GNG4,ATP6V1A,PRKAR1A,ATP6V0B,VLDLR,PRKACB,SRD5A1,ATP6V1C1,GOT1,GNB1,KLF10,MYO5A,PRKCD,CRHBP,ATP6V0D1,GNG3,PAK1,MAPK1
257	BIOCARTA_PROTEASOME_PATHWAY	0.122934	0.41403	-0.469414	-1.32528	118	27	PSMB7,UBE2A,PSMB5,PSMA5,PSMB2,PSMB6,PSMA1,PSMC3,PSMD8
3420	GO_ACTIVATION_OF_INNATE_IMMUNE_RESPONSE	0.0278087	0.19272	-0.33596	-1.32524	24	169	HCK,PRKACG,TRAF3,CD180,TAB2,LYN,PGLYRP1,CLEC4E,PSMB7,PSMB5,UBB,PLCG2,NRAS,BIRC2,MYD88,PSMA5,ITGAM,MAP2K6,PSMB2,NOD1,FBXW11,HSP90B1,LGMN,PSMB6,PSMA1,BTRC,PSME3,UBE2N,UBE2D2,CTSB,HRAS,RPS6KA3,PSMC3,UBE2D3,PRKACB,PSMD8,PSMD7,PRKCD,PAK1,RFTN1
888	REACTOME_N_GLYCAN_ANTENNAE_ELONGATION_IN_THE_MEDIAL_TRANS_GOLGI	0.141658	0.442537	-0.518397	-1.32514	134	17	FUT8,ST6GAL1,B4GALT3,MGAT4B,B4GALT6,B4GALT2
3543	GO_NEURON_PROJECTION_GUIDANCE	0.0278087	0.19272	-0.335903	-1.32502	24	169	KAL1,SEMA3C,APBB2,ARTN,GAP43,SOS1,SPTB,SLIT1,PTPRA,CHN1,MYH10,SEMA4F,LHX3,SPTBN2,ALCAM,NRAS,GRB2,NR4A3,EPHB3,DPYSL4,APP,DCC,ETV1,SEMA6C,SPON2,CHL1,RANBP9,ETV4,TUBB3,NRCAM,VEGFA,EFNB3,EPHA4,HRAS,CRMP1,FZD3,CDK5R1,EPHA5,CDK5,PTPRO,SIAH2,BDNF,NRXN1,EGR2,B3GNT2,CSF1R,RELN,MAPK1
2057	GO_INNATE_IMMUNE_RESPONSE_ACTIVATING_CELL_SURFACE_RECEPTOR_SIGNALING_PATHWAY	0.056383	0.280429	-0.366805	-1.32471	52	92	PRKACG,TAB2,LYN,CLEC4E,PSMB7,PSMB5,UBB,PLCG2,NRAS,PSMA5,PSMB2,FBXW11,PSMB6,PSMA1,BTRC,PSME3,UBE2N,UBE2D2,HRAS,PSMC3,PRKACB,PSMD8,PSMD7,PRKCD,PAK1
2732	GO_NEGATIVE_REGULATION_OF_INFLAMMATORY_RESPONSE	0.0714286	0.314128	-0.370832	-1.32416	68	80	SMAD3,SERPINF1,NOV,NDFIP1,ADCYAP1,TYRO3,BCR,ABR,PRKCD,CX3CR1
308	BIOCARTA_WNT_PATHWAY	0.127033	0.420159	-0.471459	-1.3241	124	26	PPP2CA,AXIN1,CTNNB1,WIF1,CSNK1A1,CTBP1,BTRC,CSNK2A1,APC,CSNK1D,NLK
1703	GO_POSITIVE_REGULATION_OF_NERVOUS_SYSTEM_DEVELOPMENT	0.0106762	0.122764	-0.309409	-1.32296	8	367	TRIM32,RAB11A,WNT2,BCL6,AKAP5,MAP2K1,NME1,EPHB3,NBL1,CBLN1,PRKCI,RAPGEF1,LIG4,OPA1,CLSTN2,ARF1,CLSTN3,TMEM30A,SLITRK3,SERPINF1,PCP4,NRCAM,ADCYAP1,VEGFA,NEURL,SLITRK5,EPHA4,ETV5,ADRA2C,FAM5B,UBE2V2,PRMT5,FZD3,BAI3,CAMK1,STK25,CAPRIN1,TPBG,VLDLR,FLRT1,FKBP1B,CNR1,RASAL1,SNX3,BAI2,MARCKS,MEF2C,DBC1,NELF,BDNF,FAM5C,PAFAH1B1,ENC1,NRXN1,CPNE6,SERPINE2,SYT17,RIMS1,SYT1,CX3CL1,CUX2,RELN,CX3CR1,ITPKA,CNTN…
2937	GO_REGULATION_OF_SYSTEM_PROCESS	0.00496894	0.0858015	-0.304869	-1.3224	3	450	DRD1,CACNB4,AVPR1B,KCNMB2,HRH2,NR4A3,TACR2,SLN,ATP2A1,GTF2I,THRB,ADORA2B,HMGCR,EDN3,ANK2,FXYD7,GAL,CACNB1,AIF1,MYBPC3,CALM1,NOV,CCK,NOS2,CHRM2,CACNA1H,TNNI3K,ADCYAP1,KCND2,ATP2B1,IGF1,MGLL,CACNA1F,ADRA2C,TNFRSF21,SCN2B,ATP2A2,SLC8A2,KCNIP1,FKBP1B,GLS,KCNK1,NPPA,CACNB3,PIN1,CACNA2D1,SLC1A1,PTPRO,GRIN2A,CALM3,PDE4B,CRHBP,CACNB2,CACNG3,ADRA2A,NPY1R,KCNK3,HOPX,HTR2A,GLRX3,CXADR,SCN3B,CX3CL1,ATP2B2,TA…
4690	GO_NEUROPEPTIDE_RECEPTOR_ACTIVITY	0.106405	0.383814	-0.459881	-1.32203	102	30	TACR3,SORCS3,SSTR5,NMUR1,NPY6R,NPY5R,SSTR1,NMBR,SSTR4,GALR3,TACR2,GAL,MCHR1,NPY1R
2967	GO_DEFENSE_RESPONSE_TO_GRAM_POSITIVE_BACTERIUM	0.0815047	0.335323	-0.397657	-1.32189	77	54	PGLYRP1,HIST1H2BF,CTSG,TNFSF8,MYD88,SEH1L,APP,NOD1,HIST1H2BK,NPY,TAC1,VIP
4360	GO_ORGANELLAR_SMALL_RIBOSOMAL_SUBUNIT	0.147368	0.451118	-0.512651	-1.32178	139	18	MRPS33,MRPS18B,MRPS12,MRPS17,MRPS7,MRPS11,MRPL42
490	PID_THROMBIN_PAR1_PATHWAY	0.0991649	0.369134	-0.425537	-1.32174	94	41	SNX2,PRKCG,GNAZ,GNAI1,ROCK2,PLCB1,GNB1,PRKCD,PRKCB
993	GO_POSITIVE_REGULATION_OF_KINASE_ACTIVITY	0.00849515	0.107501	-0.306418	-1.32156	6	408	MAPK14,LMO4,MAP2K6,MAPK10,NOD1,RALB,RAPGEF1,ADORA2B,HSPH1,PRKAG2,CDC42,EDN3,SPRY2,ABI1,ADCY1,CRK,PRKAG1,MAPK11,PIH1D1,CALM1,ADCY7,ADCY2,GADD45A,PINK1,BAD,ADCYAP1,VEGFA,JTB,NEURL,PRKCZ,EPHA4,DIRAS2,HRAS,ADRA2C,PRKAR1A,HSPA5,CAMK1,CCNC,VLDLR,COPS8,CCND2,CDK5R1,PRKACB,SNCA,CDK5,MARCKS,TXN,CDK5R2,C12orf5,CALM3,PRKCD,NELL1,ADRA2A,GNG3,FGF13,HTR2A,DUSP6,PTPLAD1,PAK1,CSF1R,RELN,RASGRP1,MAPK1,PDGFRA,MMD
1439	GO_POLYOL_METABOLIC_PROCESS	0.0666667	0.305478	-0.374789	-1.32131	63	75	IMPAD1,NUDT11,PLCB3,NUDT3,PLCH2,PLCG2,DAK,SGPP1,COQ2,PLCB4,CALM1,INPP4A,TPI1,PLCB1,GOT1,NUDT4,CALM3,SYNJ1,ITPKA
5156	Mural_Vascular_Daneman_PLOS_2010	0.106014	0.383256	-0.443823	-1.32094	103	34	NR2F2,LIN7C,PLXDC1,GUCY1B3,RGS4,PDGFRA
128	KEGG_TYPE_II_DIABETES_MELLITUS	0.0909091	0.354772	-0.418662	-1.32013	85	44	SOCS3,CACNA1G,GCK,MAPK10,PRKCZ,MAPK8,MAPK9,PRKCD,MAPK1
561	REACTOME_NEF_MEDIATES_DOWN_MODULATION_OF_CELL_SURFACE_RECEPTORS_BY_RECRUITING_THEM_TO_CLATHRIN_ADAPTERS	0.148421	0.45236	-0.51157	-1.31899	140	18	ARF1,AP2M1,AP2B1,AP1S1
2354	GO_RAS_PROTEIN_SIGNAL_TRANSDUCTION	0.0490196	0.260379	-0.348928	-1.31845	44	126	SHC1,MAPKAPK5,RAB4A,NF1,BCL6,MRAS,NRAS,ARHGAP29,GRB2,MAPK14,RALB,RAPGEF1,RHOB,NCKAP1,MAPK11,AIF1,CDC42EP3,IGF1,HRAS,JUN,PLK2,ROCK2,ABI2,CDH13,GNB1,ARHGDIG,ADRA2A,G3BP2,PTPLAD1,RASGRP1
258	BIOCARTA_AKAPCENTROSOME_PATHWAY	0.151102	0.457023	-0.529766	-1.31842	143	15	PRKACG,RHOA,PPP1CA,PRKAG1,PRKACB,MAP2
707	REACTOME_REGULATION_OF_INSULIN_LIKE_GROWTH_FACTOR_IGF_ACTIVITY_BY_INSULIN_LIKE_GROWTH_FACTOR_BINDING_PROTEINS_IGFBPS	0.151102	0.457023	-0.529493	-1.31774	143	15	IGFBP3,F2,IGFALS,CTSG,PAPPA2,IGFBP2
595	REACTOME_ANTIGEN_ACTIVATES_B_CELL_RECEPTOR_LEADING_TO_GENERATION_OF_SECOND_MESSENGERS	0.13313	0.429326	-0.469154	-1.31763	130	26	CALM2,VAV1,CBL,CD79A,PIK3CD,CD79B,CD19,SOS1,LYN,SHC1,BLNK,PLCG2,GRB2,CALM1,CALM3
2657	GO_NEGATIVE_REGULATION_OF_SMOOTHENED_SIGNALING_PATHWAY	0.143757	0.445098	-0.515376	-1.31742	136	17	CD3E,BTRC,PRKACB,SERPINE2
208	BIOCARTA_FAS_PATHWAY	0.11157	0.393737	-0.458203	-1.31721	107	30	ARHGDIB,JUN,MAPK8,MAP2K4,PAK1
652	REACTOME_EGFR_DOWNREGULATION	0.144913	0.447478	-0.490331	-1.31718	140	21	CLTC,GRB2,CDC42,SPRY2,EPS15,AP2M1,AP2B1
77	KEGG_P53_SIGNALING_PATHWAY	0.0900424	0.353259	-0.38824	-1.31639	84	60	BBC3,CDK2,CASP9,GADD45B,RCHY1,RRM2,TP53I3,CYCS,GADD45A,IGF1,BID,CCND2,RPRM,CCNG2
672	REACTOME_REGULATION_OF_ORNITHINE_DECARBOXYLASE_ODC	0.0909091	0.354772	-0.417454	-1.31632	85	44	PSMB7,PSMB5,PSMA5,PSMB2,PSMB6,PSMA1,OAZ1,PSMC3,OAZ2,PSMD8,PSMD7,AZIN1
4794	GO_THREONINE_TYPE_PEPTIDASE_ACTIVITY	0.14834	0.45236	-0.500585	-1.3163	142	19	PSMB7,PSMB5,PSMA5,PSMB2,PSMB6,PSMA1,TASP1
3043	GO_NEGATIVE_REGULATION_OF_HORMONE_SECRETION	0.0775595	0.326889	-0.381209	-1.31563	74	65	PARK2,RAB11FIP3,GCK,TACR2,HMGCR,NOV,ADRA2C,FKBP1B,CRHBP,ADRA2A,NPY1R,CRH
3785	GO_OSTEOCLAST_DIFFERENTIATION	0.135163	0.431567	-0.468444	-1.31563	132	26	PAFAH1B1,TFRC,CSF1R
1454	GO_TRANSMISSION_OF_NERVE_IMPULSE	0.094984	0.36144	-0.414711	-1.31339	88	45	DRD5,CLCN1,SCN5A,CACNG2,CACNG4,KCNMB4,CNTNAP2,CHRM5,DRD1,CACNB4,KCNMB2,GRM7,SCN3A,NRCAM,KCND2,GPR88,FKBP1B,PAFAH1B1,CACNG3,SCN2A
2333	GO_INNATE_IMMUNE_RESPONSE_IN_MUCOSA	0.152151	0.458775	-0.526941	-1.31139	144	15	HIST1H2BG,APOA4,HIST1H2BF,NOS2,HIST1H2BK
2595	GO_REGULATION_OF_NEUROBLAST_PROLIFERATION	0.149899	0.454986	-0.476651	-1.31134	148	23	VEGFA,FZD3,CX3CL1,CX3CR1
3919	GO_POSITIVE_REGULATION_OF_NEURON_APOPTOTIC_PROCESS	0.100211	0.371133	-0.420186	-1.31092	94	42	BAX,CASP3,TFAP2A,SRPK2,EPHA7,BBC3,CASP9,CTNNB1,GRIK5,PARK2,CDC34,NF1,CDC42,ATF2,UBE2M,JUN,CDK5R1,CDK5,PIN1
4427	GO_TRANS_GOLGI_NETWORK_TRANSPORT_VESICLE	0.149899	0.454986	-0.476491	-1.3109	148	23	NCALD,NRGN,AP1S1
2529	GO_AMINO_ACID_TRANSPORT	0.0651014	0.303994	-0.360838	-1.31086	60	95	NF1,NFKBIE,CACNB4,SLC36A1,OCA2,SLC6A15,SLC1A5,SLC17A5,PRAF2,SERINC3,BZRAP1,APBA1,SLC1A6,SLC25A22,UNC13B,PPFIA2,GLS,SLC1A1,SLC17A7,GRM2,STX1A,RIMS1,SYT1
4835	GO_NUCLEOSIDE_TRIPHOSPHATASE_REGULATOR_ACTIVITY	0.0254925	0.185377	-0.321512	-1.30976	21	235	ARHGAP10,ADPRH,GRPEL1,AXIN1,STARD8,ARHGAP32,RHOH,DOCK2,RGS16,RGS14,ITGB1BP1,ARHGEF15,ARHGAP33,DNAJB1,CHN2,GIT1,SOS1,GDI2,PFN1,AGFG1,ADAP1,ARAP3,CHN1,ARHGDIA,RAB3GAP2,SRGAP2,WASL,NCKAP1L,BAG1,RAB4A,PDE6D,NF1,SRGAP3,ALS2CL,SMAP1,RABEP1,ARHGAP29,ALDH1A1,AGAP2,IPO5,HSPH1,DNAJC24,RGS6,RIC8A,RIC8B,MYBPC3,KALRN,CDC42EP3,ARHGDIB,ARFGEF1,RAP1GDS1,RGS17,RUNDC3A,JUN,RGS12,BAI3,BCR,RGS7,ABR,THY1,CHM,DGKI,RAS…
4989	GO_MACROMOLECULE_TRANSMEMBRANE_TRANSPORTER_ACTIVITY	0.152083	0.458775	-0.518633	-1.30963	145	16	TIMM17A,TOMM70A,SEC61G,TOMM22,TFRC
2170	GO_NEGATIVE_REGULATION_OF_HEART_CONTRACTION	0.154002	0.460668	-0.479827	-1.30918	151	22	ATP2A2,FKBP1B,TAC1
4920	GO_QUATERNARY_AMMONIUM_GROUP_BINDING	0.11272	0.394825	-0.422029	-1.30913	108	40	APOC1,CHRNB2,CHRNB3,HTR3B,CHRND,CHRNA3,GPR12,CHRNA2,APOA4,NF1,CHRNB1,CETP,BCHE,RASGRP1
1133	GO_MUSCLE_TISSUE_DEVELOPMENT	0.020339	0.168556	-0.323076	-1.30892	17	220	NF1,WNT2,FOXH1,ACVR1,ATG5,NR2F2,EGLN1,FKBP1A,MEF2D,MAPK14,SIK1,P2RX2,CDC42,COPS2,EEF2,TCAP,MYBPC3,SORBS2,VEGFA,NEURL,CTSB,EGR1,KCNAB1,PRKAR1A,WNT10B,NPPA,HLF,CDK5,MARCKS,FHL2,MEF2C,RBP4,ZNF238,EGR2,CXADR,FOS,CSF1R,HOMER1,PDGFRA
3548	GO_REGULATION_OF_PROTEIN_SERINE_THREONINE_KINASE_ACTIVITY	0.00972053	0.116528	-0.304338	-1.30763	7	395	PKMYT1,LYN,GADD45B,MAP3K9,ANAPC10,MAS1,PDE6G,SHC1,DUSP7,MAPKAPK5,KIDINS220,SPRED2,NF1,HIPK3,UBB,DUSP5,NR2F2,MAP2K1,MAP4K1,UBE2C,MST1,MAPK14,MAP2K6,MAPK10,NOD1,RALB,RAPGEF1,ADORA2B,PRKAG2,HMGCR,EDN3,SPRY2,CRK,MAPK11,PIH1D1,CALM1,CDK7,GADD45A,CKS2,VEGFA,PPP2R1A,TRIB1,EPHA4,DIRAS2,DUSP8,HRAS,ADRA2C,PRKAR1A,CAMK1,CCNC,COPS8,CCND2,CDK5R1,CDKN2D,DUSP14,APC,SNCA,MARCKS,CDK5R2,DUSP3,CALM3,PRKCD,NELL1,ADR…
4743	GO_GAMMA_TUBULIN_BINDING	0.157895	0.467219	-0.50711	-1.30749	149	18	LYN,B9D2,NME1,DIXDC1,PDE4B,NDN,TUBGCP4
2922	GO_ACTION_POTENTIAL	0.0735751	0.318632	-0.365651	-1.30694	70	81	DRD1,CACNB4,KCNMB2,ANK2,SCN3A,NRCAM,CACNA1H,KCND2,CACNA1F,SCN2B,GPR88,YWHAH,FKBP1B,CACNA2D1,CACNB2,SCN3B,FGF12,SCN2A
3996	GO_POSITIVE_REGULATION_OF_PHOSPHATASE_ACTIVITY	0.156028	0.464308	-0.478502	-1.30557	153	22	CALM1,SMAD3,MEF2C,CALM3
3238	GO_REGULATION_OF_RHODOPSIN_MEDIATED_SIGNALING_PATHWAY	0.150101	0.455331	-0.473373	-1.30555	147	24	RHO,CALM2,GNAT1,CNGA1,FNTB,GUCA1A,METAP1,PDE6G,PDE6A,CALM1,CALM3,PPEF1
2499	GO_PALLIUM_DEVELOPMENT	0.0579869	0.284858	-0.344141	-1.30554	52	129	MAS1,SRGAP2,CNTNAP2,NF1,DRD1,AKAP5,NR4A3,NME1,CYP17A1,LAMB1,RTN4,NEUROD6,LHX6,BAD,DCX,DIXDC1,HTR5A,VLDLR,CDK5R1,EPHA5,BTBD3,SRD5A1,CDK5,PLCB1,CDK5R2,NPY,PAFAH1B1,FGF13,RELN,CX3CR1
2242	GO_PHAGOSOME_MATURATION	0.12333	0.414822	-0.456896	-1.30487	119	29	ATP6V0C,ATP6V0A1,ATP6V1G2,ATP6V1A,ATP6V0B,CORO1A,ATP6V1C1,ATP6V0D1
10	KEGG_PURINE_METABOLISM	0.0555556	0.278979	-0.342384	-1.3036	50	132	POLR2K,ADCY6,ENTPD1,NME5,IMPDH1,AMPD1,PDE4C,GUCY1A2,PDE11A,POLD1,ADCY10,NUDT2,NPR1,PDE1C,CANT1,ALLC,ADA,ENTPD4,APRT,PDE4D,PDE1B,ADCY3,PRPS1L1,ADSL,POLE,POLR3D,GUCY1A3,POLR2G,PDE3B,PDE6G,RRM2,POLR1D,PDE7B,PDE6D,PDE6A,ITPA,POLR2D,NME1,ADCY1,ADCY7,ADCY2,POLE3,POLR2E,ADSS,DCK,NME7,POLR3K,PRPS2,PRPS1,PDE2A,PDE4B,GUK1,GUCY1B3
2048	GO_DETECTION_OF_TEMPERATURE_STIMULUS	0.157292	0.466454	-0.516164	-1.3034	150	16	HTR2A,ANO3
2428	GO_CARDIAC_MUSCLE_CELL_DIFFERENTIATION	0.0954401	0.36144	-0.380199	-1.30219	89	63	ACVR1,ATG5,SIK1,TCAP,SORBS2,VEGFA,NPPA,FHL2,MEF2C,CXADR,PDGFRA
2843	GO_POSITIVE_REGULATION_OF_GLYCOPROTEIN_METABOLIC_PROCESS	0.156348	0.464992	-0.509268	-1.3018	148	17	RAB1A,ARFGEF1,IGF1,PLCB1
4236	GO_SECRETORY_VESICLE	0.0131737	0.137683	-0.306424	-1.30169	10	349	APLP2,SPTBN2,SERPINA4,CTSG,C7orf68,RAB4A,GCK,KLK5,FLOT2,GAD2,DLG4,APP,OGT,CDC42,TOR1A,DMXL2,GAL,TRIM36,SLC17A5,SCAMP1,RAB5A,COPS5,DLD,VEGFA,CA4,IGF1,APBA1,GRIA1,PTPRN2,VTI1B,SYT11,CDK16,DGKI,TMED2,SYT5,SLC30A3,SNCA,SYNGR3,DNM1L,RAB6A,GABRA2,GRIN2A,COPS4,PDE4B,MYO5A,SCG2,SLC17A7,CRHBP,ATP6V0D1,PTPRN,NPY1R,SERPINE2,SYT17,SYN2,STX1A,ARC,CXADR,SCG3,SYT1
3604	GO_PURINE_CONTAINING_COMPOUND_METABOLIC_PROCESS	0.0165877	0.152501	-0.308195	-1.30043	13	326	BHMT,ADSL,NDUFS3,CYC1,ALDOA,PFKFB1,NDUFA9,PFKM,ATP5C1,ATP5G1,PANK2,NPPB,NADK,NDUFB11,ATP5J2,GUCY1A3,ATP5B,COX8A,NDUFA10,MPP2,COX7C,PDE3B,PDE7B,CASK,PPCS,PTHLH,GCK,PDE6A,ITPA,CACNB4,SURF1,CAT,NDUFB3,AOX1,NDUFA6,UQCR11,SLC2A9,DLG2,NDUFS2,COX10,UQCRC2,DLG4,NME1,PANK3,STOML2,HSPA1A,ATP5A1,PRKAG2,NDUFAF1,HMGCR,NDUFB6,ADCY1,COX7B,NDUFA5,CYCS,NDUFC2,ATP6V0A1,ADCY7,NDUFA4,ADCY2,NDUFAB1,NDUFB5,NDUFS4,DLD,…
516	PID_ALPHA_SYNUCLEIN_PATHWAY	0.116684	0.403238	-0.439902	-1.30026	113	33	HCK,PPP2R5D,LYN,PARK2,GRK5,FKBP1A,TOR1A,CSNK2A1,BAD,SNCA,PRKCD,MAPK1
143	KEGG_PATHWAYS_IN_CANCER	0.0153483	0.148396	-0.309226	-1.30005	12	305	WNT2,CCDC6,PLCG2,EGLN1,NRAS,MAP2K1,GRB2,BIRC2,COL4A1,MAPK10,RALB,DCC,CDC42,CTNNA2,LAMB1,PRKCG,CYCS,HSP90B1,CRK,CTBP1,SMAD3,NOS2,BAD,VEGFA,AKT3,IGF1,HRAS,JUN,TRAF5,FZD3,BCR,BID,WNT10B,TPM3,MAPK8,MAPK9,APC,WNT8B,FGF14,FGF13,FOS,PRKCB,CSF1R,FGF12,MAPK1,PDGFRA
1764	GO_ANATOMICAL_STRUCTURE_ARRANGEMENT	0.161595	0.471903	-0.52232	-1.29989	153	15	PLXNA3,NRP1,DAB1,TFAP2A,HOXB2,HOXB1,HSPA5,EGR2
781	REACTOME_LYSOSOME_VESICLE_BIOGENESIS	0.153135	0.459626	-0.483765	-1.29954	148	21	ARF1,M6PR,HSPA8,AP1S1
407	PID_TXA2PATHWAY	0.0982236	0.367751	-0.390642	-1.29857	93	54	ARR3,HCK,RHOA,LYN,RAB11A,ARRB2,MAPK14,PRKCG,MAPK11,PRKCZ,GNB1,PRKCD,GNB5,PRKCB
125	KEGG_PROGESTERONE_MEDIATED_OOCYTE_MATURATION	0.0858325	0.345404	-0.370602	-1.29855	82	73	BRAF,ADCY3,CDK2,CCNA1,PRKACG,PKMYT1,ANAPC10,PDE3B,CDC27,MAP2K1,MAPK14,MAPK10,ADCY1,MAPK11,ADCY7,ADCY2,AKT3,IGF1,RPS6KA3,PRKACB,GNAI1,MAPK8,MAPK9,MAPK1
3440	GO_CEREBELLAR_CORTEX_FORMATION	0.161826	0.472168	-0.493664	-1.2981	155	19	MAP2K1,CBLN1,CDK5,NRXN1,ATP2B2
2135	GO_NEGATIVE_REGULATION_OF_BLOOD_CIRCULATION	0.116208	0.401863	-0.436018	-1.29771	113	34	ATP2A2,FKBP1B,CX3CL1,TAC1
2349	GO_REGULATION_OF_ERK1_AND_ERK2_CASCADE	0.0257848	0.1863	-0.32376	-1.29763	22	196	BMP2,GCNT2,NPTN,CCL4,FRS2,TRPV4,HTR2C,IL1B,RPS6KA6,PTEN,CCL25,LGALS9,CCL19,LIF,PLA2G2A,CCL20,PDGFD,DUSP1,EPHA7,CIB1,EPOR,EDNRA,BRAF,CCL15,CCL24,CCL13,RGS14,ITGB1BP1,ATP6AP1,MIF,CCL14,ATF3,TEK,LYN,CCL2,GPR183,CCL11,ARRB2,ERBB4,NOD1,RAPGEF1,HMGCR,SPRY2,RANBP9,SPRY4,ADCYAP1,VEGFA,PRKCZ,HRAS,FAM59A,JUN,PRMT5,PIN1,C3,DUSP3,PTPRR,HTR2A,DUSP6,CSF1R,CX3CL1,RASGRP1,PDGFRA
4198	GO_INTRINSIC_COMPONENT_OF_MITOCHONDRIAL_OUTER_MEMBRANE	0.160417	0.470386	-0.513659	-1.29707	153	16	BNIP3,PINK1,TOMM22,GDAP1
3620	GO_NEGATIVE_REGULATION_OF_ION_TRANSPORT	0.0668824	0.305478	-0.351094	-1.29674	61	106	OPRL1,AKAP5,FKBP1A,SLN,PLCB4,CALM1,GRM7,ADCYAP1,KCNAB1,FKBP1B,CNR1,SNCA,CALM3,GNB5,ADRA2A,SERPINE2,HTR2A,FGF12,VIP
3458	GO_CELL_MORPHOGENESIS_INVOLVED_IN_NEURON_DIFFERENTIATION	0.0199297	0.166292	-0.310434	-1.29629	16	289	SEMA4F,LHX3,SPTBN2,MAPK8IP2,KIDINS220,DCLK1,ALCAM,CTNND2,NRAS,GRB2,NR4A3,DLG4,LRFN4,EPHB3,SEMA4A,APP,DCC,ETV1,CDH11,STMN1,SEMA6C,SPON2,CHL1,ADCY1,RANBP9,CTNNA2,ETV4,SLITRK3,TUBB3,CCK,NRCAM,VEGFA,SLITRK5,EFNB3,DCX,NR4A2,EPHA4,HRAS,CRMP1,FZD3,VLDLR,CDK5R1,EPHA5,BTBD3,ULK2,CDK5,MEF2C,PTPRO,SIAH2,PPP3CB,BDNF,PAFAH1B1,NRXN1,EGR2,B3GNT2,NDN,PAK1,CSF1R,ATP2B2,RELN,MAPK1,MAP2
3039	GO_LONG_TERM_SYNAPTIC_POTENTIATION	0.121305	0.412474	-0.430376	-1.29629	118	35	PRKCZ,SLC8A2,PLK2,SNCA,GRIN2A,SERPINE2,RIMS1,RELN,MAPK1,CRH
348	PID_BCR_5PATHWAY	0.100213	0.371133	-0.382057	-1.29524	93	61	SOS1,NFKBIB,LYN,SHC1,BLNK,PLCG2,MAP2K1,MAP4K1,GRB2,MAPK14,CSNK2A1,HRAS,JUN,MAPK8,PPP3CB,FOS,MAPK1
164	KEGG_HYPERTROPHIC_CARDIOMYOPATHY_HCM	0.0831601	0.338876	-0.366905	-1.29513	79	76	SGCA,CACNG4,MYL3,CACNA2D3,CACNB4,TPM4,ITGA5,PRKAG2,PRKAG1,CACNB1,MYBPC3,ITGA9,IGF1,CACNA1F,ATP2A2,TPM3,CACNB3,CACNA2D1,ACTB,CACNB2,CACNG3
859	REACTOME_CGMP_EFFECTS	0.159496	0.469878	-0.506309	-1.29424	151	17	PDE1B,PRKG2,PDE3B,KCNMB4,PDE6G,PDE6A,KCNMB2,PDE2A
848	REACTOME_SIGNAL_TRANSDUCTION_BY_L1	0.122825	0.41403	-0.437851	-1.2942	119	33	MAP2K1,ITGA5,ITGA9,CSNK2A1,RPS6KA3,AP2M1,AP2B1,PAK1,MAPK1
4856	GO_CALMODULIN_DEPENDENT_PROTEIN_KINASE_ACTIVITY	0.162978	0.473473	-0.470218	-1.29364	161	23	CAMK2A,DCX,CAMK1,CAMK4,CAMKK2,ITPKA
421	PID_MTOR_4PATHWAY	0.101677	0.373105	-0.383331	-1.29325	96	58	NRAS,MAP2K1,FBXW11,EEF2,CYCS,BNIP3,EIF4EBP1,MAPKAP1,PRR5,HRAS,RRAGB,YWHAH,YWHAZ,ULK2,EIF4E,MAPK1
3202	GO_NEGATIVE_REGULATION_OF_STRESS_ACTIVATED_PROTEIN_KINASE_SIGNALING_CASCADE	0.120619	0.41133	-0.424696	-1.29272	116	37	PARK2,HIPK3,HSPH1,DACT1,PINK1,DUSP3,PAFAH1B1,DNAJA1,MAPK8IP1
2357	GO_REGULATION_OF_CALCIUM_ION_TRANSPORT	0.0380739	0.229109	-0.326546	-1.29184	33	175	TRIM27,TMEM110,LYN,CCL2,PTGS2,IL13,HAP1,CACNA2D3,CASK,OPRL1,ATG5,ARRB2,PLCG2,DRD1,CACNB4,AKAP5,FKBP1A,SLN,P2RX2,CAMK2A,ANK2,CACNB1,TMEM66,CALM1,IGF1,P2RX5,CORO1A,THY1,FKBP1B,NPPA,SNCA,CACNB3,CACNA2D1,JPH3,CALM3,PDE4B,MYO5A,CACNB2,GNB5,ADRA2A,FGF14,ATP2B2,HOMER1,CRH
3713	GO_STRESS_ACTIVATED_PROTEIN_KINASE_SIGNALING_CASCADE	0.0809969	0.335086	-0.358069	-1.29123	77	88	MAP3K9,RBM4,MAPK8IP2,UBB,MAP4K1,MAPK14,MAPK10,NOD1,ADORA2B,FBXW11,BTRC,TRIB1,MAPK8,MAPK9,FGF14,MAP2K4,MAPK8IP1,PTPLAD1,FGF12
764	REACTOME_G_ALPHA1213_SIGNALLING_EVENTS	0.110526	0.392467	-0.381593	-1.2906	104	59	RHOB,CDC42,KALRN,GNG7,GNG4,ABR,ROCK2,ARHGEF9,GNB1,GNB5,GNG3,RASGRF1
2718	GO_REGULATION_OF_CGMP_METABOLIC_PROCESS	0.154959	0.462609	-0.45708	-1.29046	149	27	GUCY1A2,NPR1,WNT5A,GUCA1A,GUCA2A,GUCY1A3,ADORA2B,NOS2,VEGFA,RUNDC3A,HPCA
3467	GO_MYOTUBE_CELL_DEVELOPMENT	0.163694	0.473473	-0.504465	-1.28953	155	17	ACTA1,SMYD3,P2RX2,IGF1,WNT10B,HOMER1
4732	GO_METALLOENDOPEPTIDASE_ACTIVITY	0.0856844	0.345197	-0.359456	-1.28914	81	85	ADAMTS2,MMP9,MMP12,MMP2,ADAM18,ADAM19,MMP11,RCE1,ADAM29,MMP8,ADAM30,PMPCA,MIPEP,MMP14,BMP1,ADAM28,KEL,ADAM9,MEP1A,UQCRC1,FAP,ADAM15,ADAM22,MBTPS2,MME,ADAMTS12,MMP19,MMP26,ADAMTS3,ECE2,IDE,MEP1B,KLK7,YME1L1,PITRM1,ADAMTS6,UQCRC2,MMP17,PAPPA2,ADAM11,ADAM5P,ADAMTS8,ADAM21,ADAM23
1962	GO_HYPOTHALAMUS_DEVELOPMENT	0.158273	0.467754	-0.479456	-1.28796	153	21	ESR2,NRP1,BAX,RAX,NR0B1,HAP1,PROP1,SRD5A1,CRH
350	PID_RHOA_PATHWAY	0.110994	0.393358	-0.410978	-1.28733	104	43	MAP2K6,CDC42,ATF2,PRKCZ,JUN,PARD6A,PIP5K1C,MAPK8,ROCK2,PIP5K1B,MAP2K4,FOS
4956	GO_TRANSMEMBRANE_RECEPTOR_PROTEIN_PHOSPHATASE_ACTIVITY	0.163694	0.473473	-0.503552	-1.28719	155	17	PTPRA,PTPRF,PTPRG,PTPRN2,PTPRO,PTPRR
1064	GO_RESPONSE_TO_ETHANOL	0.0664488	0.305478	-0.340394	-1.28683	60	127	USP46,CCL2,LCT,IL13,SPI1,HMGCS2,SPTBN2,POLB,GLRA2,DRD1,CAT,BIRC2,AACS,HMGCR,EEF2,ST6GAL1,ADCY7,BAD,ADCYAP1,EIF4EBP1,CTSB,OXCT1,ATP5G3,CNR1,RBP4,GRIN2A,CRHBP,PENK,CRH
2862	GO_POSITIVE_REGULATION_OF_INNATE_IMMUNE_RESPONSE	0.032147	0.205964	-0.320492	-1.28621	27	205	HCK,PVRL2,PRKACG,TRAF3,CD180,TAB2,POLR3D,LYN,PGLYRP1,CLEC4E,PSMB7,PSMB5,UBB,PLCG2,NRAS,BIRC2,MYD88,PSMA5,ITGAM,MAP2K6,PSMB2,NOD1,FBXW11,HSP90B1,LGMN,PSMB6,PSMA1,BTRC,PSME3,UBE2N,UBE2D2,CTSB,HRAS,RPS6KA3,PSMC3,UBE2D3,UBE2K,PRKACB,PSMD8,PSMD7,PRKCD,PAK1,RFTN1,RASGRP1
4577	GO_AMINO_ACID_BINDING	0.0786164	0.329997	-0.358424	-1.2862	74	86	GAD1,GFPT1,GRM7,NOS2,GLRB,PIN1,MARCKS,SLC1A1,CPNE6,HSPA8,SYT1,RASGRP1
112	KEGG_B_CELL_RECEPTOR_SIGNALING_PATHWAY	0.0955807	0.361526	-0.370638	-1.28588	92	68	BLNK,NFKBIE,PLCG2,NRAS,MAP2K1,GRB2,AKT3,HRAS,JUN,PPP3R1,PPP3CB,FOS,PRKCB,MAPK1
3106	GO_NEGATIVE_REGULATION_OF_CALCIUM_ION_TRANSPORT	0.110994	0.393358	-0.410511	-1.28586	104	43	CAV3,TRIM27,PTGS2,OPRL1,FKBP1A,SLN,CALM1,FKBP1B,CALM3,GNB5,ADRA2A
2301	GO_POSITIVE_REGULATION_OF_PHOSPHOLIPID_METABOLIC_PROCESS	0.125773	0.418494	-0.422318	-1.28549	121	37	KIT,XBP1,TEK,LYN,ERBB4,STOML2,CDC42,APOC2,FABP3,PRKCD,HTR2A,PDGFRA
4735	GO_CAMP_BINDING	0.164743	0.475709	-0.502651	-1.28489	156	17	PRKAR1A,PDE2A,RAPGEF4,PDE4B
4412	GO_DNA_DIRECTED_RNA_POLYMERASE_III_COMPLEX	0.165792	0.476607	-0.516206	-1.28468	157	15	POLR3D,POLR1D,POLR2E,POLR3K
4663	GO_TRANSFERASE_ACTIVITY_TRANSFERRING_HEXOSYL_GROUPS	0.0659341	0.303994	-0.335153	-1.28457	59	136	HEXA,STT3A,FUT9,EXTL1,FUT3,GALNT2,FUT8,B4GALNT1,EXTL3,B3GNT4,B3GNT3,OGT,DDOST,B4GALT3,DPM2,ALG3,MGAT4B,XYLT1,GALNT14,GALNT1,B4GALT6,B3GAT1,B4GALT2,LARGE,B3GALNT1,TUSC3,B3GNT2
150	KEGG_THYROID_CANCER	0.136691	0.434298	-0.449652	-1.28418	132	29	BRAF,TFG,CTNNB1,CCDC6,NRAS,MAP2K1,HRAS,TPM3,MAPK1
493	PID_RAC1_REG_PATHWAY	0.137397	0.436004	-0.446647	-1.28399	132	30	VAV1,ARHGAP1,TRIO,ARHGAP17,ARHGEF7,ELMO1,DEF6,DOCK2,CHN2,SOS1,CHN1,ARHGDIA,ARHGEF2,ABI1,KALRN,RAP1GDS1,BCR,ABR,RASGRF1
1655	GO_MICROTUBULE_NUCLEATION	0.165792	0.476607	-0.515493	-1.2829	157	15	CLASP2,RANBP9,CSNK1D,TUBGCP4
3314	GO_NEGATIVE_REGULATION_OF_PHOSPHORYLATION	0.0216086	0.173508	-0.302131	-1.28286	17	348	PRDX3,ZC3H12A,LYN,GADD45B,NCK2,ANAPC10,SOCS3,MAS1,KIRREL,PARK2,DUSP7,SPRED2,NF1,HIPK3,DUSP5,NR2F2,SMYD3,DRD1,UBE2C,COX11,OGT,RAPGEF1,HSPH1,DACT1,PRKAG2,HMGCR,SPRY2,RANBP9,CALM1,SMAD3,PCP4,SPRY4,GADD45A,PINK1,PRKCZ,PPP2R1A,UBE2B,TRIB1,DUSP8,JUN,PARD6A,PRKAR1A,FLRT1,PRNP,THY1,CDKN2D,DUSP14,APC,SNCA,LRRTM4,PIN1,PPP1R1A,DUSP3,PPP5C,C12orf5,CALM3,PRKCD,PAFAH1B1,PID1,PKIG,PTPRR,CAMK2N1,GMFB,DNAJA1,TRIB…
1016	GO_REGULATION_OF_CELL_ACTIVATION	0.0170524	0.154188	-0.298563	-1.28072	13	389	F2,CLC,CD3G,TEC,CD2,FOXP3,HLA-DOA,MIF,DHPS,PVRL2,SOS1,CTNNB1,GLMN,SAMSN1,FOXN1,XBP1,TNFRSF4,IL13RA2,ZC3H12A,LYN,CCL2,NCK2,PGLYRP1,LST1,IL13,GPR183,IHH,IRF1,CLCF1,IL23A,HLA-DMB,NCKAP1L,CD3E,BCL6,IDO1,FLOT2,GRB2,NR4A3,TNFRSF13B,LMO4,CLPTM1,ADORA2B,SNX4,HSPH1,CDC42,GAL,IGFBP2,AIF1,NDFIP1,TRBC1,BAD,PRKCZ,MAPKAP1,EFNB3,TYRO3,IGF1,PRR5,PRKAR1A,TNFRSF21,BCR,ABR,PRNP,CORO1A,THY1,CNR1,C12orf4,SNCA,CD47,ME…
1522	GO_NEGATIVE_REGULATION_OF_PEPTIDE_SECRETION	0.124217	0.41618	-0.412312	-1.28066	118	41	HMGCR,NOV,FKBP1B,CRHBP,ADRA2A,CRH
3471	GO_KERATINIZATION	0.164271	0.474878	-0.481049	-1.28022	159	20	IVL,EVPL,KRT17,SPRR3,CDC42,CYP26B1
3918	GO_CELL_CELL_ADHESION_VIA_PLASMA_MEMBRANE_ADHESION_MOLECULES	0.0653595	0.303994	-0.336142	-1.27984	59	132	DAB1,PCDHGA9,PIK3CB,CLDN14,NPTN,CDH3,DSC1,PCDHA3,PCDHA10,SDK2,DCHS2,ATP2C1,CDH16,ODZ3,CLDN9,CLDN6,DCHS1,PCDHB6,PCDHGB5,DSCAM,CDH22,PVRL2,CDH9,CLDN17,PCDHB12,CLDN15,SMAGP,ALCAM,ITGA5,CBLN1,CDH12,PCDHB13,CDH11,CDH10,CLSTN2,CLSTN3,RIC8A,CDH13,CD200,CDH8,NRXN1,CXADR,PCDH8
2339	GO_REGULATION_OF_CALCIUM_ION_IMPORT	0.0882353	0.351112	-0.357835	-1.27974	83	84	CXCL9,F2,CTNNB1,CAV3,TRIM27,LYN,CCL2,IL13,HAP1,CASK,ATG5,DRD1,FKBP1A,SLN,ANK2,CALM1,CORO1A,THY1,FKBP1B,SNCA,JPH3,CALM3,MYO5A,HOMER1,CRH
1285	GO_AMIDE_TRANSPORT	0.0910973	0.355045	-0.35904	-1.27903	87	79	TACR2,EDN3,PCLO,GAL,RAB1A,AQP9,SMPD3,PTPRN2,CDK16,FKBP1B,RAPGEF4,MYO5A,PTPRN,VIP
275	BIOCARTA_MAL_PATHWAY	0.173237	0.486151	-0.485912	-1.27771	166	19	RHOA,ACTA1,MAP2K1,CDC42,HRAS,MAPK8,MAPK1
3047	GO_RESPONSE_TO_VITAMIN_E	0.16894	0.481102	-0.513365	-1.27761	160	15	CAT,BECN1,FKBP1B,HMGCS1
136	KEGG_AMYOTROPHIC_LATERAL_SCLEROSIS_ALS	0.118947	0.408219	-0.400231	-1.27739	112	46	CAT,PRPH,MAPK14,MAP2K6,CYCS,MAPK11,RAB5A,BAD,GRIA1,BID,PPP3R1,GRIN2A,PPP3CB
2771	GO_POSITIVE_REGULATION_OF_PEPTIDYL_THREONINE_PHOSPHORYLATION	0.168186	0.480546	-0.467975	-1.27685	165	22	PRKAG2,CALM1,UBE2K,CALM3,MAPK1
1295	GO_SENSORY_PERCEPTION_OF_MECHANICAL_STIMULUS	0.0754923	0.322371	-0.343635	-1.27647	68	112	P2RX2,THRB,SPRY2,TIMM8B,GRM7,PGAP1,IGF1,HOMER2,SOBP,CDKN2D,CRYM,SERPINE2,HTR2A,ATP2B2,GABRB3,GABRA5
3338	GO_POSITIVE_REGULATION_OF_LIPASE_ACTIVITY	0.110063	0.39136	-0.378148	-1.27577	104	58	APOC2,PRKCZ,MARCKS,PRKCD,HTR2A,HPCA,PDGFRA
4851	GO_ION_CHANNEL_BINDING	0.0874089	0.349742	-0.352789	-1.27539	83	90	USP10,ANK2,TCAP,CALM1,KCNAB1,AP2M1,YWHAH,PRNP,FKBP1B,CALM3,PDE4B,STX1A,FGF13,SCN3B,FGF12,HOMER1
2087	GO_RESPONSE_TO_ALKALOID	0.0691548	0.30834	-0.336691	-1.27441	62	128	PRKCG,AIF1,BAD,IGF1,BCHE,CNR1,KCNK1,SNCA,CDK5,PPP5C,CRHBP,HTR2A,PENK,TAC1,HOMER1,CRH
3324	GO_REGULATION_OF_SYNAPTIC_TRANSMISSION_GABAERGIC	0.156504	0.465187	-0.453761	-1.27439	153	26	PRKCE,PTEN,HTR1B,SLC6A1,NPY5R,USP46,HAP1,CA7,NF1,CNR1,PLCL2,TAC1
1667	GO_POSITIVE_REGULATION_OF_PROTEIN_OLIGOMERIZATION	0.173137	0.486151	-0.498432	-1.2741	164	17	IDE,BBC3,CCK,BID
1517	GO_REGULATION_OF_HORMONE_LEVELS	0.0193939	0.164063	-0.295932	-1.27393	15	399	SLC16A2,SLC22A1,ALDH1A1,TACR2,AACS,CYP17A1,SNX4,HMGCR,EDN3,CRABP1,ENSA,PCLO,SOX4,CYP26A1,GAL,GPR27,NOV,NOS2,CACNA1H,RAB1A,BAD,ADCYAP1,OXCT1,DIO2,SMPD3,ADRA2C,SLC25A4,PTPRN2,CDK16,ATP6AP2,EPHA5,ARNTL,CYP1B1,SRD5A1,FKBP1B,CNR1,BRP44,CRYM,MARCKS,RBP4,RAPGEF4,PPP3CB,MYO5A,CRHBP,NRXN1,PTPRN,ADRA2A,CYP26B1,NPY1R,STX1A,HTR2A,NNAT,TAC1,CRH,VIP,NMU
840	REACTOME_POST_TRANSLATIONAL_PROTEIN_MODIFICATION	0.0641593	0.301381	-0.332074	-1.27382	57	139	MUC5B,GMPPB,C1GALT1,PLAUR,MUC6,EDEM3,DOLPP1,MGAT1,SEC23A,MGAT3,F9,B3GNTL1,ST8SIA3,MAN1A2,F2,FURIN,DHPS,PIGF,STT3A,ARSA,ARSE,GALNT2,GGCX,FUT8,PIGL,PMM1,GPAA1,B3GNT4,B3GNT3,F7,ST6GAL1,STS,DDOST,MCFD2,PGAP1,PDIA3,B4GALT3,DPM2,ALG3,MAN1A1,MGAT4B,GALNT14,GALNT1,B4GALT6,B4GALT2,TUSC3,B3GNT2
2591	GO_REGULATION_OF_LYMPHOCYTE_DIFFERENTIATION	0.0737885	0.318632	-0.344244	-1.27365	66	110	GLI3,IL12RB1,KIAA0922,INPP5D,ZEB1,RNF41,CD27,IL1B,IL7R,LGALS9,CCL19,INHA,AP3D1,ADA,CD80,CD46,FOXJ1,PPP2R3C,CD2,FOXP3,HLA-DOA,SOS1,FOXN1,XBP1,PGLYRP1,IHH,IRF1,IL23A,NCKAP1L,BCL6,CLPTM1,NDFIP1,BAD,PRKCZ,CAMK4,CYP26B1,EGR3,RASGRP1
2040	GO_ENERGY_DERIVATION_BY_OXIDATION_OF_ORGANIC_COMPOUNDS	0.0461192	0.254395	-0.32124	-1.27336	40	179	NDUFS3,ETFA,CYC1,NDUFA9,PFKM,PANK2,OXA1L,NDUFB11,COX8A,NDUFA10,COX7C,DLST,GCK,UBB,SURF1,PPP1CA,CAT,NDUFB3,NDUFA6,UQCR11,NDUFS2,IDH2,COX10,NR4A3,UQCRC2,PRKAG2,PPP1R2,NDUFAF1,NDUFB6,UGP2,COX7B,NDUFA5,CYCS,NDUFC2,GFPT1,SLC25A14,CALM1,NDUFA4,NDUFAB1,NDUFB5,NDUFS4,PINK1,PDHB,DLD,MDH2,IDH3A,DLAT,COX5A,NNT,SNCA,PPP1R1A,CALM3,SUCLA2,PID1
2214	GO_CHEMOKINE_MEDIATED_SIGNALING_PATHWAY	0.108583	0.387701	-0.368778	-1.27273	104	65	CXCR1,CCL22,CXCL12,PF4,CCL4,CCR8,CCL25,CCL19,CCL20,CIB1,MPL,CCL15,CCL24,CCL13,CXCL9,CCL14,CCL2,CCL11,GPR17,CX3CL1,CX3CR1
342	SA_TRKA_RECEPTOR	0.175236	0.487348	-0.497778	-1.27243	166	17	SOS1,RHOA,SHC1,MAP2K1,GRB2,AKT3,HRAS
1980	GO_TAXIS	0.0182704	0.158189	-0.296784	-1.27242	14	390	KAL1,SEMA3C,DOCK2,CXCL9,APBB2,ARTN,KIT,GAP43,MIF,CCL14,SOS1,SPTB,SLIT1,FOLR2,PTPRA,RHOA,CCL2,SEMA5A,CHN1,MYH10,BIN2,CCL11,SEMA4F,LHX3,MET,PIP5K1A,SPTBN2,NCKAP1L,NR4A1,ALCAM,ARRB2,ELMO2,NRAS,MAP2K1,GRB2,NR4A3,MAPK14,EPHB3,SEMA4A,DPYSL4,APP,DCC,ETV1,EDN3,SEMA6C,SPON2,CHL1,RANBP9,ETV4,SEMA6B,ITGA9,TUBB3,NOV,NRCAM,VEGFA,EFNB3,EPHA4,HRAS,PIP5K1C,CRMP1,FZD3,CDK5R1,EPHA5,CORO1A,CDK5,PTPRO,SIAH2,BDNF,PDE…
1686	GO_REGULATION_OF_MEIOTIC_CELL_CYCLE	0.137155	0.435504	-0.430258	-1.27175	133	33	PPP2R1A,UBE2B,PRKAR1A,PRKACB,PLCB1
1929	GO_REGULATION_OF_CIRCADIAN_RHYTHM	0.0904311	0.354171	-0.351805	-1.27148	85	91	OPRL1,DRD1,PPP1CA,ARNTL2,SIK1,MAPK10,FBXW11,ADCY1,PRKCG,CREM,BTRC,ARNTL,MAPK8,ROCK2,MAPK9,CSNK1D,KLF10,CRH
2903	GO_ZINC_II_ION_TRANSPORT	0.172088	0.485179	-0.510903	-1.27148	163	15	SLC39A7,SLC30A4,SLC39A9,SLC39A14,SLC30A9,SLC30A3
3489	GO_SKELETAL_MUSCLE_CELL_DIFFERENTIATION	0.134021	0.430491	-0.417552	-1.27098	129	37	MYF6,ATF3,PLAGL1,MEF2D,COPS2,EEF2,EGR1,HLF,MEF2C,EGR2,FOS
145	KEGG_RENAL_CELL_CARCINOMA	0.109148	0.38902	-0.368604	-1.27041	104	66	EGLN1,NRAS,MAP2K1,GRB2,RAPGEF1,CDC42,CRK,VEGFA,AKT3,HRAS,JUN,PAK7,PAK6,PAK1,MAPK1
4528	GO_GOLGI_CISTERNA_MEMBRANE	0.111932	0.393959	-0.380248	-1.27016	105	56	PITPNM1,FUT9,FUT3,GALNT2,FUT8,YIPF5,GAL3ST4,ST6GAL1,B4GALT3,UXS1,TMED3,TMED2,GALNT1,B4GALT6,B4GALT2
2768	GO_CELLULAR_RESPONSE_TO_NITROGEN_COMPOUND	0.017744	0.156068	-0.294287	-1.26985	13	433	SOS1,CTNNB1,PRKACG,XBP1,HRH3,AGRN,EIF4EBP2,FOLR2,SSTR1,PTPRA,LYN,CCL2,PTGS2,MAS1,PDE3B,ATP6V1F,PARK2,CYP11B2,SHC1,HMGCS2,UROS,MRPL44,GCK,CHRM5,HDAC9,PDK4,NR4A1,SSTR4,GLRA2,DRD1,AKAP5,ARHGEF2,KLF15,GRB2,NR4A3,COL4A1,IPO5,APP,PRKCI,OGT,NOD1,RALB,RAPGEF1,ATP6V0C,CAMK2A,ADCY1,HSP90B1,AIF1,GFPT1,ATP6V0A1,ADCY7,NAMPT,PRKRA,SMAD3,GABRA1,ADCY2,CHRM2,BAD,NEURL,PRKCZ,EIF4EBP1,GNG7,EGR1,NR4A2,IGF1,AQP9,ATP6…
3907	GO_REGULATION_OF_CGMP_BIOSYNTHETIC_PROCESS	0.173511	0.486151	-0.47701	-1.26947	168	20	GUCA1A,GUCA2A,GUCY1A3,ADORA2B,NOS2,RUNDC3A,HPCA
169	BIOCARTA_NO1_PATHWAY	0.150571	0.456067	-0.448457	-1.26934	144	28	PRKACG,ACTA1,PDE3B,CALM1,VEGFA,PRKAR1A,PRKACB,PDE2A,CALM3
4782	GO_ENZYME_ACTIVATOR_ACTIVITY	0.0247059	0.18433	-0.297659	-1.26871	20	353	GUCA1A,ARHGAP32,CASP9,DOCK2,GUCA2A,RGS16,RGS14,ARHGEF15,ARHGAP33,DNAJB1,CHN2,GIT1,SOS1,GDI2,AGFG1,APOA4,ADAP1,PITRM1,ARAP3,CHN1,SAE1,ARHGDIA,RAB3GAP2,SRGAP2,MAPK8IP2,NCKAP1L,RAB4A,NF1,LTC4S,SRGAP3,ALS2CL,SMAP1,RABEP1,MAP2K1,ARHGAP29,ALDH1A1,MMP17,AGAP2,APP,OGT,NOD1,PRKAG2,DNAJC24,SPRY2,RGS6,ABI1,ARF1,RIC8A,RIC8B,MYBPC3,CALM1,PRKRA,APOC2,ALOX5AP,PSME3,GTF2F1,KALRN,CDC42EP3,ARHGDIB,PINK1,ARFGEF1,BA…
334	SIG_BCR_SIGNALING_PATHWAY	0.123799	0.415589	-0.400403	-1.26808	115	45	GSK3A,ITPR1,CD19,SOS1,NR0B2,LYN,SHC1,BLNK,PLCG2,FLOT2,MAP4K1,GRB2,BAD,AKT3,BCR,PPP3CB,MAPK1
3264	GO_REGULATION_OF_MAP_KINASE_ACTIVITY	0.0316159	0.204744	-0.305032	-1.26674	26	274	PDE6G,SHC1,DUSP7,MAPKAPK5,KIDINS220,SPRED2,NF1,HIPK3,UBB,DUSP5,MAP2K1,MAP4K1,MAPK14,MAP2K6,MAPK10,NOD1,RAPGEF1,ADORA2B,HMGCR,EDN3,SPRY2,CRK,MAPK11,GADD45A,VEGFA,PPP2R1A,TRIB1,EPHA4,DIRAS2,DUSP8,HRAS,ADRA2C,DUSP14,DUSP3,PRKCD,ADRA2A,GNG3,HTR2A,DNAJA1,TRIB2,MAPK8IP1,DUSP6,PTPLAD1,PAK1,RASGRP1,RGS4,MAPK1
4272	GO_CORTICAL_CYTOSKELETON	0.11134	0.393733	-0.362064	-1.26599	107	71	SPTBN2,UTRN,WASL,CAP1,LASP1,FLOT2,TPM4,DLG4,CLASP2,BSN,DSTN,SHROOM2,PCLO,EPB41L2,NOS2,PLS1,CORO1A,NELF,LANCL2,CAPZA2
456	PID_IL6_7_PATHWAY	0.122899	0.41403	-0.394747	-1.26569	116	47	HCK,SOS1,SOCS3,IRF1,GRB2,MAPK14,LMO4,MAP2K6,HSP90B1,MAPK11,JUN,PRKCD,MAP2K4,FOS
3775	GO_POSITIVE_REGULATION_OF_PROTEIN_POLYMERIZATION	0.109969	0.391296	-0.364797	-1.26562	106	68	HCK,PFN1,CAV3,TRIM27,NCK2,CCL11,KIRREL,NCKAP1L,ARF6,GRB2,TPPP,CDC42EP3,ARPC5L,PINK1,ARPC4,ARPC2,ARPC5,TUBGCP4,ACTR3B
1724	GO_SKELETAL_MUSCLE_CONTRACTION	0.172521	0.485408	-0.448245	-1.26551	166	27	TNNI3,CHRND,TNNT3,ATP8A2,CHRNB1,EEF2,TCAP,HOMER1
4166	GO_FILOPODIUM	0.0962733	0.363347	-0.355175	-1.26526	92	79	ACTA1,UTRN,ARF6,AKAP5,APP,CDC42,OSBPL3,ABI1,GPM6A,EPHA4,FZD3,UBE2K,MYO1B,FSCN1,ABI2,CDK5,MYO5A,ARL4C,FGF13,CXADR
1170	GO_PHENOL_CONTAINING_COMPOUND_BIOSYNTHETIC_PROCESS	0.14876	0.453127	-0.439906	-1.26461	143	30	DBH,ASIP,TYRP1,CITED1,OCA2,HAND2,NR4A2,SNCA,MYO5A
1908	GO_NEGATIVE_REGULATION_OF_COAGULATION	0.125934	0.41854	-0.399036	-1.26375	117	45	PRKCD,SERPINE2,PDGFRA
2759	GO_PROTEIN_FOLDING	0.0564334	0.280429	-0.320106	-1.2636	49	172	FKBP1A,DNAJA2,TTC9,RIC3,CCT5,TMEM111,HSPA1A,LRPAP1,HSPH1,DNAJC24,PPID,TOR1A,HSP90B1,PPIB,CCT4,GNAZ,CSNK2A1,CCT2,PRDX4,MPDU1,PDIA3,TMX4,HSPA5,HSPBP1,RGS7,DNAJB4,GNAI1,FKBP1B,PDIA6,FKBP11,TXN,DNAJB5,GNB1,GNB5,DNAJA1,HSPA8
675	REACTOME_NRAGE_SIGNALS_DEATH_THROUGH_JNK	0.146789	0.450696	-0.424362	-1.26302	143	34	FGD1,ARHGEF2,KALRN,BAD,ABR,MAPK8,ARHGEF9,RASGRF1
2198	GO_HIPPOCAMPUS_DEVELOPMENT	0.1174	0.404902	-0.367864	-1.26297	111	64	DRD1,AKAP5,NR4A3,NME1,CYP17A1,NEUROD6,DCX,HTR5A,CDK5R1,EPHA5,SRD5A1,CDK5,CDK5R2,PAFAH1B1,FGF13,RELN
3645	GO_RETINA_DEVELOPMENT_IN_CAMERA_TYPE_EYE	0.0843373	0.341877	-0.342165	-1.26264	76	108	THY1,CYP1B1,RBP4,GNB1,SLC17A7,HPCA,PDGFRA,CALB1
4032	GO_NEGATIVE_REGULATION_OF_HOMOTYPIC_CELL_CELL_ADHESION	0.0981211	0.367655	-0.355718	-1.26105	93	78	C1QTNF1,SPN,CASP3,GLI3,KIAA0922,CD300A,LGALS9,PLA2G2D,ITCH,PTGER3,FOXJ1,FOXP3,GLMN,IHH,IRF1,BCL6,IDO1,NDFIP1,PRKAR1A,TNFRSF21,PRNP,DUSP3,PRKCD,SERPINE2
144	KEGG_COLORECTAL_CANCER	0.116205	0.401863	-0.371849	-1.26064	108	61	MAP2K1,MAPK10,DCC,CYCS,SMAD3,BAD,AKT3,JUN,MAPK8,MAPK9,APC,FOS,MAPK1
5100	GO_PLATELET_DERIVED_GROWTH_FACTOR_RECEPTOR_BINDING	0.185729	0.50337	-0.50648	-1.26047	176	15	PTEN,PDGFD,PTPRJ,LYN,ITGA5,VEGFA,PDGFRA
5074	GO_EPHRIN_RECEPTOR_ACTIVITY	0.1875	0.505593	-0.499108	-1.26033	179	16	EPHB3,EFNB3,EPHA4,EPHA5
120	KEGG_OLFACTORY_TRANSDUCTION	0.121593	0.412474	-0.366913	-1.2597	115	64	OR2B6,OR3A3,OR1D2,CALML3,OR2F2,OR10H2,OR1F1,OR12D2,OR1A2,OR2C1,OR12D3,OR10J1,CALM2,OR51E2,OR2B2,PDE1C,OR52A1,OR6A2,OR10C1,PRKG2,ADCY3,GUCA1A,OR1A1,OR7C2,PRKACG,OR2S2,ARRB2,OR10H3,OR7A5,CAMK2A,CALM1,OR10H1,PRKACB,GNAL,CALM3
4677	GO_KINASE_REGULATOR_ACTIVITY	0.0737074	0.318632	-0.324791	-1.25933	66	148	MAPK8IP2,KIDINS220,NCKAP1L,CCKBR,SPRED2,MAP2K1,PRKAG2,SPRY2,ABI1,PRKAG1,CALM1,CKS2,TRIB1,PRKAR1A,CCNC,FLRT1,CDK5R1,CDKN2D,APC,LRRTM4,CDK5R2,CALM3,PKIG,CAMK2N1,GMFB,FGF13,TRIB2,MAPK8IP1
3170	GO_REGULATION_OF_HOMOTYPIC_CELL_CELL_ADHESION	0.0289687	0.197838	-0.306943	-1.25853	24	253	CLC,CD3G,CD2,FOXP3,HLA-DOA,DHPS,SOS1,CTNNB1,GLMN,FOXN1,XBP1,LYN,CCL2,NCK2,IHH,IRF1,IL23A,HLA-DMB,NCKAP1L,CD3E,BCL6,IDO1,FLOT2,GRB2,NR4A3,CLPTM1,HSPH1,CDC42,IGFBP2,AIF1,NDFIP1,TRBC1,BAD,PRKCZ,MAPKAP1,EFNB3,IGF1,PRR5,PRKAR1A,TNFRSF21,PRNP,CORO1A,THY1,CD47,DUSP3,CAMK4,PRKCD,CYP26B1,SERPINE2,PAK1,EGR3,RASGRP1
4568	GO_NEUROTRANSMITTER_BINDING	0.179074	0.493182	-0.45741	-1.2584	177	23	SLC6A13,CHRNB4,CHRNA4,HTR3A,CHRNE,SLC6A11,CHRNA5,CHRNB2,CHRNB3,HTR3B,GRIN1,CHRND,IDE,CHRNA3,CHRNA2,CHRNB1,NIPSNAP1
194	BIOCARTA_GCR_PATHWAY	0.186722	0.504521	-0.478452	-1.2581	179	19	CALM1,NPPA,GNB1,CALM3
867	REACTOME_AQUAPORIN_MEDIATED_TRANSPORT	0.146846	0.450696	-0.405512	-1.2579	141	40	ADCY1,ADCY7,ADCY2,GNG7,AQP9,GNG4,PRKAR1A,PRKACB,GNB1,GNB5,GNG3
2328	GO_RESPONSE_TO_CAMP	0.0945802	0.36144	-0.345915	-1.25788	88	96	ALDH3A1,MMP19,DUSP1,INPP5K,SLC5A5,PDE4D,AANAT,AKAP7,BRAF,APEX1,VGF,CDK2,PFKFB1,REN,TEK,HMGCS2,BIRC2,NME1,CITED1,CYP17A1,APP,RAPGEF1,CREM,NDUFS4,AQP9,JUN,WNT10B,SRD5A1,CRHBP,PTPRN,FOS,PENK
3750	GO_REGULATION_OF_RAS_PROTEIN_SIGNAL_TRANSDUCTION	0.0722101	0.315784	-0.328585	-1.25772	65	135	FGD1,NF1,BCL6,ARF6,ALS2CL,ARHGEF2,OGT,RAPGEF1,CYTH2,SPRY2,CRK,TNFAIP1,KALRN,ARHGDIB,ARFGEF1,IQSEC2,MAPKAP1,IGF1,HRAS,IQSEC1,BCR,ABR,DGKI,ARHGEF9,RASAL1,SSX2IP,RASGRP1,RASGRF1
1188	GO_REGULATION_OF_ERBB_SIGNALING_PATHWAY	0.11214	0.393959	-0.360959	-1.25729	108	70	GPRC5A,ARHGEF7,AP2S1,PTPRJ,CBLC,RAB7A,SOS1,NCK2,HAP1,PDE6G,SHC1,UBB,GRB2,APP,CDC42,SPRY2,LGMN,EPS15,NEURL,ADRA2C,AP2M1,AP2B1,CDH13,ADRA2A
1511	GO_REGULATION_OF_MUSCLE_CONTRACTION	0.0744797	0.320449	-0.3292	-1.25714	67	134	ADA,PKP2,TNNI3,PDE4D,PTGER3,SUMO1,CHRNA3,ADRA1D,TNNT3,SCN5A,HSPB6,CAV3,GUCY1A3,ZC3H12A,ANXA6,MYL3,PTGS2,KCNB2,MYBPH,TACR2,ATP2A1,ADORA2B,ANK2,MYBPC3,CALM1,CHRM2,TNNI3K,ADRA2C,ATP2A2,FKBP1B,NPPA,CALM3,PDE4B,ADRA2A,NMU
4446	GO_ENDOPLASMIC_RETICULUM_GOLGI_INTERMEDIATE_COMPARTMENT	0.105699	0.382429	-0.351703	-1.25709	101	81	CNIH3,STX5,C19orf10,GOSR2,ERGIC3,PROM1,RAB6B,ATP2A1,MCFD2,YKT6,CA4,TMED3,GRIA1,HSPA5,MAN1A1,TMED2,PDIA6,CSNK1D,RAB2A
1362	GO_CGMP_METABOLIC_PROCESS	0.18008	0.494814	-0.456931	-1.25709	178	23	NPPA,PDE2A,GUCY1B3,ATP2B2
2127	GO_NEGATIVE_REGULATION_OF_POTASSIUM_ION_TRANSPORT	0.160329	0.470386	-0.44016	-1.25707	155	29	PTGER3,KCNH2,SUMO1,CAV3,AKAP5,PLCB4,ADCYAP1,KCNAB1,HTR2A,VIP
1198	GO_POSITIVE_REGULATION_OF_SKELETAL_MUSCLE_TISSUE_DEVELOPMENT	0.180527	0.495251	-0.455794	-1.25707	177	24	MYOD1,MYF6,CTNNB1,HMGCR,ARNTL,MEF2C,CYP26B1
1258	GO_RESPONSE_TO_INTERLEUKIN_4	0.154959	0.462609	-0.437153	-1.2567	149	30	XBP1,CCL11,IL2RG,CITED1,CTSB,HSPA5,CORO1A
1612	GO_POSITIVE_REGULATION_OF_BEHAVIOR	0.180344	0.495109	-0.460532	-1.25654	177	22	DRD1,NR4A3,MEF2C,PENK,CRH
3366	GO_REGULATION_OF_PHAGOCYTOSIS	0.119403	0.408805	-0.37062	-1.25647	111	61	C2,CD300A,IL1B,TUB,PTEN,C4BPB,MERTK,DOCK2,HCK,CCL2,NCKAP1L,PRKCG,BCR,ABR,CD47,SNX3,C3
3251	GO_ACTIVATION_OF_PROTEIN_KINASE_B_ACTIVITY	0.178828	0.492997	-0.467623	-1.25618	173	21	PINK1,PRKCZ,ADRA2C,TXN,ADRA2A
1333	GO_GLUCOCORTICOID_METABOLIC_PROCESS	0.19375	0.514896	-0.497465	-1.25618	185	16	CYP11B2,CYP17A1,CACNA1H,YWHAH,CRH
575	REACTOME_SIGNALING_BY_ERBB2	0.101977	0.37394	-0.347424	-1.256	97	90	NR4A1,ERBB4,NRAS,MAP2K1,GRB2,ADCY1,PRKCG,CALM1,ADCY7,ADCY2,BAD,MAPKAP1,AKT3,HRAS,PRKAR1A,PRKACB,CAMK4,CALM3,PRKCD,MAPK1
4850	GO_MODIFIED_AMINO_ACID_BINDING	0.132696	0.428639	-0.385279	-1.25571	124	50	MARK1,LTC4S,PTGES,PTGES2,LANCL1,MARCKS,CPNE6,HSPA8,SYT1,RASGRP1
1685	GO_CELLULAR_SENESCENCE	0.17378	0.486151	-0.446582	-1.25423	170	26	MAPKAPK5,MAP2K1,MAPK14,OPA1,HRAS,ARNTL,PRKCD
3646	GO_PEPTIDYL_ASPARAGINE_MODIFICATION	0.170301	0.482847	-0.442659	-1.25293	163	28	STT3A,FUT8,ST6GAL1,DDOST,MCFD2,DPM2,ST6GALNAC5,TUSC3
460	PID_TRKR_PATHWAY	0.125263	0.417924	-0.370261	-1.25227	118	59	ARHGAP32,MATK,MAGED1,SOS1,RHOA,SHC1,NRAS,MAP2K1,GRB2,PRKCI,RAPGEF1,CDC42,CRK,PRKCZ,HRAS,BDNF,RIT2,MAPK1,RASGRF1
1651	GO_ORGANELLE_TRANSPORT_ALONG_MICROTUBULE	0.138478	0.438191	-0.39671	-1.25091	130	44	AP3B2,AP3M2,HAP1,UBB,OPA1,CDC42,RAB1A,PRKCZ,KIF3A,RAB6A,KIF3C,PAFAH1B1,KIFAP3,RASGRP1
1382	GO_NEGATIVE_REGULATION_OF_LEUKOCYTE_MEDIATED_IMMUNITY	0.139875	0.440081	-0.402701	-1.25081	133	41	CD300A,IL7R,LGALS9,C4BPB,FOXJ1,FOXP3,SUSD4,IL13RA2,BCL6,ARRB2,NDFIP1,BCR,ABR,PPP3CB
3842	GO_LIMBIC_SYSTEM_DEVELOPMENT	0.107996	0.386673	-0.346619	-1.24994	103	88	MAS1,HAP1,CNTNAP2,NF1,DRD1,AKAP5,NR4A3,NME1,CYP17A1,NEUROD6,PROP1,DCX,HTR5A,CDK5R1,EPHA5,SRD5A1,CDK5,CDK5R2,PAFAH1B1,FGF13,RELN,CRH
462	PID_CMYB_PATHWAY	0.106625	0.383814	-0.34994	-1.24956	102	80	MYC,CCNB1,PAX5,SLC25A3,ADA,KITLG,MYOD1,H2AFZ,CD4,CCNA1,MYF6,KIT,TAB2,MAF,PTGS2,SPI1,COPA,NRAS,ADORA2B,PPID,SMARCA2,ATP2B1,HRAS,NLK,HSPA8,CSF1R
1457	GO_MEMBRANE_FUSION	0.0965293	0.364047	-0.341283	-1.24943	88	101	STX18,SEC22A,RAB7A,CD4,STX5,GOSR2,SNAP29,PVRL2,SNAP25,STX7,STX12,RABEP1,NSF,STOML2,OPA1,YKT6,UBXN2B,VTI1B,SYT11,SYT5,DNM1L,NAPG,SYT17,STX1A,RIMS1,GDAP1,SYT1
979	REACTOME_SIGNALING_BY_FGFR	0.100956	0.371517	-0.342606	-1.24899	94	97	NR4A1,NRAS,MAP2K1,GRB2,SPRY2,ADCY1,PRKCG,CALM1,ADCY7,ADCY2,BAD,PPP2R1A,MAPKAP1,AKT3,HRAS,PRKAR1A,PRKACB,CAMK4,CALM3,PRKCD,MAPK1
701	REACTOME_CHEMOKINE_RECEPTORS_BIND_CHEMOKINES	0.134796	0.430959	-0.386154	-1.24854	128	48	CXCR1,CCL22,CXCL12,PF4,CCL4,CCR8,CCL25,CCL19,CCL20,CCL27,CXCL9,CCL2,CCL11,CX3CL1,CX3CR1
2321	GO_REGULATION_OF_TRANSFORMING_GROWTH_FACTOR_BETA_PRODUCTION	0.187627	0.505593	-0.452659	-1.24842	184	24	WNT11,CDH3,CREB1,LGALS9,CD46,FURIN,FOXP3,PTGS2,IL13,SMAD3,ATF2,ATP6AP2,CX3CL1
598	REACTOME_SIGNALING_BY_THE_B_CELL_RECEPTOR_BCR	0.0952903	0.36144	-0.338277	-1.2483	86	108	SHC1,PSMB7,BLNK,PSMB5,NR4A1,NFKBIE,PLCG2,NRAS,GRB2,PSMA5,PSMB2,FBXW11,CALM1,PSMB6,PSMA1,BTRC,BAD,MAPKAP1,AKT3,HRAS,PSMC3,PSMD8,PSMD7,CALM3,PRKCB,RASGRP1
1766	GO_SINGLE_ORGANISM_MEMBRANE_BUDDING	0.1258	0.418494	-0.368187	-1.24822	117	61	CNIH3,STX5,ATP8A2,TFG,GOSR2,KLHL12,TRAPPC3,PPP6C,NSF,PRKCI,ANKRD28,MCFD2,TRAPPC2L,RAB1A,GRIA1,TMED2,SNX3,CSNK1D
4057	GO_METANEPHROS_MORPHOGENESIS	0.186117	0.503891	-0.453676	-1.24813	184	23	CALB1
1434	GO_NEGATIVE_REGULATION_OF_CELLULAR_RESPONSE_TO_INSULIN_STIMULUS	0.172378	0.485277	-0.440946	-1.24808	165	28	PRKCZ,GPR21,PRKCD,PID1,PRKCB
3472	GO_POSITIVE_REGULATION_OF_CELL_DEVELOPMENT	0.0254854	0.185377	-0.289211	-1.24735	20	408	PRKCI,RAPGEF1,LIG4,OPA1,CDC42,ARF1,TMEM30A,SMAD3,SERPINF1,PCP4,NRCAM,BAD,ADCYAP1,VEGFA,NEURL,TRIB1,EPHA4,ETV5,ADRA2C,FAM5B,UBE2V2,PRMT5,FZD3,CAMK1,STK25,CAPRIN1,VLDLR,FKBP1B,CNR1,MAPK9,RASAL1,ARPC2,PIN1,SNX3,MARCKS,MEF2C,DBC1,NELF,BDNF,FAM5C,PAFAH1B1,ENC1,CPNE6,SERPINE2,SYT17,RIMS1,SYT1,CX3CL1,OLFM1,CUX2,RELN,CX3CR1,ITPKA,CNTN1,MMD
1868	GO_NUCLEOBASE_CONTAINING_SMALL_MOLECULE_METABOLIC_PROCESS	0.0214376	0.172671	-0.288782	-1.24669	16	434	COX8A,NDUFA10,MPP2,COX7C,DLST,PDE3B,CYB5R4,RRM2,PDE7B,CASK,TP53I3,PPCS,PTHLH,GCK,PDE6A,NUDT3,ITPA,CACNB4,SURF1,CAT,NDUFB3,AOX1,NDUFA6,UQCR11,DLG2,NDUFS2,COX10,UQCRC2,DLG4,NME1,PANK3,STOML2,HSPA1A,ATP5A1,PRKAG2,NDUFAF1,HMGCR,NDUFB6,PDHX,ADCY1,COX7B,NDUFA5,CYCS,DCTPP1,NDUFC2,ATP6V0A1,ADCY7,NAMPT,NDUFA4,ADCY2,NDUFAB1,NDUFB5,NDUFS4,PDHB,DLD,BAD,ADCYAP1,HINT1,ATP5G3,UCK2,AHCY,MDH2,ATP6V1A,ACOT7,ADSS,G…
1176	GO_REGULATION_OF_CALCIUM_MEDIATED_SIGNALING	0.128314	0.422234	-0.363753	-1.24586	120	63	HAP1,CD3E,FKBP1A,P2RX2,CALM1,HINT1,IGF1,P2RX5,PRNP,FKBP1B,CDH13,JPH3,CALM3,MYO5A
2407	GO_PHOSPHOLIPASE_C_ACTIVATING_G_PROTEIN_COUPLED_RECEPTOR_SIGNALING_PATHWAY	0.121649	0.412474	-0.356281	-1.24577	117	71	KISS1,HRH3,NMBR,GPR52,CCKBR,CHRM5,DRD1,GALR3,CHRM2,GPR21,GNB1,GRM5,ADRA2A,HTR2A,HOMER1
2378	GO_REGULATION_OF_RESPONSE_TO_FOOD	0.196222	0.517294	-0.487314	-1.24568	186	17	PRKCG,CCK,NPY
4015	GO_POSITIVE_REGULATION_OF_NEURON_PROJECTION_DEVELOPMENT	0.0576923	0.283952	-0.31069	-1.24531	50	200	PRKCI,RAPGEF1,OPA1,ARF1,TMEM30A,SERPINF1,PCP4,ADCYAP1,VEGFA,NEURL,EPHA4,UBE2V2,CAMK1,STK25,CAPRIN1,VLDLR,FKBP1B,CNR1,RASAL1,SNX3,MARCKS,BDNF,PAFAH1B1,ENC1,CPNE6,SERPINE2,SYT17,RIMS1,SYT1,CUX2,RELN,ITPKA,CNTN1
5040	GO_INWARD_RECTIFIER_POTASSIUM_CHANNEL_ACTIVITY	0.196842	0.517556	-0.482479	-1.24398	186	18	KCNJ6,KCNK1,KCNJ9,KCNJ3
5005	GO_POTASSIUM_CHANNEL_REGULATOR_ACTIVITY	0.15567	0.463759	-0.408037	-1.24202	150	37	KCNK2,KCNMB4,KCNMB2,DPP6,ENSA,PRKCZ,KCNAB1,KCNIP1,KCNAB2,KCNV1,ARPP19
482	PID_P38_ALPHA_BETA_DOWNSTREAM_PATHWAY	0.158002	0.467219	-0.412239	-1.24166	154	35	PTGS2,MAPKAPK5,ATF6,MAPK14,MAPK11,RAB5A,ATF2,NOS2,CSNK2A1,EIF4EBP1,JUN,MEF2C,EIF4E
4686	GO_ADRENERGIC_RECEPTOR_BINDING	0.2	0.520248	-0.481502	-1.24147	189	18	UCHL1,PDE4D,MAGI2,ARRB2,DLG4,ADRA2C,ADRA2A
4409	GO_EXTRINSIC_COMPONENT_OF_CYTOPLASMIC_SIDE_OF_PLASMA_MEMBRANE	0.113445	0.395756	-0.347112	-1.24139	107	84	RGS6,GNAZ,GNG7,GNG4,KCNAB1,RGS7,CDK16,ATP2A2,GNAI1,KCNIP1,STYK1,KCNAB2,GNB1,GNG3
726	REACTOME_SIGNALING_BY_PDGF	0.102845	0.376118	-0.334115	-1.24111	93	112	NR4A1,NRAS,MAP2K1,GRB2,COL4A1,RAPGEF1,ADCY1,PRKCG,CRK,CALM1,ADCY7,ADCY2,BAD,MAPKAP1,AKT3,HRAS,PRKAR1A,COL5A2,PRKACB,CAMK4,CALM3,PRKCD,MAPK1,PDGFRA
3497	GO_MONOCYTE_CHEMOTAXIS	0.16106	0.471269	-0.416784	-1.24047	157	34	CCL4,CCL25,CCL19,CCL20,CCL15,CCL24,CCL13,CCL14,FOLR2,CCL2,CCL11,PTPRO,CX3CL1
3339	GO_POSITIVE_REGULATION_OF_ERK1_AND_ERK2_CASCADE	0.0769231	0.326646	-0.320671	-1.24018	69	145	ESR2,CCL22,PTPN11,NRP1,PDGFA,SEMA7A,BMP2,GCNT2,NPTN,CCL4,TRPV4,HTR2C,IL1B,PTEN,CCL25,LGALS9,CCL19,PLA2G2A,CCL20,PDGFD,CIB1,EPOR,EDNRA,BRAF,CCL15,CCL24,CCL13,ATP6AP1,MIF,CCL14,TEK,CCL2,GPR183,CCL11,ARRB2,ERBB4,NOD1,HMGCR,SPRY2,ADCYAP1,VEGFA,PRKCZ,HRAS,FAM59A,JUN,C3,HTR2A,CSF1R,CX3CL1,RASGRP1,PDGFRA
4259	GO_VESICLE_COAT	0.159629	0.469878	-0.402082	-1.24011	154	39	AP2S1,SEC23A,CLTCL1,COPZ1,CLTC,COPG2,COPA,EPN2,EPS15,NECAP1,TMED3,AP2M1,AP2B1,NCALD,AP1S1
796	REACTOME_FORMATION_OF_TRANSCRIPTION_COUPLED_NER_TC_NER_REPAIR_COMPLEX	0.188259	0.507033	-0.445074	-1.23872	185	25	ERCC2,GTF2H1,ERCC8,POLR2G,ERCC1,POLR2D,CDK7,POLR2E
3301	GO_PROTEIN_TRANSMEMBRANE_TRANSPORT	0.162719	0.473473	-0.401516	-1.23836	157	39	TIMM10,HSPA4,PEX5,RTN2,TIMM17A,TOMM70A,SEC61G,TOMM22,HSPA8
189	BIOCARTA_LAIR_PATHWAY	0.205666	0.527237	-0.48438	-1.23819	195	17	C6,SELPLG,C3
1435	GO_MYELOID_LEUKOCYTE_DIFFERENTIATION	0.113445	0.395756	-0.346149	-1.23795	107	84	KIT,CTNNB1,CSF2,SPI1,SNX10,THOC5,MAPK14,CDC42,BATF3,VEGFA,JUN,PDE2A,MEF2C,CAMK4,PAFAH1B1,TFRC,CSF1R
2989	GO_MECHANORECEPTOR_DIFFERENTIATION	0.164609	0.475588	-0.407986	-1.23776	159	36	PAFAH1B1,ATP2B2,GABRB3,GABRA5
847	REACTOME_INTERACTION_BETWEEN_L1_AND_ANKYRINS	0.206366	0.527981	-0.465048	-1.23763	200	20	SCN5A,SPTB,SPTBN2,KCNQ3,KCNQ2,NRCAM,SCN2B,SCN3B,SCN2A
4566	GO_ACTIVE_ION_TRANSMEMBRANE_TRANSPORTER_ACTIVITY	0.0823271	0.3367	-0.322553	-1.2376	74	138	SLC5A5,ATP13A3,ABCC2,ATP12A,SLC6A7,SLC6A1,SLC24A6,SLC22A7,ATP5C1,ATP6AP1,ATP5B,SLC25A11,SLC22A8,ATP6V1F,SLC20A2,SLC24A2,SLC23A2,SLC12A2,ATP2A1,SLC13A4,ATP6V0C,ATP5A1,SLC6A15,SLC1A5,ATP6V0A1,ATP2B1,ATP6V1A,SLC1A6,ATP6V0B,ATP2A2,ATP5F1,SLC8A2,SLC24A3,ATP6V1C1,SLC1A1,SLC17A7,ATP6V0D1,ATP2B2
3962	GO_MONOAMINE_TRANSPORT	0.206366	0.527981	-0.464897	-1.23723	200	20	SLC6A4,SLC6A2,FCER1A,NISCH,SLC22A2,P2RX1,PARK2,CHRM5,DRD1,SLC22A1,SNCA
3700	GO_RESPONSE_TO_NUTRIENT	0.0745763	0.320597	-0.311794	-1.23576	65	181	XBP1,FOLR2,SSTR1,CYP1A1,CCL2,LCT,PTGS2,HMGCS2,CD3E,ERCC1,LTC4S,CAT,AACS,OGT,F7,HMGCR,EEF2,BECN1,ENSA,IGFBP2,OXCT1,ATP2B1,AHCY,IGF1,BCHE,VLDLR,ALPL,CDKN2D,FKBP1B,CNR1,HMGCS1,TFRC,PENK,SST
3802	GO_POSITIVE_REGULATION_OF_NATURAL_KILLER_CELL_MEDIATED_IMMUNITY	0.208421	0.530872	-0.478962	-1.23492	197	18	RASGRP1
714	REACTOME_TRANSMEMBRANE_TRANSPORT_OF_SMALL_MOLECULES	0.0331754	0.210423	-0.292752	-1.2349	27	328	SLC20A2,SLC24A2,GCK,RAB11A,SLCO2A1,SLC12A2,GLRA2,SLC22A1,SLC2A9,MCOLN1,SEH1L,ABCD2,ATP2A1,SLC36A1,SLC2A5,ATP6V0C,SLC6A15,SLC1A5,ADCY1,SLC29A1,SLC17A5,ADCY7,GABRA1,ADCY2,GNG7,AQP9,ATP6V1G2,GNG4,ATP6V1A,PRKAR1A,SLC1A6,HMOX2,ATP6V0B,ATP2A2,SLC8A2,PRKACB,GLRB,ARHGEF9,SLC30A3,GABRA4,SLC24A3,ATP6V1C1,SLC1A1,GABRA2,GNB1,SLC17A7,ATP6V0D1,GABRG2,GNB5,GNG3,TFRC,ATP2B2,GABRB3,GABRA5
3721	GO_NEUTRAL_AMINO_ACID_TRANSPORT	0.199595	0.520198	-0.452598	-1.23489	196	22	SLC38A1,NFKBIE,SLC36A1,SLC6A15,SLC1A5,SERINC3,SLC1A1
2188	GO_CALCIUM_ION_IMPORT	0.131718	0.427709	-0.370939	-1.23483	124	55	CASK,CACNA1G,GCK,PLCG2,MCOLN1,ATP2A1,CACNA1H,ATP2A2,FKBP1B,CDK5,JPH3,CACNB2,HTR2A
98	KEGG_ADHERENS_JUNCTION	0.135802	0.43254	-0.354466	-1.23467	131	70	PVRL2,CTNNB1,RHOA,MET,WASL,PTPRF,CDC42,CTNNA2,SMAD3,CSNK2A1,ACTB,ACP1,SSX2IP,NLK,MAPK1
2846	GO_ACTIVATION_OF_IMMUNE_RESPONSE	0.0297974	0.199687	-0.291624	-1.23395	24	339	WASL,NCKAP1L,CD3E,PSMB5,C6,UBB,ELMO2,PLCG2,CACNB4,NRAS,GRB2,BIRC2,NR4A3,MYD88,PSMA5,ITGAM,STOML2,MAP2K6,PSMB2,NOD1,CDC42,FBXW11,ABI1,NCKAP1,HSP90B1,CRK,LGMN,PSMB6,PSMA1,TRBC1,BTRC,PSME3,UBE2N,UBE2D2,CTSB,HRAS,RPS6KA3,PSMC3,TNFRSF21,UBE2D3,ARPC4,PRKACB,THY1,ARPC2,CACNB3,MEF2C,C3,PSMD8,PSMD7,ACTB,PDE4B,PRKCD,ARPC5,PRKCB,PAK1,RFTN1,MAPK1
1644	GO_NEURAL_RETINA_DEVELOPMENT	0.164948	0.476036	-0.40532	-1.23375	159	37	GPM6A,ATP2B1,THY1,SLC17A7,CALB1
4838	GO_CHANNEL_INHIBITOR_ACTIVITY	0.186023	0.503891	-0.431962	-1.23366	180	29	TNNI3,HAMP,ITPR1,AMBP,CAV3,STX7,KCNK2,FKBP1A,KCNMB2,ENSA,VTI1B,FKBP1B,STX1A,KCNV1
1871	GO_POSITIVE_REGULATION_OF_LEUKOCYTE_PROLIFERATION	0.108315	0.387189	-0.331785	-1.23245	98	112	LGALS9,CCL19,CD244,ADA,CD80,PRKCQ,CD46,KITLG,CD40LG,CD4,FOXP3,MIF,DHPS,TNFRSF4,LYN,NCK2,IL13,GPR183,CLCF1,IL23A,HLA-DMB,NCKAP1L,CD3E,BCL6,ST6GAL1,IGFBP2,AIF1,IGF1,CORO1A,MEF2C,TAC1
2393	GO_TRICARBOXYLIC_ACID_METABOLIC_PROCESS	0.169908	0.482716	-0.416698	-1.23167	165	33	PDHB,DLD,MDH2,IDH3A,DLAT,NNT,SUCLA2
3412	GO_RESPONSE_TO_MINERALOCORTICOID	0.171254	0.484785	-0.420005	-1.23162	167	32	CALM1,ATP2B1,CALM3,FOS,CRH
2449	GO_SPERM_EGG_RECOGNITION	0.196356	0.517294	-0.442392	-1.23125	193	25	ZP2,CATSPERG,ZPBP,CCT7,ADAM30,HSPA1L,SPA17,OVGP1,CCT5,CCT4,CCT2,ADAM21
1015	GO_POSITIVE_REGULATION_OF_MYOTUBE_DIFFERENTIATION	0.196356	0.517294	-0.44234	-1.23111	193	25	MYOD1,CXCL9,MYF6,CAV3,MAPK14,CYP26B1
2126	GO_SECRETORY_GRANULE_ORGANIZATION	0.209864	0.531925	-0.481593	-1.23106	199	17	PAFAH1B1,SERPINE2
2951	GO_REGULATION_OF_APPETITE	0.1963	0.517294	-0.458142	-1.23071	190	21	PYY2,HTR2C,CARTPT,POMC,PYY,CCK,NPY
2235	GO_REGULATION_OF_PEPTIDE_TRANSPORT	0.0510204	0.266618	-0.303535	-1.22997	44	219	HMGCR,FBXW11,ENSA,SOX4,GPR27,NOV,NOS2,BAD,ADCYAP1,OXCT1,ADRA2C,SLC25A4,CDK16,EPHA5,ARNTL,FKBP1B,CNR1,BRP44,MARCKS,RBP4,RAPGEF4,PPP3CB,CRHBP,NRXN1,ADRA2A,STX1A,G3BP2,NNAT,CRH
362	PID_IL4_2PATHWAY	0.141949	0.442758	-0.362521	-1.22919	133	60	IL13RA2,SOCS3,CCL11,SPI1,SHC1,BCL6,IL2RG,GRB2,MAPK14,PIGR,THY1,EGR2
2810	GO_NEGATIVE_REGULATION_OF_T_CELL_PROLIFERATION	0.165971	0.47675	-0.395522	-1.22851	158	41	SPN,CASP3,KIAA0922,LGALS9,PLA2G2D,ITCH,FOXJ1,FOXP3,GLMN,IHH,IDO1,NDFIP1,PRKAR1A,TNFRSF21,PRNP
1775	GO_REGULATION_OF_PHOSPHOLIPID_METABOLIC_PROCESS	0.153445	0.459626	-0.370872	-1.22773	146	53	KIT,XBP1,TEK,LYN,CCKBR,CHRM5,ERBB4,STOML2,CDC42,ARF1,APOC2,FABP3,PRKCD,HTR2A,PDGFRA
417	PID_CONE_PATHWAY	0.218258	0.54171	-0.480274	-1.22769	207	17	GNAT2,GNB3,GUCA1A,ARR3,SLC24A2,GNB5
2272	GO_REGULATION_OF_STEROID_HORMONE_SECRETION	0.21888	0.542038	-0.466882	-1.22768	210	19	TAC1,CRH
3973	GO_THYROID_GLAND_DEVELOPMENT	0.199797	0.520198	-0.445107	-1.22759	196	24	BRAF,HOXA3,MAP2K1,SMAD3,MAPK1
4099	GO_REGULATION_OF_INTERLEUKIN_12_PRODUCTION	0.154334	0.461394	-0.389087	-1.22687	145	44	LGALS9,CCL19,IRF5,CD40LG,IRF8,LTB,IRF1,IL23A,ARRB2,IDO1,MAPK14,MAPK11,PLCB1
3404	GO_MITOCHONDRION_MORPHOGENESIS	0.219307	0.542802	-0.479898	-1.22673	208	17	DNM1L,PID1
2236	GO_POSITIVE_REGULATION_OF_ION_TRANSPORT	0.0685393	0.30834	-0.306285	-1.22672	60	199	ARRB2,PLCG2,DRD1,AKAP5,TACR2,P2RX2,MAP2K6,SNX4,EDN3,CAMK2A,ANK2,DPP6,ARF1,GAL,CALM1,CCK,PCP4,PINK1,P2RX5,THY1,MAPK9,NPPA,SNCA,CACNA2D1,CALM3,PRKCD,CACNB2,ADRA2A,FGF14,ARC,SCN3B,ATP2B2,RELN,FGF12,HOMER1,CRH,CNTN1
754	REACTOME_NCAM1_INTERACTIONS	0.168898	0.481102	-0.397713	-1.22663	163	39	COL9A1,COL4A4,ARTN,AGRN,GFRA4,CACNA1G,CACNB4,COL4A1,CACNB1,CACNA1H,COL5A2,PRNP,CACNB3,CACNB2
1305	GO_REGULATION_OF_DEVELOPMENTAL_GROWTH	0.0473441	0.256224	-0.299172	-1.22606	40	250	RAB11A,WNT2,ERBB4,CELF1,MAPK14,CLASP2,SEMA4A,APP,DCC,SEMA6C,GAL,PPIB,MAPK11,RTN4,LGMN,SEMA6B,NRCAM,PLS1,VEGFA,GPR21,IGF1,CDK5R1,WNT10B,RASAL1,ULK2,CDK5,PIN1,PLCB1,MEF2C,C3,RBP4,BDNF,PAFAH1B1,CPNE6,NPY1R,HOPX,SYT17,RIMS1,FGF13,DUSP6,SYT1,OLFM1
3191	GO_PLASMA_MEMBRANE_FUSION	0.221406	0.545799	-0.492492	-1.22566	210	15	SNAP29,SNAP25,NSF,STX1A
110	KEGG_NATURAL_KILLER_CELL_MEDIATED_CYTOTOXICITY	0.115132	0.400016	-0.330368	-1.22543	104	111	SOS1,TYROBP,CSF2,KLRC3,SHC1,IFNA21,IFNGR2,PLCG2,NRAS,MAP2K1,GRB2,PRKCG,HRAS,BID,PPP3R1,PPP3CB,PRKCB,PAK1,MAPK1
592	REACTOME_DOWNSTREAM_SIGNALING_EVENTS_OF_B_CELL_RECEPTOR_BCR	0.122407	0.41403	-0.342613	-1.22408	117	82	PSMB7,PSMB5,NR4A1,NFKBIE,NRAS,PSMA5,PSMB2,FBXW11,PSMB6,PSMA1,BTRC,BAD,MAPKAP1,AKT3,HRAS,PSMC3,PSMD8,PSMD7,PRKCB,RASGRP1
4644	GO_VIRUS_RECEPTOR_ACTIVITY	0.147402	0.451118	-0.357311	-1.22379	138	63	CD80,CD46,HYAL1,F11R,IDE,CD4,PVRL2,TNFRSF4,SLC20A2,ITGA5,HSPA1A,SLC1A5,SELPLG,EFNB3,TYRO3,SCARB2,TFRC,HTR2A,CXADR
2777	GO_POSITIVE_REGULATION_OF_DEVELOPMENTAL_GROWTH	0.0922064	0.357385	-0.318944	-1.22375	83	138	CDKL5,RAB11A,WNT2,ERBB4,CELF1,MAPK14,PPIB,PLS1,VEGFA,GPR21,IGF1,WNT10B,RASAL1,PIN1,PLCB1,MEF2C,C3,BDNF,PAFAH1B1,CPNE6,HOPX,SYT17,RIMS1,SYT1
5010	GO_STEROID_HYDROXYLASE_ACTIVITY	0.200405	0.520248	-0.439673	-1.22369	197	25	CYP2A6,CYP1A1,CYP11B2,CYP17A1,CYP46A1
4059	GO_RETINA_MORPHOGENESIS_IN_CAMERA_TYPE_EYE	0.183486	0.500088	-0.417297	-1.22368	179	32	THY1,RBP4,CALB1
1408	GO_INOSITOL_PHOSPHATE_METABOLIC_PROCESS	0.147122	0.450794	-0.378615	-1.22327	137	49	NUDT11,PLCB3,NUDT3,PLCH2,PLCG2,PLCB4,CALM1,INPP4A,PLCB1,NUDT4,CALM3,SYNJ1,ITPKA
3082	GO_CARDIOCYTE_DIFFERENTIATION	0.123958	0.415852	-0.342501	-1.22308	118	83	ACVR1,ATG5,SIK1,HAND2,TCAP,SORBS2,VEGFA,NPPA,FHL2,MEF2C,CXADR,MAPK1,PDGFRA
2943	GO_RESPONSE_TO_TEMPERATURE_STIMULUS	0.106754	0.383814	-0.321609	-1.22258	97	130	LYN,CCL2,SOCS3,HMGCS2,NF1,ARRB2,DNAJA2,POLR2D,EIF2B3,HSPA1A,STAC,ATP2B1,PDCD6,IGF1,DNAJB4,C11orf73,CDH8,HTR2A,ANO3,DNAJA1,FOS,SST
223	BIOCARTA_IL2RB_PATHWAY	0.175258	0.487348	-0.401498	-1.22211	169	37	SOS1,SOCS3,SHC1,IL2RG,GRB2,BAD,HRAS,FOS,MAPK1
756	REACTOME_NCAM_SIGNALING_FOR_NEURITE_OUT_GROWTH	0.149895	0.454986	-0.355924	-1.22198	142	64	ARTN,SOS1,SPTB,AGRN,GFRA4,SPTBN2,CACNA1G,CACNB4,NRAS,MAP2K1,GRB2,COL4A1,CACNB1,CACNA1H,HRAS,COL5A2,PRNP,CACNB3,CACNB2,MAPK1
151	KEGG_BASAL_CELL_CARCINOMA	0.166316	0.477115	-0.382808	-1.22178	157	46	FZD2,DVL1,FZD1,FZD4,WNT11,WNT4,WNT5B,GLI3,BMP2,GLI1,WNT5A,AXIN1,WNT7A,FZD8,CTNNB1,WNT7B,WNT2,FZD3,WNT10B,APC,WNT8B
1619	GO_CELL_ACTIVATION	0.0262829	0.187429	-0.28014	-1.22085	20	484	WNT7A,CD1C,LCP1,CD4,RHOH,MERTK,TREML2,DOCK2,METAP1,TRPC7,F2,CD3G,CD2,KIT,FOXP3,FZD8,CTNNB1,RORC,FOXN1,FIBP,TNFRSF4,CD180,TYROBP,RHOA,LYL1,CSF2,LYN,DGKQ,GPR97,NCK2,IL13,GPR183,CEBPG,SPI1,CD93,CLEC4E,IRF1,CLCF1,IL23A,CD3E,IFNA21,BLNK,TNFSF8,BCL6,HDAC9,TUSC2,ERCC1,ATG5,ARRB2,PLCG2,FKBP1A,NR4A3,SEMA4A,STOML2,LIG4,RHOB,SOX4,PRKCG,SELPLG,AIF1,DDOST,BATF3,SMAD3,EGR1,TYRO3,IGF1,JUN,ADRA2C,PRMT5,CORO1A,YW…
1214	GO_CIRCULATORY_SYSTEM_PROCESS	0.0405728	0.236455	-0.289127	-1.22044	33	333	SOD2,PLCB3,OPRL1,ATG5,DRD1,RAMP3,AVPR1B,KCNMB2,HRH2,TACR2,P2RX2,MAP2K6,SLC2A5,ADORA2B,CDC42,HMGCR,EDN3,ANK2,TCAP,MYBPC3,NOS2,ADCYAP1,VEGFA,ADRA2C,BCR,SCN2B,ATP6AP2,ABR,CNR1,NPPA,DNM1L,CACNA2D1,PDE2A,PTPRO,NPY,NCALD,CACNB2,GUCY1B3,ADRA2A,NPY1R,HTR2A,TRHDE,SCN3B,CX3CL1,TAC1,FGF12,CRH,VIP
5017	GO_PROTEIN_SERINE_THREONINE_KINASE_ACTIVITY	0.0383234	0.229807	-0.287011	-1.21923	31	349	GRK5,PIM2,CDC7,AMHR2,CASK,MARK1,MAPKAPK5,MAST3,CDKL5,DCLK1,HIPK3,CSNK1G3,ACVR1,CDK20,MAP2K1,MAP4K1,MAPK4,STK16,MAPK14,SIK1,MAP2K6,MAPK10,STK24,CSNK1A1,PRKCI,AURKC,LMTK2,PRKAG2,CAMK2A,PRKCG,PRKAG1,MAPK11,STK19,CDK7,CSNK2A1,KALRN,ACVR2A,PINK1,TNNI3K,PRKCZ,DCX,AKT3,RPS6KA3,CAMK1,STK25,CCNC,SRPK1,BCR,PAK7,CDK16,CDK5R1,CDK17,PRKACB,PLK2,MAPK8,ROCK2,MAPK9,ULK2,CDK5,PAK6,CSNK1D,CAMK4,PRKCD,CAMKK2,NLK,MA…
3754	GO_ENDOCYTOSIS	0.04	0.236023	-0.283117	-1.21876	32	399	BIN2,CD93,SNX17,SNX10,ICAM5,PIP5K1A,CDC7,WASL,NCKAP1L,CAP1,TUSC2,STAB1,CSNK1G3,ARRB2,ELMO2,PLCG2,RABEP1,RAMP3,GRB2,LRP3,NME1,CETP,APP,GULP1,CSNK1A1,CLINT1,LRPAP1,SNX4,CYTH2,HSPH1,CDC42,SPON2,ABI1,BECN1,EPN2,NCKAP1,SNX2,HSP90B1,CRK,AIF1,EPS15,RAB5A,NECAP1,RAB1A,TYRO3,HRAS,SH3GL1,GRIA1,PIP5K1C,ARPC4,AP2M1,M6PR,VLDLR,CORO1A,AP2B1,SCYL2,PDIA6,SYT5,SNCA,CD47,CDK5,ARPC2,DNM1L,CSNK1D,ACTB,SYNJ1,PRKCD,AR…
4730	GO_MANGANESE_ION_BINDING	0.175801	0.487734	-0.392842	-1.21859	169	40	PAPOLA,DYRK2,GALNT2,SLC24A2,CDIPT,IDI1,SOD2,ADCY2,GALNT1,LARGE,PPEF1
3387	GO_POSITIVE_REGULATION_OF_BLOOD_CIRCULATION	0.128764	0.422638	-0.337572	-1.21821	123	89	AVPR1B,HRH2,EDN3,NOS2,ADCYAP1,ADRA2C,ATP2A2,NPPA,SLC1A1,ADRA2A,NPY1R,HTR2A,SCN3B,VIP
4182	GO_PRE_AUTOPHAGOSOMAL_STRUCTURE	0.208633	0.531083	-0.453445	-1.21809	202	21	STX12,C6orf106,ATG5,BECN1,C12orf44,ULK2
3851	GO_NEGATIVE_REGULATION_OF_NEURON_DEATH	0.0927152	0.3583	-0.314873	-1.21785	83	146	NR4A3,CITED1,AGAP2,PRKCI,LIG4,CHL1,PRKCG,LGMN,SERPINF1,PCP4,PINK1,TYRO3,NR4A2,IGF1,HRAS,JUN,UBE2V2,CORO1A,SNCA,CDK5,PIN1,MEF2C,PPP5C,BDNF,C12orf5,MAP2K4,GABRB3,GABRA5
298	BIOCARTA_STRESS_PATHWAY	0.20284	0.522499	-0.441402	-1.21737	199	24	MAPK14,MAP2K6,JUN,MAPK8,MAP2K4
3830	GO_BINDING_OF_SPERM_TO_ZONA_PELLUCIDA	0.211268	0.533386	-0.442263	-1.21673	209	23	ZP2,ZPBP,CCT7,ADAM30,HSPA1L,SPA17,OVGP1,CCT5,CCT4,CCT2,ADAM21
3953	GO_NEGATIVE_REGULATION_OF_PROTEIN_MODIFICATION_PROCESS	0.0294118	0.198918	-0.278228	-1.21663	23	490	ZC3H12A,PKMYT1,LYN,GADD45B,NCK2,ANAPC10,SOCS3,MAS1,SPI1,KIRREL,PARK2,PSMB7,CDC27,DUSP7,NCKAP1L,SPRED2,NF1,HIPK3,PSMB5,UBB,DUSP5,ATG5,ARRB2,NR2F2,SMYD3,DRD1,KLF15,FKBP1A,DLG2,UBE2C,PSMA5,HSPA1A,OGT,PSMB2,RAPGEF1,OTUB1,HSPH1,DACT1,PRKAG2,HMGCR,SPRY2,RANBP9,SOX4,PRKCG,PPP1R11,PIH1D1,CALM1,PSMB6,CTBP1,SMAD3,PSMA1,PCP4,SPRY4,PSME3,GADD45A,PINK1,ISG15,PRKCZ,PPP2R1A,UBE2B,TRIB1,DUSP8,PSMC3,JUN,PARD6A,PR…
2823	GO_NEGATIVE_REGULATION_OF_EMBRYONIC_DEVELOPMENT	0.212766	0.534233	-0.445857	-1.2165	209	22	RPS6KA6,SNAI1,WNT5A,CTNNB1,FUZ,FZD3,COL5A2,PRKACB
1757	GO_WNT_SIGNALING_PATHWAY	0.0491228	0.260659	-0.29199	-1.21628	41	282	FZD8,CTNNB1,PFN1,CLTC,RARG,MAGI2,PORCN,RHOA,WNT7B,KLHL12,WIF1,PDE6G,GRK5,PSMB7,MARK1,PSMB5,WNT2,UBB,PDE6A,CSNK1G3,PLCB3,ARRB2,PLCG2,CTNND2,PPP1CA,RTF1,PSMA5,CSNK1A1,PSMB2,DACT1,CDC42,FBXW11,CAMK2A,SOX4,FRZB,CALM1,RAB5A,PSMB6,PSMA1,PROP1,BTRC,PSME3,CSNK2A1,DDX3X,UBE2B,NR4A2,PSMC3,DIXDC1,PARD6A,FZD3,AP2M1,WNT10B,AP2B1,SCYL2,APC,SNX3,PLCB1,PSMD8,PSMD7,WNT8B,TBL1XR1,PPP3R1,CSNK1D,GNB1,SPIN1,PPP3CB,CA…
1063	GO_REGULATION_OF_LEUKOCYTE_PROLIFERATION	0.0896861	0.352404	-0.307976	-1.21565	79	171	CHRNB2,SPN,ZNF335,CASP3,IL12RB1,KIAA0922,INPP5D,CD300A,IL1B,MNDA,LGALS9,CCL19,CD244,ADA,CD80,PLA2G2D,PRKCQ,CD46,ITCH,KITLG,CD40LG,FOXJ1,CD4,CLC,FOXP3,MIF,DHPS,SOS1,CTNNB1,GLMN,TNFRSF4,LYN,NCK2,LST1,IL13,GPR183,IHH,IRF1,CLCF1,IL23A,HLA-DMB,NCKAP1L,CD3E,BCL6,IDO1,TNFRSF13B,ST6GAL1,GAL,IGFBP2,AIF1,NDFIP1,IGF1,PRKAR1A,TNFRSF21,PRNP,CORO1A,MEF2C,TAC1
854	REACTOME_ASPARAGINE_N_LINKED_GLYCOSYLATION	0.147119	0.450794	-0.348996	-1.21562	142	70	ST6GAL1,DDOST,MCFD2,PDIA3,B4GALT3,DPM2,ALG3,MAN1A1,MGAT4B,B4GALT6,B4GALT2,TUSC3
104	KEGG_TOLL_LIKE_RECEPTOR_SIGNALING_PATHWAY	0.129787	0.424109	-0.336255	-1.21438	121	92	MAP2K1,MYD88,MAPK14,MAP2K6,MAPK10,MAPK11,AKT3,JUN,MAPK8,MAPK9,MAP2K4,FOS,TOLLIP,MAPK1
2409	GO_REGULATION_OF_FIBROBLAST_GROWTH_FACTOR_RECEPTOR_SIGNALING_PATHWAY	0.222105	0.546349	-0.47077	-1.2138	210	18	RUNX2,PRKD2,THBS1,FGFBP1,WNT4,NPTN,WNT5A,CTNNB1,FUZ,PRDM14,SPRY2,DUSP6
4987	GO_ACETYLGLUCOSAMINYLTRANSFERASE_ACTIVITY	0.185376	0.502808	-0.395222	-1.21322	179	38	HEXA,EXTL1,EXTL3,B3GNT4,B3GNT3,OGT,MGAT4B,XYLT1,LARGE,B3GNT2
616	REACTOME_SIGNALING_BY_FGFR_IN_DISEASE	0.115005	0.399847	-0.328562	-1.21244	104	108	NR4A1,NRAS,MAP2K1,GRB2,SPRY2,ADCY1,PRKCG,CALM1,ADCY7,ADCY2,BAD,PPP2R1A,MAPKAP1,AKT3,HRAS,PRKAR1A,BCR,PRKACB,CAMK4,CALM3,PRKCD,MAPK1
1151	GO_PIGMENT_GRANULE_LOCALIZATION	0.227178	0.553301	-0.460953	-1.21209	218	19	RAB11B,ASIP,BBS7,RAB11A,SHROOM2,RAB1A,MYO5A
4116	GO_CYTOSOLIC_TRANSPORT	0.1	0.371133	-0.313903	-1.21192	90	142	LMTK2,TOR1A,ARF1,SNX2,PCLO,EPS15,RAB5A,YKT6,PIP5K1C,VTI1B,SYT11,UNC13B,CORO1A,SYT5,SNCA,CDK5,RAB6A,SYNJ1,SYT17,STX1A,RIMS1,AP1S1,SYT1
3182	GO_REGULATION_OF_LONG_TERM_NEURONAL_SYNAPTIC_PLASTICITY	0.226899	0.553281	-0.454961	-1.21079	220	20	GRIN1,EPHB2,SYP,KIT,NF1,RAB11A,DRD1,DLG4,NEURL,HRAS,SNCA,GRM5
4472	GO_CORNIFIED_ENVELOPE	0.234375	0.560423	-0.47944	-1.21066	224	16	TGM1,DSP,SPRR1A,C1orf68,SPRR1B,CRCT1,LOR,SCEL,CST6,IVL,EVPL,CDSN,SPRR3
1602	GO_POSTREPLICATION_REPAIR	0.18304	0.499227	-0.390236	-1.21051	176	40	RCHY1,UBE2A,UBE2NL,UBB,USP10,RPA3,RFC3,UBE2N,POLH,ISG15,UBE2B,UBE2V2
3263	GO_REGULATION_OF_HUMORAL_IMMUNE_RESPONSE	0.181818	0.497207	-0.386434	-1.21045	171	43	LTA,C1QBP,HPX,C5AR1,SPINK5,TNF,PROS1,C8A,PGC,C2,C3AR1,C8B,CD46,C4BPB,FOXJ1,PPP2R3C,KLK7,SUSD4,C6,KLK5,C3
1497	GO_STRIATED_MUSCLE_CELL_DIFFERENTIATION	0.111232	0.39362	-0.316952	-1.21011	101	133	ACVR1,ATG5,SMYD3,CHRNB1,CACNB4,MAPK14,SIK1,P2RX2,TCAP,SORBS2,CACNA1H,VEGFA,IGF1,PRKAR1A,BAI3,BARX2,WNT10B,NPPA,FHL2,MEF2C,CXADR,HOMER1,PDGFRA
822	REACTOME_DOWNSTREAM_SIGNALING_OF_ACTIVATED_FGFR	0.142264	0.443276	-0.335495	-1.20983	136	88	NR4A1,NRAS,MAP2K1,GRB2,ADCY1,PRKCG,CALM1,ADCY7,ADCY2,BAD,MAPKAP1,AKT3,HRAS,PRKAR1A,PRKACB,CAMK4,CALM3,PRKCD,MAPK1
4648	GO_PHOSPHATIDYLINOSITOL_4_5_BISPHOSPHATE_BINDING	0.187564	0.505593	-0.406187	-1.20893	183	34	MAPKAP1,APBA1,MYO1B,ASAP1,PLCB1,SYT1
872	REACTOME_REGULATION_OF_WATER_BALANCE_BY_RENAL_AQUAPORINS	0.190622	0.510202	-0.401365	-1.2089	186	35	ADCY1,ADCY7,ADCY2,GNG7,GNG4,PRKAR1A,PRKACB,GNB1,GNB5,GNG3
2439	GO_REGULATION_OF_EXTRINSIC_APOPTOTIC_SIGNALING_PATHWAY_IN_ABSENCE_OF_LIGAND	0.188935	0.507794	-0.389162	-1.20875	180	41	NF1,PPP1CA,HSPA1A,PPP2R1A,CX3CL1,CX3CR1
2738	GO_NEGATIVE_REGULATION_OF_BEHAVIOR	0.236097	0.560444	-0.485572	-1.20844	224	15	ESR2,TRH,ADA,PTGER3,DRD1,CRH
912	REACTOME_SIGNALING_BY_INSULIN_RECEPTOR	0.1436	0.445098	-0.334263	-1.20842	137	90	PDE3B,ATP6V1F,SHC1,NRAS,MAP2K1,GRB2,ATP6V0C,PRKAG2,CRK,PRKAG1,EIF4EBP1,ATP6V1G2,ATP6V1A,HRAS,ATP6V0B,ATP6V1C1,EIF4E,ATP6V0D1,MAPK1
1047	GO_NEGATIVE_REGULATION_OF_ERK1_AND_ERK2_CASCADE	0.18038	0.495109	-0.38733	-1.20841	170	42	RAPGEF1,SPRY2,RANBP9,SPRY4,PIN1,DUSP3,PTPRR,DUSP6
2435	GO_REGULATION_OF_HEART_RATE	0.133817	0.430467	-0.338185	-1.20826	128	82	EDN3,ANK2,CALM1,TNNI3K,SCN2B,ATP2A2,FKBP1B,NPPA,CACNA2D1,SLC1A1,CALM3,CACNB2,SCN3B,TAC1
2670	GO_REGULATION_OF_PROTEIN_COMPLEX_ASSEMBLY	0.0550996	0.278215	-0.287606	-1.20821	46	301	CCL24,IDE,PMEPA1,SUMO1,LCP1,BBC3,BCL11A,IRF8,TWF2,CYFIP1,CUL4B,HCK,CTNNB1,CAPZB,ERCC2,GTF2H1,PFN1,SPTB,CAV3,TRIM27,CSF2,NCK2,CCL11,KIRREL,TMOD2,SPTBN2,WASL,NCKAP1L,ARF6,ERCC1,ARFIP2,GRB2,BIRC2,TPPP,CLASP2,LMO4,PEX5,RALB,DACT1,CHMP1B,CDC42,STMN1,RPA3,CLIP3,NCKAP1,ARF1,PIH1D1,CCK,CDC42EP3,ARPC5L,PINK1,ARFGEF1,DDX3X,VEGFA,PRKCZ,EIF4EBP1,CAND1,PSMC3,JUN,ARPC4,BID,ADD2,UNC13B,WNT10B,CORO1A,FSCN1,MAPK9…
1413	GO_POSITIVE_REGULATION_OF_TRANSPORTER_ACTIVITY	0.162047	0.472416	-0.356209	-1.20761	151	61	ANK2,GAL,CALM1,NPPA,SYNGR3,CACNA2D1,CALM3,PRKCD,CACNB2,FGF14,ARC,RELN
1616	GO_CYCLIC_NUCLEOTIDE_METABOLIC_PROCESS	0.170913	0.484316	-0.369292	-1.20745	160	51	PDE4C,GUCY1A2,PDE11A,ADCY10,HTR2C,NPR1,PDE4D,PDE1B,ADCY3,NPPB,GUCY1A3,PDE3B,PDE7B,PTHLH,CACNB4,ADCY1,ADCY7,ADCY2,NPPA,PDE2A,NUDT4,PDE4B,GUCY1B3,ATP2B2
276	BIOCARTA_MEF2D_PATHWAY	0.235417	0.560423	-0.478113	-1.20731	225	16	MEF2D,CALM1,PPP3CB,CALM3,PRKCB
1783	GO_NEGATIVE_REGULATION_OF_PROTEIN_CATABOLIC_PROCESS	0.139413	0.4397	-0.336348	-1.20698	132	86	AGAP2,PRKCG,SMAD3,NOS2,CSNK2A1,PTPN3,APC,PIN1,SNX3,GRIN2A,AZIN1,NELL1,SERPINE2
717	REACTOME_INSULIN_SYNTHESIS_AND_PROCESSING	0.235417	0.560423	-0.477949	-1.2069	225	16	EXOC5,MYO5A,STX1A
335	ST_B_CELL_ANTIGEN_RECEPTOR	0.195675	0.51727	-0.391287	-1.20681	189	39	SOS1,NFKBIB,LYN,SHC1,SERPINA4,BLNK,NFKBIE,PLCG2,MAP2K1,GRB2,BAD,AKT3,BCR,MAPK1,ITPKA
3446	GO_LYMPHOCYTE_MIGRATION	0.195675	0.51727	-0.391225	-1.20662	189	39	PIK3CD,CCL25,CCL19,CCL20,CCL15,CCL24,CCL13,ARTN,CCL14,CCL2,CCL11,CX3CL1
3533	GO_GENERATION_OF_PRECURSOR_METABOLITES_AND_ENERGY	0.0553592	0.278478	-0.29661	-1.20652	46	243	SDHB,VGF,NDUFS3,ETFA,CYC1,ALDOA,PFKFB1,NDUFA9,ASIP,PFKM,ATP5C1,PANK2,OXA1L,NDUFB11,ATP5B,COX8A,NDUFA10,COX7C,DLST,CYB5R4,GCK,UBB,SURF1,PPP1CA,CAT,NDUFB3,NDUFA6,UQCR11,NDUFS2,IDH2,COX10,NR4A3,UQCRC2,THTPA,PRKAG2,PPP1R2,NDUFAF1,NDUFB6,UGP2,COX7B,NDUFA5,CYCS,NDUFC2,GFPT1,SLC25A14,CALM1,NDUFA4,NDUFAB1,NDUFB5,NDUFS4,PINK1,PDHB,DLD,MCHR1,MDH2,IDH3A,SLC25A4,TPI1,DLAT,COX5A,NNT,PGK1,SNCA,PPP1R1A,CALM3,SU…
5042	GO_PEPTIDE_RECEPTOR_ACTIVITY	0.128149	0.42196	-0.326177	-1.20364	116	108	SORCS3,EDNRB,MC1R,MC5R,C3AR1,NPR1,CCR8,SSTR5,NMUR1,NPY6R,INPP5K,EDNRA,FPR3,NPY5R,SSTR1,GRPR,NMBR,MAS1,CCKBR,SSTR4,OPRL1,GALR3,AVPR1B,TACR2,GAL,MCHR1,GPR17,NPY1R,CX3CR1
4930	GO_UBIQUITIN_LIKE_PROTEIN_LIGASE_BINDING	0.0779817	0.328089	-0.296039	-1.20361	67	228	CDC34,ATF6,UBE2A,UBE2NL,ARRB2,NDUFS2,UBE2C,HSPA1A,UBE2W,RALB,ATP6V0C,OTUB1,MOAP1,BECN1,UBE2Z,SMAD3,UBE2G1,PINK1,UBE2N,CCT2,UBE2M,UBE2B,UBE2H,TRIB1,DIO2,TRAF5,PRKAR1A,HSPA5,UBE2V2,UBE2K,TPI1,BID,ARIH1,PRKACB,GABARAPL1,YWHAZ,DLG3,ABI2,DNM1L,DDRGK1,EGR2,NLK,DNAJA1,HSPA8,TRIB2,TOLLIP
3760	GO_POSITIVE_REGULATION_OF_SECRETION	0.0550351	0.278215	-0.285094	-1.20306	46	314	TACR2,MAPK14,CLASP2,AACS,MAP2K6,ADORA2B,SNX4,EDN3,PPID,ARF1,SOX4,GAL,MAPK11,GPR27,RAB5A,CCK,PCP4,CACNA1H,PINK1,BAD,ADCYAP1,PRKCZ,OXCT1,IGF1,SMPD3,UNC13B,MAPK9,BRP44,SNCA,CDK5,DNM1L,PLCB1,RAB15,RBP4,CDK5R2,PPP3CB,EXPH5,STX1A,SYT1,NNAT,CSF1R,TAC1,RASGRP1,CRH,NMU
231	BIOCARTA_INTEGRIN_PATHWAY	0.196738	0.517556	-0.399402	-1.20299	192	35	SOS1,RHOA,ACTA1,SHC1,MAP2K1,GRB2,RAPGEF1,HRAS,JUN,BCR,MAPK8,MAPK1
1216	GO_REGULATION_OF_TRIGLYCERIDE_METABOLIC_PROCESS	0.217039	0.53973	-0.4361	-1.20275	213	24	PANK2,APOA4,SIK1,APOC2,CCNC,C3,TBL1XR1
3395	GO_RESPONSE_TO_EPINEPHRINE	0.240625	0.566764	-0.476186	-1.20244	230	16	SRD5A1,SNCA,PDE4B,PENK
1173	GO_SENSORY_PERCEPTION_OF_TEMPERATURE_STIMULUS	0.236515	0.561179	-0.457147	-1.20208	227	19	ADRA2A,HTR2A
3655	GO_RECEPTOR_MEDIATED_ENDOCYTOSIS	0.0993304	0.369483	-0.303993	-1.20201	88	174	NLGN3,CAV3,APOL1,AMN,FOLR2,CLTC,SNX17,CAP1,STAB1,ARRB2,RAMP3,GRB2,LRP3,CETP,LRPAP1,HSPH1,HSP90B1,EPS15,RAB5A,GRIA1,PIP5K1C,AP2M1,M6PR,VLDLR,AP2B1,SCYL2,SYT5,SNCA,CDK5,SYNJ1,TFRC,AP1S1,SYT1,MAPK1
4991	GO_RAC_GTPASE_BINDING	0.205912	0.527411	-0.409727	-1.20148	201	32	SRGAP2,CDKL5,SRGAP3,ARFIP2,ARHGEF2,NCKAP1,FMNL1,ARHGDIB,ABI2,ITPKA
877	REACTOME_REGULATION_OF_MRNA_STABILITY_BY_PROTEINS_THAT_BIND_AU_RICH_ELEMENTS	0.160124	0.470386	-0.34548	-1.20144	154	69	PSMB7,PSMB5,MAPK14,PSMA5,PSMB2,MAPK11,PSMB6,EXOSC5,PSMA1,ZFP36,PSMC3,YWHAZ,PSMD8,PSMD7,PRKCD,HSPA8
1458	GO_POSITIVE_REGULATION_OF_TOR_SIGNALING	0.237552	0.562126	-0.456867	-1.20134	228	19	HDAC3,XBP1,SEH1L,PIH1D1,RRAGB,RELN
346	PID_FCER1_PATHWAY	0.167373	0.479069	-0.35424	-1.20111	157	60	HRAS,JUN,MAPK8,MAP2K4,FOS,PRKCB,MAPK1
1206	GO_NEURON_PROJECTION_EXTENSION	0.177638	0.490978	-0.371402	-1.20084	169	48	PRKCZ,DCX,FLRT1,ULK2,CDK5,PPP3CB,NDN
4200	GO_VESICLE_MEMBRANE	0.0499391	0.262829	-0.279886	-1.2006	40	389	MFSD10,CUZD1,CLTC,SYNGR4,KCNJ4,COPG2,WNT7B,AP3B2,AP3M2,CACNG4,NCK2,GRIA4,SNX17,TYRP1,SREBF2,SMAGP,APLP2,COPA,WASL,SPRED2,PDE6D,IFNGR2,RAB11A,UBB,STAB1,ATG5,FLOT2,GAD2,GRB2,DLG4,OCA2,ATP6V0C,CAMK2A,TOR1A,EPN2,PI4KA,DMXL2,SLC17A5,GAD1,SCAMP1,EPS15,TMEM30A,MCFD2,ATP6V0A1,CSPG5,NECAP1,YKT6,CA4,TMED3,GRIA1,ATP6V0B,PTPRN2,AP2M1,VTI1B,SYT11,FLRT1,ATP2A2,YWHAH,CORO1A,AP2B1,GABARAPL1,YWHAZ,TMED2,SYT5,ULK2…
960	REACTOME_ANTIGEN_PROCESSING_UBIQUITINATION_PROTEASOME_DEGRADATION	0.103982	0.378071	-0.308513	-1.20056	93	155	ANAPC10,SOCS3,SAE1,RCHY1,PARK2,PSMB7,SPSB1,CDC34,CDC27,UBE2A,PSMB5,PJA1,TRIM32,ASB6,UBE2C,PSMA5,UBE2W,TCEB1P3,PSMB2,RNF123,FBXW11,UBE2Z,BLMH,TRIM36,PSMB6,PSMA1,UBE2G1,BTRC,UBE2N,UBE2D2,UBE2M,UBE2B,UBE2H,PSMC3,UBE2V2,UBE2D3,MKRN1,UBE2K,PSMD8,PSMD7
316	SIG_PIP3_SIGNALING_IN_CARDIAC_MYOCTES	0.167715	0.47973	-0.34965	-1.20044	159	64	MET,SHC1,NOLC1,ERBB4,GRB2,CDC42,GADD45A,BAD,AKT3,IGF1,RPS6KA3,PARD6A,PAK7,YWHAH,YWHAZ,PAK6,PAK1
3175	GO_MYOTUBE_DIFFERENTIATION	0.200824	0.520248	-0.389198	-1.20037	194	39	SMYD3,P2RX2,CACNA1H,IGF1,BAI3,BARX2,WNT10B,MEF2C,HOMER1
177	BIOCARTA_CHEMICAL_PATHWAY	0.224924	0.550632	-0.439276	-1.19854	221	22	CYCS,BAD,BID,PRKCB
1024	GO_LEUKOCYTE_ACTIVATION	0.0543093	0.275712	-0.281048	-1.19697	45	354	CD1C,LCP1,CD4,RHOH,MERTK,TREML2,DOCK2,CD3G,CD2,KIT,FOXP3,FZD8,CTNNB1,RORC,FOXN1,TNFRSF4,CD180,TYROBP,LYL1,CSF2,LYN,GPR97,NCK2,IL13,GPR183,CEBPG,SPI1,CD93,CLEC4E,IRF1,CLCF1,IL23A,CD3E,IFNA21,BLNK,TNFSF8,BCL6,HDAC9,TUSC2,ERCC1,ATG5,PLCG2,FKBP1A,NR4A3,SEMA4A,STOML2,LIG4,SOX4,SELPLG,AIF1,DDOST,BATF3,SMAD3,EGR1,TYRO3,JUN,CORO1A,FKBP1B,MAFB,SNCA,MEF2C,CAMK4,PPP3CB,PRKCD,PLCL2,CYP26B1,CXADR,PRKCB,TOLLIP…
1698	GO_ACETYL_COA_METABOLIC_PROCESS	0.220966	0.545524	-0.445385	-1.19644	214	21	MVD,DLST,PDHX,PDHB,DLD,DLAT,BRP44
3136	GO_CELLULAR_RESPONSE_TO_KETONE	0.16029	0.470386	-0.346558	-1.19605	154	65	SMYD3,KLF9,AACS,ADCY1,SERPINF1,ADCY2,ATP2B1,GNAI1,SRD5A1,ROCK2,GNB1,CRH
1999	GO_POSITIVE_REGULATION_OF_INSULIN_SECRETION	0.17672	0.489224	-0.364099	-1.19602	166	52	C2CD2L,NR0B2,GCK,AACS,SOX4,GPR27,BAD,OXCT1,BRP44,RBP4,PPP3CB,NNAT,CRH
4305	GO_ORGANELLAR_RIBOSOME	0.190126	0.50916	-0.37295	-1.19581	180	47	MRPL46,MRPS18B,MRPL33,MRPL17,MRPL12,MRPS12,MRPL28,MRPS17,MRPS7,MRPL3,MRPS11,MRPL15,MRPL42
1774	GO_NEGATIVE_REGULATION_OF_CATION_TRANSMEMBRANE_TRANSPORT	0.179104	0.493182	-0.369776	-1.19472	167	49	OPRL1,FKBP1A,SLN,CALM1,KCNAB1,FKBP1B,CALM3,GNB5,ADRA2A,FGF12
705	REACTOME_DIABETES_PATHWAYS	0.138462	0.438191	-0.323	-1.19448	125	109	C19orf10,F2,GOSR2,IGFALS,ATF3,XBP1,SNAP25,CCL2,SRPRB,SHC1,CTSG,ATF6,EXTL3,PAPPA2,SPCS3,IGFBP2,HSP90B1,EXOSC5,KLHDC3,HSPA5,EXOC5,BCHE,TATDN2,PDIA6,MYO5A,ATP6V0D1,STX1A
2575	GO_POSITIVE_REGULATION_OF_PROTEIN_SERINE_THREONINE_KINASE_ACTIVITY	0.0687646	0.30834	-0.292725	-1.19395	58	245	PDE6G,SHC1,DUSP7,MAPKAPK5,UBB,DUSP5,MAP2K1,MAP4K1,MAPK14,MAP2K6,MAPK10,NOD1,RALB,ADORA2B,EDN3,SPRY2,MAPK11,PIH1D1,CALM1,GADD45A,VEGFA,EPHA4,DIRAS2,HRAS,ADRA2C,CAMK1,CCNC,COPS8,CCND2,CDK5R1,SNCA,MARCKS,CDK5R2,CALM3,NELL1,ADRA2A,GNG3,HTR2A,DUSP6,PTPLAD1,PAK1,CSF1R,RASGRP1,MAPK1
1318	GO_ACTIN_FILAMENT_BASED_PROCESS	0.0569395	0.282672	-0.279305	-1.19369	47	368	NCK2,MYL3,MYH10,MYL6,CCL11,ACTA1,SRGAP2,TMOD2,EPB41L4B,PIP5K1A,SHC1,WASL,NCKAP1L,FGD1,CAP1,NF1,TRIM32,BCL6,ARF6,MRAS,ARFIP2,ARHGEF2,TPM4,PRKCI,CYTH2,CDC42,DSTN,ANK2,ABI1,SHROOM2,ARF1,TCAP,HSP90B1,AIF1,MYBPC3,EPB41L2,CNN2,TNFAIP1,FMNL1,SORBS2,ARPC5L,PLS1,IQSEC2,PRKCZ,IQSEC1,PRKAR1A,PIP5K1C,ARPC4,BCR,SCN2B,PHACTR1,ADD2,ABR,CORO1A,TPM3,MYO1B,ROCK2,FSCN1,ABI2,CDK5,ARPC2,CACNA2D1,MARCKS,MYO5A,RND3,PAF…
1822	GO_ESTABLISHMENT_OF_LOCALIZATION_BY_MOVEMENT_ALONG_MICROTUBULE	0.174227	0.486497	-0.340683	-1.19359	168	72	APP,OPA1,CDC42,RAB1A,PRKCZ,APBA1,KIF3A,RAB6A,KIF3C,PAFAH1B1,SSX2IP,KIFAP3,RASGRP1
4466	GO_NEUROMUSCULAR_JUNCTION	0.176221	0.488486	-0.364788	-1.19272	165	51	CAV3,SYNGR4,PDZRN3,MYH10,UTRN,KCNC4,APP,EPHA4,PRKAR1A,UNC13B,CDK5R1,SYNGR3,CDK5,SERPINE2,CXADR
4002	GO_MICROTUBULE_POLYMERIZATION	0.2334	0.560226	-0.433498	-1.19262	231	23	ZNF207,TPPP,CLASP2,RANBP9,CSNK1D,FGF13,TUBGCP4
121	KEGG_TASTE_TRANSDUCTION	0.217125	0.53973	-0.406425	-1.1918	212	32	PRKACB,GNB1,GNG3
3132	GO_ENDOCYTIC_RECYCLING	0.244353	0.569577	-0.447752	-1.19161	237	20	RAB11FIP3,SNX4,LMTK2,EPS15,ARL4C
2693	GO_NIK_NF_KAPPAB_SIGNALING	0.165109	0.47605	-0.338852	-1.19054	158	74	MAS1,PSMB7,PSMB5,UBB,BIRC2,PSMA5,PSMB2,FBXW11,PSMB6,PSMA1,BTRC,PSME3,UBE2M,PSMC3,COPS8,PSMD8,PSMD7
1648	GO_NEURON_PROJECTION_DEVELOPMENT	0.0559796	0.279519	-0.27576	-1.18927	43	427	SEMA4F,CNTNAP2,LHX3,SHC1,SPTBN2,MAPK8IP2,KIDINS220,DCLK1,STMN4,PTPRF,TRIM32,RAB11A,UBB,ALCAM,CTNND2,NRAS,GRB2,NR4A3,DLG4,LRFN4,EPHB3,NBL1,CAMSAP1,SEMA4A,DPYSL4,APP,DCC,ETV1,CDH11,STMN1,SEMA6C,TOR1A,SPON2,CHL1,ADCY1,RANBP9,CTNNA2,LAMB1,GPM6A,CALU,ETV4,RTN4,SLITRK3,TUBB3,CCK,NRCAM,ARFGEF1,ADCYAP1,VEGFA,PRKCZ,SLITRK5,ATXN10,EFNB3,DCX,NR4A2,EPHA4,HRAS,JUN,CRMP1,FZD3,VLDLR,CDK16,FLRT1,CDK5R1,EPHA5,BTB…
593	REACTOME_ACTIVATION_OF_NF_KAPPAB_IN_B_CELLS	0.191223	0.510879	-0.357722	-1.18914	182	54	PSMB7,PSMB5,NFKBIE,PSMA5,PSMB2,FBXW11,PSMB6,PSMA1,BTRC,PSMC3,PSMD8,PSMD7,PRKCB
3340	GO_CAMP_METABOLIC_PROCESS	0.223022	0.547793	-0.416348	-1.18907	216	29	RAMP2,ADCY6,PDE4C,PDE11A,ADCY10,PDE4D,PDE1B,ADCY3,PDE3B,PDE7B,PTHLH,CACNB4,ADCY1,ADCY7,ADCY2,PDE2A,PDE4B
682	REACTOME_CELL_DEATH_SIGNALLING_VIA_NRAGE_NRIF_AND_NADE	0.184953	0.502321	-0.367505	-1.18824	176	48	PSENEN,MAGED1,SOS1,APH1B,FGD1,ARHGEF2,KALRN,BAD,ABR,MAPK8,ARHGEF9,RASGRF1
2004	GO_NEGATIVE_REGULATION_OF_T_CELL_RECEPTOR_SIGNALING_PATHWAY	0.251836	0.578137	-0.477126	-1.18742	239	15	PRNP,THY1,DUSP3
2164	GO_CELLULAR_RESPONSE_TO_HORMONE_STIMULUS	0.0494438	0.261555	-0.272012	-1.18679	39	482	KIT,ATP6AP1,SOS1,CTNNB1,PRKACG,RORC,XBP1,GAS2L1,REN,RUVBL2,EIF4EBP2,ADIPOR1,RARG,SSTR1,PTPRA,ABHD2,NR0B2,LYN,CCL2,MAS1,PDE3B,NCOA2,ATP6V1F,CYP11B2,SHC1,HMGCS2,GCK,HDAC9,PDK4,NR4A1,ACVR1,SSTR4,NR2F2,SMYD3,DRD1,RAMP3,AVPR1B,GRB2,NR4A3,KLF9,SIK1,HEY1,AACS,CYP17A1,PRKCI,OGT,THRB,ATP6V0C,CAMK2A,ADCY1,IGFBP2,AIF1,GFPT1,ATP6V0A1,ADCY7,NAMPT,SERPINF1,CDK7,ADCY2,CACNA1H,ADCYAP1,DDX54,PRKCZ,EIF4EBP1,CTSB,G…
2049	GO_POSITIVE_REGULATION_OF_CALCIUM_MEDIATED_SIGNALING	0.21392	0.53589	-0.401308	-1.18618	208	33	CALM2,FCER1A,HTT,CCL4,ADA,CIB1,CD4,HAP1,CD3E,P2RX2,CALM1,HINT1,IGF1,P2RX5,CDH13,CALM3
1152	GO_RESPONSE_TO_ORGANOPHOSPHORUS	0.136166	0.43343	-0.313812	-1.18576	124	126	ALDH3A1,MMP19,DUSP1,INPP5K,SLC5A5,PDE4D,PANX1,AANAT,AKAP7,BRAF,APEX1,AKR1C1,VGF,CDK2,PFKFB1,REN,TEK,DGKQ,CCL2,PTGS2,HMGCS2,BIRC2,NME1,CITED1,P2RX2,CYP17A1,APP,RAPGEF1,HSP90B1,CREM,RFC3,NDUFS4,AQP9,JUN,P2RX5,WNT10B,SRD5A1,PDE2A,CRHBP,PTPRN,FOS,PENK
736	REACTOME_METABOLISM_OF_PROTEINS	0.070922	0.312699	-0.284046	-1.18521	59	291	TUBA4A,EIF2S1,MGAT3,F9,FBXW2,GRPEL1,B3GNTL1,TIMM17B,ST8SIA3,MAN1A2,VBP1,F2,CYC1,ATP5G1,FURIN,SSR2,ETF1,GSPT2,EIF2S2,DHPS,SEC61A2,ATP5B,PIGF,STT3A,SRPRB,ARSA,TUBB6,EIF5,ARSE,TIMM10,GALNT2,GGCX,FUT8,PIGL,PMM1,GPAA1,B3GNT4,B3GNT3,TUBA1C,CCT5,EIF2B3,SPCS3,COQ2,F7,EIF3E,ATP5A1,EEF2,TIMM8B,ST6GAL1,STS,CCT4,DDOST,MCFD2,TUBB3,TIMM17A,PGAP1,TOMM70A,CCT2,PDIA3,EIF4EBP1,B4GALT3,TUBA1A,DPM2,SSR3,ALG3,SLC25A4…
1322	GO_POSITIVE_REGULATION_OF_MUSCLE_CELL_DIFFERENTIATION	0.168563	0.481102	-0.33815	-1.18484	162	73	CXCL9,MYF6,KIT,CTNNB1,CAV3,RBM4,TRIM32,MAPK14,CDC42,CTNNA2,MAPK11,CAMK1,PIN1,PLCB1,MEF2C,CYP26B1,HOPX
5125	GO_SODIUM_CHANNEL_ACTIVITY	0.238636	0.563494	-0.419453	-1.18423	230	27	SHROOM2,SCN3A,SCN2B,KCNK1,SCN3B,SCN2A
914	REACTOME_RNA_POL_III_TRANSCRIPTION_INITIATION_FROM_TYPE_3_PROMOTER	0.244467	0.569577	-0.430184	-1.1835	242	23	POLR3D,POLR1D,SNAPC5,SNAPC2,BRF2,SNAPC3,POLR2E,POLR3K
963	REACTOME_NUCLEOTIDE_BINDING_DOMAIN_LEUCINE_RICH_REPEAT_CONTAINING_RECEPTOR_NLR_SIGNALING_PATHWAYS	0.21303	0.534233	-0.381342	-1.18292	205	40	BIRC2,MAPK14,MAP2K6,APP,NOD1,MAPK11,UBE2N,TXN
2018	GO_ALDITOL_METABOLIC_PROCESS	0.253935	0.579861	-0.475302	-1.18288	241	15	DAK,COQ2,TPI1,GOT1
1069	GO_POSITIVE_REGULATION_OF_REPRODUCTIVE_PROCESS	0.207044	0.52875	-0.373265	-1.18213	193	45	CACNA1H,UBE2B,PLCB1,CITED2,VIP
944	REACTOME_SIGNALING_BY_TGF_BETA_RECEPTOR_COMPLEX	0.198103	0.518665	-0.355064	-1.18198	187	55	JUNB,SMURF1,MYC,WWTR1,ZFYVE9,E2F5,STUB1,STRAP,F11R,PMEPA1,FURIN,E2F4,UCHL5,RHOA,PPP1CA,FKBP1A,SMAD3,TFDP1,PRKCZ,PARD6A,UBE2D3,CCNC
2220	GO_RESPONSE_TO_INSULIN	0.118182	0.406511	-0.299333	-1.18188	103	176	VAMP2,SOCS7,SORT1,SLC2A8,PRKCQ,INPP5K,APRT,FOXC2,HNRNPK,GSK3A,AANAT,IDE,APPL1,VGF,CDK2,INSIG2,PFKFB1,ATP6AP1,SOS1,XBP1,EIF4EBP2,PTPRA,LYN,CCL2,SOCS3,PDE3B,ATP6V1F,SHC1,HMGCS2,GCK,HDAC9,PDK4,DRD1,CAT,GRB2,CITED1,PRKCI,OGT,ATP6V0C,GAL,GFPT1,ATP6V0A1,NAMPT,FABP3,PRKCZ,EIF4EBP1,EGR1,IGF1,ATP6V1G2,ATP6V1A,ATP6V0B,VLDLR,SRD5A1,NPPA,ATP6V1C1,GOT1,MYO5A,ATP6V0D1,PTPRN,EGR2,PAK1
1192	GO_METANEPHROS_DEVELOPMENT	0.178828	0.492997	-0.340617	-1.18173	173	68	PDGFRA,CALB1
80	KEGG_REGULATION_OF_AUTOPHAGY	0.229675	0.555059	-0.420722	-1.1816	225	26	IFNA21,ATG5,BECN1,GABARAPL1,ULK2
250	BIOCARTA_P38MAPK_PATHWAY	0.216495	0.53973	-0.387928	-1.18081	209	37	MAP3K9,SHC1,MAPKAPK5,MEF2D,GRB2,MAPK14,MAP2K6,CDC42,ATF2,HRAS,MEF2C,MAP2K4
489	PID_VEGFR1_2_PATHWAY	0.180884	0.495966	-0.340342	-1.18077	175	68	MAP2K1,GRB2,MAPK14,MAP2K6,CDC42,FBXW11,ARF1,PRKAG1,MAPK11,VEGFA,PRKCD,CAMKK2,PRKCB,MAPK1
339	ST_FAS_SIGNALING_PATHWAY	0.197034	0.517703	-0.348083	-1.18023	185	60	NFKBIB,PFN1,AGFG1,NR0B2,MET,MAPK8IP2,NFKBIE,MAPK10,CSNK1A1,MAPK8,MAPK9,MAP2K4,MAPK8IP1,MAPK1
3729	GO_PROTEIN_AUTOPHOSPHORYLATION	0.119074	0.408219	-0.299456	-1.17986	107	165	MELK,PRKG2,MAP3K13,MATK,NEK2,CSNK1G2,TEC,KIT,HCK,MINK1,TEK,LYN,MAP3K9,GRK5,PIM2,MAPKAPK5,CDKL5,ERBB4,MAP4K1,STK16,MAPK14,SIK1,EPHB3,STK24,LMTK2,CAMK2A,PRKCG,CSNK2A1,PINK1,DCX,TYRO3,EPHA4,STK25,BCR,THY1,ULK2,STYK1,CDK5,CAMK4,CAMKK2,NLK,PAK1,CSF1R,PDGFRA
3701	GO_ORGANELLE_LOCALIZATION	0.0817757	0.335885	-0.279343	-1.17899	69	312	TFG,ASIP,GOSR2,KIT,ATP6AP1,SNAP29,PVRL2,CTNNB1,CAV3,BBS7,SLIT1,SNAP25,LIN7A,AP3B2,AP3M2,MYO1A,LYN,KLHL12,TRAPPC3,MYH10,HAP1,STX7,WASL,RAB11A,PPP6C,UBB,ARHGEF2,NR4A3,SEH1L,ATP2A1,CLASP2,NSF,OGT,OPA1,CHMP1B,CDC42,SPRY2,TOR1A,SHROOM2,BECN1,ARF1,PCLO,ANKRD28,MCFD2,RAB5A,TRAPPC2L,YKT6,RAB1A,PRKCZ,UBE2B,GRIA1,PIP5K1C,KIF3A,STK25,SYT11,UNC13B,YWHAZ,TMED2,SYT5,SNCA,CDK5,RAB6A,CSNK1D,KIF3C,MYO5A,SYNJ1,PAF…
2457	GO_GLYOXYLATE_METABOLIC_PROCESS	0.237323	0.562062	-0.427084	-1.17789	233	24	GLDC,DLST,IDH2,PDHX,NDUFAB1,PDHB,DLD,DLAT
4478	GO_MYOSIN_II_COMPLEX	0.245473	0.570925	-0.428107	-1.17779	243	23	MYH6,MYH11,MYH14,MYL9,MYH9,MYH1,MYH7,MYH4,MYL1,MYL6B,MYL3,MYH10,TRIM32,MYBPC3,MYL12B
1000	GO_REGULATION_OF_ESTABLISHMENT_OF_PLANAR_POLARITY	0.173777	0.486151	-0.325557	-1.17694	166	90	PFN1,CLTC,MAGI2,RHOA,PSMB7,PSMB5,UBB,ARRB2,PSMA5,PSMB2,DACT1,CDC42,PSMB6,PSMA1,PSME3,ANKRD6,PSMC3,PARD6A,FZD3,AP2M1,AP2B1,PSMD8,PSMD7
1912	GO_NUCLEOTIDE_EXCISION_REPAIR_DNA_DAMAGE_RECOGNITION	0.241135	0.56693	-0.431147	-1.17636	237	22	UBB,COPS2,RAD23B,COPS5,COPS8,COPS4
2918	GO_MULTI_MULTICELLULAR_ORGANISM_PROCESS	0.106667	0.383814	-0.293847	-1.17617	95	191	CYP1A1,PRDX3,TFCP2L1,CCL2,PTGS2,IHH,PRDM14,BYSL,UBE2A,PTHLH,NR2F2,IDO1,AKAP5,SMCP,IGFBP2,STS,ADCY7,NAMPT,ACVR2A,ADCYAP1,CTSB,IGF1,ADRA2C,ARNTL,TMED2,CNR1,NPPA,CRHBP,PNOC,ADRA2A,TAC3,SERPINE2,FOS,TAC1,CRH
57	KEGG_RNA_POLYMERASE	0.244174	0.569577	-0.43077	-1.17533	240	22	POLR3D,POLR2G,POLR1D,POLR2D,POLR2E,POLR3K
2685	GO_POSITIVE_REGULATION_OF_HEART_CONTRACTION	0.22528	0.550982	-0.394882	-1.17528	220	34	ATP2A2,NPPA,SLC1A1,SCN3B
4725	GO_CARBOHYDRATE_DERIVATIVE_TRANSPORTER_ACTIVITY	0.244174	0.569577	-0.430716	-1.17518	240	22	SLC29A1,SLC17A5,VLDLR,SLC35B1
3726	GO_POSITIVE_REGULATION_OF_IMMUNE_RESPONSE	0.0584577	0.285963	-0.270746	-1.17498	46	452	CD3G,CYFIP1,TEC,KLK7,FOXP3,HCK,MIF,PVRL2,SUSD4,PRKACG,XBP1,TRAF3,CD180,LIME1,TAB2,POLR3D,LYN,PGLYRP1,IL13,CLEC4E,STX7,CLCF1,PSMB7,IL23A,HLA-DMB,WASL,CTSG,NCKAP1L,CD3E,PSMB5,C6,UBB,KLK5,ELMO2,PLCG2,CACNB4,IDO1,NRAS,GRB2,BIRC2,NR4A3,MYD88,PSMA5,ITGAM,STOML2,MAP2K6,PSMB2,NOD1,ADORA2B,SNX4,CDC42,FBXW11,SPON2,ABI1,NCKAP1,HSP90B1,CRK,LGMN,PSMB6,PSMA1,TRBC1,BTRC,PSME3,UBE2N,UBE2D2,PRKCZ,CTSB,HRAS,RPS6KA…
2173	GO_PROTEIN_POLYMERIZATION	0.200634	0.520248	-0.351597	-1.17446	189	56	PARK2,ZNF207,TPPP,UBE2C,CLASP2,RANBP9,AIF1,ARPC4,UBE2K,DNM1L,CSNK1D,FGF13,TUBGCP4
405	PID_ANGIOPOIETIN_RECEPTOR_PATHWAY	0.204883	0.526013	-0.360241	-1.1741	192	50	TEK,SHC1,GRB2,ITGA5,MAPK14,CRK,GRB14,MAPK8,PAK1,MAPK1
360	PID_WNT_NONCANONICAL_PATHWAY	0.230372	0.555973	-0.408393	-1.17402	222	30	TAB2,RHOA,ARRB2,MAPK10,CSNK1A1,CDC42,CAMK2A,PRKCZ,MAPK8,MAPK9,NLK
303	BIOCARTA_CREB_PATHWAY	0.236789	0.561442	-0.418015	-1.174	232	26	GRB2,MAPK14,CAMK2A,ADCY1,HRAS,PRKAR1A,PRKACB,PRKCB,MAPK1
2985	GO_REGULATION_OF_CELL_CELL_ADHESION	0.0833333	0.339314	-0.278288	-1.17393	70	315	CLC,CD3G,CD2,FOXP3,HLA-DOA,MINK1,DHPS,SOS1,CTNNB1,GLMN,FOXN1,XBP1,LYN,CCL2,NCK2,IHH,EPCAM,IRF1,IL23A,HLA-DMB,NCKAP1L,CD3E,BCL6,IDO1,FLOT2,GRB2,NR4A3,EPHB3,CLPTM1,HSPH1,CDC42,IGFBP2,AIF1,NDFIP1,TRBC1,BAD,PRKCZ,MAPKAP1,EFNB3,IGF1,PRR5,PRKAR1A,TNFRSF21,PRNP,CORO1A,THY1,CD47,DUSP3,CAMK4,PRKCD,KIFAP3,CYP26B1,SERPINE2,CITED2,PAK1,CX3CL1,EGR3,RASGRP1
952	REACTOME_ADAPTIVE_IMMUNE_SYSTEM	0.063857	0.300541	-0.272362	-1.17387	49	432	ASB7,HLA-DOA,PVRL2,SOS1,NFKBIB,SEC61A2,PRKACG,PPP2R5D,CLTC,TAB2,TYROBP,CUL2,LYN,ANAPC10,SOCS3,SAE1,RCHY1,PARK2,SHC1,PSMB7,SPTBN2,HLA-DMB,SPSB1,CDC34,CDC27,CD3E,UBE2A,BLNK,PSMB5,PJA1,TRIM32,ASB6,NR4A1,NFKBIE,PLCG2,NRAS,GRB2,UBE2C,PSMA5,UBE2W,TCEB1P3,PSMB2,RNF123,CDC42,FBXW11,UBE2Z,DCTN3,DCTN5,ARF1,BLMH,TRIM36,LGMN,CALM1,PSMB6,PSMA1,UBE2G1,BTRC,UBE2N,BAD,UBE2D2,UBE2M,PDIA3,PPP2R1A,CTSB,UBE2B,UBE2H,…
1461	GO_POSITIVE_REGULATION_OF_MITOTIC_CELL_CYCLE	0.167391	0.479069	-0.319743	-1.17357	153	103	UBE2C,APP,EDN3,BECN1,AIF1,RAD51C,RAB1A,DDX3X,EIF4EBP1,IGF1,PBX1,WNT10B,PLCB1,DUSP3,EIF4E,PAFAH1B1
4813	GO_CYCLIC_NUCLEOTIDE_BINDING	0.245632	0.570925	-0.410916	-1.17356	238	29	PRKAR1A,FKBP1B,PDE2A,RAPGEF4,PDE4B
2483	GO_GLYCOSPHINGOLIPID_BIOSYNTHETIC_PROCESS	0.259336	0.585206	-0.44629	-1.17353	249	19	B4GALNT1,ST8SIA5,ST6GALNAC5,LARGE
4875	GO_DRUG_BINDING	0.172157	0.485179	-0.321774	-1.17305	161	97	DRD1,FKBP1A,TTC9,PPID,NAMPT,GABRA1,CHRM2,DCK,GLRB,FKBP1B,FSCN1,CNR1,PDE2A,FKBP11,PPP3CB,HMGCS1,HTR2A
2415	GO_REGULATION_OF_NEURON_APOPTOTIC_PROCESS	0.125975	0.41854	-0.297697	-1.17266	112	168	PARK2,CLCF1,TOX3,CDC34,NF1,SOD2,NR4A3,CITED1,AGAP2,PRKCI,LIG4,CDC42,CHL1,PRKCG,LGMN,ATF2,PCP4,PINK1,UBE2M,TYRO3,NR4A2,HRAS,JUN,UBE2V2,CDK5R1,CORO1A,SNCA,CDK5,PIN1,MEF2C,NELF,BDNF,MAP2K4,GABRB3,GABRA5
881	REACTOME_TRANSPORT_TO_THE_GOLGI_AND_SUBSEQUENT_MODIFICATION	0.227319	0.553301	-0.399816	-1.17242	222	32	MGAT1,SEC23A,MGAT3,ST8SIA3,MAN1A2,FUT8,ST6GAL1,MCFD2,B4GALT3,MAN1A1,MGAT4B,B4GALT6,B4GALT2
4510	GO_COATED_MEMBRANE	0.190134	0.50916	-0.337875	-1.17221	184	68	CLTC,COPG2,AP3B2,AP3M2,COPA,CHMP1B,EPN2,EPS15,NECAP1,TMED3,AP2M1,AP2B1,SYNJ1,NCALD,AP1S1
3898	GO_MUCOPOLYSACCHARIDE_METABOLIC_PROCESS	0.177282	0.490519	-0.323313	-1.17175	166	93	IMPAD1,LYVE1,CHST7,B3GNT4,B3GNT3,CHST5,CHST1,UST,CSPG5,ITIH2,B4GALT3,XYLT1,IDS,B4GALT6,CHST2,B3GAT1,B4GALT2,B3GNT2
4246	GO_MYOFILAMENT	0.245632	0.570925	-0.436091	-1.17147	238	21	TNNT1,TMOD1,TNNC1,TMOD3,TNNI1,TPM1,TNNI3,TNNT3,ACTA1,TMOD2,TRIM32,TPM4,MYBPC3,TPM3
4137	GO_POSITIVE_REGULATION_OF_CELL_PROJECTION_ORGANIZATION	0.0928899	0.358707	-0.28474	-1.17124	80	255	PRKCI,RAPGEF1,OPA1,CDC42,NCKAP1,ARF1,GPM6A,TMEM30A,SERPINF1,PCP4,CDC42EP3,ADCYAP1,VEGFA,NEURL,EPHA4,HRAS,UBE2V2,CAMK1,STK25,CAPRIN1,VLDLR,FKBP1B,FSCN1,CNR1,RASAL1,APC,ARPC2,SNX3,MARCKS,BDNF,PAFAH1B1,ENC1,CPNE6,SERPINE2,SYT17,RIMS1,SYT1,CUX2,RELN,ITPKA,CNTN1
61	KEGG_PROTEASOME	0.225541	0.551096	-0.379695	-1.17106	218	39	PSMB7,PSMB5,PSMA5,PSMB2,PSMB6,PSMA1,PSME3,PSMC3,PSMD8,PSMD7
540	REACTOME_SYNTHESIS_OF_BILE_ACIDS_AND_BILE_SALTS	0.269675	0.594739	-0.458013	-1.17079	256	17	AMACR,ACOT8,CYP46A1
3196	GO_REGULATION_OF_PEPTIDYL_THREONINE_PHOSPHORYLATION	0.22825	0.553444	-0.396007	-1.17051	222	33	SPRED2,OGT,PRKAG2,SPRY2,CALM1,UBE2K,CALM3,MAPK1
3260	GO_REGULATION_OF_DNA_TEMPLATED_TRANSCRIPTION_IN_RESPONSE_TO_STRESS	0.211579	0.533779	-0.346083	-1.1705	200	59	CREB3L1,RGS14,ATF3,XBP1,CUL2,NCK2,ATF6,UBB,EGLN1,UBE2D2,VEGFA,EGR1,RPS6KA3,JUN,HSPA5,UBE2D3,CITED2
1791	GO_CELLULAR_RESPONSE_TO_INSULIN_STIMULUS	0.16044	0.470386	-0.311743	-1.17011	145	122	TRIB3,ATP6V1B2,VAMP2,SOCS7,SLC2A8,INPP5K,APRT,FOXC2,HNRNPK,GSK3A,IDE,APPL1,CDK2,ATP6AP1,SOS1,XBP1,EIF4EBP2,PTPRA,CCL2,PDE3B,ATP6V1F,SHC1,HMGCS2,GCK,HDAC9,PDK4,DRD1,GRB2,PRKCI,OGT,ATP6V0C,GFPT1,ATP6V0A1,NAMPT,PRKCZ,EIF4EBP1,IGF1,ATP6V1G2,ATP6V1A,ATP6V0B,VLDLR,SRD5A1,ATP6V1C1,GOT1,MYO5A,ATP6V0D1,PAK1
1068	GO_NEGATIVE_REGULATION_OF_NEURON_APOPTOTIC_PROCESS	0.163399	0.473473	-0.313184	-1.16952	149	117	PARK2,CLCF1,TOX3,SOD2,NR4A3,CITED1,AGAP2,PRKCI,LIG4,CHL1,PRKCG,LGMN,PCP4,PINK1,TYRO3,NR4A2,HRAS,JUN,UBE2V2,CORO1A,SNCA,PIN1,MEF2C,BDNF,MAP2K4,GABRB3,GABRA5
4767	GO_SUGAR_TRANSMEMBRANE_TRANSPORTER_ACTIVITY	0.253293	0.579319	-0.428075	-1.16798	249	22	SLC23A2,SLC2A9,SLC2A5,SLC17A5,M6PR
1678	GO_POSITIVE_REGULATION_OF_B_CELL_PROLIFERATION	0.237603	0.562126	-0.406249	-1.16786	229	30	MIF,TNFRSF4,IL13,GPR183,CLCF1,NCKAP1L,BCL6,MEF2C
1982	GO_ORGAN_FORMATION	0.253099	0.579234	-0.413536	-1.16752	244	27	TBR1,HOXA3,CTNNB1,FOXH1,MAP2K1,MEF2C,MAPK1
413	PID_NETRIN_PATHWAY	0.251799	0.578137	-0.408681	-1.16717	244	29	WASL,MAP2K1,AGAP2,DCC,CDC42,CAMK2A,PITPNA,PAK1,MAPK1
4375	GO_COP9_SIGNALOSOME	0.251799	0.578137	-0.408526	-1.16673	244	29	GRB2,STOML2,ATP5A1,COPS2,EPB41L2,COPS5,HSPA5,COPS8,COPS4
215	BIOCARTA_HCMV_PATHWAY	0.273872	0.598787	-0.45642	-1.16671	260	17	MAP2K1,MAPK14,MAP2K6,MAPK1
1515	GO_ANION_TRANSMEMBRANE_TRANSPORT	0.130682	0.425685	-0.295479	-1.16666	114	176	SLC20A2,SLC23A2,SLC12A2,GLRA2,SLC36A1,SLC6A15,PRKAG2,SLC1A5,ADAMTS8,SLC17A5,GABRA1,AQP9,SLC1A6,SLC25A22,GLRB,SLC35B1,BRP44,GABRA4,CLCN4,SLC1A1,GABRA2,SLC17A7,GABRG2,GABRD,ANO3,GABRB3,GABRA5
3970	GO_RESPONSE_TO_PURINE_CONTAINING_COMPOUND	0.150609	0.456067	-0.301949	-1.16631	135	144	ALDH3A1,MMP19,DUSP1,INPP5K,SLC5A5,PDE4D,PANX1,AANAT,AKAP7,BRAF,APEX1,VGF,CDK2,SLC6A1,PFKFB1,REN,TEK,DGKQ,CCL2,PTGS2,HMGCS2,BIRC2,NME1,AACS,CITED1,P2RX2,CYP17A1,APP,RAPGEF1,HSP90B1,CREM,NDUFS4,IGF1,AQP9,JUN,P2RX5,ADSS,WNT10B,SRD5A1,PDE2A,CRHBP,PTPRN,HMGCS1,FOS,PENK
1714	GO_MEMBRANE_LIPID_CATABOLIC_PROCESS	0.256842	0.581867	-0.452313	-1.16621	243	18	SMPD3,CYP1B1
3860	GO_MYELOID_DENDRITIC_CELL_ACTIVATION	0.255533	0.580686	-0.423759	-1.16583	253	23	LTBR,BATF,CD244,DOCK2,CSF2,SPI1,BATF3,CAMK4
106	KEGG_RIG_I_LIKE_RECEPTOR_SIGNALING_PATHWAY	0.212924	0.534233	-0.343622	-1.16511	200	60	TRIM25,NFKBIB,TRAF3,IFNA21,ATG5,DAK,MAPK14,MAPK10,MAPK11,DDX3X,ISG15,MAPK8,MAPK9,PIN1
3342	GO_PURINE_NUCLEOSIDE_MONOPHOSPHATE_BIOSYNTHETIC_PROCESS	0.20913	0.531317	-0.356322	-1.16504	196	51	ADSL,ALDOA,ATP5C1,ATP5G1,ATP5J2,ATP5B,SURF1,STOML2,ATP5A1,PRKAG2,ATP6V0A1,ATP5G3,ADSS,ATP5F1,PRPS1
4274	GO_NEURONAL_POSTSYNAPTIC_DENSITY	0.212314	0.534233	-0.357318	-1.16458	199	50	MAPK8IP2,DCLK1,DLGAP1,ARHGEF2,DLG2,DLG4,BSN,CAMK2A,CLSTN2,CLSTN3,CTNNA2,PRKCG,BNIP3,RTN4,ADD2,DGKI,GRIN2A,GNG3,HOMER1
996	GO_REGULATION_OF_T_CELL_RECEPTOR_SIGNALING_PATHWAY	0.248988	0.574697	-0.418348	-1.16433	245	25	CACNA1F,PRNP,THY1,DUSP3
2517	GO_POSITIVE_REGULATION_OF_NEURAL_PRECURSOR_CELL_PROLIFERATION	0.235597	0.560423	-0.383637	-1.16389	228	36	VEGFA,FZD3,CX3CL1,CX3CR1
3124	GO_REGULATION_OF_B_CELL_PROLIFERATION	0.229474	0.554929	-0.364622	-1.16374	217	46	CHRNB2,CASP3,INPP5D,CD300A,MNDA,ADA,MIF,TNFRSF4,LYN,IL13,GPR183,CLCF1,NCKAP1L,BCL6,TNFRSF13B,TNFRSF21,MEF2C
1832	GO_REGULATION_OF_VESICLE_MEDIATED_TRANSPORT	0.0820452	0.336457	-0.272411	-1.16346	68	360	IL13RA2,LYN,CCL2,IL13,HAP1,SNX17,VPS37B,PARK2,TSPAN1,WASL,NCKAP1L,CACNA1G,RAB4A,RAB11A,ARF6,ARRB2,PLCG2,SMAP1,YIPF5,MAP2K1,DLG4,CLASP2,NSF,RALB,ADORA2B,SNX4,TOR1A,EPN2,CLIP3,ARF1,PCLO,PRKCG,RAB5A,APOC2,CACNA1H,PINK1,VEGFA,SMPD3,RAB5C,BCR,SYT11,UNC13B,ATP2A2,LYPLA1,ABR,CORO1A,SCYL2,SYT5,C12orf4,SNCA,CD47,CDK5,SNX3,PLCB1,RAB15,C3,CDH13,TBC1D9,CDK5R2,RAPGEF4,SYNJ1,EXPH5,ADRA2A,FGF14,SYT17,STX1A,SYT1…
1675	GO_NEGATIVE_REGULATION_OF_REGULATED_SECRETORY_PATHWAY	0.268672	0.593308	-0.442434	-1.16339	258	19	BCR,ABR,ADRA2A
689	REACTOME_MRNA_CAPPING	0.245935	0.570996	-0.413895	-1.16243	241	26	ERCC2,GTF2H1,POLR2G,POLR2D,CDK7,GTF2F1,POLR2E
1328	GO_SODIUM_ION_TRANSMEMBRANE_TRANSPORT	0.201439	0.520541	-0.335034	-1.16236	195	68	SLC20A2,SLC24A2,SLC13A4,SHROOM2,SCN3A,SCN2B,SLC8A2,KCNK1,SLC24A3,SLC17A7,SCN3B,SCN2A
4476	GO_AP_TYPE_MEMBRANE_COAT_ADAPTOR_COMPLEX	0.229102	0.55481	-0.401123	-1.16231	221	31	AP3B2,AP3M2,EPS15,AP2M1,AP2B1,AP1S1
3955	GO_CELLULAR_RESPONSE_TO_DRUG	0.215933	0.538841	-0.344448	-1.16207	205	58	PRNP,PDE2A,MEF2C,PPP3CB,PDE4B,CRHBP,TFRC,PPM1E
5154	Oligodendrocyte_All_Doyle_Cell_2008	0.262105	0.586931	-0.45059	-1.16176	248	18	RNF122,CCNA1,LAD1,PNLIPRP1,GPR17,PRKCD
2059	GO_REGULATION_OF_HOMEOSTATIC_PROCESS	0.0793839	0.330798	-0.271505	-1.16128	66	373	C2CD2L,SLC30A4,LYN,PTGS2,MLLT11,IL13,HAP1,SPI1,SREBF2,PARK2,CA7,MAPKAPK5,NCKAP1L,CACNA1G,NF1,PDK4,ERCC1,ATG5,PLCG2,DRD1,SMAP1,AKAP5,FKBP1A,NR4A3,MCOLN1,CCT5,UBE2C,MAPK14,P2RX2,HMGCR,ANK2,CCT4,MAPK11,GPR27,PIH1D1,CALM1,CCK,ACVR2A,PINK1,BAD,CCT2,ISG15,OXCT1,P2RX5,PTPN3,UBE2K,SCN2B,CDK16,EPHA5,CORO1A,THY1,FKBP1B,MAFB,CNR1,BRP44,SLC30A3,SNCA,JPH3,PPP3CB,CALM3,MYO5A,NRXN1,ADRA2A,TFRC,HTR2A,CSF1R,SCN3B…
882	REACTOME_IRON_UPTAKE_AND_TRANSPORT	0.254882	0.580227	-0.40628	-1.16032	247	29	MCOLN1,ATP6V0C,ATP6V1G2,ATP6V1A,HMOX2,ATP6V0B,ATP6V1C1,ATP6V0D1,TFRC
289	BIOCARTA_STATHMIN_PATHWAY	0.266316	0.591647	-0.449835	-1.15982	252	18	CD3G,CD2,PRKACG,CD3E,CAMK2A,PRKAR1A,PRKACB,CAMK4
4326	GO_LEADING_EDGE_MEMBRANE	0.177437	0.490684	-0.314275	-1.15972	161	108	CNTNAP2,PIP5K1A,CDKL5,AKAP5,ARHGEF2,NME1,ITGA5,CLASP2,CDC42,SPRY2,NCKAP1,AIF1,SPRY4,ATP2B1,GRIA1,PIP5K1C,GABARAPL1,APC,GABRG2,PAK1,DDN,HPCA
895	REACTOME_DESTABILIZATION_OF_MRNA_BY_AUF1_HNRNP_D0	0.230444	0.555973	-0.370128	-1.15937	217	43	PSMB7,PSMB5,PSMA5,PSMB2,PSMB6,PSMA1,PSMC3,PSMD8,PSMD7,HSPA8
4362	GO_COATED_VESICLE_MEMBRANE	0.171806	0.484984	-0.31289	-1.15936	155	114	EPN2,GAD1,EPS15,MCFD2,NECAP1,TMED3,GRIA1,AP2M1,VTI1B,AP2B1,TMED2,NCALD,SLC17A7,HSPA8,NRGN,AP1S1,SYT1
1985	GO_RESPONSE_TO_GLUCAGON	0.236952	0.561442	-0.37319	-1.15914	226	41	ADCY1,ADCY7,ADCY2,GNG7,GNG4,PRKAR1A,PRKACB,GNB1,GNG3
2232	GO_PROTEIN_POLYUBIQUITINATION	0.134228	0.430491	-0.292047	-1.15852	119	180	TRIM27,ERCC8,ANAPC10,MGRN1,C18orf25,PARK2,RNF19B,PSMB7,SPSB1,CDC34,CDC27,UBE2A,UBE2NL,TTC3,PSMB5,TRIM32,UBB,BIRC2,UBE2C,PSMA5,UBE2W,PSMB2,FBXW11,BLMH,TRIM36,PSMB6,PSMA1,UBE2G1,BTRC,PSME3,UBE2N,UBE2D2,UBE2B,UBE2H,PSMC3,UBE2V2,UBE2D3,MKRN1,UBE2K,ARIH1,PSMD8,PSMD7,SIAH2
3800	GO_ACTIVATION_OF_MAPK_ACTIVITY	0.18674	0.504521	-0.311408	-1.15767	168	116	MAPKAPK2,THBS1,FPR1,UBA52,ADRA2B,MAP2K7,PTPN11,IRAK1,UBC,NTRK3,GRM4,PRKAA1,PIK3CB,FCER1A,ALK,BMP2,FRS2,IL1B,ERN1,CCL19,WNT5A,ERP29,AXIN1,CD40LG,KIT,TAB2,MAP3K9,PDE6G,SHC1,DUSP7,MAPKAPK5,UBB,DUSP5,MAP2K1,MAP4K1,MAPK14,MAP2K6,MAPK10,NOD1,ADORA2B,MAPK11,ADRA2C,ADRA2A,GNG3,DUSP6,PTPLAD1,MAPK1
3647	GO_POSITIVE_REGULATION_OF_ENDOTHELIAL_CELL_PROLIFERATION	0.205348	0.526943	-0.340459	-1.15742	191	62	TEK,CCL2,SEMA5A,CCL11,NF1,WNT2,NR4A1,AGGF1,VEGFA,PDCD6,JUN,CDH13,SCG2,EGR3,VIP
4722	GO_GDP_BINDING	0.233615	0.560423	-0.36935	-1.15693	220	43	RALB,RHOB,ARF1,RAB5A,RAB40C,RAB5C,TRIM23,GNAI1,PRPS1,RAB2A
1417	GO_PEPTIDYL_SERINE_MODIFICATION	0.175381	0.487348	-0.306016	-1.15687	160	127	GALNT2,CDC7,MAPKAPK5,MAST3,HIPK3,CSNK1G3,MAP4K1,MAPK14,CSNK1A1,PRKCI,AURKC,LMTK2,CAMK2A,PRKCG,PINK1,PRKCZ,DCX,AKT3,CDK5R1,PLK2,MAPK8,GALNT1,CDK5,CSNK1D,CAMK4,PRKCD,NLK,PRKCB,MAPK1
3937	GO_AXON_EXTENSION	0.235474	0.560423	-0.388428	-1.15607	230	34	CYFIP1,NLGN3,SLIT1,DCLK1,ALCAM,DCX,ULK2,CDK5,PPP3CB,NDN
995	GO_POTASSIUM_ION_TRANSPORT	0.174009	0.486151	-0.311987	-1.15601	157	114	KCNB2,KCNK2,KCNMB4,KCNQ3,SLC24A2,SLC12A2,KCNMB2,KCNC4,NSF,KCNQ2,KCNK12,KCND2,KCNG1,KCNN1,KCNAB1,KCNJ6,KCNIP1,KCNK1,KCNAB2,SLC24A3,KCNF1,KCNJ9,KCNJ3,KCNK3,KCNV1
2461	GO_PURINE_CONTAINING_COMPOUND_BIOSYNTHETIC_PROCESS	0.186275	0.504054	-0.309337	-1.15516	170	117	ADSL,ALDOA,ATP5C1,ATP5G1,PANK2,NPPB,ATP5J2,GUCY1A3,ATP5B,PPCS,SURF1,NME1,PANK3,STOML2,ATP5A1,PRKAG2,ADCY1,ATP6V0A1,ADCY7,ADCY2,ATP5G3,ACOT7,ADSS,DCK,NME7,ATP5F1,PRPS1,NPPA,GUK1,GUCY1B3
3174	GO_RHYTHMIC_PROCESS	0.111111	0.393461	-0.279468	-1.15493	94	269	OPRL1,ARRB2,PPP1CA,ARNTL2,KLF9,SIK1,MAP2K6,MAPK10,OGT,F7,NPAS2,FBXW11,ADCY1,PRKCG,TEF,CREM,GFPT1,NAMPT,SERPINF1,BTRC,NOS2,CSNK2A1,ADCYAP1,VEGFA,KCND2,AHCY,TYRO3,JUN,PRMT5,CDK5R1,ARNTL,MAPK8,SRD5A1,ROCK2,MAPK9,HLF,CDK5,CSNK1D,KLF10,PTPRN,EGR2,EGR3,PDGFRA
3518	GO_ACTIN_FILAMENT_ORGANIZATION	0.171429	0.484785	-0.301058	-1.15389	155	136	PRKCI,CDC42,DSTN,ABI1,SHROOM2,ARF1,TCAP,HSP90B1,AIF1,TNFAIP1,SORBS2,ARPC5L,ARPC4,PHACTR1,ADD2,CORO1A,MYO1B,FSCN1,ABI2,ARPC2,MARCKS,ARPC5,RND1,ACTR3B
1061	GO_NEGATIVE_REGULATION_OF_TRANSMEMBRANE_TRANSPORT	0.210744	0.532558	-0.331778	-1.15379	203	69	OPRL1,FKBP1A,SLN,CALM1,OAZ1,KCNAB1,OAZ2,FKBP1B,CALM3,GNB5,ADRA2A,FGF12
1008	GO_POSITIVE_REGULATION_OF_CALCIUM_ION_TRANSPORT	0.199792	0.520198	-0.319097	-1.15359	191	90	TMEM110,CCL2,IL13,HAP1,CASK,ARRB2,PLCG2,DRD1,AKAP5,P2RX2,CAMK2A,ANK2,CALM1,P2RX5,THY1,SNCA,CACNA2D1,CALM3,CACNB2,FGF14,ATP2B2,HOMER1,CRH
3414	GO_REGULATION_OF_TYROSINE_PHOSPHORYLATION_OF_STAT5_PROTEIN	0.275789	0.601468	-0.447225	-1.15309	261	18	KIT,CSF2,IL23A,ERBB4,IGF1
2626	GO_NUCLEOTIDE_EXCISION_REPAIR	0.195767	0.51727	-0.317746	-1.15309	184	94	SUMO1,POLE,CUL4B,ERCC2,GTF2H1,ERCC8,POLR2G,POLB,UBB,ERCC1,POLR2D,LIG4,COPS2,RPA3,RAD23B,RFC3,COPS5,CDK7,UBE2N,POLR2E,UBE2V2,SLC30A9,COPS8,SUMO3,COPS4
2821	GO_CARDIAC_MUSCLE_TISSUE_DEVELOPMENT	0.188453	0.507291	-0.308707	-1.1528	172	117	WNT2,FOXH1,ACVR1,ATG5,EGLN1,FKBP1A,SIK1,CDC42,TCAP,MYBPC3,SORBS2,VEGFA,PRKAR1A,NPPA,MARCKS,FHL2,MEF2C,RBP4,CXADR,PDGFRA
2008	GO_PROXIMAL_DISTAL_PATTERN_FORMATION	0.273556	0.598787	-0.422486	-1.15273	269	22	GLI3,GLI1,SIX3,ALDH1A2,DLX2,HOXD10,HOXC11,CTNNB1,PBX2,PBX1,CYP26B1
3614	GO_VESICLE_DOCKING	0.235729	0.560423	-0.365203	-1.15156	222	44	SNAP25,STX7,STX12,NSF,YKT6,EXOC5,VTI1B,UNC13B,STX1A,SYT1
826	REACTOME_MYOGENESIS	0.260121	0.586029	-0.413721	-1.15146	256	25	MYOD1,MYF6,CTNNB1,MEF2D,MAPK14,MAP2K6,CDC42,MAPK11,MEF2C
481	PID_SMAD2_3PATHWAY	0.289612	0.613715	-0.450414	-1.15136	275	17	KPNA2,SMAD3,MAPK1
3964	GO_REGULATION_OF_GTPASE_ACTIVITY	0.0768293	0.326646	-0.263138	-1.15129	62	497	RGS16,RGS14,ITGB1BP1,ARHGEF15,ARTN,ARHGAP33,KIT,CHN2,GIT1,CCL14,SOS1,GDI2,SPTB,AGRN,AGFG1,ADAP1,PTPRA,CSF2,TEK,CCL2,NCK2,GFRA4,ARAP3,CHN1,CCL11,DOCK3,ARHGDIA,RAB3GAP2,SRGAP2,SNX13,PIP5K1A,SHC1,SPTBN2,NCKAP1L,FGD1,CDKL5,PDE6D,NF1,SBF1,BCL6,ARRB2,RAB3IL1,SRGAP3,ALS2CL,SMAP1,RABEP1,ERBB4,ARHGEF2,ARHGAP29,IL2RG,GRB2,ALDH1A1,DLG4,EIF2B3,EPHB3,AGAP2,IPO5,RAPGEF1,CYTH2,SPRY2,CAMK2A,RGS6,RIC8A,CRK,RIC8B,…
3994	GO_HEMOSTASIS	0.113186	0.395651	-0.278657	-1.1504	96	268	F7,RHOB,CDC42,PRKCG,RAB5A,RAD51C,TYRO3,ADRA2C,P2RX5,PRKAR1A,PRKACB,YWHAZ,DGKI,SH2B3,DGKZ,C3,GNB1,ACTB,PRKCD,ADRA2A,SERPINE2,DGKB,PRKCB,CX3CL1,MAPK1,CAPZA2,PDGFRA
1562	GO_REGULATION_OF_T_HELPER_CELL_DIFFERENTIATION	0.2666	0.592023	-0.417942	-1.14982	264	23	RARA,RIPK2,IL12RB1,CCL19,CD80,FOXP3,IL23A,BCL6,PRKCZ
3934	GO_CYTOSKELETON_DEPENDENT_INTRACELLULAR_TRANSPORT	0.205607	0.527237	-0.318527	-1.14948	197	89	AP3B2,AP3M2,HAP1,WASL,UBB,TUBA1C,APP,OPA1,CDC42,RAB1A,PRKCZ,TUBA1A,APBA1,KIF3A,RAB6A,KIF3C,MYO5A,PAFAH1B1,SSX2IP,KIFAP3,RASGRP1
2646	GO_NEURON_PROJECTION_MORPHOGENESIS	0.116197	0.401863	-0.272321	-1.14876	98	315	SEMA4F,LHX3,SPTBN2,MAPK8IP2,KIDINS220,DCLK1,UBB,ALCAM,CTNND2,NRAS,GRB2,NR4A3,DLG4,LRFN4,EPHB3,NBL1,SEMA4A,DPYSL4,APP,DCC,ETV1,CDH11,STMN1,SEMA6C,SPON2,CHL1,ADCY1,RANBP9,CTNNA2,GPM6A,ETV4,SLITRK3,TUBB3,CCK,NRCAM,VEGFA,PRKCZ,SLITRK5,EFNB3,DCX,NR4A2,EPHA4,HRAS,CRMP1,FZD3,VLDLR,FLRT1,CDK5R1,EPHA5,BTBD3,ULK2,CDK5,PTPRO,SIAH2,PPP3CB,BDNF,PAFAH1B1,NRXN1,EGR2,B3GNT2,NDN,PAK1,CSF1R,RELN,MAPK1,MAP2
4503	GO_EXTRINSIC_COMPONENT_OF_PLASMA_MEMBRANE	0.182425	0.498339	-0.310092	-1.14855	163	115	DLG4,STOML2,RGS6,GNAZ,GNG7,GNG4,KCNAB1,RGS7,CDK16,ATP2A2,GNAI1,KCNIP1,STYK1,APC,KCNAB2,GNB1,SERPINE2,GNG3
2054	GO_POSITIVE_REGULATION_OF_PROTEIN_TYROSINE_KINASE_ACTIVITY	0.26343	0.587878	-0.399226	-1.14767	254	30	HSPH1,ABI1,NEURL,ADRA2C,ADRA2A,CSF1R,RELN
71	KEGG_CYTOKINE_CYTOKINE_RECEPTOR_INTERACTION	0.140909	0.441634	-0.282077	-1.14759	123	226	TNFRSF17,IL19,CXCR1,CCL22,CXCL12,IL2RB,LTBR,PDGFA,PF4,IFNAR1,BMP2,IL12RB1,CCL4,CD27,IL1B,IL7R,BMPR2,CCR8,CCL25,CCL19,LIF,CCL20,GDF5,CTF1,EPOR,KITLG,CCL27,MPL,CCL15,CCL24,CD40LG,CCL13,CXCL9,KIT,CCL14,INHBC,TNFRSF4,LTB,CNTFR,CSF2,CCL2,IL13,CCL11,CLCF1,MET,IL23A,AMHR2,IFNA21,IFNGR2,TNFSF8,ACVR1,IL2RG,TNFRSF13B,ACVR2A,VEGFA,TNFRSF21,CXCL14,CSF1R,CX3CL1,CX3CR1,PDGFRA
2276	GO_SENSORY_PERCEPTION_OF_TASTE	0.249224	0.574697	-0.369863	-1.14731	240	40	TAS2R1,LCN1,P2RX2,PIGR,WNT10B,GNB1
887	REACTOME_KINESINS	0.278947	0.603977	-0.444748	-1.1467	264	18	KIF2A,KIF3C,KIFAP3
2	KEGG_CITRATE_CYCLE_TCA_CYCLE	0.27376	0.598787	-0.406086	-1.14649	264	27	DLST,IDH2,PDHB,DLD,MDH2,IDH3A,DLAT,SUCLA2
3381	GO_REGULATION_OF_INFLAMMATORY_RESPONSE	0.127934	0.42196	-0.281391	-1.1461	108	244	CUEDC2,CCL4,C2,EDNRB,TRPV4,IL1B,C3AR1,ASH1L,C8B,PSMA6,APCS,VAMP2,PLA2G2A,WNT5A,ADAMTS12,ADA,MMP26,CD46,EDNRA,C4BPB,PTGER3,CCL15,CCL24,CCL13,NPY5R,FOXP3,HCK,CCL14,SUSD4,TEK,ZC3H12A,LYN,CCL2,PGLYRP1,PTGS2,SOCS3,MAS1,CCL11,IL23A,C6,BCL6,IDO1,BIRC2,MYD88,MAPK14,ADORA2B,SNX4,SMAD3,SERPINF1,NOV,NDFIP1,NOS2,ADCYAP1,TYRO3,MGLL,BCR,ABR,CNR1,CD47,PDE2A,C3,PRKCD,CX3CL1,TAC1,CX3CR1
4091	GO_NEGATIVE_REGULATION_OF_MITOCHONDRION_ORGANIZATION	0.24871	0.574697	-0.39549	-1.14599	240	31	PARK2,ARRB2,HSPA1A,OPA1,BNIP3,PINK1,IGF1,C12orf5,PID1
1398	GO_INSULIN_SECRETION	0.264463	0.58956	-0.398388	-1.14526	255	30	PCLO,GAL,PTPRN2,FKBP1B,RAPGEF4,MYO5A,PTPRN
2238	GO_CANONICAL_WNT_SIGNALING_PATHWAY	0.19958	0.520198	-0.320203	-1.14516	189	84	FZD8,CTNNB1,RARG,PORCN,WNT7B,WNT2,PPP1CA,CSNK1A1,CDC42,SOX4,RAB5A,PROP1,UBE2B,NR4A2,DIXDC1,FZD3,WNT10B,SCYL2,APC,WNT8B,TBL1XR1
4911	GO_SULFOTRANSFERASE_ACTIVITY	0.252803	0.57907	-0.384752	-1.14513	247	34	HS3ST2,CHST7,CHST5,CHST1,HS2ST1,GAL3ST4,UST,TPST2,CHST2
537	REACTOME_SIGNALING_BY_RHO_GTPASES	0.19958	0.520198	-0.320184	-1.14509	189	84	CHN2,SOS1,GDI2,RHOA,RHOBTB2,ARAP3,CHN1,ARHGDIA,SRGAP2,FGD1,SRGAP3,ARHGEF2,ARHGAP29,RHOB,CDC42,KALRN,ARHGDIB,BCR,ABR,ARHGEF9,ARHGDIG,G3BP2,RASGRF1
2504	GO_GLOMERULUS_DEVELOPMENT	0.2463	0.571342	-0.363015	-1.14466	232	44	FOXC2,FOXJ1,COL4A4,NPHS2,MAGI2,PROM1,KLF15,MPV17,EGR1,MEF2C,PTPRO,PDGFRA
4231	GO_CELL_CORTEX_PART	0.207076	0.52875	-0.316624	-1.14465	198	90	SPTBN2,UTRN,WASL,CAP1,GCK,LASP1,FLOT2,TPM4,DLG4,CLASP2,RALB,BSN,DSTN,SHROOM2,PCLO,EPB41L2,NOS2,PLS1,PRKCZ,CORO1A,NELF,LANCL2,CAPZA2
1186	GO_RESPONSE_TO_ELECTRICAL_STIMULUS	0.253361	0.579319	-0.368968	-1.14454	244	40	AKAP5,TACR2,AIF1,DCX,IGF1,ADSS,NELF,KCNJ3,HPCA
1842	GO_ORGANIC_ACID_TRANSPORT	0.142373	0.443348	-0.286066	-1.1439	125	197	SLC23A2,NF1,LCN1,SLCO2A1,NFKBIE,CACNB4,SLC16A2,SLC2A9,ABCD2,SLC36A1,OCA2,SLC6A15,PRKAG2,SLC1A5,SLC17A5,PRAF2,SERINC3,NOS2,BZRAP1,FABP3,AQP9,APBA1,SLC1A6,SLC25A22,UNC13B,PPFIA2,GLS,BRP44,SLC1A1,SLC17A7,GRM2,STX1A,RIMS1,SYT1
3025	GO_REGULATION_OF_HEART_RATE_BY_CARDIAC_CONDUCTION	0.27376	0.598787	-0.405116	-1.14375	264	27	ANK2,SCN2B,CACNA2D1,CACNB2,SCN3B
419	PID_ERB_GENOMIC_PATHWAY	0.279119	0.603977	-0.459325	-1.14312	265	15	NR0B1,NR0B2,NCOA2,UBE2M,DDX54,C3
528	REACTOME_RNA_POL_III_TRANSCRIPTION_INITIATION_FROM_TYPE_2_PROMOTER	0.291581	0.614811	-0.429478	-1.14297	283	20	POLR2L,GTF3C5,POLR3F,GTF3C2,LZTS1,BRF1,POLR2F,GTF3C4,POLR2K,POLR3D,POLR1D,POLR2E,POLR3K
4283	GO_GOLGI_CISTERNA	0.224742	0.550448	-0.326202	-1.14286	217	72	PITPNM1,FUT9,FUT3,NECAB3,GALNT2,FUT8,YIPF5,GAL3ST4,ST6GAL1,B4GALT3,UXS1,SMPD3,TMED3,TMED2,GALNT1,B4GALT6,B4GALT2
2065	GO_REGULATION_OF_MULTICELLULAR_ORGANISM_GROWTH	0.235789	0.560423	-0.337809	-1.14252	223	59	CELF1,APP,PPIB,LGMN,PLS1,GPR21,IGF1,NPY1R
1164	GO_IRE1_MEDIATED_UNFOLDED_PROTEIN_RESPONSE	0.235979	0.560423	-0.347598	-1.14182	222	52	C19orf10,GOSR2,SEC61A2,XBP1,SRPRB,SHC1,EXTL3,GFPT1,KLHDC3,HSPA5,SEC61G,ASNA1,TATDN2,PDIA6,ATP6V0D1
2081	GO_NEGATIVE_REGULATION_OF_TRANSPORT	0.103774	0.377844	-0.266464	-1.14181	87	375	NF1,GCK,ARF6,OPRL1,NFKBIE,AKAP5,FKBP1A,DLG4,TACR2,SLN,HSPA1A,OGT,HMGCR,FBXW11,SOX4,PLCB4,CALM1,GRM7,APOC2,NOV,NDFIP1,OAZ1,ADCYAP1,ADRA2C,KCNAB1,TNFRSF21,OAZ2,BCR,SYT11,LYPLA1,ABR,CORO1A,FKBP1B,CNR1,SNCA,CDK5,PDE2A,SNX3,TXN,CALM3,CRHBP,GNB5,ADRA2A,PID1,PKIG,NPY1R,SERPINE2,HTR2A,G3BP2,PRKCB,CX3CL1,FGF12,CRH,VIP
520	PID_RB_1PATHWAY	0.228145	0.553444	-0.336719	-1.14154	213	61	MYOD1,PPP2CA,CDK2,CKM,HDAC3,E2F4,CSF2,SPI1,MET,MAPK14,MAPK11,CTBP1,TFDP1,ATF2,JUN,CCND2,MAPK9,MEF2C
891	REACTOME_NEGATIVE_REGULATORS_OF_RIG_I_MDA5_SIGNALING	0.266194	0.591647	-0.410095	-1.14137	262	25	IKBKE,TRIM25,TRAF3,ATG5,UBE2D2,ISG15,UBE2D3,UBE2K,PIN1
2456	GO_NUCLEOSIDE_TRIPHOSPHATE_BIOSYNTHETIC_PROCESS	0.235669	0.560423	-0.349727	-1.13984	221	50	ALDOA,ATP5C1,ATP5G1,ATP5J2,ATP5B,SURF1,NME1,STOML2,ATP5A1,PRKAG2,ATP6V0A1,ATP5G3,UCK2,NME7,ATP5F1
2068	GO_POSITIVE_REGULATION_OF_CELLULAR_COMPONENT_BIOGENESIS	0.115339	0.400467	-0.270253	-1.13971	96	327	STUB1,PTPRJ,EPHB2,BHLHB9,PALM,HYAL1,ACCN1,STX18,ACTR2,BRAF,CCL24,IDE,FLRT2,SUMO1,WNT7A,LCP1,BBC3,EPB41L5,MYOC,IRF8,ITGB1BP1,TWF2,CUL4B,ARHGEF15,KIT,LRRTM2,HCK,CTNNB1,FUZ,ERCC2,NLGN3,GTF2H1,PFN1,CAV3,AGRN,MAGI2,TRIM27,RHOA,CSF2,TEK,NCK2,HAP1,CCL11,VPS37B,RAB3GAP2,KIRREL,CDC34,WASL,NCKAP1L,ARF6,ERCC1,GRB2,TPPP,CLASP2,EPHB3,CBLN1,RALB,CDC42,PIP4K2C,RPA3,CLSTN2,NCKAP1,CLSTN3,GPM6A,PIH1D1,SLITRK3,SMAD…
364	PID_BETA_CATENIN_DEG_PATHWAY	0.281217	0.606485	-0.457881	-1.13952	267	15	GSK3A,AXIN1,CTNNB1,CSNK1A1,APC,CSNK1D
1725	GO_TONGUE_DEVELOPMENT	0.283333	0.60895	-0.451248	-1.13947	271	16	HAND2,WNT10B,CYP26B1
2373	GO_RESPONSE_TO_FIBROBLAST_GROWTH_FACTOR	0.199569	0.520198	-0.309189	-1.13941	184	104	KAL1,ITGB1BP1,CTNNB1,FIBP,ESRP2,CCL2,POLR2G,KDM5B,SPRED2,UBB,NR4A1,GRB2,POLR2D,GTF2F1,POLR2E,FLRT1,SNCA,FGF14,EGR3,FGF12,MAPK1
1090	GO_SECONDARY_METABOLITE_BIOSYNTHETIC_PROCESS	0.291494	0.614811	-0.433286	-1.13933	280	19	MC1R,TRPC1,CYP1A2,COQ6,ASIP,TYRP1,CYP11B2,CITED1,OCA2,MYO5A
3859	GO_POSITIVE_REGULATION_OF_CELL_CYCLE_PHASE_TRANSITION	0.234607	0.560423	-0.348327	-1.1389	220	51	APEX1,NEUROG1,CUL4B,CYP1A1,ANAPC10,CDC7,RAB11A,UBE2C,APP,AIF1,RAD51C,RAB1A,DDX3X,PBX1,WNT10B,PLCB1
2029	GO_POSITIVE_REGULATION_OF_LEUKOCYTE_DIFFERENTIATION	0.201542	0.520541	-0.307162	-1.13813	182	114	GLI3,IL12RB1,INPP5D,CTNNBIP1,CD27,IL1B,CREB1,IL7R,LGALS9,CCL19,AP3D1,LIF,ADA,CD80,CD46,KITLG,PPP2R3C,FOXP3,ATP6AP1,XBP1,IHH,IL23A,NCKAP1L,OGT,BAD,PRKCZ,TRIB1,JUN,KLF10,FOS,CSF1R,EGR3,RASGRP1
4120	GO_LACTATION	0.264676	0.58978	-0.370546	-1.13747	256	38	ERBB4,NME1,SLC29A1,VEGFA,NEURL,ATP2B2
3924	GO_CELLULAR_RESPONSE_TO_VASCULAR_ENDOTHELIAL_GROWTH_FACTOR_STIMULUS	0.269309	0.594206	-0.404951	-1.13731	264	26	NR4A1,MAPK14,VEGFA,EGR3,PDGFRA
2450	GO_GLOBAL_GENOME_NUCLEOTIDE_EXCISION_REPAIR	0.279959	0.604862	-0.402266	-1.1357	270	27	SUMO1,CUL4B,ERCC2,GTF2H1,UBB,ERCC1,RAD23B,UBE2N,UBE2V2,SUMO3
410	PID_S1P_S1P1_PATHWAY	0.28777	0.612803	-0.422739	-1.1356	279	21	GNAZ,VEGFA,GNAI1,MAPK1
3890	GO_REGULATION_OF_CELL_KILLING	0.243414	0.569577	-0.341082	-1.13544	230	55	PVRL2,CCL2,IL13,STX7,IL23A,ARRB2,NOS2,BAD,PPP3CB,RASGRP1
1907	GO_BILE_ACID_BIOSYNTHETIC_PROCESS	0.289474	0.613715	-0.440315	-1.13527	274	18	AMACR,ACOT8,CYP46A1
2728	GO_CELL_MORPHOGENESIS_INVOLVED_IN_DIFFERENTIATION	0.107317	0.384776	-0.263176	-1.13496	87	409	SEMA4F,LHX3,MET,SPTBN2,MAPK8IP2,KIDINS220,DCLK1,WNT2,ALCAM,CTNND2,NRAS,GRB2,HRH2,NR4A3,DLG4,LRFN4,EPHB3,HEY1,CITED1,SEMA4A,APP,DCC,ETV1,CDH11,STMN1,SEMA6C,SPON2,CHL1,ADCY1,RANBP9,CTNNA2,LAMB1,ETV4,RTN4,SLITRK3,TUBB3,CCK,NRCAM,RAB1A,FOXF2,VEGFA,SLITRK5,EFNB3,DCX,TYRO3,NR4A2,EPHA4,HRAS,CRMP1,FZD3,VLDLR,CDK5R1,EPHA5,BTBD3,ULK2,CDK5,MEF2C,PTPRO,SIAH2,PPP3CB,BDNF,PAFAH1B1,NRXN1,EGR2,B3GNT2,NDN,PAK1,CS…
1339	GO_VESICLE_ORGANIZATION	0.153415	0.459626	-0.283039	-1.13433	136	195	CNIH3,STX5,SYP,ATP8A2,VPS37C,TFG,ASIP,GOSR2,SNAP29,PVRL2,AGFG1,SNAP25,KLHL12,TRAPPC3,VPS37B,TYRP1,STX7,SNX10,STX12,WASL,PPP6C,DLG4,NSF,PRKCI,SNX4,CHMP1B,SHROOM2,ARF1,SNX2,ANKRD28,EPS15,MCFD2,TRAPPC2L,YKT6,RAB1A,GRIA1,VTI1B,SYT11,CORO1A,AP2B1,TMED2,SYT5,SNX3,CSNK1D,PAFAH1B1,SLC17A7,PTPRN,SERPINE2,SYT17,STX1A,SYT1
2487	GO_CELL_DIFFERENTIATION_IN_HINDBRAIN	0.292632	0.615922	-0.439526	-1.13324	277	18	NRXN1,ATP2B2
3704	GO_TELENCEPHALON_DEVELOPMENT	0.167973	0.480202	-0.284637	-1.13309	149	185	DRD1,ERBB4,AKAP5,NR4A3,NME1,EPHB3,CYP17A1,LAMB1,RTN4,NEUROD6,LHX6,BAD,SLITRK5,DCX,DIXDC1,HTR5A,VLDLR,CDK5R1,EPHA5,BTBD3,SRD5A1,CDK5,PLCB1,CDK5R2,NPY,PAFAH1B1,FGF13,NRGN,CSF1R,RELN,CX3CR1
4922	GO_CYCLIN_DEPENDENT_PROTEIN_KINASE_ACTIVITY	0.280374	0.604919	-0.400267	-1.13294	269	28	CDKL5,CDK20,CDK7,CDK16,CDK5R1,CDK17,CDK5
2681	GO_NATURAL_KILLER_CELL_ACTIVATION_INVOLVED_IN_IMMUNE_RESPONSE	0.284365	0.60895	-0.454994	-1.13234	270	15	VAMP2,CD244,IFNA21,CORO1A
4864	GO_ANION_TRANSMEMBRANE_TRANSPORTER_ACTIVITY	0.14977	0.454986	-0.282359	-1.13232	129	204	SLC20A2,SLC23A2,SLCO2A1,SLC12A2,GLRA2,SLC16A2,SLC13A4,SLC36A1,OCA2,SLC6A15,SLC1A5,ADAMTS8,SLC17A5,SERINC3,GABRA1,AQP9,SLC1A6,SLC25A22,ASNA1,GLRB,BRP44,GABRA4,CLCN4,SLC1A1,GABRA2,SLC17A7,GABRG2,GABRD,ANO3,GABRB3,GABRA5
3679	GO_NEGATIVE_REGULATION_OF_CALCIUM_MEDIATED_SIGNALING	0.285414	0.610184	-0.454629	-1.13143	271	15	FKBP1A,CALM1,PRNP,FKBP1B,CALM3
3666	GO_NEPHRON_DEVELOPMENT	0.221041	0.545524	-0.311115	-1.13133	207	96	EGR1,PBX1,MEF2C,PTPRO,PDGFRA,CALB1
4435	GO_PHOTORECEPTOR_INNER_SEGMENT	0.266254	0.591647	-0.390273	-1.13087	257	31	RHO,GNAT2,GNAT1,INHA,GUCA1A,ARR3,SHANK2,GNB1,GNB5
2622	GO_REGULATION_OF_NEUROTRANSMITTER_TRANSPORT	0.250522	0.576658	-0.341596	-1.13082	239	53	KCNMB4,PARK2,NF1,DRD1,KCNC4,TACR2,CAMK2A,TOR1A,RAB5A,SYT11,UNC13B,ATP2A2,SNCA,MEF2C,STX1A,RIMS1
4893	GO_ORGANIC_ACID_BINDING	0.170022	0.482716	-0.286288	-1.13044	151	170	NR2F2,GLRA2,EGLN1,GAD2,CRABP1,CYP26A1,GAD1,GFPT1,GRM7,ALOX5AP,NDUFAB1,NOS2,FABP3,GLRB,SNCA,PIN1,MARCKS,SLC1A1,GOT1,CPNE6,HMGCS1,CYP26B1,HSPA8,SYT1,RASGRP1
3921	GO_PROTEIN_O_LINKED_GLYCOSYLATION	0.235537	0.560423	-0.324894	-1.12985	227	69	TET3,GALNT2,B3GNT4,B3GNT3,OGT,ST6GAL1,DPM2,GALNT14,GALNT1,LARGE,B3GNT2
3322	GO_ION_HOMEOSTASIS	0.100872	0.371517	-0.259531	-1.12985	80	477	CCKBR,SLC24A2,GCK,PDK4,PDE6A,OPRL1,PLCG2,DRD1,CACNB4,AVPR1B,RIC3,MCOLN1,DLG4,ATP2A1,STOML2,GTF2I,CETP,APP,ATP6V0C,EDN3,ANK2,ARF1,HSP90B1,ATP6V0A1,SLC39A14,NDFIP1,ADCYAP1,FABP3,MCHR1,RAP1GDS1,ATP2B1,ATP6V1G2,ATP6V1A,HMOX2,ATP6V0B,ATP2A2,PRNP,SLC8A2,FKBP1B,SNCA,SLC24A3,CACNB3,CACNA2D1,ATP6V1C1,JPH3,GOT1,GNB1,SLC17A7,ATP6V0D1,NPY1R,KCNK3,GNG3,TFRC,HTR2A,PRKCB,ATP2B2,CALB2,TAC1,CRH,PDGFRA,CALB1
170	BIOCARTA_CSK_PATHWAY	0.295846	0.616957	-0.413994	-1.12956	291	22	CD4,CD3G,PRKACG,CD3E,ADCY1,PRKAR1A,PRKACB,GNB1
2664	GO_REGULATION_OF_TRANSCRIPTION_FROM_RNA_POLYMERASE_II_PROMOTER_IN_RESPONSE_TO_HYPOXIA	0.286604	0.611427	-0.398706	-1.12852	275	28	UBB,EGLN1,UBE2D2,VEGFA,EGR1,UBE2D3,CITED2
1263	GO_RESPONSE_TO_PEPTIDE	0.127838	0.42196	-0.26523	-1.12834	106	356	SOS1,CTNNB1,PRKACG,XBP1,EIF4EBP2,SSTR1,PTPRA,TEK,LYN,CCL2,SOCS3,MAS1,PDE3B,ATP6V1F,CYP11B2,SHC1,HMGCS2,GCK,HDAC9,PDK4,NR4A1,SSTR4,DRD1,CAT,ARHGEF2,KLF15,AVPR1B,GRB2,NR4A3,EIF2B3,MAPK14,CITED1,PRKCI,OGT,NOD1,ATP6V0C,F7,CAMK2A,ADCY1,GAL,STS,GFPT1,ATP6V0A1,ADCY7,NAMPT,ADCY2,FABP3,PRKCZ,EIF4EBP1,CTSB,GNG7,EGR1,NR4A2,IGF1,ATP6V1G2,GNG4,ATP6V1A,PRKAR1A,ATP6V0B,VLDLR,ATP2A2,PRKACB,GNAI1,SRD5A1,NPPA,ATP6…
4416	GO_INTRINSIC_COMPONENT_OF_MITOCHONDRIAL_INNER_MEMBRANE	0.287513	0.612641	-0.452769	-1.1268	273	15	CHCHD3,CCDC56,TIMM17B,C7orf44,TIMM17A,APOO
2789	GO_REGULATION_OF_NEUROLOGICAL_SYSTEM_PROCESS	0.232678	0.559466	-0.326441	-1.12662	224	65	NOV,CCK,MGLL,ADRA2C,TNFRSF21,GRIN2A,VIP
277	BIOCARTA_MITOCHONDRIA_PATHWAY	0.310062	0.630313	-0.423321	-1.12658	301	20	DIABLO,XIAP,BAX,CASP3,CASP9,BIRC2,ENDOG,CYCS,BID
2271	GO_POSITIVE_REGULATION_OF_CYTOSKELETON_ORGANIZATION	0.193407	0.514721	-0.290924	-1.12513	175	145	MYOC,ITGB1BP1,CYFIP1,ARHGEF15,HCK,PFN1,CAV3,WDR1,TRIM27,RHOA,TEK,NCK2,SEMA5A,CCL11,KIRREL,WASL,NCKAP1L,ARF6,GRB2,DSTN,BECN1,NCKAP1,SMAD3,CDC42EP3,ARPC5L,HRAS,ARPC4,ROCK2,ABI2,CDK5,ARPC2,ARPC5,PPM1E,TUBGCP4,PAK1,TAC1,ACTR3B
1966	GO_REGULATION_OF_LEUKOCYTE_DIFFERENTIATION	0.171946	0.485112	-0.281645	-1.12461	151	193	IL12RB1,KIAA0922,INPP5D,MYC,CTNNBIP1,ZEB1,RNF41,CD27,IL1B,CREB1,IL7R,CARTPT,LGALS9,CCL19,INHA,APCS,AP3D1,LIF,ADA,CD80,CD46,KITLG,FOXJ1,PPP2R3C,CD2,FOXP3,ATP6AP1,HLA-DOA,SOS1,CTNNB1,FOXN1,XBP1,TYROBP,LYN,PGLYRP1,IHH,IRF1,IL23A,NCKAP1L,NF1,BCL6,NME1,OGT,CLPTM1,NDFIP1,BAD,PRKCZ,TRIB1,JUN,MAFB,CAMK4,KLF10,CYP26B1,FOS,CSF1R,EGR3,RASGRP1
2209	GO_NEGATIVE_REGULATION_OF_CALCIUM_ION_IMPORT	0.313142	0.63179	-0.422503	-1.12441	304	20	TRIM27,FKBP1A,SLN,CALM1,FKBP1B,CALM3
2019	GO_REGULATION_OF_ANATOMICAL_STRUCTURE_SIZE	0.121507	0.412474	-0.261662	-1.12426	99	395	E2F4,NPPB,CAPZB,PFN1,SPTB,CAV3,WDR1,RARG,TRIM27,GUCY1A3,NCK2,SEMA5A,PTGS2,CCL11,PEX11B,KIRREL,TMOD2,KCNMB4,SEMA4F,SHC1,SPTBN2,WASL,NCKAP1L,CDKL5,RAB11A,ARF6,SOD2,ATG5,DRD1,ARFIP2,AVPR1B,GRB2,KCNMB2,HRH2,CLASP2,SEMA4A,OGT,DCC,ADORA2B,HMGCR,EDN3,SEMA6C,DSTN,NCKAP1,ARF1,RTN4,SEMA6B,RAB5A,NRCAM,NOS2,CDC42EP3,ARPC5L,ARFGEF1,PLS1,ADCYAP1,VEGFA,AQP9,ADRA2C,ARPC4,ADD2,CDK5R1,CORO1A,ULK2,NPPA,ABI2,CDK5,AR…
4277	GO_SNARE_COMPLEX	0.27453	0.599511	-0.361957	-1.12426	262	41	STX18,SEC22A,STX5,GOSR2,SNAP29,SNAP25,STX7,STX12,SNX4,YKT6,VTI1B,NAPG,STX1A,SYT1
2640	GO_REGULATION_OF_RYANODINE_SENSITIVE_CALCIUM_RELEASE_CHANNEL_ACTIVITY	0.313142	0.63179	-0.422345	-1.12399	304	20	FKBP1A,CALM1,FKBP1B,JPH3,CALM3
1154	GO_SINGLE_ORGANISM_MEMBRANE_FUSION	0.236952	0.561442	-0.316925	-1.12353	226	78	NSF,STOML2,OPA1,YKT6,VTI1B,SYT11,SYT5,SYT17,STX1A,GDAP1,SYT1
4538	GO_ANCHORED_COMPONENT_OF_MEMBRANE	0.242655	0.56895	-0.307541	-1.12339	222	100	CD2,LY6G6C,FOLR2,CNTFR,GFRA4,GGTLC1,LY6H,OPCML,CNTN6,GAD2,MMP17,CA4,LY6E,NRN1,ALPL,PRNP,THY1,CDH13,CNTN1
2642	GO_REGULATION_OF_REPRODUCTIVE_PROCESS	0.227616	0.553301	-0.304765	-1.12311	210	104	SERPINF1,CACNA1H,ARHGDIB,PRDX4,PPP2R1A,UBE2B,IGF1,PRKAR1A,PRKACB,CNR1,PLCB1,CITED2,VIP
4009	GO_MYELOID_DENDRITIC_CELL_DIFFERENTIATION	0.314315	0.632182	-0.427104	-1.12308	302	19	CSF2,SPI1,BATF3,CAMK4
4927	GO_UBIQUITIN_LIKE_PROTEIN_CONJUGATING_ENZYME_BINDING	0.298047	0.619492	-0.418024	-1.12294	289	21	PARK2,RNF19B,ARIH1,SIAH2,TOLLIP
3041	GO_REGULATION_OF_CYTOSKELETON_ORGANIZATION	0.124088	0.416016	-0.260864	-1.12287	101	401	RGS14,ITGB1BP1,TWF2,HDAC3,CYFIP1,ARHGEF15,HCK,CTNNB1,CAPZB,PFN1,SPTB,CAV3,GAS2L1,WDR1,TRIM27,RHOA,TEK,NCK2,SEMA5A,CCL11,ARHGDIA,KIRREL,TMOD2,PARK2,SPTBN2,WASL,ZNF207,NCKAP1L,STMN4,RAB11A,ARF6,ARFIP2,ARHGEF2,GRB2,BIRC2,CLASP2,EML1,AURKC,CHD3,CHMP1B,CDC42,STMN1,DSTN,BECN1,CLIP3,NCKAP1,ARF1,CRK,SMAD3,CDC42EP3,ARHGDIB,ARPC5L,ARFGEF1,PPP2R1A,HRAS,DIXDC1,ARPC4,ADD2,KIF2A,CDK5R1,EPHA5,CORO1A,PLK2,ROCK2,…
401	PID_LKB1_PATHWAY	0.285567	0.610258	-0.36888	-1.12283	276	37	SIK1,PRKAG1,ETV4,YWHAH,YWHAZ,MAP2
3209	GO_MACROPHAGE_DIFFERENTIATION	0.29171	0.614811	-0.451126	-1.12271	277	15	SPI1,CDC42,VEGFA,CSF1R
123	KEGG_INSULIN_SIGNALING_PATHWAY	0.215686	0.538486	-0.295326	-1.12267	197	130	SOCS3,PDE3B,SHC1,PTPRF,GCK,FLOT2,NRAS,PPP1CA,MAP2K1,GRB2,MAPK10,PRKCI,RAPGEF1,PRKAG2,CRK,PRKAG1,CALM1,BAD,PRKCZ,EIF4EBP1,AKT3,HRAS,PRKAR1A,PRKACB,MAPK8,MAPK9,CALM3,EIF4E,MAPK1
2058	GO_PATTERNING_OF_BLOOD_VESSELS	0.290289	0.614247	-0.397563	-1.12242	280	27	NRP1,PLXND1,BAX,GNA13,EDNRA,FOXC2,CTNNB1,SPI1,ACVR1,COL4A1,VEGFA
2217	GO_REGULATION_OF_PROTEIN_SECRETION	0.13756	0.436053	-0.266195	-1.12232	114	330	HMGCR,PPID,ENSA,ARF1,SOX4,MAPK11,GPR27,NOV,NOS2,BAD,PRKCZ,OXCT1,IGF1,ADRA2C,SLC25A4,TNFRSF21,CDK16,EPHA5,ARNTL,FKBP1B,CNR1,BRP44,DNM1L,MARCKS,RBP4,RAPGEF4,PPP3CB,EXPH5,NRXN1,ADRA2A,STX1A,NNAT,CSF1R,CX3CL1,RASGRP1,CRH
4234	GO_T_CELL_RECEPTOR_COMPLEX	0.305263	0.626669	-0.435255	-1.12223	289	18	CD247,SYK,TRAT1,APBB1IP,CD6,CD3D,CD4,CD3G,CD3E,ALCAM,STOML2
380	PID_S1P_S1P3_PATHWAY	0.28252	0.608279	-0.399499	-1.122	277	26	GNAZ,VEGFA,AKT3,GNAI1,MAPK1
1282	GO_GLYCOLIPID_BIOSYNTHETIC_PROCESS	0.272632	0.598723	-0.351435	-1.12165	258	46	ST8SIA3,PIGZ,PIGF,PIGL,B4GALNT1,GPAA1,GAL3ST4,ST8SIA5,PGAP1,DPM2,ST6GALNAC5,LARGE
4564	GO_ACETYLGALACTOSAMINYLTRANSFERASE_ACTIVITY	0.314168	0.632182	-0.421462	-1.12164	305	20	GALNT2,B4GALNT1,GALNT14,GALNT1,B3GALNT1
795	REACTOME_CTLA4_INHIBITORY_SIGNALING	0.314168	0.632182	-0.421324	-1.12127	305	20	CD80,PPP2CA,PPP2R5D,LYN,PPP2R1A,AKT3,PPP2R5C
402	PID_CD8_TCR_PATHWAY	0.280042	0.604862	-0.346782	-1.12124	267	48	CD3D,VAV1,CBL,PRKCE,CD80,PRKCQ,CD3G,SOS1,SHC1,CD3E,NRAS,GRB2,HRAS,PRKCB,RASGRP1
3336	GO_POSITIVE_REGULATION_OF_NATURAL_KILLER_CELL_ACTIVATION	0.29276	0.615941	-0.450498	-1.12115	278	15	RASGRP1
998	GO_MOVEMENT_IN_ENVIRONMENT_OF_OTHER_ORGANISM_INVOLVED_IN_SYMBIOTIC_INTERACTION	0.242171	0.568074	-0.316063	-1.12047	231	78	ITGA5,HSPA1A,SLC1A5,SELPLG,EPS15,CTSB,EFNB3,TYRO3,SCARB2,TFRC,HTR2A,CXADR
2190	GO_CELLULAR_RESPONSE_TO_TOXIC_SUBSTANCE	0.299075	0.620878	-0.417078	-1.1204	290	21	PARK2,ABTB2,CYP17A1,OGT,SCN3A,PINK1,HSPA5,MEF2C
3377	GO_MITOCHONDRIAL_GENOME_MAINTENANCE	0.306316	0.627092	-0.434482	-1.12023	290	18	MRPL17,OPA1,MPV17,AKT3,SLC25A4
501	PID_HIF1_TFPATHWAY	0.240951	0.56693	-0.324495	-1.1199	232	65	BNIP3,SMAD3,COPS5,NOS2,VEGFA,JUN,PGK1,TFRC,FOS,CITED2
1815	GO_AMINOGLYCAN_BIOSYNTHETIC_PROCESS	0.246331	0.571342	-0.311719	-1.1186	234	86	AGRN,HEXA,GLCE,HS3ST2,EXTL1,CHST7,EXTL3,B3GNT4,B3GNT3,CHST5,CHST1,HS2ST1,UST,CSPG5,B4GALT3,XYLT1,B4GALT6,CHST2,B3GAT1,B4GALT2,B3GNT2
3083	GO_RESPONSE_TO_GROWTH_FACTOR	0.132911	0.428888	-0.259176	-1.11801	104	426	KDM5B,SHC1,CDC34,AMHR2,BYSL,KIDINS220,FUT8,SPRED2,WNT2,FOXH1,UBB,NR4A1,ACVR1,ARRB2,USP15,CAT,FKBP1A,GRB2,STK16,POLR2D,MAPK14,CITED1,APP,RAPGEF1,EEF2,BECN1,GREM2,SMAD3,GTF2F1,ACVR2A,UBE2M,VEGFA,PRKCZ,EGR1,FAM59A,JUN,POLR2E,PARD6A,UBE2D3,FLRT1,CORO1A,SRD5A1,MAPK9,APC,SNCA,PDE2A,MEF2C,CSNK1D,KLF10,FGF14,NLK,NDN,FOS,DUSP6,PENK,EGR3,TAC1,FGF12,CX3CR1,MAPK1,PDGFRA
1211	GO_REGULATION_OF_PHOSPHATIDYLINOSITOL_3_KINASE_SIGNALING	0.22549	0.551096	-0.295716	-1.11738	206	126	FBXL2,IGF1,PRR5,PIP5K1C,PPP2R5C,PIP5K1B,SERPINE2,RELN,RASGRP1,MAPK1,PDGFRA
3878	GO_POSITIVE_REGULATION_OF_STRIATED_MUSCLE_CELL_DIFFERENTIATION	0.276956	0.602159	-0.35654	-1.11681	261	43	PIN1,MEF2C,CYP26B1,HOPX
3571	GO_HOMOPHILIC_CELL_ADHESION_VIA_PLASMA_MEMBRANE_ADHESION_MOLECULES	0.242038	0.56802	-0.308044	-1.11642	227	93	PCDHGA9,PIK3CB,NPTN,CDH3,DSC1,PCDHA3,PCDHA10,SDK2,DCHS2,CDH16,ODZ3,DCHS1,PCDHB6,PCDHGB5,DSCAM,CDH22,PVRL2,CDH9,PCDHB12,SMAGP,CDH12,PCDHB13,CDH11,CDH10,CLSTN2,CLSTN3,CDH13,CD200,CDH8,PCDH8
2669	GO_RESPONSE_TO_EXTRACELLULAR_STIMULUS	0.144893	0.447478	-0.260173	-1.11602	121	383	ATF3,XBP1,GAS2L1,FOLR2,SSTR1,CYP1A1,ZC3H12A,LYN,CCL2,LCT,PTGS2,SOCS3,ACTA1,SREBF2,HMGCS2,CD3E,GCK,PYY,PDK4,ERCC1,ATG5,LTC4S,DRD1,CAT,SEH1L,AACS,CYP17A1,OGT,RALB,F7,ADORA2B,GAST,HMGCR,EEF2,BECN1,ENSA,IGFBP2,AIF1,ZFP36,CCK,ADCYAP1,OXCT1,ATP2B1,AHCY,NR4A2,IGF1,JUN,RRAGB,HSPA5,BCHE,VLDLR,ALPL,CDKN2D,GABARAPL1,SRD5A1,FKBP1B,CNR1,ULK2,TBL1XR1,NPY,KLF10,HMGCS1,TFRC,HSPA8,FOS,PENK,SST
424	PID_IGF1_PATHWAY	0.29702	0.618244	-0.390683	-1.11577	288	29	SOS1,NCK2,SHC1,GRB2,CRK,BAD,PRKCZ,IGF1,HRAS,YWHAZ,PRKCD
4823	GO_ATPASE_ACTIVITY_COUPLED_TO_MOVEMENT_OF_SUBSTANCES	0.239177	0.564385	-0.303945	-1.11562	220	102	ATP13A3,ABCC2,ATP12A,ATP8B2,ATP8A2,ATP5C1,ABCA4,ATP6AP1,ATP5B,ABCD1,ATP6V1F,ABCD2,ATP2A1,ATP6V0C,ATP5A1,ATP6V0A1,ATP2B1,ATP6V1A,ATP6V0B,ASNA1,ATP2A2,ATP5F1,ATP6V1C1,ATP6V0D1,ATP2B2
2792	GO_CELLULAR_RESPONSE_TO_HEAT	0.295617	0.616957	-0.380286	-1.11515	289	32	CXCL10,IL1A,C8orf4,ATXN3,THBS1,IRAK1,HSPA6,CLPB,TRPV4,EIF2S1,CETN1,LYN,NF1,POLR2D,HSPA1A,STAC,PDCD6,C11orf73
1332	GO_REGULATION_OF_PROTEIN_IMPORT_INTO_NUCLEUS_TRANSLOCATION	0.313746	0.632182	-0.436207	-1.11504	298	17	IGF1,PDE2A,TXN
1036	GO_DIGESTION	0.244035	0.569577	-0.30457	-1.11503	224	101	APOA4,SSTR1,LCT,ADM2,FABP2,COPA,CCKBR,PYY,CHRM5,HRH2,VIPR1,PRSS3,CTRB2,PLS1,RBP4,NPY,ADRA2A,NMU,SST
2302	GO_REGULATION_OF_ENDOCRINE_PROCESS	0.283298	0.60895	-0.353602	-1.11498	267	44	IL1B,INHA,LIF,POMC,RAB8B,BMP6,KISS1,REN,KDM5B,RAB11FIP3,TACR2,GAL,CRHBP,TAC1,CRH
406	PID_FAS_PATHWAY	0.296907	0.618244	-0.366185	-1.11462	287	37	BIRC2,MAPK14,MAP2K6,MAPK10,MAPK11,BID,MAPK8,MAPK9
2098	GO_EAR_DEVELOPMENT	0.198883	0.519651	-0.286781	-1.11454	177	156	SPRY2,SHROOM2,TCAP,FRZB,MPV17,PRKRA,FZD3,BCR,ABR,SOBP,MAFB,PAFAH1B1,KCNK3,CXCL14,ATP2B2,GABRB3,MAPK1,HPCA,GABRA5
179	BIOCARTA_ATM_PATHWAY	0.327801	0.642291	-0.423552	-1.11374	315	19	GADD45A,JUN,MAPK8
1034	GO_LABYRINTHINE_LAYER_DEVELOPMENT	0.301751	0.623425	-0.362748	-1.11354	292	38	WNT7B,SOCS3,WNT2,EGLN1,MAP2K1,GRB2,HEY1,CITED1,TMED2,MAPK1
3461	GO_CELLULAR_CHEMICAL_HOMEOSTASIS	0.132353	0.428425	-0.255343	-1.11317	107	478	CCKBR,SLC24A2,GCK,PDE6A,OPRL1,PLCG2,DRD1,CACNB4,AVPR1B,RIC3,MCOLN1,DLG4,NME1,ATP2A1,AACS,STOML2,GTF2I,ENDOG,APP,OGT,ATP6V0C,EDN3,ANK2,ARF1,SOX4,HSP90B1,SLC29A1,ATP6V0A1,SERPINF1,SLC39A14,NDFIP1,ADCYAP1,MCHR1,RAP1GDS1,ATP2B1,AQP9,ATP6V1G2,ATP6V1A,HMOX2,ATP6V0B,PTPRN2,ATP2A2,PRNP,SLC8A2,FKBP1B,SLC24A3,CACNB3,CACNA2D1,ATP6V1C1,JPH3,GNB1,SLC17A7,ATP6V0D1,PTPRN,NPY1R,KCNK3,GNG3,TFRC,HTR2A,PRKCB,ATP2B2…
3825	GO_RUFFLE_ORGANIZATION	0.329876	0.645091	-0.423021	-1.11234	317	19	CYFIP1,PIP5K1A,ARF6,ARFIP2,AIF1,CSF1R
1125	GO_CELLULAR_RESPONSE_TO_VIRUS	0.326489	0.641545	-0.41793	-1.11224	317	20	LGALS9,CCL19,IKBKE,ZC3H12A,MAPK14,MAPK11,BAD,PENK
3325	GO_NEUROEPITHELIAL_CELL_DIFFERENTIATION	0.278132	0.603612	-0.34017	-1.11223	261	51	CITED1,OCA2,EDN3,SOX4,MEF2C,MYO5A,PAFAH1B1,ATP2B2
1210	GO_RESPONSE_TO_MUSCLE_STRETCH	0.330913	0.645937	-0.422859	-1.11192	318	19	MAPK14,TCAP,JUN,NPPA,FOS
942	REACTOME_THE_ROLE_OF_NEF_IN_HIV1_REPLICATION_AND_DISEASE_PATHOGENESIS	0.299595	0.621357	-0.399494	-1.11186	295	25	AP2S1,ELMO1,CD4,DOCK2,HCK,ARF1,AP2M1,AP2B1,AP1S1
5034	GO_OXIDOREDUCTASE_ACTIVITY_ACTING_ON_A_SULFUR_GROUP_OF_DONORS	0.3069	0.627286	-0.361791	-1.1106	297	38	IFI30,STAB2,ERO1LB,GLRX5,TXN2,PRDX3,MSRA,STAB1,TXNRD2,PTGES2,DLD,PDIA3,GSR,TXN,GLRX3
4583	GO_VITAMIN_TRANSPORTER_ACTIVITY	0.31963	0.636916	-0.413034	-1.10953	310	21	GPR172A,FOLR1,STRA6,FOLR2,CD320,SLC23A2,RBP4
1104	GO_CELLULAR_PROTEIN_COMPLEX_DISASSEMBLY	0.255165	0.580616	-0.313133	-1.10934	246	77	MRPL39,MICAL2,MRPS33,MRPL4,GSPT1,MRPL46,MRPS18B,ETF1,GSPT2,MRPL33,MRPL17,MRPL12,MRPS12,MRPL44,STMN4,MRPS30,MRPL28,AKAP5,APEH,MRPS17,STMN1,DSTN,MRPS7,MRPL3,MRPS11,MRPL15,MRPL42,SYNJ1,HSPA8
1123	GO_METENCEPHALON_DEVELOPMENT	0.251821	0.578137	-0.30682	-1.10921	241	90	MYH10,HAP1,NCOA2,SPTBN2,MAP2K1,CBLN1,HOXB1,SEZ6L,NLGN4X,HSPA5,CDK5R1,MYO16,CDK5,CDK5R2,NRXN1,SERPINE2,ATP2B2,CNTN1
2228	GO_CELL_DEATH_IN_RESPONSE_TO_OXIDATIVE_STRESS	0.309375	0.630021	-0.43917	-1.10897	296	16	PDK1,STK24,ENDOG,STK25,CYP1B1,PRKCD
2003	GO_POSITIVE_REGULATION_OF_MUSCLE_CONTRACTION	0.302781	0.624492	-0.359489	-1.10874	293	39	TACR3,ADRA1B,RGS2,OXT,TBXA2R,ADA,PTGER3,ADRA1D,PTGS2,TACR2,ATP2A1,NPPA,NMU
3538	GO_REGULATION_OF_LIPID_CATABOLIC_PROCESS	0.288154	0.613247	-0.349979	-1.10839	269	45	APOA4,PDE3B,ABCD2,BSCL2,APOC2,CNR1,PRKCD,ADRA2A
3411	GO_NEGATIVE_REGULATION_OF_GTPASE_ACTIVITY	0.295617	0.616957	-0.372342	-1.1082	289	34	PDE6D,ARRB2,IPO5,SPRY2,ARFGEF1,ADCYAP1,HRAS,PTPRN2,DGKI,TMED2
3086	GO_POSITIVE_REGULATION_OF_ACTIVATED_T_CELL_PROLIFERATION	0.322713	0.639599	-0.412282	-1.10752	313	21	IL23A,IGFBP2,IGF1
4282	GO_ORGANELLE_INNER_MEMBRANE	0.16368	0.473473	-0.259053	-1.10733	136	362	NDUFS3,SLC24A6,MYOC,MRPS18B,CYC1,NDUFA9,ATP5C1,ATP5G1,OXA1L,MRPL33,YME1L1,NDUFB11,ATP5J2,C7orf44,ATP5B,MRPL17,SLC25A11,LYN,SLC25A40,COX8A,NDUFA10,MRPL12,MRPS12,COX7C,TMEM70,TIMM10,TM7SF2,CYP11B2,HMGCS2,MRPL44,LETM1,C14orf2,PDK4,MRPS30,HCCS,MOSC1,MRPL28,SURF1,NDUFB3,NDUFA6,UQCR11,NDUFS2,IDH2,COX10,MRPS17,UQCRC2,GHITM,COX11,P2RX2,STOML2,COQ2,ATP5A1,OPA1,NDUFAF1,NDUFB6,TIMM8B,MRPS7,COX7B,NDUFA5,CYCS…
172	BIOCARTA_ARAP_PATHWAY	0.318993	0.636858	-0.432855	-1.10648	303	17	KDELR2,COPA,CYTH2,ARF1,ARFGEF1
4219	GO_CYTOPLASMIC_REGION	0.206546	0.528181	-0.272866	-1.10613	182	221	RHOA,AP3B2,AP3M2,TMEM110,MYO1A,MYH10,BIN2,HAP1,SPTBN2,UTRN,WASL,CDKL5,CAP1,GCK,ARF6,LASP1,FLOT2,ARFIP2,TPM4,DLG4,CLASP2,RALB,BSN,OPA1,DSTN,SHROOM2,PCLO,RIC8B,EPB41L2,GRM7,NDFIP1,FMNL1,NOS2,PLS1,PRKCZ,AKAP12,PARD6A,KCNAB1,CORO1A,GABARAPL1,APC,SNCA,MARCKS,NELF,LANCL2,PAFAH1B1,CRIP2,GLRX3,MAPK1,HPCA,CAPZA2
2192	GO_APOPTOTIC_SIGNALING_PATHWAY	0.194731	0.515323	-0.268897	-1.10599	169	254	CD3E,NF1,PDK1,POLB,CIDEB,SOD2,ZMAT4,SGPP1,ATP2A1,STK24,DCC,MOAP1,CYCS,BNIP3,SMAD3,CCK,BAD,DDX3X,HINT1,PDCD6,HRAS,JUN,TNFRSF21,UBE2K,STK25,BID,CYP1B1,MAPK9,DNM1L,PRKCD,PPP2R5C,GGCT,CRH,SCN2A,SST
270	BIOCARTA_RHO_PATHWAY	0.308325	0.629624	-0.38704	-1.10537	299	29	ARPC4,ARPC2,PIP5K1B,ARPC5
789	REACTOME_SIGNALING_BY_ROBO_RECEPTOR	0.31095	0.630473	-0.391457	-1.10519	300	27	SOS1,PFN1,NCK2,SRGAP2,CAP1,SRGAP3,CDC42,PAK7,PAK6,PAK1
2404	GO_REGULATION_OF_CELLULAR_KETONE_METABOLIC_PROCESS	0.235424	0.560423	-0.285718	-1.10511	213	143	PSMB5,PDK1,PDK4,NR4A3,ABCD2,PSMA5,PSMB2,PRKAG2,PDHX,PSMB6,PSMA1,APOC2,OAZ1,PSME3,PDHB,DLD,FABP3,PDP1,PSMC3,OAZ2,DLAT,CNR1,MAPK9,APC,SNCA,PSMD8,PSMD7,AZIN1
3577	GO_EXOCYTOSIS	0.204861	0.526013	-0.271274	-1.10459	176	232	SCAMP1,CALM1,COPS5,YKT6,ARFGEF1,VEGFA,IGF1,PIP5K1C,EXOC5,VTI1B,SYT11,CDK16,UNC13B,CORO1A,SYT5,CDK5,RAPGEF4,PPP3CB,CALM3,MYO5A,SYNJ1,CRHBP,SYT17,STX1A,RIMS1,SCG3,SYT1,PAK1,RASGRP1
4923	GO_CHEMOKINE_BINDING	0.3361	0.65058	-0.420039	-1.1045	323	19	ZFP36,CX3CR1
1865	GO_RESPONSE_TO_NERVE_GROWTH_FACTOR	0.301733	0.623425	-0.366601	-1.1042	295	35	SORT1,NTS,CIB1,RAB35,PTN,EIF4A3,MAGI2,KIDINS220,APP,RAPGEF1,EEF2,CORO1A,APC,CSNK1D,TAC1
2941	GO_RESPONSE_TO_PH	0.303772	0.62485	-0.366353	-1.10345	297	35	STS,LGMN,SERPINF1,SST
1630	GO_NEGATIVE_REGULATION_OF_EXOCYTOSIS	0.310729	0.630473	-0.395822	-1.10164	306	25	BCR,ABR,SNCA,ADRA2A
312	ST_TUMOR_NECROSIS_FACTOR_PATHWAY	0.313017	0.63179	-0.390124	-1.10142	302	27	NFKBIB,AGFG1,NFKBIE,BIRC2,JUN,MAP2K4
4225	GO_COATED_PIT	0.278947	0.603977	-0.325604	-1.10123	264	59	ARRB2,LRP3,APP,EPS15,NECAP1,AP2M1,VLDLR,AP2B1,DNM1L,SYNJ1,TFRC,AP1S1
3373	GO_POSITIVE_REGULATION_OF_MAP_KINASE_ACTIVITY	0.215006	0.537166	-0.27821	-1.10062	191	175	PDE6G,SHC1,DUSP7,MAPKAPK5,UBB,DUSP5,MAP2K1,MAP4K1,MAPK14,MAP2K6,MAPK10,NOD1,ADORA2B,EDN3,MAPK11,VEGFA,EPHA4,DIRAS2,HRAS,ADRA2C,ADRA2A,GNG3,HTR2A,DUSP6,PTPLAD1,PAK1,RASGRP1,MAPK1
1679	GO_POSITIVE_REGULATION_OF_ORGANELLE_ORGANIZATION	0.152795	0.459626	-0.25323	-1.1005	122	460	CTSK,CDKL2,DYNLL1,LCP1,NEUROG1,BBC3,NEK2,USP36,MYOC,STARD7,ITGB1BP1,CYFIP1,ARHGEF15,FOXP3,HCK,PRDM12,CTNNB1,FUZ,PFN1,XBP1,CAV3,RUVBL2,WDR1,TRIM27,RHOA,CSF2,TEK,NCK2,SEMA5A,ANAPC10,MLLT11,SAE1,HAP1,CCL11,VPS37B,RAB3GAP2,KIRREL,SREBF2,PARK2,PSMB7,MAPKAPK5,WASL,NCKAP1L,BCL6,CIDEB,ARF6,ERCC1,ATG5,RTF1,GRB2,CCT5,UBE2C,STOML2,OGT,RALB,LIG4,OPA1,EDN3,DSTN,PIP4K2C,MOAP1,BECN1,BAP1,NCKAP1,CCT4,BNIP3,PIH1D…
3562	GO_DNA_DAMAGE_RESPONSE_DETECTION_OF_DNA_DAMAGE	0.306502	0.627092	-0.379611	-1.09997	296	31	UBB,RPA3,SOX4,RFC3,UBE2B,MRPS11,DNAJA1
3085	GO_REGULATION_OF_LEUKOCYTE_MEDIATED_IMMUNITY	0.24425	0.569577	-0.288028	-1.09992	222	134	CLC,FOXP3,PVRL2,SUSD4,IL13RA2,LYN,CCL2,IL13,STX7,CLCF1,IL23A,BCL6,ARRB2,ADORA2B,SNX4,NDFIP1,NOS2,PRKCZ,BCR,ABR,C12orf4,C3,PPP3CB,RASGRP1
1835	GO_REGULATION_OF_HYDROGEN_PEROXIDE_INDUCED_CELL_DEATH	0.330535	0.645688	-0.429914	-1.09896	314	17	MET,PYCR1,NR4A3,ENDOG,HSPH1,PINK1,TXN
3575	GO_CENTRAL_NERVOUS_SYSTEM_NEURON_DEVELOPMENT	0.278947	0.603977	-0.324883	-1.0988	264	59	DCLK1,DRD1,EPHB3,DCC,CDH11,LHX6,DCX,NR4A2,EPHA4,CDK5,NPY,PAFAH1B1,MAP2
3023	GO_NEGATIVE_REGULATION_OF_LYMPHOCYTE_MEDIATED_IMMUNITY	0.316116	0.633581	-0.382201	-1.09872	305	30	IL7R,LGALS9,C4BPB,FOXJ1,FOXP3,SUSD4,BCL6,ARRB2,NDFIP1,PPP3CB
452	PID_EPHA_FWDPATHWAY	0.316116	0.633581	-0.382195	-1.09871	305	30	ARHGEF15,HCK,RHOA,LYN,CRK,EPHA4,EPHA5,CDK5
957	REACTOME_CLASS_I_MHC_MEDIATED_ANTIGEN_PROCESSING_PRESENTATION	0.214521	0.536615	-0.274632	-1.09829	194	189	ANAPC10,SOCS3,SAE1,RCHY1,PARK2,PSMB7,SPSB1,CDC34,CDC27,UBE2A,PSMB5,PJA1,TRIM32,ASB6,UBE2C,PSMA5,UBE2W,TCEB1P3,PSMB2,RNF123,FBXW11,UBE2Z,BLMH,TRIM36,PSMB6,PSMA1,UBE2G1,BTRC,UBE2N,UBE2D2,UBE2M,PDIA3,UBE2B,UBE2H,PSMC3,HSPA5,UBE2V2,SEC61G,UBE2D3,MKRN1,UBE2K,PSMD8,PSMD7
1826	GO_MEMBRANE_DOCKING	0.277134	0.602206	-0.329797	-1.09787	262	55	STX7,STX12,PEX5,NSF,YKT6,EXOC5,VTI1B,UNC13B,SNX3,STX1A,SYT1
4740	GO_ALCOHOL_BINDING	0.266036	0.591647	-0.305573	-1.09712	252	87	RORC,APOA4,ADAP1,ANXA6,GPR183,CDIPT,NF1,OSBP2,CETP,CYTH2,OSBPL3,CRABP1,BCHE,RBP4,RASGRP1,CALB1
2594	GO_NERVE_DEVELOPMENT	0.282403	0.608279	-0.329418	-1.09661	267	55	UNC13B,EGR2,SERPINE2,GABRB3,GABRA5
778	REACTOME_SEMA4D_IN_SEMAPHORIN_SIGNALING	0.317757	0.635145	-0.387241	-1.09607	305	28	RHOA,MYH10,MYL6,MET,RHOB,CDC42,MYL12B,ROCK2,RND1
2252	GO_CYTOSOLIC_CALCIUM_ION_TRANSPORT	0.302105	0.623908	-0.343294	-1.09567	286	46	ATP2A2,FKBP1B,CACNB3,CACNA2D1,JPH3,HTR2A
5044	GO_FRIZZLED_BINDING	0.318795	0.636858	-0.387031	-1.09548	306	28	DVL1,FZD1,RNF43,WNT11,WNT4,WNT5B,WNT5A,WNT7A,MYOC,WNT7B,WNT2,WNT10B,WNT8B
1039	GO_HINDBRAIN_DEVELOPMENT	0.267544	0.592633	-0.292314	-1.09507	243	121	MYH10,HAP1,NCOA2,SPTBN2,MAP2K1,CBLN1,HOXB1,CTNNA2,SEZ6L,NLGN4X,HSPA5,CDK5R1,MYO16,MAFB,CDK5,CDK5R2,NRXN1,EGR2,SERPINE2,ATP2B2,CNTN1
4699	GO_CIS_TRANS_ISOMERASE_ACTIVITY	0.31963	0.636916	-0.383404	-1.09498	310	29	FKBP1A,TTC9,PPID,PPIB,FKBP1B,PIN1,FKBP11
4907	GO_VITAMIN_BINDING	0.278008	0.603598	-0.316447	-1.09484	267	67	RBP4,CALB1
4107	GO_STEROID_CATABOLIC_PROCESS	0.32998	0.645091	-0.397861	-1.09458	327	23	STS,YWHAH,CYP46A1
330	ST_GA13_PATHWAY	0.312946	0.63179	-0.363363	-1.09444	306	35	SERPINA4,NFKBIE,DLG4,CDC42,AKT3,MAPK8,ROCK2,PLD3,MAP2K4
4840	GO_TRANSFERASE_ACTIVITY_TRANSFERRING_GLYCOSYL_GROUPS	0.230256	0.555973	-0.273946	-1.09436	206	190	HEXA,PARP6,STT3A,FUT9,EXTL1,FUT3,GALNT2,FUT8,B4GALNT1,EXTL3,B3GNT4,B3GNT3,OGT,ST8SIA5,ST6GAL1,DDOST,NAMPT,GLT8D2,B4GALT3,DPM2,ALG3,MGAT4B,XYLT1,ST6GALNAC5,GALNT14,GALNT1,B4GALT6,B3GAT1,B4GALT2,LARGE,B3GALNT1,TUSC3,B3GNT2
2142	GO_REGULATION_OF_SMALL_GTPASE_MEDIATED_SIGNAL_TRANSDUCTION	0.218894	0.542038	-0.272855	-1.09421	189	204	ARHGEF15,ARHGAP33,CHN2,SOS1,GDI2,RHOA,RHOBTB2,ARAP3,CHN1,ARHGDIA,SRGAP2,FGD1,NF1,BCL6,ARF6,SRGAP3,ALS2CL,ARHGEF2,ARHGAP29,OGT,RAPGEF1,CYTH2,RHOB,CDC42,SPRY2,CRK,TNFAIP1,KALRN,ARHGDIB,ARFGEF1,IQSEC2,MAPKAP1,IGF1,HRAS,IQSEC1,BCR,ABR,DGKI,ARHGEF9,RASAL1,RAP1GAP2,SSX2IP,ARHGDIG,RELN,RASGRP1,RASGRF1
2184	GO_RESPONSE_TO_BACTERIUM	0.173594	0.486151	-0.254094	-1.09411	141	406	NFKBIB,XBP1,REN,TNFRSF4,CD180,SRR,CYP1A1,CSF2,PRDX3,ZC3H12A,LYN,CCL2,PGLYRP1,PTGS2,SOCS3,IL13,CLEC4E,HIST1H2BF,HMGCS2,IL23A,BYSL,WASL,CTSG,TNFSF8,TUSC2,STAB1,LTC4S,PLCG2,IDO1,PTGES,MYD88,SEH1L,MAPK14,CITED1,CYP17A1,APP,OGT,NOD1,SPON2,NOS2,RAB1A,ISG15,TRIB1,IGF1,RPS6KA3,JUN,TNFRSF21,BCR,VLDLR,ALPL,ABR,HNRNPA0,MAPK8,CNR1,MAPK9,SNCA,CD47,HIST1H2BK,SNX3,MEF2C,NPY,PDE4B,PRKCD,FOS,PENK,TAC1,CX3CR1,MAPK…
84	KEGG_MTOR_SIGNALING_PATHWAY	0.308824	0.629808	-0.341203	-1.09401	293	47	VEGFA,EIF4EBP1,AKT3,IGF1,RPS6KA3,ULK2,EIF4E,MAPK1
4332	GO_COPI_COATED_VESICLE	0.332632	0.647582	-0.424006	-1.09322	315	18	COPZ1,COPG2,AP3B2,COPA,ARF1,TMED3,TMED2
1136	GO_REGULATION_OF_OSTEOCLAST_DIFFERENTIATION	0.300425	0.62217	-0.334313	-1.09308	282	51	MAFB,CAMK4,KLF10,FOS,CSF1R
1673	GO_POSITIVE_REGULATION_OF_PROTEIN_COMPLEX_DISASSEMBLY	0.350103	0.662541	-0.410463	-1.09237	340	20	WDR1,SEMA5A,SLN,DSTN,BNIP3,SYNJ1
476	PID_HEDGEHOG_GLI_PATHWAY	0.322547	0.63952	-0.351274	-1.09107	308	41	CSNK1G3,ARRB2,MAP2K1,CSNK1A1,FBXW11,GNAZ,KIF3A,GNAI1,CSNK1D,GNB1,PRKCD
2069	GO_POSITIVE_REGULATION_OF_MITOCHONDRIAL_MEMBRANE_PERMEABILITY	0.323958	0.640842	-0.431928	-1.09069	310	16	MOAP1,BNIP3,ATF2,BAD,BID
1700	GO_IRON_ION_TRANSPORT	0.315902	0.633581	-0.344376	-1.09064	295	45	MCOLN1,ATP6V0C,LMTK2,ATP6V0A1,SLC39A14,ATP6V1G2,ATP6V1A,ATP6V0B,ATP6V1C1,ATP6V0D1,TFRC
4068	GO_VASCULAR_PROCESS_IN_CIRCULATORY_SYSTEM	0.233149	0.559883	-0.280878	-1.09021	210	152	CTNNBIP1,PER2,EDNRB,TRPV4,P2RX1,ACTA2,NPR1,BMPR2,TBXA2R,PRKCQ,NTS,PTPRJ,EDNRA,FOXC2,ACCN1,PTGER3,HTR1B,DBH,DRD5,ADRA1D,ITGB1BP1,NPPB,GUCY1A3,TEK,PTGS2,KCNMB4,SHC1,SOD2,ATG5,DRD1,AVPR1B,KCNMB2,HRH2,TACR2,ADORA2B,HMGCR,EDN3,NOS2,ADCYAP1,VEGFA,ADRA2C,BCR,ABR,NPPA,PDE2A,ADRA2A,NPY1R,HTR2A,CX3CL1,VIP
4331	GO_MICROTUBULE	0.206856	0.528711	-0.261188	-1.08983	174	291	ARHGEF2,BIRC2,TPPP,TUBA1C,CCT5,CLASP2,CAMSAP1,EML1,AURKC,HSPH1,STMN1,SPRY2,SHROOM2,CCT4,CALM1,TUBB3,TCP11L1,CCT2,TUBA1A,DCX,KIAA0284,KIF3A,KIF2A,TUBB2A,MAPRE2,GABARAPL1,APC,KCNAB2,DNM1L,MARCKS,TBL1XR1,CSNK1D,KIF3C,CALM3,MYO5A,SYNJ1,PAFAH1B1,CRHBP,KIFAP3,FGF13,TUBGCP4,KIF21B,MAP2
4006	GO_DEFENSE_RESPONSE_TO_BACTERIUM	0.234581	0.560423	-0.280893	-1.08943	212	150	PGLYRP1,CLEC4E,HIST1H2BF,IL23A,CTSG,TNFSF8,TUSC2,STAB1,MYD88,SEH1L,APP,NOD1,SPON2,NOS2,RAB1A,ISG15,HIST1H2BK,NPY,PRKCD,TAC1,VIP
2697	GO_REGULATION_OF_PROTEIN_CATABOLIC_PROCESS	0.210836	0.532558	-0.2583	-1.08934	178	320	UBE2C,PSMA5,NSF,AGAP2,CSNK1A1,PSMB2,DACT1,CDC42,RAD23B,PRKCG,PSMB6,SMAD3,PSMA1,NDFIP1,OAZ1,BTRC,NOS2,PSME3,CSNK2A1,RAB1A,PINK1,TRIB1,PSMC3,PTPN3,UBE2V2,HSPBP1,UBE2K,OAZ2,ARIH1,WNT10B,ARNTL,PLK2,APC,PIN1,SNX3,PSMD8,PSMD7,CSNK1D,GRIN2A,DDRGK1,AZIN1,NELL1,ADRA2A,SERPINE2,TRIB2,VIP
3475	GO_TRANSMEMBRANE_RECEPTOR_PROTEIN_TYROSINE_KINASE_SIGNALING_PATHWAY	0.182609	0.498577	-0.251532	-1.08925	146	443	KIT,ATP6AP1,HCK,GIT1,SOS1,XBP1,FIBP,EIF4EBP2,PTPRA,ESRP2,RHOA,APH1B,TEK,LYN,CCL2,NCK2,GFRA4,CHN1,HAP1,POLR2G,LTK,ATP6V1F,MET,SHC1,WASL,NCKAP1L,CD3E,SPRED2,BLNK,PDK4,UBB,ELMO2,ERBB4,NRAS,GRB2,POLR2D,MST1,MAPK14,CLASP2,EPHB3,RAPGEF1,ATP6V0C,CDC42,ABI1,PIGR,NCKAP1,CRK,MAPK11,PTPRG,EPS15,ATP6V0A1,NAMPT,GTF2F1,KALRN,VEGFA,PRKCZ,EIF4EBP1,EFNB3,PDCD6,EPHA4,IGF1,ATP6V1G2,ATP6V1A,HRAS,FAM59A,POLR2E,ATP6V0…
379	PID_IL12_2PATHWAY	0.293177	0.616016	-0.32118	-1.08886	274	61	RAB7A,CD4,CD3G,GADD45B,CD3E,IL2RG,MAPK14,MAP2K6,ATF2,NOS2,PPP3R1,PPP3CB,FOS
530	REACTOME_PTM_GAMMA_CARBOXYLATION_HYPUSINE_FORMATION_AND_ARYLSULFATASE_ACTIVATION	0.351129	0.663008	-0.409141	-1.08885	341	20	F9,F2,FURIN,DHPS,ARSA,ARSE,GGCX,F7,STS
928	REACTOME_FORMATION_OF_THE_HIV1_EARLY_ELONGATION_COMPLEX	0.327479	0.642148	-0.378756	-1.08882	316	30	ERCC2,GTF2H1,POLR2G,POLR2D,SUPT4H1,CDK7,GTF2F1,POLR2E
1712	GO_REGULATION_OF_POSITIVE_CHEMOTAXIS	0.339034	0.652903	-0.395693	-1.08861	336	23	F7,SMAD3,VEGFA,CDH13,SCG2
483	PID_KIT_PATHWAY	0.309979	0.630313	-0.332852	-1.0883	291	51	PIK3CA,VAV1,CBL,PTEN,EPOR,KITLG,MATK,TEC,KIT,SOS1,LYN,SHC1,SPRED2,MAP2K1,MAP4K1,GRB2,BAD,HRAS,MAPK8,SH2B3,PTPRO
3416	GO_PROTEASOMAL_PROTEIN_CATABOLIC_PROCESS	0.231567	0.557838	-0.27037	-1.08779	200	210	C18orf25,RNF44,PARK2,PSMB7,CDC34,CDC27,UBE2A,PSMB5,UBB,ARRB2,SEL1L,BIRC2,UBE2C,PSMA5,UBE2W,CSNK1A1,PSMB2,FBXW11,TOR1A,RAD23B,HSP90B1,PSMB6,TNFAIP1,PSMA1,BTRC,PSME3,UBE2B,FBXL2,UBE2H,UBXN2B,PSMC3,HSPA5,UBE2D3,UBE2K,ARNTL,APC,PSMD8,PSMD7,TBL1XR1,SIAH2,ENC1,PPP2R5C
3425	GO_REGULATION_OF_CELLULAR_RESPIRATION	0.336842	0.65058	-0.421795	-1.08752	319	18	BNIP3,NOS2,PINK1,CISD1,SNCA
1395	GO_POSITIVE_REGULATION_OF_DNA_TEMPLATED_TRANSCRIPTION_INITIATION	0.343465	0.657158	-0.398553	-1.08743	338	22	CAND1,PSMC3,JUN,WNT10B
4882	GO_ENZYME_INHIBITOR_ACTIVITY	0.220657	0.545097	-0.262633	-1.08708	187	271	BIRC2,SLN,IPO5,APP,LMTK2,PRKAG2,PPP1R2,SPRY2,ENSA,PPP1R11,CALU,APOC2,SERPINF1,OAZ1,ITIH2,SERPINI1,WFDC2,TRIB1,RPS6KA3,PRKAR1A,HSPBP1,OAZ2,PHACTR1,FLRT1,CDKN2D,DGKI,SNCA,LRRTM4,PPP1R1A,C3,PKIG,SERPINE2,CAMK2N1,GMFB,TRIB2,MAPK8IP1,ARPP19
1472	GO_SYNAPTIC_TRANSMISSION_CHOLINERGIC	0.325797	0.641439	-0.380618	-1.08703	316	29	CHRNB2,CHRNB3,HTR3B,CHRM4,CHRND,CHRNA3,CHRNA2,HRH3,CHRM5,CHRNB1,RIC3,CHRM2
480	PID_VEGFR1_PATHWAY	0.33502	0.64969	-0.390445	-1.08668	330	25	VEGFA,PRKCB,MAPK1
4965	GO_RETINOID_X_RECEPTOR_BINDING	0.342078	0.655587	-0.424698	-1.08562	325	17	RARB,FUS,RARG,NR0B2,NCOA2,NR4A2
105	KEGG_NOD_LIKE_RECEPTOR_SIGNALING_PATHWAY	0.30721	0.627671	-0.326511	-1.08538	293	54	NFKBIB,TAB2,CCL2,CCL11,BIRC2,MAPK14,MAPK10,NOD1,HSP90B1,MAPK11,MAPK8,MAPK9,MAPK1
1002	GO_NEUROMUSCULAR_JUNCTION_DEVELOPMENT	0.327217	0.642016	-0.364487	-1.08482	320	34	PDZRN3,ZC4H2,UTRN,CACNB4,COL4A1,P2RX2,APP,CACNB1,ETV5,UNC13B,CACNB3,CACNB2
3585	GO_GLYCOSYLATION	0.247469	0.572952	-0.272309	-1.08474	219	186	FUT9,EXTL1,TET3,FUT3,GALNT2,FUT8,B4GALNT1,B3GNT4,B3GNT3,OGT,ST8SIA5,ST6GAL1,GNPTAB,DDOST,MCFD2,B4GALT3,DPM2,ALG3,MAN1A1,MGAT4B,ST6GALNAC5,GALNT14,GALNT1,B4GALT6,B3GAT1,B4GALT2,LARGE,B3GALNT1,TUSC3,B3GNT2
2244	GO_MYELOID_LEUKOCYTE_ACTIVATION	0.281971	0.607856	-0.302278	-1.08472	268	86	RHOH,DOCK2,KIT,TYROBP,CSF2,LYN,IL13,SPI1,CD93,NR4A3,AIF1,BATF3,JUN,SNCA,CAMK4,PRKCD,CX3CL1,RASGRP1,CX3CR1
1161	GO_NEGATIVE_REGULATION_OF_ADAPTIVE_IMMUNE_RESPONSE	0.32314	0.639958	-0.369898	-1.08469	316	32	C4BPB,FOXJ1,FOXP3,SUSD4,SAMSN1,TRIM27,BCL6,NDFIP1,PPP3CB
2289	GO_EMBRYONIC_DIGESTIVE_TRACT_DEVELOPMENT	0.325077	0.641159	-0.374035	-1.08382	314	31	FOXF2,PDGFRA
2589	GO_PIGMENT_CELL_DIFFERENTIATION	0.347082	0.660275	-0.393795	-1.08339	344	23	USP13,GLI3,EDNRB,AP3D1,RAB32,KIT,TYRP1,CITED1,OCA2,EDN3,MEF2C,MYO5A
3343	GO_POSITIVE_REGULATION_OF_PEPTIDE_SECRETION	0.295218	0.616957	-0.30689	-1.08329	283	76	AACS,SOX4,GPR27,BAD,ADCYAP1,OXCT1,BRP44,RBP4,PPP3CB,NNAT,CRH
2765	GO_REGULATION_OF_PROTEASOMAL_PROTEIN_CATABOLIC_PROCESS	0.252747	0.57907	-0.279981	-1.08281	229	145	GLMN,XBP1,BBS7,UCHL5,ANAPC10,RCHY1,PARK2,RNF19B,ZNF207,UBB,CSNK1A1,RAD23B,PRKCG,BTRC,PSME3,CSNK2A1,RAB1A,PINK1,TRIB1,PSMC3,UBE2V2,HSPBP1,UBE2K,ARIH1,WNT10B,PLK2,APC,CSNK1D,DDRGK1,NELL1,TRIB2
1734	GO_REGULATION_OF_INNATE_IMMUNE_RESPONSE	0.219767	0.543419	-0.258396	-1.08246	188	295	HCK,PVRL2,SUSD4,PRKACG,TRAF3,CD180,TAB2,POLR3D,LYN,PGLYRP1,SOCS3,CLEC4E,IRF1,PSMB7,IFNA21,IFNGR2,PSMB5,UBB,ARRB2,PLCG2,FLOT2,NRAS,DAK,BIRC2,MYD88,PSMA5,ITGAM,MAP2K6,HSPA1A,PSMB2,NOD1,FBXW11,PUM2,HSP90B1,LGMN,PSMB6,PSMA1,BTRC,PSME3,UBE2N,UBE2D2,CTSB,TYRO3,HRAS,RPS6KA3,PSMC3,UBE2D3,UBE2K,PRKACB,PSMD8,PSMD7,PRKCD,PAK1,RFTN1,RASGRP1
3235	GO_REGULATION_OF_NEURON_DEATH	0.253714	0.579738	-0.267231	-1.08222	221	218	PARK2,CLCF1,TOX3,CDC34,NF1,UBB,SOD2,NR4A3,CITED1,AGAP2,PRKCI,DCC,LIG4,CDC42,CHL1,PRKCG,LGMN,SERPINF1,ATF2,PCP4,PINK1,BAD,UBE2M,TYRO3,NR4A2,IGF1,HRAS,JUN,UBE2V2,CDK5R1,CORO1A,SNCA,CDK5,PIN1,MEF2C,NELF,PPP5C,BDNF,C12orf5,MAP2K4,GABRB3,GABRA5
1057	GO_G_PROTEIN_COUPLED_PURINERGIC_RECEPTOR_SIGNALING_PATHWAY	0.333333	0.648211	-0.428563	-1.08219	319	16	ADORA2B,P2RY13
4036	GO_RESPONSE_TO_MONOAMINE	0.325077	0.641159	-0.373415	-1.08202	314	31	PARK2,DRD1,NR4A3,APP,SRD5A1,SNCA,GNB1,PDE4B,PENK
99	KEGG_TIGHT_JUNCTION	0.283648	0.60895	-0.292071	-1.0818	254	115	MAGI2,RHOA,CLDN17,CLDN15,MYH10,MAGI1,CASK,PPP2R2D,MRAS,NRAS,PRKCI,CDC42,CTNNA2,PRKCG,EPB41L2,CSNK2A1,PRKCZ,PPP2R1A,AKT3,HRAS,PARD6A,MYL12B,GNAI1,JAM2,ACTB,PRKCD,PRKCB
2101	GO_POSITIVE_REGULATION_OF_SMOOTH_MUSCLE_CELL_PROLIFERATION	0.312435	0.63179	-0.325354	-1.08154	298	54	PTGS2,IL13,SHC1,NR4A3,HMGCR,AIF1,NAMPT,IGF1,JUN,CDH13,CX3CL1
3372	GO_RETINA_VASCULATURE_DEVELOPMENT_IN_CAMERA_TYPE_EYE	0.332634	0.647582	-0.434549	-1.08146	316	15	CYP1B1,PDGFRA
428	PID_FOXO_PATHWAY	0.32444	0.641159	-0.341449	-1.08137	303	45	BCL6,SOD2,CSNK1G3,CAT,MST1,MAPK10,CSNK1A1,RALB,GADD45A,YWHAH,YWHAZ,MAPK8,MAPK9,CSNK1D
4948	GO_VOLTAGE_GATED_SODIUM_CHANNEL_ACTIVITY	0.332634	0.647582	-0.434341	-1.08094	316	15	SCN3A,SCN2B,SCN3B,SCN2A
1597	GO_HYPEROSMOTIC_RESPONSE	0.342105	0.655587	-0.418549	-1.07915	324	18	SST
1696	GO_POSITIVE_REGULATION_OF_HOMEOSTATIC_PROCESS	0.259798	0.585994	-0.271062	-1.07905	231	185	PTGS2,IL13,HAP1,CA7,MAPKAPK5,NCKAP1L,ERCC1,DRD1,SMAP1,AKAP5,FKBP1A,CCT5,MAPK14,P2RX2,CCT4,MAPK11,GPR27,PIH1D1,CALM1,ACVR2A,BAD,CCT2,ISG15,OXCT1,P2RX5,THY1,FKBP1B,CNR1,BRP44,SNCA,PPP3CB,CALM3,TFRC,TAC1,MAPK1,CRH
2848	GO_CELL_CYCLE_G2_M_PHASE_TRANSITION	0.288503	0.613298	-0.288137	-1.07823	265	118	FBXW11,ENSA,DCTN3,CALM1,CDK7,BTRC,GADD45A,PPP2R1A,TUBA1A,WNT10B,PLCB1,CSNK1D,CALM3,PAFAH1B1,ARPP19
1930	GO_ANION_TRANSPORT	0.193587	0.514896	-0.251361	-1.07822	162	383	APOL1,MFSD10,FOLR2,APOA4,GABRR2,SNAP25,SLC25A11,SLC22A8,SLC38A1,PITPNM1,ABCD1,NCOA2,CYB5R4,CA7,SLC20A2,SLC23A2,NF1,LCN1,SLCO2A1,SLC12A2,NFKBIE,GLRA2,CACNB4,SLC16A2,ABCD2,SLC13A4,SLC36A1,CETP,OCA2,SLC6A15,PRKAG2,SLC1A5,PITPNA,ADAMTS8,SLC17A5,PRAF2,SERINC3,TMEM30A,PITPNB,APOC2,GABRA1,NOS2,BZRAP1,FABP3,CA4,AQP9,APBA1,SLC1A6,SLC25A22,ASNA1,UNC13B,PPFIA2,GLRB,SLC35B1,GLS,BRP44,GABRA4,CLCN4,SLC1A1,GABR…
3847	GO_REGULATION_OF_MITOTIC_CELL_CYCLE	0.197166	0.517788	-0.25065	-1.07811	166	385	PSMB7,PIM2,CDC7,CDC27,ZNF207,PSMB5,RAB11A,UBB,BTG3,UBE2C,SIK1,PSMA5,APP,PSMB2,DACT1,CHMP1B,CDC42,EDN3,RPA3,BECN1,MAD2L1BP,SOX4,CDC123,AIF1,PSMB6,SMAD3,PSMA1,TFDP1,ATF2,BTRC,RAD51C,PSME3,GADD45A,CSNK2A1,RAB1A,DDX3X,PRCC,EIF4EBP1,IGF1,HRAS,PSMC3,PTPN3,FAM5B,PRMT5,FZD3,BID,PBX1,TMEM8B,MYO16,WNT10B,PLK2,APC,RPRM,PIN1,DGKZ,PLCB1,DBC1,PSMD8,PSMD7,DUSP3,EIF4E,FAM5C,PAFAH1B1,PPP2R5C,PID1
4223	GO_ACTIN_CYTOSKELETON	0.227328	0.553301	-0.254218	-1.07767	187	346	KPTN,CAPZB,SPTB,GAS2L1,WDR1,TEK,KLHL2,MYO1A,MYL3,SVIL,MYH10,MYL6,BIN2,HAP1,ACTA1,MSRA,TMOD2,MYBPH,SPTBN2,UTRN,CASK,WASL,CAP1,GCK,POU6F1,TRIM32,LASP1,FLOT2,TPM4,STOML2,DSTN,SHROOM2,DCTN3,CTNNA2,CRK,AIF1,MYBPC3,EPB41L2,RAB5A,TOPBP1,CNN2,SORBS2,KALRN,CDC42EP3,ARPC5L,PLS1,PRKCZ,SH3GL1,PARD6A,ACTR10,ARPC4,ADD2,MYL12B,MYO16,CORO1A,TPM3,MYO1B,FSCN1,SNCA,ARPC2,MARCKS,FHL2,LANCL2,MYO5A,ARPC5,STX1A,ARC,PAK…
3829	GO_NEGATIVE_REGULATION_OF_PROTEIN_MATURATION	0.337487	0.650895	-0.380707	-1.07757	324	28	SERPINE1,TMEM59,THBS1,XIAP,CPB2,CHAC1,BIRC5,CD46,C4BPB,SUSD4,BIRC2,SERPINE2
4721	GO_DISULFIDE_OXIDOREDUCTASE_ACTIVITY	0.34919	0.662334	-0.386925	-1.07688	344	25	STAB1,PTGES2,PDIA3,GSR,TXN,GLRX3
680	REACTOME_PHASE1_FUNCTIONALIZATION_OF_COMPOUNDS	0.313417	0.631916	-0.31912	-1.07662	298	58	CYP21A2,CYP1A2,FMO1,POMC,CYP4F12,TBXAS1,CYP2A6,CYP4F2,CYP1A1,PTGS2,CYP11B2,ALDH1A1,CYP17A1,CYP26A1,CYP1B1,CYP26B1,CYP46A1
940	REACTOME_SCF_BETA_TRCP_MEDIATED_DEGRADATION_OF_EMI1	0.337209	0.650602	-0.341435	-1.07662	318	44	PSMB7,PSMB5,PSMA5,PSMB2,PSMB6,PSMA1,BTRC,PSMC3,PSMD8,PSMD7
3806	GO_AMINO_ACID_IMPORT	0.334732	0.64969	-0.432554	-1.07649	318	15	SLC1A1,SLC17A7
33	KEGG_INOSITOL_PHOSPHATE_METABOLISM	0.33049	0.645688	-0.333115	-1.07627	309	49	PIP5K1A,CDIPT,PLCB3,PLCG2,PIP4K2C,PI4KA,PLCB4,INPP4A,PIP5K1C,TPI1,PLCB1,SYNJ1,PIP5K1B,ITPKA
1763	GO_POSITIVE_REGULATION_OF_LIPID_TRANSPORT	0.334378	0.64969	-0.332853	-1.0762	319	48	MAPK9,PRKCD,TAC1,CRH
3844	GO_REGULATION_OF_CELLULAR_PH	0.31679	0.634686	-0.321918	-1.07532	299	56	ATP5B,ATP6V1F,CA7,ATP6V0C,ATP6V0A1,ATP6V1G2,ATP6V1A,ATP6V0B,ATP6V1C1,SLC17A7,ATP6V0D1
1179	GO_POSITIVE_REGULATION_OF_HEMOPOIESIS	0.268427	0.59302	-0.277906	-1.07489	243	143	IL12RB1,INPP5D,CTNNBIP1,CD27,IL1B,CREB1,IL7R,LGALS9,CCL19,AP3D1,LIF,KDM1A,ADA,CD80,CD46,KITLG,PRMT1,PPP2R3C,FOXP3,ATP6AP1,XBP1,IHH,IL23A,NCKAP1L,PDCD2,SMAP1,MAPK14,OGT,MAPK11,ACVR2A,BAD,ISG15,PRKCZ,TRIB1,JUN,KLF10,FOS,CSF1R,EGR3,RASGRP1
3657	GO_2_OXOGLUTARATE_METABOLIC_PROCESS	0.336831	0.65058	-0.431713	-1.0744	320	15	DLST,IDH2,DLD,GOT1
1048	GO_STEROID_BIOSYNTHETIC_PROCESS	0.300541	0.62217	-0.294494	-1.07438	277	99	APOA4,STARD5,MVD,TFCP2L1,TM7SF2,CYP11B2,HMGCS2,IDI1,AMACR,CYP17A1,PRKAG2,HMGCR,SC5DL,CACNA1H,ACOT8,PBX1,SRD5A1,HMGCS1,CRH,CYP46A1
2865	GO_POSITIVE_REGULATION_OF_GLUCOSE_TRANSPORT	0.345361	0.658222	-0.352652	-1.07343	334	37	NR4A3,MAPK14,PRKCI,CLIP3,PRKCZ,IGF1,MARCKS,C3,ARPP19
2116	GO_LYMPHOCYTE_ACTIVATION	0.234043	0.560423	-0.257136	-1.07293	197	291	CD40LG,CD1C,LCP1,CD4,RHOH,MERTK,TREML2,DOCK2,CD3G,CD2,KIT,FOXP3,FZD8,CTNNB1,RORC,FOXN1,TNFRSF4,CD180,LYL1,GPR97,NCK2,GPR183,CEBPG,SPI1,CLEC4E,IRF1,CLCF1,IL23A,CD3E,IFNA21,BLNK,TNFSF8,BCL6,HDAC9,TUSC2,ERCC1,ATG5,PLCG2,FKBP1A,SEMA4A,STOML2,LIG4,SOX4,DDOST,SMAD3,EGR1,TYRO3,CORO1A,FKBP1B,MAFB,MEF2C,PPP3CB,PRKCD,PLCL2,CYP26B1,CXADR,PRKCB
780	REACTOME_SEMA4D_INDUCED_CELL_MIGRATION_AND_GROWTH_CONE_COLLAPSE	0.366126	0.673881	-0.388886	-1.07253	360	24	RHOA,MYH10,MYL6,RHOB,CDC42,MYL12B,ROCK2,RND1
3463	GO_EPITHELIAL_CELL_PROLIFERATION	0.315083	0.633231	-0.302422	-1.07139	304	77	MMP14,HNF1B,KLK8,ANGPT4,ACVRL1,ESR2,BAX,PIK3CB,LGR5,FAP,BMPR2,ERN1,COL8A2,WNT5A,IGFBP3,ITGB1BP1,KIT,FOXN1,XBP1,FABP7,TEK,SEMA5A,MAP2K1,NOV,BTRC,ACVR2A,BAD,MEF2C,CDH13,MAPK1
4634	GO_CARBOXY_LYASE_ACTIVITY	0.345324	0.658222	-0.375082	-1.07122	335	29	MVD,GGCX,ME2,GAD2,GAD1,ECHDC1,UXS1,GOT1
3894	GO_GLYCOSYL_COMPOUND_BIOSYNTHETIC_PROCESS	0.30582	0.627092	-0.295164	-1.07114	288	94	ADSL,ALDOA,ATP5C1,ATP5G1,PANK2,ATP5J2,ATP5B,PPCS,SURF1,NME1,PANK3,STOML2,ATP5A1,PRKAG2,ATP6V0A1,ATP5G3,UCK2,ACOT7,ADSS,DCK,NME7,ATP5F1,PRPS1,GUK1
2691	GO_POSITIVE_REGULATION_OF_PHAGOCYTOSIS	0.353862	0.664602	-0.34483	-1.07106	338	41	BCR,ABR,CD47,C3
1386	GO_PROTEIN_SECRETION	0.308511	0.629624	-0.296527	-1.0709	289	92	AKAP5,TACR2,CBLN1,ARL4D,PCLO,GAL,GNPTAB,NOS2,RAB1A,PTPRN2,FKBP1B,RAPGEF4,MYO5A,SCG2,PAFAH1B1,PTPRN,VIP
1150	GO_CELL_PART_MORPHOGENESIS	0.217064	0.53973	-0.246129	-1.07028	172	464	ATP8A2,C14orf45,DSCAM,APBB2,CYFIP1,ARTN,GAP43,C5orf30,MINK1,SNAP29,PANK2,PVRL2,SOS1,E2F4,FUZ,NLGN3,SPTB,BBS7,SLIT1,PTPRA,B9D2,B9D1,CHN1,MYH10,SRGAP2,SNX10,SEMA4F,LHX3,CCDC28B,SPTBN2,MAPK8IP2,KIDINS220,DCLK1,UBB,ALCAM,CTNND2,NRAS,GRB2,NR4A3,DLG4,LRFN4,EPHB3,NBL1,SEMA4A,DPYSL4,APP,DCC,ETV1,CDH11,STMN1,SEMA6C,SPON2,CHL1,ABI1,ADCY1,RANBP9,SNX2,CTNNA2,GPM6A,ETV4,SLITRK3,TUBB3,CCK,NRCAM,RAB1A,VEGFA,NEU…
4940	GO_PHOSPHATIDYLINOSITOL_3_KINASE_BINDING	0.3583	0.667782	-0.384223	-1.06936	353	25	BECN1,CALM1,FBXL2,TYRO3,CORO1A,CALM3
374	PID_ATR_PATHWAY	0.355759	0.666161	-0.359012	-1.06852	348	34	RFC2,PPP2CA,RAD17,PPP2R2B,CDK2,FBXW11,RFC3,TOPBP1,PPP2R1A,YWHAZ
3599	GO_REGULATION_OF_PRI_MIRNA_TRANSCRIPTION_FROM_RNA_POLYMERASE_II_PROMOTER	0.358867	0.667782	-0.417862	-1.06815	341	17	JUN,FOS
1364	GO_RETINAL_GANGLION_CELL_AXON_GUIDANCE	0.345833	0.65887	-0.4229	-1.06789	331	16	EPHA7,EPHB2,SLIT1,SEMA4F,ALCAM,EPHB3,NRCAM
2549	GO_RESPONSE_TO_INTERLEUKIN_1	0.313449	0.631916	-0.291669	-1.0678	288	101	CCL25,LGALS9,CCL19,PPP4C,CCL20,ADAMTS12,HYAL1,YY2,PTGER3,CCL15,CCL24,CCL13,TAF9,CCL14,ZC3H12A,CCL2,CCL11,BYSL,MYD88,CITED1,PRKCI,OTUB1,EGR1,VLDLR,MAPK9,SNCA,PLCB1,CX3CL1
554	REACTOME_CELL_CELL_COMMUNICATION	0.314534	0.632374	-0.291591	-1.06751	289	101	PVRL2,CTNNB1,TYROBP,MAGI2,CDH9,CLDN17,NCK2,CLDN15,WASL,GRB2,MAPK14,PRKCI,CDH12,DCC,CDH11,CDH10,MAPK11,PARD6A,MAPK8,CD47,CDH13,CDH8,PAK1
3388	GO_MICROTUBULE_BASED_MOVEMENT	0.303297	0.624722	-0.278507	-1.06746	275	136	APP,OPA1,CDC42,RAB1A,PRKCZ,APBA1,ACTR10,KIF3A,AP2M1,KIF2A,AP2B1,RAB6A,KIF3C,PAFAH1B1,SSX2IP,KIFAP3,RASGRP1,KIF21B
3187	GO_FIBROBLAST_GROWTH_FACTOR_RECEPTOR_SIGNALING_PATHWAY	0.312565	0.63179	-0.303717	-1.0671	300	74	FIBP,ESRP2,POLR2G,SPRED2,UBB,GRB2,POLR2D,GTF2F1,POLR2E,FLRT1,FGF14,FGF12,MAPK1
3355	GO_REGULATION_OF_MYELOID_LEUKOCYTE_DIFFERENTIATION	0.314256	0.632182	-0.294974	-1.06638	301	90	ATP6AP1,CTNNB1,TYROBP,LYN,IL23A,NF1,NME1,OGT,NDFIP1,TRIB1,JUN,MAFB,CAMK4,KLF10,FOS,CSF1R
1776	GO_NEGATIVE_REGULATION_OF_CYTOPLASMIC_TRANSPORT	0.31741	0.635145	-0.294181	-1.06617	298	93	NF1,NFKBIE,FKBP1A,FBXW11,SOX4,CALM1,NOV,LYPLA1,FKBP1B,CDK5,PDE2A,SNX3,TXN,CALM3,PKIG,G3BP2
694	REACTOME_GLUCONEOGENESIS	0.35124	0.663008	-0.370828	-1.06603	339	30	MDH2,TPI1,PRKACB,PGK1,GOT1
5107	GO_PHOSPHOLIPASE_ACTIVITY	0.320248	0.637409	-0.306293	-1.06516	309	69	CCKBR,CHRM5,PLCB3,PLCH2,PLCG2,PLCB4,PDIA3,MGLL,SMPD3,LYPLA1,PLD3,PLCB1,PAFAH1B1,PLCL2
4468	GO_LYTIC_VACUOLE_MEMBRANE	0.292601	0.615922	-0.265708	-1.06496	260	196	MCOLN1,NSF,SLC36A1,OCA2,ATP6V0C,SLC17A5,TM6SF1,ACP2,WDR41,ATP6V1A,RRAGB,RAB5C,AP2M1,VTI1B,M6PR,LAPTM5,TRIM23,AP2B1,GNAI1,SLC30A3,ATP6V1C1,SCARB2,GNB1,NAPG,RAB2A,ATP6V0D1,HSPA8,AP1S1,MMD
1507	GO_POSITIVE_REGULATION_OF_MAPK_CASCADE	0.230863	0.556463	-0.247773	-1.06459	189	395	ESR2,ARL6IP5,MAP2K7,CCL22,TAOK2,PTPN11,NRP1,IRAK1,C1QTNF1,UBC,NTRK3,LTBR,PDGFA,ARHGEF5,SEMA7A,GRM4,PRKAA1,FZD4,ADAM9,PIK3CB,FCER1A,ALK,MST1R,BMP2,GCNT2,ADRA1B,NPTN,CCL4,FRS2,TRPV4,CD27,HTR2C,IL1B,CARTPT,PRKCE,PTEN,CCL25,ERN1,LGALS9,CCL19,LIF,PLA2G2A,PDCD10,WNT5A,CCL20,WWC1,IGFBP3,PDGFD,CIB1,EPOR,EDNRA,ERP29,KITLG,PRMT1,BRAF,CCL15,CCL24,AXIN1,CD40LG,WNT7A,CCL13,MAP3K13,C19orf10,MAGED1,KIT,ATP6AP1,…
730	REACTOME_PROTEIN_FOLDING	0.352214	0.663008	-0.346729	-1.06436	341	38	TUBA1C,CCT5,CCT4,TUBB3,CCT2,TUBA1A,TUBB2A,ACTB
78	KEGG_UBIQUITIN_MEDIATED_PROTEOLYSIS	0.324561	0.641159	-0.286944	-1.06435	295	111	ERCC8,CUL2,RHOBTB2,ANAPC10,SOCS3,SAE1,RCHY1,HERC4,MGRN1,PARK2,CDC34,CDC27,UBE2A,UBE2NL,TRIM32,BIRC2,UBE2C,UBE2W,FBXW11,UBE2Z,UBE2G1,BTRC,UBE2N,UBE2D2,UBE2M,UBE2B,UBE2H,UBE2D3,UBE2K
1615	GO_POLYSACCHARIDE_METABOLIC_PROCESS	0.312241	0.63179	-0.307389	-1.0635	300	67	CHST7,GCK,UBB,PPP1CA,B3GNT4,B3GNT3,CHST1,PRKAG2,PPP1R2,UGP2,CALM1,GLT8D2,PPP1R1A,CALM3,B3GNT2
2760	GO_GLYCOSPHINGOLIPID_METABOLIC_PROCESS	0.332275	0.647582	-0.323753	-1.06349	313	52	KIT,HEXA,ARSA,ARSE,B4GALNT1,ST8SIA5,STS,CREM,SMPD3,ST6GALNAC5,LARGE
4513	GO_PROTEASOME_ACCESSORY_COMPLEX	0.393628	0.694566	-0.395729	-1.06305	382	21	PSME3,PSMC3,PSMD8,PSMD7
3922	GO_PURINERGIC_RECEPTOR_SIGNALING_PATHWAY	0.374245	0.680123	-0.386353	-1.06292	371	23	P2RX2,ADORA2B,P2RX5,P2RY13
976	REACTOME_CHOLESTEROL_BIOSYNTHESIS	0.368257	0.675845	-0.40422	-1.0629	354	19	MVD,TM7SF2,IDI1,HMGCR,SC5DL,HMGCS1
2841	GO_RESPONSE_TO_NICOTINE	0.360502	0.66844	-0.328636	-1.06257	344	48	CHRNB2,CASP3,CHRNB3,CREB1,GABBR1,CHRND,CHRNA3,CHRNA2,IL13,SHC1,CHRNB1,DRD1,BAD,IGF1,CNR1,KCNK1,PENK
4388	GO_SIDE_OF_MEMBRANE	0.258767	0.584432	-0.250616	-1.0624	213	346	CD33,PTPN7,CD3E,NF1,ALCAM,CACNB4,IL2RG,BIRC2,DLG4,ITGA5,TNFRSF13B,CLPTM1,RGS6,EMR1,RAB5A,GNAZ,NRCAM,CA4,CTSB,GNG7,ATP2B1,GNG4,TRAF5,ASTN1,KCNAB1,PTPN3,RGS7,CDK16,ATP6AP2,ATP2A2,EPHA5,THY1,GNAI1,KCNIP1,GSR,RASAL1,STYK1,KCNAB2,CDH13,GNB1,PTP4A1,ACP1,PTPN4,KCNJ3,SERPINE2,GNG3,TFRC,DNAJA1,HSPA8
3541	GO_CYTOKINESIS	0.334746	0.64969	-0.313268	-1.06219	315	60	BIRC5,KIF4A,SPTBN1,DIAPH2,ACTR2,RAB35,RHOA,MYH10,RAB11FIP3,RAB11A,RALB,AURKC,RHOB,STMN1,BECN1,DCTN3,TTC19,JTB,ROCK2,APC
1137	GO_REGULATION_OF_PROTEIN_BINDING	0.286031	0.610996	-0.274504	-1.06159	257	147	PTPRF,ARRB2,PPP1CA,FKBP1A,APP,LRPAP1,RALB,DACT1,CDC42,GREM2,BTBD1,HSPA5,CRMP1,CAMK1,PRMT8,ADD2,PLK2,MAPK8,CDK5,PIN1,MEF2C,PRKCD,PLCL2,HOPX
427	PID_PLK1_PATHWAY	0.368476	0.675845	-0.341525	-1.06079	352	41	FBXW11,RAB1A,PPP2R1A,KIF2A,ROCK2,PAK1
1023	GO_SINGLE_FERTILIZATION	0.325103	0.641159	-0.304455	-1.06048	315	70	OR1D2,ZP2,CATSPERG,UBE3A,ZPBP,CCT7,ADAM30,ELSPBP1,SERPINA5,TRPC3,OR10J1,AKAP3,MST1R,HSPA1L,WDR48,TNP1,SPA17,CD46,T,ADCY3,HOXD10,TRPC7,OVGP1,KDM5B,SMCP,CCT5,TRIM36,CCT4,CCT2,ADAM21,GLRB,PLCB1
353	PID_LYSOPHOSPHOLIPID_PATHWAY	0.335805	0.650567	-0.312743	-1.06041	316	60	ADCY1,CRK,ADCY7,GNAZ,ADCY2,HRAS,JUN,GNAI1,GNB1,PRKCD,FOS
1485	GO_REGULATION_OF_CELLULAR_COMPONENT_SIZE	0.279343	0.604209	-0.256185	-1.06039	237	271	SEMA3C,BCL11A,DSCAM,TWF2,CYFIP1,HCK,E2F4,CAPZB,PFN1,SPTB,CAV3,WDR1,RARG,TRIM27,NCK2,SEMA5A,CCL11,PEX11B,KIRREL,TMOD2,SEMA4F,SPTBN2,WASL,NCKAP1L,CDKL5,RAB11A,ARF6,ARFIP2,GRB2,CLASP2,SEMA4A,OGT,DCC,SEMA6C,DSTN,NCKAP1,ARF1,RTN4,SEMA6B,RAB5A,NRCAM,CDC42EP3,ARPC5L,ARFGEF1,PLS1,VEGFA,AQP9,ARPC4,ADD2,CDK5R1,CORO1A,ULK2,ABI2,CDK5,ARPC2,RAP1GAP2,BDNF,PRKCD,PAFAH1B1,ARPC5,GMFB,FGF13,OLFM1,ATP2B2,ACTR3B,CAP…
2907	GO_NUCLEOSIDE_MONOPHOSPHATE_BIOSYNTHETIC_PROCESS	0.31963	0.636916	-0.305573	-1.06015	310	68	PRPS1L1,ADSL,ALDOA,ATP5C1,ATP5G1,ATP5J2,ATP5B,SURF1,STOML2,ATP5A1,PRKAG2,ATP6V0A1,ATP5G3,UCK2,ADSS,DCK,ATP5F1,PRPS2,PRPS1,RFK
863	REACTOME_IL_3_5_AND_GM_CSF_SIGNALING	0.36091	0.668597	-0.341587	-1.0596	348	40	TEC,HCK,SOS1,CSF2,LYN,SHC1,BLNK,IL2RG,GRB2,RAPGEF1,CRK,HRAS,PRKACB,YWHAZ
1803	GO_FOREBRAIN_DEVELOPMENT	0.255814	0.580848	-0.252882	-1.05935	219	295	SSTR1,FABP7,UCHL5,WNT7B,TWSG1,SEMA5A,MYH10,MAS1,HAP1,SRGAP2,CNTNAP2,LHX3,DCLK1,NF1,SSTR4,NR2F2,DRD1,ERBB4,AKAP5,NR4A3,NME1,EPHB3,CYP17A1,APP,OGT,LAMB1,RTN4,NEUROD6,PROP1,PGAP1,LHX6,BAD,ADCYAP1,SLITRK5,DCX,TYRO3,NR4A2,DIXDC1,HTR5A,VLDLR,CDK5R1,EPHA5,BTBD3,SRD5A1,CDK5,PLCB1,CDK5R2,NPY,PAFAH1B1,FGF13,NRGN,CSF1R,RELN,CX3CR1,CRH
4959	GO_KINASE_ACTIVATOR_ACTIVITY	0.354565	0.665547	-0.32501	-1.05928	333	50	MAPK8IP2,NCKAP1L,MAP2K1,PRKAG2,SPRY2,ABI1,CALM1,CDK5R1,CDK5R2,CALM3,FGF13
1376	GO_TRANSCRIPTION_COUPLED_NUCLEOTIDE_EXCISION_REPAIR	0.335101	0.64969	-0.309219	-1.05908	315	63	CUL4B,ERCC2,GTF2H1,ERCC8,POLR2G,UBB,ERCC1,POLR2D,COPS2,RPA3,RFC3,COPS5,CDK7,POLR2E,COPS8,COPS4
228	BIOCARTA_RACCYCD_PATHWAY	0.376518	0.682277	-0.380429	-1.0588	371	25	TFDP1,HRAS,PAK1,MAPK1
978	REACTOME_VIF_MEDIATED_DEGRADATION_OF_APOBEC3G	0.360465	0.66844	-0.335592	-1.05819	340	44	PSMB7,PSMB5,PSMA5,TCEB1P3,PSMB2,PSMB6,PSMA1,PSMC3,PSMD8,PSMD7
1251	GO_RESPONSE_TO_ACID_CHEMICAL	0.283041	0.608892	-0.254037	-1.05819	241	282	WNT2,PDK4,GLRA2,DRD1,PTGES,CAT,NME1,AACS,COL4A1,CYP17A1,IPO5,OGT,EEF2,IGFBP2,SERPINF1,ATF2,BAD,FABP3,NEURL,EGR1,RRAGB,FAM5B,BCHE,COL5A2,WNT10B,CDKN2D,GLRB,DBC1,WNT8B,RBP4,NELF,GNB1,FAM5C,PID1,CYP26B1,GDAP1,TFRC,HPCA,SST
4421	GO_RECYCLING_ENDOSOME_MEMBRANE	0.358684	0.667782	-0.370478	-1.05807	348	29	RAB11FIP3,RAB11A,ARF6,CLIP3,PLEKHB2,SCAMP1,SYT5,TFRC
1504	GO_VENTRICULAR_CARDIAC_MUSCLE_CELL_DIFFERENTIATION	0.373557	0.679122	-0.413713	-1.05754	355	17	MYH10,ATG5,FHL2,MEF2C
1277	GO_MEMBRANE_BIOGENESIS	0.365524	0.673881	-0.373327	-1.05669	351	28	PEX16,NRXN2,PTEN,SPTBN1,NLGN3,CAV3,MAGI2,FLOT2,CLIP3,NLGN4X,NRXN1,RFTN1
3592	GO_REGULATION_OF_MUSCLE_SYSTEM_PROCESS	0.296875	0.618244	-0.267214	-1.05658	265	174	SUMO1,CHRNA3,ADRA1D,TNNT3,SCN5A,HSPB6,CAV3,GUCY1A3,ZC3H12A,ANXA6,MYL3,PTGS2,KCNB2,MYBPH,NR4A3,TACR2,SLN,ATP2A1,GTF2I,ADORA2B,ANK2,AIF1,MYBPC3,CALM1,CHRM2,TNNI3K,IGF1,ADRA2C,ATP2A2,FKBP1B,NPPA,PIN1,CALM3,PDE4B,ADRA2A,GLRX3,NMU
3265	GO_FEMALE_MEIOTIC_DIVISION	0.372632	0.678623	-0.40978	-1.05654	353	18	RAD51C,PPP2R1A,PRKAR1A
2241	GO_HUMORAL_IMMUNE_RESPONSE	0.31978	0.63697	-0.275541	-1.05609	290	136	CCL2,GPR183,HIST1H2BF,IFNA21,BLNK,C6,APP,SPON2,ST6GAL1,LY86,TNFRSF21,HIST1H2BK,MEF2C,C3,NPY,TAC1,VIP
2078	GO_NEGATIVE_REGULATION_OF_NUCLEOSIDE_METABOLIC_PROCESS	0.372632	0.678623	-0.409454	-1.0557	353	18	SNCA,C12orf5,PID1
2396	GO_RENAL_TUBULE_DEVELOPMENT	0.340403	0.654563	-0.308219	-1.05565	320	63	PBX1,MEF2C,CALB1
4492	GO_MITOCHONDRIAL_ENVELOPE	0.26348	0.587878	-0.242068	-1.0553	214	478	BBC3,PPP2R2B,NDUFS3,SLC24A6,MYOC,MRPS18B,CYC1,NDUFA9,ATP5C1,ATP5G1,PANK2,OXA1L,ACSL6,MRPL33,YME1L1,NDUFB11,ATP5J2,C7orf44,ATP5B,MRPL17,SLC25A11,LYN,SLC25A40,COX8A,NDUFA10,MRPL12,MRPS12,COX7C,TMEM70,TIMM10,CYP11B2,HMGCS2,MRPL44,LETM1,C14orf2,PDK4,MRPS30,HCCS,MOSC1,MRPL28,SURF1,CAT,NDUFB3,NDUFA6,UQCR11,NDUFS2,IDH2,COX10,SMCP,MRPS17,UQCRC2,GHITM,NME1,AGK,COX11,STOML2,COQ2,ATP5A1,OPA1,NDUFAF1,NDUFB6,…
3610	GO_ACTIVATION_OF_PROTEIN_KINASE_ACTIVITY	0.289199	0.613715	-0.259248	-1.05526	248	238	GADD45B,MAP3K9,MAS1,PDE6G,SHC1,MAPK8IP2,DUSP7,MAPKAPK5,KIDINS220,NCKAP1L,UBB,DUSP5,MAP2K1,MAP4K1,MAPK14,MAP2K6,MAPK10,NOD1,RAPGEF1,ADORA2B,PRKAG2,ADCY1,CRK,MAPK11,ADCY7,ADCY2,GADD45A,PINK1,VEGFA,PRKCZ,ADRA2C,PRKAR1A,COPS8,PRKACB,TXN,PRKCD,ADRA2A,GNG3,FGF13,DUSP6,PTPLAD1,MAPK1
1300	GO_NEGATIVE_REGULATION_OF_LEUKOCYTE_PROLIFERATION	0.350105	0.662541	-0.312689	-1.05493	333	58	SOX11,SPN,CASP3,KIAA0922,INPP5D,CD300A,MNDA,LGALS9,PLA2G2D,ITCH,FOXJ1,FOXP3,GLMN,LYN,LST1,IHH,IDO1,TNFRSF13B,GAL,NDFIP1,PRKAR1A,TNFRSF21,PRNP
536	REACTOME_BILE_ACID_AND_BILE_SALT_METABOLISM	0.384615	0.687593	-0.378982	-1.05477	379	25	AMACR,ACOT8,CYP46A1
1788	GO_POSITIVE_REGULATION_OF_NUCLEOSIDE_METABOLIC_PROCESS	0.386318	0.689205	-0.383284	-1.05447	383	23	PINK1,IGF1,PID1,HTR2A
3866	GO_REGULATION_OF_ACTIVIN_RECEPTOR_SIGNALING_PATHWAY	0.390144	0.691966	-0.396157	-1.05429	379	20	MAGI2,ACVR1,FKBP1A,DACT1,ACVR2A
1721	GO_LEUKOCYTE_DIFFERENTIATION	0.295872	0.616957	-0.256283	-1.05418	257	255	CD4,RHOH,MERTK,DOCK2,KIT,FOXP3,FZD8,CTNNB1,RORC,FOXN1,LYL1,CSF2,LYN,GPR97,GPR183,CEBPG,SPI1,CLEC4E,IRF1,SNX10,CLCF1,CD3E,IFNA21,BLNK,TNFSF8,BCL6,HDAC9,TUSC2,ATG5,PLCG2,THOC5,MAPK14,SEMA4A,LIG4,CDC42,SOX4,BATF3,VEGFA,EGR1,TYRO3,JUN,MAFB,PDE2A,MEF2C,CAMK4,PPP3CB,PAFAH1B1,PLCL2,TFRC,CSF1R
4257	GO_GOLGI_ASSOCIATED_VESICLE_MEMBRANE	0.371399	0.678474	-0.347105	-1.05305	360	36	PI4KA,CSPG5,TMED3,TMED2,NCALD,NRGN,AP1S1
1754	GO_POSITIVE_REGULATION_OF_TRANSMEMBRANE_TRANSPORT	0.352248	0.663008	-0.28488	-1.05231	328	105	EDN3,ANK2,ARF1,GAL,CALM1,THY1,NPPA,SNCA,CACNA2D1,CALM3,CACNB2,AZIN1,FGF14,ARC,RELN,CRH
2955	GO_TRANSLATIONAL_ELONGATION	0.350105	0.662541	-0.306401	-1.05195	333	64	MRPL46,TSFM,MRPS18B,MRPL33,MRPL17,MRPL12,MRPS12,MRPL44,MRPS30,MRPL28,MRPS17,EEF1E1,EEF2,MRPS7,MRPL3,MRPS11,DIO2,MRPL15,MRPL42
1346	GO_REGULATION_OF_MEIOTIC_NUCLEAR_DIVISION	0.394523	0.695433	-0.380929	-1.05059	388	24	LIF,WNT5A,CDC20,GPR3,UBE2B,PRKAR1A,PLCB1
3659	GO_REGULATION_OF_MEMBRANE_PERMEABILITY	0.358947	0.667782	-0.310571	-1.05039	340	59	HSPA1A,CAMK2A,MOAP1,BNIP3,TFDP1,ATF2,BAD,BID,YWHAH,YWHAZ,MAPK8,PPP3R1
188	BIOCARTA_G2_PATHWAY	0.392097	0.6935	-0.384914	-1.05022	386	22	CDC34,GADD45A,YWHAH,CDKN2D
926	REACTOME_RNA_POL_III_TRANSCRIPTION_TERMINATION	0.36875	0.675845	-0.415892	-1.05019	353	16	POLR3D,POLR1D,POLR2E,POLR3K
2593	GO_REGULATION_OF_T_CELL_PROLIFERATION	0.33878	0.652903	-0.280521	-1.04993	310	120	CASP3,IL12RB1,KIAA0922,IL1B,LGALS9,CCL19,CD244,CD80,PLA2G2D,PRKCQ,CD46,ITCH,CD40LG,FOXJ1,CD4,CLC,FOXP3,DHPS,SOS1,CTNNB1,GLMN,NCK2,IHH,IRF1,IL23A,HLA-DMB,NCKAP1L,CD3E,IDO1,IGFBP2,AIF1,NDFIP1,IGF1,PRKAR1A,TNFRSF21,PRNP,CORO1A
3127	GO_GLYCOSYL_COMPOUND_METABOLIC_PROCESS	0.277321	0.602359	-0.25039	-1.04983	235	299	BHMT,ADSL,NDUFS3,CYC1,ALDOA,PFKFB1,NDUFA9,PFKM,ATP5C1,ATP5G1,PANK2,NADK,NDUFB11,ATP5J2,ATP5B,LCT,COX8A,NDUFA10,MPP2,COX7C,CASK,PPCS,GCK,PDE6A,SURF1,NDUFB3,NDUFA6,UQCR11,DLG2,NDUFS2,COX10,UQCRC2,DLG4,NME1,PANK3,STOML2,HSPA1A,ATP5A1,PRKAG2,NDUFAF1,HMGCR,NDUFB6,COX7B,NDUFA5,CYCS,NDUFC2,ATP6V0A1,NDUFA4,NDUFAB1,NDUFB5,NDUFS4,DLD,BAD,ADCYAP1,ATP5G3,UCK2,AHCY,ATP6V1A,ACOT7,ADSS,GPHN,DCK,TPI1,NME7,COX5A,…
4625	GO_OXIDOREDUCTASE_ACTIVITY_ACTING_ON_NAD_P_H	0.346432	0.659556	-0.299615	-1.04982	334	73	PRDX3,NDUFA10,CYB5R4,TP53I3,CRYZL1,TXNRD2,NDUFB3,NDUFA6,NDUFS2,NDUFB6,NDUFA5,NDUFC2,NDUFA4,NDUFAB1,NDUFB5,NDUFS4,DLD,NNT,GSR
684	REACTOME_P75_NTR_RECEPTOR_MEDIATED_SIGNALLING	0.337102	0.650602	-0.302535	-1.04961	327	68	MAGED1,HDAC3,SOS1,RHOA,APH1B,ARHGDIA,FGD1,ARHGEF2,MYD88,PRKCI,RTN4,KALRN,BAD,ABR,MAPK8,ARHGEF9,RASGRF1
403	PID_WNT_CANONICAL_PATHWAY	0.378947	0.683763	-0.407004	-1.04939	359	18	GSK3A,AXIN1,CTNNB1,KLHL12,APC,PIP5K1B
3909	GO_RETINOIC_ACID_RECEPTOR_SIGNALING_PATHWAY	0.372917	0.678903	-0.415286	-1.04866	357	16	ALDH1A2,RARB,RARG,CREM,CYP26B1
1670	GO_LEUKOTRIENE_BIOSYNTHETIC_PROCESS	0.371459	0.678474	-0.421277	-1.04843	353	15	GGTLC1,RNPEPL1,LTC4S,ALOX5AP
1237	GO_REGULATION_OF_STRESS_ACTIVATED_PROTEIN_KINASE_SIGNALING_CASCADE	0.325112	0.641159	-0.265517	-1.04805	289	171	NOD1,HSPH1,DACT1,CDC42,HMGCR,COPS5,GADD45A,PINK1,ANKRD6,VEGFA,EPHA4,HRAS,STK25,MAPK9,PLCB1,DUSP3,PAFAH1B1,DNAJA1,MAPK8IP1,PTPLAD1,PAK1,RASGRP1,MAPK1
3259	GO_MORPHOGENESIS_OF_A_POLARIZED_EPITHELIUM	0.394124	0.694966	-0.384112	-1.04803	388	22	FOXF2,FZD3,DLG3,PAFAH1B1
2568	GO_RESPONSE_TO_ESTROGEN	0.32545	0.641336	-0.261806	-1.04794	288	198	ABCC2,MYOD1,PTGER3,H2AFZ,WNT7A,CD4,PTN,CDK2,SLC6A1,CASP9,TRIM25,CTNNB1,RUVBL2,SSTR1,TEK,LCT,PTGS2,SOCS3,IHH,OPRL1,NR2F2,DRD1,CAT,RAMP3,CITED1,ENDOG,F7,EEF2,GAL,IGFBP2,STS,BAD,IGF1,HTR5A,BID,SRD5A1,C3,WNT8B,CRHBP,PTPRN,NPY1R,CITED2,PENK,MAPK1,CRH
2120	GO_NITROGEN_COMPOUND_TRANSPORT	0.290712	0.614386	-0.243942	-1.04722	240	388	CD320,SLC23A2,NF1,CHRM5,SLC12A2,NFKBIE,DRD1,CACNB4,SLC16A2,SLC22A1,THOC5,POLR2D,SEH1L,TACR2,THOC7,SLC36A1,OCA2,SLC6A15,PRKAG2,EDN3,SLC1A5,PCLO,GAL,SLC29A1,SLC17A5,PRAF2,SERINC3,BZRAP1,RAB1A,ADCYAP1,XPO7,AQP9,CDC40,SMPD3,APBA1,RBM8A,SLC1A6,SLC25A22,SLC25A4,PTPRN2,CDK16,UNC13B,PPFIA2,FKBP1B,SLC35B1,GLS,CRYM,SNCA,SLC1A1,RAPGEF4,MYO5A,EIF4E,SLC17A7,GRM2,PTPRN,STX1A,RIMS1,G3BP2,SYT1,RFTN1,VIP
200	BIOCARTA_DC_PATHWAY	0.413155	0.708468	-0.389778	-1.04706	401	21	IL5,CD5,IL3,ITGAX,CD2,CSF2,IL13,CD33
2351	GO_CARBOHYDRATE_DERIVATIVE_BIOSYNTHETIC_PROCESS	0.29375	0.616016	-0.241129	-1.04669	234	454	AGRN,HEXA,GLCE,ATP5J2,GUCY1A3,ATP5B,PIGF,STT3A,HS3ST2,MVD,FUT9,EXTL1,TET3,FUT3,RRM2,GALNT2,FUT8,PIGL,PPCS,CHST7,PMM1,B4GALNT1,SURF1,GPAA1,EXTL3,B3GNT4,B3GNT3,CHST5,CHST1,NME1,HS2ST1,PANK3,GAL3ST4,STOML2,OGT,ST8SIA5,ATP5A1,PRKAG2,UGP2,ADCY1,ST6GAL1,GNPTAB,UST,GFPT1,DDOST,MCFD2,ATP6V0A1,ADCY7,CSPG5,ADCY2,PGAP1,MPDU1,B4GALT3,UXS1,ATP5G3,UCK2,IGF1,DPM2,ACOT7,ADSS,ALG3,MAN1A1,DCK,MGAT4B,TPI1,XYLT1,NME…
2471	GO_PROTEIN_AUTOUBIQUITINATION	0.384536	0.687593	-0.343768	-1.04639	372	37	RNF41,RNF141,STUB1,BFAR,ERCC8,RCHY1,PARK2,UBE2A,RNF11,UBE2D2,UBE2B,UBE2D3
5129	GO_SODIUM_ION_TRANSMEMBRANE_TRANSPORTER_ACTIVITY	0.36246	0.670505	-0.283143	-1.04576	335	106	SLC20A2,SLC24A2,SLC23A2,SLC13A4,SLC6A15,SLC1A5,SHROOM2,SCN3A,SLC1A6,SCN2B,SLC8A2,KCNK1,SLC24A3,SLC1A1,SLC17A7,SCN3B,SCN2A
3565	GO_REGULATION_OF_POTASSIUM_ION_TRANSMEMBRANE_TRANSPORT	0.36518	0.673607	-0.319829	-1.04572	343	51	EDN3,ANK2,DPP6,GAL,KCNG1,KCNAB1,PRNP,KCNIP1,NPPA,KCNAB2
2163	GO_REGULATION_OF_INTRACELLULAR_ESTROGEN_RECEPTOR_SIGNALING_PATHWAY	0.39336	0.694331	-0.38006	-1.0456	390	23	DDRGK1,PAK1
3668	GO_PURINE_CONTAINING_COMPOUND_CATABOLIC_PROCESS	0.376422	0.682277	-0.337048	-1.04552	363	40	PDE4C,PDE11A,NUDT1,SAMHD1,ADA,PDE4D,PDE1B,PDE3B,PDE7B,ITPA,CAT,AOX1,HINT1,AHCY,PDE2A,PDE4B
3316	GO_REGULATION_OF_GENERATION_OF_PRECURSOR_METABOLITES_AND_ENERGY	0.347423	0.660436	-0.298985	-1.04543	336	71	GCK,PPP1CA,OGT,PRKAG2,PRKAG1,BNIP3,GFPT1,NOS2,PINK1,IGF1,CISD1,SNCA,C12orf5,HTR2A
3350	GO_LIPOSACCHARIDE_METABOLIC_PROCESS	0.34979	0.662541	-0.292279	-1.04529	332	84	ST8SIA3,PIGZ,KIT,HEXA,PIGF,ARSA,ARSE,PIGL,B4GALNT1,GPAA1,GAL3ST4,ST8SIA5,STS,CREM,PGAP1,DPM2,SMPD3,ST6GALNAC5,LARGE
1389	GO_REGULATION_OF_RESPONSE_TO_EXTRACELLULAR_STIMULUS	0.326733	0.641659	-0.270117	-1.04476	296	143	NOD1,RALB,ATP6V0C,PIP4K2C,BECN1,PRKCG,BNIP3,RAB5A,ATP6V0A1,CCK,PINK1,WBP11,ATP6V1G2,ATP6V1A,ATP6V0B,CDK5R1,MAPK8,CDK5,DNM1L,ATP6V1C1,NPY,C12orf5,ATP6V0D1
2851	GO_REGULATION_OF_CYSTEINE_TYPE_ENDOPEPTIDASE_ACTIVITY_INVOLVED_IN_APOPTOTIC_SIGNALING_PATHWAY	0.415211	0.708906	-0.388799	-1.04443	403	21	BAX,PLAUR,LGALS9,TFAP4,PIH1D1,SMAD3
325	SIG_REGULATION_OF_THE_ACTIN_CYTOSKELETON_BY_RHO_GTPASES	0.388029	0.689473	-0.3604	-1.04431	375	31	PAK7,ROCK2,FSCN1,PAK6,PAK1
3520	GO_REGULATION_OF_RELEASE_OF_SEQUESTERED_CALCIUM_ION_INTO_CYTOSOL	0.356077	0.666161	-0.30798	-1.04411	333	61	LYN,IL13,HAP1,ATG5,DRD1,FKBP1A,ANK2,CALM1,CORO1A,THY1,FKBP1B,SNCA,JPH3,CALM3,MYO5A
3327	GO_REGULATION_OF_GLUCOSE_TRANSPORT	0.343849	0.657271	-0.29078	-1.044	326	87	NR4A3,SEH1L,MAPK14,PRKCI,PRKAG2,CLIP3,RTN2,PRKCZ,IGF1,MARCKS,C3,PID1,PRKCB,ARPP19
4351	GO_INTRINSIC_COMPONENT_OF_GOLGI_MEMBRANE	0.38414	0.687458	-0.338435	-1.04381	372	39	GALNT2,B4GALNT1,CHST5,ST8SIA5,ST6GAL1,SLC35B1,CHST2,LARGE
4440	GO_CYTOPLASMIC_VESICLE_PART	0.303483	0.624722	-0.239975	-1.04374	243	463	SMAGP,APLP2,COPA,SERPINA4,WASL,SPRED2,PDE6D,IFNGR2,RAB11A,UBB,STAB1,ATG5,FLOT2,GAD2,DLG4,APP,OCA2,ATP6V0C,HSPH1,CAMK2A,TOR1A,EPN2,PI4KA,DMXL2,HSP90B1,SLC17A5,GAD1,SCAMP1,EPS15,TMEM30A,MCFD2,ATP6V0A1,CSPG5,NECAP1,YKT6,DLD,VEGFA,CA4,IGF1,TMED3,GRIA1,ATP6V0B,PTPRN2,AP2M1,VTI1B,SYT11,FLRT1,YWHAH,CORO1A,AP2B1,GABARAPL1,YWHAZ,TMED2,SYT5,ULK2,SLC30A3,SNCA,SYNGR3,CAMKV,DNM1L,GABRA2,NCALD,SLC17A7,ATP6V0D1…
4844	GO_ACTIVE_TRANSMEMBRANE_TRANSPORTER_ACTIVITY	0.321346	0.638145	-0.253394	-1.04368	276	260	SLC37A1,SLC7A6,ATP2C1,ATP6V1B2,SLC5A1,SLC25A3,SLC4A3,SLC13A2,SLC2A8,CLCN3,SLC16A8,SLC5A5,ATP13A3,ABCC2,TIMM17B,ATP12A,SLC6A7,SLC6A1,SLC28A1,SLC24A6,SLC22A7,ATP5C1,ABCA4,ATP6AP1,ATP5B,SLC25A11,SLC22A8,SLC38A1,ABCD1,ATP6V1F,SLC20A2,SLC24A2,SLC23A2,SLCO2A1,SLC12A2,SLC16A2,SLC22A1,SLC2A9,ABCD2,ATP2A1,SLC13A4,SLC36A1,ATP6V0C,ATP5A1,SLC6A15,SLC1A5,SLC17A5,ATP6V0A1,TIMM17A,ATP2B1,AQP9,ATP6V1G2,ATP6V1A,S…
4658	GO_HEPARIN_BINDING	0.360566	0.66844	-0.274537	-1.04364	330	130	APLP2,AAMP,ZNF207,CTSG,PTPRF,C6orf15,APP,LRPAP1,ADAMTS8,GREM2,NOV,VEGFA,GPNMB,NELL2,PAFAH1B1,FGF14,SERPINE2,FGF12
3616	GO_NEUROMUSCULAR_SYNAPTIC_TRANSMISSION	0.396378	0.696649	-0.379314	-1.04355	393	23	CHRND,CHRNA3,CHRNA2,CHRNB1,P2RX2,ETV5,EGR3
766	REACTOME_FORMATION_OF_RNA_POL_II_ELONGATION_COMPLEX_	0.38414	0.687458	-0.33831	-1.04342	372	39	ERCC2,GTF2H1,POLR2G,POLR2D,SUPT4H1,TCEB1P3,CDK7,GTF2F1,POLR2E
3223	GO_CELLULAR_RESPONSE_TO_ALCOHOL	0.363243	0.67082	-0.282312	-1.04324	335	107	HNRNPK,MYOD1,H2AFZ,TFAP4,PTN,CASP9,CTNNB1,RORC,RUVBL2,SSTR1,CCL2,SPI1,SPTBN2,SMYD3,GLRA2,RAMP3,KLF9,AACS,ADCY7,SERPINF1,ATP2B1,IGF1,SRD5A1,ROCK2,CRHBP,HMGCS1,PENK,CRH
3156	GO_POSITIVE_REGULATION_OF_CELL_CELL_ADHESION	0.332579	0.647582	-0.2591	-1.04321	293	207	LYN,CCL2,NCK2,IHH,IL23A,HLA-DMB,NCKAP1L,CD3E,FLOT2,GRB2,NR4A3,HSPH1,CDC42,IGFBP2,AIF1,TRBC1,BAD,PRKCZ,MAPKAP1,EFNB3,IGF1,PRR5,CORO1A,THY1,CD47,KIFAP3,CITED2,PAK1,CX3CL1,EGR3,RASGRP1
386	PID_MYC_ACTIV_PATHWAY	0.35149	0.663008	-0.300648	-1.04306	341	68	E2F3,BAX,MYC,CCNB1,FOSL1,IREB2,SNAI1,PDCD10,BIRC5,EIF2S1,TAF4B,PEG10,PFKM,TAF9,RUVBL2,POLR3D,PRDX3,TAF10,HSPA4,NME1,SMAD3,SERPINI1,CCND2,EIF4E,TFRC
1963	GO_PATTERN_RECOGNITION_RECEPTOR_SIGNALING_PATHWAY	0.362123	0.670122	-0.288392	-1.04259	347	90	TRAF3,CD180,TAB2,PGLYRP1,UBB,BIRC2,MYD88,ITGAM,MAP2K6,NOD1,HSP90B1,LGMN,UBE2N,UBE2D2,CTSB,RPS6KA3,UBE2D3,RFTN1
3303	GO_RESPONSE_TO_RETINOIC_ACID	0.366138	0.673881	-0.287145	-1.04204	345	94	GDAP2,TWF2,ZNF35,RARG,WNT7B,LYN,CCL2,LTK,WNT2,DRD1,PTGES,CYP17A1,OGT,IGFBP2,SERPINF1,FAM5B,WNT10B,CDKN2D,DBC1,WNT8B,RBP4,FAM5C,CYP26B1,GDAP1,TFRC
331	SIG_INSULIN_RECEPTOR_PATHWAY_IN_CARDIAC_MYOCYTES	0.391258	0.693486	-0.322483	-1.04192	366	49	SHC1,CAP1,FLOT2,GRB2,CDC42,AKT3,RPS6KA3,PARD6A,YWHAH,YWHAZ,MAPK1
4837	GO_HMG_BOX_DOMAIN_BINDING	0.391579	0.693486	-0.40386	-1.04128	371	18	JUN,MEF2C,EGR2
1689	GO_POSITIVE_REGULATION_OF_EPITHELIAL_CELL_PROLIFERATION	0.362745	0.670662	-0.273349	-1.04076	332	132	CCL24,BMP6,WNT7A,C19orf10,PTN,SCN5A,CTNNB1,XBP1,TEK,DLX6,CCL2,SEMA5A,CCL11,IHH,KDM5B,NF1,WNT2,NR4A1,NR4A3,NME1,CDC42,AGGF1,LAMB1,BAD,VEGFA,PDCD6,IGF1,HRAS,JUN,CDH13,SCG2,EGR3,VIP
552	REACTOME_GROWTH_HORMONE_RECEPTOR_SIGNALING	0.401623	0.700784	-0.377358	-1.04074	395	24	MAPK1
2257	GO_REGULATION_OF_CARDIAC_MUSCLE_CONTRACTION_BY_CALCIUM_ION_SIGNALING	0.417266	0.7102	-0.387258	-1.04029	405	21	ANK2,CALM1,ATP2A2,FKBP1B,CALM3
2993	GO_REGULATION_OF_VASOCONSTRICTION	0.363539	0.67082	-0.306838	-1.04024	340	61	PTGS2,KCNMB4,SHC1,DRD1,AVPR1B,KCNMB2,HRH2,EDN3,ADRA2C,ADRA2A,NPY1R,HTR2A,CX3CL1
791	REACTOME_TIGHT_JUNCTION_INTERACTIONS	0.407295	0.705208	-0.381223	-1.04015	401	22	CLDN11,CLDN14,CLDN9,CLDN6,F11R,CLDN17,CLDN15,PRKCI,PARD6A
89	KEGG_DORSO_VENTRAL_AXIS_FORMATION	0.392632	0.6935	-0.403279	-1.03978	372	18	MAP2K1,GRB2,MAPK1
1059	GO_POSITIVE_REGULATION_OF_G_PROTEIN_COUPLED_RECEPTOR_PROTEIN_SIGNALING_PATHWAY	0.403421	0.702957	-0.377817	-1.03943	400	23	GSK3A,F2,TMOD2,PDE6G,KLK5,GPR27,PRMT5,C3
1450	GO_CELLULAR_RESPONSE_TO_CARBOHYDRATE_STIMULUS	0.357732	0.667499	-0.297191	-1.03915	346	71	NME1,AACS,MAP2K6,SLC2A5,ENDOG,OGT,SOX4,SLC29A1,SERPINF1,PTPRN2,PTPRN,PRKCB
3521	GO_GMP_METABOLIC_PROCESS	0.383333	0.687191	-0.411277	-1.03854	367	16	MPP2,CASK,PDE6A,DLG2,DLG4,DLG3,GUK1
3552	GO_CELLULAR_RESPONSE_TO_VITAMIN	0.404472	0.703288	-0.369337	-1.03729	397	26	PTN,FOLR2,LTC4S,ATP2B1,PENK
1184	GO_REGULATION_OF_BLOOD_PRESSURE	0.347345	0.660436	-0.266554	-1.03728	313	155	OR51E2,TPM1,NISCH,ADRA1B,OXT,EDNRB,P2RX1,GNB3,C3AR1,CARTPT,ACTA2,NPR1,BMPR2,TBXA2R,POMC,MME,EDNRA,TNNI3,PDE4D,GSK3A,CPA3,CYP4F12,ACCN1,F11R,DRD5,ADRA1D,NPPB,CYP4F2,REN,GUCY1A3,PTGS2,ADM2,CYP11B2,CTSG,SOD2,PLCB3,OPRL1,AVPR1B,P2RX2,SLC2A5,EDN3,NOS2,ATP6AP2,CNR1,NPPA,PTPRO,NPY,NCALD,NPY1R,TRHDE,TAC1,CRH
1276	GO_REGULATION_OF_COAGULATION	0.371636	0.678474	-0.290379	-1.03688	358	80	LBH,PRKCD,SERPINE2,PDGFRA
4463	GO_KERATIN_FILAMENT	0.409919	0.707593	-0.372478	-1.03667	404	25	KRT76,KRTAP1-3,KRT14,KRT13,KRTAP1-1,KRT2,KRT83,KRTAP9-9,KRTAP5-9,KRT75,KRT1,KRT86,KRT84,KRT5,CSNK1A1
4105	GO_ORGANELLE_FUSION	0.376812	0.682277	-0.290942	-1.03644	363	79	STOML2,OPA1,YKT6,VTI1B,SYT11,SYT5,SYT17,STX1A,GDAP1,SYT1
2314	GO_RESPONSE_TO_TRANSFORMING_GROWTH_FACTOR_BETA	0.352683	0.66316	-0.271352	-1.03623	321	134	AMHR2,FUT8,WNT2,FOXH1,UBB,ACVR1,ARRB2,USP15,FKBP1A,STK16,CITED1,SMAD3,UBE2M,PRKCZ,JUN,PARD6A,PDE2A,MEF2C,KLF10,NLK,FOS,PENK,CX3CR1
623	REACTOME_TGF_BETA_RECEPTOR_SIGNALING_ACTIVATES_SMADS	0.407445	0.705208	-0.376653	-1.03623	404	23	UBA52,SMURF1,ZFYVE9,STUB1,STRAP,PMEPA1,FURIN,UCHL5,PPP1CA,FKBP1A,SMAD3
1641	GO_NUCLEOSIDE_PHOSPHATE_BIOSYNTHETIC_PROCESS	0.350877	0.663008	-0.266783	-1.03617	319	149	ADCY3,PRPS1L1,ADSL,ALDOA,ATP5C1,ATP5G1,PANK2,NPPB,NADK,ATP5J2,GUCY1A3,ATP5B,RRM2,PPCS,SURF1,NME1,PANK3,STOML2,ATP5A1,PRKAG2,ADCY1,ATP6V0A1,ADCY7,NAMPT,ADCY2,ATP5G3,UCK2,ACOT7,ADSS,DCK,NME7,ATP5F1,PRPS2,PRPS1,NPPA,RFK,GUK1,GUCY1B3
546	REACTOME_CROSS_PRESENTATION_OF_SOLUBLE_EXOGENOUS_ANTIGENS_ENDOSOMES	0.394002	0.694966	-0.333986	-1.03602	380	40	PSMB7,PSMB5,PSMA5,PSMB2,PSMB6,PSMA1,PSMC3,PSMD8,PSMD7
2020	GO_POSITIVE_REGULATION_OF_MITOCHONDRION_ORGANIZATION	0.365854	0.673881	-0.276163	-1.03574	329	123	MLLT11,SAE1,SREBF2,PARK2,PSMB7,CIDEB,ATG5,STOML2,OPA1,MOAP1,BECN1,BAP1,BNIP3,TFDP1,PINK1,BAD,WBP11,UBE2D3,BID,YWHAH,YWHAZ,MAPK8,DNM1L,PSMD8,PPP3R1
2265	GO_REGULATION_OF_NITRIC_OXIDE_SYNTHASE_BIOSYNTHETIC_PROCESS	0.386458	0.68921	-0.409977	-1.03526	370	16	PGGT1B,CCL20,FNTB,CCL2,MAP2K6,NAMPT,MAPK9
273	BIOCARTA_HER2_PATHWAY	0.4154	0.70891	-0.379369	-1.03509	409	22	SOS1,SHC1,ERBB4,MAP2K1,GRB2,HRAS,MAPK1
4324	GO_RIBONUCLEOPROTEIN_GRANULE	0.375541	0.681518	-0.281905	-1.03472	346	102	POLR2D,CDC42,PUM2,ZFP36,DDX3X,BTBD1,TUBA1A,PSMC3,CAPRIN1,LSM4,ARNTL,ROCK2,MARCKS,ACTB,EIF4E
555	REACTOME_ER_PHAGOSOME_PATHWAY	0.392484	0.6935	-0.312423	-1.03424	375	53	PSMB7,PSMB5,PSMA5,PSMB2,PSMB6,PSMA1,PDIA3,PSMC3,SEC61G,PSMD8,PSMD7
2996	GO_REGULATION_OF_PH	0.372407	0.678623	-0.298851	-1.03396	358	67	ATP6V1B2,SLC4A3,RAB20,CLCN3,RAB7A,ATP12A,ATP6AP1,ATP5B,ATP6V1F,CA7,PDK4,ATP6V0C,ATP6V0A1,ATP6V1G2,ATP6V1A,ATP6V0B,ATP6V1C1,SLC17A7,ATP6V0D1
1983	GO_NEGATIVE_REGULATION_OF_CALCIUM_ION_TRANSPORT_INTO_CYTOSOL	0.3875	0.689473	-0.409442	-1.03391	371	16	FKBP1A,CALM1,FKBP1B,CALM3
2604	GO_REGULATION_OF_CALCIUM_ION_TRANSPORT_INTO_CYTOSOL	0.379132	0.683763	-0.291526	-1.03279	366	77	LYN,IL13,HAP1,ATG5,DRD1,AKAP5,FKBP1A,P2RX2,ANK2,CALM1,P2RX5,CORO1A,THY1,FKBP1B,SNCA,JPH3,CALM3,MYO5A
2706	GO_AUDITORY_RECEPTOR_CELL_DIFFERENTIATION	0.426516	0.714036	-0.384389	-1.03259	414	21	PAFAH1B1,ATP2B2
165	KEGG_ARRHYTHMOGENIC_RIGHT_VENTRICULAR_CARDIOMYOPATHY_ARVC	0.374481	0.680152	-0.298443	-1.03255	360	67	CACNG2,CTNNB1,SGCA,CACNG4,CACNA2D3,CACNB4,ITGA5,CTNNA2,CACNB1,ITGA9,CACNA1F,ATP2A2,CACNB3,CACNA2D1,ACTB,CACNB2,CACNG3
935	REACTOME_AUTODEGRADATION_OF_CDH1_BY_CDH1_APC_C	0.404412	0.703288	-0.322029	-1.03253	384	47	ANAPC10,PSMB7,CDC27,PSMB5,UBE2C,PSMA5,PSMB2,PSMB6,PSMA1,PSMC3,PSMD8,PSMD7
3796	GO_RESPONSE_TO_ALCOHOL	0.341757	0.655587	-0.244842	-1.03239	283	337	CCL2,LCT,PTGS2,SOCS3,IL13,SPI1,IHH,HMGCS2,SPTBN2,POLB,OPRL1,NR2F2,SMYD3,GLRA2,DRD1,CAT,RAMP3,BIRC2,NME1,KLF9,AACS,ENDOG,HMGCR,EEF2,ST6GAL1,IGFBP2,CALM1,ADCY7,SERPINF1,BAD,ADCYAP1,EIF4EBP1,CTSB,OXCT1,ATP2B1,ATP5G3,IGF1,HTR5A,BID,ALPL,CDKN2D,SRD5A1,ROCK2,CNR1,APC,C3,WNT8B,RBP4,GRIN2A,CALM3,CRHBP,HMGCS1,NPY1R,FOS,PENK,CRH
4788	GO_ADP_BINDING	0.401631	0.700784	-0.351344	-1.03028	393	32	RUVBL2,MYH10,ACTA1,GCK,PRKAG2,PRKAG1,PRPS1,PPP5C
1235	GO_NEGATIVE_REGULATION_OF_AXON_EXTENSION	0.401228	0.700623	-0.348561	-1.03027	391	33	SEMA3C,BCL11A,SEMA5A,SEMA4F,SEMA4A,SEMA6C,RTN4,SEMA6B,CDK5R1,CDK5
3371	GO_SENSORY_ORGAN_DEVELOPMENT	0.340659	0.654812	-0.23954	-1.03005	278	400	SPRY2,SHROOM2,HAND2,GPM6A,TCAP,FRZB,GJA8,MPV17,PRKRA,SMAD3,SERPINF1,FOXF2,VEGFA,ATP2B1,JUN,FZD3,BCR,COL5A2,WNT10B,ABR,THY1,SOBP,CYP1B1,MAFB,RBP4,GNB1,PAFAH1B1,SLC17A7,CYP26B1,KCNK3,CXCL14,ATP2B2,GABRB3,MAPK1,HPCA,GABRA5,PDGFRA,CALB1
2348	GO_ORGANELLE_MEMBRANE_FUSION	0.385744	0.688657	-0.305308	-1.03002	367	58	YKT6,VTI1B,SYT11,SYT5,SYT17,STX1A,SYT1
2002	GO_REGULATION_OF_MITOCHONDRION_ORGANIZATION	0.370452	0.678474	-0.262006	-1.02925	335	162	MLLT11,SAE1,SREBF2,PARK2,PSMB7,CIDEB,ATG5,ARRB2,STOML2,HSPA1A,OPA1,MOAP1,BECN1,BAP1,BNIP3,TFDP1,PINK1,BAD,WBP11,IGF1,UBE2D3,BID,YWHAH,YWHAZ,MAPK8,DNM1L,PSMD8,PPP3R1,C12orf5,PID1
4413	GO_PODOSOME	0.412382	0.708468	-0.402597	-1.02913	392	17	HNRNPK,LCP1,WDR1,SVIL,BIN2,TPM4,SH3GL1,FSCN1
3061	GO_CELLULAR_CARBOHYDRATE_METABOLIC_PROCESS	0.383948	0.687458	-0.274965	-1.02894	353	118	GCK,UBB,PPP1CA,B3GNT4,B3GNT3,IDH2,DAK,COQ2,PRKAG2,PPP1R2,UGP2,GNPTAB,CALM1,TPI1,PPP1R1A,GOT1,CALM3,SYNJ1,B3GNT2,ITPKA
2283	GO_PROTEIN_LOCALIZATION_TO_VACUOLE	0.408436	0.706214	-0.339139	-1.02889	396	36	BECN1,GNPTAB,TMEM30A,VTI1B,SCARB2,HSPA8,TOLLIP
4674	GO_L_AMINO_ACID_TRANSMEMBRANE_TRANSPORTER_ACTIVITY	0.405767	0.704905	-0.335166	-1.02887	393	38	SLC36A1,OCA2,SLC6A15,SLC1A5,SERINC3,SLC1A6,SLC25A22,SLC1A1,SLC17A7
4521	GO_PHOTORECEPTOR_OUTER_SEGMENT	0.401267	0.700623	-0.307808	-1.02819	379	56	GUCA1A,MERTK,ARR3,ATP8A2,ABCA4,BBS7,PDE6G,PROM1,PDE6A,SHANK2,GNB1,MYO5A,GNB5
2781	GO_TRACHEA_DEVELOPMENT	0.411826	0.708468	-0.390988	-1.02811	396	19	CTNNB1,RARG,WNT7B,MAP2K1,MAPK1
2176	GO_COBALAMIN_METABOLIC_PROCESS	0.411579	0.708468	-0.398722	-1.02803	390	18	AMN,CD320,PRSS3,CTRB2,MMADHC
3478	GO_POSITIVE_REGULATION_OF_CELL_KILLING	0.411523	0.708468	-0.338514	-1.02699	399	36	PVRL2,CCL2,STX7,IL23A,NOS2,BAD,RASGRP1
874	REACTOME_CIRCADIAN_CLOCK	0.419018	0.710889	-0.317629	-1.02698	400	48	MEF2D,ARNTL2,F7,NPAS2,NAMPT,ATF2,BTRC,ARNTL,MEF2C,TBL1XR1,CSNK1D
3389	GO_SENSORY_ORGAN_MORPHOGENESIS	0.391648	0.693486	-0.256834	-1.02695	346	194	PITX3,NR4A3,PRKCI,SPRY2,SHROOM2,TCAP,FRZB,PRKRA,FOXF2,VEGFA,FZD3,BCR,COL5A2,ABR,THY1,SOBP,MAFB,RBP4,CYP26B1,ATP2B2,MAPK1,CALB1
723	REACTOME_RNA_POL_II_TRANSCRIPTION_PRE_INITIATION_AND_PROMOTER_OPENING	0.421649	0.711487	-0.337342	-1.02683	408	37	CCNH,GTF2B,GTF2A1,TAF4B,TAF9,ERCC2,GTF2H1,TAF10,POLR2G,POLR2D,CDK7,GTF2F1,POLR2E
3168	GO_NEGATIVE_REGULATION_OF_PROTEIN_LOCALIZATION_TO_CELL_PERIPHERY	0.414737	0.708566	-0.398165	-1.0266	393	18	AP2M1,LYPLA1,PID1
3107	GO_RENAL_SYSTEM_VASCULATURE_DEVELOPMENT	0.415789	0.708957	-0.398137	-1.02652	394	18	EGR1,PDGFRA
1954	GO_NEGATIVE_REGULATION_OF_EXTRINSIC_APOPTOTIC_SIGNALING_PATHWAY	0.38558	0.688657	-0.286132	-1.02617	368	85	ACVR1,ARHGEF2,HSPA1A,PSME3,IGF1,PAK7,SIAH2,SCG2,CX3CL1,CX3CR1
613	REACTOME_DOWNREGULATION_OF_TGF_BETA_RECEPTOR_SIGNALING	0.425051	0.713633	-0.385493	-1.02592	413	20	UBA52,SMURF1,ZFYVE9,STUB1,STRAP,PMEPA1,UCHL5,PPP1CA,SMAD3
4266	GO_CLATHRIN_COATED_VESICLE	0.37987	0.684323	-0.271579	-1.02573	350	125	EPN2,GAD1,SCAMP1,EPS15,NECAP1,AP2M1,AP2B1,SCYL2,SNX3,NCALD,SLC17A7,CPNE6,HSPA8,NRGN,AP1S1,SYT1
3499	GO_POSITIVE_REGULATION_OF_WNT_SIGNALING_PATHWAY	0.383592	0.687191	-0.273489	-1.02571	345	123	PSMB5,WNT2,UBB,PSMA5,PSMB2,ATP6V0C,DACT1,SOX4,PSMB6,SMAD3,PSMA1,PSME3,CSNK2A1,ANKRD6,PSMC3,DIXDC1,ATP6AP2,WNT10B,ARNTL,PIN1,PSMD8,PSMD7,CSNK1D,SPIN1
237	BIOCARTA_PPARA_PATHWAY	0.403379	0.702957	-0.307019	-1.02555	381	56	NOS2,JUN,PRKAR1A,PRKACB,PRKCB,CITED2,MAPK1
619	REACTOME_P53_INDEPENDENT_G1_S_DNA_DAMAGE_CHECKPOINT	0.412447	0.708468	-0.328328	-1.02434	390	42	PSMB7,PSMB5,PSMA5,PSMB2,PSMB6,PSMA1,PSMC3,PSMD8,PSMD7
805	REACTOME_AUTODEGRADATION_OF_THE_E3_UBIQUITIN_LIGASE_COP1	0.414405	0.708468	-0.329708	-1.02409	396	41	PSMB7,PSMB5,PSMA5,PSMB2,PSMB6,PSMA1,PSMC3,PSMD8,PSMD7
147	KEGG_ENDOMETRIAL_CANCER	0.399151	0.699284	-0.313	-1.02339	375	51	BRAF,AXIN1,CASP9,SOS1,CTNNB1,NRAS,MAP2K1,GRB2,CTNNA2,BAD,AKT3,HRAS,APC,MAPK1
3777	GO_NEGATIVE_REGULATION_OF_RESPONSE_TO_WOUNDING	0.381937	0.686488	-0.26904	-1.02328	350	131	SMAD3,SERPINF1,NOV,NDFIP1,ADCYAP1,TYRO3,EPHA4,BCR,ABR,PRKCD,SERPINE2,CX3CR1,PDGFRA
3275	GO_DEVELOPMENTAL_CELL_GROWTH	0.38786	0.689473	-0.293739	-1.02315	376	70	SORBS2,PRKCZ,DCX,FLRT1,ULK2,NPPA,CDK5,PPP3CB,BDNF,NDN
4929	GO_AU_RICH_ELEMENT_BINDING	0.431211	0.715151	-0.384244	-1.02259	419	20	MEX3D,ZFP36,HNRNPA0,NUDT21
4603	GO_MAGNESIUM_ION_BINDING	0.381535	0.686364	-0.263542	-1.02252	342	153	IMPAD1,MARK1,MAST3,GCK,IDI1,NUDT3,IDH2,NME1,SIK1,THTPA,OPA1,ARF1,DCTPP1,ADCY2,PINK1,PDP1,RPS6KA3,AASDHPPT,IDH3A,ADSS,SRPK1,PRKACB,GNAI1,PRPS2,PRPS1,SNCA,NLK
2063	GO_REGULATION_OF_FEEDING_BEHAVIOR	0.41805	0.710628	-0.388809	-1.02238	402	19	DRD1,NR4A3,CNR1
2663	GO_POSITIVE_REGULATION_OF_LIGASE_ACTIVITY	0.39185	0.693486	-0.285068	-1.02236	374	85	PSMB7,CDC27,PSMB5,UBB,UBE2C,PSMA5,PSMB2,PSMB6,PSMA1,BTRC,PSME3,RAB1A,PINK1,UBE2N,PSMC3,PIN1,PSMD8,PSMD7
4642	GO_UNFOLDED_PROTEIN_BINDING	0.401247	0.700623	-0.289578	-1.02218	385	76	DNAJA2,CCT5,HSPA1A,LRPAP1,NDUFAF1,TOR1A,HSP90B1,PPIB,CCT4,CCT2,HSPA5,DNAJB4,DNAJB5,DNAJA1,HSPA8
2734	GO_CENTRAL_NERVOUS_SYSTEM_PROJECTION_NEURON_AXONOGENESIS	0.419087	0.710889	-0.388716	-1.02214	403	19	DCLK1,EPHB3,DCC,CDH11,DCX,NR4A2,EPHA4,PAFAH1B1
5067	GO_OXIDOREDUCTASE_ACTIVITY_ACTING_ON_NAD_P_H_QUINONE_OR_SIMILAR_COMPOUND_AS_ACCEPTOR	0.426004	0.714036	-0.326149	-1.02161	402	43	AKR1C1,NDUFS3,NDUFA9,NDUFA10,TP53I3,CRYZL1,NDUFB3,NDUFA6,NDUFS2,NDUFB6,NDUFA5,NDUFC2,NDUFA4,NDUFAB1,NDUFB5,NDUFS4
1501	GO_NEGATIVE_REGULATION_OF_B_CELL_ACTIVATION	0.420455	0.711487	-0.361826	-1.02153	406	27	CASP3,INPP5D,CD300A,MNDA,INHA,FOXJ1,FOXP3,SAMSN1,LYN,BCL6,TNFRSF13B,NDFIP1,TNFRSF21
2262	GO_NEPHRON_EPITHELIUM_DEVELOPMENT	0.399793	0.69949	-0.288298	-1.02136	386	77	PBX1,MEF2C,PTPRO,CALB1
720	REACTOME_G1_PHASE	0.417957	0.710628	-0.35243	-1.02121	404	31	TFDP1,CDK7,PPP2R1A,CCND2,CDKN2D
1040	GO_OLIGOSACCHARIDE_METABOLIC_PROCESS	0.403967	0.703288	-0.308446	-1.02108	386	53	FUT3,FUT8,GAL3ST4,ST6GAL1,GNPTAB,MPDU1,MAN1A1,MGAT4B,ST6GALNAC5,B3GALNT1
5016	GO_LIPASE_ACTIVITY	0.401261	0.700623	-0.285498	-1.02104	381	84	DAGLA,CCKBR,CHRM5,PLCB3,PLCH2,PLCG2,PNLIPRP1,PLCB4,PDIA3,MGLL,SMPD3,LYPLA1,PLD3,PLCB1,PAFAH1B1,PLCL2
3667	GO_POSITIVE_REGULATION_OF_RESPONSE_TO_DNA_DAMAGE_STIMULUS	0.406582	0.705135	-0.31222	-1.02084	382	51	ERCC8,CEBPG,BRE,SPRED2,EEF1E1,NPAS2,PRKCG,UBE2N,UBE2V2,C12orf5,PRKCD
2263	GO_NEGATIVE_REGULATION_OF_RECEPTOR_ACTIVITY	0.445015	0.726031	-0.379503	-1.01946	432	21	FOXH1,FKBP1A,CALM1,FKBP1B,CALM3,CRHBP
2868	GO_RESPONSE_TO_AMINO_ACID	0.412973	0.708468	-0.27941	-1.01935	381	99	GLRA2,DRD1,COL4A1,IPO5,EEF2,BAD,NEURL,RRAGB,BCHE,COL5A2,GLRB,NELF,HPCA,SST
4957	GO_NADP_BINDING	0.421215	0.711487	-0.331941	-1.01897	408	38	TP53I3,CRYZL1,CAT,HMGCR,NOS2,KCNAB1,NNT,SRD5A1,GSR,CRYM
4210	GO_TELOMERASE_HOLOENZYME_COMPLEX	0.415625	0.70891	-0.403376	-1.01859	398	16	NOP10,SNRPD3,NHP2
2588	GO_REGULATION_OF_ION_HOMEOSTASIS	0.390135	0.691966	-0.257935	-1.01812	347	171	PPP2R3C,CD4,BBC3,SCN5A,CXCL9,MYOC,F2,NPPB,CAV3,SLC30A4,LYN,MLLT11,IL13,HAP1,CA7,CACNA1G,ATG5,PLCG2,DRD1,AKAP5,FKBP1A,MCOLN1,P2RX2,ANK2,CALM1,CCK,P2RX5,PTPN3,SCN2B,CORO1A,THY1,FKBP1B,SLC30A3,SNCA,JPH3,CALM3,MYO5A,HTR2A,SCN3B,TAC1,FGF12
2972	GO_REGULATION_OF_JNK_CASCADE	0.397155	0.696742	-0.26593	-1.0179	362	135	NOD1,DACT1,CDC42,COPS5,GADD45A,PINK1,ANKRD6,EPHA4,HRAS,MAPK9,PLCB1,DUSP3,PAFAH1B1,DNAJA1,MAPK8IP1,PTPLAD1,PAK1,RASGRP1
4443	GO_ACROSOMAL_VESICLE	0.427813	0.714359	-0.312283	-1.0178	402	50	ACRV1,AKAP3,NCF2,ADAM15,TBXA2R,CD46,KIT,SPAG8,FLOT2,TRIM36,DLD,ARC,CXADR
5078	GO_TRANSMEMBRANE_RECEPTOR_PROTEIN_SERINE_THREONINE_KINASE_ACTIVITY	0.417629	0.71045	-0.408702	-1.01713	397	15	ACVR1B,ACVRL1,BMPR2,LTBP4,AMHR2,ACVR1,ACVR2A
620	REACTOME_REGULATION_OF_HYPOXIA_INDUCIBLE_FACTOR_HIF_BY_OXYGEN	0.449126	0.727634	-0.378595	-1.01702	436	21	CUL2,EGLN1,TCEB1P3,UBE2D2,VEGFA,UBE2D3
5101	GO_NUCLEOBASE_CONTAINING_COMPOUND_KINASE_ACTIVITY	0.423746	0.712293	-0.344067	-1.01699	413	33	MPP2,CASK,DLG2,DLG4,NME1,UCK2,DCK,NME7,DLG3,GUK1
4232	GO_GOLGI_STACK	0.416216	0.70945	-0.278615	-1.01645	384	99	PITPNM1,FUT9,ARSE,FUT3,NECAB3,GALNT2,FUT8,YIPF5,GAL3ST4,NSF,CLIP3,ST6GAL1,B4GALT3,UXS1,SMPD3,TMED3,TMED2,GALNT1,B4GALT6,B4GALT2
4860	GO_ACETYLCHOLINE_BINDING	0.427368	0.714036	-0.394227	-1.01644	405	18	CHRNB4,CHRNA4,HTR3A,CHRNE,CHRNA5,CHRNB2,CHRNB3,HTR3B,CHRND,CHRNA3,CHRNA2,CHRNB1
1527	GO_POSITIVE_REGULATION_OF_DNA_METABOLIC_PROCESS	0.396667	0.696649	-0.259211	-1.01597	356	160	MAS1,CEBPG,CLCF1,BRE,SHC1,CDC7,MAPKAPK5,ERCC1,ARRB2,CCT5,STOML2,ENDOG,NPAS2,CDC42,PRKCG,CCT4,RFC3,TNFAIP1,UBE2N,CCT2,UBE2B,IGF1,HRAS,JUN,PARM1,UBE2V2,C12orf5,PRKCD,MAPK1,PDGFRA
3947	GO_REGULATION_OF_INSULIN_RECEPTOR_SIGNALING_PATHWAY	0.432212	0.715606	-0.341266	-1.0157	423	34	OGT,PRKCZ,GPR21,PRKCD,PID1,PRKCB
115	KEGG_LEUKOCYTE_TRANSENDOTHELIAL_MIGRATION	0.409783	0.707593	-0.276676	-1.0155	376	103	PLCG2,MAPK14,ITGAM,CDC42,CTNNA2,PRKCG,MAPK11,MYL12B,THY1,GNAI1,ROCK2,JAM2,RAPGEF4,ACTB,PRKCB
1037	GO_POSITIVE_REGULATION_OF_SYNAPTIC_TRANSMISSION_GLUTAMATERGIC	0.421826	0.711487	-0.407923	-1.01519	401	15	NLGN3,PTGS2,DRD1,ADCYAP1,NRXN1,RELN
1085	GO_EMBRYONIC_HEMOPOIESIS	0.429461	0.71508	-0.385987	-1.01496	413	19	THOC5,VEGFA,PBX1,SH2B3
1722	GO_RESPONSE_TO_EXOGENOUS_DSRNA	0.430911	0.715151	-0.343341	-1.01485	420	33	RFTN1,MAPK1
514	PID_EPHA2_FWD_PATHWAY	0.43127	0.715151	-0.396836	-1.0144	410	17	RHOA,SHC1,GRB2,ACP1,PAK1
3074	GO_POSITIVE_REGULATION_OF_CANONICAL_WNT_SIGNALING_PATHWAY	0.419766	0.711041	-0.278958	-1.01439	394	96	PSMB7,PSMB5,WNT2,UBB,PSMA5,PSMB2,SOX4,PSMB6,SMAD3,PSMA1,PSME3,PSMC3,DIXDC1,WNT10B,ARNTL,PIN1,PSMD8,PSMD7,CSNK1D
1147	GO_DISRUPTION_OF_CELLS_OF_OTHER_ORGANISM	0.453237	0.729447	-0.377583	-1.0143	440	21	DEFA6,HAMP,APOL1,CTSG,TUSC2,BAD
1336	GO_ANAPHASE_PROMOTING_COMPLEX_DEPENDENT_CATABOLIC_PROCESS	0.412998	0.708468	-0.295275	-1.01375	393	64	ANAPC10,PSMB7,CDC27,PSMB5,UBB,UBE2C,PSMA5,PSMB2,PSMB6,PSMA1,PSME3,PSMC3,PSMD8,PSMD7
1523	GO_VESICLE_TARGETING	0.404564	0.703288	-0.292987	-1.01367	389	67	CNIH3,STX5,TFG,GOSR2,SNAP29,KLHL12,TRAPPC3,PPP6C,CLASP2,NSF,ANKRD28,MCFD2,TRAPPC2L,YKT6,RAB1A,GRIA1,TMED2,CSNK1D
4745	GO_POLY_PURINE_TRACT_BINDING	0.427083	0.714036	-0.401272	-1.01327	409	16	DDX1,EIF4A3,DDX3X,ATXN1
377	PID_PTP1B_PATHWAY	0.434968	0.718604	-0.31361	-1.01325	407	49	HCK,RHOA,LYN,SOCS3,SHC1,GRB2,SPRY2,CRK,TXN,CSF1R
1858	GO_NEGATIVE_REGULATION_OF_INTRACELLULAR_SIGNAL_TRANSDUCTION	0.376932	0.682277	-0.237203	-1.01309	316	360	NDUFS3,MYOC,AMBP,CREB3L1,RGS14,ITGB1BP1,HDAC3,TAF9,MIF,NFKBIB,ATF3,XBP1,CAV3,MAGI2,ZC3H12A,LYN,GPR97,ARAP3,SOCS3,MGRN1,PDE3B,PARK2,CDC34,DUSP7,MAPKAPK5,SPRED2,NF1,HIPK3,TRIM32,BCL6,DUSP5,SOD2,ARRB2,ARHGEF2,FKBP1A,DAK,HSPA1A,RAPGEF1,OPA1,HSPH1,DACT1,HMGCR,FBXW11,SPRY2,RANBP9,CALM1,TNFAIP1,NOV,SPRY4,PINK1,DDX3X,PPP2R1A,UBE2B,MAPKAP1,PDCD6,DUSP8,FLRT1,PRNP,ARNTL,CDKN2D,FKBP1B,DUSP14,RASAL1,LRRTM4,PI…
2964	GO_SMOOTH_MUSCLE_CONTRACTION	0.424843	0.713555	-0.326136	-1.01299	406	41	DRD1,TACR2,P2RX2,EDN3,FKBP1B,ROCK2,NPY1R,HTR2A
1178	GO_MUSCLE_ORGAN_DEVELOPMENT	0.43038	0.715151	-0.251052	-1.01292	373	213	ATF3,XBP1,CAV3,PLAGL1,SGCA,CNTFR,MYL3,SVIL,MYL6,ACTA1,UTRN,NF1,POU6F1,WNT2,FOXH1,MRAS,NR2F2,EGLN1,FKBP1A,MEF2D,MAPK14,P2RX2,ETV1,COPS2,EEF2,TCAP,MYBPC3,CACNA1H,NEURL,CTSB,EGR1,IGF1,KCNAB1,WNT10B,HLF,CDK5,MEF2C,LARGE,ZNF238,EGR2,FOS,CSF1R,EGR3,HOMER1
2713	GO_ADRENAL_GLAND_DEVELOPMENT	0.437626	0.718998	-0.367911	-1.01218	434	23	PBX1,CITED2,CRH
27	KEGG_O_GLYCAN_BIOSYNTHESIS	0.435685	0.718604	-0.384528	-1.01112	419	19	GALNT14,GALNT1
2541	GO_CENTRAL_NERVOUS_SYSTEM_NEURON_DIFFERENTIATION	0.413943	0.708468	-0.267457	-1.0111	379	127	ZC4H2,LHX3,DCLK1,WNT2,DRD1,ERBB4,LMO4,EPHB3,CBLN1,DCC,CDH11,SOX4,LHX6,DCX,NR4A2,EPHA4,CDK5,NPY,PAFAH1B1,NRXN1,CSF1R,ATP2B2,MAP2
2151	GO_MUSCLE_STRUCTURE_DEVELOPMENT	0.409146	0.706967	-0.239001	-1.01071	339	341	CTNNB1,GLMN,ATF3,XBP1,CAV3,PLAGL1,WDR1,SGCA,CNTFR,MYL3,SVIL,MYH10,MYL6,ACTA1,TMOD2,UTRN,NF1,POU6F1,WNT2,FOXH1,ACVR1,ATG5,MRAS,NR2F2,SMYD3,CHRNB1,CACNB4,EGLN1,FKBP1A,MEF2D,MAPK14,SIK1,HEY1,P2RX2,ETV1,HMGCR,COPS2,EEF2,ANK2,TCAP,MYBPC3,HIRA,SORBS2,CACNA1H,VEGFA,NEURL,CTSB,EGR1,IGF1,KCNAB1,PRKAR1A,BAI3,BARX2,ATP2A2,WNT10B,NPPA,HLF,CDK5,FHL2,MEF2C,LARGE,ZNF238,EGR2,CXADR,FOS,CSF1R,EGR3,HOMER1,PDGFRA
1956	GO_REGULATION_OF_LEUKOCYTE_MEDIATED_CYTOTOXICITY	0.431163	0.715151	-0.319066	-1.01048	403	45	PVRL2,CCL2,STX7,IL23A,ARRB2,NOS2,PPP3CB,RASGRP1
142	KEGG_LEISHMANIA_INFECTION	0.420997	0.711487	-0.294984	-1.01032	396	63	HLA-DOA,NFKBIB,TAB2,PTGS2,HLA-DMB,IFNGR2,MYD88,MAPK14,ITGAM,MAPK11,NOS2,JUN,C3,FOS,PRKCB,MAPK1
640	REACTOME_GLYCOSAMINOGLYCAN_METABOLISM	0.427971	0.714391	-0.281384	-1.01027	406	87	AGRN,HEXA,GLCE,HPSE2,HS3ST2,LYVE1,CHST7,B3GNT4,B3GNT3,CHST5,CHST1,HS2ST1,UST,B4GALT3,IDS,B4GALT6,CHST2,B3GAT1,B4GALT2,B3GNT2
1841	GO_GLUCOSAMINE_CONTAINING_COMPOUND_METABOLIC_PROCESS	0.461459	0.734337	-0.376006	-1.01007	448	21	AMDHD2,OVGP1,CHST7,CHST5,OGT,GFPT1,CHST2,LARGE
662	REACTOME_TIE2_SIGNALING	0.435467	0.718604	-0.395062	-1.00987	414	17	SOS1,TEK,SHC1,NRAS,GRB2,GRB14,HRAS
2119	GO_PROTEOGLYCAN_METABOLIC_PROCESS	0.421923	0.711487	-0.292571	-1.00972	407	65	FOXL1,LIPC,BMP2,CHST8,BMPR2,COL11A1,CANT1,EXT2,ADAMTS12,DCN,HYAL1,CHPF2,HEXA,GLCE,EXTL1,IMPAD1,CHST7,EXTL3,GAL3ST4,UST,CSPG5,IGF1,XYLT1,IDS,B3GAT1
4955	GO_TUBULIN_BINDING	0.426267	0.714036	-0.251758	-1.00961	369	204	VBP1,JAKMIP2,ALDOA,RGS14,CETN1,MAPRE3,SPAG8,CAV3,GAS2L1,REEP4,LYN,B9D2,C12orf52,PARK2,ZNF207,STMN4,POLB,RAB11A,GPAA1,ARHGEF2,NME1,TPPP,CCT5,CLASP2,CAMSAP1,EML1,HSPH1,STMN1,CLIP3,DCX,DIXDC1,KIF3A,KIF2A,PRNP,MAPRE2,GABARAPL1,APC,SNCA,PPP5C,KIF3C,PDE4B,NCALD,ARL4C,PAFAH1B1,FGF13,NDN,TUBGCP4,KIF21B,MAP2
2486	GO_VACUOLAR_ACIDIFICATION	0.426023	0.714036	-0.405639	-1.00951	405	15	ATP6V0C,ATP6V0A1,ATP6V0B
2366	GO_CATECHOLAMINE_BIOSYNTHETIC_PROCESS	0.437895	0.7191	-0.391392	-1.00913	415	18	HAND2,NR4A2,SNCA
4321	GO_SPLICEOSOMAL_TRI_SNRNP_COMPLEX	0.445795	0.726031	-0.369683	-1.00866	439	22	SNRPB,LSM7,PPIH,LSM3,TXNL4A,SNRPD3,LSM4
3295	GO_AUTONOMIC_NERVOUS_SYSTEM_DEVELOPMENT	0.437693	0.718998	-0.328473	-1.00832	424	38	PLXNA3,NRP1,SOX11,GFRA3,TFAP2A,HOXB2,EDNRB,EDNRA,CTNNB1,NF1,HOXB1,HAND2,SOX4,FZD3,EGR2
2916	GO_REGULATION_OF_CYTOPLASMIC_TRANSPORT	0.403073	0.702826	-0.234607	-1.00787	340	384	NFKBIB,AAAS,XBP1,GRIK5,DYRK2,XPO4,RHOA,TMEM110,ZC3H12A,LYN,SEMA5A,PTGS2,IL13,SAE1,RBM4,HAP1,SREBF2,PARK2,PSMB7,IL23A,KPNA1,NF1,ATG5,NFKBIE,DRD1,ERBB4,YIPF5,AKAP5,MAP2K1,FKBP1A,MAPK14,P2RX2,IPO5,DACT1,FBXW11,TOR1A,ANK2,BAP1,ARF1,SOX4,TMEM30A,CALM1,RAB5A,SMAD3,NOV,PINK1,WBP11,IGF1,P2RX5,UBE2D3,CAMK1,UNC13B,ATP2A2,LYPLA1,CORO1A,THY1,FKBP1B,SNCA,CDK5,PDE2A,SNX3,PSMD8,TXN,PPP3R1,JPH3,PPP3CB,NUDT4,CALM…
2673	GO_CARDIAC_MUSCLE_CELL_CONTRACTION	0.446281	0.726031	-0.356862	-1.00752	431	27	SCN2B,CACNA2D1,CACNB2,SCN3B,FGF12
1495	GO_MITOCHONDRIAL_TRANSLATION	0.42246	0.711867	-0.296296	-1.00728	394	62	MRPL39,MRPS33,DARS2,MRPL4,MRPL46,TSFM,MRPS18B,MRPL33,MRPL17,MRPL12,MRPS12,MRPL44,MRPS30,MRPL28,MRPS17,MRPS7,MRPL3,MRPS11,MRPL15,MRPL42
4026	GO_RESPONSE_TO_TOPOLOGICALLY_INCORRECT_PROTEIN	0.426374	0.714036	-0.262707	-1.00668	387	137	CREB3L1,GOSR2,DNAJB1,ATF3,SEC61A2,XBP1,DERL1,CCL2,SRPRB,PARK2,SHC1,ATF6,HSPB3,HSPA4,EXTL3,UBE2W,HSPH1,TOR1A,HSP90B1,GFPT1,MANF,KLHDC3,HSPA5,SEC61G,ASNA1,TATDN2,DNAJB4,PDIA6,DNAJB5,ATP6V0D1,DNAJA1,HSPA8
1271	GO_CELLULAR_RESPONSE_TO_LIPID	0.395349	0.696649	-0.233292	-1.00668	322	410	WNT2,PDK4,NR4A1,ACVR1,SSTR4,LTC4S,NR2F2,SMYD3,RAMP3,NR4A3,NME1,KLF9,MAPK14,HEY1,AACS,CYP17A1,OGT,THRB,SPON2,ADCY1,SERPINF1,CDK7,ADCY2,NOS2,BAD,ADCYAP1,DDX54,ATP2B1,NR4A2,IGF1,FAM5B,VLDLR,YWHAH,WNT10B,GNAI1,MAPK8,SRD5A1,ROCK2,MAPK9,FHL2,MEF2C,DBC1,WNT8B,GNB1,PDE4B,FAM5C,CRHBP,HMGCS1,PID1,CYP26B1,DNAJA1,PENK,CX3CR1,MAPK1,CRH
3804	GO_EPOXYGENASE_P450_PATHWAY	0.438615	0.719825	-0.393749	-1.00651	417	17	CYP2C18,CYP2B6,CYP4A11,CYP2E1,CYP2C9,CYP1A2,CYP4F12,CYP2A6,CYP4F2,CYP1A1,CYP1B1
2911	GO_TRANSFORMING_GROWTH_FACTOR_BETA_RECEPTOR_SIGNALING_PATHWAY	0.429907	0.71508	-0.279018	-1.00616	413	88	AMHR2,FUT8,FOXH1,UBB,ACVR1,ARRB2,USP15,FKBP1A,CITED1,SMAD3,UBE2M,PRKCZ,JUN,PARD6A,KLF10,NLK,FOS
5148	Oligodendrocyte_Newly-Formed_Zhang_JNeuro_2014	0.445233	0.726031	-0.364781	-1.00605	438	24	RNF122,CDC37L1,ITPR1,ELOVL6,CDV3,MRAS,CHL1,UST,ATRNL1,FMNL1,GLRB,KIAA1644
2181	GO_REGULATION_OF_DEFENSE_RESPONSE_TO_VIRUS_BY_VIRUS	0.456301	0.731413	-0.358174	-1.00593	448	26	AP2S1,ELMO1,CD4,DOCK2,HCK,ARF1,AP2M1,AP2B1,AP1S1
5155	Endothelial_All_Daneman_PLOS_2010	0.445674	0.726031	-0.365601	-1.00582	442	23	PGLYRP1,SLC22A8,HSPA12A,CD93,TFRC
903	REACTOME_PLATELET_AGGREGATION_PLUG_FORMATION	0.446264	0.726031	-0.340138	-1.00538	435	33	MPL,F2,SOS1,SHC1,GRB2,CRK,RAPGEF4,ADRA2A,RASGRP1
4795	GO_MONOOXYGENASE_ACTIVITY	0.416495	0.709691	-0.286932	-1.00527	403	72	CYP21A2,CYP1A2,COQ6,MICAL2,FMO1,FMO4,SQLE,CYP4F12,DBH,AKR1C1,TBXAS1,CYP2A6,CYP4F2,CYP1A1,TYRP1,CYP11B2,CYP17A1,CYP26A1,NOS2,CYP1B1,CYP26B1,CYP46A1
2557	GO_REGULATION_OF_RENAL_SODIUM_EXCRETION	0.448692	0.727575	-0.365109	-1.00447	445	23	TAC1
1756	GO_POSITIVE_REGULATION_OF_CARBOHYDRATE_METABOLIC_PROCESS	0.432265	0.715606	-0.291005	-1.00432	417	65	ARFGEF1,BAD,IGF1,SNCA,C12orf5,HTR2A,ARPP19
1118	GO_REGULATION_OF_GLUCOSE_IMPORT	0.42963	0.71508	-0.305481	-1.00346	405	52	MAPK14,PRKCI,PRKAG2,RTN2,PRKCZ,IGF1,MARCKS,PID1,ARPP19
2432	GO_REGULATION_OF_RESPONSE_TO_WOUNDING	0.42617	0.714036	-0.236285	-1.00327	354	348	EDNRB,TRPV4,PLAUR,CPB2,IL1B,C3AR1,FAP,ASH1L,PRKCE,PTEN,C8B,STAB2,PSMA6,APCS,VAMP2,PLA2G2A,WNT5A,TMPRSS6,ADAMTS12,ADA,PRKCQ,MMP26,CD46,EDNRA,FOXC2,ACCN1,C4BPB,MYOD1,PTGER3,BRAF,CCL15,CCL24,CCL13,NPY5R,F2,TEC,SERPINB2,FOXP3,HCK,CCL14,SUSD4,TEK,ZC3H12A,LYN,CCL2,PGLYRP1,PTGS2,SOCS3,MAS1,CCL11,IL23A,CASK,PTPRF,C6,BCL6,IDO1,MAP2K1,BIRC2,MYD88,MAPK14,CLASP2,STK24,F7,ADORA2B,SNX4,HMGCR,SMAD3,SERPINF1,NOV…
3528	GO_REGULATION_OF_LEUKOCYTE_DEGRANULATION	0.449485	0.727634	-0.329588	-1.00323	435	37	IL13RA2,LYN,IL13,ADORA2B,SNX4,BCR,ABR,C12orf4
4657	GO_ACTIN_FILAMENT_BINDING	0.446334	0.726031	-0.275158	-1.00311	419	97	CAPZB,SPTB,MYO1A,SVIL,MYH10,UTRN,LASP1,CLASP2,EEF2,SHROOM2,CTNNA2,AIF1,FMNL1,PLS1,ARPC4,ADD2,MYO16,CORO1A,MYO1B,FSCN1,ARPC2,MARCKS,CACNB2,ARPC5
2778	GO_REGULATION_OF_ERYTHROCYTE_DIFFERENTIATION	0.446483	0.726045	-0.341857	-1.00246	437	32	PRMT1,LDB1,GAS2L1,LYN,SPI1,NCKAP1L,SMAP1,MAPK14,MAPK11,ACVR2A,ISG15,MAFB
2837	GO_EAR_MORPHOGENESIS	0.430801	0.715151	-0.277268	-1.00237	413	90	SPRY2,TCAP,FRZB,PRKRA,FZD3,BCR,ABR,SOBP,MAFB,ATP2B2,MAPK1
4293	GO_DENDRITIC_SHAFT	0.450413	0.727634	-0.348659	-1.0023	435	30	CNIH3,GRIA3,CTNNB1,KIRREL,DRD1,AKAP5,ARHGEF2,NSF,APP,GRM7,DLG3,HTR2A
1793	GO_MEMBRANE_ASSEMBLY	0.450704	0.727638	-0.364252	-1.00211	447	23	NLGN3,CAV3,MAGI2,FLOT2,NLGN4X,NRXN1,RFTN1
1067	GO_POSITIVE_REGULATION_OF_DNA_REPLICATION	0.444215	0.725995	-0.282822	-1.00196	429	77	MAS1,SHC1,CDC7,MAPKAPK5,CCT5,STOML2,CDC42,CCT4,TNFAIP1,CCT2,IGF1,HRAS,JUN,PARM1,MAPK1,PDGFRA
3213	GO_HOMOTYPIC_CELL_CELL_ADHESION	0.454545	0.730186	-0.319858	-1.00191	429	43	TYRO3,ACTB,CXADR,PDGFRA
4694	GO_NITRIC_OXIDE_SYNTHASE_BINDING	0.446316	0.726031	-0.388524	-1.00174	423	18	SCN5A,CTNNB1,CAV3,CALM1,ACTB,CALM3
2700	GO_POSITIVE_REGULATION_OF_CHEMOKINE_PRODUCTION	0.445148	0.726031	-0.321031	-1.00157	421	42	ALOX15B,TRIM32,ADORA2B,ADCYAP1,DDX3X,MAPK9,CSF1R
283	BIOCARTA_IL1R_PATHWAY	0.448522	0.727527	-0.341473	-1.00134	439	32	MYD88,MAPK14,MAP2K6,JUN,MAPK8,TOLLIP
3220	GO_POSITIVE_REGULATION_OF_IMMUNE_EFFECTOR_PROCESS	0.435785	0.718604	-0.260963	-1.00128	396	138	KLK7,FOXP3,MIF,PVRL2,XBP1,TNFRSF4,IL13RA2,LYN,CCL2,IL13,STX7,CLCF1,IL23A,HLA-DMB,C6,KLK5,NR4A3,ADORA2B,SNX4,SPON2,PUM2,NOS2,PRKCZ,C12orf4,C3,RBP4,RASGRP1
1091	GO_PROTEIN_LOCALIZATION_TO_CYTOSKELETON	0.453722	0.729481	-0.363828	-1.00095	450	23	CSNK1D,HTR2A
1516	GO_REGULATION_OF_BODY_FLUID_LEVELS	0.43346	0.716375	-0.231947	-1.00085	341	433	F7,RHOB,CDC42,ADCY1,PRKCG,SLC29A1,RAB5A,ADCY7,ADCY2,RAD51C,VEGFA,NEURL,TYRO3,ADRA2C,P2RX5,PRKAR1A,PRKACB,YWHAZ,DGKI,SH2B3,DGKZ,LBH,C3,PTPRO,GNB1,ACTB,PRKCD,ADRA2A,CYP26B1,SERPINE2,DGKB,PRKCB,CX3CL1,ATP2B2,TAC1,MAPK1,VIP,CAPZA2,PDGFRA
2722	GO_REGULATION_OF_ESTABLISHMENT_OF_PROTEIN_LOCALIZATION_TO_MITOCHONDRION	0.437367	0.718998	-0.27611	-1.00068	411	93	CTSK,CDKL2,DYNLL1,BBC3,USP36,STARD7,SAE1,SREBF2,PARK2,PSMB7,HSPH1,BAP1,TFDP1,PINK1,BAD,WBP11,UBE2D3,BID,YWHAH,YWHAZ,MAPK8,PSMD8,PPP3R1
1257	GO_RESPONSE_TO_IMMOBILIZATION_STRESS	0.446316	0.726031	-0.388057	-1.00054	423	18	FOS,CRH
1854	GO_REGULATION_OF_FATTY_ACID_METABOLIC_PROCESS	0.419421	0.710924	-0.287676	-1.00042	405	69	PDK1,PDK4,NR4A3,ABCD2,PRKAG2,PDHX,APOC2,PDHB,DLD,FABP3,PDP1,DLAT,CNR1,MAPK9,SNCA
3608	GO_REGULATION_OF_UBIQUITIN_PROTEIN_LIGASE_ACTIVITY	0.44375	0.725715	-0.395867	-0.999625	425	16	C11orf51,XRCC3,CCNB1,PTEN,DYNC1LI1,DUSP1,ANAPC10,RAB1A
1728	GO_PROTEIN_MODIFICATION_BY_SMALL_PROTEIN_REMOVAL	0.439959	0.721575	-0.279905	-0.999483	424	80	USP36,ENY2,USP39,JOSD1,UCHL5,USP46,ZC3H12A,TAF10,USP32,OTUB2,BRE,USP15,SENP3,OTUB1,USP10,COPS2,TOR1A,BAP1,USPL1,COPS5,UCHL3,COPS8,COPS4
394	PID_WNT_SIGNALING_PATHWAY	0.455375	0.730603	-0.362295	-0.999198	448	24	FZD2,FZD1,KREMEN2,FZD4,WNT5A,WNT7A,FZD8,WNT7B,WIF1,WNT2,ATP6AP2
3968	GO_CORTICAL_CYTOSKELETON_ORGANIZATION	0.450561	0.727634	-0.340519	-0.99854	441	32	NCKAP1L,ARF6,EPB41L2,FMNL1,PLS1,ROCK2,CDK5,PAFAH1B1
155	KEGG_ACUTE_MYELOID_LEUKEMIA	0.446674	0.726126	-0.298699	-0.997762	422	56	CCNA1,KIT,SOS1,SPI1,PIM2,NRAS,MAP2K1,GRB2,BAD,EIF4EBP1,AKT3,HRAS,MAPK1
2782	GO_POSITIVE_REGULATION_OF_T_HELPER_CELL_DIFFERENTIATION	0.451207	0.727994	-0.390041	-0.997033	429	17	IL4R,IL6,HLX,CD86,RARA,RIPK2,IL12RB1,CCL19,CD80,IL23A,PRKCZ
1440	GO_POSITIVE_REGULATION_OF_TRANSCRIPTION_INITIATION_FROM_RNA_POLYMERASE_II_PROMOTER	0.448059	0.727233	-0.400393	-0.996454	426	15	CAND1,PSMC3,WNT10B
343	ST_PHOSPHOINOSITIDE_3_KINASE_PATHWAY	0.457523	0.732324	-0.337083	-0.996347	446	33	SOS1,IARS,SHC1,GRB2,NR4A3,BAD,AKT3,RPS6KA3,YWHAH,YWHAZ
85	KEGG_APOPTOSIS	0.457557	0.732324	-0.27959	-0.995998	441	79	BIRC2,MYD88,ENDOG,CYCS,BAD,AKT3,PRKAR1A,BID,PRKACB,PPP3R1,PPP3CB
3709	GO_RESPONSE_TO_GONADOTROPIN	0.464431	0.736216	-0.354607	-0.995917	456	26	SRD5A1,NELF,HMGCS1
1883	GO_TOLL_LIKE_RECEPTOR_SIGNALING_PATHWAY	0.437113	0.718998	-0.284824	-0.995912	423	71	TRAF3,CD180,TAB2,UBB,BIRC2,MYD88,ITGAM,HSP90B1,LGMN,UBE2D2,CTSB,RPS6KA3,UBE2D3,RFTN1
236	BIOCARTA_MCALPAIN_PATHWAY	0.458753	0.73284	-0.361923	-0.995704	455	23	HRAS,PRKAR1A,PRKACB,MAPK1
4455	GO_MAIN_AXON	0.470149	0.739142	-0.308072	-0.995358	440	49	CNTNAP2,DAGLA,KCNQ3,DLG2,DLG4,APP,KCNQ2,CCK,NRCAM,KCNAB1,KCNAB2,CRHBP,CRH,SCN2A
2105	GO_NCRNA_TRANSCRIPTION	0.458678	0.73284	-0.280955	-0.995341	443	77	POLR2G,SNAPC5,SNAPC2,NPM3,POLR2D,SNAPC3,CDK7,GTF2F1,POLR2E,SPIN1,ELL2,RPRD1A
1621	GO_REGULATION_OF_AXON_GUIDANCE	0.458716	0.73284	-0.330393	-0.995139	449	35	SEMA3G,PLXNA3,PLXNC1,NRP1,CXCL12,SEMA7A,PLXND1,BMPR2,WNT5A,TBR1,SEMA3C,DSCAM,SEMA5A,SEMA4F,SEMA4A,SEMA6C,SEMA6B,VEGFA,PTPRO
1669	GO_POSITIVE_REGULATION_OF_STAT_CASCADE	0.43763	0.718998	-0.288703	-0.995025	420	66	KIT,ADIPOR1,CSF2,LYN,SOCS3,IL13,CLCF1,IL23A,ERBB4,VEGFA,IGF1,CYP1B1,CSF1R
2310	GO_POSITIVE_REGULATION_OF_CALCIUM_ION_TRANSMEMBRANE_TRANSPORTER_ACTIVITY	0.46748	0.738412	-0.353945	-0.994059	459	26	TMEM110,HAP1,PLCG2,ANK2,CALM1,CACNA2D1,CALM3,CACNB2,FGF14
3650	GO_REGULATION_OF_STAT_CASCADE	0.462983	0.735132	-0.267322	-0.993785	418	116	ADIPOR1,CSF2,LYN,SOCS3,IL13,CLCF1,IL23A,IFNA21,ERBB4,VEGFA,PPP2R1A,IGF1,FLRT1,CDK5R1,CYP1B1,LRRTM4,CDK5,NLK,CSF1R
924	REACTOME_ABORTIVE_ELONGATION_OF_HIV1_TRANSCRIPT_IN_THE_ABSENCE_OF_TAT	0.460765	0.73401	-0.361138	-0.993544	457	23	POLR2G,POLR2D,SUPT4H1,GTF2F1,POLR2E
2703	GO_VESICLE_COATING	0.45281	0.729447	-0.290067	-0.993481	426	63	CNIH3,STX5,TFG,GOSR2,KLHL12,TRAPPC3,PPP6C,NSF,ANKRD28,EPS15,MCFD2,TRAPPC2L,RAB1A,GRIA1,AP2B1,TMED2,CSNK1D
4776	GO_PALMITOYLTRANSFERASE_ACTIVITY	0.458552	0.73284	-0.388628	-0.99342	436	17	ZDHHC18,ZDHHC14,ZDHHC4,ZDHHC3,YKT6
197	BIOCARTA_CELLCYCLE_PATHWAY	0.467072	0.738412	-0.364008	-0.993176	460	22	TFDP1,CDK7,CCND2,CDKN2D
3789	GO_POSITIVE_REGULATION_OF_LEUKOCYTE_CHEMOTAXIS	0.453125	0.729447	-0.281608	-0.992799	434	75	CCL4,ZNF580,TRPV4,IL1B,C3AR1,LGALS9,CCL19,WNT5A,EDNRA,CXCL9,CCL2,IL23A,NCKAP1L,F7,EDN3,AIF1,VEGFA,CXCL14,CX3CL1
4136	GO_GOLGI_ORGANIZATION	0.455016	0.730487	-0.287616	-0.992624	439	65	CLASP2,CSNK1A1,CDC42,RAB1A,ARFGEF1,UBXN2B,PRMT5,STK25,YWHAZ,TMED2,CSNK1D,RAB2A
646	REACTOME_CDK_MEDIATED_PHOSPHORYLATION_AND_REMOVAL_OF_CDC6	0.456159	0.731412	-0.319461	-0.99226	436	41	PSMB7,PSMB5,PSMA5,PSMB2,PSMB6,PSMA1,PSMC3,PSMD8,PSMD7
1335	GO_PROTEIN_N_LINKED_GLYCOSYLATION	0.447034	0.726258	-0.292482	-0.991709	421	60	ST6GAL1,GNPTAB,DDOST,MCFD2,DPM2,MAN1A1,MGAT4B,ST6GALNAC5,TUSC3
2013	GO_LEUKOCYTE_MIGRATION	0.473746	0.740706	-0.243642	-0.991579	405	233	F11R,CCL15,CCL24,DBH,FOXJ1,MADCAM1,CCL13,MERTK,F2,CD2,ARTN,KIT,HCK,MIF,CCL14,SOS1,FOLR2,TEK,LYN,CCL2,CCL11,SHC1,NCKAP1L,NRAS,GRB2,ITGA5,ITGAM,CDC42,EDN3,SELPLG,GRB14,ITGA9,VEGFA,HRAS,PIP5K1C,CORO1A,CD47,JAM2,PTPRO,PDE4B,SCG2,CXADR,CX3CL1,CX3CR1
1392	GO_NEGATIVE_REGULATION_OF_PROTEIN_POLYMERIZATION	0.456842	0.732053	-0.310631	-0.991419	433	46	TWF2,CAPZB,PFN1,SPTB,TMOD2,SPTBN2,STMN1,CLIP3,ARFGEF1,ADD2,SNCA,PRKCD,CAPZA2
1051	GO_REGULATION_OF_PROTEIN_TYROSINE_KINASE_ACTIVITY	0.473348	0.740706	-0.306851	-0.991413	443	49	APP,HSPH1,ABI1,NEURL,ADRA2C,ADRA2A,CSF1R,RELN
1158	GO_REGULATION_OF_TYROSINE_PHOSPHORYLATION_OF_STAT_PROTEIN	0.450212	0.727634	-0.292201	-0.990755	424	60	KIT,CSF2,LYN,SOCS3,IL13,CLCF1,IL23A,ERBB4,VEGFA,PPP2R1A,IGF1,CSF1R
1591	GO_CELL_CYCLE_ARREST	0.459934	0.733958	-0.261738	-0.990703	418	128	MAP2K6,PRKAG2,CDC123,PRKAG1,SMAD3,CDK7,GADD45A,GAS7,HRAS,RRAGB,CGREF1,FAM5B,WNT10B,PRNP,CDKN2D,APC,RPRM,DBC1,FAM5C
4608	GO_SYNTAXIN_BINDING	0.464995	0.736658	-0.297939	-0.990406	444	54	SNAP29,SNAP25,STX7,RAB4A,RAB11A,NSF,SYT11,SYT5,NAPG,SYT17,SYT1
2358	GO_SENSORY_PERCEPTION_OF_LIGHT_STIMULUS	0.482301	0.746886	-0.252419	-0.989922	435	161	IMPG1,OPA3,RPGRIP1,TGFBI,NYX,PRPH2,RHO,VSX1,RBP3,CHRNB2,GNAT2,CRYBB3,NR2E1,GNAT1,CDH3,EYA3,SIX3,SIX6,PRR4,COL11A1,TULP2,SPATA7,CNGA1,RAX,RDH8,RGR,CRX,CRYAA,UNC119,MIP,GUCA1A,ARR3,ATP8A2,RGS16,ABCA4,CRYBB2,BBS7,GABRR2,PDE6G,ATF6,SLC24A2,PDE6D,CRYBB1,PDE6A,CACNB4,OPA1,PITPNA,GJA8,CACNA1F,CYP1B1,GLRB,CHM,RBP4,MYO5A,CACNB2,RIMS1
1965	GO_REGULATION_OF_STRIATED_MUSCLE_CONTRACTION	0.460021	0.733958	-0.281724	-0.989828	442	74	SUMO1,TNNT3,SCN5A,CAV3,ZC3H12A,MYL3,MYBPH,ATP2A1,ANK2,MYBPC3,CALM1,TNNI3K,ATP2A2,FKBP1B,NPPA,CALM3,PDE4B
1425	GO_MAMMARY_GLAND_EPITHELIUM_DEVELOPMENT	0.470219	0.739142	-0.306039	-0.989506	449	48	WNT7B,CCL11,KDM5B,WNT2,ERBB4,ETV4,BTRC,CSF1R,MAPK1
4961	GO_MOTOR_ACTIVITY	0.464174	0.736103	-0.274204	-0.988806	446	88	KIF3A,KIF2A,MYO16,MYO1B,PIN1,KIF3C,MYO5A,KIF21B
1931	GO_CELL_CELL_ADHESION	0.488943	0.751985	-0.226644	-0.988134	397	473	CD40LG,PCDHB6,MADCAM1,CD1C,LCP1,CD4,RHOH,TREML2,DOCK2,PCDHGB5,METAP1,DSCAM,CD3G,CD2,DLG5,KIT,FOXP3,CDH22,PVRL2,FZD8,CTNNB1,NLGN3,RORC,FOXN1,CDSN,FIBP,TNFRSF4,APOA4,WNT7B,CDH9,CLDN17,PCDHB12,NCK2,CLDN15,CD93,CLEC4E,KIRREL,EPCAM,IRF1,ICAM5,SMAGP,SHC1,IL23A,CD3E,IFNA21,TNFSF8,ATG5,ALCAM,ELMO2,CTNND2,FKBP1A,ITGA5,CBLN1,SEMA4A,STOML2,RAPGEF1,CDH12,LIG4,PCDHB13,CDC42,CDH11,CDH10,CLSTN2,CLSTN3,RIC8A,CTN…
2110	GO_VESICLE_DOCKING_INVOLVED_IN_EXOCYTOSIS	0.479675	0.745835	-0.351691	-0.987727	471	26	YKT6,VTI1B,UNC13B,STX1A
4555	GO_PHOSPHATE_TRANSMEMBRANE_TRANSPORTER_ACTIVITY	0.462105	0.734786	-0.383088	-0.987722	438	18	SLC35B1,SLC17A7
1127	GO_NEGATIVE_REGULATION_OF_PROTEIN_MODIFICATION_BY_SMALL_PROTEIN_CONJUGATION_OR_REMOVAL	0.467105	0.738412	-0.266269	-0.987664	425	111	PSMB7,CDC27,PSMB5,UBB,ATG5,ARRB2,UBE2C,PSMA5,HSPA1A,OGT,PSMB2,OTUB1,SOX4,PRKCG,PSMB6,PSMA1,PSME3,ISG15,PSMC3,CDK5,PSMD8,PSMD7,DNAJA1
2525	GO_AMINO_SUGAR_METABOLIC_PROCESS	0.474006	0.740706	-0.331841	-0.987653	464	34	CHST7,CHST5,OGT,ST6GAL1,GFPT1,CMAS,CHST2,LARGE
3888	GO_REGIONALIZATION	0.481743	0.746808	-0.242764	-0.987494	408	243	DLX2,GDF3,EVX1,FOXC2,SENP2,RPGRIP1L,T,AXIN1,TBR1,FOXJ1,WNT7A,HOXD10,EPB41L5,SEMA3C,LDB1,HOXA3,HOXC11,MYF6,CTNNB1,HOXC4,RARG,WNT7B,LHX3,HOXC8,FOXH1,NR2F2,NBL1,HOXB1,SCMH1,DLL3,ABI1,TCAP,GREM2,SMAD3,PROP1,PGAP1,PBX2,ACVR2A,ATP6AP2,PBX1,MAFB,TMED2,MEF2C,WNT8B,CYP26B1,EGR2,ARC,CITED2,DUSP6,PCDH8,RELN
2913	GO_POSITIVE_REGULATION_OF_GROWTH	0.498869	0.755863	-0.245209	-0.987279	440	207	CDKL5,TRIM32,RAB11A,WNT2,ERBB4,EXTL3,CELF1,MAPK14,CDC42,PPIB,CSNK2A1,PLS1,DDX3X,VEGFA,GPR21,IGF1,RPS6KA3,WNT10B,RASAL1,PIN1,PLCB1,MEF2C,C3,BDNF,PAFAH1B1,CPNE6,HOPX,SYT17,RIMS1,SYT1
4891	GO_ISOPRENOID_BINDING	0.473843	0.740706	-0.358552	-0.98643	470	23	NR2F2,CRABP1,CYP26A1,RBP4,CYP26B1
5106	GO_OXIDOREDUCTASE_ACTIVITY_ACTING_ON_PAIRED_DONORS_WITH_INCORPORATION_OR_REDUCTION_OF_MOLECULAR_OXYGEN_NAD_P_H_AS_ONE_DONOR_AND_INCORPORATION_OF_ONE_ATOM_OF_OXYGEN	0.476045	0.741967	-0.33132	-0.986103	466	34	COQ6,MICAL2,FMO1,FMO4,SQLE,CYP4F12,AKR1C1,CYP4F2,CYP1A1,CYP11B2,NOS2,CYP46A1
2219	GO_REGULATION_OF_NATURAL_KILLER_CELL_ACTIVATION	0.477413	0.743106	-0.370434	-0.985837	464	20	PGLYRP1,IL23A,RASGRP1
45	KEGG_NICOTINATE_AND_NICOTINAMIDE_METABOLISM	0.471144	0.739142	-0.385316	-0.984955	448	17	NADK,AOX1,NAMPT,NNT
1422	GO_POSITIVE_REGULATION_OF_LOCOMOTION	0.481613	0.746808	-0.230352	-0.984931	405	367	ZC3H12A,LYN,CCL2,SEMA5A,PTGS2,CCL11,EPCAM,EPB41L4B,SEMA4F,MET,IL23A,AAMP,NCKAP1L,TRIM32,RAB11A,HDAC9,ACVR1,DRD1,ITGA5,MAPK14,CLASP2,SEMA4A,F7,RHOB,EDN3,SEMA6C,LAMB1,AIF1,SEMA6B,SMAD3,VEGFA,PDCD6,IGF1,HRAS,JUN,HSPA5,CORO1A,ROCK2,APC,C17orf81,CDH13,NELF,PTP4A1,SCG2,ADRA2A,CXCL14,PAK1,CSF1R,CX3CL1,RELN,TAC1,MAPK1,PDGFRA
2100	GO_REGULATION_OF_MACROPHAGE_CHEMOTAXIS	0.466667	0.738412	-0.390022	-0.984866	447	16	CX3CL1
3071	GO_CELLULAR_RESPONSE_TO_CALCIUM_ION	0.469729	0.739142	-0.316974	-0.984535	449	41	ENDOG,ADCY1,ALOX5AP,JUN,MEF2C,CRHBP,CPNE6,FOS,SYT1
3274	GO_NEGATIVE_REGULATION_OF_ACTIN_FILAMENT_POLYMERIZATION	0.477366	0.743106	-0.324346	-0.984009	463	36	TWF2,CAPZB,PFN1,SPTB,TMOD2,SPTBN2,ARFGEF1,ADD2,PRKCD,CAPZA2
297	BIOCARTA_PAR1_PATHWAY	0.480122	0.745968	-0.33058	-0.983901	470	34	GNAI1,ARHGEF9,PLCB1,GNB1,PRKCB
1220	GO_RIBONUCLEOTIDE_CATABOLIC_PROCESS	0.473631	0.740706	-0.356728	-0.983846	466	24	PDE4C,PDE11A,ENTPD4,PDE4D,PDE1B,PDE3B,PDE7B,ITPA,HINT1,PDE2A,PDE4B
4915	GO_TRANSCRIPTIONAL_ACTIVATOR_ACTIVITY_RNA_POLYMERASE_II_CORE_PROMOTER_PROXIMAL_REGION_SEQUENCE_SPECIFIC_BINDING	0.49945	0.755863	-0.24601	-0.983824	453	189	SOX11,HNF1A,ETV6,CEBPE,JUNB,NFIB,GLI3,TFAP2A,DBP,NR2E1,BATF,DLX5,MYC,PAX5,CREB1,FOSL1,TLX1,RAX,NKX2-8,MYBL2,CRX,ELF3,FOXC2,HNRNPK,TFAP4,FOXJ1,HOXC11,CREB3L1,E2F4,CEBPG,SPI1,IRF1,NR4A1,KLF15,MEF2D,PITX3,STK16,NR4A3,ETV1,HAND2,SOX4,ETV4,NEUROD6,ATF2,EGR1,NR4A2,JUN,PBX1,MAFB,MEF2C,EGR2,NDN,FOS
1940	GO_BETA_CATENIN_DESTRUCTION_COMPLEX_DISASSEMBLY	0.471992	0.739573	-0.374012	-0.983471	454	19	AXIN1,CTNNB1,PPP1CA,CSNK1A1,APC,WNT8B
4186	GO_IMMUNOLOGICAL_SYNAPSE	0.479959	0.745945	-0.344115	-0.982774	466	29	PRKCQ,PTPRJ,RHOH,STX7,CD3E,ALCAM,STOML2,PRKAR1A,CORO1A,DUSP3
904	REACTOME_SIGNALING_BY_NOTCH	0.491192	0.753423	-0.274914	-0.982622	473	81	HDAC9,ARRB2,SEL1L,ATP2A1,HEY1,TFDP1,NEURL,JUN,CCNC,ATP2A2,TMED2,RAB6A,TBL1XR1,CNTN1
722	REACTOME_TRANSCRIPTION_COUPLED_NER_TC_NER	0.473738	0.740706	-0.3185	-0.982324	459	39	POLE,ERCC2,GTF2H1,ERCC8,POLR2G,ERCC1,POLR2D,RPA3,RFC3,CDK7,POLR2E
2111	GO_CD4_POSITIVE_ALPHA_BETA_T_CELL_ACTIVATION	0.489097	0.751997	-0.346891	-0.981861	470	28	BATF,PLA2G2D,BRAF,FOXP3,RORC,SEMA4A,STOML2
4350	GO_GOLGI_ASSOCIATED_VESICLE	0.469519	0.739142	-0.288753	-0.98164	438	62	BACE1,COPZ1,FURIN,CLTC,COPG2,AP3B2,COPA,STK16,ARF1,PI4KA,CSPG5,TMED3,TMED2,NCALD,NRGN,AP1S1
676	REACTOME_REGULATION_OF_APOPTOSIS	0.487207	0.750772	-0.303719	-0.981293	456	49	ARHGAP10,PSMF1,APPL1,CASP9,MAGED1,PSMB7,PSMB5,PSMA5,PSMB2,DCC,PSMB6,PSMA1,PSMC3,PSMD8,PSMD7
2616	GO_SEGMENTATION	0.467626	0.738412	-0.28281	-0.981172	454	68	DLL3,ABI1,TCAP,SMAD3,MAFB,TMED2,EGR2,PCDH8
4044	GO_POSITIVE_REGULATION_OF_ANION_TRANSPORT	0.470772	0.739142	-0.296269	-0.980766	450	53	SLC6A1,ATP8A2,MIF,CYP4F2,TACR2,MAP2K6,SNX4,CCK,PCP4,PINK1,MAPK9,PRKCD
2538	GO_REGULATION_OF_URINE_VOLUME	0.475104	0.7413	-0.372863	-0.980451	457	19	ADCY6,OXT,EDNRB,NPR1,INPP5K,NPPB,OPRL1
1321	GO_TRANSITION_METAL_ION_TRANSPORT	0.498446	0.755863	-0.274185	-0.980014	480	81	TRPC7,SLC39A7,ATP6AP1,CLTC,SLC30A4,SLC39A9,ATP6V1F,MCOLN1,ATP6V0C,LMTK2,ATP6V0A1,SLC39A14,ATP6V1G2,ATP6V1A,ATP6V0B,SLC30A9,SLC30A3,ATP6V1C1,ATP6V0D1,TFRC
146	KEGG_PANCREATIC_CANCER	0.460744	0.73401	-0.281805	-0.980007	445	69	MAP2K1,MAPK10,RALB,CDC42,SMAD3,BAD,VEGFA,AKT3,MAPK8,MAPK9,MAPK1
4668	GO_RHO_GTPASE_BINDING	0.479744	0.745835	-0.289007	-0.979787	449	61	DIAPH2,RAB7A,INF2,RHOH,CYFIP1,PFN1,SRGAP2,CDKL5,SRGAP3,ARFIP2,ARHGEF2,NCKAP1,TNFAIP1,FMNL1,CDC42EP3,ARHGDIB,PARD6A,ROCK2,ABI2,ITPKA
1490	GO_POSITIVE_REGULATION_OF_VIRAL_GENOME_REPLICATION	0.496901	0.755863	-0.346647	-0.978676	480	27	PPID,PPIB,DDX3X,SRPK1,PTPLAD1
3417	GO_FERTILIZATION	0.494217	0.754942	-0.270627	-0.978092	469	91	OR1D2,ZP2,CATSPERG,UBE3A,ZPBP,CCT7,ADAM30,ELSPBP1,SERPINA5,TDRKH,TRPC3,SPTBN4,OR10J1,BAX,AKAP3,MST1R,HSPA1L,KLK14,WDR48,TNP1,SPA17,CD46,T,ADCY3,HOXD10,TRPC7,OVGP1,PVRL2,AAAS,KDM5B,PRDM14,NR2F2,SMCP,CCT5,TRIM36,CCT4,CCT2,ADAM21,GLRB,PLCB1
3912	GO_LEUKOTRIENE_METABOLIC_PROCESS	0.485915	0.749859	-0.355249	-0.977343	482	23	PLA2G1B,SYK,DPEP1,CYP4A11,MAPKAPK2,FCER1A,CYP4F12,CYP4F2,GGTLC1,RNPEPL1,LTC4S,ALOX5AP
4437	GO_CELL_CORTEX	0.517435	0.769316	-0.245292	-0.977112	459	186	CTNNB1,PFN1,SPTB,RHOA,TMEM110,MYO1A,MYH10,BIN2,SPTBN2,UTRN,WASL,CAP1,GCK,ARF6,LASP1,FLOT2,ARFIP2,TPM4,DLG4,CLASP2,RALB,BSN,DSTN,SHROOM2,PCLO,RIC8B,EPB41L2,GRM7,NDFIP1,FMNL1,NOS2,PLS1,PRKCZ,AKAP12,PARD6A,CORO1A,APC,SNCA,MARCKS,NELF,LANCL2,PAFAH1B1,CRIP2,GLRX3,CAPZA2
3142	GO_POSITIVE_REGULATION_OF_CYTOKINE_PRODUCTION	0.515826	0.76816	-0.231569	-0.976895	439	311	FOXP3,MIF,CTNNB1,GLMN,XBP1,POLR3D,LTB,CSF2,CCL2,PTGS2,IL13,CEBPG,CLEC4E,IRF1,POLR1D,IL23A,ALOX15B,CD3E,C7orf68,TRIM32,TUSC2,PLCG2,IDO1,ARHGEF2,NR4A3,MYD88,MAPK14,HSPA1A,NOD1,ADORA2B,SPON2,MAPK11,SMAD3,ATF2,ADCYAP1,DDX3X,PRKCZ,HRAS,POLR2E,ATP6AP2,POLR3K,CYP1B1,MAPK9,PLCB1,C3,PDE4B,ADRA2A,CSF1R,CX3CL1,RASGRP1
336	ST_INTERLEUKIN_4_PATHWAY	0.487805	0.75097	-0.347737	-0.976624	479	26	SOS1,IARS,NR0B2,SHC1,SERPINA4,IL2RG,GRB2,AKT3
2227	GO_B_CELL_ACTIVATION	0.496711	0.755826	-0.263228	-0.976384	452	111	KIT,CD180,LYL1,GPR97,GPR183,CEBPG,CLCF1,IFNA21,BLNK,BCL6,HDAC9,ERCC1,PLCG2,LIG4,MEF2C,PRKCD,PLCL2,PRKCB
1799	GO_REGULATION_OF_CARDIAC_MUSCLE_CONTRACTION_BY_REGULATION_OF_THE_RELEASE_OF_SEQUESTERED_CALCIUM_ION	0.484785	0.749435	-0.381748	-0.975833	461	17	ANK2,CALM1,FKBP1B,CALM3
4845	GO_PROTEIN_DISULFIDE_OXIDOREDUCTASE_ACTIVITY	0.485626	0.749859	-0.366362	-0.975	472	20	STAB2,ERO1LB,GLRX5,TXN2,STAB1,PTGES2,TXN,GLRX3
2606	GO_REGULATION_OF_ALTERNATIVE_MRNA_SPLICING_VIA_SPLICEOSOME	0.500514	0.756264	-0.362653	-0.974195	486	21	THRAP3,SF3A1,MBNL2,MYOD1,RBM15B,CELF3,RBM4,RBM8A,WTAP
3129	GO_PEPTIDYL_TYROSINE_MODIFICATION	0.515625	0.768082	-0.247363	-0.974071	461	166	TYRO3,EPHA4,BCR,TPST2,EPHA5,STYK1,ABI2,PRKCD,CAMKK2,MAP2K4,CSF1R,RELN,PDGFRA
3078	GO_PURINERGIC_NUCLEOTIDE_RECEPTOR_SIGNALING_PATHWAY	0.482105	0.746808	-0.377676	-0.97377	457	18	P2RX2,P2RX5,P2RY13
4144	GO_REGULATION_OF_APOPTOTIC_SIGNALING_PATHWAY	0.527421	0.773968	-0.230733	-0.97356	451	310	NF1,TRIM32,CIDEB,UBB,SOD2,ACVR1,ARRB2,PPP1CA,ARHGEF2,HSPA1A,OPA1,HSPH1,MOAP1,BNIP3,PIH1D1,SERINC3,PRKRA,SMAD3,TFDP1,PSME3,PINK1,BAD,DDX3X,PDIA3,PPP2R1A,NR4A2,IGF1,FEM1B,PAK7,BID,YWHAH,CDKN2D,YWHAZ,MAPK8,MAPK9,DNM1L,PPP3R1,SIAH2,PRKCD,SCG2,MAPK8IP1,CX3CL1,CX3CR1
1247	GO_REGULATION_OF_INTERLEUKIN_10_PRODUCTION	0.495413	0.755286	-0.327052	-0.973401	485	34	LGALS9,CD46,CD40LG,FOXP3,IL23A,TUSC2,IDO1,PRKCZ,TNFRSF21,TRIB2
4821	GO_ALPHA_TUBULIN_BINDING	0.485477	0.749859	-0.370021	-0.972976	467	19	HSPH1,SNCA,NCALD,ARL4C
5004	GO_PDZ_DOMAIN_BINDING	0.49896	0.755863	-0.275637	-0.972968	479	76	FZD8,GRIK5,SRR,KCNJ4,NCOA2,PARK2,KIDINS220,ARHGAP29,DLG4,NSF,LIN7C,GRM7,ACVR2A,ATP2B1,APBA1,GRIA1,FZD3,DLG3,CXADR,ATP2B2
4121	GO_NEGATIVE_REGULATION_OF_RESPONSE_TO_EXTERNAL_STIMULUS	0.52755	0.773968	-0.239318	-0.972736	449	234	FABP7,TEK,ZC3H12A,CCL2,PGLYRP1,SEMA5A,SOCS3,SEMA4F,CASK,DRD1,DAK,CLASP2,NBL1,SEMA4A,HMGCR,SEMA6C,ST6GAL1,CTNNA2,AIF1,SEMA6B,SMAD3,SERPINF1,NOV,NDFIP1,CCK,PINK1,ADCYAP1,TRIB1,TYRO3,EPHA4,BCR,ABR,PTPRO,C12orf5,PRKCD,NRXN1,SERPINE2,CX3CR1,PDGFRA
3447	GO_NEGATIVE_REGULATION_OF_PROTEIN_ACETYLATION	0.482105	0.746808	-0.377266	-0.972712	457	18	FOXP3,SPI1,ATG5,KLF15,PIH1D1,CTBP1,SNCA
4058	GO_GLYCOPROTEIN_METABOLIC_PROCESS	0.543578	0.782198	-0.236398	-0.972388	473	255	HEXA,GLCE,PORCN,STT3A,FUT9,EXTL1,TET3,FUT3,IMPAD1,GALNT2,FUT8,CHST7,B4GALNT1,EXTL3,B3GNT4,B3GNT3,GAL3ST4,OGT,ST8SIA5,ST6GAL1,GNPTAB,UST,DDOST,MCFD2,CSPG5,B4GALT3,IGF1,DPM2,ALG3,MAN1A1,MGAT4B,XYLT1,ST6GALNAC5,GALNT14,GALNT1,IDS,B4GALT6,B3GAT1,B4GALT2,LARGE,B3GALNT1,TUSC3,B3GNT2
566	REACTOME_TRANS_GOLGI_NETWORK_VESICLE_BUDDING	0.498433	0.755863	-0.300731	-0.972345	476	48	ARF1,SNX2,NECAP1,RAB5C,M6PR,TFRC,HSPA8,AP1S1
2410	GO_REGULATION_OF_MAST_CELL_ACTIVATION	0.492355	0.754045	-0.322781	-0.972213	482	35	FCER1G,STXBP2,CD226,FCER1A,CD300A,LGALS9,VAMP2,PVRL2,IL13RA2,LYN,IL13,NR4A3,ADORA2B,SNX4,CNR1,C12orf4
4082	GO_RHO_PROTEIN_SIGNAL_TRANSDUCTION	0.494715	0.755164	-0.310224	-0.97173	467	43	BCL6,ARHGAP29,RHOB,CDC42EP3,ROCK2,CDH13,ARHGDIG,ADRA2A,PTPLAD1
4196	GO_CYTOPLASMIC_STRESS_GRANULE	0.492915	0.754045	-0.349093	-0.971587	486	25	PUM2,ZFP36,DDX3X,CAPRIN1,EIF4E
932	REACTOME_APC_C_CDH1_MEDIATED_DEGRADATION_OF_CDC20_AND_OTHER_APC_C_CDH1_TARGETED_PROTEINS_IN_LATE_MITOSIS_EARLY_G1	0.499478	0.755863	-0.292182	-0.971267	477	54	ANAPC10,PSMB7,CDC27,PSMB5,UBE2C,PSMA5,PSMB2,PSMB6,PSMA1,PSMC3,PSMD8,PSMD7
2459	GO_REGULATION_OF_PROTEIN_MODIFICATION_BY_SMALL_PROTEIN_CONJUGATION_OR_REMOVAL	0.540758	0.780513	-0.240038	-0.971069	470	217	ANAPC10,RCHY1,PARK2,PSMB7,CDC27,PSMB5,UBB,ATG5,ARRB2,FKBP1A,BIRC2,UBE2C,PSMA5,HSPA1A,OGT,PSMB2,OTUB1,SOX4,PRKCG,PSMB6,PSMA1,NDFIP1,BTRC,PSME3,RAB1A,PINK1,UBE2N,ISG15,EGR1,PSMC3,FEM1B,HSPA5,HSPBP1,MAPK9,CDK5,PIN1,PSMD8,PSMD7,SIAH2,DNAJA1,TOLLIP
4649	GO_ANION_CATION_SYMPORTER_ACTIVITY	0.487368	0.750772	-0.304234	-0.971001	462	46	SLC20A2,SLC23A2,SLC12A2,SLC13A4,SLC6A15,SLC1A5,SLC1A6,SLC1A1,SLC17A7
1664	GO_REGULATION_OF_HAIR_CYCLE	0.488706	0.751845	-0.364583	-0.970267	475	20	KRT17,FOXN1,GAL,WNT10B,ARNTL
3065	GO_RESPONSE_TO_DRUG	0.563946	0.793347	-0.225852	-0.970071	462	394	ATG5,LTC4S,DRD1,CAT,SLC22A1,GAD2,NME1,AACS,MAP2K6,CYP17A1,EEF2,BECN1,ADCY1,GAL,IGFBP2,BLMH,GAD1,TMEM30A,NOS2,BAD,FABP3,UBE2B,OXCT1,JUN,BCHE,VLDLR,PRNP,SRD5A1,MAPK9,APC,SNCA,PDE2A,MEF2C,GRIN2A,PPP3CB,PDE4B,CRHBP,HMGCS1,KCNK3,TFRC,HTR2A,FOS,PPM1E,DUSP6,CRH,SST
4887	GO_INTRAMOLECULAR_OXIDOREDUCTASE_ACTIVITY_TRANSPOSING_S_S_BONDS	0.494229	0.754942	-0.379458	-0.96998	470	17	PDIA3,TMX4,PDIA6
1099	GO_REGULATION_OF_PROTEIN_ACTIVATION_CASCADE	0.496432	0.755625	-0.330705	-0.969759	486	32	C2,C3AR1,C8B,CD46,C4BPB,SUSD4,C6,C3
5012	GO_G_PROTEIN_BETA_GAMMA_SUBUNIT_COMPLEX_BINDING	0.494813	0.755164	-0.368775	-0.969702	476	19	GNAZ,GNAI1,GNAL
647	REACTOME_ENOS_ACTIVATION_AND_REGULATION	0.490625	0.753225	-0.383956	-0.969548	470	16	PTS,PRKG2,WASL,CALM1,LYPLA1,CALM3
921	REACTOME_HIV_INFECTION	0.538375	0.780513	-0.245613	-0.969543	476	172	PSMF1,CD4,DOCK2,VPS37C,TAF9,HCK,ERCC2,AAAS,GTF2H1,RANBP2,NUPL2,TAF10,POLR2G,VPS37B,PSMB7,KPNA1,PSMB5,POLR2D,SEH1L,SUPT4H1,PSMA5,TCEB1P3,PSMB2,LIG4,ARF1,PSMB6,PSMA1,CDK7,BTRC,GTF2F1,PSMC3,POLR2E,SLC25A4,AP2M1,AP2B1,PSMD8,PSMD7,AP1S1
2511	GO_SYMPATHETIC_NERVOUS_SYSTEM_DEVELOPMENT	0.489733	0.752527	-0.364233	-0.969335	476	20	CTNNB1,NF1,HAND2,SOX4,FZD3
3292	GO_NEGATIVE_REGULATION_OF_T_CELL_DIFFERENTIATION	0.498988	0.755863	-0.348166	-0.969007	492	25	GLI3,KIAA0922,FOXJ1,FOXP3,IHH,IRF1,BCL6
3699	GO_POSITIVE_REGULATION_OF_LAMELLIPODIUM_ORGANIZATION	0.494813	0.755164	-0.36826	-0.968346	476	19	NCKAP1,FSCN1,ARPC2
3722	GO_POSITIVE_REGULATION_OF_MULTI_ORGANISM_PROCESS	0.507119	0.761872	-0.253573	-0.968339	462	134	POLR2D,SUPT4H1,NOD1,PPID,PUM2,PPIB,NOS2,GTF2F1,CACNA1H,BAD,DDX3X,LY86,JUN,POLR2E,SRPK1,PLCB1,PTPLAD1,VIP
372	PID_HIF2PATHWAY	0.510331	0.764164	-0.336772	-0.968128	493	30	EGLN1,EIF3E,VEGFA,PGK1,CITED2
925	REACTOME_HOST_INTERACTIONS_OF_HIV_FACTORS	0.512406	0.765893	-0.262073	-0.967945	474	106	PSMF1,CD4,DOCK2,HCK,AAAS,RANBP2,NUPL2,PSMB7,KPNA1,PSMB5,SEH1L,PSMA5,TCEB1P3,PSMB2,ARF1,PSMB6,PSMA1,BTRC,PSMC3,SLC25A4,AP2M1,AP2B1,PSMD8,PSMD7,AP1S1
4483	GO_EXTRINSIC_COMPONENT_OF_MEMBRANE	0.548643	0.786624	-0.240543	-0.967089	484	203	DLG4,STOML2,SNX4,OPA1,TOR1A,RGS6,BECN1,SNX2,EPB41L2,GNAZ,GNG7,GNG4,MGLL,KCNAB1,RGS7,CDK16,ATP2A2,PRNP,GNAI1,KCNIP1,STYK1,APC,KCNAB2,SNX3,GNB1,SERPINE2,GNG3
1824	GO_MACROAUTOPHAGY	0.542986	0.781786	-0.241264	-0.967035	479	200	COX8A,CD93,PARK2,CA7,STX12,C6orf106,C7orf68,PDK1,PDK4,UBB,ATG5,DKKL1,MAP2K1,HAPLN1,PRKAG2,BECN1,PRKAG1,CSPG5,TOMM70A,RAB1A,PINK1,P2RX5,RRAGB,VTI1B,LSM4,C12orf44,TOMM22,GABARAPL1,FGF14,KCNK3,C11orf41,GABRA5
798	REACTOME_CDT1_ASSOCIATION_WITH_THE_CDC6_ORC_ORIGIN_COMPLEX	0.49789	0.755863	-0.309938	-0.966961	471	42	PSMB7,PSMB5,PSMA5,PSMB2,PSMB6,PSMA1,PSMC3,PSMD8,PSMD7
1442	GO_LYMPHOCYTE_HOMEOSTASIS	0.498455	0.755863	-0.313346	-0.966426	483	39	PPP2R3C,FOXP3,SOS1,FOXN1,LYN,NCKAP1L,TNFRSF13B,CACNA1F,CORO1A,MEF2C,PPP3CB
2468	GO_REGULATION_OF_B_CELL_MEDIATED_IMMUNITY	0.514933	0.767693	-0.314709	-0.966069	499	38	C4BPB,FOXJ1,FOXP3,PVRL2,SUSD4,CLCF1,BCL6,NDFIP1,C3
4093	GO_CELLULAR_RESPONSE_TO_GONADOTROPIN_STIMULUS	0.495278	0.755286	-0.388173	-0.966043	471	15	CYP17A1,NELF,HMGCS1
2871	GO_POSITIVE_REGULATION_OF_LYMPHOCYTE_DIFFERENTIATION	0.491753	0.753714	-0.275719	-0.965989	476	72	GLI3,IL12RB1,INPP5D,CD27,IL1B,IL7R,LGALS9,CCL19,AP3D1,ADA,CD80,CD46,PPP2R3C,FOXP3,XBP1,IHH,IL23A,NCKAP1L,BAD,PRKCZ,EGR3,RASGRP1
3957	GO_AUTOPHAGOSOME_ORGANIZATION	0.504625	0.760212	-0.338212	-0.965917	490	29	STX12,ATG5,BECN1,RAB1A,C12orf44,GABARAPL1
2009	GO_STRIATED_MUSCLE_CONTRACTION	0.522608	0.772732	-0.267247	-0.965876	496	91	MAP2K6,ARG2,EEF2,ANK2,TCAP,MYBPC3,SCN2B,CACNA2D1,CACNB2,SCN3B,FGF12,HOMER1
4458	GO_ACTIN_BASED_CELL_PROJECTION	0.50931	0.7633	-0.252825	-0.965486	464	134	TWF2,GAP43,KPTN,CTNNB1,TEK,MYO1A,ACTA1,UTRN,PROM1,ARF6,AKAP5,APP,CDC42,OSBPL3,ABI1,GPM6A,EPHA4,ATP6V1A,FZD3,UBE2K,HOMER2,MYO1B,FSCN1,ABI2,CDK5,MYO5A,ARL4C,FGF13,CXADR
3797	GO_POSITIVE_REGULATION_OF_MULTICELLULAR_ORGANISM_GROWTH	0.50675	0.761704	-0.340864	-0.964802	487	28	CELF1,PPIB,PLS1,GPR21
911	REACTOME_METABOLISM_OF_CARBOHYDRATES	0.56106	0.793347	-0.240551	-0.964666	486	204	ALDOA,PFKFB1,PFKM,PRKACG,AAAS,PPP2R5D,AGRN,RANBP2,HEXA,GLCE,NUPL2,HPSE2,HS3ST2,SLC25A11,LCT,LYVE1,CHST7,GCK,B3GNT4,B3GNT3,CHST5,CHST1,HS2ST1,SEH1L,SLC2A5,UGP2,UST,CALM1,PPP2R1A,B4GALT3,MDH2,TPI1,PRKACB,PRPS2,PGK1,PRPS1,IDS,B4GALT6,CHST2,GOT1,B3GAT1,CALM3,B4GALT2,B3GNT2
1970	GO_STEM_CELL_DIVISION	0.506036	0.761266	-0.350623	-0.964617	502	23	ETV5,PAFAH1B1,FGF13
2254	GO_POSITIVE_REGULATION_OF_CATABOLIC_PROCESS	0.573127	0.797804	-0.228433	-0.96335	481	327	POLR2G,RCHY1,RAB3GAP2,PARK2,RNF19B,PSMB7,PIM2,CDC27,GCK,PSMB5,TRIM32,UBB,ATG5,UBE2C,ABCD2,PSMA5,NSF,ENDOG,CSNK1A1,PSMB2,NOD1,RALB,DACT1,PIP4K2C,BECN1,BNIP3,PSMB6,PSMA1,APOC2,NDFIP1,OAZ1,ZFP36,BTRC,PSME3,CSNK2A1,RAB1A,PINK1,BAD,TRIB1,IGF1,PSMC3,UBE2V2,HSPBP1,OAZ2,ARIH1,PLK2,APC,SNCA,PSMD8,PSMD7,CSNK1D,PRKCD,DDRGK1,ADRA2A,HTR2A,TRIB2,VIP
3177	GO_REGULATION_OF_RESPONSE_TO_BIOTIC_STIMULUS	0.55991	0.793347	-0.241953	-0.963169	499	185	SNRPB,AP2S1,ITCH,SERPINB10,EIF2S1,ELMO1,CPA3,BMP6,PPP2R3C,CD4,DOCK2,KLK7,HCK,MIF,PVRL2,TRAF3,CD180,ZC3H12A,COX8A,CD93,CA7,IL23A,C7orf68,PDK4,KLK5,DKKL1,DAK,BIRC2,NOD1,PUM2,ARF1,CSPG5,LY86,TRIB1,AP2M1,LSM4,AP2B1,C12orf5,FGF14,AP1S1,C11orf41,GABRA5
1167	GO_POSITIVE_REGULATION_OF_ENDOCYTOSIS	0.528836	0.77419	-0.263676	-0.963164	485	100	BICD1,HNRNPK,HAMP,MERTK,DOCK2,CAV3,MAGI2,CCL2,TSPAN1,WASL,NCKAP1L,ARRB2,PLCG2,TOR1A,CLIP3,ARF1,VEGFA,BCR,ABR,SCYL2,SNCA,CD47,C3,SYNJ1
1350	GO_EMBRYONIC_SKELETAL_SYSTEM_DEVELOPMENT	0.531892	0.776353	-0.263982	-0.963065	491	99	HOXB5,HOXB3,WNT11,GLI3,TFAP2A,ZEB1,HOXB2,PAX5,COL11A1,WNT5A,PRRX1,MKS1,DLX2,FOXC2,HYAL1,T,AXIN1,DEAF1,HOXD10,HOXA3,HOXC11,EIF4A3,CTNNB1,FUZ,HOXB1,SMAD3,ACVR2A,PBX1,MEF2C,RBP4,PDGFRA
4150	GO_POSITIVE_REGULATION_OF_LEUKOCYTE_MEDIATED_IMMUNITY	0.52183	0.7722	-0.27282	-0.963025	501	76	FOXP3,PVRL2,CCL2,IL13,STX7,CLCF1,IL23A,ADORA2B,SNX4,NOS2,PRKCZ,C3,RASGRP1
4963	GO_SOLUTE_CATION_SYMPORTER_ACTIVITY	0.525052	0.773422	-0.271632	-0.962959	502	78	SLC28A3,SLC12A3,SLC6A4,SLC6A2,SLC5A2,SLC15A3,SLC10A1,SLC1A7,SLC5A1,SLC13A2,SLC2A8,SLC5A5,SLC6A7,SLC6A1,SLC28A1,SLC38A1,SLC20A2,SLC23A2,SLC12A2,SLC2A9,SLC13A4,SLC36A1,SLC6A15,SLC1A5,SLC17A5,SLC1A6,SLC1A1,SLC17A7
4779	GO_RAS_GUANYL_NUCLEOTIDE_EXCHANGE_FACTOR_ACTIVITY	0.560316	0.793347	-0.243723	-0.962635	496	173	ARHGEF15,ARTN,KIT,SOS1,SPTB,PTPRA,CSF2,TEK,GFRA4,RAB3GAP2,SHC1,SPTBN2,FGD1,SBF1,RAB3IL1,ALS2CL,ERBB4,ARHGEF2,IL2RG,GRB2,DLG4,RAPGEF1,CAMK2A,CALM1,KALRN,BCR,ABR,ARHGEF9,RAPGEF4,GRIN2A,CALM3,RASGRP1,RASGRF1,PDGFRA
4051	GO_RESPONSE_TO_MOLECULE_OF_BACTERIAL_ORIGIN	0.566237	0.793894	-0.230482	-0.962429	482	289	HCK,NFKBIB,XBP1,REN,TNFRSF4,CD180,SRR,CYP1A1,CSF2,PRDX3,ZC3H12A,LYN,CCL2,PTGS2,SOCS3,IL13,HMGCS2,BYSL,CTSG,LTC4S,PLCG2,IDO1,PTGES,MAPK14,CITED1,CYP17A1,OGT,SPON2,NOS2,TRIB1,IGF1,RPS6KA3,JUN,TNFRSF21,BCR,VLDLR,ALPL,ABR,HNRNPA0,MAPK8,CNR1,MAPK9,SNCA,MEF2C,PDE4B,FOS,PENK,TAC1,CX3CR1,MAPK1
3734	GO_MUSCLE_CELL_DIFFERENTIATION	0.552836	0.788986	-0.240906	-0.962364	496	190	ACVR1,ATG5,SMYD3,CHRNB1,CACNB4,MAPK14,SIK1,HEY1,P2RX2,HMGCR,ANK2,TCAP,HIRA,SORBS2,CACNA1H,VEGFA,IGF1,KCNAB1,PRKAR1A,BAI3,BARX2,ATP2A2,WNT10B,NPPA,FHL2,MEF2C,CXADR,HOMER1,PDGFRA
2023	GO_HORMONE_MEDIATED_SIGNALING_PATHWAY	0.549451	0.786888	-0.249224	-0.962208	499	142	PMEPA1,NR0B1,NR2F6,ASIP,CTNNB1,RORC,REN,ADIPOR1,RARG,SSTR1,ABHD2,NR0B2,NR4A1,SSTR4,NR2F2,NR4A3,THRB,CDK7,DDX54,NR4A2,YWHAH,FHL2,CRHBP,DNAJA1,CRH,SST
2245	GO_REACTIVE_NITROGEN_SPECIES_METABOLIC_PROCESS	0.501053	0.756856	-0.373043	-0.961824	475	18	MOSC1,ARG2,NOS2,CYP1B1
1451	GO_C21_STEROID_HORMONE_METABOLIC_PROCESS	0.508114	0.762392	-0.348556	-0.961307	500	24	DHRS9,AKR1C1,STARD5,CYP11B2,CYP17A1,CACNA1H,SRD5A1
1231	GO_NITRIC_OXIDE_METABOLIC_PROCESS	0.502623	0.75812	-0.386056	-0.960773	478	15	ARG2,NOS2,CYP1B1
2305	GO_RESPONSE_TO_GROWTH_HORMONE	0.512847	0.766154	-0.336404	-0.960753	498	29	LYN,HMGCS2,F7,SRD5A1,MAPK1
1213	GO_CELLULAR_RESPONSE_TO_INTERLEUKIN_1	0.528067	0.773968	-0.272045	-0.960286	507	76	CCL25,CCL19,PPP4C,CCL20,ADAMTS12,HYAL1,YY2,PTGER3,CCL15,CCL24,CCL13,CCL14,ZC3H12A,CCL2,CCL11,BYSL,OTUB1,EGR1,VLDLR,MAPK9,PLCB1,CX3CL1
1124	GO_ACTIN_FILAMENT_BUNDLE_ORGANIZATION	0.524202	0.773036	-0.312762	-0.960092	508	38	CDC42,SHROOM2,HSP90B1,AIF1,TNFAIP1,PHACTR1,ADD2,MYO1B,FSCN1
3470	GO_THIOESTER_BIOSYNTHETIC_PROCESS	0.524202	0.773036	-0.312596	-0.959581	508	38	ELOVL6,ACSL6,PTPLB,PPT2,AGK,PDHX,ACOT8,PDHB,DLD,ACOT7,DLAT,BRP44
30	KEGG_GLYCOSAMINOGLYCAN_BIOSYNTHESIS_CHONDROITIN_SULFATE	0.50787	0.762392	-0.375365	-0.959518	483	17	CHST7,UST,XYLT1,B3GAT1
2633	GO_FATTY_ACID_BIOSYNTHETIC_PROCESS	0.536864	0.780513	-0.265829	-0.959308	516	89	ELOVL6,MIF,XBP1,PTGS2,GGTLC1,RNPEPL1,MECR,PTPLB,ALOX15B,LTC4S,PTGES,ELOVL4,DECR2,PRKAG2,PTGES2,PRKAG1,SC5DL,MCAT,ALOX5AP,NDUFAB1,MGLL,ACOT7,MYO5A,PTPLAD1
3874	GO_POSITIVE_REGULATION_OF_MYELOID_LEUKOCYTE_MEDIATED_IMMUNITY	0.511018	0.764528	-0.374908	-0.958348	486	17	IL13,ADORA2B,SNX4,C3
4680	GO_ATPASE_REGULATOR_ACTIVITY	0.521694	0.7722	-0.339124	-0.957435	504	27	GRPEL1,DNAJB1,PFN1,BAG1,RAB4A,HSPH1,DNAJC24,MYBPC3
1543	GO_NEGATIVE_REGULATION_OF_CELL_CELL_ADHESION	0.541758	0.780876	-0.258867	-0.957312	492	109	C1QTNF1,CXCL12,SPN,CASP3,GLI3,BMP2,KIAA0922,CD300A,TRPV4,CCL25,LGALS9,PLA2G2D,ITCH,PTGER3,FOXJ1,EPB41L5,FOXP3,GLMN,IHH,EPCAM,IRF1,BCL6,IDO1,NDFIP1,PRKAR1A,TNFRSF21,PRNP,DUSP3,PRKCD,SERPINE2
4461	GO_COATED_VESICLE	0.575083	0.798941	-0.239512	-0.956796	516	190	APP,CLINT1,EPN2,ARF1,GAD1,SCAMP1,EPS15,MCFD2,NECAP1,TMED3,GRIA1,AP2M1,VTI1B,AP2B1,SCYL2,TMED2,SNX3,NCALD,SLC17A7,CPNE6,HSPA8,NRGN,AP1S1,SYT1
1202	GO_RESPONSE_TO_ESTRADIOL	0.541758	0.780876	-0.249644	-0.956618	492	137	PDGFA,TACR3,SLC6A4,GRN,CASP3,SOCS2,OXT,IL1B,CYP1A2,PTEN,ALDH1A2,MBD1,MBD3,WNT5A,DUSP1,NTS,MYOD1,PTGER3,H2AFZ,WNT7A,CD4,PTN,CDK2,SLC6A1,CASP9,CTNNB1,RUVBL2,SSTR1,PTGS2,SOCS3,IHH,OPRL1,NR2F2,DRD1,CAT,RAMP3,ENDOG,EEF2,IGFBP2,BAD,IGF1,HTR5A,BID,SRD5A1,C3,WNT8B,CRHBP,NPY1R,PENK
3092	GO_HAIR_CELL_DIFFERENTIATION	0.52376	0.773036	-0.338831	-0.956609	506	27	PAFAH1B1,ATP2B2
5043	GO_SYMPORTER_ACTIVITY	0.539717	0.780513	-0.261854	-0.956507	495	100	SLC12A3,SLC6A4,SLC6A2,SLC5A2,SLC15A3,SLC12A8,SLC16A3,SLC10A1,SLC1A7,SLC5A1,SLC25A3,SLC13A2,SLC2A8,SLC16A8,SLC5A5,SLC6A7,SLC6A1,SLC28A1,SLC38A1,SLC20A2,SLC24A2,SLC23A2,SLC12A2,SLC16A2,SLC2A9,SLC13A4,SLC36A1,SLC6A15,SLC1A5,SLC17A5,SLC1A6,SLC25A22,SLC24A3,SLC1A1,SLC17A7
2977	GO_ACIDIC_AMINO_ACID_TRANSPORT	0.50308	0.758366	-0.358554	-0.95422	489	20	PRAF2,SLC1A6,SLC25A22,SLC1A1,SLC17A7
2648	GO_REGULATION_OF_LYMPHOCYTE_MEDIATED_IMMUNITY	0.545165	0.783327	-0.262263	-0.953688	512	96	FCER1A,VAV1,IL12RB1,WAS,IL1B,IL7R,LGALS9,C4BPB,FOXJ1,CLC,FOXP3,PVRL2,SUSD4,STX7,CLCF1,IL23A,BCL6,ARRB2,NDFIP1,PRKCZ,C3,PPP3CB,RASGRP1
3266	GO_REGULATION_OF_GLUTAMATE_SECRETION	0.514166	0.767298	-0.383081	-0.953369	489	15	TRH,IL1B,GABBR1,NPY5R,HRH3,GRM7,CCK,SNCA
2950	GO_CYCLIC_NUCLEOTIDE_BIOSYNTHETIC_PROCESS	0.523124	0.772809	-0.333777	-0.95325	508	29	AMPD2,RAMP2,ADCY6,GUCY1A2,ADCY10,HTR2C,NPR1,ADCY3,NPPB,GUCY1A3,ADCY1,ADCY7,ADCY2,NPPA,GUCY1B3
2104	GO_CELLULAR_RESPONSE_TO_RETINOIC_ACID	0.528421	0.773968	-0.281813	-0.95313	501	59	TWF2,ZNF35,RARG,WNT7B,LYN,CCL2,LTK,WNT2,OGT,SERPINF1,FAM5B,WNT10B,DBC1,WNT8B,FAM5C,CYP26B1
4415	GO_AUTOPHAGOSOME_MEMBRANE	0.515215	0.767693	-0.372782	-0.952914	490	17	ENTPD4,TM9SF1,RAB7A,SNAP29,GABARAPL1
2060	GO_POSITIVE_REGULATION_OF_VASOCONSTRICTION	0.516888	0.769076	-0.322349	-0.952795	504	33	PTGER3,DBH,ADRA1D,PTGS2,SHC1,AVPR1B,HRH2,ADRA2C,NPY1R,HTR2A
4662	GO_WNT_PROTEIN_BINDING	0.531504	0.776353	-0.339181	-0.952595	522	26	FZD8,PORCN,WIF1,FRZB,FZD3,PTPRO
67	KEGG_HOMOLOGOUS_RECOMBINATION	0.524341	0.773036	-0.345368	-0.952514	516	24	POLD4,BLM,TOP3A,XRCC3,POLD1,RAD54L,TOP3B,RPA3,RAD51C
267	BIOCARTA_STEM_PATHWAY	0.516264	0.768591	-0.382627	-0.952241	491	15	IL6,IL9,EPO,CSF3,IL5,IL2,IL3,CD4,CSF2
3465	GO_POSITIVE_REGULATION_OF_NUCLEAR_DIVISION	0.533193	0.777028	-0.286049	-0.952235	505	55	UBE2C,EDN3,BECN1,RAB1A,UBE2B,IGF1,PLCB1
5095	GO_RNA_POLYMERASE_ACTIVITY	0.517912	0.769316	-0.322116	-0.952108	505	33	MED21,TWISTNB,POLR3D,POLR2G,POLR1D,POLR2D,POLR2E,POLR3K
1311	GO_NADP_METABOLIC_PROCESS	0.523139	0.772809	-0.346049	-0.952034	519	23	ME1,RPE,PGD,FMO1,NADK,CYB5R4,TP53I3,GCK,TPI1,NNT,KCNAB2
3181	GO_PEPTIDYL_PROLINE_MODIFICATION	0.528321	0.773968	-0.308574	-0.951709	512	39	EGLN1,FKBP1A,TTC9,PPID,PPIB,FKBP1B,PIN1,FKBP11
5131	GO_CALCIUM_DEPENDENT_PHOSPHOLIPID_BINDING	0.533537	0.777028	-0.338606	-0.950979	524	26	PCLO,SYT11,SYT5,SYT17,SYT1
505	PID_P53_REGULATION_PATHWAY	0.522965	0.772809	-0.287167	-0.950636	500	53	CDK2,CSNK1G2,DYRK2,RCHY1,CSNK1G3,MAPK14,CSNK1A1,PRMT5,MAPK8,MAPK9,PIN1,CSNK1D,PRKCD
3581	GO_REGULATION_OF_CARDIAC_MUSCLE_CONTRACTION	0.540107	0.780513	-0.279543	-0.950332	504	62	ANK2,CALM1,TNNI3K,ATP2A2,FKBP1B,NPPA,CALM3,PDE4B
81	KEGG_LYSOSOME	0.553122	0.788986	-0.257466	-0.950091	504	108	CLTC,HEXA,AP3B2,AP3M2,ARSA,AP4S1,CTSG,PPT2,MCOLN1,ATP6V0C,GNPTAB,SLC17A5,LGMN,ATP6V0A1,ACP2,CTSB,ATP6V0B,M6PR,LAPTM5,IDS,SCARB2,ATP6V0D1,AP1S1
2046	GO_RESPONSE_TO_TESTOSTERONE	0.533951	0.777028	-0.313157	-0.950061	518	36	HMGCS2,NME1,AACS,BAD,SRD5A1,ROCK2
2668	GO_POSITIVE_REGULATION_OF_EPIDERMIS_DEVELOPMENT	0.53719	0.780513	-0.336014	-0.948655	519	27	KRT17,FOXN1,ALOX15B,GAL,WNT10B
3710	GO_CAMERA_TYPE_EYE_MORPHOGENESIS	0.563731	0.793347	-0.265337	-0.948388	543	81	GNAT2,BAX,GLI3,TFAP2A,ZEB1,FRS2,SIX3,SDK2,COL8A2,ODZ3,TSKU,WNT5A,EPHB2,FOXE3,STRA6,PTN,ATP8A2,DSCAM,CTNNB1,PROM1,NF1,WNT2,PITX3,SHROOM2,FOXF2,VEGFA,THY1,RBP4,CALB1
1447	GO_DENDRITIC_SPINE_DEVELOPMENT	0.52361	0.773036	-0.371006	-0.948375	498	17	PTEN,EPHB2,PAK4,WNT7A,NCK2,SRGAP2,CTNND2,DLG4,EPHB3
4937	GO_UBIQUITIN_LIKE_PROTEIN_LIGASE_ACTIVITY	0.562363	0.793347	-0.247766	-0.948371	513	135	CUL2,PDZRN3,ANAPC10,MGRN1,C18orf25,RNF44,PARK2,RNF19B,CDC34,UBE2A,UBE2NL,PJA1,TRIM32,UBE2C,UBE2W,CDC42,FBXW11,UBE2Z,UBE2G1,BTRC,UBE2N,UBE2M,NEURL,UBE2B,UBE2H,UBE2V2,UBE2K,CCNC,ARIH1,SIAH2
345	PID_SMAD2_3NUCLEAR_PATHWAY	0.548958	0.786642	-0.268723	-0.947373	526	75	CTBP1,SMAD3,TFDP1,ATF2,FOXG1,JUN,MEF2C,HSPA8,FOS
3931	GO_DOPAMINE_RECEPTOR_SIGNALING_PATHWAY	0.529412	0.774412	-0.343385	-0.947046	521	24	GPR52,ARRB2,DRD1,GPR21,GNAL,GNB1
4247	GO_CELL_PROJECTION_MEMBRANE	0.626883	0.82168	-0.232731	-0.947028	540	236	KIRREL,PDE6G,CNTNAP2,PIP5K1A,UTRN,CASK,PROM1,CDKL5,ARF6,PDE6A,DRD1,AKAP5,ARHGEF2,NME1,ITGA5,CLASP2,SHANK2,SPRY2,NCKAP1,AIF1,EPS15,SPRY4,CA4,ATP2B1,GRIA1,PIP5K1C,GABARAPL1,FSCN1,KCNK1,APC,ARPC2,GNB1,KIFAP3,GABRG2,PAK1,DDN,HPCA
2258	GO_ANTIGEN_PROCESSING_AND_PRESENTATION	0.605145	0.810135	-0.238631	-0.946625	540	180	PSMB7,SPTBN2,HLA-DMB,RAB33A,RAB4A,PSMB5,ATG5,PSMA5,PSMB2,DCTN3,DCTN5,ARF1,LGMN,PSMB6,PSMA1,PSME3,PDIA3,PSMC3,KIF3A,AP2M1,KIF2A,AP2B1,RAB6A,PSMD8,PSMD7,KIF3C,KIFAP3,AP1S1,RFTN1
3370	GO_REGULATION_OF_EMBRYONIC_DEVELOPMENT	0.563617	0.793347	-0.26365	-0.946596	535	87	IGF1,FZD3,COL5A2,PRKACB,PLCB1,PAFAH1B1,DUSP6
3725	GO_REGULATION_OF_BINDING	0.637631	0.827782	-0.23136	-0.946087	548	247	ARRB2,PPP1CA,FKBP1A,NME1,SLN,HEY1,APP,CSNK1A1,LRPAP1,RALB,DACT1,CDC42,HAND2,CALM1,GREM2,SMAD3,BTBD1,EPHA4,IGF1,JUN,HSPA5,CRMP1,CAMK1,PRMT8,ADD2,PLK2,MAPK8,CDK5,PIN1,MEF2C,TXN,CALM3,PRKCD,PLCL2,HOPX
1506	GO_VASCULAR_ENDOTHELIAL_GROWTH_FACTOR_RECEPTOR_SIGNALING_PATHWAY	0.554979	0.789694	-0.273433	-0.94602	534	67	CYFIP1,XBP1,RHOA,CCL2,NCK2,NCKAP1L,ELMO2,MAPK14,CDC42,ABI1,NCKAP1,CRK,MAPK11,VEGFA,PDCD6,ROCK2,ACTB
3282	GO_REGULATION_OF_MULTI_ORGANISM_PROCESS	0.664277	0.840607	-0.220705	-0.945948	555	379	ADA,SNRPB,MID2,AP2S1,INPP5K,ITCH,CIB1,SERPINB10,EIF2S1,ELMO1,CPA3,TFAP4,RAB7A,PPIH,BMP6,PPP2R3C,CD4,DOCK2,IRF8,TRIM25,RNASEL,KLK7,HCK,OVGP1,MIF,PVRL2,PFN1,DERL1,TRAF3,CD180,TRIM27,ZC3H12A,COX8A,POLR2G,CD93,VPS37B,PARK2,CA7,IL23A,CTSG,C7orf68,TRIM32,PDK4,KLK5,DKKL1,DAK,BIRC2,POLR2D,SUPT4H1,NOD1,PPID,PUM2,ARF1,PPIB,CSPG5,NOS2,GTF2F1,CACNA1H,ARHGDIB,BAD,DDX3X,ISG15,PRDX4,PPP2R1A,LY86,TRIB1,IGF1,JUN,…
2867	GO_REGULATION_OF_PLASMA_MEMBRANE_ORGANIZATION	0.540848	0.780513	-0.273922	-0.945363	522	65	CLTC,LZTFL1,STX7,WASL,ARF6,RAMP3,PRKCI,CLIP3,PLS1,AP2M1,VTI1B,LYPLA1,PRKCD,NRXN1,PID1
3838	GO_SNRNA_METABOLIC_PROCESS	0.541237	0.780561	-0.269829	-0.945354	524	72	TUT1,POLR2G,SNAPC5,SNAPC2,POLR2D,SNAPC3,EXOSC5,CDK7,GTF2F1,POLR2E,ELL2,RPRD1A
4064	GO_NEGATIVE_REGULATION_OF_CATABOLIC_PROCESS	0.60419	0.810021	-0.239918	-0.94528	547	165	BSCL2,PRKCG,SMAD3,NOS2,CSNK2A1,PINK1,PTPN3,CNR1,APC,SNCA,PIN1,SNX3,GRIN2A,C12orf5,AZIN1,NELL1,ADRA2A,SERPINE2
423	PID_CXCR4_PATHWAY	0.573081	0.797804	-0.261425	-0.944834	544	91	CD4,ARR3,CD3G,HCK,RHOA,LYN,CD3E,PLCB3,ARRB2,ITGA5,RALB,RHOB,CDC42,CRK,ITGA9,GNAZ,BAD,PRKCZ,MAPKAP1,GNAI1,PLCB1,GNB1,PAK1
1163	GO_B_CELL_HOMEOSTASIS	0.527083	0.773968	-0.374088	-0.944631	505	16	PPP2R3C,FOXP3,SOS1,LYN,NCKAP1L,TNFRSF13B,MEF2C
3568	GO_REGULATION_OF_IMMUNE_EFFECTOR_PROCESS	0.654262	0.837137	-0.22247	-0.944611	544	348	KLK7,FOXP3,HCK,MIF,PVRL2,SUSD4,XBP1,TNFRSF4,TRAF3,IL13RA2,ZC3H12A,LYN,CCL2,PGLYRP1,COX8A,IL13,CD93,STX7,CLCF1,CA7,IL23A,HLA-DMB,C7orf68,C6,BCL6,PDK4,KLK5,ATG5,ARRB2,DKKL1,DAK,BIRC2,NR4A3,ADORA2B,SNX4,SPON2,PUM2,ARF1,CSPG5,NDFIP1,NOS2,PRKCZ,AP2M1,BCR,LSM4,ABR,AP2B1,C12orf4,C3,RBP4,PPP3CB,FGF14,AP1S1,C11orf41,RASGRP1,GABRA5
3665	GO_REGULATION_OF_CELLULAR_RESPONSE_TO_INSULIN_STIMULUS	0.551724	0.788605	-0.292077	-0.944365	527	48	PRKCZ,GPR21,MARCKS,PRKCD,PID1,PRKCB
4632	GO_TRANSCRIPTION_FACTOR_ACTIVITY_DIRECT_LIGAND_REGULATED_SEQUENCE_SPECIFIC_DNA_BINDING	0.541053	0.780513	-0.295882	-0.944345	513	46	RARB,PTGER3,NR0B1,NR2F6,RORC,RARG,NR4A1,NR2F2,NR4A3,THRB,NR4A2
4888	GO_RHO_GUANYL_NUCLEOTIDE_EXCHANGE_FACTOR_ACTIVITY	0.539916	0.780513	-0.294443	-0.944084	513	47	FGD1,ALS2CL,ARHGEF2,KALRN,BCR,ABR,ARHGEF9,RASGRF1
2139	GO_NEGATIVE_REGULATION_OF_MEIOTIC_CELL_CYCLE	0.526758	0.773968	-0.379188	-0.943681	501	15	PRKAR1A,PRKACB
2143	GO_CELLULAR_RESPONSE_TO_GROWTH_HORMONE_STIMULUS	0.523614	0.773036	-0.354579	-0.943644	509	20	MAPK1
5066	GO_TBP_CLASS_PROTEIN_BINDING	0.532004	0.776353	-0.369109	-0.943527	506	17	DR1,CAND1,PSMC3
823	REACTOME_REGULATION_OF_MITOTIC_CELL_CYCLE	0.562241	0.793347	-0.272693	-0.943461	541	67	PSMF1,CDK2,CCNA1,ANAPC10,PSMB7,CDC27,PSMB5,UBE2C,PSMA5,PSMB2,PSMB6,PSMA1,BTRC,PSMC3,PSMD8,PSMD7
681	REACTOME_RNA_POL_III_TRANSCRIPTION	0.549587	0.786888	-0.328169	-0.943396	531	30	POLR3D,POLR1D,SNAPC5,SNAPC2,BRF2,SNAPC3,POLR2E,POLR3K
4612	GO_COMPLEMENT_BINDING	0.532004	0.776353	-0.36903	-0.943324	506	17	C8G,CR2,C1QBP,C5AR1,CALR,C8A,C3AR1,APCS,CD46,CD93
2315	GO_TRANSCRIPTION_ELONGATION_FROM_RNA_POLYMERASE_II_PROMOTER	0.540206	0.780513	-0.269701	-0.943034	523	71	TAF4B,TAF9B,ENY2,TAF9,ELP3,ERCC2,GTF2H1,TAF10,POLR2G,RTF1,POLR2D,SUPT4H1,THOC7,CDK7,GTF2F1,POLR2E,ELL2
1586	GO_GANGLIOSIDE_METABOLIC_PROCESS	0.525934	0.773968	-0.3586	-0.942945	506	19	ST8SIA2,ST6GALNAC4,NEU3,NEU2,ST6GALNAC2,GM2A,ST8SIA4,ST8SIA3,B4GALNT1,ST6GALNAC5
3310	GO_MYELOID_CELL_ACTIVATION_INVOLVED_IN_IMMUNE_RESPONSE	0.538226	0.780513	-0.316779	-0.942825	527	34	RASGRP1,CX3CR1
2395	GO_NEGATIVE_REGULATION_OF_ESTABLISHMENT_OF_PROTEIN_LOCALIZATION	0.615558	0.814695	-0.238646	-0.94258	545	173	OGT,HSPH1,HMGCR,FBXW11,SOX4,NOV,NDFIP1,TNFRSF21,LYPLA1,FKBP1B,CDK5,PDE2A,SNX3,TXN,ADRA2A,PID1,PKIG,G3BP2,CX3CL1
4971	GO_GROWTH_FACTOR_RECEPTOR_BINDING	0.57033	0.796565	-0.254874	-0.942546	518	109	ERBB4,GRB2,ITGA5,APP,SNX4,SNX2,VEGFA,FLRT1,FGF14,TOLLIP,FGF12,PDGFRA
2287	GO_POSITIVE_REGULATION_OF_CELL_GROWTH	0.575758	0.798941	-0.249502	-0.942343	531	125	CSNK2A1,DDX3X,VEGFA,IGF1,RPS6KA3,RASAL1,PIN1,BDNF,PAFAH1B1,CPNE6,SYT17,RIMS1,SYT1
3738	GO_POSITIVE_REGULATION_OF_EMBRYONIC_DEVELOPMENT	0.539474	0.780513	-0.338232	-0.94136	532	25	WNT2,CLASP2,IGF1,PLCB1,PAFAH1B1
2695	GO_NEGATIVE_REGULATION_OF_SECRETION	0.617381	0.815645	-0.238451	-0.941272	546	172	ADRA2C,TNFRSF21,BCR,SYT11,ABR,FKBP1B,CNR1,SNCA,CRHBP,ADRA2A,NPY1R,CX3CL1,CRH
3272	GO_MEIOTIC_CELL_CYCLE_PROCESS	0.593275	0.805649	-0.256999	-0.940872	546	101	RAD51C,CKS2,PPP2R1A,UBE2B,KLHDC3,PRKAR1A,CYP26B1,TUBGCP4
565	REACTOME_METABOLISM_OF_VITAMINS_AND_COFACTORS	0.538055	0.780513	-0.300262	-0.940525	508	43	PANK2,NADK,PPCS,SLC23A2,PANK3,THTPA,NAMPT,AASDHPPT,GPHN,RFK
1575	GO_REGULATION_OF_INTRACELLULAR_STEROID_HORMONE_RECEPTOR_SIGNALING_PATHWAY	0.569312	0.795927	-0.286193	-0.940108	537	52	BUD31,ARNTL,PPP5C,DDRGK1,PAK1
367	PID_TCR_PATHWAY	0.558947	0.793025	-0.277821	-0.939626	530	59	PTPN11,SH3BP2,CD3D,VAV1,CBL,WAS,INPP5D,PRKCE,PTEN,CD80,PRKCQ,CD4,CD3G,SOS1,SHC1,CD3E,NRAS,MAP4K1,GRB2,CDC42,HRAS,PRKCB,RASGRP1
3900	GO_REGULATION_OF_VASCULAR_PERMEABILITY	0.548287	0.786334	-0.331925	-0.9395	527	28	RAMP2,PTP4A3,CTNNBIP1,TRPV4,NPR1,PTPRJ,NPPB,TEK,TACR2,VEGFA,BCR,ABR,PDE2A
770	REACTOME_ELONGATION_ARREST_AND_RECOVERY	0.557851	0.79213	-0.326476	-0.93853	539	30	POLR2G,POLR2D,SUPT4H1,TCEB1P3,GTF2F1,POLR2E
2307	GO_RESPONSE_TO_OXYGEN_LEVELS	0.666276	0.841338	-0.225083	-0.938492	568	283	CYP1A1,CUL2,TEK,CCL2,LCT,PTGS2,SOCS3,KCNK2,CYB5R4,SHC1,NF1,PDK1,POLB,UBB,DRD1,EGLN1,CAT,BIRC2,P2RX2,ENDOG,BECN1,HSP90B1,SLC29A1,BNIP3,SMAD3,NOS2,PINK1,BAD,UBE2D2,VEGFA,KCND2,EIF4EBP1,EGR1,AHCY,NR4A2,IGF1,HMOX2,UBE2D3,VLDLR,NPPA,GNB1,C12orf5,KCNK3,TFRC,PRKCB,CITED2,PAK1,PENK,CX3CL1
2123	GO_LEUKOCYTE_PROLIFERATION	0.566978	0.794169	-0.267108	-0.938474	545	74	FKBP1B,MEF2C,PPP3CB,PRKCD,PLCL2
2501	GO_MYOFIBRIL_ASSEMBLY	0.552223	0.788694	-0.302531	-0.938451	533	40	WDR1,MYH10,ACTA1,TMOD2,TCAP,PRKAR1A,PDGFRA
2954	GO_RESPONSE_TO_VITAMIN_D	0.540265	0.780513	-0.31998	-0.938311	529	32	ATP2B1,ALPL,CDKN2D,PENK
2834	GO_REGULATION_OF_PROTEIN_MATURATION	0.571872	0.797273	-0.271767	-0.937927	552	65	C2,CPB2,C3AR1,CHAC1,C8B,BIRC5,CD46,C9orf46,C4BPB,SUSD4,C6,BIRC2,PRKACB,C3,SERPINE2
4979	GO_GLYCOPROTEIN_BINDING	0.586889	0.801828	-0.259391	-0.937742	563	90	DNAJA2,CLASP2,ITGAM,F7,CTSB,HSPA5,VLDLR,CSNK1D,STX1A,TFRC,CNTN1,MAP2
3375	GO_ISOPRENOID_BIOSYNTHETIC_PROCESS	0.542652	0.781727	-0.349066	-0.937696	527	21	CYP1A1,MVD,HMGCS2,IDI1,COQ2,HMGCR,HMGCS1
1950	GO_POSITIVE_REGULATION_OF_RESPONSE_TO_EXTERNAL_STIMULUS	0.659328	0.837832	-0.227774	-0.937555	568	261	PTGER3,BRAF,CCL15,CCL24,BMP6,CCL13,NPY5R,CXCL9,F2,DSCAM,ARTN,KLK7,MIF,CCL14,CD180,CCL2,SEMA5A,PTGS2,CCL11,RAB3GAP2,MET,IL23A,NCKAP1L,KLK5,ATG5,IDO1,NOD1,RALB,F7,ADORA2B,SNX4,EDN3,PIP4K2C,PUM2,BECN1,BNIP3,AIF1,SMAD3,PINK1,VEGFA,LY86,FKBP1B,CNR1,CD47,PDE2A,C3,CDH13,NPY,SCG2,CXCL14,CX3CL1,TAC1
1433	GO_POSITIVE_REGULATION_OF_LYMPHOCYTE_MIGRATION	0.539007	0.780513	-0.34342	-0.937002	531	22	AIF1,CXCL14
3963	GO_RESPONSE_TO_STARVATION	0.600887	0.808965	-0.249679	-0.936415	541	123	ATF3,XBP1,GAS2L1,SSTR1,ZC3H12A,LCT,SREBF2,HMGCS2,GCK,PDK4,ATG5,SEH1L,AACS,RALB,BECN1,ZFP36,ADCYAP1,OXCT1,JUN,RRAGB,HSPA5,VLDLR,GABARAPL1,SRD5A1,ULK2,KLF10,HSPA8
3353	GO_REGULATION_OF_ACTIN_FILAMENT_DEPOLYMERIZATION	0.555556	0.789739	-0.308653	-0.936398	539	36	TWF2,CAPZB,SPTB,WDR1,SEMA5A,TMOD2,SPTBN2,DSTN,ADD2,CAPZA2
761	REACTOME_UNFOLDED_PROTEIN_RESPONSE	0.571281	0.797273	-0.268998	-0.935469	552	69	EIF2S1,GSK3A,C19orf10,GOSR2,ATF3,XBP1,CCL2,SRPRB,SHC1,ATF6,EXTL3,HSP90B1,EXOSC5,KLHDC3,HSPA5,TATDN2,PDIA6,ATP6V0D1
3307	GO_NEGATIVE_REGULATION_OF_LIPID_CATABOLIC_PROCESS	0.529474	0.774412	-0.362596	-0.934888	502	18	PDE3B,BSCL2,CNR1,ADRA2A
2545	GO_REGULATION_OF_NEURON_MIGRATION	0.547284	0.785332	-0.33972	-0.934622	543	23	NELF,RELN
3587	GO_REGULATION_OF_INTERLEUKIN_2_PRODUCTION	0.544304	0.782361	-0.299371	-0.933993	515	42	IL1B,CD80,PRKCQ,PDE4D,SPTBN1,CD4,FOXP3,GLMN,TRIM27,CD3E,PRNP,PDE4B
3233	GO_REGULATION_OF_CELLULAR_PROTEIN_CATABOLIC_PROCESS	0.6693	0.844064	-0.230402	-0.933989	592	221	TAF9,FURIN,GLMN,XBP1,CAV3,BBS7,UCHL5,ANAPC10,RCHY1,PARK2,RNF19B,PSMB7,CDC27,ZNF207,PSMB5,UBB,UBE2C,PSMA5,CSNK1A1,PSMB2,DACT1,RAD23B,PRKCG,PSMB6,PSMA1,BTRC,PSME3,CSNK2A1,RAB1A,PINK1,TRIB1,PSMC3,UBE2V2,HSPBP1,UBE2K,ARIH1,WNT10B,PLK2,APC,PSMD8,PSMD7,CSNK1D,DDRGK1,NELL1,TRIB2
3896	GO_REGULATION_OF_JUN_KINASE_ACTIVITY	0.577479	0.799305	-0.2681	-0.932345	558	69	DNAJA1,MAPK8IP1,PTPLAD1,PAK1
1519	GO_NEGATIVE_REGULATION_OF_NEUROLOGICAL_SYSTEM_PROCESS	0.542497	0.781723	-0.374459	-0.931912	516	15	NOV,TNFRSF21
2024	GO_NEGATIVE_REGULATION_OF_PROTEIN_BINDING	0.578512	0.799305	-0.267905	-0.931668	559	69	PTPRF,ARRB2,PPP1CA,LRPAP1,RALB,DACT1,HSPA5,CRMP1,CAMK1,MAPK8,PIN1,PRKCD
2659	GO_INFLAMMATORY_RESPONSE	0.72695	0.878363	-0.216774	-0.931252	614	384	BLNK,ABCF1,POLB,BCL6,HDAC9,TUSC2,STAB1,ACVR1,IDO1,PTGES,AOX1,MYD88,CHST1,SEH1L,NOD1,PNMA1,GAL,AIF1,PRKCZ,LY86,AHCY,MGLL,TNFRSF21,HNRNPA0,CHST2,C3,CAMK4,SCG2,CRHBP,ADRA2A,CYP26B1,TFRC,FOS,TOLLIP,CSF1R,CX3CL1,TAC1,RASGRP1,CRH
718	REACTOME_CYCLIN_E_ASSOCIATED_EVENTS_DURING_G1_S_TRANSITION_	0.570386	0.796565	-0.277138	-0.93114	546	57	PSMF1,CDK2,CCNA1,PKMYT1,PSMB7,PSMB5,PSMA5,PSMB2,PSMB6,PSMA1,CDK7,PSMC3,PSMD8,PSMD7
2425	GO_CELLULAR_RESPONSE_TO_CAMP	0.560299	0.793347	-0.293964	-0.930988	524	45	APP,RAPGEF1,AQP9,WNT10B,SRD5A1,CRHBP,PENK
1229	GO_HEART_TRABECULA_MORPHOGENESIS	0.553753	0.789568	-0.337287	-0.930226	545	24	SOS1,CAV3,TEK,FOXH1,EGLN1,FKBP1A,HEY1,FHL2,RBP4
3204	GO_POSITIVE_REGULATION_OF_CYTOKINE_BIOSYNTHETIC_PROCESS	0.589172	0.803143	-0.285287	-0.929814	554	50	CCR2,TICAM1,IL9,LBP,CD86,SYK,IL21,IL1A,TNF,TLR6,MAPKAPK2,THBS1,TLR8,SPN,FCER1A,IL1B,WNT5A,CCL20,CD80,PRKCQ,CD4,GLMN,LTB,CEBPG,IRF1,CD3E
2298	GO_REGULATION_OF_EXCRETION	0.559709	0.793347	-0.328503	-0.929813	538	28	TAC1
3491	GO_RESPONSE_TO_ANTIBIOTIC	0.554852	0.789694	-0.297846	-0.929236	525	42	CYP1A1,CCL2,CYB5R4,UROS,CYP17A1,ENDOG,SCN3A,HSPA5,ALPL,MEF2C
4802	GO_GUANYL_NUCLEOTIDE_EXCHANGE_FACTOR_ACTIVITY	0.684091	0.855361	-0.228328	-0.928919	601	226	ARHGEF15,ARTN,KIT,SOS1,SPTB,PTPRA,CSF2,TEK,NCK2,GFRA4,DOCK3,RAB3GAP2,SHC1,SPTBN2,FGD1,SBF1,RAB3IL1,ALS2CL,ERBB4,ARHGEF2,IL2RG,GRB2,DLG4,EIF2B3,RAPGEF1,CYTH2,CAMK2A,RIC8A,RIC8B,CALM1,KALRN,ARFGEF1,IQSEC2,IQSEC1,BCR,ABR,ARHGEF9,RAPGEF4,GRIN2A,CALM3,RASGRP1,RASGRF1,PDGFRA
5098	GO_ISOMERASE_ACTIVITY	0.614035	0.813931	-0.250406	-0.928823	559	111	PDIA4,MIF,RANBP2,GLCE,SRR,SREBF2,IDI1,PMM1,TOP3B,AMACR,PTGES,FKBP1A,TTC9,PPID,PTGES2,PPIB,PDIA3,TMX4,TPI1,FKBP1B,PDIA6,PIN1,FKBP11,HMGCS1
2726	GO_PROTEIN_UBIQUITINATION	0.740177	0.886873	-0.215377	-0.928747	583	423	C12orf51,RYBP,TRIM27,ERCC8,CUL2,PDZRN3,KLHL2,KLHL12,KLHL4,ANAPC10,SOCS3,SAE1,RCHY1,HERC4,MGRN1,KLHL26,C18orf25,RNF44,PARK2,RNF19B,PSMB7,SPSB1,CDC34,CDC27,UBE2A,UBE2NL,TTC3,PSMB5,PJA1,TRIM32,ASB6,UBB,ARRB2,BIRC2,KLHL18,UBE2C,PSMA5,UBE2W,PSMB2,RNF123,CDC42,FBXW11,UBE2Z,BLMH,TRIM36,RNF11,PSMB6,TNFAIP1,PSMA1,UBE2G1,BTRC,PSME3,PINK1,UBE2N,UBE2D2,UBE2M,NEURL,BTBD1,UBE2B,CAND1,FBXL2,UBE2H,RAB40C,KIAA031…
2619	GO_INTERACTION_WITH_HOST	0.609967	0.811875	-0.248065	-0.928503	562	119	PVRL2,DERL1,TNFRSF4,GUCY1A3,ZC3H12A,PARK2,KPNA1,SLC20A2,TUSC2,ITGA5,HSPA1A,SLC1A5,KPNA2,SELPLG,EPS15,SMAD3,BAD,CTSB,EFNB3,TYRO3,SCARB2,TFRC,HTR2A,CXADR
3444	GO_REGULATION_OF_TYROSINE_PHOSPHORYLATION_OF_STAT3_PROTEIN	0.582904	0.800153	-0.302377	-0.928213	565	38	STAP2,LIF,CTF1,PPP2CA,KIT,SOCS3,CLCF1,IL23A,VEGFA,PPP2R1A,CSF1R
947	REACTOME_COMPLEMENT_CASCADE	0.554656	0.789694	-0.333268	-0.927544	547	25	C8A,CFD,C1QA,C2,C8B,CD46,C4BPB,C6,C3
2638	GO_PARTURITION	0.548793	0.786624	-0.362826	-0.927465	522	17	ARNTL,CRH
2273	GO_RESPONSE_TO_KETONE	0.665932	0.841338	-0.236072	-0.92737	603	162	NME1,KLF9,AACS,F7,ADCY1,CALM1,SERPINF1,ADCY2,BAD,ATP2B1,GNAI1,SRD5A1,ROCK2,C3,GNB1,CALM3,FOS,CRH,HPCA
4431	GO_NUCLEAR_MATRIX	0.615942	0.814786	-0.25968	-0.927262	594	80	ARFGEF1,PRKCZ,RGS12,SRPK1,ATXN1,NELF,PRKCD,ENC1
3981	GO_PLATELET_AGGREGATION	0.562691	0.793347	-0.311512	-0.927147	551	34	TYRO3,ACTB,PDGFRA
12	KEGG_ALANINE_ASPARTATE_AND_GLUTAMATE_METABOLISM	0.56095	0.793347	-0.328355	-0.927032	542	27	GAD2,GAD1,GFPT1,ADSS,GLS,GOT1
3746	GO_POSITIVE_REGULATION_OF_INTERFERON_GAMMA_PRODUCTION	0.596603	0.80762	-0.284317	-0.926652	561	50	TLR8,IFNAR1,IL12RB1,IL1B,LGALS9,CD244,WNT5A,PDE4D,IRF8,CD2,CEBPG,IL23A,CD3E,HRAS,PDE4B,RASGRP1
2698	GO_REGULATION_OF_CD4_POSITIVE_ALPHA_BETA_T_CELL_ACTIVATION	0.558854	0.793025	-0.31343	-0.926434	545	33	IL12RB1,LGALS9,CCL19,CD80,PRKCQ,FOXP3,IL23A,NCKAP1L,BCL6,PRKCZ
4572	GO_PROTEIN_KINASE_C_BINDING	0.562236	0.793347	-0.296941	-0.926414	532	42	GRK5,HDAC9,AVPR1B,DACT1,HINT1,PARD6A,NELL2,MARCKS,GLRX3,PRKCB
559	REACTOME_REGULATION_OF_KIT_SIGNALING	0.55	0.786962	-0.366828	-0.926298	527	16	KITLG,KIT,SOS1,LYN,GRB2,SH2B3
4736	GO_GLYCOSAMINOGLYCAN_BINDING	0.661074	0.83933	-0.234573	-0.926242	590	170	AGRN,SLIT1,CCL2,PGLYRP1,SEMA5A,APLP2,LYVE1,AAMP,ZNF207,CTSG,PTPRF,STAB1,C6orf15,HAPLN1,APP,LRPAP1,NOD1,ADAMTS8,GREM2,NOV,VEGFA,GPNMB,NELL2,PAFAH1B1,FGF14,SERPINE2,FGF12
1923	GO_CELL_ACTIVATION_INVOLVED_IN_IMMUNE_RESPONSE	0.618839	0.816482	-0.250999	-0.926226	564	108	CD40LG,CD1C,LCP1,DOCK2,KIT,RORC,CD180,TYROBP,LYN,GPR183,CLEC4E,IFNA21,ERCC1,PLCG2,NR4A3,SEMA4A,LIG4,CORO1A,PLCL2,RASGRP1,CX3CR1
3819	GO_REGULATION_OF_ANION_TRANSPORT	0.619306	0.816724	-0.247491	-0.926132	570	118	CLCNKB,CLCN3,RAB11B,HTR1B,CLCN1,CHRNA3,SLC6A1,NPY5R,ATP8A2,MIF,CYP4F2,HRH3,PARK2,CA7,DRD1,TACR2,MAP2K6,SNX4,TOR1A,GRM7,CCK,PCP4,PINK1,CNR1,MAPK9,SNCA,CLCN4,PRKCD,HTR2A,CRH
3100	GO_POSITIVE_REGULATION_OF_PEPTIDYL_TYROSINE_PHOSPHORYLATION	0.627473	0.821827	-0.239877	-0.926121	570	142	CSF2,LYN,SOCS3,IL13,CLCF1,IL23A,CD3E,ARRB2,ERBB4,ARHGEF2,ITGA5,HSPH1,ABI1,CCK,VEGFA,NEURL,IGF1,ADRA2C,ADRA2A,HTR2A,CSF1R,RELN,CNTN1
2174	GO_CELLULAR_RESPONSE_TO_CORTICOSTEROID_STIMULUS	0.598942	0.808538	-0.281911	-0.926041	565	52	CCL2,HMGCS2,ACVR1,SSTR4,SMYD3,KLF9,HEY1,SERPINF1,ADCYAP1,ATP2B1,SRD5A1,CRH
2873	GO_INSULIN_RECEPTOR_SIGNALING_PATHWAY	0.586777	0.801828	-0.266187	-0.925693	567	69	ATP6V1B2,SOCS7,SLC2A8,FOXC2,GSK3A,IDE,APPL1,ATP6AP1,SOS1,EIF4EBP2,PTPRA,ATP6V1F,SHC1,PDK4,GRB2,ATP6V0C,ATP6V0A1,NAMPT,PRKCZ,EIF4EBP1,ATP6V1G2,ATP6V1A,ATP6V0B,ATP6V1C1,ATP6V0D1
2380	GO_ADRENERGIC_RECEPTOR_SIGNALING_PATHWAY	0.555089	0.789694	-0.362076	-0.925548	528	17	ADRA2C,ADRA2A
4190	GO_SPERM_PART	0.609326	0.811875	-0.258907	-0.925409	587	81	TRIM36,DLD,KIF2A,MARCKS,ARC,CXADR
435	PID_AR_TF_PATHWAY	0.600849	0.808965	-0.283023	-0.925381	565	51	RCHY1,NCOA2,MAPK14,MAP2K6,SMARCA2,EGR1,JUN,MAPK8,DNAJA1,MAP2K4
4086	GO_POSITIVE_REGULATION_OF_VASCULAR_ENDOTHELIAL_GROWTH_FACTOR_PRODUCTION	0.554205	0.789694	-0.339051	-0.925083	546	22	PTGS2,ADORA2B,CYP1B1,C3
3539	GO_KIDNEY_MORPHOGENESIS	0.587487	0.80222	-0.269953	-0.924591	553	63	PBX1,CALB1
2735	GO_INFLAMMATORY_RESPONSE_TO_ANTIGENIC_STIMULUS	0.556012	0.790171	-0.344045	-0.92421	540	21	PNMA1,AHCY,RASGRP1
4130	GO_IMMUNE_EFFECTOR_PROCESS	0.758782	0.894289	-0.215638	-0.924176	647	374	DBH,CD40LG,AGBL5,CD1C,LCP1,DOCK2,CXCL9,TRIM25,CD3G,CYFIP1,RNASEL,KIT,FOXP3,HCK,SUSD4,RORC,CD180,TYROBP,POLR3D,IL13RA2,ZC3H12A,LYN,GPR183,CEBPG,CLEC4E,IRF1,IL23A,WASL,CTSG,NCKAP1L,IFNA21,C6,TUSC2,ERCC1,ELMO2,PLCG2,GRB2,NR4A3,SEMA4A,LIG4,CDC42,SPON2,ABI1,BECN1,NCKAP1,GNL1,CRK,BNIP3,SERINC3,EXOSC5,ISG15,ARPC4,CORO1A,POLR3K,CD47,ARPC2,C3,CAMK4,ACTB,PRKCD,PLCL2,ARPC5,CXADR,PAK1,RFTN1,RASGRP1,CX3CR1,MA…
1289	GO_PHOTOPERIODISM	0.555218	0.789694	-0.338659	-0.924012	547	22	AANAT,NR2F6,RBM4,PPP1CA,SIK1,NMU
412	PID_HNF3B_PATHWAY	0.56962	0.796142	-0.29614	-0.923913	539	42	HMGCS1,TFRC
3883	GO_REGULATION_OF_ALPHA_BETA_T_CELL_PROLIFERATION	0.559096	0.793025	-0.343859	-0.923711	543	21	LGALS9,CD244,CD80,ITCH,IRF1,IL23A,CD3E
4783	GO_SH2_DOMAIN_BINDING	0.563008	0.793347	-0.328853	-0.923587	553	26	CRK,SYNGR3,NLK
3892	GO_REGULATION_OF_CARBOHYDRATE_CATABOLIC_PROCESS	0.582474	0.800153	-0.303257	-0.923078	564	37	GCK,PPP1CA,OGT,PRKAG2,PRKAG1,IGF1,C12orf5,HTR2A
806	REACTOME_SMOOTH_MUSCLE_CONTRACTION	0.555218	0.789694	-0.338268	-0.922946	547	22	MYL6,TPM4,CALM1,MYL12B,TPM3,CALM3
3017	GO_POTASSIUM_ION_IMPORT	0.564024	0.793347	-0.32862	-0.922933	554	26	KCNJ6,KCNJ9,KCNJ3
4584	GO_TRANSFERASE_ACTIVITY_TRANSFERRING_SULFUR_CONTAINING_GROUPS	0.593521	0.805649	-0.28542	-0.922839	567	48	CHST7,CHST5,CHST1,HS2ST1,GAL3ST4,URM1,UST,OXCT1,TPST2,CHST2
3559	GO_MACROMITOPHAGY	0.631236	0.823729	-0.251883	-0.922141	581	101	COX8A,CD93,PARK2,CA7,PDK1,DKKL1,MAP2K1,HAPLN1,BECN1,CSPG5,PINK1,P2RX5,LSM4,KCNK3,C11orf41,GABRA5
2986	GO_REGULATION_OF_SMOOTH_MUSCLE_CELL_PROLIFERATION	0.621019	0.817939	-0.254431	-0.922109	584	93	PTGS2,IL13,SHC1,NR4A3,HMGCR,AIF1,NAMPT,TRIB1,IGF1,JUN,CDH13,CX3CL1,VIP
934	REACTOME_APC_C_CDC20_MEDIATED_DEGRADATION_OF_MITOTIC_PROTEINS	0.598525	0.808538	-0.276994	-0.922092	567	55	ANAPC10,PSMB7,CDC27,PSMB5,UBE2C,PSMA5,PSMB2,PSMB6,PSMA1,PSMC3,PSMD8,PSMD7
1875	GO_CELLULAR_RESPONSE_TO_INTERLEUKIN_4	0.563765	0.793347	-0.331299	-0.922062	556	25	XBP1,IL2RG,HSPA5,CORO1A
3090	GO_POSITIVE_REGULATION_OF_MYOBLAST_DIFFERENTIATION	0.562628	0.793347	-0.346325	-0.921676	547	20	IGFBP3,MYOD1,CXCL9,MYF6,MAPK14,PLCB1,MEF2C
5085	GO_NUCLEOTIDE_KINASE_ACTIVITY	0.564533	0.793347	-0.360547	-0.92164	537	17	MPP2,CASK,DLG2,DLG4,DLG3,GUK1
2102	GO_MEMBRANE_BUDDING	0.629863	0.822454	-0.254929	-0.921356	598	91	CNIH3,STX5,ATP8A2,VPS37C,TFG,GOSR2,KLHL12,TRAPPC3,VPS37B,WASL,PPP6C,NSF,PRKCI,CHMP1B,ARF1,ANKRD28,EPS15,MCFD2,TRAPPC2L,RAB1A,GRIA1,AP2B1,TMED2,SNX3,CSNK1D
2532	GO_AMINOGLYCAN_METABOLIC_PROCESS	0.629226	0.822454	-0.241104	-0.920526	576	133	OVGP1,AGRN,HEXA,GLCE,HPSE2,HS3ST2,PGLYRP1,EXTL1,IMPAD1,LYVE1,CHST7,EXTL3,B3GNT4,B3GNT3,CHST5,CHST1,HS2ST1,UST,CSPG5,ITIH2,B4GALT3,XYLT1,IDS,B4GALT6,CHST2,B3GAT1,B4GALT2,B3GNT2
2784	GO_POSITIVE_REGULATION_OF_AMINE_TRANSPORT	0.575851	0.798941	-0.317608	-0.920313	557	31	TACR2,CCK,PCP4,PINK1,STX1A
1253	GO_NEGATIVE_REGULATION_OF_RESPONSE_TO_REACTIVE_OXYGEN_SPECIES	0.566632	0.793899	-0.359817	-0.919773	539	17	MET,PYCR1,NR4A3,HSPH1,PINK1,TXN
3000	GO_PROTEOGLYCAN_BIOSYNTHETIC_PROCESS	0.581395	0.800153	-0.291693	-0.91977	549	44	FOXL1,LIPC,CHST8,BMPR2,CANT1,EXT2,DCN,CHPF2,GLCE,EXTL1,CHST7,EXTL3,GAL3ST4,UST,CSPG5,IGF1,XYLT1,B3GAT1
2496	GO_ACTOMYOSIN_STRUCTURE_ORGANIZATION	0.610187	0.81193	-0.266709	-0.919221	586	66	WDR1,RHOA,MYH10,ACTA1,TMOD2,EPB41L4B,TCAP,CNN2,TNFAIP1,PRKAR1A,PHACTR1,PDGFRA
294	BIOCARTA_41BB_PATHWAY	0.56873	0.795658	-0.359582	-0.919173	541	17	MAPK14,ATF2,JUN,MAPK8
3443	GO_NEGATIVE_REGULATION_OF_ORGANIC_ACID_TRANSPORT	0.56873	0.795658	-0.359575	-0.919155	541	17	THBS1,ARL6IP5,TRH,IL1B,GABBR1,NPY5R,CYP4F2,HRH3,GRM7
1717	GO_THIOESTER_METABOLIC_PROCESS	0.601677	0.809184	-0.272398	-0.918995	573	58	ELOVL6,ACSL6,MVD,DLST,PTPLB,PPT2,FAR2,AGK,PDHX,ACOT8,PDHB,DLD,ACOT7,DLAT,BRP44,SUCLA2
3496	GO_REGULATION_OF_ENDOPLASMIC_RETICULUM_UNFOLDED_PROTEIN_RESPONSE	0.568966	0.795658	-0.332956	-0.918284	560	24	ERN1,SDF2L1,SDF2,BBC3,BFAR,XBP1,NCK2,HSPA1A,COPS5,HSPA5
[truncated: 3,164 more rows]

## Sheet: AgonalFactor_betas_GSEA_Results
	pathway	pval	padj	ES	NES	nMoreExtreme	size	leadingEdge
[truncated: 5,163 more rows]

[truncated: 6 more sheets: BP_betas_GSEA_Results, BrainPH_betas_GSEA_Results, Gender_betas_GSEA_Results, MDD_betas_GSEA_Results, PMI_betas_GSEA_Results, Schiz_betas_GSEA_Results]
