# Supplementary material for: Inference of cell type content from human brain transcriptomic datasets illuminates the effects of age, manner of death, dissection, and psychiatric diagnosis
Source: PLoS One. 2018 Jul 17;13(7):e0200003. doi: 10.1371/journal.pone.0200003 (PMC6049916; doi:10.1371/journal.pone.0200003)
Supplement: S7 Table — We used this database of previously-identified effects to determine whether controlling for cell type while performing differential expression analyses increased our ability to observe previously-documented effects. The effects were extracted from the publications described in Fig L in S1 Text. (XLSX) [file pone.0200003.s008.xlsx]

## Sheet: CellTypeSpecificEffects
Quality.of.Evidence	GeneSymbol	Subject.Variable.with.known.relationship	Cell.type.in.which.the.effect.occurs	Nature.of.Effect.s.	DirectionOfEffect
Strong evidence: There is previous evidence that the gene has increased/decreased expression in a particular cell type in the prefrontal cortex in relationship with a particular subject variable.	GAD1	Diagnosis/Psychosis	Interneurons	Decreased in Psychosis (Schiz/BP) : "the most widely and consistently replicated observation in postmortem studies of individuals with schizophrenia"	-1
Strong evidence: There is previous evidence that the gene has increased/decreased expression in a particular cell type in the prefrontal cortex in relationship with a particular subject variable.	RELN	Diagnosis/Psychosis	Interneurons	Decreased in Psychosis (Schiz/BP)	-1
Strong evidence: There is previous evidence that the gene has increased/decreased expression in a particular cell type in the prefrontal cortex in relationship with a particular subject variable.	SST	Diagnosis/Psychosis	Interneurons (but also found in astrocytes?)	Decreased in Schizophrenia	-1
Strong evidence: There is previous evidence that the gene has increased/decreased expression in a particular cell type in the prefrontal cortex in relationship with a particular subject variable.	SLC6A1	Diagnosis/Psychosis	Interneurons (but also found in astrocytes)	(GAT1) Decreased in Schizophrenia	-1
Strong evidence: There is previous evidence that the gene has increased/decreased expression in a particular cell type in the prefrontal cortex in relationship with a particular subject variable.	PVALB	Diagnosis/Psychosis (No effect of Age)	Interneurons	Decreased in Schizophrenia	-1
Good evidence: There is previous evidence that the gene has increased/decreased expression in a particular cell type in the prefrontal cortex in relationship with a particular subject variable.	HTR2A	Suicide/Depression/Age	(5HTR2A) Projection Neurons/Astrocytes	Higher levels with Suicide in pyramidal neurons, Suggestive: Age Related Decline in binding in cerebellum	1
Good evidence: There is previous evidence that the protein is increased/decreased in a particular cell type in the prefrontal cortex in relationship with a particular subject variable.	SYP	Diagnosis/Psychosis	Projection Neurons, maybe other neurons	Decreased in Schizophrenia	-1
Strong evidence: There is previous evidence that the gene has increased/decreased expression in a particular cell type in the prefrontal cortex in relationship with a particular subject variable.	ZSWIM7	Schizophrenia	Layer 3/Layer5 Pyramidal Cells	Downregulated in Schizophrenia	-1
Strong evidence: There is previous evidence that the gene has increased/decreased expression in a particular cell type in the prefrontal cortex in relationship with a particular subject variable.	APOA1BP	Schizophrenia	Layer 3/Layer5 Pyramidal Cells	Downregulated in Schizophrenia	-1
Strong evidence: There is previous evidence that the gene has increased/decreased expression in a particular cell type in the prefrontal cortex in relationship with a particular subject variable.	UQCRFS1	Schizophrenia	Layer 3/Layer5 Pyramidal Cells	Downregulated in Schizophrenia	-1
Strong evidence: There is previous evidence that the gene has increased/decreased expression in a particular cell type in the prefrontal cortex in relationship with a particular subject variable.	TIMM10	Schizophrenia	Layer 3/Layer5 Pyramidal Cells	Downregulated in Schizophrenia	-1
Strong evidence: There is previous evidence that the gene has increased/decreased expression in a particular cell type in the prefrontal cortex in relationship with a particular subject variable.	BID	Schizophrenia	Layer 3/Layer5 Pyramidal Cells	Downregulated in Schizophrenia	-1
Strong evidence: There is previous evidence that the gene has increased/decreased expression in a particular cell type in the prefrontal cortex in relationship with a particular subject variable.	MRPS6	Schizophrenia	Layer 3/Layer5 Pyramidal Cells	Downregulated in Schizophrenia	-1
Strong evidence: There is previous evidence that the gene has increased/decreased expression in a particular cell type in the prefrontal cortex in relationship with a particular subject variable.	PTS	Schizophrenia	Layer 3/Layer5 Pyramidal Cells	Downregulated in Schizophrenia	-1
Strong evidence: There is previous evidence that the gene has increased/decreased expression in a particular cell type in the prefrontal cortex in relationship with a particular subject variable.	CMC1	Schizophrenia	Layer5 Pyramidal Cells	Downregulated in Schizophrenia	-1
Strong evidence: There is previous evidence that the gene has increased/decreased expression in a particular cell type in the prefrontal cortex in relationship with a particular subject variable.	TMEM14B	Schizophrenia	Layer 3/Layer5 Pyramidal Cells	Downregulated in Schizophrenia	-1
Strong evidence: There is previous evidence that the gene has increased/decreased expression in a particular cell type in the prefrontal cortex in relationship with a particular subject variable.	RPS9	Schizophrenia	Layer 3/Layer5 Pyramidal Cells	Downregulated in Schizophrenia	-1
Strong evidence: There is previous evidence that the gene has increased/decreased expression in a particular cell type in the prefrontal cortex in relationship with a particular subject variable.	SPATA7	Schizophrenia	Layer5 Pyramidal Cells	Downregulated in Schizophrenia	-1
Strong evidence: There is previous evidence that the gene has increased/decreased expression in a particular cell type in the prefrontal cortex in relationship with a particular subject variable.	DCTN3	Schizophrenia	Layer5 Pyramidal Cells	Downregulated in Schizophrenia	-1
Strong evidence: There is previous evidence that the gene has increased/decreased expression in a particular cell type in the prefrontal cortex in relationship with a particular subject variable.	COX7A1	Schizophrenia	Layer 3/Layer5 Pyramidal Cells	Downregulated in Schizophrenia	-1
Strong evidence: There is previous evidence that the gene has increased/decreased expression in a particular cell type in the prefrontal cortex in relationship with a particular subject variable.	LGALS1	Schizophrenia	Layer 3/Layer5 Pyramidal Cells	Downregulated in Schizophrenia	-1
Strong evidence: There is previous evidence that the gene has increased/decreased expression in a particular cell type in the prefrontal cortex in relationship with a particular subject variable.	PSMC6	Schizophrenia	Layer 3/Layer5 Pyramidal Cells	Downregulated in Schizophrenia	-1
Strong evidence: There is previous evidence that the gene has increased/decreased expression in a particular cell type in the prefrontal cortex in relationship with a particular subject variable.	UQCRQ	Schizophrenia	Layer 3/Layer5 Pyramidal Cells	Downregulated in Schizophrenia	-1
Strong evidence: There is previous evidence that the gene has increased/decreased expression in a particular cell type in the prefrontal cortex in relationship with a particular subject variable.	NDUFV1	Schizophrenia	Layer5 Pyramidal Cells	Downregulated in Schizophrenia	-1
Strong evidence: There is previous evidence that the gene has increased/decreased expression in a particular cell type in the prefrontal cortex in relationship with a particular subject variable.	IGFBP6	Schizophrenia	Layer5 Pyramidal Cells	Downregulated in Schizophrenia	-1
Strong evidence: There is previous evidence that the gene has increased/decreased expression in a particular cell type in the prefrontal cortex in relationship with a particular subject variable.	COX7B	Schizophrenia	Layer 3/Layer5 Pyramidal Cells	Downregulated in Schizophrenia	-1
Strong evidence: There is previous evidence that the gene has increased/decreased expression in a particular cell type in the prefrontal cortex in relationship with a particular subject variable.	ETV1	Schizophrenia	Layer 3/Layer5 Pyramidal Cells	Downregulated in Schizophrenia	-1
Strong evidence: There is previous evidence that the gene has increased/decreased expression in a particular cell type in the prefrontal cortex in relationship with a particular subject variable.	MGST3	Schizophrenia	Layer 3/Layer5 Pyramidal Cells	Downregulated in Schizophrenia	-1
Strong evidence: There is previous evidence that the gene has increased/decreased expression in a particular cell type in the prefrontal cortex in relationship with a particular subject variable.	MMGT1	Schizophrenia	Layer 3/Layer5 Pyramidal Cells	Downregulated in Schizophrenia	-1
Strong evidence: There is previous evidence that the gene has increased/decreased expression in a particular cell type in the prefrontal cortex in relationship with a particular subject variable.	ACTR10	Schizophrenia	Layer5 Pyramidal Cells	Downregulated in Schizophrenia	-1
Strong evidence: There is previous evidence that the gene has increased/decreased expression in a particular cell type in the prefrontal cortex in relationship with a particular subject variable.	PDZD11	Schizophrenia	Layer 3/Layer5 Pyramidal Cells	Downregulated in Schizophrenia	-1
Strong evidence: There is previous evidence that the gene has increased/decreased expression in a particular cell type in the prefrontal cortex in relationship with a particular subject variable.	VTA1	Schizophrenia	Layer 3/Layer5 Pyramidal Cells	Downregulated in Schizophrenia	-1
Strong evidence: There is previous evidence that the gene has increased/decreased expression in a particular cell type in the prefrontal cortex in relationship with a particular subject variable.	NDUFS4	Schizophrenia	Layer 3/Layer5 Pyramidal Cells	Downregulated in Schizophrenia	-1
Strong evidence: There is previous evidence that the gene has increased/decreased expression in a particular cell type in the prefrontal cortex in relationship with a particular subject variable.	C1orf212	Schizophrenia	Layer 3/Layer5 Pyramidal Cells	Downregulated in Schizophrenia	-1
Strong evidence: There is previous evidence that the gene has increased/decreased expression in a particular cell type in the prefrontal cortex in relationship with a particular subject variable.	NDUFB9	Schizophrenia	Layer 3/Layer5 Pyramidal Cells	Downregulated in Schizophrenia	-1
Strong evidence: There is previous evidence that the gene has increased/decreased expression in a particular cell type in the prefrontal cortex in relationship with a particular subject variable.	C3orf14	Schizophrenia	Layer 3/Layer5 Pyramidal Cells	Downregulated in Schizophrenia	-1
Strong evidence: There is previous evidence that the gene has increased/decreased expression in a particular cell type in the prefrontal cortex in relationship with a particular subject variable.	FAM103A1	Schizophrenia	Layer 3/Layer5 Pyramidal Cells	Downregulated in Schizophrenia	-1
Strong evidence: There is previous evidence that the gene has increased/decreased expression in a particular cell type in the prefrontal cortex in relationship with a particular subject variable.	C20orf24	Schizophrenia	Layer5 Pyramidal Cells	Downregulated in Schizophrenia	-1
Strong evidence: There is previous evidence that the gene has increased/decreased expression in a particular cell type in the prefrontal cortex in relationship with a particular subject variable.	PHYH	Schizophrenia	Layer5 Pyramidal Cells	Downregulated in Schizophrenia	-1
Strong evidence: There is previous evidence that the gene has increased/decreased expression in a particular cell type in the prefrontal cortex in relationship with a particular subject variable.	NSDHL	Schizophrenia	Layer 3/Layer5 Pyramidal Cells	Downregulated in Schizophrenia	-1
Strong evidence: There is previous evidence that the gene has increased/decreased expression in a particular cell type in the prefrontal cortex in relationship with a particular subject variable.	NFU1	Schizophrenia	Layer 3/Layer5 Pyramidal Cells	Downregulated in Schizophrenia	-1
Strong evidence: There is previous evidence that the gene has increased/decreased expression in a particular cell type in the prefrontal cortex in relationship with a particular subject variable.	UBE2E3	Schizophrenia	Layer 3/Layer5 Pyramidal Cells	Downregulated in Schizophrenia	-1
Strong evidence: There is previous evidence that the gene has increased/decreased expression in a particular cell type in the prefrontal cortex in relationship with a particular subject variable.	ASAP2	Schizophrenia	Layer5 Pyramidal Cells	Downregulated in Schizophrenia	-1
Strong evidence: There is previous evidence that the gene has increased/decreased expression in a particular cell type in the prefrontal cortex in relationship with a particular subject variable.	MEG3	Schizophrenia	Layer 3/Layer5 Pyramidal Cells	Upregulated in Schizophrenia	1
Strong evidence: There is previous evidence that the gene has increased/decreased expression in a particular cell type in the prefrontal cortex in relationship with a particular subject variable.	RASEF	Schizophrenia	Layer 3/Layer5 Pyramidal Cells	Upregulated in Schizophrenia	1
Strong evidence: There is previous evidence that the gene has increased/decreased expression in a particular cell type in the prefrontal cortex in relationship with a particular subject variable.	EMG1	Schizophrenia	Layer 3/Layer5 Pyramidal Cells	Downregulated in Schizophrenia	-1
Strong evidence: There is previous evidence that the gene has increased/decreased expression in a particular cell type in the prefrontal cortex in relationship with a particular subject variable.	PCSK1	Schizophrenia	Layer5 Pyramidal Cells	Downregulated in Schizophrenia	-1
Good evidence: There is previous evidence that the gene has increased/decreased expression in a particular cell type in the cortex in relationship with a particular subject variable.	PIGH	Schizophrenia	Layer5 Pyramidal Cells	Downregulated in Schizophrenia	-1
Good evidence: There is previous evidence that the gene has increased/decreased expression in a particular cell type in the cortex in relationship with a particular subject variable.	DUSP4	Schizophrenia (but maybe pH)	PVALB Interneurons	Downregulated in Schizophrenia	-1
Good evidence: There is previous evidence that the gene has increased/decreased expression in a particular cell type in the cortex in relationship with a particular subject variable.	FAM87A/FAM87B	Schizophrenia (but maybe pH)	PVALB Interneurons	Downregulated in Schizophrenia	-1
Good evidence: There is previous evidence that the gene has increased/decreased expression in a particular cell type in the cortex in relationship with a particular subject variable.	TMEM41B	Schizophrenia (but maybe pH)	PVALB Interneurons	Downregulated in Schizophrenia	-1
Good evidence: There is previous evidence that the gene has increased/decreased expression in a particular cell type in the cortex in relationship with a particular subject variable.	EGR1	Schizophrenia (but maybe pH)	PVALB Interneurons	Downregulated in Schizophrenia	-1
Good evidence: There is previous evidence that the gene has increased/decreased expression in a particular cell type in the cortex in relationship with a particular subject variable.	DLG5	Schizophrenia (but maybe pH)	PVALB Interneurons	Downregulated in Schizophrenia	-1
Good evidence: There is previous evidence that the gene has increased/decreased expression in a particular cell type in the cortex in relationship with a particular subject variable.	SCYL3	Schizophrenia (but maybe pH)	PVALB Interneurons	Downregulated in Schizophrenia	-1
Good evidence: There is previous evidence that the gene has increased/decreased expression in a particular cell type in the cortex in relationship with a particular subject variable.	STRBP	Schizophrenia (but maybe pH)	PVALB Interneurons	Downregulated in Schizophrenia	-1
Good evidence: There is previous evidence that the gene has increased/decreased expression in a particular cell type in the cortex in relationship with a particular subject variable.	LHX6	Schizophrenia (but maybe pH)	PVALB Interneurons	Downregulated in Schizophrenia	-1
Good evidence: There is previous evidence that the gene has increased/decreased expression in a particular cell type in the cortex in relationship with a particular subject variable.	QDPR	Schizophrenia (but maybe pH)	PVALB Interneurons	Downregulated in Schizophrenia	-1
Good evidence: There is previous evidence that the gene has increased/decreased expression in a particular cell type in the cortex in relationship with a particular subject variable.	SEPT2	Schizophrenia (but maybe pH)	PVALB Interneurons	Downregulated in Schizophrenia	-1
Good evidence: There is previous evidence that the gene has increased/decreased expression in a particular cell type in the cortex in relationship with a particular subject variable.	GLT25D2	Schizophrenia (but maybe pH)	PVALB Interneurons	Downregulated in Schizophrenia	-1
Good evidence: There is previous evidence that the gene has increased/decreased expression in a particular cell type in the cortex in relationship with a particular subject variable.	H2AFY	Schizophrenia (but maybe pH)	PVALB Interneurons	Downregulated in Schizophrenia	-1
Good evidence: There is previous evidence that the gene has increased/decreased expression in a particular cell type in the cortex in relationship with a particular subject variable.	MSRB2	Schizophrenia (but maybe pH)	PVALB Interneurons	Downregulated in Schizophrenia	-1
Good evidence: There is previous evidence that the gene has increased/decreased expression in a particular cell type in the cortex in relationship with a particular subject variable.	LOC285771	Schizophrenia (but maybe pH)	PVALB Interneurons	Downregulated in Schizophrenia	-1
Good evidence: There is previous evidence that the gene has increased/decreased expression in a particular cell type in the cortex in relationship with a particular subject variable.	GSPT2	Schizophrenia (but maybe pH)	PVALB Interneurons	Downregulated in Schizophrenia	-1
Good evidence: There is previous evidence that the gene has increased/decreased expression in a particular cell type in the cortex in relationship with a particular subject variable.	KIAA0391	Schizophrenia (but maybe pH)	PVALB Interneurons	Downregulated in Schizophrenia	-1
Good evidence: There is previous evidence that the gene has increased/decreased expression in a particular cell type in the cortex in relationship with a particular subject variable.	NARG1	Schizophrenia (but maybe pH)	PVALB Interneurons	Downregulated in Schizophrenia	-1
Good evidence: There is previous evidence that the gene has increased/decreased expression in a particular cell type in the cortex in relationship with a particular subject variable.	NPEPPS	Schizophrenia (but maybe pH)	PVALB Interneurons	Downregulated in Schizophrenia	-1
Good evidence: There is previous evidence that the gene has increased/decreased expression in a particular cell type in the cortex in relationship with a particular subject variable.	C11orf24	Schizophrenia (but maybe pH)	PVALB Interneurons	Downregulated in Schizophrenia	-1
Good evidence: There is previous evidence that the gene has increased/decreased expression in a particular cell type in the cortex in relationship with a particular subject variable.	DUSP6	Schizophrenia (but maybe pH)	PVALB Interneurons	Downregulated in Schizophrenia	-1
Good evidence: There is previous evidence that the gene has increased/decreased expression in a particular cell type in the cortex in relationship with a particular subject variable.	KCNMB4	Schizophrenia (but maybe pH)	PVALB Interneurons	Downregulated in Schizophrenia	-1
Good evidence: There is previous evidence that the gene has increased/decreased expression in a particular cell type in the cortex in relationship with a particular subject variable.	ABCG2	Schizophrenia (but maybe pH)	PVALB Interneurons	Downregulated in Schizophrenia	-1
Good evidence: There is previous evidence that the gene has increased/decreased expression in a particular cell type in the cortex in relationship with a particular subject variable.	FRMPD2/FRMPD2L1/FRMPD2L2	Schizophrenia (but maybe pH)	PVALB Interneurons	Downregulated in Schizophrenia	-1
Good evidence: There is previous evidence that the gene has increased/decreased expression in a particular cell type in the cortex in relationship with a particular subject variable.	TRIM33	Schizophrenia (but maybe pH)	PVALB Interneurons	Downregulated in Schizophrenia	-1
Good evidence: There is previous evidence that the gene has increased/decreased expression in a particular cell type in the cortex in relationship with a particular subject variable.	ADAMTS8	Schizophrenia (but maybe pH)	PVALB Interneurons	Downregulated in Schizophrenia	-1
Good evidence: There is previous evidence that the gene has increased/decreased expression in a particular cell type in the cortex in relationship with a particular subject variable.	ZYG11B	Schizophrenia (but maybe pH)	PVALB Interneurons	Downregulated in Schizophrenia	-1
Good evidence: There is previous evidence that the gene has increased/decreased expression in a particular cell type in the cortex in relationship with a particular subject variable.	COL27A1	Schizophrenia (but maybe pH)	PVALB Interneurons	Downregulated in Schizophrenia	-1
Good evidence: There is previous evidence that the gene has increased/decreased expression in a particular cell type in the cortex in relationship with a particular subject variable.	NRXN3	Schizophrenia (but maybe pH)	PVALB Interneurons	Downregulated in Schizophrenia	-1
Good evidence: There is previous evidence that the gene has increased/decreased expression in a particular cell type in the cortex in relationship with a particular subject variable.	FADS1	Schizophrenia (but maybe pH)	PVALB Interneurons	Downregulated in Schizophrenia	-1
Good evidence: There is previous evidence that the gene has increased/decreased expression in a particular cell type in the cortex in relationship with a particular subject variable.	RAD51L3	Schizophrenia (but maybe pH)	PVALB Interneurons	Downregulated in Schizophrenia	-1
Good evidence: There is previous evidence that the gene has increased/decreased expression in a particular cell type in the cortex in relationship with a particular subject variable.	CYorf15B	Schizophrenia (but maybe pH)	PVALB Interneurons	Downregulated in Schizophrenia	-1
Good evidence: There is previous evidence that the gene has increased/decreased expression in a particular cell type in the cortex in relationship with a particular subject variable.	FEZF2	Schizophrenia (but maybe pH)	PVALB Interneurons	Downregulated in Schizophrenia	-1
Good evidence: There is previous evidence that the gene has increased/decreased expression in a particular cell type in the cortex in relationship with a particular subject variable.	ARL5A	Schizophrenia (but maybe pH)	PVALB Interneurons	Downregulated in Schizophrenia	-1
Good evidence: There is previous evidence that the gene has increased/decreased expression in a particular cell type in the cortex in relationship with a particular subject variable.	WDR8	Schizophrenia (but maybe pH)	PVALB Interneurons	Downregulated in Schizophrenia	-1
Good evidence: There is previous evidence that the gene has increased/decreased expression in a particular cell type in the cortex in relationship with a particular subject variable.	C19orf12	Schizophrenia (but maybe pH)	PVALB Interneurons	Downregulated in Schizophrenia	-1
Good evidence: There is previous evidence that the gene has increased/decreased expression in a particular cell type in the cortex in relationship with a particular subject variable.	hCG_2003663	Schizophrenia (but maybe pH)	PVALB Interneurons	Downregulated in Schizophrenia	-1
Good evidence: There is previous evidence that the gene has increased/decreased expression in a particular cell type in the cortex in relationship with a particular subject variable.	TSPAN5	Schizophrenia (but maybe pH)	PVALB Interneurons	Downregulated in Schizophrenia	-1
Good evidence: There is previous evidence that the gene has increased/decreased expression in a particular cell type in the cortex in relationship with a particular subject variable.	TSGA14	Schizophrenia (but maybe pH)	PVALB Interneurons	Downregulated in Schizophrenia	-1
Good evidence: There is previous evidence that the gene has increased/decreased expression in a particular cell type in the cortex in relationship with a particular subject variable.	ZNF281	Schizophrenia (but maybe pH)	PVALB Interneurons	Downregulated in Schizophrenia	-1
Good evidence: There is previous evidence that the gene has increased/decreased expression in a particular cell type in the cortex in relationship with a particular subject variable.	WSB1	Schizophrenia (but maybe pH)	PVALB Interneurons	Downregulated in Schizophrenia	-1
Good evidence: There is previous evidence that the gene has increased/decreased expression in a particular cell type in the cortex in relationship with a particular subject variable.	RNF175	Schizophrenia (but maybe pH)	PVALB Interneurons	Downregulated in Schizophrenia	-1
Good evidence: There is previous evidence that the gene has increased/decreased expression in a particular cell type in the cortex in relationship with a particular subject variable.	PDLIM7	Schizophrenia (but maybe pH)	PVALB Interneurons	Downregulated in Schizophrenia	-1
Good evidence: There is previous evidence that the gene has increased/decreased expression in a particular cell type in the cortex in relationship with a particular subject variable.	RP1-21018.1	Schizophrenia (but maybe pH)	PVALB Interneurons	Downregulated in Schizophrenia	-1
Good evidence: There is previous evidence that the gene has increased/decreased expression in a particular cell type in the cortex in relationship with a particular subject variable.	CSRP2BP	Schizophrenia (but maybe pH)	PVALB Interneurons	Downregulated in Schizophrenia	-1
Good evidence: There is previous evidence that the gene has increased/decreased expression in a particular cell type in the cortex in relationship with a particular subject variable.	PTEN	Schizophrenia (but maybe pH)	PVALB Interneurons	Downregulated in Schizophrenia	-1
Good evidence: There is previous evidence that the gene has increased/decreased expression in a particular cell type in the cortex in relationship with a particular subject variable.	ASAH2B	Schizophrenia (but maybe pH)	PVALB Interneurons	Downregulated in Schizophrenia	-1
Good evidence: There is previous evidence that the gene has increased/decreased expression in a particular cell type in the cortex in relationship with a particular subject variable.	ENC1	Schizophrenia (but maybe pH)	PVALB Interneurons	Downregulated in Schizophrenia	-1
Good evidence: There is previous evidence that the gene has increased/decreased expression in a particular cell type in the prefrontal cortex probably in relationship with a particular subject variable.	LRRC27	Schizophrenia (but maybe pH)	Oligodendrocyte Progenitors	Downregulated in Schizophrenia	-1
Good evidence: There is previous evidence that the gene has increased/decreased expression in a particular cell type in the prefrontal cortex probably in relationship with a particular subject variable.	MARCH10	Schizophrenia (but maybe pH)	Oligodendrocyte Progenitors	Downregulated in Schizophrenia	-1
Good evidence: There is previous evidence that the gene has increased/decreased expression in a particular cell type in the prefrontal cortex probably in relationship with a particular subject variable.	MTRF1	Schizophrenia (but maybe pH)	Oligodendrocyte Progenitors	Downregulated in Schizophrenia	-1
Good evidence: There is previous evidence that the gene has increased/decreased expression in a particular cell type in the prefrontal cortex probably in relationship with a particular subject variable.	RFC5	Schizophrenia (but maybe pH)	Oligodendrocyte Progenitors	Downregulated in Schizophrenia	-1
Good evidence: There is previous evidence that the gene has increased/decreased expression in a particular cell type in the prefrontal cortex probably in relationship with a particular subject variable.	SIAH1	Schizophrenia (but maybe pH)	Oligodendrocyte Progenitors	Upregulated in Schizophrenia	1
Good evidence: There is previous evidence that the gene has increased/decreased expression in a particular cell type in the prefrontal cortex probably in relationship with a particular subject variable.	SMC2	Schizophrenia (but maybe pH)	Oligodendrocyte Progenitors	Upregulated in Schizophrenia	1
Good evidence: There is previous evidence that the gene has increased/decreased expression in a particular cell type in the prefrontal cortex probably in relationship with a particular subject variable.	SORBS1	Schizophrenia (but maybe pH)	Oligodendrocyte Progenitors	Upregulated in Schizophrenia	1
Good evidence: There is previous evidence that the gene has increased/decreased expression in a particular cell type in the prefrontal cortex probably in relationship with a particular subject variable.	ARL5A	Schizophrenia (but maybe pH)	Oligodendrocyte Progenitors	Upregulated in Schizophrenia	1
Good evidence: There is previous evidence that the gene has increased/decreased expression in a particular cell type in the prefrontal cortex probably in relationship with a particular subject variable.	CEBPB	Schizophrenia (but maybe pH)	Oligodendrocyte Progenitors	Upregulated in Schizophrenia	1
Good evidence: There is previous evidence that the gene has increased/decreased expression in a particular cell type in the prefrontal cortex probably in relationship with a particular subject variable.	CLIC4	Schizophrenia (but maybe pH)	Oligodendrocyte Progenitors	Downregulated in Schizophrenia	-1
Good evidence: There is previous evidence that the gene has increased/decreased expression in a particular cell type in the prefrontal cortex probably in relationship with a particular subject variable.	FLI1	Schizophrenia (but maybe pH)	Oligodendrocyte Progenitors	Downregulated in Schizophrenia	-1
Good evidence: There is previous evidence that the gene has increased/decreased expression in a particular cell type in the prefrontal cortex probably in relationship with a particular subject variable.	GAB3	Schizophrenia (but maybe pH)	Oligodendrocyte Progenitors	Downregulated in Schizophrenia	-1
Good evidence: There is previous evidence that the gene has increased/decreased expression in a particular cell type in the prefrontal cortex probably in relationship with a particular subject variable.	GATA2	Schizophrenia (but maybe pH)	Oligodendrocyte Progenitors	Upregulated in Schizophrenia	1
Good evidence: There is previous evidence that the gene has increased/decreased expression in a particular cell type in the prefrontal cortex probably in relationship with a particular subject variable.	ITGB3	Schizophrenia (but maybe pH)	Oligodendrocyte Progenitors	Downregulated in Schizophrenia	-1
Good evidence: There is previous evidence that the gene has increased/decreased expression in a particular cell type in the prefrontal cortex probably in relationship with a particular subject variable.	LAMA2	Schizophrenia (but maybe pH)	Oligodendrocyte Progenitors	Downregulated in Schizophrenia	-1
Good evidence: There is previous evidence that the gene has increased/decreased expression in a particular cell type in the prefrontal cortex probably in relationship with a particular subject variable.	LMLN	Schizophrenia (but maybe pH)	Oligodendrocyte Progenitors	Upregulated in Schizophrenia	1
Good evidence: There is previous evidence that the gene has increased/decreased expression in a particular cell type in the prefrontal cortex probably in relationship with a particular subject variable.	LOC100130581	Schizophrenia (but maybe pH)	Oligodendrocyte Progenitors	Downregulated in Schizophrenia	-1
Good evidence: There is previous evidence that the gene has increased/decreased expression in a particular cell type in the prefrontal cortex probably in relationship with a particular subject variable.	LOC100506992	Schizophrenia (but maybe pH)	Oligodendrocyte Progenitors	Downregulated in Schizophrenia	-1
Good evidence: There is previous evidence that the gene has increased/decreased expression in a particular cell type in the prefrontal cortex probably in relationship with a particular subject variable.	MED28	Schizophrenia (but maybe pH)	Oligodendrocyte Progenitors	Upregulated in Schizophrenia	1
Good evidence: There is previous evidence that the gene has increased/decreased expression in a particular cell type in the prefrontal cortex probably in relationship with a particular subject variable.	MRPL2	Schizophrenia (but maybe pH)	Oligodendrocyte Progenitors	Downregulated in Schizophrenia	-1
Good evidence: There is previous evidence that the gene has increased/decreased expression in a particular cell type in the prefrontal cortex probably in relationship with a particular subject variable.	MYH8	Schizophrenia (but maybe pH)	Oligodendrocyte Progenitors	Downregulated in Schizophrenia	-1
Good evidence: There is previous evidence that the gene has increased/decreased expression in a particular cell type in the prefrontal cortex probably in relationship with a particular subject variable.	NVL	Schizophrenia (but maybe pH)	Oligodendrocyte Progenitors	Upregulated in Schizophrenia	1
Good evidence: There is previous evidence that the gene has increased/decreased expression in a particular cell type in the prefrontal cortex probably in relationship with a particular subject variable.	ORAI2	Schizophrenia (but maybe pH)	Oligodendrocyte Progenitors	Downregulated in Schizophrenia	-1
Good evidence: There is previous evidence that the gene has increased/decreased expression in a particular cell type in the prefrontal cortex probably in relationship with a particular subject variable.	PFKFB2	Schizophrenia (but maybe pH)	Oligodendrocyte Progenitors	Upregulated in Schizophrenia	1
Good evidence: There is previous evidence that the gene has increased/decreased expression in a particular cell type in the prefrontal cortex probably in relationship with a particular subject variable.	PHYHIP	Schizophrenia (but maybe pH)	Oligodendrocyte Progenitors	Downregulated in Schizophrenia	-1
Good evidence: There is previous evidence that the gene has increased/decreased expression in a particular cell type in the prefrontal cortex probably in relationship with a particular subject variable.	PTPN9	Schizophrenia (but maybe pH)	Oligodendrocyte Progenitors	Downregulated in Schizophrenia	-1
Good evidence: There is previous evidence that the gene has increased/decreased expression in a particular cell type in the prefrontal cortex probably in relationship with a particular subject variable.	RASSF6	Schizophrenia (but maybe pH)	Oligodendrocyte Progenitors	Downregulated in Schizophrenia	-1
Good evidence: There is previous evidence that the gene has increased/decreased expression in a particular cell type in the prefrontal cortex probably in relationship with a particular subject variable.	RUNX1T1	Schizophrenia (but maybe pH)	Oligodendrocyte Progenitors	Downregulated in Schizophrenia	-1
Good evidence: There is previous evidence that the gene has increased/decreased expression in a particular cell type in the prefrontal cortex probably in relationship with a particular subject variable.	SLC25A14	Schizophrenia (but maybe pH)	Oligodendrocyte Progenitors	Upregulated in Schizophrenia	1
Good evidence: There is previous evidence that the gene has increased/decreased expression in a particular cell type in the prefrontal cortex probably in relationship with a particular subject variable.	SNF8	Schizophrenia (but maybe pH)	Oligodendrocyte Progenitors	Upregulated in Schizophrenia	1
Good evidence: There is previous evidence that the gene has increased/decreased expression in a particular cell type in the prefrontal cortex probably in relationship with a particular subject variable.	TRAF3IP3	Schizophrenia (but maybe pH)	Oligodendrocyte Progenitors	Downregulated in Schizophrenia	-1
Good evidence: There is previous evidence that the gene has increased/decreased expression in a particular cell type in the prefrontal cortex probably in relationship with a particular subject variable.	TSPAN31	Schizophrenia (but maybe pH)	Oligodendrocyte Progenitors	Upregulated in Schizophrenia	1
Good evidence: There is previous evidence that the gene has increased/decreased expression in a particular cell type in the prefrontal cortex probably in relationship with a particular subject variable.	UBE2NL	Schizophrenia (but maybe pH)	Oligodendrocyte Progenitors	Downregulated in Schizophrenia	-1
Good evidence: There is previous evidence that the gene has increased/decreased expression in a particular cell type in the prefrontal cortex probably in relationship with a particular subject variable.	USP2	Schizophrenia (but maybe pH)	Oligodendrocyte Progenitors	Downregulated in Schizophrenia	-1
Good evidence: There is previous evidence that the gene has increased/decreased expression in a particular cell type in the prefrontal cortex probably in relationship with a particular subject variable.	ZNF441	Schizophrenia (but maybe pH)	Oligodendrocyte Progenitors	Downregulated in Schizophrenia	-1

## Sheet: Mistry_Schiz_MetaAnalysis
Probe	GeneSymbol	GeneFunction	Description	Model	PvalueUp	QvalueUp	FoldChange
203548_s_at	LPL	Metabolic process	lipoprotein lipase; lipid transport and clearance of circulating triglyceride	2	8.29e-07	0.00958	1.11
210057_at	SMG1	Metabolic process; Stress response	Ser/Thr kinase; nonsense mediated decay of mRNA; stress response pathways; cell survival during TNFalpha induced stress	4	8.62e-07	0.00958	1.04
209069_s_at	LOC440093|H3F3B	Unknown	---	2	3.7e-06	0.0205	1.11
216048_s_at	RHOBTB3	Transport	fetal GTPase; suggested participation in some aspects of vesicle trafficking	2	3.37e-06	0.0205	1.11
213187_x_at	FTL	Ion transport	storage of soluble iron; iron homeostasis	2	4.92e-06	0.0218	1.11
202619_s_at	PLOD2	Metabolic process; Cell maintenance/biogenesis	lysyl hydroxlase; ECM maintenance	fullModel	1.37e-05	0.0507	1.12
202975_s_at	RHOBTB3	Transport	fetal GTPase; suggested participation in some aspects of vesicle trafficking	fullModel	1.99e-05	0.0631	1.16
204060_s_at	PRKY|PRKX	Unknown	---	2	3.91e-05	0.0716	1.11
209747_at	BCYRN1|TGFB3	Unknown	---	2	4.58e-05	0.0716	1.11
212788_x_at	FTL	Ion transport	storage of soluble iron; iron homeostasis	fullModel	5.16e-05	0.0716	1.09
213501_at	ACOX1	Metabolic process	Acyl-CoA oxidase; associated with pseudoneonatal disease characterized by mental retardation	2	3.21e-05	0.0716	1.06
216762_at	Unknown		---	2	4.87e-05	0.0716	1.05
218345_at	TMEM176A	Unknown	transmembrane protein; antigen	fullModel	4.51e-05	0.0716	1.1
219156_at	SYNJ2BP	Unknown	syanptojanin (synaptic vesicle recovery) binding protein	4	4.43e-05	0.0716	1.03
221503_s_at	KPNA3	Transport	nuclear protein import as an adaptor protein; cell trafficking transport	3	4.69e-05	0.0716	1.02
59625_at	NOL3	RNA processing	nucleolar protein; involved in alternate splice site selection; regulator of cell death	2	3.57e-05	0.0716	1.08
202506_at	SSFA2	Cell maintenance/biogenesis	may be a cytoskeleton associated protein; regulation of filamentous actin	2	5.51e-05	0.072	1.11
203549_s_at	LPL	Metabolic process	lipoprotein lipase; lipid transport and clearance of circulating triglyceride	2	7.11e-05	0.0746	1.14
207543_s_at	P4HA1	Metabolic process	enzyme for catalyzing formation of 4-hydroxyproline	3	6.18e-05	0.0746	1.12
209144_s_at	CBFA2T2	Transcription; Translation	transcriptional co-factor; involved in chromatin repression	3	7.38e-05	0.0746	1.04
219426_at	EIF2C3	Transcription; Translation	translation initiation factor	2	7.08e-05	0.0746	1.05
221868_at	PAIP2B	Transcription; Translation	poly A binding protein interacting protein	2	7.01e-05	0.0746	1.21
211992_at	WNK1	Signal transduction	Ser/Thr kinase; ion homeostasis; regulation of LINGO1 mediated inhibition of neurite extension	2	8.88e-05	0.0822	1.07
213015_at	BBX	Transcription; Translation	transcription factor	2	9.25e-05	0.0822	1.05
220522_at	CRB1	Signal transduction	CRUMBS family structural protein; retina development	2	8.54e-05	0.0822	1.09
211997_x_at	H3F3B|LOC440093	Unknown	---	2	9.95e-05	0.0851	1.07
200063_s_at	LMBRD1|FAM172A|CLEC2D|BC108660|NPM1|DQ583108	Unknown	---	4	0.00011	0.086	1.05
208697_s_at	EIF3E	Transcription; Translation	translation initiation factor; proto-oncogene; quality control of specific mRNAs	4	0.000112	0.086	1.05
213016_at	BBX	Transcription; Translation	transcription factor	2	0.00011	0.086	1.11
201051_at	ANP32A	Signal transduction; Transcription	nucleoplasmic shuttling protein; regulation of gene expression; modulates histone acetylation levels of neuron-specific cytoskeletal genes	3	0.000121	0.0881	1.06
204032_at	BCAR3	Signal transduction; Cell growth	GTPase mediated signal transduction; regulating cell growth and apoptosis In hormone sensitive cells; involved in drug response	3	0.000131	0.0881	1.06
211994_at	WNK1	Signal transduction	Ser/Thr kinase; ion homeostasis; regulation of LINGO1 mediated inhibition of neurite extension	2	0.000123	0.0881	1.12
216520_s_at	FLJ44635|TPT1|PZP	Unknown	---	4	0.000131	0.0881	1.05
203504_s_at	ABCA1	Transport	ABC transporter; cholesterol efflux; variant associated with AD	fullModel	0.000138	0.0898	1.12
217985_s_at	BAZ1A	Transcription; Translation	chromatin remodeling protein; heterochromatin formation in developmental control	2	0.000149	0.0943	1.05
218826_at	SLC35F2	Unknown	solute carrier family protein	2	0.000153	0.0943	1.05
201927_s_at	PKP4	Cell maintenance/biogenesis	beta catenin family; structural protein; cell organization and biogenesis	3	0.000159	0.0946	1.11
201929_s_at	PKP4	Cell maintenance/biogenesis	beta catenin family; structural protein; cell organization and biogenesis	3	0.000166	0.0946	1.16
220532_s_at	TMEM176B	Unknown	transmembrane protein	2	0.000162	0.0946	1.13
210720_s_at	NECAB3	Signal transduction	neuronal calcium binding protein; inhibits the association of X11L with amyloid precursor protein	2	6.89e-07	0.00617	0.92
212646_at	RFTN1	Cell maintenance/ biogenesis	formation/maintenance of lipid rafts	2	8.33e-07	0.00617	0.91
213924_at	Unknown	Unknown	---	2	7.31e-07	0.00617	0.89
206355_at	GNAL	Signal transduction	modulator in various transmembrane signaling systems; mediating neurotransmitter effects	2	1.67e-06	0.00742	0.87
220807_at	HBQ1	Oxygen transport	globin family; oxygen transport	2	1.37e-06	0.00742	0.91
220741_s_at	PPA2	Metabolic process	phosphate metabolism with N-terminal targeting to mitochondrial matrix	3	2.58e-06	0.00955	0.92
205694_at	TYRP1	Metabolic process	melanosomal enzyme	2	3.78e-06	0.012	0.88
219032_x_at	OPN3	Signal transduction	GPCR pathway; possible entrainment of circadian rhythms	2	9.76e-06	0.0271	0.89
205510_s_at	GABPB1|FLJ10038	Unknown	---	2	1.11e-05	0.0274	0.93
212987_at	FBXO9	Ubiquitination	phosphorylation dependent ubiquitination; component of E3 ubiquitin protein ligase complex	fullModel	1.48e-05	0.0328	0.88
202596_at	ENSA	Energy Metabolism; Oxidative Phosphorylation	regulator of ATP channel; coupling cell metabolism to electrical activity	fullModel	2.65e-05	0.042	0.9
203719_at	ERCC1	Cell maintenance/ biogenesis	DNA repair	2	2.31e-05	0.042	0.94
218328_at	COQ4	Oxidative phosphorylation	ubiquinone biosynthesis protein (a component of the ETC)	4	2.35e-05	0.042	0.93
218653_at	SLC25A15	Energy metabolism	mitochondrial orthinine transporter (urea cycle)	2	2.58e-05	0.042	0.94
206290_s_at	RGS7	Signal transduction	crucial regulator of GPCR signaling in visual and nervous systems	2	3.23e-05	0.0436	0.89
218262_at	RMND5B	Cell maintenance/biogenesis	suggestive role in meiosis	2	3.06e-05	0.0436	0.95
219825_at	CYP26B1	Oxidative Phosphorylation	electron transport	fullModel	3.33e-05	0.0436	0.86
206356_s_at	GNAL	Signal transduction	modulator in various transmembrane signaling systems; mediating neurotransmitter effects	2	3.95e-05	0.0481	0.9
219982_s_at	SERF1B|SMA4|SERF1A|GUSBP1|SERF1B|SERF1A	Unknown	---	3	4.11e-05	0.0481	0.89
203851_at	IGFBP6	Cell maintenance/ biogenesis; Signal transduction	cytokine growth factor; cell growth and/or maintenance	2	4.51e-05	0.05	0.91
203349_s_at	ETV5	Oxidative phosphorylation; Energy metabolism	TF; proto-oncogene; important role in development	2	6.7e-05	0.0676	0.92
205413_at	MPPED2	Development	fetal brain protein 239; neurogenesis	fullModel	6.64e-05	0.0676	0.89
219997_s_at	COPS7B	Ubiquitination; Signal Transduction	component of a signalosome complex; modulating multiple signaling pathways	4	7.54e-05	0.0728	0.97
206209_s_at	CA4	Metabolic process; Ion transport	carbonic anhydrase; cellular ion transport and pH homeostasis	fullModel	9.34e-05	0.0741	0.92
206215_at	OPCML	Cell adhesion; Neurotransmission	synaptic cell adhesion molecule; regulated in response to neuronal activity; possible role in proliferation in cortical astrocytes	2	8.68e-05	0.0741	0.94
207949_s_at	ICA1	Signal transduction; Neurotransmitter transport	insulin dependent diabetes antigen; neurotransmitter transport (inferred)	2	9.05e-05	0.0741	0.95
209871_s_at	APBA2	Neurotransmission	neuronal gene with putative function in synaptic exocytosis	5	8.76e-05	0.0741	0.95
215003_at	DGCR5	Unknown	---	fullModel	8.91e-05	0.0741	0.93
201190_s_at	PITPNA	Neurotransmission; Signal transduction	signaling transport protein; required for Ca activated secretion	fullModel	0.000111	0.0754	0.93
201310_s_at	C5orf13	Neurotransmission	may have roles in neural function; promotes axonal regeneration (by similarity)	2	0.000113	0.0754	0.93
201694_s_at	EGR1	Transcription; Translation	TF for target genes required for mitogenesis and differentiation; regulator of inflammatory and immune processes; expression is regulated by synaptic activity	2	0.000109	0.0754	0.89
202688_at	TNFSF10	Signal transduction	signaling cytokine; cell death/apoptosis	3	0.000116	0.0754	0.83
204000_at	GNB5	Signal transduction	G-protein; interact with RGS family of proteins	4	0.000114	0.0754	0.94
205489_at	CRYM	Metabolic process	thyroid binding protein; involved in normal auditory function; associated with neurosensory deafness	fullModel	0.000114	0.0754	0.87
221983_at	FAM134A		potential proto-oncogene	3	0.000119	0.0754	0.93
202322_s_at	GGPS1	Metabolic process	synthesis of prenylated proteins	5	0.000158	0.0855	0.95
203769_s_at	STS	Metabolic process	sulfatase family; intra-mitochondrial movement of cholesterol	3	0.000154	0.0855	0.91
205003_at	DOCK4	Signal transduction	intracellular signaling; activator of small G-proteins; potential function in dendritic morphogenesis in hippocampal neurons	3	0.000157	0.0855	0.95
208870_x_at	ATP5C1	Oxidative phosphorylation	ATP synthase; component of complex required for oxidative phosphorylation	fullModel	0.000151	0.0855	0.93
212942_s_at	KIAA1199	Cell maintenance/ biogenesis	cell mortality; involved in perception of sound	2	0.000147	0.0855	0.92
34726_at	CACNB3	Signal transduction	calcium channel subunit; increasing peak calcium current	2	0.000157	0.0855	0.93
201328_at	ETS2	Transcription; Translation	TF; proto-oncogene; regulation of neuronal apoptosis	3	0.000163	0.086	0.9
203339_at	SLC25A12	Oxidative phosphorylation; Energy metabolism	calcium binding protein; mitochondrial transport; energy transfer	4	0.000174	0.0866	0.87
204679_at	KCNK1	Ion transport; Neurotransmission	potassium channel; regulation of K+ homeostasis; ion transport	2	0.000179	0.0866	0.88
212252_at	CAMKK2	Signal transduction; Neurotransmitter transport	Ca/Cam dependent Ser/Thr protein kinase; regulates hypothalamic production of NPY	2	0.000178	0.0866	0.94
213366_x_at	ATP5C1	Oxidative phosphorylation; Energy metabolism	ATP synthase; component of complex V of oxidative phosphorylation	fullModel	0.00017	0.0866	0.93
202159_at	FARSA	Transcription; Translation	cell organization; biogenesis; tRNA sythetase subunit	2	0.00022	0.0876	0.95
203188_at	B3GNT1	Metabolic process	carbohydrate metabolism	2	0.000194	0.0876	0.95
204002_s_at	ICA1	Signal transduction; Neurotransmitter transport	insulin dependent diabetes antigen; neurotransmitter transport (inferred)	2	0.000198	0.0876	0.96
204869_at	PCSK2	Metabolic process	enzyme involved in processing of hormones and other protein precursors	2	0.000219	0.0876	0.89
205794_s_at	NOVA1	Neurotransmission; RNA processing	ventral neuron specific protein; regulating RNA splicing or metabolism in developing neurons; regulating functional and structural synaptic changes	3	0.000205	0.0876	0.94
209093_s_at	GBA	Metabolic process	glucosidase; degradation of complex glycolipids; GWAS for PD and Lewy body disorders (AD)	2	0.000211	0.0876	0.95
209699_x_at	AKR1C2|AKR1C1|AKR1C3	Metabolic Process	Aldo-ketoreductase; carbohydrate metabolism	2	0.000211	0.0876	0.93
210638_s_at	FBXO9	Ubiquitination	phosphorylation dependent ubiquitination; component of E3 ubiquitin protein ligase complex	fullModel	0.000221	0.0876	0.88
218125_s_at	CCDC25	Unknown	---	2	0.000216	0.0876	0.92
220031_at	OTUD7B	Ubiquitination; Transcription	TF regulating inflammatory processes; deubiquitinating activity	3	0.000197	0.0876	0.96
202852_s_at	FLJ11506	Protein transport	may play a role in membrane traffic (by similarity)	3	0.000227	0.0879	0.91
206490_at	DLGAP1	Neurotransmission; Signal transduction	neuronal cell signaling; molecular organization of synapses; inducing enrichment of PSD-95 at PM	3	0.000229	0.0879	0.94
205114_s_at	TBC1D3G|CCL3L3|CCL3L1|TBC1D3C|CCL3|CCL3L3|CCL3L1|CCL3	Unknown	---	2	0.000238	0.0897	0.88
203476_at	TPBG	Cell adhesion	Oncofetal antigen; trophoblast specific glycoprotein	2	0.000283	0.0961	0.89
204676_at	TMEM186	Unknown	---	3	0.000279	0.0961	0.94
205381_at	LRRC17	Unknown	leucine rich repeat proteins	3	0.000284	0.0961	0.91
210874_s_at	HYAL3	Metabolic process	enzyme secreted in sperm involved in fertilization	2	0.00029	0.0961	0.94
211038_s_at	CROCC|CROCCL1|FLJ00313	Unknown	---	3	0.000287	0.0961	0.95
214285_at	FABP3	Metabolic process	fatty acid binding protein; intracellular metabolism of long chain fatty acids	fullModel	0.000261	0.0961	0.9
217946_s_at	SAE1	Ubiquitination	ubiquitin activating	fullModel	0.000285	0.0961	0.95
221921_s_at	CADM3	Cell adhesion; Neurotransmission	synaptic cell adhesion molecule	2	0.000272	0.0961	0.97
218569_s_at	KBTBD4	Cell maintenance/biogenesis	may have role in organizing actin cytoskeleton of brain cells	2	0.000297	0.0969	0.94
201410_at	PLEKHB2	Transport	transport; import of protein or lipid in membranous organelles	3	0.000358	0.0982	0.94
202250_s_at	DCAF8	Ubiquitination	interacts with the E3 ligase complex	3	0.000355	0.0982	0.94
202289_s_at	TACC2	Cell maintenance/ biogenesis	mitotic spindle maintenance; organizing centrosomal microtubules	2	0.000327	0.0982	0.94
202667_s_at	SLC39A7	Transport ; Neurotransmission; Energy Metabolism	heavy metal ion transport; possibly supporting brain energy utilization and neurotransmission	3	0.000352	0.0982	0.95
204685_s_at	ATP2B2	Oxidative metabolism; Neurotransmission	Ca transporter; critical for clearance of calcium from excitable cells; influences glutamate release from excitatory terminals	2	0.000333	0.0982	0.94
206023_at	NMU	Signal transduction; Neurotransmitter transport	neuromedin U; neuropeptide; signaling neurotransmitter	fullModel	0.000321	0.0982	0.9
211796_s_at	TCRVB|TCRBV2S1|TCRBV17S1|TCRVB	Unknown	---	fullModel	0.000318	0.0982	0.92
212296_at	PSMD14	Ubiquitination	responsible for substrate deubiquitination during proteasomal degradation	3	0.000334	0.0982	0.95
214092_x_at	SFRS14	RNA processing	splicing factor; pre-mRNA processing	3	0.000326	0.0982	0.97
214619_at	CRHR1	Signal transduction	corticotropin releasing hormone receptor; GPCR signaling; mediating stress response and anxiety related behaviour	4	0.000317	0.0982	0.95
214883_at	THRA	Signal transduction; Transcription	thyroid hormone receptor (signaling); TF; capacity to play important role in developing and adult neurons	4	0.000338	0.0982	0.96
216970_at	Unknown	Unknown	---	2	0.000349	0.0982	0.96
64488_at	IRGQ|AK128554	Unknown	---	2	0.000351	0.0982	0.95
218032_at	SNN	Response to stress; Cell maintenance/biogenesis	several key signaling pathways; sensor of mitchondrial damage; stress repsonse	2	0.000363	0.0984	0.96
205061_s_at	EXOSC9	RNA processing	exosome component; RNA processing	3	0.000377	0.0997	0.96
206435_at	B4GALNT1	Metabolic process	synthesis of glycolipids; associated with neurdegenerative disorder NPC1 mouse model	2	0.000379	0.0997	0.96
214674_at	USP19	Ubiquitination	deubiquitinating enzyme in conjunction with 26S proteasome	5	0.000385	0.0997	0.96
218968_s_at	ZFP64	Transcription; Translation	TF recruited to the promoters of NOTCH target genes	2	0.000386	0.0997	0.94

## Sheet: Choi_BP_MetaAnalysis
AffyID	GeneSymbol	FoldChange	NominalP	AdjustedP
206700_s_at	JARID1D	-1.06	0.014	0.044
205898_at	CX3CR1	-1	0.002	0.019
211990_at	HLA-DPA1	-0.89	0.001	0.014
202203_s_at	AMFR	-0.87	0.001	0.016
206552_s_at	TAC1	-0.81	0.001	0.016
217767_at	LOC653879	-0.79	0.006	0.029
209316_s_at	HBS1L	-0.77	0.001	0.015
209735_at	ABCG2	-0.76	0.003	0.023
204719_at	ABCA8	-0.75	0.018	0.048
216607_s_at	CYP51A1	-0.71	0.001	0.015
207414_s_at	PCSK6	-0.69	0.017	0.048
201435_s_at	EIF4E	-0.68	0	0.013
202688_at	TNFSF10	-0.67	0.001	0.013
212164_at	TMEM183A	-0.66	0.001	0.016
216379_x_at	CD24	-0.65	0.005	0.027
206191_at	ENTPD3	-0.64	0.005	0.028
210621_s_at	RASA1	-0.64	0.003	0.022
209312_x_at	HLA-DRB1///LOC730415	-0.64	0.006	0.031
204678_s_at	KCNK1	-0.63	0.003	0.021
212281_s_at	TMEM97	-0.62	0	0.013
209301_at	CA2	-0.62	0.008	0.033
204344_s_at	SEC23A	-0.61	0.012	0.04
218119_at	TIMM23///LOC653252	-0.6	0.003	0.021
210285_x_at	WTAP	-0.6	0.002	0.02
212833_at	SLC25A46	-0.59	0.007	0.031
221449_s_at	ITFG1	-0.59	0.018	0.048
219825_at	CYP26B1	-0.59	0.002	0.019
208800_at	SRP72	-0.59	0.002	0.019
220294_at	KCNV1	-0.59	0.001	0.017
203460_s_at	PSEN1	-0.59	0.004	0.024
213745_at	ATRNL1	-0.58	0.01	0.037
200604_s_at	PRKAR1A	-0.57	0.003	0.021
209771_x_at	CD24	-0.57	0.011	0.039
209569_x_at	D4S234E	-0.56	0.015	0.045
218109_s_at	MFSD1	-0.56	0.003	0.021
206302_s_at	NUDT4///NUDT4P1	-0.56	0.01	0.038
206544_x_at	SMARCA2	-0.56	0.006	0.03
217140_s_at	VDAC1	-0.55	0.003	0.023
219352_at	HERC6	-0.54	0.001	0.013
211075_s_at	CD47	-0.54	0.001	0.016
221689_s_at	PIGP	-0.54	0.003	0.021
210292_s_at	PCDH11X///PCDH11Y	-0.53	0.003	0.023
203083_at	THBS2	-0.53	0.012	0.041
209357_at	CITED2	-0.53	0.004	0.024
221020_s_at	SLC25A32	-0.53	0.001	0.013
218292_s_at	PRKAG2	-0.53	0.002	0.018
212432_at	GRPEL1	-0.53	0.001	0.017
206376_at	SLC6A15	-0.53	0.014	0.044
207956_x_at	APRIN	-0.53	0.002	0.018
201689_s_at	TPD52	-0.52	0.014	0.044
218788_s_at	SMYD3	-0.52	0.004	0.024
218534_s_at	AGGF1	-0.52	0	0.013
215143_at	FLJ36166	-0.52	0.004	0.024
205825_at	PCSK1	-0.51	0.011	0.039
201823_s_at	RNF14	-0.51	0.017	0.048
201923_at	PRDX4	-0.51	0.004	0.026
212310_at	MIA3	-0.51	0.005	0.029
209362_at	SURB7	-0.5	0.011	0.039
206935_at	PCDH8	-0.5	0.014	0.043
218852_at	C14orf10	-0.5	0.001	0.015
213678_at	C6orf137	-0.5	0.001	0.016
209507_at	RPA3	-0.5	0	0.012
212568_s_at	DLAT	-0.5	0.002	0.021
218439_s_at	COMMD10	-0.5	0.003	0.021
221428_s_at	TBL1XR1	-0.5	0.008	0.035
215193_x_at	HLA-DRB1///HLA-DRB3///LOC730415	-0.5	0.002	0.018
209915_s_at	NRXN1	-0.5	0.008	0.033
219600_s_at	TMEM50B	-0.49	0.003	0.023
219343_at	CDC37L1	-0.49	0.003	0.022
217960_s_at	TOMM22	-0.49	0.003	0.023
218980_at	FHOD3	-0.49	0.006	0.029
209091_s_at	SH3GLB1	-0.49	0.002	0.018
221273_s_at	LOC727800	-0.49	0.01	0.037
202738_s_at	PHKB	-0.49	0	0.01
205278_at	GAD1	-0.49	0.017	0.048
212887_at	SEC23A	-0.49	0.006	0.029
209541_at	IGF1	-0.49	0.002	0.017
218209_s_at	P15RS	-0.49	0.015	0.045
217356_s_at	PGK1	-0.48	0.016	0.046
209550_at	NDN	-0.48	0.001	0.017
221727_at	---	-0.48	0.006	0.029
204957_at	ORC5L	-0.48	0.006	0.029
203560_at	GGH	-0.48	0	0.013
212820_at	DMXL2	-0.48	0.003	0.022
217837_s_at	VPS24	-0.48	0.003	0.021
201988_s_at	CREBL2	-0.48	0.012	0.041
203594_at	RTCD1	-0.48	0	0.01
216899_s_at	SKAP2	-0.48	0.002	0.019
209249_s_at	GHITM	-0.47	0.005	0.028
203336_s_at	ITGB1BP1	-0.47	0.001	0.013
201836_s_at	SUPT7L	-0.47	0.018	0.049
210156_s_at	PCMT1	-0.47	0.016	0.046
211337_s_at	76P	-0.47	0.008	0.034
219279_at	DOCK10	-0.47	0.009	0.036
203492_x_at	CEP57	-0.46	0.002	0.019
202056_at	KPNA1	-0.46	0.014	0.043
210570_x_at	MAPK9	-0.46	0.01	0.037
204362_at	SKAP2	-0.46	0.001	0.015
206984_s_at	RIT2	-0.46	0.014	0.044
203895_at	PLCB4	-0.46	0.002	0.018
219006_at	C6orf66	-0.46	0.003	0.022
200927_s_at	RAB14	-0.46	0.002	0.018
219952_s_at	MCOLN1	-0.46	0.006	0.029
212956_at	TBC1D9	-0.46	0.009	0.036
214724_at	DIXDC1	-0.46	0.006	0.029
212905_at	CSTF2T	-0.45	0.002	0.018
203544_s_at	STAM	-0.45	0	0.013
207483_s_at	CAND1	-0.45	0	0.013
205632_s_at	PIP5K1B	-0.45	0.011	0.039
217301_x_at	RBBP4	-0.45	0.01	0.038
203008_x_at	TXNDC9	-0.45	0	0.009
211763_s_at	UBE2B	-0.45	0.001	0.015
200052_s_at	ILF2	-0.44	0.004	0.024
203554_x_at	PTTG1	-0.44	0.017	0.048
220924_s_at	SLC38A2	-0.44	0.001	0.017
212990_at	SYNJ1	-0.44	0.012	0.041
208872_s_at	REEP5	-0.44	0.016	0.046
205541_s_at	GSPT2	-0.44	0.007	0.031
218638_s_at	SPON2	-0.44	0.006	0.029
202478_at	TRIB2	-0.44	0.004	0.025
218789_s_at	C11orf71	-0.44	0	0.007
205573_s_at	SNX7	-0.44	0	0.013
218761_at	RNF111	-0.44	0.002	0.02
207173_x_at	CDH11	-0.44	0.005	0.028
213618_at	CENTD1	-0.44	0.003	0.022
206577_at	VIP	-0.44	0.002	0.02
220045_at	NEUROD6	-0.43	0.005	0.028
209300_s_at	NECAP1	-0.43	0.012	0.04
203105_s_at	DNM1L	-0.43	0.005	0.028
201990_s_at	CREBL2	-0.43	0.011	0.039
202462_s_at	DDX46	-0.43	0	0.01
210667_s_at	C21orf33	-0.43	0.004	0.025
212150_at	KIAA0143	-0.43	0.002	0.019
212515_s_at	DDX3X	-0.43	0.007	0.032
222171_s_at	PKNOX2	-0.43	0.005	0.027
202556_s_at	MCRS1	-0.43	0.004	0.024
209619_at	CD74	-0.43	0.005	0.027
219961_s_at	C20orf19	-0.43	0.001	0.013
216248_s_at	NR4A2	-0.43	0.011	0.039
203153_at	IFIT1	-0.43	0	0.011
202453_s_at	GTF2H1	-0.43	0.013	0.042
210448_s_at	P2RX5	-0.43	0.006	0.029
200950_at	ARPC1A	-0.42	0.002	0.019
212893_at	ZZZ3	-0.42	0.014	0.043
221489_s_at	SPRY4	-0.42	0.01	0.038
200864_s_at	RAB11A	-0.42	0.013	0.041
201137_s_at	HLA-DPB1	-0.42	0.011	0.039
220261_s_at	ZDHHC4	-0.42	0	0.011
201520_s_at	GRSF1	-0.42	0.012	0.041
221288_at	GPR22	-0.42	0.012	0.041
200881_s_at	DNAJA1	-0.42	0.003	0.022
205051_s_at	KIT	-0.42	0.006	0.031
218055_s_at	WDR41	-0.42	0	0.013
208857_s_at	PCMT1	-0.42	0.018	0.049
218041_x_at	SLC38A2	-0.42	0.002	0.018
209142_s_at	UBE2G1	-0.42	0	0.013
209265_s_at	METTL3	-0.42	0.002	0.019
203843_at	RPS6KA3	-0.42	0.001	0.013
202802_at	DHPS	-0.42	0.014	0.044
214306_at	OPA1	-0.42	0.011	0.039
218082_s_at	UBP1	-0.41	0.001	0.013
221229_s_at	FLJ20628	-0.41	0.003	0.022
217749_at	COPG	-0.41	0.003	0.023
201847_at	LIPA	-0.41	0.018	0.049
212110_at	SLC39A14	-0.41	0.015	0.045
204670_x_at	HLA-DRB1///LOC730415	-0.41	0.002	0.019
202479_s_at	TRIB2	-0.41	0.004	0.024
221531_at	WDR61	-0.41	0	0.01
202352_s_at	PSMD12	-0.41	0.001	0.017
202151_s_at	UBADC1	-0.41	0.001	0.015
203647_s_at	FDX1	-0.41	0.001	0.017
209219_at	RDBP	-0.41	0.003	0.022
213374_x_at	HIBCH	-0.41	0.011	0.039
210396_s_at	CTNNB1///LOC440354///BOLA2///LOC595101	-0.41	0.014	0.044
205206_at	KAL1	-0.41	0.007	0.032
205923_at	RELN	-0.41	0.002	0.018
201821_s_at	TIMM17A	-0.41	0.018	0.048
211137_s_at	ATP2C1	-0.41	0.005	0.028
210121_at	B3GALT2	-0.4	0.002	0.02
202985_s_at	BAG5	-0.4	0	0.007
214321_at	NOV	-0.4	0.003	0.021
209271_at	BPTF	-0.4	0.005	0.028
201998_at	ST6GAL1	-0.4	0	0.013
207307_at	HTR2C	-0.4	0	0.012
220547_s_at	FAM35A	-0.4	0	0.007
219099_at	C12orf5	-0.4	0.016	0.046
203190_at	NDUFS8	-0.4	0.002	0.019
218519_at	SLC35A5	-0.4	0.001	0.017
212335_at	GNS	-0.4	0	0.012
221221_s_at	KLHL3	-0.4	0.013	0.042
218258_at	POLR1D	-0.4	0.001	0.017
203817_at	GUCY1B3	-0.4	0.012	0.04
218919_at	ZFAND1	-0.4	0.019	0.049
204350_s_at	CRSP9	-0.4	0	0.007
205579_at	HRH1	-0.39	0.001	0.016
221776_s_at	BRD7	-0.39	0	0.012
222108_at	AMIGO2	-0.39	0.018	0.048
219022_at	C12orf43	-0.39	0.003	0.021
204905_s_at	EEF1E1	-0.39	0.001	0.015
202512_s_at	ATG5	-0.39	0.006	0.029
218682_s_at	SLC4A1AP	-0.39	0.001	0.015
218085_at	CHMP5	-0.39	0.001	0.013
216640_s_at	PDIA6	-0.39	0.001	0.016
221676_s_at	CORO1C	-0.39	0.003	0.022
201317_s_at	PSMA2///PVRIG	-0.39	0	0.012
201170_s_at	BHLHB2	-0.39	0.011	0.039
209537_at	EXTL2	-0.39	0.016	0.045
220199_s_at	C1orf80	-0.39	0.01	0.037
200883_at	UQCRC2	-0.39	0.009	0.035
216693_x_at	HDGFRP3	-0.39	0.015	0.044
209647_s_at	SOCS5	-0.39	0.015	0.045
203218_at	MAPK9	-0.39	0.016	0.046
218477_at	TMEM14A	-0.39	0.002	0.019
218462_at	BXDC5	-0.39	0	0.009
208127_s_at	SOCS5	-0.39	0	0.012
217976_s_at	DYNC1LI1	-0.38	0.001	0.014
204151_x_at	AKR1C1	-0.38	0.007	0.031
208639_x_at	PDIA6	-0.38	0	0.009
208398_s_at	TBPL1	-0.38	0.005	0.027
200698_at	KDELR2	-0.38	0.007	0.031
203661_s_at	TMOD1	-0.38	0.016	0.046
208726_s_at	EIF2S2	-0.38	0	0.012
200629_at	WARS	-0.38	0.005	0.028
212306_at	CLASP2	-0.38	0.01	0.037
205139_s_at	UST	-0.38	0.002	0.018
214817_at	UNC13A	0.38	0.003	0.021
214707_x_at	ALMS1	0.38	0.001	0.017
208003_s_at	NFAT5	0.39	0.004	0.025
209069_s_at	H3F3B	0.39	0.005	0.027
208120_x_at	FKSG49///LOC730444	0.39	0	0.012
211452_x_at	LRRFIP1	0.4	0.005	0.028
220720_x_at	FAM128B	0.4	0.005	0.028
204403_x_at	KIAA0738	0.4	0.012	0.04
214925_s_at	SPTAN1	0.4	0.012	0.041
212840_at	UBXD7	0.4	0.004	0.024
221541_at	CRISPLD2	0.41	0.017	0.048
210679_x_at	---	0.41	0.009	0.036
220145_at	MAP9	0.42	0.009	0.035
210778_s_at	MXD4	0.42	0.013	0.041
212240_s_at	PIK3R1	0.42	0.004	0.024
220796_x_at	SLC35E1	0.42	0.005	0.028
202255_s_at	SIPA1L1	0.42	0.009	0.035
222364_at	---	0.42	0.013	0.042
212368_at	ZNF292	0.43	0.01	0.037
222020_s_at	HNT	0.43	0.007	0.032
204748_at	PTGS2	0.43	0.014	0.044
212318_at	TNPO3	0.44	0.001	0.015
214902_x_at	LPP	0.44	0.002	0.019
206567_s_at	PHF20	0.44	0.004	0.024
215067_x_at	PRDX2	0.44	0.005	0.028
213328_at	NEK1	0.44	0.003	0.021
207557_s_at	RYR2	0.44	0.001	0.017
201183_s_at	CHD4	0.44	0.002	0.018
215179_x_at	PGF	0.44	0.003	0.021
212638_s_at	WWP1	0.44	0.002	0.019
205178_s_at	RBBP6	0.44	0.005	0.029
212931_at	TCF20	0.44	0	0.01
207365_x_at	USP34	0.45	0	0.009
207730_x_at	HDGF2	0.45	0.002	0.018
211503_s_at	RAB14	0.45	0.017	0.048
213026_at	ATG12	0.45	0.005	0.028
214843_s_at	USP33	0.45	0.018	0.048
215529_x_at	DIP2A	0.45	0.001	0.015
205308_at	C8orf70	0.45	0.002	0.018
211997_x_at	H3F3B	0.45	0.002	0.021
212188_at	KCTD12	0.46	0.003	0.023
216858_x_at	---	0.46	0.003	0.023
201813_s_at	TBC1D5	0.46	0.011	0.039
215978_x_at	LOC152719	0.46	0.004	0.024
214715_x_at	ZNF160	0.47	0.001	0.017
202774_s_at	SFRS8	0.47	0	0.012
212208_at	THRAP2	0.47	0	0.011
205547_s_at	TAGLN	0.47	0.015	0.045
203448_s_at	TERF1	0.48	0.002	0.02
209579_s_at	MBD4	0.48	0.003	0.022
219228_at	ZNF331	0.48	0.009	0.036
204066_s_at	CENTG2	0.48	0.018	0.048
221588_x_at	ALDH6A1	0.48	0.006	0.029
211944_at	BAT2D1	0.48	0.001	0.015
202905_x_at	NBN	0.49	0.006	0.029
221806_s_at	SETD5	0.49	0.004	0.025
212492_s_at	JMJD2B	0.49	0.001	0.015
215588_x_at	RIOK3	0.49	0.001	0.015
202102_s_at	BRD4	0.49	0.014	0.043
215373_x_at	FLJ12151	0.5	0.002	0.02
211006_s_at	KCNB1	0.5	0.006	0.029
217802_s_at	NUCKS1	0.5	0.001	0.013
208994_s_at	PPIG	0.5	0.003	0.022
215600_x_at	FBXW12	0.5	0.003	0.022
201901_s_at	YY1	0.52	0.008	0.034
212520_s_at	SMARCA4	0.52	0.014	0.043
208246_x_at	---	0.52	0.001	0.015
215628_x_at	PPP2CA	0.52	0	0.011
213311_s_at	TCF25///MXRA7	0.52	0.003	0.022
200920_s_at	BTG1	0.52	0.003	0.023
219426_at	EIF2C3	0.53	0.001	0.014
200842_s_at	EPRS	0.53	0.009	0.036
212852_s_at	TROVE2	0.53	0.004	0.024
201635_s_at	FXR1	0.53	0.011	0.04
201019_s_at	EIF1AX///EIF1AP1	0.54	0.002	0.018
216456_at	PCDH9	0.54	0.015	0.045
210438_x_at	TROVE2	0.54	0.013	0.042
217679_x_at	---	0.54	0.001	0.017
219392_x_at	PRR11	0.55	0.001	0.015
202972_s_at	FAM13A1	0.55	0	0.012
205370_x_at	DBT	0.55	0	0.012
214911_s_at	BRD2	0.55	0.013	0.043
202669_s_at	EFNB2	0.55	0.013	0.041
201986_at	THRAP1	0.56	0.009	0.036
204181_s_at	ZBTB43	0.56	0.002	0.019
204018_x_at	HBA1///HBA2	0.56	0.019	0.05
203346_s_at	MTF2	0.56	0	0.013
222380_s_at	PDCD6	0.56	0	0.013
201024_x_at	EIF5B	0.56	0.005	0.028
204630_s_at	GOSR1	0.57	0.011	0.038
201918_at	SLC25A36	0.57	0.016	0.046
219237_s_at	DNAJB14	0.57	0.002	0.019
212487_at	GPATCH8	0.57	0.008	0.033
216187_x_at	KNS2	0.57	0	0.012
220113_x_at	POLR1B	0.57	0.002	0.017
202760_s_at	AKAP2///PALM2-AKAP2	0.57	0.015	0.044
214730_s_at	GLG1///SEMA6C///CDC42SE1	0.57	0.003	0.021
220232_at	SCD5	0.58	0.003	0.021
204373_s_at	CEP350	0.58	0.007	0.031
208987_s_at	FBXL11	0.58	0	0.012
212177_at	C6orf111	0.58	0.001	0.017
208685_x_at	BRD2	0.59	0.006	0.029
206792_x_at	PDE4C	0.59	0	0.012
214594_x_at	ATP8B1	0.59	0.001	0.016
219757_s_at	C14orf101	0.6	0.001	0.016
218859_s_at	ESF1	0.61	0.003	0.021
212742_at	ZNF364	0.62	0.005	0.028
209458_x_at	HBA1///HBA2	0.62	0.012	0.04
214071_at	MPPE1	0.63	0.007	0.032
212104_s_at	RBM9	0.63	0.007	0.032
204290_s_at	ALDH6A1	0.63	0.002	0.019
221088_s_at	PPP1R9A	0.64	0.008	0.033
201991_s_at	KIF5B	0.65	0.007	0.032
200702_s_at	DDX24	0.65	0.001	0.013
214577_at	MAP1B	0.65	0.008	0.034
206826_at	PMP2	0.66	0.018	0.048
212468_at	SPAG9	0.67	0.002	0.021
222368_at	---	0.67	0.003	0.022
209945_s_at	GSK3B	0.67	0.002	0.019
213517_at	PCBP2	0.68	0.001	0.013
204881_s_at	UGCG	0.69	0.016	0.045
212794_s_at	KIAA1033	0.69	0.001	0.017
212229_s_at	FBXO21	0.7	0.002	0.019
202124_s_at	TRAK2	0.7	0.004	0.024
201070_x_at	SF3B1	0.7	0.001	0.017
212027_at	RBM25	0.71	0.005	0.027
206114_at	EPHA4	0.72	0.014	0.043
203318_s_at	ZNF148	0.72	0	0.013
202191_s_at	GAS7	0.72	0.001	0.017
203849_s_at	KIF1A	0.72	0.003	0.023
213015_at	---	0.73	0.009	0.036
221830_at	RAP2A	0.73	0	0.013
207186_s_at	BPTF	0.73	0.003	0.022
203181_x_at	SRPK2	0.75	0.006	0.029
203319_s_at	ZNF148	0.76	0.006	0.029
213016_at	---	0.76	0.003	0.021
212451_at	KIAA0256	0.77	0.004	0.025
212076_at	MLL	0.77	0.003	0.022
202600_s_at	NRIP1	0.77	0.004	0.024
210650_s_at	PCLO	0.77	0	0.013
221006_s_at	SNX27	0.78	0.001	0.017
219300_s_at	CNTNAP2	0.79	0.005	0.027
213229_at	DICER1	0.8	0.002	0.02
215123_at	LOC23117///LOC339047///LOC642778///LOC642799///LOC728888	0.8	0.003	0.021
219221_at	ZBTB38	0.81	0.01	0.037
208993_s_at	PPIG	0.83	0.003	0.022
206330_s_at	SHC3	0.84	0.005	0.027
213593_s_at	TRA2A	0.84	0.005	0.028
209678_s_at	PRKCI	0.84	0.001	0.015
203590_at	DYNC1LI2	0.86	0.001	0.017
212732_at	MEG3	0.86	0.018	0.048
209226_s_at	TNPO1	0.86	0.001	0.016
221829_s_at	TNPO1	0.86	0.002	0.017
214375_at	PPFIBP1///LOC440091///LOC729222	0.88	0	0.013
207966_s_at	GLG1///CDC42SE1	0.89	0.003	0.021
211992_at	WNK1	0.89	0	0.012
209243_s_at	PEG3	0.92	0.011	0.038
213729_at	PRPF40A	0.92	0.001	0.015
207657_x_at	TNPO1	0.93	0	0.012
220462_at	TAIP-2	0.96	0.001	0.014
201983_s_at	EGFR	0.96	0.006	0.031
208663_s_at	TTC3	0.98	0.003	0.023
201340_s_at	ENC1	1.04	0.003	0.023
201730_s_at	TPR///BTRC	1.05	0.001	0.013
208389_s_at	SLC1A2	1.06	0.002	0.02
201846_s_at	RYBP	1.06	0.001	0.017
214055_x_at	BAT2D1	1.06	0	0.013
214352_s_at	KRAS	1.07	0.002	0.02
211948_x_at	BAT2D1	1.08	0	0.012
208610_s_at	SRRM2	1.09	0.002	0.018
212226_s_at	PPAP2B	1.16	0.001	0.013
202379_s_at	NKTR	1.19	0	0.012
214218_s_at	XIST	1.25	0.018	0.048
203129_s_at	KIF5C	1.29	0.002	0.021
203354_s_at	PSD3	1.41	0.002	0.017
