# Supplementary material for: Inference of cell type content from human brain transcriptomic datasets illuminates the effects of age, manner of death, dissection, and psychiatric diagnosis
Source: PLoS One. 2018 Jul 17;13(7):e0200003. doi: 10.1371/journal.pone.0200003 (PMC6049916; doi:10.1371/journal.pone.0200003)
Supplement: S8 Table — For all probesets in the dataset, the spreadsheets for Model #2 and Model#4 include the β for all variables in the model (“Beta”: magnitude and direction of the association (positive associations = pink, negative associations = blue), the p-value (“Pval_nominal”) and the p-value adjusted for multiple comparisons using the Benjamini-Hochberg method (“BH_Adj”–also called FDR or q-value), both labeled with green indicating more significant relationships and red indicating less significant relationships. There are also summary spreadsheets that include just the results for Bipolar Disorder and Schizophrenia for Models#1–5. In these spreadsheets, the formatting is a little different: T-statistics are provided, the β is called “LogFC”, the BH_Adj p-value is called“adj.P.Val”. (XLSX) [file pone.0200003.s009.xlsx]

## Sheet: M2_Diagnosis_AllVariables
Probe	Gene.Symbol	Beta_(Intercept)	Beta_BrainPH_Centered (per increase of 1 unit)	Beta_AgonalFactor (per increase of 1 level)	Beta_PMI (per increase of 1 hour)	Beta_Age_Centered (per increase of 1 year)	Beta_Gender (Female vs. a Male baseline)	Beta_Diagnosis (Bipolar vs. Control baseline)	Beta_Diagnosis (MDD vs. Control baseline)	Beta_Diagnosis (Schizophrenia vs. Control Baseline)	Pval_Nominal_(Intercept)	Pval_Nominal_BrainPH_Centered	Pval_Nominal_AgonalFactor	Pval_Nominal_PMI	Pval_Nominal_Age_Centered	Pval_Nominal_Gender_F	Pval_Nominal_Diagnosis_BP	Pval_Nominal_Diagnosis_MD	Pval_Nominal_Diagnosis_Schiz	Pval_BH_Adj_(Intercept)	Pval_BH_Adj_BrainPH_Centered	Pval_BH_Adj_AgonalFactor	Pval_BH_Adj_PMI	Pval_BH_Adj_Age_Centered	Pval_BH_Adj_Gender_F	Pval_BH_Adj_Diagnosis_BP	Pval_BH_Adj_Diagnosis_MD	Pval_BH_Adj_Diagnosis_Schiz
10_at	NAT2	-0.00762105	-0.170822	0.0220481	0.0032891	-0.00175669	0.0129399	0.0402906	-0.0395837	-0.0540113	0.834768	0.0477833	0.507795	0.173508	0.262487	0.800964	0.543606	0.477736	0.427529	0.978643	0.140532	0.788898	0.42427	0.553409	0.981246	0.999959	0.94943	0.898351
100_at	ADA	-0.0284093	-0.0410791	0.0396696	-0.00175379	-0.00109919	0.0131209	0.0487019	0.015907	0.0132158	0.0459344	0.21682	0.00241612	0.0614635	0.0709628	0.509142	0.0591638	0.460993	0.615657	0.66396	0.391158	0.0320674	0.239867	0.270936	0.930662	0.999959	0.94943	0.940271
1000_at	CDH2	-0.00075018	-0.139804	0.020211	0.000601497	-9.06257e-05	0.0197352	0.0157538	-0.0155588	-0.042376	0.971612	0.0052888	0.293294	0.66533	0.920032	0.505472	0.680555	0.628508	0.281103	0.996597	0.0300543	0.614945	0.837524	0.97344	0.927975	0.999959	0.970707	0.855483
10000_at	AKT3	0.00164164	0.141391	0.00641886	-0.000523909	-0.00325125	0.0104785	-0.0342033	-0.00703172	-0.0194184	0.937066	0.00426432	0.734626	0.702431	0.000352685	0.719835	0.365304	0.824488	0.615976	0.991528	0.0258122	0.906384	0.86037	0.00966776	0.967368	0.999959	0.989996	0.94029
10001_at	MED6	0.0278327	0.201278	-0.0468493	-0.00242656	-0.00140913	0.0113269	-0.00437739	0.00418139	0.0349526	0.249767	0.000497773	0.0343342	0.128731	0.173971	0.738307	0.920366	0.909521	0.436894	0.838472	0.00585739	0.187942	0.359875	0.445976	0.970514	0.999959	0.994601	0.898552
10002_at	NR2E3	0.00417807	-0.0242984	0.0026372	0.00101816	-4.32249e-05	0.00844503	0.0136358	-0.0156862	-0.0120142	0.653112	0.266191	0.755345	0.0981652	0.913503	0.518002	0.419257	0.269297	0.487679	0.950604	0.448291	0.915725	0.308803	0.970997	0.931932	0.999959	0.932909	0.917143
10003_at	NAALAD2	0.0361286	0.0370416	-0.00757223	-0.000347788	0.00207993	-0.0174193	-0.0364871	-0.0101596	-0.0217603	0.032226	0.346418	0.619486	0.75274	0.0042151	0.459254	0.230806	0.690687	0.485285	0.628959	0.531277	0.850785	0.889434	0.0475002	0.918193	0.999959	0.97996	0.916589
10004_at	NAALADL1	0.0075697	-0.0163739	0.000617695	0.000612089	0.000390409	-0.00585667	-0.00466074	-0.00726199	0.0267198	0.558132	0.589305	0.958123	0.47282	0.480714	0.746955	0.842417	0.712453	0.267476	0.935478	0.738651	0.986902	0.713608	0.742933	0.972753	0.999959	0.982561	0.847155
100048912_at	CDKN2BAS	0.0310412	-0.0645161	-0.023563	0.00144428	-0.00230843	0.0244964	-0.0262687	-0.0294647	-0.00221929	0.220401	0.277501	0.306607	0.386611	0.0342193	0.490444	0.566896	0.444851	0.962361	0.824272	0.460988	0.627462	0.647393	0.174789	0.924891	0.999959	0.94943	0.995106
10005_at	ACOT8	0.0348619	0.21251	-0.0589442	0.00367799	-0.0029851	-0.0721811	-0.0166734	0.11746	0.0767917	0.156787	0.000306829	0.00911289	0.0242206	0.00505814	0.0376449	0.708126	0.00201023	0.0942475	0.803701	0.00429136	0.0783069	0.144564	0.0534066	0.618585	0.999959	0.916189	0.763106
10006_at	ABI1	-0.0199271	0.0531624	0.0339179	-0.00351275	-0.00246968	0.0330275	-0.0778192	0.00285095	0.026342	0.571363	0.519961	0.290676	0.131508	0.102725	0.504338	0.224075	0.957623	0.687602	0.936955	0.687409	0.612781	0.364662	0.33195	0.927819	0.999959	0.996341	0.951912
10007_at	GNPDA1	-0.0262709	0.0851487	0.00383955	-0.00020857	0.00430075	-0.00712167	0.0380156	0.0720665	0.126788	0.253914	0.115804	0.854397	0.89051	2.2453e-05	0.825385	0.362548	0.0411052	0.00347867	0.842943	0.256369	0.956289	0.955091	0.00131202	0.982553	0.999959	0.916189	0.611354
10009_at	ZBTB33	0.0120435	0.0540098	0.00303313	-0.000822746	4.07116e-05	0.00562947	-0.0287658	-0.00469984	0.017105	0.239171	0.0253781	0.744232	0.222766	0.925795	0.694716	0.12195	0.762734	0.368644	0.833051	0.0899547	0.910777	0.485627	0.974023	0.963174	0.999959	0.98575	0.877319
1001_at	CDH3	-0.00288174	-0.114039	0.0069188	0.000821591	-0.000943803	0.0321291	-0.0135807	0.0323077	-0.0305234	0.886722	0.0173457	0.707271	0.538205	0.276864	0.259251	0.71147	0.295815	0.418077	0.985782	0.0689396	0.893296	0.758089	0.56841	0.832145	0.999959	0.934447	0.896
10010_at	TANK	-0.00368344	0.0855217	0.00706582	-0.00250968	0.00109043	0.00633222	0.00205319	-0.0104578	0.0699402	0.80142	0.0137725	0.59636	0.0101705	0.083604	0.758264	0.938413	0.639668	0.0111483	0.971775	0.0588586	0.840678	0.0900529	0.297509	0.97462	0.999959	0.973397	0.638374
100127886_at	0	0.00283463	0.0111787	0.00281144	0.000181779	-0.000225453	-0.000888403	-0.00161932	-0.00242236	0.0012075	0.566338	0.335694	0.532271	0.577051	0.287475	0.898146	0.856667	0.747835	0.895532	0.936955	0.521499	0.804073	0.784348	0.577951	0.991632	0.999959	0.984149	0.987357
100127972_at	0	0.0102014	0.022808	0.0139577	0.00072063	-0.000244639	0.0107839	-0.0403582	-0.0341523	-0.00353243	0.395457	0.418123	0.202359	0.362748	0.63387	0.522324	0.0651585	0.0633093	0.874245	0.891684	0.599092	0.520968	0.628653	0.838742	0.933868	0.999959	0.916189	0.98653
100128008_at	0	0.00370412	-0.137733	0.0359612	0.00500867	0.00354127	0.00514132	0.0249069	-0.123179	-0.209452	0.936236	0.206155	0.394263	0.102448	0.0756325	0.936998	0.766924	0.0825988	0.0161029	0.991528	0.379153	0.703752	0.317768	0.280844	0.996145	0.999959	0.916189	0.638873
100128062_at	SLC2A3P1	-0.031111	-0.0806549	0.0040194	-0.00394005	-0.00199071	0.046094	-0.00905351	0.00614897	-0.0268586	0.296513	0.248987	0.88204	0.0460292	0.119605	0.270998	0.866808	0.892171	0.62775	0.860293	0.429276	0.964322	0.207348	0.362172	0.839441	0.999959	0.993918	0.942683
100128414_at	0	0.0105073	0.0120351	0.00101794	-0.000184985	-0.000121062	0.00582064	-0.0136007	-0.00771521	-0.00455627	0.121018	0.447767	0.868449	0.677751	0.675383	0.539532	0.26777	0.453879	0.716894	0.78417	0.625829	0.960763	0.844736	0.861372	0.93538	0.999959	0.94943	0.955201
100128919_at	0	-0.00470206	-0.00474336	0.00137738	0.00304712	0.00057602	-0.00657559	-0.00048401	0.00984158	0.0568717	0.870562	0.944155	0.958193	0.110821	0.64121	0.871144	0.992625	0.823029	0.290572	0.984562	0.968495	0.986902	0.332058	0.843868	0.985762	0.999959	0.989622	0.858504
100129015_at	0	0.0154925	-0.0172715	0.00364	-0.000519186	-3.28342e-05	0.0344936	-0.0320326	-0.00183737	-0.0134594	0.201032	0.542705	0.740822	0.514958	0.949402	0.043584	0.145485	0.920567	0.549786	0.819468	0.703578	0.90945	0.743354	0.984154	0.636842	0.999959	0.994601	0.92744
100129128_at	KHDC1L	0.00907661	-0.00526447	-0.0127993	0.00112658	0.000321861	-0.00547093	0.0249349	0.0285123	-0.0148749	0.412568	0.839344	0.205194	0.124084	0.497278	0.724921	0.215479	0.0926075	0.470536	0.89454	0.909004	0.523932	0.352293	0.754371	0.969164	0.999959	0.916189	0.913155
100129250_at	0	-0.00269207	0.0598278	-0.00479203	0.000358237	-2.56181e-05	-0.00640982	-0.0107698	0.0218197	0.00882363	0.853047	0.0809415	0.717322	0.708602	0.967163	0.753587	0.683074	0.325597	0.744321	0.982444	0.200828	0.899007	0.86501	0.989976	0.974373	0.999959	0.938061	0.960993
100129271_at	C1orf68	-0.0233222	0.0877201	0.0250311	0.000499993	-0.000496233	0.0183858	0.000514976	0.0277768	0.0488371	0.0906061	0.00710146	0.0465018	0.58057	0.398717	0.340708	0.983492	0.185436	0.0572614	0.736604	0.037164	0.223882	0.786458	0.680569	0.870193	0.999959	0.932756	0.717504
100129361_at	0	0.0725127	0.204517	-0.0542425	0.00486471	-0.00294452	-0.0883916	-0.0770102	0.05473	-0.00253274	0.0186245	0.00485634	0.0525262	0.0167079	0.0255238	0.0407183	0.165877	0.240828	0.964449	0.579488	0.0284749	0.241911	0.117152	0.146643	0.630257	0.999959	0.932756	0.995198
100129410_at	0	-0.00204647	-0.00633386	-0.00309479	0.00208877	0.000300495	-0.00760979	-0.00587043	0.00646846	0.0219199	0.87189	0.831582	0.788862	0.0134977	0.580468	0.669576	0.798802	0.738219	0.354109	0.984902	0.904523	0.92836	0.105129	0.807317	0.960407	0.999959	0.984149	0.870306
100129482_at	ZNF37B	0.0158733	-0.0321901	0.0178915	0.00221003	-0.000171053	-0.00624827	-0.0463296	-0.0118682	-0.0403949	0.401933	0.468736	0.299805	0.0779838	0.832758	0.814119	0.178431	0.680814	0.252304	0.891684	0.643551	0.621945	0.272989	0.936736	0.982402	0.999959	0.979636	0.838912
100129500_at	0	-0.0100003	0.0526847	0.0281597	-0.000343754	-0.000440247	0.00665469	0.0141499	0.001435	0.0269943	0.447633	0.0894877	0.0198602	0.692011	0.435012	0.718865	0.553628	0.942977	0.271305	0.905963	0.215212	0.131512	0.854334	0.70985	0.966895	0.999959	0.994601	0.849627
100129503_at	0	-0.00937608	-0.0540722	0.0326609	0.00192094	-0.00018763	0.0587084	0.0322899	0.0236587	-0.0242919	0.739926	0.415066	0.205278	0.303155	0.8767	0.140376	0.528905	0.582918	0.644104	0.965997	0.59661	0.523932	0.574973	0.957774	0.764348	0.999959	0.966207	0.945195
100129624_at	0	-0.00180876	-0.0682954	0.021353	0.00266666	0.000120858	-0.0263221	-0.0241719	0.0302788	-0.0651337	0.936892	0.203914	0.305517	0.0782493	0.901675	0.412632	0.560054	0.385333	0.127069	0.991528	0.376609	0.626903	0.273679	0.968367	0.908377	0.999959	0.944824	0.78946
100129656_at	0	0.0106452	0.00520443	-0.00502507	8.34698e-05	0.000342669	-0.00276943	-0.0155235	0.00181775	-0.00382315	0.120924	0.745656	0.420016	0.853103	0.242832	0.773082	0.211987	0.86157	0.763854	0.78417	0.851949	0.726447	0.939215	0.529853	0.975548	0.999959	0.993567	0.964999
100129668_at	0	-0.00605036	-0.0154963	0.0324122	-0.00222763	0.000642764	0.0317274	-0.044026	0.0251664	0.0490158	0.776552	0.756749	0.0964869	0.114519	0.481664	0.290257	0.256061	0.439222	0.217848	0.969095	0.859177	0.34287	0.338138	0.743257	0.847282	0.999959	0.94943	0.827205
100129686_at	0	0.0388573	-0.037155	-0.0110162	0.00125888	-0.000736467	0.00346848	-0.0392209	-0.00665109	-0.0731615	0.0194423	0.33726	0.46313	0.247588	0.297375	0.88087	0.190808	0.791212	0.0181076	0.584964	0.522915	0.757487	0.51551	0.586862	0.987083	0.999959	0.986635	0.650305
100129762_at	0	0.0120672	0.481106	-0.06156	-0.00714757	0.00238571	-0.117677	0.0247918	0.0456933	0.118862	0.758046	5.35367e-07	0.0858972	0.00628527	0.156301	0.0338037	0.72728	0.444679	0.104559	0.968637	0.00016444	0.32233	0.0681368	0.421033	0.611683	0.999959	0.94943	0.768349
100129973_at	0	0.0165222	0.0306943	-0.00694291	0.00128078	-0.000627388	-0.0161646	-0.0105884	-0.00561403	0.0040622	0.170201	0.277001	0.525733	0.107309	0.223573	0.33869	0.627157	0.759183	0.85579	0.81369	0.46054	0.799995	0.326092	0.507231	0.870072	0.999959	0.98575	0.982884
10013_at	HDAC6	0.00834654	-0.0687233	0.0218342	0.00037191	-0.000880392	-0.00768458	0.0217177	-0.0368084	-0.0485974	0.661823	0.12624	0.209976	0.767525	0.282076	0.774331	0.530681	0.206953	0.172456	0.951624	0.272768	0.530431	0.896469	0.573429	0.97574	0.999959	0.932756	0.805194
100130100_at	0	-0.0116991	-0.136241	0.0216347	0.00470852	-0.00146048	0.0182474	-0.0174645	-0.0264076	-0.0322849	0.59845	0.00973575	0.285548	0.00156984	0.126034	0.558792	0.664801	0.435905	0.435193	0.938492	0.0462796	0.609403	0.0294751	0.372781	0.939828	0.999959	0.94943	0.898351
100130130_at	0	0.0302817	-0.0425037	-0.00602444	-0.0027728	0.00138176	-0.0109351	0.00363604	-0.00276929	-0.00389638	0.14008	0.376365	0.746315	0.0411574	0.116066	0.703509	0.921939	0.929228	0.91846	0.79516	0.559855	0.911977	0.195026	0.355225	0.964557	0.999959	0.994601	0.990156
100130134_at	0	0.0117025	0.0114149	0.00939849	0.000249105	0.000120997	-0.0121941	-0.0171123	-0.00696561	-0.0234073	0.0633905	0.438113	0.101118	0.546895	0.652188	0.167402	0.133869	0.466458	0.0462447	0.71068	0.616848	0.352736	0.763816	0.849851	0.791374	0.999959	0.94943	0.705688
100130291_at	0	0.0731365	0.075626	-0.0165311	0.00158178	-0.00284897	-0.0428405	-0.119389	0.0238074	-0.0471507	0.0220768	0.30969	0.566674	0.449203	0.0370248	0.336313	0.0391483	0.62214	0.424258	0.588403	0.49593	0.824509	0.695827	0.181983	0.868341	0.999959	0.970095	0.898351
100130348_at	0	0.0452019	-0.0268767	0.000491949	0.00223476	-0.000282736	-0.0197957	0.0275182	-0.0485674	-0.131703	0.0707126	0.645296	0.98267	0.174368	0.790675	0.571233	0.542316	0.201595	0.00500148	0.723685	0.781356	0.99519	0.424975	0.918115	0.94448	0.999959	0.932756	0.611354
100130449_at	0	-0.0322351	-0.0195614	0.0230559	0.00234903	-0.00162018	0.0448813	-0.00343631	0.0302558	0.0144458	0.0556151	0.618603	0.131814	0.0346588	0.0249991	0.0578018	0.90992	0.236933	0.642983	0.695541	0.761331	0.411627	0.177418	0.145089	0.662056	0.999959	0.932756	0.945195
100130464_at	0	-0.00944045	0.0615642	0.0202217	0.00142217	-0.00106552	-0.0065443	0.00227621	-0.0103876	-0.00438299	0.51543	0.0720461	0.127245	0.138496	0.0878014	0.748118	0.931084	0.638721	0.871037	0.924132	0.185931	0.404852	0.373857	0.306015	0.973252	0.999959	0.973068	0.985652
100130544_at	0	-0.00518444	-0.168869	0.0148282	0.00547811	0.00241157	-0.0106847	-0.014156	0.0284684	0.0037075	0.832423	0.00378474	0.506582	0.00087646	0.0226967	0.756264	0.750216	0.446491	0.935204	0.978486	0.0236749	0.788016	0.0207083	0.136782	0.97462	0.999959	0.94943	0.99257
100130624_at	RPL15P22	-0.0529431	0.058996	0.0343384	-0.000975303	-0.00482809	0.0168574	0.012428	0.128661	0.0761976	0.0893819	0.418131	0.225196	0.633583	0.000374173	0.698906	0.825248	0.00720454	0.188165	0.733845	0.599092	0.545723	0.818556	0.0100498	0.963674	0.999959	0.916189	0.8094
100130633_at	0	-0.00708515	-0.00818283	0.0195417	-0.00468253	-0.000448959	0.0166536	0.000490081	-0.00405859	0.00838181	0.661733	0.829472	0.186256	2.11153e-05	0.517508	0.464401	0.98669	0.869412	0.780913	0.951624	0.902966	0.499924	0.00225839	0.7671	0.918331	0.999959	0.993567	0.968081
100130703_at	0	0.0190885	0.00208113	-0.0118235	-0.000466703	0.000397545	-0.00654882	0.0170815	-0.0126188	-0.00898583	0.0154995	0.909574	0.0978755	0.365372	0.235553	0.550726	0.229127	0.29013	0.536652	0.547655	0.95168	0.345856	0.631031	0.521315	0.937286	0.999959	0.934447	0.925449
100130862_at	0	0.0116586	0.0271296	-0.00314788	-0.00256109	-0.000381005	0.0328806	-0.00631638	-0.014343	-0.000675144	0.396053	0.400018	0.801093	0.00521573	0.516962	0.0895875	0.799753	0.493337	0.978909	0.891684	0.58245	0.93381	0.0613142	0.766896	0.734294	0.999959	0.950892	0.997054
100131005_at	0	0.000823226	0.0680093	-0.00981367	0.00262628	-0.000477243	-0.0152403	0.0365556	0.0248404	0.00528047	0.967479	0.152624	0.593691	0.0500359	0.581167	0.591255	0.319246	0.420301	0.888269	0.996164	0.309668	0.839753	0.216071	0.807715	0.947627	0.999959	0.94943	0.98729
100131164_at	0	-0.0185326	-0.115046	0.000354849	-0.00119233	-0.00139633	0.0269976	0.00820572	-0.000402969	0.00165031	0.295723	0.00621649	0.982426	0.30759	0.0668355	0.278295	0.798273	0.988082	0.960029	0.859872	0.0338512	0.99519	0.579252	0.260988	0.843809	0.999959	0.999359	0.994438
100131298_at	0	0.00609343	0.0271721	-0.00383862	-0.000720542	-0.000173593	0.001211	0.000881326	0.00230557	0.0351009	0.703102	0.469201	0.792003	0.494547	0.799803	0.956989	0.975759	0.924637	0.239172	0.960325	0.643821	0.929682	0.728413	0.921766	0.996996	0.999959	0.994601	0.83421
100131613_at	0	0.0162959	-0.0573005	-0.0118814	0.000575245	-0.0009728	0.0162167	-0.0161133	-0.0108036	0.000755226	0.350451	0.162563	0.454449	0.616819	0.193646	0.508033	0.610536	0.684422	0.981425	0.883062	0.323263	0.753001	0.808854	0.470143	0.929828	0.999959	0.979875	0.997665
100132129_at	0	0.0163953	0.0247237	-0.0232801	0.000100965	-0.00193969	-0.0430742	0.0156219	0.0228956	0.0265026	0.348474	0.546514	0.1446	0.930127	0.0103084	0.0806527	0.622141	0.39044	0.415352	0.883062	0.706834	0.432333	0.971318	0.0829868	0.721567	0.999959	0.944824	0.894962
100132302_at	0	-0.01201	0.149903	0.0229585	0.000340362	-0.00149755	0.008583	-0.0216796	0.0190892	0.0158548	0.513047	0.0006424	0.170753	0.778496	0.0581604	0.739188	0.515257	0.495392	0.642592	0.923844	0.00702127	0.477359	0.903207	0.241324	0.970785	0.999959	0.950892	0.945195
100132323_at	0	-0.0275277	0.0574112	0.0171451	0.00183815	-0.000520513	0.0261896	0.00960002	-0.015846	0.0203481	0.198788	0.253165	0.37873	0.193208	0.569555	0.383445	0.804427	0.626784	0.608991	0.819468	0.433795	0.69053	0.449667	0.800316	0.894795	0.999959	0.970707	0.938331
100132430_at	0	0.061432	0.320817	0.100929	-0.0023385	-0.0014664	-0.0238502	-0.0299047	-0.0354556	-0.0287272	0.361425	0.0434005	0.1007	0.597954	0.61058	0.800616	0.806342	0.729454	0.818411	0.883715	0.13122	0.351686	0.79623	0.82515	0.981246	0.999959	0.984149	0.976997
100132833_at	0	0.00731239	0.0454221	-0.00505838	0.000196299	-0.000171761	0.000923948	-0.0169645	0.00953812	0.0157425	0.41524	0.0321792	0.535779	0.739907	0.654694	0.941521	0.29795	0.485731	0.346221	0.89454	0.10625	0.806164	0.883068	0.851159	0.99649	0.999959	0.949561	0.870071
100133166_at	0	0.0171625	0.091812	0.00785813	-0.00710885	-0.000175001	-0.0296558	-0.0139574	-0.0237668	0.0135573	0.426553	0.0711569	0.68907	1.54375e-06	0.849682	0.328348	0.721363	0.470164	0.735565	0.900226	0.18438	0.884903	0.000451039	0.944801	0.865667	0.999959	0.94943	0.959896
100133233_at	0	0.0120881	-0.0199088	-0.0100786	0.00215542	4.00675e-05	-0.00561219	-0.00543919	-0.0401999	0.0036834	0.466465	0.609117	0.504839	0.0502087	0.955006	0.809658	0.85658	0.113441	0.90502	0.912305	0.753782	0.786304	0.216583	0.985784	0.982402	0.999959	0.916189	0.987927
100133276_at	0	-0.0202969	-0.0162593	0.020601	-0.00295399	0.000532815	0.025912	0.0205158	-0.0185119	-0.00324003	0.131761	0.60568	0.0932644	0.00104281	0.354348	0.170503	0.399922	0.366146	0.896761	0.790832	0.750925	0.337527	0.0231329	0.640134	0.791984	0.999959	0.943198	0.987357
10014_at	HDAC5	0.00278366	-0.0381094	-0.0638113	0.00243757	0.00040647	0.00559123	0.0359559	0.0582391	-0.01637	0.916651	0.541756	0.00920331	0.165979	0.721245	0.881058	0.45673	0.15245	0.740957	0.99019	0.702728	0.0785231	0.413066	0.882646	0.987083	0.999959	0.930964	0.960872
10015_at	PDCD6IP	-0.0180436	0.304385	0.0780402	-0.00550886	-0.000640738	-0.0403792	-0.027221	0.012674	-0.0187006	0.47421	7.90063e-07	0.000843569	0.00112644	0.552761	0.254911	0.551765	0.741491	0.690102	0.913127	0.000173601	0.0146877	0.0240958	0.790476	0.83023	0.999959	0.984149	0.952999
10016_at	PDCD6	0.0101539	0.325309	-0.0570574	-0.00135114	-0.00325869	-0.0270593	-0.0119381	0.067633	-0.0214214	0.73858	1.04352e-05	0.0408265	0.500908	0.0132949	0.52688	0.828792	0.146264	0.705253	0.965997	0.000536493	0.208111	0.733363	0.098127	0.934835	0.999959	0.92801	0.955141
10017_at	BCL2L10	-0.0083875	-0.0324127	0.00734972	0.000564246	-0.000378939	0.00863352	0.00887626	0.00907835	0.000642976	0.493885	0.260554	0.510283	0.485225	0.470448	0.616044	0.689753	0.627106	0.977504	0.917674	0.442531	0.790569	0.722059	0.735704	0.951611	0.999959	0.970707	0.997046
10018_at	BCL2L11	0.00432725	0.00646625	9.89881e-05	0.000460122	8.24855e-05	0.0179121	-0.00317174	-0.00355862	-0.00171805	0.630859	0.759566	0.990365	0.438722	0.83057	0.158055	0.846055	0.795465	0.918333	0.947594	0.860981	0.997032	0.688124	0.935798	0.786221	0.999959	0.986635	0.990156
10019_at	SH2B3	0.00720564	-0.201112	0.0199102	-0.00367739	-0.00465953	0.037015	0.0049954	0.00744188	-0.105823	0.856	0.032221	0.582039	0.161551	0.00679732	0.507259	0.944726	0.902177	0.153593	0.982444	0.106329	0.83367	0.408273	0.0636582	0.92949	0.999959	0.994601	0.801034
1002_at	CDH4	0.00482475	-0.194502	-0.0154659	0.00471542	0.000803741	0.0267171	0.0364048	-0.0500552	0.0127239	0.864703	0.00390118	0.548847	0.0124594	0.507708	0.502116	0.478989	0.24739	0.809243	0.983599	0.0242387	0.81339	0.100709	0.761186	0.927819	0.999959	0.932756	0.976696
10020_at	GNE	-0.00691151	0.182873	-0.0295464	-0.00555262	0.000700606	-0.00387801	0.00574562	0.105739	0.0599978	0.828582	0.0156338	0.310196	0.00911227	0.608391	0.93108	0.920982	0.0311268	0.313386	0.978486	0.064136	0.630553	0.0842253	0.824053	0.995883	0.999959	0.916189	0.869598
10021_at	HCN4	0.00941878	-0.0260879	0.00973297	0.000855114	-0.000660045	-0.00112934	-0.00731764	-0.0105695	-0.00977792	0.405962	0.326892	0.345812	0.25306	0.174678	0.943389	0.721741	0.540611	0.642748	0.892895	0.512238	0.665138	0.521039	0.446564	0.99649	0.999959	0.958268	0.945195
10022_at	INSL5	0.00217043	0.00725198	-0.000423555	-0.000442758	-0.000137188	0.00178113	0.0101041	-0.0158659	-0.0259946	0.82502	0.752938	0.962206	0.494303	0.744181	0.897231	0.570757	0.290068	0.156225	0.97783	0.856628	0.9887	0.728413	0.894826	0.991632	0.999959	0.934447	0.801488
10023_at	FRAT1	-0.00628738	0.0368661	0.00647699	0.000280622	0.00232583	-0.0282909	0.0508762	0.00783843	-0.0285319	0.787463	0.500813	0.760368	0.855194	0.0209793	0.388376	0.230357	0.825534	0.511243	0.971718	0.671357	0.917728	0.939868	0.131662	0.895872	0.999959	0.989996	0.923397
10024_at	TROAP	-0.00995646	-0.0526201	0.0257414	0.000365937	-0.000529554	0.0442176	0.0206005	-0.0295299	-0.097935	0.661342	0.324497	0.214632	0.807064	0.586436	0.16733	0.617477	0.394617	0.021729	0.951624	0.510191	0.53553	0.917491	0.809695	0.791374	0.999959	0.944824	0.66064
10025_at	MED16	-0.0513064	-0.0706386	0.00864645	0.00214316	0.000122766	0.0157848	0.0504206	0.0318718	0.0543076	0.00646407	0.107201	0.609928	0.0821998	0.877532	0.546112	0.13677	0.262242	0.118328	0.455489	0.243303	0.846705	0.281174	0.958074	0.93538	0.999959	0.932909	0.783014
10026_at	PIGK	-0.002784	0.298871	0.0132082	-0.00397067	0.000492381	-0.0715388	0.034178	0.0359924	0.116967	0.930231	9.52212e-05	0.648378	0.0597871	0.717694	0.110796	0.553862	0.458311	0.0496001	0.991302	0.0021586	0.867859	0.236705	0.881581	0.741158	0.999959	0.94943	0.707584
1003_at	CDH5	0.0218237	-0.118111	0.127149	-0.00455918	0.000588117	0.0742057	-0.0201037	-0.039765	-0.133187	0.508886	0.128858	3.96935e-05	0.0376182	0.677481	0.111124	0.737234	0.43006	0.0315164	0.922201	0.276502	0.00158496	0.185789	0.862451	0.741158	0.999959	0.94943	0.668321
10036_at	CHAF1A	0.0179259	-0.0793495	-0.017984	0.00219995	-2.47031e-05	-0.00430656	0.00589174	-0.0287066	-0.0292488	0.124619	0.00413232	0.0909348	0.00464549	0.960426	0.792058	0.780075	0.106942	0.17785	0.784569	0.025217	0.33302	0.0573103	0.987295	0.980059	0.999959	0.916189	0.806865
10038_at	PARP2	0.000746298	0.173038	-0.0616359	0.0032559	0.00050288	0.00827682	-0.0191849	0.036362	0.071256	0.970532	0.000355189	0.00100451	0.0155282	0.561261	0.770599	0.600924	0.238964	0.0596274	0.996456	0.0047322	0.016853	0.114258	0.795098	0.975055	0.999959	0.932756	0.721959
10039_at	PARP3	0.0152297	0.00310671	-0.0234757	0.00113472	0.0011995	-0.0340797	0.0328331	-0.00563399	-0.00345267	0.436994	0.946077	0.189091	0.379949	0.153817	0.216396	0.355984	0.850289	0.924501	0.901853	0.968968	0.502244	0.642515	0.417555	0.809727	0.999959	0.993567	0.990296
1004_at	CDH6	0.00175881	-0.0136293	-0.00324724	-0.000243145	-0.000445511	-0.00203336	-0.00046712	-0.00480802	0.000273117	0.758209	0.310151	0.532733	0.518921	0.0701204	0.800002	0.964059	0.581175	0.979508	0.968637	0.496367	0.804073	0.746416	0.268536	0.981246	0.999959	0.965903	0.997116
10040_at	TOM1L1	0.00551694	0.016652	-0.00841829	-0.00113131	-0.000663967	-0.0135884	0.0249931	0.0295897	0.0125116	0.723483	0.649104	0.55341	0.272102	0.320738	0.535227	0.377614	0.214432	0.666445	0.965001	0.784544	0.815814	0.539921	0.610054	0.93538	0.999959	0.932756	0.949261
10042_at	HMGXB4	-0.0110246	-0.0324482	0.00967841	-7.32036e-05	0.00258534	-0.00563251	0.0371279	-0.00245441	0.0174916	0.523147	0.423419	0.538154	0.948701	0.000604339	0.816267	0.236815	0.925677	0.586193	0.92645	0.603611	0.806927	0.97868	0.0137472	0.982402	0.999959	0.994601	0.936137
10043_at	TOM1	0.00197044	0.0305671	-0.0119403	0.0034778	0.0010981	0.0088871	0.0181489	0.0369495	-0.0316362	0.9244	0.53074	0.527997	0.011978	0.218024	0.760662	0.630188	0.244313	0.413585	0.990556	0.694911	0.800938	0.0986144	0.500089	0.97462	0.999959	0.932756	0.894937
10045_at	SH2D3A	0.000174762	0.00545049	0.00885983	-0.000243202	1.78567e-05	0.00550279	-0.00133964	-0.00927946	0.0150175	0.984462	0.79579	0.279198	0.681159	0.962935	0.662567	0.934434	0.49801	0.369256	0.997275	0.884219	0.602688	0.84688	0.988619	0.960407	0.999959	0.950892	0.877319
10046_at	MAMLD1	-0.0265912	-0.0336685	0.0215719	0.0024348	-9.02756e-05	0.056361	0.0352547	0.0238681	-0.00719945	0.377708	0.633795	0.43181	0.22118	0.944171	0.183951	0.518999	0.603271	0.897771	0.888851	0.773297	0.734647	0.483754	0.982094	0.795329	0.999959	0.969366	0.987357
10047_at	CST8	-0.0297627	0.0199902	0.0207182	-0.000255549	0.000376806	0.000697889	0.028677	0.0361624	0.0141378	0.0562582	0.582666	0.143435	0.802518	0.570299	0.974423	0.308613	0.127372	0.624126	0.695541	0.734015	0.430801	0.914514	0.800538	0.997885	0.999959	0.916189	0.94189
10048_at	RANBP9	0.000803637	0.26496	-0.0446692	-0.000565462	-0.00253777	-0.00086103	-0.041877	0.0145723	0.00294477	0.976068	4.21082e-05	0.0686176	0.74893	0.0282143	0.981746	0.389579	0.721346	0.952906	0.996904	0.00127377	0.283536	0.887013	0.156472	0.997885	0.999959	0.982828	0.993547
10049_at	DNAJB6	-0.0143853	0.0345441	0.0590184	-0.00145334	0.000947786	-0.0235886	0.0316499	0.0797674	0.0873382	0.563014	0.55397	0.00993614	0.375917	0.373891	0.499701	0.483269	0.0367202	0.0606063	0.936788	0.712353	0.0824845	0.639464	0.658894	0.926873	0.999959	0.916189	0.724062
1005_at	CDH7	0.0208919	0.104084	-0.0151437	0.000689857	-0.000441443	-0.00326978	-0.0271128	-0.0566975	0.0200926	0.312823	0.0331709	0.421421	0.612808	0.617996	0.910317	0.470027	0.0735073	0.601554	0.867174	0.108833	0.727794	0.806773	0.830251	0.992215	0.999959	0.916189	0.938298
10050_at	SLC17A4	0.0160033	-0.162664	0.0148283	0.00469265	-8.55958e-05	0.037898	-0.0342556	-0.0774801	-0.00624753	0.588122	0.0200513	0.581595	0.0170234	0.946043	0.361725	0.523024	0.0869345	0.909525	0.936955	0.0762764	0.833286	0.11811	0.982524	0.880534	0.999959	0.916189	0.988097
10051_at	SMC4	0.00275027	0.00925598	-0.00578457	-0.00159333	0.000633713	-0.00961874	0.0130534	-0.0057948	0.0304323	0.758592	0.659447	0.478092	0.00763039	0.099681	0.444583	0.421931	0.671133	0.069206	0.968637	0.791558	0.76688	0.0763092	0.327046	0.914304	0.999959	0.976946	0.739497
10052_at	GJC1	0.00433096	0.0120752	-5.86261e-05	-1.94251e-06	-0.00016368	0.00790517	0.0113283	-0.00420067	-0.0352688	0.773614	0.732548	0.996588	0.998439	0.799586	0.708623	0.678462	0.854813	0.20937	0.968639	0.842392	0.998171	0.999523	0.921604	0.964812	0.999959	0.993567	0.82392
10053_at	AP1M2	-0.00698717	-0.0402632	0.0154766	1.24347e-05	-0.000719482	0.0438771	-0.000372181	-0.00957048	0.00332821	0.655211	0.273676	0.278189	0.990382	0.283695	0.0473193	0.989539	0.688324	0.908994	0.950604	0.456572	0.601521	0.996478	0.575028	0.638331	0.999959	0.979875	0.988097
10054_at	UBA2	-0.073987	0.0799223	0.0488013	-0.000362697	0.00237487	0.050298	-0.00169184	0.0456821	0.0500188	0.0153264	0.260649	0.0776403	0.855548	0.0679492	0.237096	0.975382	0.322199	0.374395	0.547655	0.442631	0.305682	0.939981	0.263578	0.818259	0.999959	0.938061	0.877676
10055_at	SAE1	0.0152186	0.117066	-0.0490051	0.00254708	-0.00165224	-0.0570215	-0.0229148	0.0276388	0.0287145	0.570675	0.0644545	0.0462756	0.151285	0.151722	0.131705	0.637928	0.49954	0.565423	0.936955	0.172768	0.223636	0.394188	0.41485	0.75596	0.999959	0.951386	0.928981
10057_at	ABCC5	-0.0204133	0.0638671	-0.00748263	0.00201831	0.00283439	-0.012619	-0.00122281	0.045115	0.0487943	0.408561	0.270969	0.739134	0.215956	0.00802602	0.715858	0.97821	0.23159	0.288919	0.893336	0.453153	0.908449	0.477399	0.0702805	0.965438	0.999959	0.932756	0.857946
10058_at	ABCB6	-0.0155824	-0.00404766	0.00971835	0.00351134	0.00135746	-0.0203266	0.0467441	-0.0231543	0.00196465	0.530214	0.944572	0.667152	0.033179	0.202562	0.559967	0.300002	0.540753	0.966064	0.927873	0.968523	0.875497	0.172805	0.480683	0.939828	0.999959	0.958378	0.995486
10059_at	DNM1L	-0.0117674	0.46754	-0.0877625	-0.00224417	-0.00476679	-0.0959193	0.0514358	0.0927759	0.0792691	0.797993	2.61388e-05	0.037419	0.459534	0.0164877	0.138943	0.537775	0.186975	0.354944	0.971745	0.000958401	0.198316	0.703401	0.11191	0.763134	0.999959	0.932756	0.870602
1006_at	CDH8	0.00266737	0.172552	-0.0208591	-0.00196862	-0.00543338	5.98176e-05	0.041197	0.0385787	-0.0292284	0.903022	0.000976446	0.29626	0.173994	3.76108e-08	0.998448	0.300581	0.248864	0.473563	0.987937	0.00924816	0.61815	0.424668	1.40794e-05	0.999956	0.999959	0.932756	0.913728
10060_at	ABCC9	0.00258647	-0.0203728	0.0177977	-0.00107918	-0.00031772	0.0130242	-0.0121995	-0.0137574	-0.0154419	0.774406	0.336723	0.0316139	0.0712605	0.411428	0.305042	0.456643	0.318172	0.358546	0.968639	0.522525	0.178935	0.259304	0.691137	0.853962	0.999959	0.936802	0.871544
10061_at	ABCF2	-0.00239376	0.0355023	-0.0155756	0.00142794	-0.000112834	0.00497188	0.016833	0.00353947	0.0300644	0.837483	0.196099	0.144157	0.0650439	0.821371	0.761712	0.427162	0.842345	0.167694	0.979063	0.366864	0.43168	0.247447	0.931566	0.97462	0.999959	0.993155	0.805194
10062_at	NR1H3	-0.010373	-0.00756677	-0.000265281	-0.00316431	0.000614924	-0.000682559	0.0312726	0.00721954	0.0867345	0.581752	0.863985	0.987651	0.0116665	0.445938	0.979406	0.360555	0.801414	0.0142628	0.936955	0.923639	0.997032	0.0977297	0.717315	0.997885	0.999959	0.986752	0.638873
10066_at	SCAMP2	-0.0250722	-0.129988	0.0547583	-0.00403235	-6.73267e-05	0.0227701	-0.00728244	-0.00451155	-0.0475817	0.332411	0.033306	0.0210269	0.0189893	0.951455	0.530536	0.876517	0.908795	0.323063	0.877423	0.109075	0.136701	0.125753	0.985345	0.934835	0.999959	0.994601	0.870071
10067_at	SCAMP3	-0.0191164	0.0703129	0.0185578	-0.0018594	0.000329722	-0.0470957	0.0460752	0.032151	0.0439057	0.320918	0.120667	0.290082	0.143949	0.688888	0.082794	0.187944	0.273792	0.221066	0.8723	0.2643	0.612208	0.382343	0.868926	0.721907	0.999959	0.933061	0.828383
10069_at	RWDD2B	0.0570014	-0.0946894	-0.0511843	0.00386705	0.000939672	-0.0173107	-0.0759234	-0.0509087	-0.0259027	0.0176812	0.0915623	0.0192888	0.0147189	0.357207	0.6048	0.0803158	0.162076	0.558968	0.569363	0.218361	0.129532	0.1107	0.64298	0.950383	0.999959	0.930964	0.927763
1007_at	CDH9	0.0160739	-0.00471278	-0.0193028	0.00190988	-0.0015645	-0.012567	0.0227637	0.0250533	0.0160851	0.443875	0.923715	0.312966	0.168643	0.083055	0.669809	0.549989	0.433867	0.680391	0.904551	0.959217	0.632579	0.417142	0.296636	0.960407	0.999959	0.94943	0.949324
10072_at	DPP3	0.0237848	0.000353582	0.0070573	0.000610608	0.000149107	-0.0147479	0.0186672	0.0081826	-0.00825318	0.221548	0.993806	0.689726	0.633411	0.857618	0.58875	0.596258	0.782198	0.819302	0.824272	0.996718	0.885285	0.818427	0.948257	0.946407	0.999959	0.986635	0.976997
10073_at	SNUPN	-0.0124564	0.0130568	-0.0250347	-0.000235515	-0.00130943	0.00698907	-0.019869	0.0441588	0.105155	0.587539	0.80849	0.23214	0.876354	0.184101	0.828421	0.633479	0.208297	0.0148285	0.936955	0.891851	0.553285	0.947715	0.45773	0.982553	0.999959	0.932756	0.638873
10075_at	HUWE1	0.011473	-0.0289959	-0.00557676	0.00148334	-0.000308341	-0.00857073	0.00788942	-0.0288605	-0.00689053	0.30419	0.268614	0.582881	0.045022	0.518556	0.58432	0.696566	0.0910577	0.73984	0.865106	0.450409	0.834508	0.20523	0.768024	0.94639	0.999959	0.916189	0.960872
10076_at	PTPRU	-0.0166104	0.0144197	0.00159348	0.00364121	0.00177635	0.0283652	0.0397745	0.0130891	0.0294632	0.388337	0.749376	0.927497	0.00462025	0.0323255	0.29465	0.255433	0.655455	0.410991	0.890791	0.854118	0.97896	0.0571755	0.169911	0.84997	0.999959	0.97477	0.89319
10077_at	TSPAN32	-0.00267218	-0.145346	0.00924003	0.000174005	2.45354e-05	0.0323649	-0.0430506	-0.0056376	-0.0503826	0.893836	0.00232829	0.612462	0.895156	0.977171	0.250956	0.237191	0.853517	0.17776	0.986753	0.0168218	0.847189	0.956649	0.993458	0.828382	0.999959	0.993567	0.806865
10078_at	TSSC4	-0.00160613	0.0567427	0.0127378	0.000577762	-0.000144521	-0.018733	0.0390419	0.0110708	0.00155148	0.933448	0.209899	0.467434	0.648828	0.860712	0.488461	0.264305	0.705882	0.965432	0.991528	0.383277	0.760814	0.82785	0.949004	0.924891	0.999959	0.981948	0.995259
10079_at	ATP9A	0.0204926	0.170887	-0.0863072	-0.000927153	0.000168102	-0.0245004	-0.0331915	-0.0089445	0.0196631	0.428011	0.0053925	0.000330684	0.586361	0.879194	0.499841	0.479195	0.82035	0.68261	0.90052	0.0304128	0.00743201	0.790192	0.959099	0.926873	0.999959	0.989347	0.949895
1008_at	CDH10	-0.00821764	-0.0828007	-0.0385951	0.00239903	-0.00246845	0.00432177	0.0234997	-0.00427234	0.0320075	0.751707	0.175582	0.104195	0.162616	0.0276934	0.905702	0.618155	0.914084	0.508174	0.968617	0.340956	0.359206	0.4101	0.154513	0.991974	0.999959	0.994601	0.923397
10083_at	USH1C	0.0107691	-0.138757	0.01192	0.000951166	0.000301993	-0.0293998	0.0664722	-0.0812625	-0.0325596	0.682096	0.0257028	0.618605	0.583342	0.78848	0.4264	0.164798	0.0440485	0.506035	0.953505	0.0908779	0.8506	0.788341	0.916944	0.912534	0.999959	0.916189	0.922039
10084_at	PQBP1	0.0228447	0.193009	-0.0261486	0.00345446	0.000674012	-0.0318246	0.0169451	0.0592039	0.025145	0.358329	0.00114355	0.248631	0.0362819	0.526495	0.362348	0.70698	0.119484	0.586659	0.883062	0.0103856	0.57309	0.182231	0.772524	0.880594	0.999959	0.916189	0.936137
10085_at	EDIL3	0.0746249	0.147236	-0.0189786	-0.00895149	-0.00149639	-0.0960851	-0.0481541	0.0323389	-0.0365904	0.0587789	0.11145	0.595576	0.000695095	0.373918	0.0829571	0.499304	0.589145	0.61662	0.695541	0.249264	0.840231	0.0178512	0.658894	0.721907	0.999959	0.968454	0.940556
10086_at	HHLA1	0.0251367	-0.124596	0.0597941	0.00547797	-0.00242331	0.0342191	-0.107363	-0.126831	-0.400694	0.652968	0.342815	0.241085	0.138611	0.312067	0.663035	0.290652	0.138127	0.000169788	0.950604	0.528333	0.564054	0.374052	0.600926	0.960407	0.999959	0.920285	0.474576
10087_at	COL4A3BP	-0.0293381	0.162288	0.0051689	0.00364754	0.00231406	0.0285882	-0.00727989	0.070479	0.0508974	0.421183	0.0591995	0.876193	0.130442	0.139467	0.576667	0.912323	0.205808	0.453364	0.89775	0.162986	0.962752	0.363129	0.394947	0.945576	0.999959	0.932756	0.909628
10089_at	KCNK7	-0.000268247	0.0434368	-0.0111483	-0.000191007	-0.000294986	0.0461026	-0.00692556	0.00897461	0.00274992	0.983512	0.155268	0.346287	0.823424	0.595778	0.0123635	0.768765	0.650347	0.909381	0.997275	0.31312	0.665731	0.925852	0.815918	0.510319	0.999959	0.97477	0.988097
1009_at	CDH11	0.0155921	-0.0573559	0.0275365	-0.00343101	-0.00240112	-0.026268	0.0339822	-0.0617939	-0.0190165	0.526756	0.321582	0.220455	0.0359138	0.023933	0.447947	0.447265	0.101271	0.678213	0.927873	0.507607	0.541495	0.180989	0.141619	0.915753	0.999959	0.916189	0.949324
10090_at	UST	0.0342097	-0.039328	-0.0322918	0.00142574	-0.0026774	0.00759109	-0.0243535	0.00709062	-0.053749	0.0121525	0.215546	0.0093907	0.110704	7.59585e-06	0.688972	0.320864	0.730504	0.0337389	0.530845	0.38968	0.0795553	0.332058	0.000575027	0.963166	0.999959	0.984149	0.670674
10092_at	ARPC5	0.00397898	0.166492	-0.0399626	-0.00854131	-0.00660567	-0.0290213	-0.0268745	0.0365787	0.000506461	0.89046	0.0150491	0.130233	1.41772e-05	3.29733e-07	0.474954	0.608376	0.406906	0.992486	0.986077	0.0624643	0.409714	0.00173295	6.6947e-05	0.919197	0.999959	0.94943	0.998739
10093_at	ARPC4	0.032563	0.221802	-0.0439029	0.00229597	-0.00367125	-0.052457	0.0236028	0.0344197	0.0806609	0.263463	0.00139084	0.0986247	0.231961	0.00363416	0.200031	0.654541	0.437744	0.137347	0.848407	0.0118922	0.347683	0.495481	0.043192	0.800599	0.999959	0.94943	0.794343
10095_at	ARPC1B	-0.013415	0.0314741	0.0977197	-0.00341736	0.000119185	-0.0252332	-0.0261113	0.0125735	0.0177079	0.606353	0.606431	6.01984e-05	0.0478918	0.914823	0.490389	0.580489	0.751384	0.714733	0.940557	0.751467	0.00216552	0.210918	0.97147	0.924891	0.999959	0.984621	0.955201
10096_at	ACTR3	0.00649468	0.229347	-0.0140219	-0.00244277	-0.000502379	-0.037966	-0.0119814	0.0340731	0.00636629	0.816144	0.00060445	0.58161	0.186044	0.674546	0.334013	0.813145	0.424202	0.902541	0.975212	0.00672929	0.833286	0.440439	0.861279	0.866599	0.999959	0.94943	0.987357
10097_at	ACTR2	0.0228048	0.18298	-0.0902388	-0.00162923	-0.00122469	-0.0243263	-0.0249003	0.0102936	0.00466633	0.38698	0.00351107	0.00023488	0.348726	0.278288	0.511019	0.602392	0.797659	0.924139	0.890149	0.0224076	0.00584953	0.616428	0.569265	0.931047	0.999959	0.986635	0.990296
10098_at	TSPAN5	0.0305751	0.321136	-0.0627986	0.00161621	0.000498295	-0.0624012	0.0453836	0.0638463	0.0636439	0.484297	0.00205157	0.115887	0.574916	0.789948	0.310029	0.56715	0.338521	0.434219	0.913766	0.0154857	0.382953	0.783701	0.917742	0.855977	0.999959	0.939581	0.898351
10099_at	TSPAN3	0.000865884	0.0511839	0.0199429	-0.00782737	-0.00260745	-0.0490783	0.0248489	-0.039603	0.0140474	0.97175	0.373017	0.371051	2.92477e-06	0.0137092	0.154474	0.575653	0.289067	0.75762	0.996597	0.556737	0.685083	0.000614665	0.100197	0.779329	0.999959	0.934447	0.963535
101_at	ADAM8	0.0164215	0.00690011	-0.00265405	0.000407232	0.000487389	-0.0120183	-0.000630876	0.00506301	0.00253962	0.127691	0.784246	0.786085	0.565431	0.290074	0.426119	0.974172	0.757201	0.898894	0.785986	0.87676	0.927187	0.777557	0.580597	0.912329	0.999959	0.985389	0.987357
1010_at	CDH12	0.016428	0.243912	-0.111209	0.00184077	-0.0023422	0.112257	-0.0960333	0.0567202	0.0130325	0.654959	0.00525302	0.0011002	0.447928	0.13811	0.0309811	0.151271	0.312284	0.848906	0.950604	0.0299424	0.0177863	0.695583	0.392322	0.60461	0.999959	0.935451	0.980945
10100_at	TSPAN2	-0.00891463	-0.00395947	-0.00461582	-0.000887066	0.000188797	-0.0118059	0.0109406	0.0151492	0.00454518	0.16321	0.791205	0.42683	0.0361388	0.489356	0.188528	0.344813	0.120498	0.701641	0.809407	0.880759	0.731944	0.181817	0.748659	0.797621	0.999959	0.916189	0.954445
10101_at	NUBP2	-0.00404849	-0.0312077	-0.00220976	-1.64307e-06	0.000841495	-0.0543417	0.0780216	0.0598508	0.0399786	0.852278	0.540986	0.911122	0.999086	0.366694	0.0767467	0.0494372	0.0725614	0.323967	0.982444	0.70204	0.973923	0.999571	0.652276	0.71047	0.999959	0.916189	0.870071
10102_at	TSFM	-0.00553945	0.12545	-0.00807711	-4.52619e-05	-0.00135401	-0.0367505	0.0547576	0.0722088	-0.0133929	0.818485	0.0280321	0.713296	0.977312	0.191443	0.279366	0.212413	0.0512473	0.765645	0.975779	0.0963549	0.896704	0.991515	0.467542	0.843809	0.999959	0.916189	0.965106
10103_at	TSPAN1	-0.00812363	-0.139083	0.0199434	-6.44455e-05	-0.00179211	0.0326982	-0.0237765	0.00690043	-0.0975321	0.735123	0.0145333	0.362288	0.967528	0.0828472	0.333048	0.585408	0.850496	0.030363	0.965997	0.061	0.67818	0.986967	0.296372	0.866565	0.999959	0.993567	0.668321
10105_at	PPIF	-0.0319931	0.173795	0.0166462	-0.00440732	0.00172801	-0.0744505	0.0837574	0.0796176	0.0519711	0.238474	0.00690332	0.499907	0.0145444	0.13759	0.0518024	0.0898146	0.0553167	0.303311	0.833051	0.0363174	0.783518	0.109853	0.391432	0.653368	0.999959	0.916189	0.865252
10106_at	CTDSP2	-0.0256422	-0.101381	0.0641279	-0.0030127	-0.000587926	-0.000433583	-0.039798	-0.00580202	-0.0382593	0.28427	0.0722312	0.00367799	0.0574514	0.56588	0.989697	0.359508	0.873519	0.390382	0.857629	0.186157	0.0424049	0.231852	0.796835	0.997902	0.999959	0.993567	0.884339
10107_at	TRIM10	0.0024038	-0.0276698	0.0150666	0.000775111	-0.000147411	0.00521637	-0.00462359	-0.00623995	-0.0240444	0.699279	0.0595768	0.00857447	0.0603601	0.580219	0.550838	0.682215	0.510991	0.0392558	0.959203	0.163611	0.0748096	0.237768	0.807252	0.937286	0.999959	0.955461	0.679241
10109_at	ARPC2	0.00411373	0.192588	0.000984088	0.000917177	-0.00471189	0.00583437	-0.00134808	0.0671899	-0.0361753	0.851971	0.000272958	0.960899	0.528343	1.59986e-06	0.850571	0.973116	0.0470848	0.378591	0.982444	0.00402186	0.988072	0.752672	0.00020388	0.983662	0.999959	0.916189	0.878501
10110_at	SGK2	0.0211597	-0.0164187	-0.0258402	-0.00438738	0.000388615	-0.0118316	0.0338259	0.01655	0.00820683	0.230071	0.690848	0.108175	0.000219154	0.60601	0.632164	0.290118	0.537425	0.802071	0.82782	0.813106	0.367063	0.00912942	0.82288	0.955145	0.999959	0.957851	0.975253
10111_at	RAD50	-0.00826496	0.18833	-0.00612216	-0.00166134	0.000515045	-0.0166782	0.0261063	0.0446447	0.0330936	0.754426	0.00277208	0.799129	0.340982	0.649008	0.65325	0.586229	0.268734	0.501263	0.968617	0.0188997	0.933789	0.610406	0.848405	0.959105	0.999959	0.932909	0.921334
10112_at	KIF20A	0.00422237	0.00737009	0.000290841	-0.000136896	0.000104484	0.00832287	-0.000903242	0.00209795	-0.0243489	0.709608	0.781773	0.977522	0.854702	0.829592	0.601405	0.964977	0.903403	0.249583	0.962047	0.875057	0.993341	0.939868	0.935283	0.950235	0.999959	0.994601	0.837231
10113_at	PREB	-0.0101319	0.079866	0.0179886	0.00121072	0.000465962	-0.0675808	0.0569477	0.063176	0.0280264	0.580026	0.0644712	0.281329	0.316558	0.55235	0.00935946	0.0879415	0.0247952	0.411182	0.936955	0.172774	0.604704	0.587393	0.790325	0.463293	0.999959	0.916189	0.893442
10114_at	HIPK3	0.0101115	0.100114	0.0373608	-0.00217891	-0.00190416	-0.0118243	-0.0204521	-0.0123898	0.00421129	0.602418	0.0291709	0.0358203	0.0901102	0.0230899	0.664515	0.561526	0.675462	0.907168	0.939918	0.0992158	0.192677	0.294765	0.13809	0.960407	0.999959	0.977942	0.988097
10116_at	FEM1B	0.0604838	0.0281228	-0.0403032	-0.0017672	-0.00342415	-0.0103829	-0.0609833	-0.0466842	0.0218714	0.018599	0.637969	0.083684	0.293407	0.00200007	0.771614	0.188127	0.230294	0.644532	0.579488	0.776098	0.317733	0.563618	0.0295788	0.975055	0.999959	0.932756	0.945195
1012_at	CDH13	0.0648281	0.262884	-0.127861	0.000191023	-0.00496965	-0.0791324	0.0142207	0.0127454	-0.0285438	0.15094	0.0137054	0.00212676	0.94865	0.0107186	0.211666	0.861697	0.852592	0.733209	0.801261	0.0586653	0.0290495	0.97868	0.0852574	0.808925	0.999959	0.993567	0.959677
10120_at	ACTR1B	0.0280101	-0.0150559	-0.0745105	0.00300578	-0.000445606	-0.00351399	-0.0192669	-0.0023081	-0.00770744	0.139579	0.734171	2.63493e-05	0.0168576	0.581895	0.894654	0.574264	0.936133	0.826499	0.79516	0.842889	0.00114778	0.117432	0.807726	0.991632	0.999959	0.994601	0.977984
10121_at	ACTR1A	0.0112597	0.0935361	-0.0417409	0.00113142	-0.00082398	-0.0770675	0.0375254	0.0650753	0.0305817	0.584697	0.0544097	0.0272597	0.405255	0.350767	0.00846482	0.316079	0.0396222	0.425429	0.936955	0.153539	0.16244	0.662387	0.636545	0.463293	0.999959	0.916189	0.898351
10123_at	ARL4C	0.0723849	0.123679	-0.12023	-0.0039254	-0.00562498	-0.0700297	-0.0549999	-0.0233181	0.0119366	0.0329792	0.119195	0.000131799	0.0787554	0.000142129	0.140369	0.368897	0.649967	0.849023	0.628959	0.261796	0.00386967	0.274597	0.00496895	0.764348	0.999959	0.974768	0.980945
10125_at	RASGRP1	0.0167441	-0.0712096	-0.137661	0.00706277	-0.00934036	0.089819	-0.0186793	0.0555507	-0.114248	0.704556	0.492218	0.00078197	0.0162888	2.00481e-06	0.148989	0.815653	0.409812	0.165815	0.960325	0.663025	0.0139647	0.11588	0.000238104	0.772267	0.999959	0.94943	0.804493
10126_at	DNAL4	0.0435463	0.003523	-0.0480754	0.00230406	-0.000631663	-0.00446263	-0.0672321	-0.000758833	-0.0431321	0.103009	0.954973	0.0485388	0.190085	0.579227	0.9049	0.164858	0.985067	0.384071	0.754181	0.974319	0.229912	0.445408	0.806251	0.991693	0.999959	0.999359	0.880989
10127_at	ZNF263	0.014466	0.014713	0.000460635	0.000188983	-0.000970572	0.0191267	0.0125458	0.0320337	0.0252715	0.4887	0.763965	0.980668	0.890812	0.27856	0.51459	0.740561	0.315104	0.515762	0.915446	0.864435	0.994727	0.955245	0.569589	0.931932	0.999959	0.935451	0.923397
10128_at	LRPPRC	-0.0233521	0.424448	-0.0370678	0.00155765	-0.000613457	-0.0681626	0.0458616	0.086737	0.0759071	0.48683	2.60565e-07	0.226226	0.481825	0.66952	0.149612	0.451778	0.0916034	0.225395	0.914775	0.000148634	0.546473	0.720341	0.8586	0.772267	0.999959	0.916189	0.832054
10129_at	FRY	0.00232001	0.219469	-0.0507064	0.000218555	-0.00136895	-0.0298053	0.0379044	0.0613236	0.0713425	0.915198	3.08655e-05	0.0114622	0.879092	0.14373	0.330922	0.338437	0.0664539	0.0800959	0.99019	0.00105009	0.091087	0.948621	0.401712	0.866073	0.999959	0.916189	0.746972
1013_at	CDH15	0.0295998	-0.128548	0.00996512	0.00280659	0.000254132	0.0125977	-0.0100229	-0.00442923	-0.0945825	0.198205	0.0180166	0.633458	0.0650893	0.795885	0.695941	0.80975	0.899244	0.0280217	0.819468	0.0709472	0.859852	0.247447	0.920084	0.963174	0.999959	0.994601	0.668321
10130_at	PDIA6	-0.0215	0.261374	0.0654319	-0.00447679	-0.00447281	-0.0461929	-0.045211	0.026703	0.0722266	0.435478	8.20405e-05	0.00988793	0.0146778	0.000211538	0.233634	0.366321	0.525162	0.160249	0.901853	0.00196553	0.0822552	0.110513	0.00681859	0.816951	0.999959	0.957851	0.801488
10131_at	TRAP1	0.0155153	0.0694251	-0.0253934	0.00243471	0.000852697	-0.0277861	0.0318861	0.00622386	0.0401123	0.395229	0.106115	0.127524	0.0442419	0.275585	0.278814	0.33579	0.822828	0.238189	0.891684	0.24139	0.405428	0.203289	0.567115	0.843809	0.999959	0.989622	0.83421
10133_at	OPTN	-0.0105954	0.278194	-0.0678946	0.00182087	-0.000101709	-0.0377489	-0.048743	0.0862071	0.0803751	0.678046	7.17476e-06	0.00396179	0.280109	0.925834	0.29319	0.29337	0.0279792	0.0921384	0.953276	0.000444256	0.0445618	0.549365	0.974023	0.848387	0.999959	0.916189	0.761423
10134_at	BCAP31	-0.0156687	0.133832	0.0327101	0.00352206	0.00276322	-0.0149084	-0.00802902	0.0710843	0.0939663	0.588049	0.0500346	0.215272	0.0662395	0.0268713	0.713646	0.878377	0.108427	0.0823626	0.936955	0.144739	0.536042	0.249627	0.15187	0.965374	0.999959	0.916189	0.752658
10135_at	NAMPT	-0.0293358	0.060312	0.147853	-0.00223577	-0.00278487	0.141462	-0.0581047	-0.0466206	-0.0621565	0.383674	0.445206	3.28669e-06	0.31422	0.0546482	0.00317669	0.341798	0.363982	0.321557	0.888851	0.623539	0.000270483	0.585297	0.232386	0.340199	0.999959	0.943198	0.870071
10136_at	CELA3A	-0.00113042	0.0487681	-0.00102887	0.000251471	-0.00034736	-0.023224	0.0325423	0.0247068	-0.00431886	0.942847	0.188794	0.942873	0.808906	0.607083	0.295319	0.256428	0.305	0.883012	0.99169	0.357673	0.983951	0.91856	0.823351	0.84997	0.999959	0.934447	0.986763
10137_at	RBM12	0.00646413	0.0956792	-0.0183427	-0.00411663	-0.000149835	-0.0272114	0.0141391	0.0284558	0.0670713	0.733312	0.0329287	0.289163	0.00122444	0.853651	0.308017	0.681322	0.325995	0.0589928	0.965997	0.108234	0.611344	0.0255533	0.946671	0.855977	0.999959	0.938061	0.721097
10138_at	YAF2	0.0215603	0.141928	-0.00626658	-0.00209519	-0.00354747	-0.0202252	-0.00758456	-0.00764689	-0.0229072	0.246333	0.00136028	0.710787	0.0883917	1.53182e-05	0.438278	0.821798	0.786984	0.507488	0.836339	0.0117374	0.895229	0.292014	0.000997266	0.914247	0.999959	0.986635	0.923092
10139_at	ARFRP1	0.0144966	-0.0354468	-0.0333581	0.00139275	-0.00125447	0.00420669	0.013838	0.00884224	-0.0248368	0.500093	0.482307	0.0896788	0.326274	0.173975	0.889136	0.722645	0.787225	0.534746	0.918948	0.655201	0.330092	0.597164	0.445976	0.990102	0.999959	0.986635	0.925207
1014_at	CDH16	0.0022661	-0.0635438	-0.0129433	0.000266816	-0.00106182	0.0305032	-0.0161616	-0.00176391	-0.00577567	0.886899	0.0907704	0.372945	0.799543	0.121127	0.174275	0.576358	0.942121	0.84559	0.985782	0.217017	0.686927	0.913208	0.364478	0.793081	0.999959	0.994601	0.97938
10140_at	TOB1	-0.00889087	-0.36875	0.102682	-0.0106154	0.0071818	-0.035824	-0.0983561	-0.00190158	-0.0508261	0.880726	0.00876124	0.0585389	0.00727761	0.00521748	0.667013	0.360988	0.983208	0.64502	0.985782	0.0430127	0.259708	0.0738545	0.0544902	0.960407	0.999959	0.999359	0.945195
10141_at	C4orf6	0.00954691	0.00678112	0.00577813	-5.97129e-05	0.000168141	-0.00616236	-0.0292562	-0.00853998	-0.0010807	0.383014	0.791508	0.561752	0.933971	0.719461	0.688247	0.141645	0.608524	0.957635	0.888851	0.880851	0.822243	0.972573	0.88229	0.963166	0.999959	0.970095	0.994299
10142_at	AKAP9	-0.000289477	0.0860488	0.00416212	-0.000390441	0.000530637	-0.0394978	0.0163428	0.0242322	0.024298	0.980625	0.00245782	0.701454	0.61953	0.299414	0.0194439	0.450364	0.183791	0.274431	0.997254	0.0174111	0.890496	0.810633	0.588271	0.57487	0.999959	0.932756	0.85054
10144_at	FAM13A	0.005701	0.0170055	-0.00663223	0.00226727	0.0022027	0.0557434	-0.0397883	0.0519465	0.010588	0.860298	0.82299	0.822104	0.289385	0.113798	0.221734	0.498789	0.293831	0.860604	0.982881	0.899893	0.941893	0.560046	0.35154	0.812156	0.999959	0.934447	0.984083
10146_at	G3BP1	-0.0642822	0.0790159	0.0459716	-0.0016677	0.000599385	0.0252801	0.133224	0.0299012	0.0143253	0.00584481	0.145032	0.0296018	0.272946	0.543437	0.434891	0.00171281	0.394928	0.738202	0.440345	0.300161	0.171221	0.540969	0.784077	0.912829	0.999959	0.944824	0.960391
10147_at	SFRS14	0.000840669	-0.00291429	-0.0258277	0.00249273	0.00137958	0.0336585	0.00301327	0.0115501	-0.0191652	0.939954	0.911398	0.0119245	0.000887187	0.00440929	0.0331392	0.881722	0.497651	0.356899	0.991528	0.952175	0.0936683	0.0209205	0.0488611	0.607457	0.999959	0.950892	0.870602
10148_at	EBI3	0.00668571	-0.0563663	0.0284255	0.000479734	-0.000244894	-0.0121584	-0.0138548	-0.0113203	-0.0113409	0.73091	0.217712	0.109784	0.70824	0.768602	0.656215	0.694524	0.702561	0.753955	0.965997	0.392354	0.370662	0.864656	0.90859	0.959808	0.999959	0.981149	0.962501
10149_at	GPR64	-0.00393767	0.00749871	0.00520579	0.000508036	2.65666e-06	-0.019201	0.0200379	-0.0170655	0.0152755	0.766533	0.809588	0.666465	0.561453	0.996267	0.303521	0.405536	0.399237	0.536244	0.968639	0.892103	0.875277	0.774214	0.998517	0.853722	0.999959	0.948712	0.925449
1015_at	CDH17	0.00528546	-0.0477529	0.00283687	0.00137723	-0.000298114	0.00130329	-0.0013935	-0.0175716	0.0224023	0.769547	0.260307	0.862886	0.248001	0.69961	0.958983	0.966044	0.523226	0.504955	0.968639	0.442301	0.958845	0.515633	0.874478	0.996996	0.999959	0.957619	0.921517
10150_at	MBNL2	-0.014936	0.272542	-0.00121743	-0.00855142	-0.00120397	-0.034409	-0.011119	0.0229849	0.0797658	0.687208	0.00205961	0.971241	0.000609015	0.448789	0.509259	0.86877	0.684487	0.24892	0.955549	0.0155146	0.991957	0.016435	0.719129	0.930662	0.999959	0.979875	0.837231
10151_at	HNRNPA3P1	0.0019699	0.0596333	0.00603632	-0.000265102	-0.000417975	-0.00313593	-0.00373328	0.00881142	0.00390215	0.791451	0.000817013	0.374136	0.589577	0.191343	0.764456	0.782428	0.438356	0.778399	0.971745	0.00823822	0.687811	0.791454	0.467542	0.975055	0.999959	0.94943	0.967768
10152_at	ABI2	0.0142441	0.103305	0.00594892	-0.0020162	-0.00463369	-0.00210483	-0.0443777	-0.0155848	-0.0206808	0.652474	0.165234	0.836324	0.334321	0.000787572	0.962207	0.439736	0.746563	0.725354	0.950604	0.326515	0.947808	0.604047	0.0162086	0.996996	0.999959	0.984149	0.95816
10153_at	CEBPZ	-0.0435197	-0.0339496	0.0110917	0.00357969	0.00131864	0.0734401	0.0378124	-0.00117818	0.0368459	0.114482	0.59843	0.657407	0.049501	0.26306	0.0584286	0.448339	0.97755	0.471315	0.776756	0.745466	0.871233	0.214896	0.553988	0.664411	0.999959	0.998678	0.913425
10154_at	PLXNC1	0.0112749	0.084597	-0.0212567	-0.000999509	-0.000794578	-0.00759713	2.30612e-06	0.00844619	0.0323572	0.351225	0.00326809	0.0547502	0.210665	0.125926	0.654418	0.999916	0.64661	0.151458	0.883062	0.0212509	0.248303	0.471164	0.372646	0.959105	0.999959	0.974377	0.800574
10155_at	TRIM28	-0.0416086	-0.0137313	0.0333421	0.00183754	0.00115877	0.0107901	0.0435513	0.0746537	0.0272875	0.0254039	0.751277	0.0487549	0.132597	0.144075	0.677409	0.194784	0.0087521	0.427543	0.597841	0.855226	0.23057	0.366204	0.402301	0.962139	0.999959	0.916189	0.898351
10157_at	AASS	0.0256641	-0.103931	0.00109795	0.000426324	-0.00114835	0.0296859	-0.0428548	-0.0328335	-0.0245884	0.194173	0.0258762	0.951222	0.742953	0.174997	0.284616	0.23199	0.275618	0.503054	0.819468	0.0912216	0.985188	0.885002	0.446791	0.845193	0.999959	0.933472	0.921334
10158_at	PDZK1IP1	-0.00608665	0.0165307	0.0112678	-0.000199188	0.000663481	0.0211149	-0.015394	0.0165817	0.0140293	0.644263	0.593115	0.348414	0.8187	0.24075	0.255062	0.520007	0.409773	0.567541	0.949433	0.741719	0.667587	0.924071	0.527053	0.83023	0.999959	0.94943	0.929551
10159_at	ATP6AP2	-0.00325911	0.315067	-0.0982104	-0.00370222	-0.00396751	-0.0460803	-0.0223686	0.0423066	0.027379	0.916776	2.93886e-05	0.000696357	0.073391	0.00341434	0.293828	0.692746	0.374329	0.63732	0.99019	0.00102339	0.0129328	0.264565	0.04165	0.849159	0.999959	0.943198	0.944507
1016_at	CDH18	-0.00490826	0.119635	-0.073726	0.0090141	0.000201092	0.0850603	-0.0125479	0.00341149	-0.0108405	0.85872	0.0660069	0.00379314	1.85947e-06	0.864766	0.0293788	0.801999	0.935331	0.832723	0.982881	0.175341	0.0432331	0.000462791	0.950984	0.602045	0.999959	0.994601	0.977984
10160_at	FARP1	-0.038303	-0.0294854	0.0456206	-0.000227678	0.000930772	0.00384275	0.012263	-0.027128	0.0724922	0.0904667	0.577012	0.0273266	0.878128	0.335106	0.903305	0.764105	0.429928	0.0852344	0.736604	0.730119	0.162455	0.94833	0.623409	0.991632	0.999959	0.94943	0.755857
10161_at	LPAR6	0.0198732	0.0623211	0.0409514	-0.0073291	-0.00353618	-0.0270963	0.00739543	-0.0168121	-0.0152645	0.440684	0.303226	0.0822689	2.80311e-05	0.00161431	0.45423	0.874244	0.668609	0.750151	0.903737	0.489468	0.314901	0.00275233	0.0257494	0.918193	0.999959	0.975802	0.962221
10162_at	LPCAT3	0.0170764	0.0172087	0.0148371	0.000917667	0.000292035	0.00178807	0.0252711	-0.00919311	-0.051616	0.271956	0.636535	0.294442	0.370313	0.660302	0.934607	0.369975	0.697613	0.075393	0.850877	0.775168	0.616171	0.63489	0.854278	0.995894	0.999959	0.980625	0.740732
10164_at	CHST4	-0.00324036	-0.00829028	0.00185652	-0.000833336	-0.000547477	0.000332669	0.0367199	-0.0241344	-2.15368e-05	0.831251	0.816288	0.893335	0.406439	0.400987	0.987574	0.184548	0.298791	0.999393	0.978486	0.896189	0.967438	0.663362	0.682208	0.997902	0.999959	0.934447	0.999535
10165_at	SLC25A13	0.0280688	0.0419759	-0.0104964	-0.00418579	0.00259496	-0.0187525	0.0342568	-0.00576531	-0.0124828	0.114256	0.312982	0.515127	0.000444525	0.000782202	0.45112	0.287028	0.83084	0.704796	0.7765	0.499003	0.793838	0.013622	0.0161831	0.918193	0.999959	0.990261	0.95512
10168_at	ZNF197	0.0409724	-0.0238383	0.00901069	0.00143511	0.00141246	-0.00156897	-0.0567786	-0.0593719	-0.104851	0.0264414	0.579131	0.588976	0.235584	0.0731044	0.951349	0.0889522	0.0347699	0.0024486	0.598254	0.731178	0.837478	0.49972	0.275206	0.99649	0.999959	0.916189	0.611354
10169_at	SERF2	-0.0309219	0.0469024	0.0201862	0.000866867	0.000862397	-0.0626398	0.077024	-0.0165747	0.053684	0.35756	0.551737	0.50923	0.695359	0.5487	0.185296	0.2072	0.74608	0.390735	0.883062	0.710387	0.789857	0.856627	0.78738	0.79735	0.999959	0.984149	0.884503
1017_at	CDK2	0.00648247	-0.0858988	0.0473709	0.000824367	-0.00133987	0.0112125	-0.00125161	-0.0392579	-0.0382625	0.633472	0.00778275	0.000185525	0.358286	0.0224732	0.557209	0.959521	0.059679	0.131841	0.948095	0.0396722	0.00497181	0.625278	0.136514	0.939649	0.999959	0.916189	0.789624
10170_at	DHRS9	0.0188612	0.0662178	0.00838629	-0.00151208	-0.00121196	-0.0459505	-0.0128774	0.0307234	-0.0115571	0.25284	0.0879976	0.575963	0.164917	0.0870504	0.048346	0.666436	0.222037	0.706045	0.841558	0.212611	0.829461	0.412085	0.30493	0.646797	0.999959	0.932756	0.955201
10171_at	RCL1	0.0141086	0.0161015	0.00561018	-0.000368833	-0.000177872	0.0141616	-0.018028	-0.0378774	-0.0174274	0.376635	0.666903	0.699129	0.725666	0.794389	0.527312	0.533301	0.120591	0.557098	0.888851	0.796653	0.889991	0.87437	0.919391	0.934835	0.999959	0.916189	0.92744
10174_at	SORBS3	0.0123074	-0.123351	0.0406307	0.000908474	0.000978385	0.00223961	0.0138972	-0.0234142	-0.0356735	0.56836	0.0157898	0.0399197	0.523154	0.290226	0.941062	0.722517	0.476769	0.374727	0.936955	0.0645087	0.205492	0.74999	0.580597	0.99649	0.999959	0.94943	0.877676
10175_at	CNIH	-0.0312777	0.223806	0.0482827	-0.00188595	-0.000513051	0.0104065	-0.0607832	0.0778939	0.0892501	0.262682	0.000786735	0.05858	0.305576	0.667315	0.790388	0.230474	0.0683207	0.0868573	0.848407	0.00801386	0.259708	0.577237	0.857639	0.979914	0.999959	0.916189	0.756111
10179_at	RBM7	0.00878054	0.0962364	0.0307125	-0.00912277	0.00140864	-0.010674	0.0369244	-0.0573409	0.139357	0.771306	0.175885	0.265136	9.46451e-06	0.27706	0.801402	0.500839	0.214328	0.0141456	0.968639	0.341314	0.589196	0.00128941	0.568471	0.981246	0.999959	0.932756	0.638873
1018_at	CDK3	0.0208151	-0.0339603	0.0111745	-0.00112444	-0.000116803	-0.0304721	-0.00171311	-0.00200107	-0.0136786	0.100231	0.252004	0.331063	0.177469	0.828696	0.0868517	0.940301	0.917087	0.560126	0.7467	0.432282	0.649174	0.429387	0.93503	0.731749	0.999959	0.994601	0.927763
10180_at	RBM6	-0.0477535	-0.0325965	0.0478777	0.00164005	0.00234644	-0.00676504	0.0711966	0.031649	0.0127215	0.0959242	0.626698	0.067046	0.384239	0.0564325	0.866048	0.170685	0.467592	0.810803	0.741428	0.767216	0.27944	0.645464	0.236779	0.985503	0.999959	0.94943	0.976696
10181_at	RBM5	-0.0134597	0.104474	0.0139517	-0.00486862	0.00115072	-0.0502653	0.0511197	0.0455421	0.0506737	0.496875	0.0257418	0.439391	0.000266229	0.175953	0.0722329	0.156116	0.13284	0.1704	0.918578	0.0909316	0.740291	0.0103496	0.447504	0.699255	0.999959	0.916189	0.805194
10184_at	LHFPL2	0.00553367	-0.0297947	0.0552407	-0.0031416	-9.89905e-05	-0.0584707	0.0655904	-0.0628922	-0.107651	0.854768	0.674587	0.0462341	0.116558	0.939046	0.169935	0.23296	0.17381	0.0572454	0.982444	0.801904	0.223592	0.34138	0.98029	0.791984	0.999959	0.932158	0.717504
10186_at	LHFP	-0.029039	-0.0571569	0.0565295	0.00188873	0.00253193	0.0738977	-0.0579141	-0.0907251	0.0340051	0.459718	0.535085	0.11518	0.46586	0.133354	0.181413	0.416578	0.130966	0.64166	0.909636	0.697701	0.381671	0.707458	0.385393	0.794267	0.999959	0.916189	0.945195
10188_at	TNK2	-0.0117337	-0.142219	-0.00432575	0.00116382	0.00184237	0.0119109	0.0360194	0.0847678	0.00195259	0.675588	0.0319296	0.865425	0.529194	0.12629	0.762318	0.479224	0.0488105	0.970146	0.953183	0.105864	0.959297	0.753053	0.373037	0.97462	0.999959	0.916189	0.995941
1019_at	CDK4	-0.0224008	-0.166734	0.0587983	-0.00193581	-2.65749e-05	-0.00372415	0.0080003	0.00396401	-0.0505263	0.274842	0.000667255	0.00191714	0.15301	0.975817	0.896973	0.829508	0.89896	0.186166	0.853157	0.00722699	0.0268602	0.39671	0.993258	0.991632	0.999959	0.994601	0.8094
10190_at	TXNDC9	0.0215145	0.290195	-0.0972647	0.00115671	-0.00037341	-0.0819367	-0.0281985	0.0765504	0.0541853	0.606388	0.00349907	0.0113587	0.674374	0.834515	0.16367	0.709726	0.230197	0.485868	0.940557	0.0223429	0.0905883	0.842634	0.937421	0.791374	0.999959	0.932756	0.916589
10193_at	RNF41	-0.00868188	0.167174	-0.0476313	0.00208413	-0.000969025	0.000599075	0.0103162	0.0426504	0.0181165	0.666331	0.00052562	0.0101784	0.117889	0.26192	0.983097	0.77764	0.166033	0.628844	0.951624	0.00607175	0.0837413	0.34385	0.553065	0.997885	0.999959	0.930964	0.942683
10195_at	ALG3	0.045176	-0.141148	0.01986	0.00410494	-0.0035667	0.00301513	-0.023562	-0.0639782	-0.0894934	0.0834823	0.0217023	0.401545	0.0175811	0.00161275	0.934131	0.61722	0.107703	0.0656421	0.731853	0.0805115	0.709992	0.120031	0.0257494	0.995894	0.999959	0.916189	0.737725
10196_at	PRMT3	0.053337	-0.0191404	0.000498142	-0.00449889	0.00214294	-0.019305	-0.0453393	-0.0449734	0.0107964	0.0218369	0.723528	0.981067	0.00353334	0.0312494	0.551329	0.279377	0.201989	0.801356	0.587155	0.837235	0.994766	0.0485627	0.166594	0.937547	0.999959	0.932756	0.975157
10197_at	PSME3	0.0189045	0.175124	-0.0256432	-0.000361895	-0.00290308	-0.0489456	-0.0223784	0.0269744	0.0107546	0.375949	0.000603159	0.187908	0.796912	0.00176667	0.103818	0.563256	0.407315	0.786445	0.888614	0.00672116	0.501102	0.911775	0.0271668	0.739539	0.999959	0.94943	0.970154
10198_at	MPHOSPH9	-0.000872032	0.0366942	-0.000289793	-0.00148316	-0.000121381	-0.00461109	0.00441632	0.0122895	0.0498544	0.9218	0.0799238	0.971421	0.0122404	0.74969	0.711815	0.784133	0.364926	0.00297558	0.990556	0.199169	0.991957	0.0998145	0.897605	0.965374	0.999959	0.943198	0.611354
10199_at	MPHOSPH10	-0.0123199	-0.031402	0.00437526	0.00463489	0.0016744	0.0320147	0.0401328	-0.0091782	0.0404819	0.524107	0.489046	0.803677	0.000372103	0.0444908	0.239432	0.253529	0.755504	0.261465	0.926882	0.660461	0.934865	0.0123817	0.203108	0.819942	0.999959	0.984853	0.842185
102_at	ADAM10	0.0376274	0.186124	-0.00364051	-0.00689171	7.28177e-05	-0.0137949	-0.000281992	-0.0219301	0.00650068	0.0762104	0.000240693	0.849786	1.91399e-06	0.935791	0.641907	0.994126	0.496001	0.868592	0.724924	0.00372033	0.954278	0.000462791	0.978526	0.957337	0.999959	0.950892	0.985609
1020_at	CDK5	0.0543697	0.125402	-0.133697	0.00467302	-0.00468433	-0.0310165	-0.00140053	0.0369467	-0.000383699	0.0781805	0.0833704	4.01707e-06	0.02217	0.000484203	0.472512	0.979948	0.430554	0.994644	0.727592	0.204651	0.000310455	0.137889	0.0118132	0.91899	0.999959	0.94943	0.998813
10200_at	MPHOSPH6	0.0347699	-0.11822	-0.0303286	-0.00139118	0.000232313	-0.0200168	-0.00455708	-0.0462876	-0.0128516	0.0495295	0.0047187	0.0597882	0.23146	0.757771	0.41838	0.886465	0.0859263	0.694716	0.676924	0.0279137	0.262042	0.495119	0.902499	0.910073	0.999959	0.916189	0.953286
10201_at	NME6	0.0245362	0.0933589	-0.00199804	-0.000528432	0.00123209	-0.0176223	-0.049655	-0.0301111	-0.0248773	0.150896	0.0205639	0.897438	0.637933	0.0925299	0.461583	0.109482	0.247105	0.432843	0.801261	0.077573	0.968767	0.821433	0.315428	0.918193	0.999959	0.932756	0.898351
10202_at	DHRS2	0.00848732	-0.00472939	0.00135798	-0.00033821	-0.000669218	-0.00497965	0.00104981	0.0127498	-0.00282445	0.310609	0.809431	0.85836	0.539607	0.062977	0.671509	0.944804	0.317827	0.855907	0.866515	0.892103	0.956731	0.759037	0.252118	0.960581	0.999959	0.936802	0.982884
10203_at	CALCRL	0.0202254	0.0790906	0.00524708	-0.0030757	-0.000305425	-0.0142362	-0.0318724	-0.036859	-0.00169605	0.183941	0.0276268	0.704243	0.00247923	0.638492	0.504619	0.248204	0.112745	0.952123	0.816572	0.0952862	0.891674	0.0395369	0.842147	0.927819	0.999959	0.916189	0.993278
10205_at	MPZL2	-0.00349609	0.00178038	0.0287977	8.66049e-05	-7.0065e-05	0.0149104	-0.00468529	-0.00755801	-0.000503358	0.582919	0.9051	1.7625e-06	0.836496	0.7971	0.0968833	0.685011	0.436502	0.966102	0.936955	0.949487	0.000180453	0.932044	0.920751	0.739539	0.999959	0.94943	0.995486
10206_at	TRIM13	0.027253	-0.00288673	0.00594272	-0.00266316	0.000873385	-0.0286174	-0.029763	-0.0206029	-0.034104	0.190541	0.952749	0.753279	0.0532198	0.326647	0.327246	0.429974	0.515448	0.378085	0.819468	0.972642	0.914738	0.222272	0.614937	0.865667	0.999959	0.956959	0.878501
10207_at	INADL	0.0030239	-0.00726572	0.000863738	0.00157072	0.000693911	-0.0137198	0.00326659	0.0414795	-0.0375259	0.892932	0.89039	0.966322	0.289941	0.471111	0.663873	0.936137	0.227115	0.370164	0.986402	0.940149	0.99072	0.560374	0.736356	0.960407	0.999959	0.932756	0.877319
10208_at	USPL1	-0.0193525	-0.0334957	0.0556313	0.00138816	-0.00263888	0.0718887	-0.00708548	0.00247268	0.02799	0.423755	0.555004	0.0123748	0.384316	0.0116493	0.0355821	0.87165	0.946503	0.534051	0.899341	0.713193	0.095602	0.645472	0.0900307	0.616329	0.999959	0.99519	0.925014
10209_at	EIF1	-0.0229564	0.00871436	0.0777279	-0.00217259	0.000583384	-0.0290532	0.0314503	0.011388	0.0198889	0.220956	0.842667	1.01889e-05	0.0797753	0.466868	0.269941	0.354924	0.689823	0.568103	0.824272	0.911203	0.000578452	0.276979	0.73267	0.838612	0.999959	0.97996	0.929663
1021_at	CDK6	0.0154509	-0.135245	0.0105843	0.00208803	-5.67422e-05	0.0424999	0.0383824	-0.0431557	-0.0655548	0.515384	0.0162039	0.624485	0.183505	0.95548	0.203706	0.373511	0.234252	0.139331	0.924132	0.0659105	0.853514	0.437571	0.985933	0.800599	0.999959	0.932756	0.796259
10210_at	TOPORS	-0.00337609	-0.0272757	0.0103238	-0.00114998	0.002879	-0.0235568	0.0539058	-0.0304414	0.062185	0.903458	0.676334	0.683845	0.531216	0.0167478	0.547111	0.286769	0.473605	0.231149	0.988174	0.802933	0.882537	0.754498	0.11309	0.936202	0.999959	0.94943	0.832762
10211_at	FLOT1	-0.0311589	-0.0402122	0.0287498	0.00251966	-0.000543866	0.00391044	-0.00979827	0.0311375	0.0018055	0.06883	0.315109	0.0652669	0.0260751	0.456181	0.870159	0.75122	0.231604	0.954575	0.722625	0.500915	0.274377	0.151334	0.725035	0.985762	0.999959	0.932756	0.994141
10212_at	DDX39	-0.0325894	0.205378	0.05204	-0.000468132	0.0037494	-0.0276312	0.055846	0.041164	0.0522838	0.265358	0.00314448	0.051798	0.807915	0.00313062	0.500868	0.292776	0.355887	0.336787	0.848407	0.0206398	0.239756	0.918043	0.0398437	0.927333	0.999959	0.943198	0.870071
10213_at	PSMD14	0.041468	0.473611	-0.113741	0.00182916	0.00107906	-0.120695	-0.0352443	0.00892756	0.0952221	0.438373	0.000225371	0.0205876	0.603989	0.637484	0.109549	0.716422	0.91279	0.339315	0.902285	0.00360926	0.135214	0.800552	0.842035	0.739539	0.999959	0.994601	0.870071
10214_at	SSX3	0.000298261	-0.0727367	0.0168838	0.000907652	-0.00132355	0.0136107	-0.0377184	0.000667174	-0.113507	0.990775	0.230695	0.472687	0.593823	0.231992	0.707308	0.420911	0.986468	0.0191845	0.997772	0.408016	0.763938	0.794173	0.517124	0.964812	0.999959	0.999359	0.653079
10215_at	OLIG2	0.0255378	-0.120219	-0.00224148	-0.00873043	0.00192608	-0.0560684	0.0135327	-0.0404047	-0.0210452	0.382923	0.081241	0.93289	1.17205e-05	0.125366	0.173487	0.798651	0.365353	0.698981	0.888851	0.201238	0.980981	0.00144742	0.372072	0.793081	0.999959	0.943198	0.954097
10216_at	PRG4	0.00422028	-0.0298801	-0.00241458	-2.02776e-06	0.000612447	0.000652189	0.00963572	-0.0038106	0.00138792	0.70176	0.248888	0.809829	0.997773	0.195514	0.96639	0.62998	0.820585	0.946043	0.959852	0.429168	0.93747	0.999503	0.471905	0.997059	0.999959	0.989347	0.993031
10217_at	CTDSPL	-0.00443491	-0.0980567	0.027891	0.00197827	-7.45389e-05	0.00734532	0.0371333	-0.00758709	-0.0125177	0.791024	0.0134693	0.0687534	0.074579	0.917157	0.754743	0.222574	0.766256	0.687865	0.971745	0.0578933	0.283999	0.266761	0.972653	0.974613	0.999959	0.98575	0.951912
10218_at	ANGPTL7	-0.0117241	0.0114331	0.0113402	0.000636539	-0.000117058	0.0101093	-0.00486436	0.00972103	0.00169165	0.212295	0.603453	0.185354	0.304035	0.770633	0.443183	0.77496	0.496839	0.922773	0.821888	0.748939	0.498439	0.575907	0.909607	0.914304	0.999959	0.950892	0.990219
10219_at	KLRG1	0.0120545	0.0593172	-0.00683054	-0.000955579	-0.000559107	-0.0121786	-0.0283008	-0.00649722	0.016234	0.470544	0.131403	0.653235	0.385877	0.434525	0.603648	0.350809	0.798526	0.601459	0.912775	0.280184	0.869837	0.646945	0.709539	0.950235	0.999959	0.986635	0.938298
1022_at	CDK7	0.0312644	0.128161	-0.0738746	0.00274508	-0.00282658	0.0300365	-0.0426371	-0.0428999	0.0658289	0.350713	0.104107	0.0163273	0.214544	0.049952	0.523018	0.482814	0.400912	0.291328	0.883062	0.238641	0.116489	0.475667	0.218864	0.934449	0.999959	0.949007	0.858504
10220_at	GDF11	-0.00906973	-0.103518	0.017656	0.00158759	0.000436017	-0.00760401	0.048145	0.00236321	0.0236203	0.579433	0.00770941	0.236957	0.142494	0.533868	0.740748	0.106332	0.924515	0.438315	0.936955	0.0394157	0.559055	0.380671	0.778075	0.970785	0.999959	0.994601	0.899521
10221_at	TRIB1	0.101008	-0.38004	-0.00201955	-0.00495761	-0.00324697	0.100775	-0.0235521	-0.214607	-0.0531548	0.072004	0.00423279	0.968316	0.179482	0.175803	0.200135	0.816209	0.01263	0.609199	0.723685	0.0256992	0.991592	0.431904	0.447504	0.800599	0.999959	0.916189	0.938331
10223_at	GPA33	0.0099347	-0.0367728	-0.00766747	-5.07146e-05	-0.000826313	-0.00657008	-0.00820427	0.000783056	-0.0236492	0.57021	0.370907	0.630321	0.964924	0.270851	0.789176	0.796034	0.976575	0.467942	0.936955	0.555387	0.857413	0.98613	0.562756	0.979914	0.999959	0.998678	0.912808
10225_at	CD96	0.00255699	0.00077455	0.00471902	0.000587195	0.000443993	-0.021832	0.0175657	-0.000439607	0.0153255	0.81512	0.975919	0.635663	0.415951	0.343734	0.156645	0.376638	0.978966	0.451885	0.974761	0.985711	0.86116	0.670955	0.631132	0.783489	0.999959	0.998678	0.909628
10226_at	PLIN3	-0.0222643	-0.200898	0.0355184	0.000302869	0.00234493	0.0298067	0.0296268	0.0038741	0.0111306	0.450627	0.00419356	0.187169	0.876218	0.0648172	0.472164	0.579969	0.931335	0.839295	0.907687	0.0254999	0.500581	0.947654	0.256151	0.91899	0.999959	0.994601	0.978242
10227_at	MFSD10	-0.0304162	-0.0340388	-0.0169395	0.000298821	-0.00149025	-0.0167613	0.102263	0.0645032	-0.00610788	0.235661	0.571	0.4676	0.859433	0.175132	0.641124	0.0289131	0.0998379	0.897957	0.830317	0.7255	0.760814	0.94213	0.446934	0.95729	0.999959	0.916189	0.987357
10228_at	STX6	-0.0198565	0.0908319	-0.00544818	-0.000610082	-0.000830622	0.00971984	0.0230256	0.0641942	0.0393864	0.137164	0.00413125	0.653129	0.487297	0.146411	0.603308	0.341111	0.00186116	0.113368	0.79516	0.025217	0.869837	0.723552	0.405705	0.950235	0.999959	0.916189	0.7776
10229_at	COQ7	0.00909533	0.0816814	-0.0264851	-0.00122564	-0.000583355	-0.0361162	-7.40758e-05	0.012624	0.034846	0.391396	0.00125383	0.00672435	0.081047	0.19992	0.0163065	0.996927	0.435211	0.0788994	0.891278	0.011052	0.0637775	0.279115	0.477584	0.546049	0.999959	0.94943	0.744065
10230_at	NBR2	-0.0179671	0.0252692	0.0136419	-0.000317272	0.000538434	0.0338531	0.00963438	0.00874729	-0.0251397	0.236296	0.477178	0.323049	0.750604	0.406641	0.112874	0.7258	0.704744	0.372833	0.830317	0.650594	0.642866	0.888048	0.686851	0.742025	0.999959	0.981948	0.87744
10231_at	RCAN2	0.0632027	0.166041	-0.175402	-0.00136187	0.00299389	-0.0705173	-0.092802	0.0476606	-0.00056603	0.0380849	0.0204746	2.16423e-09	0.49516	0.0219896	0.0986222	0.0925035	0.302407	0.99198	0.64649	0.077322	1.80495e-06	0.728956	0.134807	0.739539	0.999959	0.934447	0.998739
10232_at	MSLN	0.0111204	-0.0101557	-0.00975311	3.90335e-05	-7.87466e-05	0.00302102	-0.00882384	-0.00985997	-0.00837886	0.137089	0.561629	0.152045	0.936687	0.805097	0.772932	0.514359	0.386149	0.546036	0.79516	0.718394	0.445863	0.973642	0.92427	0.975548	0.999959	0.944824	0.927041
10233_at	LRRC23	0.0197545	-0.242982	-0.0175486	0.00303891	-0.000156791	0.0684173	-0.0085035	-0.0841415	-0.133422	0.509483	0.000691845	0.519871	0.125063	0.902619	0.105185	0.875572	0.0667382	0.017667	0.922336	0.00737989	0.796678	0.353917	0.968576	0.739539	0.999959	0.916189	0.650305
10234_at	LRRC17	0.00378505	0.00647387	0.00458216	-0.0002998	0.000605553	0.0259337	-0.0796269	-0.015589	-0.0168918	0.855535	0.894433	0.808755	0.826901	0.496689	0.37518	0.0361644	0.623029	0.662552	0.982444	0.942755	0.937133	0.927716	0.754003	0.888724	0.999959	0.970095	0.948997
10235_at	RASGRP2	0.0195251	0.0973557	-0.0433534	0.000564399	0.00051117	-0.0646092	0.0372602	0.0474005	0.0343144	0.21317	0.00876049	0.0027233	0.584466	0.445845	0.00375178	0.190602	0.0483752	0.239697	0.821888	0.0430127	0.0344118	0.78898	0.717271	0.363979	0.999959	0.916189	0.83421
10236_at	HNRNPR	-0.00757055	0.0300454	0.0206231	-0.00267793	4.60523e-05	-0.0079025	-0.000551805	0.011858	0.0049197	0.680453	0.486342	0.218968	0.0283849	0.953332	0.759559	0.986798	0.672266	0.88564	0.953276	0.658551	0.540651	0.160237	0.985546	0.97462	0.999959	0.977243	0.986763
10237_at	SLC35B1	-0.0329398	0.281025	0.0212254	-0.000909227	-0.00438369	-0.00484116	0.0450489	0.0746479	0.0576849	0.253765	5.26376e-05	0.418811	0.632231	0.000497799	0.904755	0.389278	0.0907224	0.282821	0.842914	0.00148145	0.72562	0.818047	0.0119983	0.991693	0.999959	0.916189	0.856304
10238_at	DCAF7	-0.00988788	-0.0137062	-0.00332073	0.000466039	-0.00114263	0.00826237	0.0199822	0.0199186	0.0242267	0.479347	0.675908	0.794036	0.613001	0.0575849	0.673775	0.430941	0.35037	0.352096	0.913384	0.802732	0.930641	0.806911	0.2396	0.960966	0.999959	0.941848	0.870306
10239_at	AP3S2	-0.00998379	0.0159336	0.0053452	0.00147679	-0.000444975	0.0240924	0.0220553	0.0155843	-0.00396972	0.444937	0.603217	0.653128	0.0878672	0.426606	0.190313	0.352633	0.434257	0.870256	0.905229	0.748802	0.869837	0.290923	0.702759	0.798275	0.999959	0.94943	0.985652
10240_at	MRPS31	-0.00448154	0.043701	-0.0191845	-0.000273953	0.0021455	0.0307616	-0.00251732	-0.00280422	0.0164064	0.781768	0.250692	0.194036	0.797331	0.00229758	0.17717	0.931659	0.909487	0.586008	0.97097	0.430995	0.508056	0.91183	0.0318919	0.793081	0.999959	0.994601	0.936137
10241_at	CALCOCO2	-0.0439403	-0.144671	0.124682	-0.0022828	0.00205829	0.0382335	0.00466494	-0.0450672	-0.016541	0.0982335	0.0209097	6.97337e-07	0.191901	0.0707407	0.304391	0.92258	0.264861	0.736951	0.745243	0.078327	9.17956e-05	0.448065	0.270304	0.853722	0.999959	0.932909	0.95996
10242_at	KCNMB2	0.0243452	0.0446518	0.000411024	0.00296176	-0.00210522	-0.00334997	-0.0207711	-0.0544677	-0.000409733	0.375489	0.488299	0.986873	0.103133	0.0746783	0.930733	0.676595	0.194176	0.993598	0.888548	0.660003	0.996859	0.319009	0.279175	0.99583	0.999959	0.932756	0.998813
10243_at	GPHN	0.0178594	0.117662	-0.0845839	-0.00125752	-0.00364605	0.00773839	-0.0170134	0.00483503	0.053003	0.463623	0.0408673	0.000194544	0.433932	0.000608171	0.821018	0.700237	0.896381	0.243241	0.91121	0.126084	0.00511079	0.684317	0.0137979	0.982402	0.999959	0.994601	0.836135
10244_at	RABEPK	0.0494795	0.0201158	-0.0216722	0.00495812	-3.88476e-05	-0.0791158	-0.0317701	-0.0121042	-0.0653113	0.0424938	0.72346	0.326571	0.00224759	0.970121	0.0212054	0.470169	0.743158	0.148855	0.656817	0.837235	0.64491	0.0374984	0.990895	0.586487	0.999959	0.984149	0.798138
10245_at	TIMM17B	-0.00803098	0.0238944	0.00253354	0.00200691	-0.00124665	-0.0115516	0.0756998	0.0752535	0.0594768	0.702735	0.628542	0.894792	0.14944	0.167792	0.695988	0.0488598	0.0201094	0.130298	0.960228	0.76861	0.967567	0.390579	0.438802	0.963174	0.999959	0.916189	0.789624
10246_at	SLC17A2	0.0111313	-0.0282331	-0.0108847	0.000332604	0.000117673	0.00360875	-0.00605681	0.00126413	0.0110371	0.267752	0.231148	0.234151	0.614957	0.783983	0.797749	0.739178	0.934083	0.554354	0.848407	0.408396	0.555755	0.807935	0.91596	0.981246	0.999959	0.994601	0.92744
10247_at	HRSP12	0.0198892	-0.387452	0.0876457	-0.00461514	-0.000923371	0.063363	-0.0711334	-0.129582	-0.0147348	0.697628	0.00151778	0.061542	0.172811	0.6736	0.378778	0.444164	0.098377	0.877079	0.959093	0.0125736	0.265853	0.423075	0.861279	0.892321	0.999959	0.916189	0.98653
10248_at	POP7	0.0386784	0.164077	-0.072545	0.00316003	-0.000414395	-0.0837669	0.0231892	0.0414973	0.0362684	0.19441	0.019763	0.0080807	0.108427	0.744772	0.0462907	0.667329	0.360548	0.512399	0.819468	0.0757572	0.0717551	0.328073	0.894908	0.638331	0.999959	0.943198	0.923397
10249_at	GLYAT	0.0145577	-0.0405389	0.00727546	6.21449e-05	-0.000718017	-0.0124479	-0.000212689	-0.00653854	-0.044667	0.363902	0.281567	0.617916	0.953064	0.295875	0.580175	0.994159	0.788871	0.135405	0.883715	0.465226	0.850415	0.980484	0.586075	0.945656	0.999959	0.986635	0.789624
1025_at	CDK9	-0.000624343	0.117218	-0.0495261	0.00130669	-0.000643417	-0.0848966	0.0920344	0.0783543	0.0840594	0.981837	0.0701026	0.0488162	0.470347	0.583959	0.0288328	0.0659502	0.0625102	0.101166	0.997275	0.182636	0.230678	0.711669	0.808714	0.601721	0.999959	0.916189	0.766918
10250_at	SRRM1	0.0135888	-0.131058	-0.0115671	-0.00201683	0.00414487	0.0244538	-0.0410799	0.0282034	-0.0525284	0.610916	0.0378394	0.634345	0.253009	0.000387371	0.514701	0.397046	0.488799	0.2914	0.941257	0.119472	0.860471	0.521024	0.0102889	0.931932	0.999959	0.950795	0.858504
10252_at	SPRY1	0.0124961	-0.166081	0.0192511	-0.00157315	-0.000321896	0.0106754	0.000396721	-0.0855102	-0.0139395	0.509039	0.000254103	0.264573	0.208315	0.691055	0.68787	0.990776	0.00347012	0.692158	0.922201	0.00383846	0.588665	0.468356	0.87023	0.963166	0.999959	0.916189	0.953195
10253_at	SPRY2	0.0589004	-0.393209	0.0172281	-0.00118497	-0.00241809	-0.00893242	-0.0939041	-0.206079	-0.0462778	0.11041	1.02681e-05	0.606718	0.624881	0.125768	0.862599	0.160354	0.000320319	0.49889	0.764506	0.000532475	0.845673	0.813704	0.372361	0.984383	0.999959	0.793844	0.921172
10254_at	STAM2	0.000102505	0.00264603	-0.00313943	-0.0012208	0.000341499	-0.00317876	-0.00883397	-0.0104625	0.0457512	0.99253	0.917975	0.752877	0.0924068	0.46676	0.836277	0.656686	0.531137	0.0260002	0.998059	0.955629	0.914718	0.298736	0.73267	0.983214	0.999959	0.957851	0.668321
10255_at	HCG9	-0.000674962	0.0379175	0.00798347	-0.000301858	-0.000210783	0.0190543	-0.0330367	0.00244204	-0.00541496	0.967821	0.334938	0.600436	0.784418	0.768632	0.418068	0.277497	0.923745	0.861968	0.996164	0.520594	0.843115	0.906389	0.90859	0.910073	0.999959	0.994601	0.984499
10256_at	CNKSR1	0.0138394	-0.0297441	-0.000460618	0.000822231	0.000544801	0.00618111	-0.0228692	-0.013276	-0.0485864	0.297968	0.340337	0.969598	0.348212	0.338522	0.740309	0.343089	0.51215	0.0507033	0.861461	0.526458	0.991739	0.61635	0.626569	0.970785	0.999959	0.955461	0.708054
10257_at	ABCC4	-0.00418248	0.0555061	0.0175166	-0.00277811	-0.000166665	0.0296387	-0.0277723	0.00323628	-0.00965198	0.660468	0.0139113	0.0447264	1.7951e-05	0.682693	0.0279194	0.109395	0.823571	0.586088	0.951624	0.0591985	0.219851	0.00201878	0.86448	0.601203	0.999959	0.989723	0.936137
1026_at	CDKN1A	-0.0430934	-0.134001	0.212878	0.00229115	-4.29081e-05	0.217588	0.0350673	-0.0584266	-0.118711	0.442252	0.308955	4.97217e-05	0.535419	0.985731	0.00633876	0.730206	0.494383	0.256017	0.903951	0.495245	0.00183913	0.756771	0.995895	0.441665	0.999959	0.950892	0.838912
10261_at	IGSF6	0.0067852	0.0122538	-0.00250949	-0.0012289	0.000166638	-0.0148503	-0.00161322	0.0161257	0.0175203	0.413138	0.528629	0.739352	0.0256575	0.638553	0.203038	0.914515	0.20286	0.256748	0.89454	0.693307	0.908449	0.149708	0.842147	0.800599	0.999959	0.932756	0.838947
10262_at	SF3B4	0.0188377	-0.138408	0.0204934	0.000273082	-0.000293811	0.0725857	-0.0210886	-0.0362478	-0.0650174	0.432056	0.014779	0.34812	0.862734	0.774548	0.0323122	0.627666	0.321768	0.146174	0.901607	0.0617502	0.667427	0.942621	0.910636	0.607457	0.999959	0.938061	0.796259
10263_at	CDK2AP2	-0.0452463	-0.0251409	0.0245759	-0.00322633	-0.000945806	0.020565	0.0201036	0.016008	0.104851	0.12277	0.713766	0.356045	0.0953835	0.449847	0.616295	0.704465	0.71927	0.0552253	0.784569	0.829875	0.673169	0.303671	0.719263	0.951611	0.999959	0.982777	0.712871
10265_at	IRX5	-0.00477476	-0.0208815	0.007685	0.000870143	0.000325083	0.00661082	0.00514313	0.00372747	0.0113591	0.663794	0.418268	0.44261	0.230625	0.489701	0.668355	0.79635	0.823855	0.578586	0.951624	0.599103	0.742764	0.494572	0.749056	0.960407	0.999959	0.989866	0.933025
10266_at	RAMP2	-0.0153081	-0.123903	0.00746394	-0.000149551	-0.000795064	0.00839383	0.0280392	-0.0148339	-0.006952	0.593335	0.0669126	0.774849	0.936911	0.517275	0.834824	0.589878	0.734269	0.89629	0.937685	0.177075	0.923463	0.973642	0.7671	0.983214	0.999959	0.984149	0.987357
10267_at	RAMP1	0.00600224	-0.252846	0.0621766	3.57163e-05	0.0010793	-0.0131222	-0.0821707	-0.0584412	-0.0171093	0.802292	1.35107e-05	0.00494452	0.981972	0.293917	0.696839	0.0604009	0.111373	0.701435	0.971775	0.000637183	0.0517296	0.9935	0.584273	0.963674	0.999959	0.916189	0.954445
10268_at	RAMP3	-0.00310391	0.00559855	0.0576688	0.000259059	-0.00208904	-0.0331558	-0.0177604	-0.00956548	-0.0754964	0.920013	0.938478	0.0418932	0.898864	0.116014	0.445574	0.751556	0.839187	0.19073	0.990556	0.966225	0.211657	0.957798	0.355158	0.914304	0.999959	0.992437	0.809769
10269_at	ZMPSTE24	-0.00470877	-0.0629299	0.033771	-0.00392972	0.000842123	-0.0184208	-0.0164163	-0.0211431	-0.0574312	0.815783	0.185848	0.0680386	0.00365329	0.331281	0.516754	0.654529	0.493007	0.128325	0.975212	0.353413	0.281824	0.0496739	0.619166	0.931932	0.999959	0.950892	0.78946
1027_at	CDKN1B	-0.0345179	0.115265	0.0634072	-0.00751546	0.00546324	-0.0454579	0.0344246	0.0358064	0.0776997	0.290176	0.133039	0.0338755	0.000604503	0.000133167	0.321299	0.56051	0.471349	0.201232	0.859533	0.282617	0.18623	0.0164203	0.00478791	0.862474	0.999959	0.94943	0.817431
10270_at	AKAP8	0.00431043	0.162957	0.0136337	0.000945885	-0.000442622	-0.0510391	0.0277167	0.0181812	0.0357071	0.844571	0.0018895	0.496189	0.514408	0.638362	0.0999717	0.48757	0.587774	0.383505	0.980439	0.0146028	0.781777	0.743048	0.842147	0.739539	0.999959	0.968454	0.880989
10272_at	FSTL3	-0.0331902	-0.120611	0.0247609	0.00123818	0.00127576	0.0622066	0.0661264	0.0217879	0.00577972	0.271929	0.0898017	0.367751	0.533679	0.323855	0.143353	0.227928	0.635677	0.917969	0.850877	0.215708	0.683349	0.756204	0.612897	0.768138	0.999959	0.972743	0.990156
10273_at	STUB1	-0.00694374	-0.0717663	-0.0229061	0.00263835	-0.0011421	0.00269705	-0.0213674	0.05839	-0.0309305	0.728831	0.128212	0.210262	0.0471787	0.184204	0.923623	0.556756	0.0573661	0.407185	0.965483	0.275717	0.530917	0.209313	0.457777	0.995145	0.999959	0.916189	0.890816
10274_at	STAG1	-0.0134795	0.00917914	0.0169202	-0.00206081	0.00132678	0.00982501	0.00708653	-0.00240478	0.0366204	0.350071	0.785985	0.198291	0.0313421	0.0327974	0.627421	0.786322	0.912817	0.173317	0.883062	0.877993	0.51518	0.167835	0.17098	0.953798	0.999959	0.994601	0.805194
10276_at	NET1	0.0966502	-0.0251227	-0.121987	-0.00292562	0.000571516	-0.0811724	-0.061357	-0.0385437	-0.0167168	0.0629913	0.835901	0.0103642	0.391206	0.79623	0.264543	0.513243	0.624904	0.862042	0.709905	0.906752	0.0848617	0.651865	0.920141	0.836222	0.999959	0.970707	0.984499
10277_at	UBE4B	0.00510803	0.160269	-0.0266499	-0.000385468	0.001192	-0.0344122	0.00968443	0.0384008	0.0353094	0.777032	0.000216144	0.106183	0.745889	0.124219	0.175732	0.76733	0.163995	0.29378	0.969389	0.0035275	0.363315	0.886066	0.370246	0.793081	0.999959	0.930964	0.861586
10278_at	EFS	0.0352553	-0.113235	-0.00922726	-0.00670652	0.00312432	-0.0637771	0.0360129	-0.0316761	-0.000785959	0.296603	0.153794	0.76379	0.00296317	0.0317785	0.17946	0.556344	0.53807	0.990007	0.860293	0.311094	0.919317	0.0436516	0.168217	0.793253	0.999959	0.957851	0.998649
10279_at	PRSS16	-0.007991	-0.0327733	-0.0229311	0.000868761	0.000564063	-0.00150399	0.0441677	0.105181	0.0559157	0.670873	0.457959	0.181698	0.483775	0.483845	0.954585	0.196673	0.000331348	0.111575	0.952517	0.633988	0.492854	0.721417	0.744698	0.996996	0.999959	0.793844	0.773919
1028_at	CDKN1C	-0.0153697	0.170561	0.0330739	-0.00624891	0.00382146	-0.0911721	0.0777308	0.0460083	0.050722	0.650864	0.0336279	0.285614	0.00586061	0.00935902	0.0574394	0.208268	0.374787	0.422675	0.950604	0.109921	0.609434	0.0658577	0.0778554	0.662056	0.999959	0.943783	0.898053
10280_at	SIGMAR1	0.0183613	0.0051378	-0.0246543	0.000679997	6.18153e-05	-0.00949981	-0.0140087	-0.0212051	0.0193487	0.332399	0.907844	0.153685	0.585776	0.939159	0.720738	0.683227	0.462578	0.582768	0.877423	0.950534	0.448584	0.789581	0.980305	0.967581	0.999959	0.94943	0.935829
10281_at	DSCR4	-0.0106746	-0.0954363	0.0125998	0.00194537	-0.000883902	0.0365165	-0.0519847	0.0259695	-0.0169763	0.529158	0.0174923	0.414873	0.0833614	0.224497	0.126671	0.0925938	0.315878	0.590736	0.927873	0.0693383	0.721285	0.282675	0.508174	0.749933	0.999959	0.935451	0.937066
10282_at	BET1	0.0204201	0.0485132	-0.0112539	-0.0012962	-3.03151e-05	-0.000648941	-0.0713015	-0.00996521	0.0319389	0.309512	0.303581	0.53806	0.327886	0.971845	0.981627	0.0516154	0.744617	0.392888	0.865872	0.489773	0.806927	0.598742	0.99163	0.997885	0.999959	0.984149	0.884681
10284_at	SAP18	-0.00294024	0.0541716	5.98405e-05	0.00148907	0.00298038	0.0265341	0.0118071	-0.0416735	-0.0259127	0.882871	0.248441	0.997373	0.258844	0.000628776	0.344637	0.744434	0.172204	0.485781	0.985782	0.428768	0.99879	0.526914	0.0141315	0.871751	0.999959	0.932158	0.916589
10285_at	SMNDC1	-0.0677275	0.340641	0.0635947	-0.00314935	-7.11281e-05	0.0256524	-0.0256057	0.0435659	0.164132	0.0711714	0.000148091	0.0628867	0.201983	0.964507	0.624854	0.705488	0.444495	0.0192638	0.723685	0.00281637	0.268563	0.460517	0.988859	0.953572	0.999959	0.94943	0.653079
10286_at	BCAS2	0.0421544	0.308694	-0.0452113	0.00192034	-0.000316084	-0.0628899	-0.0334993	-0.00932367	0.0163296	0.160562	2.05303e-05	0.0988221	0.331519	0.805293	0.136349	0.537795	0.8382	0.769553	0.806107	0.000831714	0.348046	0.601343	0.92427	0.759122	0.999959	0.992364	0.965859
10287_at	RGS19	-0.000782019	-0.0540651	0.0492252	-0.000918592	-0.000895795	-0.0242695	-0.027013	0.0296424	-0.0448028	0.968799	0.250241	0.00755647	0.486309	0.296296	0.388133	0.456955	0.331668	0.229755	0.996244	0.430694	0.068627	0.723035	0.586192	0.895872	0.999959	0.938061	0.832762
10288_at	LILRB2	0.00131146	-0.000772423	0.0107686	0.000267992	-6.92816e-07	6.99711e-05	-0.00676116	0.00674869	-0.0242095	0.87045	0.967349	0.142831	0.613426	0.998395	0.995058	0.643233	0.582246	0.107313	0.984562	0.980445	0.430458	0.806965	0.999396	0.999312	0.999959	0.965903	0.768349
10289_at	EIF1B	0.00627584	0.200473	-0.0344427	0.000483062	0.000425327	-0.00954653	-0.0437531	0.0320026	0.035154	0.780282	0.000207695	0.0942292	0.744731	0.658921	0.762618	0.284724	0.351543	0.401705	0.970196	0.00344119	0.339214	0.885296	0.853505	0.974651	0.999959	0.941915	0.888447
1029_at	CDKN2A	-0.000694734	0.000720253	0.00608605	0.00069327	0.000354186	0.00370329	0.00281745	-0.0138271	0.00469906	0.905677	0.958251	0.255339	0.0745003	0.159709	0.653093	0.791174	0.12346	0.666862	0.988627	0.975655	0.578314	0.266559	0.426473	0.959105	0.999959	0.916189	0.949261
10291_at	SF3A1	-0.00165222	0.0471822	-0.00518769	-0.0018756	-0.000940374	-0.0288203	0.0129205	0.031678	0.0541776	0.916997	0.205944	0.719385	0.0743461	0.167354	0.196907	0.653452	0.191344	0.0679047	0.99019	0.379053	0.899836	0.266559	0.438289	0.800599	0.999959	0.932756	0.739497
10293_at	TRAIP	0.0201175	0.0347958	-0.00611682	0.00140554	0.000346711	-0.0199737	0.0111671	0.00673314	0.0166052	0.186323	0.329388	0.658174	0.161607	0.593895	0.349599	0.685227	0.771143	0.556917	0.816685	0.514569	0.871397	0.408273	0.814548	0.874582	0.999959	0.985999	0.92744
10294_at	DNAJA2	0.00953125	0.403224	-0.103485	-0.000199721	-0.00210993	-0.0451036	-0.0123327	0.0515356	0.0572472	0.810091	2.62681e-05	0.00469973	0.939125	0.215269	0.418704	0.863941	0.394686	0.4385	0.973951	0.000959346	0.0498328	0.974335	0.497123	0.910283	0.999959	0.944824	0.899606
10295_at	BCKDK	0.0527662	0.0412615	-0.0455702	0.00149317	-3.65474e-05	-0.105621	0.017969	0.0405203	0.00499259	0.0152141	0.414486	0.0212037	0.293659	0.968368	0.000616778	0.645574	0.21814	0.900823	0.547655	0.596402	0.137371	0.563661	0.990347	0.14487	0.999959	0.932756	0.987357
10296_at	MAEA	-0.0372288	0.314649	-0.0446697	-0.000343619	0.0011717	-0.0735229	-0.00359629	0.0977996	0.0933543	0.218274	1.65858e-05	0.105404	0.862842	0.364969	0.0842719	0.947612	0.0348247	0.097899	0.823958	0.000735858	0.361787	0.942621	0.650699	0.723929	0.999959	0.916189	0.765544
10297_at	APC2	-0.00987995	0.0327394	-0.0115928	0.000663866	0.000423637	0.0097517	0.0127346	0.0146662	0.0096781	0.496112	0.336884	0.380714	0.487986	0.495536	0.632373	0.628648	0.507585	0.720049	0.918408	0.52267	0.692044	0.723942	0.753191	0.955145	0.999959	0.953776	0.956184
10298_at	PAK4	0.0172974	-0.223801	0.0461379	0.00207382	-0.00122776	0.0176202	-0.0362638	-0.0833514	-0.0392914	0.438503	3.30223e-05	0.0243116	0.159936	0.199876	0.57409	0.370921	0.0152535	0.344669	0.902285	0.00109275	0.150476	0.405974	0.477584	0.944983	0.999959	0.916189	0.870071
10299_at	MARCH6	0.00262783	0.0790478	-0.0616571	-0.00617502	-0.00178555	0.0706946	-0.0309479	-0.0142476	0.0274076	0.939738	0.333277	0.0529134	0.00777338	0.231425	0.149124	0.623822	0.788106	0.671943	0.991528	0.51882	0.242876	0.0768929	0.516841	0.772267	0.999959	0.986635	0.949324
103_at	ADAR	-0.00454532	-0.0299985	0.0112654	-0.000885165	0.00233794	0.00760178	-0.0300955	-0.00978578	-0.00959315	0.769088	0.409485	0.424703	0.386489	0.000548836	0.726736	0.284962	0.678563	0.739241	0.968639	0.591395	0.73044	0.647393	0.0129675	0.969224	0.999959	0.978926	0.960872
1030_at	CDKN2B	0.0403575	-0.156669	-0.0205134	-0.000587787	-0.000384527	0.0324426	-0.0211255	0.0160567	-0.0629092	0.164879	0.0223319	0.437157	0.758304	0.756568	0.425749	0.687805	0.716247	0.244329	0.809407	0.0820093	0.738513	0.892239	0.902016	0.912249	0.999959	0.982777	0.836557
10300_at	KATNB1	0.0212739	0.104895	-0.0465043	0.00528205	0.000334092	-0.0397046	0.0166796	0.0200841	0.0211768	0.258033	0.0183138	0.00719057	3.40713e-05	0.677715	0.133572	0.624454	0.483182	0.544636	0.84651	0.0717164	0.0660551	0.00313142	0.862451	0.757887	0.999959	0.94943	0.927041
10301_at	DLEU1	-0.0031478	-0.145214	0.052056	0.0049519	-0.000543155	0.0260932	-0.0195993	-0.0173143	0.00581847	0.917925	0.0442297	0.0628095	0.0149421	0.678049	0.543399	0.723708	0.710167	0.918492	0.990542	0.133132	0.268563	0.111448	0.862485	0.93538	0.999959	0.982561	0.990156
10302_at	SNAPC5	0.00340363	-0.0365536	0.00421197	0.00235399	-0.00180423	0.0432782	-0.00995494	-0.00668084	-0.0866243	0.896396	0.551451	0.85954	0.173361	0.108498	0.239642	0.83377	0.866886	0.076549	0.987305	0.710235	0.957273	0.424075	0.343108	0.820191	0.999959	0.993567	0.741294
10307_at	APBB3	0.0131805	-0.0864064	-0.0122907	0.00328744	-0.00061171	-0.00436332	0.00184347	-0.0153087	-0.0695146	0.445476	0.0342307	0.434629	0.00438432	0.408357	0.857182	0.95306	0.560977	0.0317828	0.905235	0.111275	0.737168	0.0555668	0.688392	0.983662	0.999959	0.964159	0.668321
10308_at	ZNF267	0.0406223	-0.0259851	-0.0156191	-0.000953807	0.00173275	-0.00190761	-0.0396988	-0.0359089	0.0723088	0.178697	0.713165	0.569177	0.631143	0.180375	0.964035	0.467961	0.434707	0.198315	0.81507	0.829435	0.825994	0.817544	0.453644	0.997059	0.999959	0.94943	0.813463
10309_at	CCNO	-0.0181424	0.0288591	-0.00669652	0.000938026	0.000820849	0.0664583	-0.0385615	0.0229346	0.0448625	0.197849	0.382016	0.600836	0.312136	0.173784	0.000949446	0.131883	0.285309	0.0878088	0.819468	0.566077	0.84348	0.58355	0.445894	0.196093	0.999959	0.934447	0.757454
1031_at	CDKN2C	0.0152527	-0.145495	0.038754	0.000552678	0.00248825	-0.0187051	-0.0166995	-0.0481615	-0.0212364	0.426934	0.00148482	0.0277415	0.662204	0.00284266	0.487872	0.631475	0.101139	0.552154	0.900226	0.0123749	0.163864	0.835609	0.0370939	0.924891	0.999959	0.916189	0.92744
10311_at	DSCR3	0.00710599	0.060697	-0.00594251	-0.00265531	-0.000885448	-0.015473	-0.00203492	0.00208774	0.051666	0.662992	0.114105	0.688981	0.0144739	0.205845	0.499575	0.945155	0.933064	0.0901631	0.951624	0.253875	0.884883	0.109528	0.48578	0.926873	0.999959	0.994601	0.759005
10312_at	TCIRG1	-0.0105106	0.00853236	0.0227208	-0.000289407	5.71594e-05	0.0306699	-0.00806234	0.00270374	0.0455751	0.579592	0.847958	0.189527	0.816988	0.943882	0.250672	0.814773	0.925505	0.197892	0.936955	0.915107	0.502587	0.923883	0.981916	0.828315	0.999959	0.994601	0.813463
10313_at	RTN3	-0.00161533	0.122497	-0.0748393	-2.44409e-05	0.000235534	-0.00636796	0.0540985	0.0545666	-0.0144722	0.942032	0.0198966	0.000296804	0.986688	0.804456	0.838321	0.180906	0.10874	0.726386	0.991528	0.0761054	0.00697139	0.994955	0.923986	0.983662	0.999959	0.916189	0.95816
10314_at	LANCL1	0.0247425	0.232984	-0.0679262	-0.00842144	-0.00282944	-0.0840779	0.00124782	-9.35403e-05	0.0179185	0.436568	0.00210449	0.0199921	9.00752e-05	0.0389408	0.0611165	0.982732	0.998459	0.761917	0.901853	0.0156874	0.132166	0.00519757	0.187338	0.669472	0.999959	0.999628	0.9648
10316_at	NMUR1	-0.0112719	0.0492425	0.0192257	4.29563e-05	-0.00109836	0.00925476	-0.0202973	0.0324053	-0.0156673	0.518111	0.229756	0.226903	0.970186	0.142568	0.705518	0.521328	0.223899	0.629279	0.924688	0.406728	0.547335	0.98791	0.399118	0.964812	0.999959	0.932756	0.942683
10317_at	B3GALT5	0.00932902	-0.00894729	-0.000222613	-0.000164945	-0.000166821	0.00974431	-0.00710783	-0.00728312	-0.00262956	0.343167	0.698087	0.980152	0.79909	0.691847	0.480634	0.690261	0.627065	0.885689	0.882223	0.817598	0.994599	0.912865	0.870651	0.920613	0.999959	0.970707	0.986763
10318_at	TNIP1	-0.0297128	0.0142279	0.0341372	0.00352417	0.00384293	0.0051324	8.41027e-05	0.0221935	0.0386242	0.130273	0.756647	0.0568227	0.00696732	9.17849e-06	0.851856	0.99811	0.457285	0.28971	0.789105	0.859177	0.254365	0.0724493	0.000658378	0.983662	0.999959	0.94943	0.858502
10319_at	LAMC3	0.0162485	-0.069783	0.00745052	0.00128593	-0.000432828	-0.00513603	-0.0409887	-0.016345	-0.0143266	0.328601	0.0748818	0.622338	0.241335	0.542967	0.825751	0.175084	0.518884	0.643109	0.874045	0.190367	0.851691	0.506918	0.783639	0.982553	0.999959	0.956959	0.945195
1032_at	CDKN2D	0.0331701	0.235986	-0.067695	0.00263292	-0.00418244	-0.0367342	-0.00963229	0.0730132	0.0946033	0.311441	0.00247452	0.024258	0.223422	0.00326056	0.424601	0.871106	0.144727	0.121776	0.866515	0.0174729	0.150252	0.486436	0.0407434	0.912249	0.999959	0.927112	0.783014
10320_at	IKZF1	0.00113695	-0.0298673	0.00944226	0.000166522	-0.000233197	-0.00981127	-0.0106481	-0.00428698	-0.015831	0.891177	0.127115	0.213286	0.761246	0.512546	0.401216	0.480472	0.73517	0.306922	0.986261	0.274066	0.53384	0.893666	0.764033	0.902538	0.999959	0.984149	0.865665
10321_at	CRISP3	0.0118584	-0.0110673	-0.000389652	0.00019252	-0.000184615	0.0129855	-0.0177824	-0.00848184	-0.00777816	0.044272	0.421043	0.941738	0.618174	0.461923	0.115913	0.0957436	0.342831	0.475778	0.662918	0.601209	0.983787	0.80979	0.73019	0.742025	0.999959	0.939791	0.914823
10322_at	SMYD5	0.0027175	-0.0547703	0.00354143	0.00144278	8.33445e-05	0.0110013	0.0401657	-0.0154636	-0.0171501	0.906914	0.316064	0.8671	0.34718	0.933255	0.736186	0.341617	0.662673	0.691836	0.988864	0.501673	0.959718	0.615764	0.977612	0.9698	0.999959	0.975254	0.953195
10324_at	KBTBD10	-0.00165022	0.00927093	0.00335692	-0.000313332	0.000605159	-0.0101612	0.0159775	-0.00319111	0.0123215	0.794902	0.533953	0.561609	0.454535	0.0272395	0.255529	0.166777	0.741678	0.29789	0.971745	0.696984	0.822233	0.699405	0.153084	0.83023	0.999959	0.984149	0.862607
10325_at	RRAGB	0.0117196	0.204491	-0.0315318	0.000198378	-0.00352814	0.000643968	0.063788	0.0196676	0.101283	0.634335	0.000527998	0.161148	0.90279	0.00102267	0.985151	0.154946	0.600686	0.0284323	0.948095	0.00609334	0.461594	0.959347	0.0191714	0.997885	0.999959	0.96863	0.668321
10327_at	AKR1A1	0.0141628	0.0316383	-0.0282648	-0.00032253	-5.08776e-05	-0.0251425	-0.0637772	0.0121813	0.0265271	0.489476	0.510558	0.131012	0.811217	0.953727	0.382685	0.0876326	0.6965	0.486763	0.915446	0.67877	0.410085	0.919876	0.985652	0.894795	0.999959	0.980625	0.916618
10328_at	COX4NB	-0.00574871	0.0713822	0.0145499	0.00148927	-0.00216182	0.00591521	0.0104169	0.0178566	0.0338811	0.777971	0.137128	0.43362	0.268905	0.0142317	0.836371	0.778282	0.565883	0.372544	0.969514	0.288996	0.736575	0.536601	0.102024	0.983214	0.999959	0.96453	0.877428
10329_at	TMEM5	0.011457	0.0929668	-0.0136904	-0.00110843	-0.000551711	-0.0554399	0.0595675	0.0354018	0.0488814	0.589286	0.0633412	0.47882	0.428578	0.543825	0.0643498	0.123231	0.274692	0.216872	0.936955	0.170531	0.767432	0.680128	0.78431	0.679452	0.999959	0.933381	0.827193
1033_at	CDKN3	0.0213838	-0.00222864	-0.00598331	0.00503226	-0.000568408	-0.0191466	-0.0101462	0.00667423	-0.0207375	0.255809	0.959662	0.726435	7.59099e-05	0.479976	0.468324	0.765908	0.815697	0.553184	0.845252	0.976393	0.902104	0.00476086	0.742176	0.918387	0.999959	0.98923	0.92744
10330_at	CNPY2	0.0411101	0.163953	-0.0283245	-0.000629568	-0.000889617	-0.0568953	-0.0257029	0.00398767	-0.039149	0.0707531	0.00236661	0.170522	0.673118	0.359156	0.0749893	0.531543	0.90798	0.353249	0.723685	0.0170065	0.47704	0.84203	0.645027	0.706208	0.999959	0.994601	0.870306
10331_at	B3GNT3	0.0165499	-0.227316	0.0106724	0.00228707	-0.00208594	0.0233389	-0.0177335	-0.011193	-0.0675614	0.490694	8.42768e-05	0.625354	0.149744	0.0437708	0.489034	0.683878	0.759696	0.13182	0.916294	0.00199911	0.854272	0.391144	0.200586	0.924891	0.999959	0.98575	0.789624
10332_at	CLEC4M	0.0263425	-0.0576277	-0.00581495	0.00124591	-0.000853358	-0.0287067	-0.0374071	-0.0302035	-0.0281001	0.0205283	0.0306129	0.571115	0.0951479	0.0785288	0.0713147	0.0688889	0.0803416	0.181645	0.586528	0.10272	0.827053	0.303671	0.287235	0.696299	0.999959	0.916189	0.807392
10333_at	TLR6	-0.00144274	-0.0949166	0.0088401	0.00126426	-0.000611882	0.0312055	-0.0387895	0.00599982	-0.046733	0.942386	0.0441945	0.626883	0.3376	0.474499	0.266823	0.285197	0.843759	0.209714	0.991641	0.133132	0.855653	0.606587	0.738403	0.837996	0.999959	0.993481	0.82392
10336_at	PCGF3	-0.0170671	0.0286245	-0.0250798	0.000549164	-0.00259186	-0.00958163	0.0275879	0.0599726	-0.00595535	0.340304	0.495226	0.124769	0.641327	0.000887999	0.702783	0.395503	0.0290312	0.857917	0.881214	0.666253	0.400122	0.823869	0.0174956	0.964311	0.999959	0.916189	0.984011
10342_at	TFG	-0.00888961	0.0577491	0.0292922	-0.000849683	-0.00139727	0.0158306	0.00684207	-0.0182323	0.00373385	0.642316	0.19962	0.0942529	0.500972	0.089662	0.556105	0.843782	0.532282	0.916499	0.949427	0.371427	0.339214	0.733367	0.309145	0.939649	0.999959	0.957851	0.990156
10343_at	PKDREJ	0.0183438	0.0228109	0.00254761	0.0004297	0.000890237	-0.0266537	-0.00574089	-0.0184555	0.0216124	0.0729481	0.340122	0.783354	0.522151	0.0424444	0.0637442	0.755879	0.235327	0.254816	0.724924	0.526261	0.926145	0.749083	0.196689	0.67856	0.999959	0.932756	0.838912
10346_at	TRIM22	-0.0202951	-0.0194803	0.164391	-0.00557253	0.00348736	0.0584209	-0.00789548	-0.0323174	0.0265638	0.602665	0.831321	7.5888e-06	0.0314272	0.0380151	0.28682	0.911099	0.586719	0.714256	0.939918	0.90446	0.000491385	0.168066	0.184567	0.845193	0.999959	0.968285	0.955201
10347_at	ABCA7	0.0222428	-0.0763042	-0.0214578	0.00260501	0.000811546	0.0227592	-0.0178032	-0.0106623	-0.0708493	0.315451	0.143019	0.287652	0.0756654	0.392147	0.464321	0.657486	0.751957	0.086849	0.867888	0.297279	0.610481	0.268579	0.675611	0.918331	0.999959	0.984621	0.756111
10351_at	ABCA8	0.11538	0.372554	0.10301	-0.0247572	0.00490509	-0.20022	-0.0472768	-0.0300075	-0.0153442	0.257637	0.120049	0.267015	0.00030589	0.261067	0.1625	0.797848	0.846586	0.935399	0.84651	0.26319	0.590465	0.0110334	0.552434	0.791374	0.999959	0.993567	0.99257
10352_at	WARS2	-0.00417131	0.0673003	-0.00191455	-0.00105948	0.000222076	0.0231495	-0.00223402	0.00520174	0.0245957	0.747054	0.0278294	0.870841	0.215241	0.688453	0.203775	0.924152	0.791952	0.307688	0.967882	0.0958229	0.961265	0.47661	0.868743	0.800599	0.999959	0.986635	0.865837
1036_at	CDO1	0.0111922	0.116919	-0.0168486	2.98753e-05	0.000108375	0.045088	-0.0451355	0.000194784	0.020314	0.631723	0.0341523	0.428447	0.984514	0.913659	0.170491	0.287533	0.995634	0.640227	0.948059	0.111051	0.732442	0.994577	0.970997	0.791984	0.999959	0.99938	0.945195
10360_at	NPM3	0.0274687	0.104726	-0.0212482	0.000538348	-0.00214759	-0.0133777	0.0282304	0.0174295	-0.0508905	0.246934	0.0609101	0.32502	0.73022	0.0354712	0.687542	0.51134	0.62931	0.249131	0.836339	0.16613	0.643807	0.877803	0.178459	0.963166	0.999959	0.971206	0.837231
10362_at	HMG20B	0.00417624	-0.10812	0.0230041	-0.00164616	0.00145378	-0.00343626	-0.00479867	-0.0105462	-0.00502904	0.794924	0.00466852	0.117358	0.121724	0.0359494	0.878991	0.869263	0.666931	0.866451	0.971745	0.0277264	0.385686	0.349422	0.179507	0.986481	0.999959	0.97573	0.984969
10363_at	HMG20A	0.00673443	0.000229585	-0.0555192	0.00137679	0.00251698	0.0133372	-0.0262782	0.0445157	0.0354002	0.794287	0.996977	0.0193289	0.419318	0.024039	0.713211	0.575167	0.259312	0.461861	0.971745	0.998652	0.129544	0.67414	0.141908	0.965374	0.999959	0.932909	0.912343
10365_at	KLF2	0.0529237	-0.111759	-0.0434896	-0.00328309	0.00165665	0.059902	-0.0399855	-0.0379896	-0.0292277	0.140267	0.184165	0.182924	0.165139	0.280169	0.234138	0.537955	0.486277	0.660628	0.79516	0.351291	0.494639	0.412149	0.571259	0.816951	0.999959	0.949561	0.948298
10367_at	CBARA1	-0.0412941	0.0549968	-0.000445885	0.0021935	0.00112094	0.0342647	0.0408898	0.0436522	0.0473393	0.0166293	0.171282	0.977123	0.0529096	0.126777	0.154601	0.188268	0.0952072	0.13785	0.557989	0.334822	0.993302	0.222127	0.373318	0.779329	0.999959	0.916189	0.794343
10368_at	CACNG3	0.0571444	-0.00440535	-0.143964	0.00450156	-0.00613117	0.0866512	-0.0654875	-0.0400705	-0.0766116	0.0998157	0.956686	9.71344e-06	0.0497361	5.59676e-05	0.0758859	0.297318	0.447525	0.234836	0.7467	0.975168	0.000564841	0.215086	0.00253733	0.708237	0.999959	0.94943	0.834063
10369_at	CACNG2	0.0104844	-0.00588144	-0.056297	0.00617468	-0.00139968	0.0162263	0.0281072	0.00563399	-0.0281848	0.713569	0.930063	0.0317034	0.00127464	0.253405	0.685941	0.587722	0.897055	0.596106	0.962811	0.961985	0.179308	0.0260274	0.542544	0.963166	0.999959	0.994601	0.938298
10370_at	CITED2	0.0767526	0.368359	-0.0711496	-0.00155921	-0.00759957	-0.111787	-0.0702517	-0.0449412	0.11642	0.198817	0.00918804	0.190889	0.691475	0.00332442	0.182901	0.516037	0.620897	0.2946	0.819468	0.0443782	0.504559	0.854024	0.0412248	0.795329	0.999959	0.970095	0.861787
10371_at	SEMA3A	-0.00328634	0.0294318	0.001096	0.00189484	0.00109536	-0.000789975	0.0592878	0.014921	0.033975	0.866622	0.521821	0.95095	0.143393	0.19238	0.977072	0.0965155	0.617156	0.351595	0.984041	0.688333	0.985066	0.381484	0.468683	0.997885	0.999959	0.970095	0.870306
10376_at	TUBA1B	0.000146902	0.196708	-0.0997942	-0.000906054	0.000349074	-0.0440464	0.0197966	0.029823	0.0918574	0.994588	0.000158571	1.1781e-06	0.52608	0.706685	0.149131	0.614608	0.367159	0.0238838	0.998305	0.00292233	0.000135697	0.751583	0.876969	0.772267	0.999959	0.943198	0.668321
10379_at	IRF9	0.00430426	-0.163597	0.100251	-0.00466596	0.00402709	0.0680249	-0.0261887	-0.0529894	-0.0768792	0.902855	0.0495284	0.00212464	0.0462544	0.00839986	0.171066	0.68244	0.325204	0.242585	0.987937	0.143796	0.0290495	0.207677	0.0721304	0.791984	0.999959	0.938061	0.836135
1038_at	CDR1	0.0798084	0.473174	-0.00173205	-0.000305509	0.00423141	-0.139256	0.161648	-0.00905285	0.1227	0.24968	0.00405129	0.978063	0.946602	0.154565	0.153279	0.19909	0.931608	0.341357	0.838472	0.0249002	0.993626	0.977783	0.418236	0.779009	0.999959	0.994601	0.870071
10381_at	TUBB3	-0.0102451	-0.00167079	-0.120797	0.000297981	-0.00279733	0.0288766	0.0621769	0.0446538	0.097054	0.7463	0.98206	4.64758e-05	0.886513	0.0405018	0.516498	0.280121	0.355716	0.101141	0.967735	0.989161	0.00174524	0.952667	0.19154	0.931932	0.999959	0.943198	0.766918
10382_at	TUBB4	-0.0101858	-0.0241215	-0.0676521	-0.00342719	-0.000230382	0.00617576	0.0537464	0.12259	-0.0805856	0.821906	0.820305	0.102143	0.251757	0.905353	0.922602	0.51304	0.0771629	0.339395	0.976359	0.898376	0.354658	0.519607	0.96919	0.994945	0.999959	0.916189	0.870071
10383_at	TUBB2C	0.0180407	-0.0410573	-0.0434262	0.000594628	-0.000212651	0.0391759	0.00915482	0.0253751	-0.00260043	0.527304	0.539839	0.0960517	0.75191	0.861777	0.328964	0.859602	0.5598	0.960931	0.927873	0.701153	0.342441	0.889066	0.949873	0.866073	0.999959	0.964097	0.994728
10384_at	BTN3A3	0.00453874	0.0704787	-0.00817088	-0.00138	0.00171548	0.000138973	-0.00569887	0.019109	0.0394058	0.71127	0.015287	0.464594	0.0893612	0.00132265	0.993561	0.797835	0.307521	0.0857396	0.962102	0.0631893	0.758225	0.29335	0.0225699	0.998982	0.999959	0.934447	0.755894
10385_at	BTN2A2	-0.00230348	0.031731	0.00707893	-1.14653e-05	0.000117554	0.0099231	0.0138657	0.0162899	0.0434118	0.800833	0.14007	0.395086	0.984806	0.763694	0.439593	0.403203	0.243059	0.0115065	0.971745	0.292571	0.704166	0.994577	0.905951	0.914247	0.999959	0.932756	0.638374
10388_at	SYCP2	0.00978705	-0.0132118	0.00192429	-0.000214264	0.000977952	-0.00836652	-0.00765894	-0.00529001	-0.000606017	0.136014	0.389932	0.746654	0.619466	0.000619664	0.363177	0.519007	0.595987	0.960297	0.79516	0.573641	0.912142	0.810633	0.0139618	0.881038	0.999959	0.96863	0.994438
10389_at	SCML2	0.0316087	-0.109991	-0.011934	-0.000631737	-0.000543258	-0.0505757	0.00153594	-0.0156797	-0.0406423	0.0923448	0.0130742	0.483516	0.608389	0.497588	0.0555737	0.963877	0.582382	0.243768	0.741337	0.0567448	0.770219	0.80387	0.754412	0.660457	0.999959	0.965903	0.836465
1039_at	CDR2	0.0233073	0.000278097	-0.022088	0.00419008	0.000295061	0.0604137	0.0141835	0.0196848	-0.0074222	0.400893	0.996588	0.38203	0.0230352	0.803658	0.12222	0.777942	0.641465	0.885592	0.891684	0.998505	0.693804	0.140782	0.923543	0.746531	0.999959	0.974092	0.986763
10390_at	CEPT1	-0.00872295	-0.0435668	0.0478029	-0.000990374	-0.000465425	-0.00904208	0.000684818	0.00960319	0.0272234	0.717504	0.441649	0.0307219	0.533509	0.652167	0.789479	0.987509	0.793911	0.544264	0.963727	0.620486	0.175827	0.756151	0.849851	0.979914	0.999959	0.986635	0.927041
10391_at	CORO2B	0.0127616	-0.124142	-0.0471938	0.00236578	0.000414956	0.0604589	0.028242	-0.0384179	-0.0306295	0.62147	0.0420178	0.0462986	0.166296	0.707655	0.0972969	0.547138	0.330229	0.524436	0.943786	0.128411	0.223636	0.413205	0.877666	0.739539	0.999959	0.938061	0.924445
103910_at	MYL12B	0.0116736	0.345158	0.0127474	7.48768e-05	-0.00395533	-0.0753002	0.0226334	0.11702	0.0474342	0.769884	0.000311701	0.725755	0.977297	0.0217692	0.180474	0.754628	0.0559497	0.523313	0.968639	0.00433913	0.902104	0.991515	0.134073	0.793253	0.999959	0.916189	0.924393
10392_at	NOD1	-0.0215874	-0.176026	0.0547384	0.00168971	-0.00233537	0.072317	-0.0547897	-0.0482753	-0.129009	0.449526	0.00932007	0.036421	0.369579	0.0573516	0.0726275	0.290655	0.267959	0.0161076	0.907216	0.0448014	0.194887	0.634511	0.239366	0.699819	0.999959	0.932909	0.638873
10393_at	ANAPC10	0.0180184	0.0440418	-0.00831533	-0.0025465	-0.00163423	0.0727717	-0.0942073	0.0119731	0.0308808	0.485674	0.467751	0.723666	0.136256	0.14088	0.0463071	0.0458366	0.761109	0.520848	0.91407	0.642639	0.901543	0.371575	0.396336	0.638331	0.999959	0.98575	0.924035
10394_at	PRG3	-0.00966614	0.00716689	0.0159165	0.00105664	8.00477e-05	0.0303249	-0.0112079	-0.00209978	0.0051803	0.469964	0.819282	0.192248	0.231725	0.888777	0.107853	0.644138	0.917946	0.83507	0.912558	0.897606	0.506251	0.495241	0.96315	0.739539	0.999959	0.994601	0.978242
10395_at	DLC1	0.0149147	-0.0509273	0.0143026	0.000969046	0.00103912	0.0281404	0.0112735	-0.0258229	-0.00312699	0.355695	0.179686	0.330801	0.362792	0.133833	0.215343	0.70011	0.294528	0.917026	0.883062	0.346241	0.649086	0.628653	0.386065	0.809727	0.999959	0.934447	0.990156
10396_at	ATP8A1	-0.013617	0.0378071	-0.017709	-0.00437009	7.05809e-06	-0.00803232	0.0702383	0.0295154	0.08952	0.571735	0.503548	0.419555	0.00654252	0.994535	0.812226	0.109305	0.421746	0.0471372	0.936955	0.673364	0.726174	0.0694795	0.997868	0.982402	0.999959	0.94943	0.707584
10397_at	NDRG1	-0.0518658	-0.233124	0.0856781	-0.00396438	0.00496894	-0.0308537	0.0950181	-0.0260339	-0.0250385	0.270338	0.0357435	0.0465504	0.201675	0.0144363	0.640104	0.265802	0.716223	0.774544	0.849745	0.11487	0.223882	0.460164	0.102875	0.95729	0.999959	0.982777	0.967366
10398_at	MYL9	0.0766644	-0.157071	-0.0452508	0.00535266	-0.000558461	0.114201	-0.202206	-0.116711	-0.0546601	0.172163	0.232919	0.375293	0.148452	0.815785	0.147857	0.0479821	0.172864	0.600015	0.813826	0.410495	0.688986	0.389034	0.929367	0.772267	0.999959	0.932158	0.938298
10399_at	GNB2L1	-0.0181181	-0.091773	0.0843011	0.00147084	0.00081515	0.0205672	-0.0410264	-0.0143726	-0.0117485	0.461922	0.113496	0.000236191	0.36532	0.439586	0.552067	0.358853	0.701734	0.797565	0.909735	0.252849	0.00586486	0.631031	0.712729	0.937778	0.999959	0.981149	0.973511
104_at	ADARB1	0.0320761	-0.0220674	-0.0285192	0.00254093	-0.000979194	-0.00721851	-0.0215713	0.00204706	-0.0414636	0.0285909	0.517923	0.0324968	0.00878137	0.117158	0.723738	0.413943	0.926408	0.126849	0.607101	0.685778	0.182243	0.0828936	0.357562	0.969137	0.999959	0.994601	0.78946
1040_at	CDS1	0.0335803	-0.0051189	-0.0627613	0.00361793	0.00409222	0.0191205	-0.0173962	0.068663	0.0150263	0.386066	0.955043	0.0764183	0.157599	0.014489	0.72507	0.804338	0.245598	0.834741	0.888851	0.974319	0.302917	0.403056	0.103067	0.969164	0.999959	0.932756	0.978242
10400_at	PEMT	0.00712042	-0.127915	0.012875	0.00257115	0.000104766	-0.00908397	-0.00833799	0.0121197	-0.0191847	0.77063	0.0268494	0.562797	0.111853	0.920193	0.791184	0.850755	0.744858	0.673056	0.968639	0.0934695	0.822603	0.333365	0.97344	0.979914	0.999959	0.984149	0.949324
10401_at	PIAS3	0.000936	-0.0587001	0.0294651	0.00176053	0.00132084	0.0215193	0.0249888	-0.0563666	-0.0215278	0.961078	0.193457	0.0931483	0.165307	0.109329	0.424995	0.473165	0.0554555	0.546752	0.995117	0.363973	0.337209	0.412374	0.344862	0.912249	0.999959	0.916189	0.927041
10402_at	ST3GAL6	0.0331411	0.172201	-0.0115462	-0.0012032	0.000489886	-0.0342747	-0.047784	-0.00601068	0.0024945	0.0975131	0.000311878	0.524445	0.360052	0.565726	0.221529	0.187217	0.84305	0.946327	0.744461	0.00433913	0.799435	0.626552	0.796835	0.812156	0.999959	0.993342	0.993031
10403_at	NDC80	0.0037516	-0.0227463	-0.00427307	0.000192364	0.000221919	0.00996419	-0.0102734	0.00131754	-0.0069612	0.538263	0.113111	0.441573	0.632167	0.395504	0.245376	0.35342	0.887215	0.539531	0.93005	0.252273	0.742016	0.818047	0.678371	0.822428	0.999959	0.993918	0.926774
10404_at	0	-0.00195007	-0.0909431	0.0364107	-0.00376801	0.00258518	-0.0240004	0.0323796	-0.0158404	-0.00500848	0.915565	0.036491	0.031014	0.00223065	0.00126096	0.353663	0.332746	0.572421	0.883692	0.99019	0.116462	0.176745	0.037372	0.0218913	0.877674	0.999959	0.965903	0.986763
10406_at	WFDC2	0.00985601	0.100463	-0.018705	-0.00132895	-0.00302029	0.0328088	0.0312667	0.0658904	-0.0381438	0.640252	0.0437235	0.330638	0.33983	0.00102069	0.268932	0.414276	0.0418171	0.331788	0.949029	0.13203	0.648871	0.609314	0.0191643	0.838612	0.999959	0.916189	0.870071
10407_at	SPAG11B	0.0260779	0.0112747	-0.0150052	-0.000752172	-0.000552655	0.0106054	0.0261622	-0.0111615	-0.0161462	0.122816	0.775337	0.328362	0.498311	0.443675	0.653897	0.392285	0.663759	0.606465	0.784569	0.8716	0.646735	0.731483	0.715982	0.959105	0.999959	0.975254	0.938331
10409_at	BASP1	0.0212018	0.0459794	-0.103484	0.00376312	-0.000691799	0.0482947	-0.0420765	0.0385068	0.00435598	0.365793	0.40319	2.92878e-06	0.0157948	0.490489	0.143431	0.322759	0.28168	0.920375	0.883715	0.585021	0.00025797	0.115059	0.74947	0.768138	0.999959	0.934447	0.990219
1041_at	CDSN	0.016463	-0.0831443	0.00982972	0.00231046	-0.00147743	-0.000542868	-0.0533039	-0.0195869	-0.0383843	0.329244	0.0368372	0.521966	0.0389442	0.0419856	0.9817	0.0827907	0.446236	0.222094	0.874505	0.117146	0.798344	0.189562	0.195699	0.997885	0.999959	0.94943	0.828383
10411_at	RAPGEF3	-0.0123819	-0.198437	0.03243	-0.00319027	0.00465975	-0.107729	0.0620581	0.00176395	0.092153	0.702346	0.00984824	0.272539	0.136756	0.000974638	0.0190076	0.291982	0.971512	0.127901	0.960228	0.0465006	0.596737	0.371621	0.0186803	0.574858	0.999959	0.998678	0.78946
10413_at	YAP1	0.00507743	-0.0904863	0.0527193	-0.00119024	0.000346658	0.0466783	0.00242642	-0.0516469	-0.00202617	0.722008	0.00758853	7.78774e-05	0.207087	0.57067	0.0210125	0.925338	0.0186939	0.939188	0.964665	0.038964	0.00258419	0.466646	0.800538	0.586487	0.999959	0.916189	0.992766
10417_at	SPON2	-0.0023907	0.0407086	0.0209144	0.00596503	-0.00245561	0.0528963	-0.0609679	0.0318417	-0.0321794	0.945288	0.618661	0.510011	0.010237	0.101286	0.28071	0.335587	0.549138	0.619852	0.992172	0.761331	0.79041	0.0904345	0.329434	0.843809	0.999959	0.960123	0.941474
10418_at	SPON1	0.017902	-0.367094	0.046346	-0.00427038	0.00321082	-0.00164437	-0.0192914	-0.156887	0.0500763	0.59351	6.58428e-06	0.130441	0.0548912	0.0265479	0.972146	0.751192	0.00251327	0.422755	0.937685	0.000433369	0.409714	0.226192	0.150648	0.997498	0.999959	0.916189	0.898063
10419_at	PRMT5	-0.00224883	0.250976	0.0151352	-0.000603624	-0.00359317	-0.0430751	-0.040329	0.0120714	-0.00692137	0.939153	0.000380929	0.572826	0.75605	0.00494967	0.298847	0.451054	0.788173	0.899559	0.991528	0.00495167	0.828029	0.891239	0.0526816	0.852152	0.999959	0.986635	0.987357
10420_at	TESK2	0.0221302	0.0309865	0.000341023	-0.00670405	0.00166066	-0.0211337	0.0402389	-0.0136656	0.047695	0.398507	0.614156	0.988587	0.000151074	0.139977	0.565761	0.397565	0.732162	0.328479	0.891684	0.758216	0.997032	0.00732678	0.395423	0.941415	0.999959	0.984149	0.870071
10421_at	CD2BP2	-0.00859404	0.0706998	-0.0138437	0.00130408	0.00052951	0.00194691	0.0880819	-0.00308853	0.037206	0.748265	0.261505	0.570364	0.460543	0.644308	0.958718	0.071395	0.939698	0.455745	0.968107	0.443446	0.826323	0.703806	0.845853	0.996996	0.999959	0.994601	0.910834
10422_at	UBAC1	-0.0297212	-0.0117899	0.0141256	0.002443	-0.000309665	-0.0286231	0.0584651	0.0448189	0.0835324	0.135067	0.799847	0.434131	0.063035	0.715178	0.304643	0.105465	0.13941	0.024721	0.794185	0.886835	0.736712	0.243422	0.880632	0.853722	0.999959	0.923829	0.668321
10423_at	CDIPT	0.018035	-0.105476	-0.00679527	-0.00145603	-0.00189022	0.00670891	-0.0246218	-0.0191494	-0.0330852	0.319193	0.013847	0.679792	0.223016	0.0156044	0.79164	0.453279	0.487547	0.326199	0.870983	0.0590627	0.880498	0.485859	0.107987	0.979914	0.999959	0.949578	0.870071
10424_at	PGRMC2	-1.39153e-05	0.246934	0.00526205	-9.217e-06	0.000622376	-0.0504827	-0.0355392	0.00391226	0.101421	0.999601	0.000217537	0.835347	0.995988	0.601275	0.197406	0.481507	0.92647	0.0514874	0.999792	0.00353578	0.947507	0.999256	0.819256	0.800599	0.999959	0.994601	0.708054
10425_at	ARIH2	0.0178478	0.0688613	-0.0229735	-0.00135562	0.000226392	-0.00159048	-0.0225876	-0.00319855	-0.0192585	0.105336	0.00821836	0.0226482	0.0624996	0.630029	0.917813	0.257612	0.848389	0.346387	0.755837	0.0411743	0.143775	0.242214	0.837573	0.993786	0.999959	0.993567	0.870071
10426_at	TUBGCP3	0.0334589	0.0491327	-0.0294645	-0.00132332	0.000821662	-0.00707286	-0.0138775	-0.00773659	0.00300709	0.0404301	0.197774	0.0473914	0.216924	0.23765	0.75616	0.637229	0.754336	0.920616	0.652223	0.368852	0.225996	0.478587	0.523715	0.97462	0.999959	0.984621	0.990219
10427_at	SEC24B	-0.000415418	0.151816	0.0140468	-0.00384766	0.00163508	-0.00581662	0.0117405	0.0152831	0.0830397	0.98913	0.0352296	0.613083	0.0571895	0.211688	0.891993	0.831979	0.742434	0.144891	0.997625	0.113506	0.847256	0.231474	0.492486	0.991039	0.999959	0.984149	0.796259
10428_at	CFDP1	-0.0317475	0.0578092	-0.000451845	0.0024738	0.0014035	0.0327598	0.0666278	0.0365057	0.0450985	0.206339	0.326291	0.984199	0.135784	0.192098	0.352692	0.144243	0.34006	0.334286	0.819468	0.511736	0.995996	0.371147	0.468187	0.877526	0.999959	0.939581	0.870071
1043_at	CD52	0.00422194	-0.00587744	0.00393811	0.0022002	-0.00114369	0.0285382	-0.0276667	-0.0209455	-0.0323445	0.751157	0.850767	0.745305	0.0131206	0.0462651	0.128479	0.253109	0.302988	0.193026	0.968617	0.916817	0.911207	0.103607	0.208048	0.75126	0.999959	0.934447	0.812535
10430_at	TMEM147	0.0123624	-0.00274533	0.0257994	-0.001123	0.00257904	-0.0860143	-0.0350564	0.0441527	0.0399703	0.600992	0.960511	0.23161	0.471441	0.0116806	0.0103896	0.414099	0.221566	0.364103	0.939418	0.976737	0.553121	0.712965	0.0902144	0.488456	0.999959	0.932756	0.875176
10431_at	TIMM23	0.0359131	0.154832	-0.0502566	0.00298152	-0.000126328	-0.0106733	-0.0704086	-0.0164247	0.0207179	0.111959	0.00383762	0.0151536	0.0459175	0.895677	0.735639	0.0861607	0.632238	0.620931	0.768571	0.0239455	0.110551	0.207315	0.966208	0.969547	0.999959	0.972743	0.941665
10432_at	RBM14	-0.0626887	0.162108	0.0741763	-0.00182246	-0.000160237	-0.0060268	0.0523791	0.0774941	0.145469	0.00870875	0.00393129	0.000718856	0.243035	0.874122	0.855876	0.222837	0.0327548	0.00115456	0.497784	0.0243879	0.0131669	0.508914	0.956629	0.983662	0.999959	0.916189	0.588911
10434_at	LYPLA1	0.0455861	0.106769	-0.000555563	-0.00213095	-0.0040074	-0.0732554	-0.0383724	0.0434351	0.00439565	0.108987	0.109671	0.982811	0.254852	0.00117073	0.0671082	0.455658	0.315308	0.93354	0.763798	0.247085	0.99519	0.52311	0.0207152	0.685734	0.999959	0.935451	0.99257
10435_at	CDC42EP2	-0.0100176	-0.0339343	0.000950501	-0.000799251	-0.000875194	-0.00203115	0.0516856	-0.00323423	0.0121991	0.499739	0.33035	0.943893	0.414336	0.169558	0.922344	0.0563196	0.88629	0.658676	0.91886	0.515604	0.984235	0.670267	0.44088	0.994819	0.999959	0.99391	0.947726
10436_at	EMG1	0.0323469	0.0591206	-0.027659	-0.00137723	0.000713552	-0.0190499	-0.0175883	0.0448066	0.0164305	0.251436	0.371317	0.281377	0.458413	0.553999	0.63004	0.730587	0.297309	0.753811	0.841329	0.555814	0.604704	0.702486	0.791308	0.954156	0.999959	0.934447	0.962501
10437_at	IFI30	-0.0417812	-0.156139	0.0993126	0.00451355	-0.00103058	0.0520305	0.01416	0.0213984	-0.131232	0.313336	0.109288	0.00915637	0.0995579	0.560937	0.371272	0.850393	0.734492	0.0898837	0.867247	0.246547	0.0783459	0.311873	0.795098	0.885077	0.999959	0.984149	0.759005
10438_at	C1D	0.00421426	0.359022	0.0320111	-0.00264753	-0.00437135	-0.073095	-0.104833	0.0914443	0.0709994	0.934893	0.00346898	0.495931	0.43688	0.049311	0.314	0.263791	0.246127	0.46008	0.991528	0.0221744	0.781473	0.686795	0.217244	0.859037	0.999959	0.932756	0.912343
10439_at	OLFM1	0.0453314	0.0303184	-0.118384	0.00103945	-0.00887443	0.0118536	-0.0453039	0.034767	-0.109999	0.153492	0.683216	6.41661e-05	0.618605	8.50949e-10	0.789809	0.43072	0.471689	0.0634157	0.801261	0.807762	0.00226239	0.810191	9.26683e-07	0.979914	0.999959	0.94943	0.733669
1044_at	CDX1	0.0114097	-0.19385	0.0302626	0.00246111	-0.000267629	-0.00741976	-0.0518336	-0.0205159	-0.061117	0.662854	0.00189628	0.205202	0.155109	0.811205	0.840019	0.275879	0.607225	0.210667	0.951624	0.0146457	0.523932	0.400098	0.927191	0.983662	0.999959	0.970095	0.824367
10440_at	TIMM17A	0.0447131	0.299645	-0.036764	0.00147416	-0.00282785	-0.077487	-0.0206218	0.0426541	-0.00726121	0.0742793	8.8141e-07	0.106686	0.370242	0.00880021	0.0281127	0.648434	0.262591	0.875589	0.724924	0.000173601	0.364101	0.634863	0.0744475	0.601203	0.999959	0.932909	0.98653
10443_at	N4BP2L2	0.00124492	-0.0118953	-0.0138625	-0.00525045	0.00419689	-0.0131079	-0.0111326	-0.00968149	0.0908951	0.96384	0.853555	0.579506	0.00424284	0.000473042	0.734063	0.82323	0.817166	0.0769071	0.995755	0.918475	0.831863	0.054527	0.011714	0.969234	0.999959	0.989347	0.741412
10444_at	ZER1	0.00323656	0.0528141	-0.0269409	0.00114804	-0.000671549	-0.00941625	0.0162961	0.0371059	0.0640724	0.860679	0.223442	0.110147	0.345823	0.395639	0.716296	0.626393	0.188253	0.063472	0.983222	0.399554	0.371361	0.614631	0.678503	0.965438	0.999959	0.932756	0.733669
10445_at	MCRS1	0.0383582	0.126088	-0.0174172	0.00305936	-0.000227241	-0.0666016	-0.00377604	0.00652508	-0.0125917	0.0694707	0.0114246	0.363336	0.0285176	0.800632	0.0252746	0.921114	0.838638	0.747534	0.723685	0.0516593	0.678578	0.160628	0.922278	0.593928	0.999959	0.992398	0.962221
10446_at	LRRN2	0.00136603	0.0113968	-0.0285199	-0.000446301	-0.00103217	-0.0281931	0.0453125	0.0410981	0.0107721	0.949278	0.821091	0.146133	0.752664	0.262663	0.350718	0.245972	0.210648	0.787567	0.99289	0.898681	0.435237	0.889434	0.553561	0.876539	0.999959	0.932756	0.970517
10449_at	ACAA2	-0.0297249	-0.575149	0.0868907	-0.000648805	0.000753326	0.0745059	-0.000367388	-0.0980766	-0.0450182	0.497627	9.84828e-08	0.0306405	0.82225	0.687974	0.227024	0.996311	0.143369	0.580956	0.918578	0.000144494	0.175534	0.925379	0.868688	0.812425	0.999959	0.927112	0.934757
1045_at	CDX2	-0.0059102	-0.162182	0.00668826	0.00186881	-0.000616421	0.0205332	0.0303632	-0.0191274	-0.0993334	0.827501	0.0117048	0.786548	0.296921	0.595738	0.590111	0.537519	0.64383	0.0505781	0.978486	0.0524941	0.927427	0.566884	0.815918	0.946995	0.999959	0.974377	0.707798
10450_at	PPIE	0.0326139	0.0564481	-0.0249338	0.00111329	0.00120237	-0.051843	-0.00423895	0.0191762	0.0437222	0.077894	0.192425	0.138205	0.359574	0.128525	0.0463691	0.898986	0.494688	0.203014	0.727592	0.362487	0.422335	0.626419	0.376728	0.638331	0.999959	0.950892	0.818372
10451_at	VAV3	0.0132056	-0.0636437	0.00153338	-0.00169599	0.00011223	0.0018578	0.00305893	-0.0274971	-0.0164394	0.220156	0.0124938	0.875447	0.0177238	0.807275	0.90203	0.875319	0.0947952	0.411538	0.824272	0.0548822	0.962571	0.120496	0.925211	0.991632	0.999959	0.916189	0.89373
10454_at	TAB1	-0.0123806	-0.0589315	-0.0304198	-5.16637e-05	7.78292e-05	0.0329399	0.0365878	0.00956051	-0.0352143	0.539341	0.214026	0.0990109	0.968996	0.928155	0.245811	0.318003	0.755808	0.348676	0.93005	0.387513	0.348122	0.987563	0.97521	0.822505	0.999959	0.984853	0.870071
10455_at	PECI	-0.0391413	-0.317025	0.101637	-0.00242864	0.00348297	0.084659	-0.0230898	-0.062381	-0.0267175	0.249581	0.000103768	0.00122674	0.278516	0.0175438	0.0771819	0.707629	0.228929	0.672258	0.838472	0.00227245	0.0193867	0.54746	0.116625	0.713468	0.999959	0.932756	0.949324
10456_at	HAX1	0.00792073	0.0849169	0.00422711	0.00204165	-0.0007384	-0.0461485	-0.0201956	0.0238203	-0.0235102	0.709917	0.0907434	0.827401	0.147294	0.418467	0.124325	0.601305	0.463498	0.55322	0.962047	0.217012	0.944037	0.387106	0.695935	0.746531	0.999959	0.94943	0.92744
10457_at	GPNMB	-0.0945993	-0.363447	0.155376	0.00237282	-0.00328141	0.0647625	0.174711	0.0029278	-0.0126731	0.227588	0.0491461	0.0304286	0.645564	0.327957	0.555791	0.219483	0.980414	0.930627	0.826942	0.142998	0.174488	0.826522	0.615743	0.939649	0.999959	0.998678	0.991929
10458_at	BAIAP2	-0.0367295	-0.0189972	0.0155326	0.00336604	3.92051e-05	0.0334025	0.0174396	0.0359002	0.0287359	0.033462	0.636841	0.320454	0.0033378	0.957401	0.16675	0.575206	0.170933	0.368401	0.628959	0.775277	0.640962	0.0471283	0.986301	0.791374	0.999959	0.932158	0.877319
1046_at	CDX4	-0.0135186	-0.00375532	0.0157936	-0.000247826	-0.000559268	0.0147689	0.0128569	-0.00703626	0.00389109	0.347905	0.911397	0.228919	0.793852	0.364435	0.465147	0.622378	0.748347	0.884424	0.883062	0.952175	0.549875	0.910312	0.650315	0.918331	0.999959	0.984389	0.986763
10460_at	TACC3	-0.00516242	-0.0499674	-0.00747073	0.000657332	-0.000562721	0.0479306	-0.014275	0.014697	-0.00168135	0.724282	0.147052	0.575201	0.496039	0.369779	0.0208486	0.591017	0.510395	0.950775	0.965001	0.302447	0.829177	0.729713	0.655078	0.586487	0.999959	0.955461	0.993278
10461_at	MERTK	0.0151199	-0.261564	0.0665561	-0.004754	-0.00133731	0.045787	0.000968868	-0.117442	0.0224764	0.608787	0.00022605	0.0142816	0.0156349	0.291147	0.270687	0.985574	0.00991234	0.682675	0.940865	0.00361529	0.106063	0.114699	0.58123	0.839351	0.999959	0.916189	0.949895
10462_at	CLEC10A	-0.00547244	-0.0142805	0.0149095	0.000804403	0.00014593	0.0256022	-0.0255097	0.000964766	-0.0416244	0.767867	0.742751	0.377722	0.510812	0.854148	0.326339	0.448689	0.972773	0.228827	0.968639	0.849974	0.690007	0.740203	0.946721	0.865667	0.999959	0.998678	0.832762
10463_at	SLC30A9	0.00269816	0.453937	-0.106688	0.000835494	-0.00386735	-0.151376	0.0214529	0.104382	0.0564366	0.954706	7.36744e-05	0.0146254	0.789711	0.0587983	0.0245178	0.803485	0.151012	0.523585	0.993608	0.00184633	0.10788	0.909086	0.242705	0.58772	0.999959	0.928116	0.924393
10464_at	PIBF1	0.0372466	0.0136116	-0.00912182	-5.14954e-05	0.00193681	-0.0194261	-0.0398386	-0.0668721	-0.012267	0.0666157	0.773929	0.619935	0.969147	0.0263182	0.493759	0.277845	0.0311637	0.744158	0.718925	0.870663	0.850785	0.987563	0.149705	0.926245	0.999959	0.916189	0.960993
10465_at	PPIH	0.0788176	0.198382	-0.0793878	0.000842369	-0.0012578	-0.0562329	-0.0156387	0.0628174	-0.00717971	0.0297144	0.0198675	0.016379	0.722517	0.414638	0.26674	0.810649	0.253105	0.914596	0.616896	0.0760846	0.116649	0.873145	0.693668	0.837996	0.999959	0.932756	0.989965
10466_at	COG5	0.00575374	0.0812109	-0.0155444	-0.00200344	-0.000657752	-0.0100239	-0.0203225	0.0201914	0.0672699	0.782497	0.0983384	0.413223	0.146304	0.461476	0.732102	0.591167	0.525443	0.0844341	0.971009	0.229584	0.720793	0.386029	0.729716	0.969234	0.999959	0.957851	0.755857
10467_at	ZNHIT1	-0.0656777	0.0298946	0.0399661	0.000646493	-0.000990739	0.0514392	0.0538022	0.0456419	-0.00870001	0.00844986	0.605411	0.0765042	0.690867	0.34858	0.138835	0.230126	0.225731	0.849597	0.497784	0.750747	0.303157	0.853538	0.634498	0.762987	0.999959	0.932756	0.981318
10468_at	FST	0.000163659	-0.0146679	-0.0178191	0.00010745	-0.000388954	0.0137289	0.0162148	-0.000770046	0.0465421	0.988937	0.596575	0.0988673	0.890196	0.441994	0.408204	0.44944	0.965872	0.0354893	0.997603	0.744337	0.348046	0.954841	0.714922	0.906322	0.999959	0.998678	0.670674
10469_at	TIMM44	-0.0198804	-0.0941989	0.00925216	0.00345712	-0.000670884	0.0205558	0.0309009	0.00764966	0.0238883	0.185546	0.00806821	0.49771	0.000599243	0.296267	0.329207	0.256435	0.737628	0.391937	0.816685	0.0406259	0.782871	0.0163515	0.586192	0.866073	0.999959	0.984149	0.884503
1047_at	CLGN	0.0254448	0.146097	-0.0173481	0.000588454	0.00236119	0.00836298	-0.00743184	0.000649162	0.03885	0.141377	0.000407196	0.270059	0.604843	0.001659	0.729888	0.812221	0.980297	0.227115	0.79516	0.00514596	0.593802	0.80113	0.0261146	0.969234	0.999959	0.998678	0.832762
10471_at	PFDN6	0.00986492	0.0272154	-0.0557719	0.000234294	4.49388e-05	0.0396462	-0.0459631	0.00389017	0.000885134	0.71491	0.667649	0.0245159	0.895313	0.968996	0.296824	0.348925	0.924726	0.985949	0.963103	0.797305	0.151223	0.956692	0.990495	0.85043	0.999959	0.994601	0.99838
10472_at	ZNF238	0.0414716	0.170268	-0.096286	-0.00553762	-0.0059111	0.0194276	0.0038031	-0.00490784	0.0770707	0.156712	0.013866	0.000390643	0.00453489	5.01492e-06	0.635726	0.942751	0.912185	0.157365	0.803701	0.0590684	0.00847737	0.0567734	0.000444991	0.956359	0.999959	0.994601	0.801488
10473_at	HMGN4	-0.00118566	0.141899	-0.00979069	-0.00298022	-0.00017397	-0.0293941	0.00419299	0.0172305	0.0366252	0.963176	0.0196543	0.675544	0.0799941	0.874305	0.415736	0.928308	0.66004	0.444011	0.995589	0.0755096	0.87922	0.277271	0.956629	0.909739	0.999959	0.97477	0.904417
10474_at	TADA3	0.00684607	-0.0594056	-0.0123845	0.00013281	-0.000528834	-0.0217993	0.0109271	0.0150995	-0.00426632	0.600482	0.0541981	0.298808	0.877503	0.345298	0.236105	0.645023	0.448983	0.860758	0.939418	0.153086	0.620705	0.948289	0.63237	0.816951	0.999959	0.94943	0.984083
10475_at	TRIM38	-0.00226411	-0.00760401	0.00426784	-0.000557138	-0.000172391	0.00302273	-0.00403084	-0.000256472	0.0120686	0.745155	0.641867	0.501294	0.226227	0.563449	0.757397	0.749811	0.980733	0.352569	0.96768	0.778728	0.783635	0.490276	0.796616	0.97462	0.999959	0.998678	0.870306
10478_at	SLC25A17	0.0239043	0.0112239	-0.0232773	-0.0002301	-0.000338661	-0.0155405	-0.00674021	-0.00260416	0.00456411	0.0288691	0.659466	0.0195846	0.747803	0.466473	0.308807	0.732161	0.874939	0.821228	0.607774	0.791558	0.130481	0.886751	0.73267	0.855977	0.999959	0.993567	0.977396
10479_at	SLC9A6	-0.00920791	0.0674382	-0.0695485	0.00263288	0.00308973	0.0499737	-0.00559419	0.0147973	0.0401019	0.677962	0.196123	0.000727601	0.0732391	0.00138081	0.110097	0.889403	0.661673	0.331885	0.953276	0.366864	0.0132865	0.264097	0.0231663	0.740509	0.999959	0.974811	0.870071
1048_at	CEACAM5	-0.050725	-0.127838	0.0531862	0.00196101	9.60909e-05	0.0437447	0.0284813	0.00635236	-0.0106414	0.116554	0.0921081	0.0711233	0.356208	0.944418	0.334081	0.625947	0.897021	0.859027	0.781517	0.219487	0.291078	0.624006	0.982217	0.866599	0.999959	0.994601	0.984083
10480_at	EIF3M	-0.0337395	0.143732	0.0201497	-6.12334e-07	-0.000789853	0.00650702	-0.0163403	0.0778057	0.100471	0.321738	0.0731323	0.515371	0.999782	0.587575	0.891619	0.791112	0.134822	0.113836	0.872864	0.187792	0.793838	0.999866	0.810401	0.990972	0.999959	0.916189	0.7776
10481_at	HOXB13	0.00760766	-0.0303188	-0.0277457	0.000847217	0.000399671	0.0501603	-0.0174687	-0.0191567	0.015959	0.627302	0.409978	0.0532235	0.412579	0.551474	0.0238217	0.539067	0.423002	0.584285	0.946509	0.591631	0.243904	0.668547	0.789576	0.586487	0.999959	0.94943	0.93584
10482_at	NXF1	-0.0483008	0.108006	0.0331552	-0.000125115	0.00345768	0.0117804	0.0672064	0.0663218	0.0483425	0.061502	0.0746321	0.157607	0.941099	0.0019766	0.744039	0.150647	0.091864	0.312645	0.704144	0.189921	0.455128	0.975041	0.0294498	0.971851	0.999959	0.916189	0.869598
10483_at	SEC23B	0.00209234	0.00517826	0.0120031	-0.00351189	-0.000367949	0.0192305	0.0216604	-0.00576051	0.0528361	0.915891	0.911316	0.506141	0.00790373	0.664589	0.48994	0.547085	0.848782	0.15333	0.99019	0.952175	0.787615	0.0778609	0.856211	0.924891	0.999959	0.993567	0.801022
10484_at	SEC23A	0.0409477	0.385992	-0.100826	-0.000205643	-0.00112106	-0.0887487	-0.0276222	0.0495243	0.00921484	0.332424	0.000142174	0.00945349	0.941063	0.535077	0.135675	0.71825	0.441767	0.906569	0.877423	0.00276478	0.0798294	0.975041	0.778631	0.759122	0.999959	0.94943	0.988097
10485_at	C1orf61	0.0486528	-0.612078	-0.00453651	-0.00279529	0.0011996	0.0346919	-0.0668918	-0.111974	-0.151029	0.313261	2.31735e-07	0.917618	0.379419	0.561033	0.608306	0.444518	0.128846	0.093614	0.867247	0.000144494	0.975826	0.642276	0.795098	0.95097	0.999959	0.916189	0.763106
10486_at	CAP2	0.0151288	0.0446748	-0.180879	0.002518	-0.0010275	0.0281405	-0.0479857	0.0553694	-0.0191049	0.621101	0.534049	1.13349e-09	0.213194	0.433345	0.512943	0.388009	0.236401	0.737306	0.943703	0.697013	1.10657e-06	0.474211	0.708481	0.931415	0.999959	0.932756	0.95996
10487_at	CAP1	-0.0760393	0.0475491	0.0131083	-0.00626463	-0.00189022	0.0210572	0.116305	0.0729104	0.0876656	0.00803758	0.475138	0.611743	0.00100179	0.120946	0.597149	0.0249811	0.0932213	0.0981827	0.491012	0.648862	0.847189	0.0226423	0.364293	0.949741	0.999959	0.916189	0.765544
10488_at	CREB3	0.0163943	0.0143188	-0.0252515	0.00244726	-0.000546036	-0.0243328	-0.00240066	0.0156786	0.0225601	0.374272	0.740594	0.133825	0.0454578	0.489285	0.347949	0.942767	0.577054	0.511008	0.887529	0.848468	0.415524	0.206445	0.748645	0.873484	0.999959	0.965903	0.923397
10489_at	LRRC41	0.003853	-0.12313	-0.0156353	0.00172042	-0.00100437	0.0373585	-0.00660574	-0.044101	-0.00270826	0.820831	0.0023947	0.313635	0.126606	0.169324	0.119509	0.830569	0.0906692	0.93184	0.976148	0.017126	0.632866	0.356315	0.440366	0.746531	0.999959	0.916189	0.992008
10490_at	VTI1B	0.0360965	0.0995945	-0.0680201	0.00334534	-0.00382653	-0.0868412	-0.0219926	0.0823563	0.00080446	0.242374	0.169652	0.0163378	0.101132	0.0042262	0.0462357	0.694077	0.0811164	0.988806	0.833113	0.332742	0.116495	0.314828	0.0475358	0.638331	0.999959	0.916189	0.998576
10491_at	CRTAP	-0.0357581	-0.0343351	0.0170706	0.000600886	0.00283512	0.0129813	0.0382529	0.0273601	0.0881843	0.147605	0.552342	0.446587	0.711205	0.0078479	0.707332	0.392203	0.46629	0.0556906	0.796165	0.710917	0.746089	0.866862	0.0694381	0.964812	0.999959	0.94943	0.716356
10492_at	SYNCRIP	0.116763	0.249044	-0.0799433	0.00308541	0.000731983	-0.0385877	-0.0986695	-0.0558484	-0.0633681	0.00508707	0.0107089	0.034132	0.256278	0.677758	0.504522	0.187425	0.373808	0.408327	0.432574	0.0492633	0.187382	0.524019	0.862451	0.927819	0.999959	0.943198	0.892582
10493_at	VAT1	-0.0316598	-0.204951	0.0565323	-0.00126384	-0.000668358	0.0452167	0.0426345	-4.03108e-05	-0.0623046	0.279929	0.00325276	0.035116	0.512524	0.593708	0.272033	0.422243	0.999279	0.253415	0.85595	0.0211969	0.19034	0.74148	0.814548	0.839829	0.999959	0.999995	0.838912
10494_at	STK25	-0.0235678	0.206036	-0.0512637	0.00232518	-0.0037077	-0.0640374	0.0574119	0.0773038	0.120836	0.415326	0.00277185	0.0529166	0.223599	0.00315869	0.116259	0.274612	0.0809704	0.0259202	0.89454	0.0188997	0.242876	0.486557	0.0399978	0.742025	0.999959	0.916189	0.668321
10495_at	ENOX2	0.00635451	0.0427928	-0.00507119	-0.000928253	0.000592268	-0.012678	0.00892558	-0.000147851	0.00717279	0.375047	0.0116837	0.436767	0.0505878	0.0546974	0.208357	0.492092	0.989186	0.590306	0.888077	0.0524479	0.738513	0.217201	0.23243	0.806846	0.999959	0.999359	0.936864
10497_at	UNC13B	-0.0267657	0.0856007	0.022026	0.00139783	-0.00396774	-0.00627749	0.0419335	0.0466371	-0.00619475	0.285439	0.146126	0.334205	0.397223	0.000291246	0.858198	0.356175	0.222516	0.894135	0.85811	0.301528	0.65309	0.656685	0.00847788	0.983662	0.999959	0.932756	0.987357
10498_at	CARM1	-0.0714337	-0.157361	0.0673378	0.00707403	0.00156588	0.0754407	0.0305262	0.0595219	0.032895	0.0146808	0.0218286	0.0115927	0.000294639	0.208221	0.0654113	0.56181	0.179319	0.542224	0.547655	0.0806802	0.0917231	0.0108388	0.488793	0.680766	0.999959	0.932756	0.926809
10499_at	NCOA2	0.0217954	0.0545152	-0.0160193	-0.00251927	-0.00172096	-0.00620492	-0.00554607	0.0219568	0.0171488	0.0934064	0.0739339	0.174971	0.00358542	0.00221891	0.732691	0.813152	0.266417	0.476488	0.741428	0.189142	0.483871	0.0490294	0.0313475	0.969234	0.999959	0.932909	0.915452
105_at	ADARB2	0.0156591	-0.00280002	-0.0105617	-0.00481183	0.000831343	0.00335404	0.0201381	-0.00153106	0.00817071	0.44237	0.953277	0.569179	0.000449989	0.341142	0.90667	0.585968	0.960675	0.829342	0.903951	0.973098	0.825994	0.013622	0.628645	0.991974	0.999959	0.996786	0.977984
1050_at	CEBPA	-0.0367343	0.143749	0.0517231	-0.000902862	0.000351899	-0.0684391	0.0600867	0.0422902	0.1239	0.140256	0.0145453	0.023267	0.58132	0.740571	0.0511128	0.18341	0.264748	0.00803701	0.79516	0.061029	0.145374	0.786852	0.892972	0.653368	0.999959	0.932909	0.633134
10500_at	SEMA6C	-0.0373502	-0.172961	0.0252578	0.00207122	-0.00241769	0.0687582	0.0342775	-0.00913146	-0.0341487	0.183764	0.00929994	0.322914	0.263215	0.0453133	0.08218	0.500468	0.830747	0.512848	0.816572	0.0447765	0.642866	0.531224	0.205288	0.721907	0.999959	0.990261	0.923397
10501_at	SEMA6B	0.0198213	-0.0784328	-0.0360816	0.00646539	-0.00270027	0.00178866	0.0144546	0.0514527	-0.0470945	0.53455	0.295562	0.215285	0.0024731	0.0494983	0.968156	0.802799	0.290981	0.428091	0.928429	0.480333	0.536042	0.0395003	0.217832	0.997295	0.999959	0.934447	0.898351
10505_at	SEMA4F	0.0101901	0.0942076	-0.019484	0.000619192	-0.00175319	-0.0239002	0.00367265	0.0427013	0.0502723	0.541015	0.0170101	0.200264	0.573208	0.0149756	0.308008	0.903309	0.0943376	0.106517	0.93005	0.0681258	0.517752	0.782859	0.105117	0.855977	0.999959	0.916189	0.768349
10507_at	SEMA4D	0.00851616	0.0200963	-0.0301622	-0.00829326	0.00374912	-0.031754	0.092147	0.0100221	0.0332911	0.798992	0.797896	0.322692	0.000237507	0.00963533	0.499392	0.130355	0.844188	0.592917	0.971745	0.885656	0.642846	0.00961181	0.0793617	0.926873	0.999959	0.993567	0.937713
1051_at	CEBPB	-0.120134	-0.185188	0.257452	0.00708184	-0.000145046	0.0569662	0.116668	0.0446429	0.109335	0.0375053	0.170016	2.08524e-06	0.0625525	0.952884	0.479725	0.263093	0.609727	0.306395	0.642754	0.333123	0.000204747	0.24234	0.985546	0.920343	0.999959	0.970095	0.865562
10512_at	SEMA3C	-0.00542351	0.0522073	-0.0322724	-0.00446049	-0.00134681	0.0420211	0.0436266	0.0305579	0.0409767	0.78972	0.274915	0.0829209	0.00108901	0.123446	0.142757	0.23821	0.325186	0.279943	0.971745	0.458027	0.316139	0.0237545	0.369203	0.767589	0.999959	0.938061	0.855313
10513_at	APPBP2	0.0136225	0.000456434	0.00470178	-0.00152996	0.000575045	-0.0107983	-0.000891299	-0.0235938	0.0164624	0.409233	0.990588	0.754199	0.160772	0.415904	0.641204	0.976235	0.34875	0.591859	0.893336	0.994907	0.914984	0.40741	0.694274	0.95729	0.999959	0.941848	0.937443
10514_at	MYBBP1A	0.00748868	0.0744436	-0.0239429	0.00555304	0.00147588	-0.0410431	0.0272576	0.0584911	0.0161278	0.658188	0.0623618	0.121718	1.71015e-06	0.0430974	0.0858033	0.375338	0.0246073	0.60877	0.951307	0.168821	0.394282	0.000462791	0.198535	0.729532	0.999959	0.916189	0.938331
10516_at	FBLN5	0.00892219	-0.021645	-0.0119615	0.00251493	0.000345029	0.0274409	-0.0221369	-0.045465	0.0126623	0.679798	0.669618	0.543542	0.079158	0.70933	0.366726	0.572629	0.169053	0.752964	0.953276	0.798518	0.810442	0.275474	0.878053	0.884702	0.999959	0.932158	0.962501
10518_at	CIB2	-0.0141681	0.00368939	0.00917465	0.0022699	-2.81469e-05	-0.00478638	0.0382466	0.00969191	0.0285365	0.363627	0.919592	0.517955	0.0283541	0.966334	0.82684	0.177279	0.68327	0.325697	0.883715	0.956647	0.795868	0.160139	0.989716	0.982553	0.999959	0.979875	0.870071
10519_at	CIB1	-0.0551406	-0.0105253	0.0965858	-0.00262865	-0.00115453	0.033198	-0.0165491	0.00411219	-0.0235929	0.0546571	0.875026	0.000276219	0.16352	0.345134	0.407814	0.749153	0.924657	0.656793	0.695541	0.930789	0.0065913	0.410737	0.632165	0.906322	0.999959	0.994601	0.947607
1052_at	CEBPD	0.0258938	-0.495084	0.38124	0.0035341	-0.000139558	0.177093	0.0211487	-0.114228	-0.275172	0.752479	0.0110266	9.85263e-07	0.514151	0.968332	0.126134	0.887108	0.362171	0.0732812	0.968617	0.050319	0.000116856	0.743015	0.990347	0.74874	0.999959	0.943198	0.739497
10520_at	ZNF211	-0.0138111	-0.127822	0.0233973	-0.00184279	0.00141336	0.031924	0.0148878	-0.045588	-0.0406041	0.541417	0.0170004	0.256644	0.217484	0.145643	0.315517	0.716674	0.187221	0.335226	0.93005	0.0681241	0.579587	0.478993	0.405168	0.86037	0.999959	0.932756	0.870071
10521_at	DDX17	0.231895	0.0737664	-0.0917711	-0.0133289	0.00430805	-0.0641074	-0.0770139	-0.0655542	0.0275334	0.00142872	0.660184	0.159915	0.00525686	0.160643	0.523451	0.552887	0.54776	0.836051	0.297435	0.79208	0.458943	0.0616164	0.427725	0.934835	0.999959	0.959413	0.978242
10522_at	DEAF1	0.0184522	0.0772715	-0.0726596	0.00502273	-0.001283	0.00674807	-0.0266305	0.0487235	-0.0161843	0.533583	0.267285	0.00777663	0.0109786	0.312602	0.871179	0.620432	0.28165	0.769137	0.928214	0.449181	0.0700423	0.0941395	0.601534	0.985762	0.999959	0.934447	0.96581
10523_at	CHERP	-0.0209396	-0.0722328	0.0102053	0.00107253	0.00067469	0.0270145	0.018237	0.0194089	-0.00211573	0.212662	0.067782	0.503947	0.33252	0.347816	0.252215	0.548932	0.447962	0.945921	0.821888	0.178726	0.78563	0.602429	0.634307	0.828789	0.999959	0.94943	0.993031
10524_at	KAT5	0.0305081	-0.0583231	-0.0228144	0.00177664	0.00024343	-0.0551014	0.00968634	-0.0185593	-0.0480229	0.0591474	0.123458	0.120471	0.0951669	0.723568	0.0156592	0.739801	0.449241	0.109906	0.696683	0.268599	0.392046	0.303671	0.884084	0.546049	0.999959	0.94943	0.772815
10525_at	HYOU1	0.00789518	-0.21287	-0.045461	0.00264177	0.00146477	0.0672299	-0.00299546	0.00433549	-0.0151575	0.730893	0.000116473	0.0309144	0.0824451	0.137573	0.0384452	0.942662	0.90141	0.722781	0.965997	0.00243921	0.176344	0.281384	0.391432	0.624381	0.999959	0.994601	0.956975
10526_at	IPO8	0.0141714	0.0139395	-0.0136504	-0.000774859	-0.000143886	0.00916464	0.00390036	-0.0161348	-0.0250762	0.311627	0.671046	0.284581	0.40123	0.810096	0.640918	0.877829	0.449617	0.336029	0.866515	0.799211	0.608314	0.659757	0.926568	0.95729	0.999959	0.94943	0.870071
10528_at	NOP56	0.00282787	0.131308	0.0133743	0.00237459	1.62288e-05	-0.0296197	0.0222661	-0.0129994	-0.00906062	0.899843	0.0137077	0.5136	0.110524	0.986542	0.348745	0.58517	0.704439	0.82849	0.987926	0.0586653	0.793042	0.331904	0.995895	0.873484	0.999959	0.981789	0.977984
10529_at	NEBL	0.0172805	-0.114215	0.026078	-0.00216362	0.0014199	-0.00723612	-0.0481901	-0.0249256	0.012519	0.439108	0.0304594	0.200553	0.142868	0.138709	0.817443	0.235083	0.464203	0.763114	0.902707	0.102464	0.518211	0.381072	0.393371	0.982402	0.999959	0.94943	0.964861
1053_at	CEBPE	-0.0201351	-0.0720114	0.0256023	0.00501664	-0.00083443	0.0291661	-0.0389005	-0.0518822	-0.0588823	0.445888	0.245953	0.287577	0.00446053	0.46065	0.431895	0.417096	0.198522	0.231731	0.905527	0.426007	0.610481	0.0563042	0.729119	0.912817	0.999959	0.932756	0.832762
10531_at	PITRM1	-0.0864083	0.208198	-0.00895768	0.00296282	-0.0016241	0.0206817	0.0603759	0.0999024	0.0717774	0.0336124	0.0292112	0.807444	0.266578	0.348051	0.715335	0.410246	0.106055	0.34007	0.628959	0.0992964	0.93658	0.534808	0.634307	0.965436	0.999959	0.916189	0.870071
10533_at	ATG7	0.0383315	0.0850167	-0.0406246	0.00073714	-0.000480612	-0.0244937	-0.0270649	0.0144597	-0.0186729	0.0908745	0.109855	0.0494655	0.620402	0.618994	0.440092	0.508871	0.674349	0.656672	0.736604	0.24722	0.232652	0.811331	0.830623	0.914247	0.999959	0.97785	0.947607
10534_at	SSSCA1	0.0632579	0.149234	-0.0481554	0.00206006	-0.00111712	-0.029233	0.0168893	0.0115416	-0.0171837	0.00535584	0.00512309	0.0194268	0.164825	0.24561	0.35398	0.678102	0.735688	0.680562	0.432574	0.0294762	0.129863	0.412028	0.532807	0.877891	0.999959	0.984149	0.949324
10535_at	RNASEH2A	-0.00340034	-0.0752173	0.00245591	0.000538207	0.000331962	0.00886836	0.0108847	-0.00998954	-0.0336504	0.790618	0.0132468	0.833197	0.524166	0.545167	0.622171	0.639611	0.609097	0.15941	0.971745	0.0572452	0.946862	0.750764	0.78549	0.953236	0.999959	0.970095	0.801488
10536_at	LEPREL2	-0.0247972	-0.0499132	-0.0112434	0.000278068	0.000192495	0.0337603	0.0269367	0.0358029	-0.0168927	0.265622	0.339393	0.578773	0.849551	0.839748	0.280599	0.504592	0.291758	0.683154	0.848407	0.525338	0.831393	0.937692	0.940408	0.843809	0.999959	0.934447	0.949913
10537_at	UBD	-0.00712192	0.00594721	0.0232893	0.000341825	-0.000592677	0.0174127	0.0193836	0.00165436	-0.0226644	0.490219	0.805922	0.0141079	0.615399	0.180933	0.230588	0.301234	0.916226	0.238874	0.915562	0.890849	0.105295	0.808052	0.45404	0.815535	0.999959	0.994601	0.83421
10538_at	BATF	-0.0169701	-0.121014	0.0137654	0.000976441	-0.000931328	0.0223678	0.0188714	0.0345021	-0.0117643	0.4216	0.0154977	0.473959	0.483039	0.303361	0.450778	0.622137	0.284349	0.764489	0.898159	0.0637048	0.764448	0.721178	0.591902	0.918193	0.999959	0.934447	0.964999
10539_at	GLRX3	0.0176	0.426471	-0.0396434	0.000384002	-0.00717092	-0.0429211	-0.0252594	0.0945267	0.0479181	0.680412	3.59674e-05	0.308963	0.891567	0.000131489	0.47484	0.744571	0.148158	0.546976	0.953276	0.00114589	0.629754	0.955263	0.00478791	0.919197	0.999959	0.928116	0.927055
1054_at	CEBPG	0.0114981	0.169278	0.0366542	0.000535259	-0.00167049	-0.000612122	-0.055769	0.00483325	-0.00525777	0.531723	0.000128722	0.0297572	0.658753	0.0350958	0.98108	0.0959515	0.863044	0.877822	0.928214	0.00260908	0.171623	0.833108	0.177389	0.997885	0.999959	0.993567	0.98653
10540_at	DCTN2	0.0277614	-0.0628616	-0.00998688	0.00267077	-0.000546841	0.0219497	-0.0044527	-0.0373397	-0.0992759	0.262113	0.279156	0.65717	0.102646	0.605351	0.527345	0.920877	0.322361	0.032169	0.848407	0.463197	0.871233	0.31803	0.822353	0.934835	0.999959	0.938061	0.668321
10541_at	ANP32B	-0.0302864	-0.260987	0.0501355	0.00631654	0.0110583	0.0085519	0.106	0.00185873	0.00194397	0.583701	0.0455374	0.319721	0.0844713	6.34742e-06	0.912252	0.291218	0.982395	0.984916	0.936955	0.135999	0.640719	0.284152	0.000507759	0.992808	0.999959	0.999359	0.99838
10542_at	HBXIP	0.046507	0.14615	0.002968	-2.79798e-05	0.000373308	-0.0804015	-0.0476322	-0.00821274	-0.0298972	0.0427239	0.00695577	0.886284	0.985146	0.702153	0.0129568	0.2505	0.813206	0.481332	0.657828	0.0364932	0.965543	0.994577	0.875335	0.517555	0.999959	0.988871	0.916327
10544_at	PROCR	-0.00117934	0.000686603	0.00642499	-0.000625386	-0.000194731	0.0101469	-0.00019703	0.00441073	0.017073	0.902437	0.975738	0.463707	0.325022	0.636557	0.453211	0.990995	0.763704	0.341115	0.987937	0.98562	0.757914	0.596056	0.841183	0.918193	0.999959	0.98575	0.870071
10548_at	TM9SF1	0.00300147	-0.00921641	0.0160987	-0.0020441	-0.00116199	0.00448253	-0.0100543	-0.031794	-0.0116638	0.832441	0.781915	0.213852	0.0301693	0.0572697	0.822044	0.696177	0.143056	0.658781	0.978486	0.875134	0.534672	0.164721	0.239244	0.982402	0.999959	0.927112	0.947726
10549_at	PRDX4	-0.00692684	0.152554	0.0607631	-0.00513849	-0.00310019	-0.122358	0.0322135	0.0796913	0.050655	0.870187	0.126585	0.11692	0.0675319	0.0891714	0.0413019	0.675431	0.218746	0.521113	0.984562	0.273411	0.384777	0.251994	0.308549	0.63183	0.999959	0.932756	0.924035
10550_at	ARL6IP5	-0.0271846	0.286491	-0.0767568	-0.00487149	-0.000794504	-0.0402617	-0.0202862	0.0461895	0.0466972	0.345203	3.72651e-05	0.0038525	0.0110527	0.519073	0.319743	0.697524	0.293068	0.383575	0.882455	0.00117245	0.0436604	0.0944992	0.768218	0.862474	0.999959	0.934447	0.880989
10551_at	AGR2	-0.00161218	0.0120296	0.0116874	-0.000330216	-3.43334e-05	-0.00503986	-0.0132673	0.00428614	0.00283751	0.854099	0.558948	0.144616	0.568058	0.927128	0.682454	0.404837	0.748531	0.861956	0.982444	0.716034	0.432333	0.779112	0.974864	0.963166	0.999959	0.984389	0.984499
10552_at	ARPC1A	-0.0393331	0.442685	-0.0898583	-0.000533194	0.000686736	-0.0734295	0.053058	0.0955864	0.0992047	0.263204	2.76572e-07	0.00549711	0.817724	0.647673	0.137693	0.405126	0.0755107	0.130178	0.848407	0.000149976	0.0552896	0.923911	0.84755	0.76186	0.999959	0.916189	0.789624
10553_at	HTATIP2	-0.030246	0.061224	0.0385283	-0.000988983	7.73452e-05	-0.0296971	0.0454865	0.0677899	0.0922673	0.0975805	0.152511	0.0210317	0.409726	0.920824	0.245788	0.169138	0.015429	0.00705235	0.744461	0.309615	0.136701	0.665958	0.97344	0.822505	0.999959	0.916189	0.633134
10554_at	AGPAT1	-0.00126036	-0.114615	-0.0359424	0.000393946	-0.000578827	-0.0270569	0.038337	0.0375528	-0.0139943	0.947756	0.0120011	0.0415812	0.756149	0.482573	0.317494	0.273027	0.20167	0.695963	0.992736	0.0533558	0.210792	0.891239	0.744097	0.861268	0.999959	0.932756	0.953883
10555_at	AGPAT2	-0.00462598	-0.0985541	0.00792143	0.0023367	-7.26737e-05	0.0453123	-0.0140366	-0.0391784	-0.0442442	0.824891	0.0460078	0.677416	0.0916316	0.935299	0.124369	0.711446	0.220252	0.256575	0.97783	0.136858	0.879979	0.297629	0.978437	0.746531	0.999959	0.932756	0.838912
10556_at	RPP30	-0.00271568	0.0606467	0.0476962	0.00113169	0.000830552	0.0166677	-0.0440123	0.00957659	-0.0305893	0.883419	0.164249	0.00525216	0.354773	0.295838	0.522029	0.191592	0.734566	0.375498	0.985782	0.325461	0.0533636	0.622776	0.586075	0.93362	0.999959	0.984149	0.877676
10557_at	RPP38	0.0202328	-0.0467123	-0.00523787	-0.000293129	-0.00112519	-0.00597272	-0.0318665	-0.0537817	-0.0259371	0.219865	0.227379	0.726623	0.786999	0.1117	0.796068	0.286639	0.0333579	0.397493	0.824272	0.404331	0.902104	0.907851	0.348634	0.981246	0.999959	0.916189	0.885863
10558_at	SPTLC1	-0.0173778	0.138135	0.0209086	-0.00532112	0.000322153	0.0381369	0.0478325	0.0218442	0.061639	0.451847	0.0116236	0.320529	0.000609162	0.744456	0.240528	0.254389	0.535008	0.152696	0.907732	0.0523403	0.641004	0.016435	0.894826	0.821415	0.999959	0.957851	0.801022
10559_at	SLC35A1	0.00107705	0.00563661	-0.00680949	0.00174302	0.00227608	0.0388372	0.00847594	0.00839945	0.0443216	0.971058	0.935513	0.801133	0.373884	0.074926	0.352418	0.87498	0.852803	0.422988	0.996456	0.964665	0.93381	0.637939	0.279781	0.877526	0.999959	0.993567	0.89808
1056_at	CEL	0.00669042	0.0118643	0.0139705	-0.000253661	0.000726449	0.0236719	-0.00240974	0.021744	0.0116036	0.709721	0.778471	0.393805	0.830506	0.345856	0.349105	0.941091	0.427955	0.728707	0.962047	0.873086	0.703474	0.930218	0.633003	0.873601	0.999959	0.94943	0.958348
10560_at	SLC19A2	0.0111482	-0.0549585	0.00437711	-0.000425846	0.000364058	0.0277018	0.0403306	-0.0437305	0.014714	0.635244	0.319631	0.837886	0.783427	0.717491	0.401819	0.344854	0.223348	0.736549	0.948095	0.505518	0.948142	0.905634	0.88152	0.902823	0.999959	0.932756	0.95996
10561_at	IFI44	-0.00270569	-0.0364639	0.00406654	-0.00357671	0.00117443	0.0197797	0.0467626	-0.00186497	0.0286921	0.907066	0.502902	0.847212	0.0203926	0.237768	0.543765	0.267184	0.957915	0.506301	0.988864	0.672877	0.953293	0.131309	0.523762	0.93538	0.999959	0.996341	0.922039
10562_at	OLFM4	0.000386027	-0.0636771	-0.00678861	0.000801998	0.000119889	0.0190367	0.0130546	4.20354e-06	0.0306792	0.971154	0.011914	0.485308	0.255619	0.793138	0.205531	0.500703	0.999794	0.124096	0.996456	0.0532331	0.772353	0.523608	0.919084	0.803021	0.999959	0.999995	0.785261
10563_at	CXCL13	-0.0102715	-0.066853	0.00304394	0.000267503	0.000145873	0.0297321	0.0248102	-0.00474014	-0.0192251	0.436216	0.0319648	0.799785	0.758258	0.796052	0.109821	0.300407	0.813545	0.433674	0.901853	0.105869	0.933789	0.892239	0.920141	0.740327	0.999959	0.989085	0.898351
10564_at	ARFGEF2	0.00471499	0.18245	-0.0167803	-5.01502e-05	-0.000189943	-0.0217538	0.0170696	0.0438873	0.0295065	0.820709	0.000258988	0.376335	0.970837	0.831162	0.457069	0.651251	0.167871	0.446489	0.976148	0.00389661	0.68954	0.988149	0.9362	0.918193	0.999959	0.931678	0.906607
10565_at	ARFGEF1	0.0077531	0.17642	-0.0574919	-0.00156137	-0.00300161	-0.0302313	0.010092	0.0166852	0.028846	0.705944	0.000343224	0.0024798	0.250144	0.000815312	0.295756	0.786635	0.594467	0.451062	0.960749	0.00461449	0.0327154	0.51845	0.0166067	0.84997	0.999959	0.968454	0.909544
10566_at	AKAP3	-0.0201962	-0.0469606	0.0153896	-0.000186114	-0.000889866	0.0067134	0.0294896	-0.0139375	-0.00624751	0.205526	0.209683	0.28903	0.859203	0.192775	0.763932	0.307903	0.56585	0.832926	0.819468	0.383188	0.611173	0.942047	0.468984	0.975055	0.999959	0.96453	0.977984
10567_at	RABAC1	-0.0436902	0.263514	-0.0347155	0.000342393	-0.000924006	-0.0426133	0.0383525	0.112015	0.131141	0.165911	0.000467581	0.22632	0.868799	0.492742	0.335282	0.501658	0.0205656	0.0262322	0.809407	0.00560459	0.54648	0.944834	0.750962	0.867568	0.999959	0.916189	0.668321
10568_at	SLC34A2	-0.0118214	0.0121785	0.00973949	0.000476138	8.38821e-06	0.0109909	-0.00814677	0.0094008	0.00226168	0.185519	0.560154	0.230711	0.417837	0.982445	0.380117	0.614205	0.488969	0.891438	0.816685	0.717273	0.552315	0.672931	0.995201	0.893108	0.999959	0.950795	0.987357
1057_at	CELP	0.0148175	-0.0646282	0.00196124	0.00173543	-0.000655887	0.0784244	-0.0289586	-0.0607075	-0.0573639	0.655511	0.4074	0.948279	0.428486	0.644695	0.0942575	0.630915	0.231644	0.354013	0.950604	0.589185	0.984797	0.680128	0.845985	0.739539	0.999959	0.932756	0.870306
10570_at	DPYSL4	0.01708	0.213919	-0.00788127	0.0039789	-0.00226987	-0.0309388	0.0138056	0.0973047	0.0221557	0.484667	0.000263403	0.723086	0.0144529	0.0312743	0.367814	0.755437	0.00978018	0.626107	0.913766	0.00392939	0.901158	0.109507	0.166596	0.88497	0.999959	0.916189	0.942257
10572_at	SIVA1	0.0088964	0.107331	-0.0156346	0.00142474	0.00140508	-0.0282468	0.0398898	0.0597144	0.0414249	0.714172	0.0611779	0.479921	0.374264	0.177968	0.408225	0.366026	0.108375	0.360114	0.962923	0.166595	0.76786	0.637982	0.450253	0.906322	0.999959	0.916189	0.872887
10573_at	MRPL28	-0.0097701	0.191657	-0.0421544	0.00306166	-0.00205084	0.00805931	0.0537391	0.0581049	-0.0192497	0.762553	0.0124441	0.15362	0.152421	0.139994	0.859175	0.360387	0.239684	0.749117	0.968639	0.0547439	0.448543	0.395978	0.395423	0.983662	0.999959	0.932756	0.962221
10574_at	CCT7	-0.0159744	0.253743	-0.0195448	-0.000174511	-0.000596129	-0.0838272	0.0310592	0.0573403	0.0843388	0.526236	3.08503e-05	0.394722	0.916326	0.580674	0.01893	0.497151	0.136937	0.073596	0.927708	0.00105009	0.703837	0.965378	0.807322	0.574858	0.999959	0.918461	0.739497
10575_at	CCT4	-0.0739969	0.328732	0.0373897	-0.00287284	-0.00265068	0.000956335	-0.0156776	0.0199337	0.0696291	0.0059302	4.41076e-07	0.123449	0.102337	0.0208541	0.979543	0.7449	0.622573	0.16021	0.443787	0.000160111	0.397526	0.317558	0.131488	0.997885	0.999959	0.970095	0.801488
10576_at	CCT2	-0.0249088	0.347766	-0.0310194	-0.00125663	-0.0030507	-0.0398305	-0.0195926	0.00823882	0.0548003	0.458798	1.90516e-05	0.311378	0.570719	0.0352958	0.399216	0.747937	0.872223	0.381407	0.909632	0.000800963	0.631251	0.780795	0.178033	0.901764	0.999959	0.993567	0.879983
10577_at	NPC2	-0.0811133	-0.149766	0.108684	-0.0100415	0.00455583	0.00442516	0.030623	-0.0105358	0.0698096	0.0349113	0.0960303	0.0020882	0.000100928	0.00592194	0.93422	0.658462	0.856342	0.32653	0.635566	0.225514	0.0286864	0.00559731	0.0587207	0.995894	0.999959	0.993567	0.870071
10578_at	GNLY	0.00349541	0.0307585	0.0107389	-0.000328313	0.000558646	-0.00303899	-0.0152582	-0.00361219	0.0103956	0.739265	0.213133	0.262389	0.635511	0.215262	0.836787	0.42376	0.821527	0.594975	0.965997	0.386426	0.585881	0.819814	0.497123	0.983214	0.999959	0.989347	0.938298
10579_at	TACC2	0.0374856	0.140801	-0.049005	0.00194268	-0.000886636	-0.021598	-0.0402522	0.0284774	-0.00822835	0.0985135	0.00864793	0.018254	0.19336	0.359933	0.496379	0.326809	0.408835	0.844827	0.745555	0.0426626	0.125887	0.449846	0.645841	0.926873	0.999959	0.94943	0.97938
1058_at	CENPA	-0.00807358	0.0132108	0.0111743	-0.000572485	-0.000388363	-0.00747196	0.00529049	0.00739559	0.00148519	0.247273	0.419272	0.0795313	0.213609	0.193964	0.445346	0.675489	0.486401	0.908759	0.836502	0.600126	0.309912	0.474559	0.470534	0.914304	0.999959	0.949561	0.988097
10580_at	SORBS1	-0.00747796	-0.102169	0.0407541	0.000365023	0.00230242	0.0356745	-0.0403344	-0.0319455	0.00127341	0.681874	0.0180488	0.0151194	0.76153	0.00365963	0.165181	0.224104	0.251736	0.970077	0.953445	0.0710038	0.110369	0.893848	0.0432871	0.791374	0.999959	0.932756	0.995941
10581_at	IFITM2	-0.112166	-0.235976	0.302535	-0.000438634	0.00196624	0.192003	0.060088	-0.0271264	-0.065111	0.120717	0.16384	8.17298e-06	0.926379	0.523856	0.0591417	0.64565	0.804837	0.627158	0.78417	0.324979	0.000508064	0.969348	0.770355	0.664411	0.999959	0.986912	0.942626
10584_at	COLEC10	0.00123927	0.0195579	-0.00241498	0.000534482	0.000522588	-0.00333347	0.030844	-0.0110624	-0.0153876	0.92351	0.518761	0.83721	0.530291	0.345116	0.854144	0.189164	0.574272	0.522136	0.990556	0.686656	0.947808	0.753988	0.632165	0.983662	0.999959	0.965903	0.92417
10585_at	POMT1	-0.00315976	-0.072802	-0.0144965	0.00157342	0.000659659	-0.0157719	-0.0198048	0.0245802	-0.00841284	0.888684	0.170709	0.481032	0.291418	0.495309	0.619093	0.628894	0.475556	0.841318	0.985782	0.334029	0.768612	0.561991	0.752957	0.952803	0.999959	0.94943	0.978775
10586_at	MAB21L2	2.47674e-05	0.0214007	0.00526795	-0.000359471	0.000160537	-0.0149228	-0.00495018	0.0280685	0.0109713	0.996615	0.119754	0.322472	0.351097	0.52102	0.0703568	0.640407	0.00192228	0.313462	0.998846	0.26267	0.642638	0.61878	0.769207	0.696299	0.999959	0.916189	0.869606
10587_at	TXNRD2	-0.0215552	-0.200205	-0.013953	0.00303325	-0.00200838	0.0535586	0.00889002	-0.009063	-0.127357	0.543065	0.0170576	0.665396	0.195322	0.186749	0.282702	0.889996	0.866746	0.0548954	0.93005	0.0682594	0.874948	0.452828	0.46119	0.845193	0.999959	0.993567	0.712312
10588_at	MTHFS	0.0128837	-0.263795	0.0151878	0.00240867	0.000262627	0.0114727	0.00280036	-0.0415593	-0.0737149	0.547097	4.83212e-07	0.435879	0.0891708	0.774291	0.702605	0.942471	0.203719	0.0655702	0.93005	0.00016444	0.737902	0.292892	0.910636	0.964311	0.999959	0.932756	0.737725
10589_at	DRAP1	0.0372965	0.118222	-0.085825	0.00338988	0.000530321	-0.0241276	0.0345702	0.0589135	-0.0342982	0.19358	0.0797845	0.00120992	0.0738805	0.665163	0.54849	0.505753	0.178158	0.519773	0.819468	0.198884	0.0191968	0.265451	0.856588	0.936619	0.999959	0.932756	0.924035
1059_at	CENPB	-0.0103389	-0.212434	-0.00350164	0.00855021	0.0029125	0.00800926	0.0113877	0.0218729	0.0224701	0.733113	0.00325589	0.89906	3.28265e-05	0.0260898	0.850831	0.836013	0.636215	0.690544	0.965997	0.0211969	0.969121	0.00310985	0.148965	0.983662	0.999959	0.972743	0.953126
10590_at	SCGN	-0.0289541	-0.0353029	0.0100325	-0.000179135	0.00035093	-0.00310453	0.0387811	0.0306829	-0.0190648	0.163572	0.468096	0.594991	0.895667	0.69246	0.915042	0.303087	0.332135	0.621131	0.809407	0.642894	0.839999	0.956768	0.870763	0.993385	0.999959	0.938061	0.941665
10591_at	C6orf108	0.000728881	0.0128455	-0.0325321	9.1736e-05	0.000342773	-0.00788453	0.0153893	0.0356574	0.0637651	0.968104	0.763985	0.0514872	0.939165	0.660659	0.758193	0.641873	0.200789	0.0617216	0.996164	0.864435	0.238686	0.974335	0.854362	0.97462	0.999959	0.932756	0.727004
10592_at	SMC2	0.0162137	0.0789278	-0.0239901	-0.00252987	-0.000758878	-0.0140845	-0.00794462	0.00965938	-0.0194101	0.357702	0.0575647	0.135957	0.0306012	0.31488	0.569197	0.803606	0.719014	0.55382	0.883062	0.159918	0.419209	0.165945	0.604672	0.943463	0.999959	0.982777	0.92744
10594_at	PRPF8	-0.00678177	-0.00389334	-0.0208702	0.00120447	0.00377994	0.0290996	0.0242856	-0.0208564	-0.00490247	0.753189	0.938675	0.288773	0.397551	6.77871e-05	0.33752	0.53512	0.526187	0.902792	0.968617	0.966262	0.610844	0.657046	0.00292094	0.869418	0.999959	0.957851	0.987357
10595_at	ERN2	0.0131373	-0.186068	-0.00314542	0.00204812	-0.000632042	0.0352557	0.0244085	-0.0194951	-0.0407538	0.570475	0.000777299	0.881354	0.180893	0.523902	0.27914	0.561322	0.580849	0.344841	0.936955	0.00793123	0.964297	0.434161	0.770355	0.843809	0.999959	0.965903	0.870071
10598_at	AHSA1	-0.0385743	0.148482	0.0614964	0.000336545	-7.58346e-05	0.0115637	-0.0172399	0.0509403	0.118367	0.136527	0.0152275	0.0096858	0.843268	0.945299	0.74984	0.712885	0.196844	0.0147312	0.79516	0.0629916	0.081194	0.93519	0.982524	0.973895	0.999959	0.932756	0.638873
10599_at	SLCO1B1	0.0160514	-0.0261863	-0.00331404	0.000170728	-0.000270816	-0.0179345	0.000310216	0.00354318	-0.000949776	0.109632	0.264983	0.715678	0.795522	0.526952	0.202503	0.986347	0.816087	0.959262	0.763798	0.447076	0.898272	0.911134	0.772627	0.800599	0.999959	0.989347	0.994438
1060_at	CENPC1	0.0230045	0.117178	-0.00270018	-0.00448	0.000534344	0.0641183	-0.0495638	-0.0481263	0.020289	0.448221	0.100956	0.922051	0.0262047	0.680588	0.133515	0.368082	0.298536	0.719134	0.906643	0.233362	0.977819	0.151532	0.863701	0.757887	0.999959	0.934447	0.95579
10600_at	USP16	0.0557349	0.0356968	-0.0283751	-0.00107792	0.0036221	-0.0463789	-0.0308615	-0.0907237	-0.0387854	0.0573915	0.601953	0.286001	0.575154	0.00421489	0.258431	0.559832	0.0426777	0.475095	0.695541	0.747862	0.609442	0.78373	0.0475002	0.831661	0.999959	0.916189	0.914476
10602_at	CDC42EP3	-0.00360076	0.108714	0.00263552	0.00263989	-0.0029395	0.0248063	0.00360555	0.0279911	0.037508	0.870365	0.0371354	0.895634	0.071154	0.00219823	0.42402	0.928244	0.405963	0.361745	0.984562	0.117715	0.967976	0.258995	0.0313111	0.912249	0.999959	0.94943	0.873402
10603_at	SH2B2	0.00151419	-0.26318	0.0769623	0.0034257	0.00346952	0.0610064	0.0250381	0.018891	-0.0306159	0.965279	0.00152753	0.016128	0.136779	0.020982	0.213072	0.691692	0.721782	0.63644	0.996044	0.0126282	0.115473	0.371621	0.131662	0.809253	0.999959	0.982828	0.944507
10606_at	PAICS	0.00765332	-0.0359374	0.0299971	-0.00386031	0.00360507	0.0207063	-0.0171219	-0.0722456	0.0877915	0.772154	0.562489	0.213768	0.0280138	0.00173105	0.577225	0.721125	0.0745639	0.0758622	0.968639	0.718802	0.534598	0.158741	0.0268953	0.945576	0.999959	0.916189	0.740732
10607_at	TBL3	0.0256385	0.0336284	-0.0259985	0.00124545	-0.000153317	-0.0158466	0.0486756	-0.0135866	0.0290544	0.187449	0.460362	0.142406	0.330871	0.853532	0.56102	0.167981	0.646031	0.421386	0.816685	0.636064	0.429654	0.601169	0.946671	0.939828	0.999959	0.974377	0.897496
10608_at	MXD4	-0.0153379	-0.14745	0.0197799	0.00302353	-0.00110308	0.0119304	0.0193386	0.0396799	0.0180315	0.437036	0.00172279	0.271514	0.0211729	0.192605	0.666732	0.588989	0.188149	0.623296	0.901853	0.0137034	0.595385	0.134382	0.468984	0.960407	0.999959	0.932756	0.941665
10609_at	0	-0.0371949	-0.00867913	0.0388825	0.000791003	0.00114096	0.0326336	-0.0102071	0.0349372	0.0375742	0.0275185	0.825125	0.0116089	0.473935	0.112917	0.166527	0.73686	0.17237	0.228912	0.604852	0.900598	0.0917732	0.714552	0.350558	0.791374	0.999959	0.932158	0.832762
10610_at	ST6GALNAC2	0.00379661	-0.114309	0.0141631	0.00329405	-0.000673998	-0.000733904	-0.00413142	-0.0348917	0.00450195	0.87885	0.0519891	0.532581	0.0463516	0.527696	0.983266	0.927168	0.358935	0.922641	0.985782	0.148741	0.804073	0.207724	0.77326	0.997885	0.999959	0.943198	0.990219
10611_at	PDLIM5	0.00682216	-0.116078	0.0283686	-0.00147638	0.00191483	0.000590643	-0.0151676	-0.0445954	0.0057057	0.656385	0.00151361	0.0435497	0.145569	0.0040222	0.978118	0.585749	0.0579221	0.84151	0.950604	0.0125478	0.216555	0.384703	0.0461227	0.997885	0.999959	0.916189	0.978775
10612_at	TRIM3	0.0143971	0.0606721	-0.029245	-0.0001857	-0.000201827	-0.00924423	0.00613085	0.018227	0.0231615	0.202755	0.0229892	0.0049361	0.802737	0.675935	0.559595	0.764419	0.289863	0.270612	0.819468	0.0836997	0.0516867	0.914559	0.861478	0.939828	0.999959	0.934447	0.849491
10613_at	ERLIN1	-0.0151702	0.0800285	0.0219286	-0.00188919	-0.00119628	0.011996	0.00183033	-0.0122728	0.0331137	0.355108	0.0387576	0.142993	0.0818687	0.0896801	0.602343	0.950903	0.623343	0.278433	0.883062	0.121285	0.430458	0.280202	0.309145	0.950235	0.999959	0.970145	0.853879
10614_at	HEXIM1	-0.0145214	0.0082961	0.0130124	0.000448923	0.00015938	0.00874196	0.0364376	-0.0110021	-0.0970743	0.537703	0.880665	0.544194	0.772527	0.874412	0.791599	0.394388	0.759331	0.0280409	0.93005	0.933666	0.810808	0.899114	0.956629	0.979914	0.999959	0.98575	0.668321
10615_at	SPAG5	-0.0154806	-0.0571457	0.0248816	0.00515115	0.00106175	0.0346004	-0.00443535	0.0251231	0.0151709	0.469767	0.256122	0.202826	0.000353957	0.247601	0.250753	0.909056	0.441754	0.70333	0.912558	0.43761	0.521689	0.0119614	0.535285	0.828315	0.999959	0.94943	0.954551
10616_at	RBCK1	-0.0134205	-0.220085	0.0468399	0.00271465	0.00138911	-0.00125672	0.0310934	-0.0332737	-0.0399978	0.621152	0.000703691	0.0596085	0.130846	0.233171	0.973709	0.528152	0.421965	0.429049	0.943703	0.00743999	0.262042	0.363666	0.518565	0.997655	0.999959	0.94943	0.898351
10617_at	STAMBP	0.0350443	0.129602	-0.0193932	-0.0057	0.00085146	-0.0573056	0.0555471	0.000855783	0.0264253	0.176497	0.033971	0.410495	0.0010258	0.442179	0.116046	0.237413	0.982677	0.583021	0.813826	0.110611	0.718862	0.0228827	0.714922	0.742025	0.999959	0.999359	0.935829
10618_at	TGOLN2	-0.0106177	0.283825	0.00751147	-0.00390606	0.000616348	-0.0558026	0.0522685	0.0668143	0.0494922	0.674614	3.98148e-06	0.74427	0.0202603	0.56937	0.117683	0.255644	0.0846531	0.293856	0.953183	0.000331838	0.910777	0.130962	0.800316	0.74392	0.999959	0.916189	0.861586
1062_at	CENPE	-0.00869272	0.0256543	0.00696244	8.9395e-05	-0.000750229	0.0357344	0.00126191	-0.0120157	-0.00169534	0.568105	0.472961	0.615544	0.929024	0.250724	0.0962089	0.963556	0.604796	0.952279	0.936955	0.64698	0.848778	0.970674	0.538826	0.739539	0.999959	0.970095	0.993278
10621_at	POLR3F	0.0123686	0.0943827	-0.0189445	0.000918731	-0.00051524	-0.00217518	-0.0163984	0.00652393	0.000184504	0.479887	0.022665	0.235421	0.426249	0.491888	0.929467	0.605594	0.806798	0.995479	0.913384	0.0829273	0.556855	0.678677	0.750232	0.99583	0.999959	0.987397	0.998813
10622_at	POLR3G	0.0113481	0.00806629	0.00381792	-0.00104587	0.000502232	0.0022957	-0.0139797	-0.0294417	-0.0390847	0.347007	0.775465	0.727912	0.189357	0.331129	0.892121	0.522871	0.110597	0.0829464	0.883062	0.871661	0.902749	0.444417	0.619103	0.991039	0.999959	0.916189	0.752658
10623_at	POLR3C	0.0086134	0.104453	-0.0342751	0.000295092	0.000567956	-0.0247078	0.0445684	0.013423	0.0552556	0.607661	0.00870489	0.0260266	0.789601	0.429465	0.295158	0.144473	0.599798	0.0782429	0.940865	0.0428766	0.157381	0.909047	0.705276	0.84997	0.999959	0.96863	0.741512
10625_at	IVNS1ABP	0.0247353	0.161139	-0.001763	-0.00771138	-0.000727754	-0.101541	0.0847787	0.0111918	0.0261323	0.379643	0.0156086	0.945104	5.24737e-05	0.545806	0.0110053	0.0981559	0.794094	0.617709	0.888851	0.0640546	0.984538	0.00405537	0.785938	0.489412	0.999959	0.986635	0.940626
10627_at	MYL12A	-0.00967536	-0.0114229	0.194234	-0.00481786	0.00380422	0.011584	0.020692	0.0134826	-0.0391625	0.856558	0.927539	0.000102818	0.17359	0.0985047	0.877567	0.831308	0.868797	0.694326	0.982444	0.96053	0.00317436	0.424374	0.325471	0.985859	0.999959	0.993567	0.953286
10628_at	TXNIP	0.0341951	-0.317351	0.0827343	-0.00822482	0.00405562	0.106088	-0.0947157	-0.00485853	0.0570253	0.606354	0.0429083	0.172118	0.0615868	0.154753	0.255961	0.431833	0.961689	0.644293	0.940557	0.130107	0.479378	0.239996	0.418462	0.830798	0.999959	0.997409	0.945195
10629_at	TAF6L	-0.0077479	0.0176197	0.00572859	-0.000351571	-4.57685e-05	-0.0125495	0.0216688	0.0173066	0.0135974	0.384317	0.399154	0.479754	0.549137	0.904353	0.316037	0.18075	0.203187	0.412003	0.888851	0.581617	0.767798	0.764897	0.968811	0.86037	0.999959	0.932756	0.894091
1063_at	CENPF	0.0118105	0.0470878	-0.00396911	0.000838621	-0.000100299	0.000232527	-0.0121154	-0.00923447	-0.0278291	0.12823	0.0102996	0.573233	0.101645	0.762034	0.982925	0.38859	0.434084	0.0547187	0.785986	0.0479888	0.828418	0.316015	0.905127	0.997885	0.999959	0.94943	0.712312
10630_at	PDPN	0.0045396	0.0108703	0.0369581	0.000957794	0.00062857	0.00107524	-0.00853723	-0.00607628	-0.0129392	0.671313	0.66502	0.000209645	0.175758	0.171247	0.942946	0.660109	0.709512	0.515988	0.953029	0.795013	0.00542406	0.426888	0.443325	0.99649	0.999959	0.982471	0.923397
10631_at	POSTN	0.0131006	0.0397756	-0.0145397	0.000873964	0.000281904	0.00857677	-0.00182695	-0.0067873	-0.00935425	0.427086	0.304523	0.333307	0.421721	0.68959	0.711068	0.951281	0.787091	0.760414	0.900226	0.490766	0.652081	0.675945	0.869152	0.96529	0.999959	0.986635	0.964695
10632_at	ATP5L	0.0180139	0.132656	-0.029537	0.000731847	-9.34024e-05	-0.0458981	-0.0307338	0.00728173	0.0311311	0.302094	0.00143018	0.0642011	0.524451	0.900383	0.06232	0.331828	0.784068	0.337882	0.863492	0.0120819	0.271674	0.750764	0.967674	0.67331	0.999959	0.986635	0.870071
10633_at	RASL10A	-0.0135643	0.0325792	-0.036782	0.00344033	-0.00488455	0.00418365	-0.0661263	0.0300348	-0.127549	0.731927	0.725882	0.308421	0.188844	0.00448278	0.940036	0.358012	0.618959	0.0850244	0.965997	0.838582	0.629497	0.443648	0.0494924	0.99649	0.999959	0.970095	0.755857
10634_at	GAS2L1	0.00660498	-0.155431	-0.000745673	0.00238812	-0.0014886	-0.0514612	0.0352363	-0.0105108	-0.0463666	0.750307	0.00169724	0.968522	0.082511	0.0954477	0.07908	0.350127	0.73981	0.231114	0.968617	0.0135904	0.991592	0.28146	0.320451	0.717911	0.999959	0.984149	0.832762
10635_at	RAD51AP1	0.011035	-0.0182658	-0.000795979	-0.000288214	-0.000100582	-0.00906126	0.0175611	-0.016807	-0.0128911	0.0947746	0.2375	0.894216	0.506442	0.720911	0.327279	0.142433	0.0951606	0.292992	0.741428	0.41606	0.967438	0.736977	0.882646	0.865667	0.999959	0.916189	0.861239
10636_at	RGS14	-0.00712918	0.0467816	-0.00350177	0.00239378	-0.00139424	0.00223398	-0.0325758	0.00949654	0.0240573	0.636285	0.187184	0.7986	0.0170466	0.0320493	0.915962	0.234681	0.6795	0.39167	0.948102	0.355522	0.933517	0.11811	0.168978	0.993385	0.999959	0.97951	0.884503
10637_at	LEFTY1	-0.0101148	0.0112508	-0.0126602	0.00124405	0.000609227	0.0223483	0.0203941	0.0402457	-0.00628536	0.484758	0.740362	0.337233	0.193435	0.32613	0.272418	0.437664	0.0696152	0.815436	0.913766	0.848361	0.656438	0.449933	0.614649	0.839829	0.999959	0.916189	0.976997
10638_at	SPHAR	0.0107042	0.241324	-0.0254106	0.00325874	0.000384712	-0.0256927	0.0376815	0.00148717	0.0688477	0.78251	0.00875349	0.472069	0.203686	0.816771	0.637259	0.592429	0.979932	0.340823	0.971009	0.0430099	0.763764	0.462508	0.929567	0.956968	0.999959	0.998678	0.870071
10640_at	EXOC5	0.0228462	0.472933	-0.00277469	-0.0110075	-0.00363964	-0.0175362	0.0451351	0.138414	0.0877038	0.704671	0.00102575	0.959672	0.00623775	0.159804	0.83591	0.679882	0.133474	0.434751	0.960325	0.00959206	0.987299	0.0679237	0.426537	0.983214	0.999959	0.916189	0.898351
10641_at	TUSC4	-0.014501	0.14751	-0.0263353	0.00317786	0.00251626	0.0076031	0.0249655	0.0543417	0.110491	0.548287	0.0100328	0.232031	0.0473627	0.0159405	0.82262	0.568952	0.141334	0.014918	0.930491	0.0470434	0.553285	0.209589	0.109589	0.982402	0.999959	0.927112	0.638873
10643_at	IGF2BP3	-0.00252282	-0.0221301	0.000935925	0.000151736	-0.000202222	0.000306823	0.00693279	0.00289926	0.0132275	0.627001	0.0707343	0.843007	0.657572	0.363482	0.966429	0.462017	0.71414	0.172226	0.946509	0.183717	0.950705	0.83226	0.649099	0.997059	0.999959	0.982661	0.805194
10645_at	CAMKK2	0.0552608	0.153938	-0.10237	0.0033811	-0.00661668	0.000361993	-0.00821201	-0.0376281	0.023728	0.0707687	0.0323415	0.000300401	0.0933711	1.07514e-06	0.99324	0.881718	0.417671	0.675196	0.723685	0.106698	0.00704202	0.300361	0.000163026	0.998769	0.999959	0.94943	0.949324
10647_at	SCGB1D2	0.00202327	-0.00811572	0.0393273	0.00164395	0.00123477	0.0222696	-0.026845	-0.023921	-0.0134462	0.90293	0.834873	0.010045	0.134364	0.0837333	0.340027	0.373164	0.345061	0.663327	0.987937	0.906047	0.0829638	0.368656	0.297552	0.870072	0.999959	0.941428	0.948997
10648_at	SCGB1D1	-0.01259	0.00943403	-0.000307172	-0.000790873	1.36037e-06	-0.00365135	0.0306484	0.00906704	0.0338941	0.104784	0.603043	0.965179	0.122137	0.99672	0.73664	0.03013	0.442041	0.0195504	0.755837	0.748771	0.99048	0.349934	0.998544	0.9698	0.999959	0.94943	0.653079
10650_at	SLMO1	-0.0379207	-0.00694308	0.0416478	0.00309224	0.00122419	0.0151561	0.0111498	0.0146673	-0.0059931	0.232492	0.925602	0.150292	0.140319	0.36755	0.733522	0.846242	0.761478	0.919058	0.828383	0.960092	0.442942	0.376789	0.653034	0.969234	0.999959	0.98575	0.990219
10651_at	MTX2	0.0601199	0.186687	-0.132892	0.00262946	-0.000727883	-0.0462499	-0.0335474	0.000830016	-0.052755	0.0473466	0.00901832	3.03202e-06	0.18674	0.572634	0.275236	0.539526	0.985578	0.347324	0.666284	0.0438435	0.000263192	0.44097	0.801634	0.842373	0.999959	0.999359	0.870071
10652_at	YKT6	-0.0139104	0.109265	0.013358	1.20847e-05	-0.00293714	-0.0426671	0.0125238	0.0404045	-0.00243035	0.44648	0.0116274	0.422115	0.99199	0.000240591	0.0976985	0.705438	0.148056	0.942977	0.905777	0.0523403	0.72822	0.997234	0.00748581	0.739539	0.999959	0.928116	0.992881
10653_at	SPINT2	0.0658361	0.149447	-0.120492	0.00268245	-0.00071419	-0.0586611	-0.030481	0.0501557	0.0202264	0.0320083	0.0379651	2.51281e-05	0.183087	0.584238	0.171823	0.581567	0.281222	0.721372	0.62857	0.119774	0.00111485	0.437383	0.808714	0.792557	0.999959	0.934447	0.956215
10654_at	PMVK	-0.019892	0.0673044	0.0189819	0.00153245	-0.000433135	-0.0249843	-0.0129107	-0.018341	0.040927	0.382801	0.208904	0.36047	0.308142	0.65689	0.435103	0.754657	0.597396	0.334834	0.888851	0.382229	0.677237	0.579471	0.851962	0.912829	0.999959	0.96863	0.870071
10656_at	KHDRBS3	0.00107341	0.208719	-0.0599606	0.00404316	0.000338019	-0.0161232	0.0128705	0.0336488	0.031256	0.969155	0.00163117	0.0187772	0.0284654	0.776164	0.67937	0.79836	0.427154	0.545486	0.996292	0.0132051	0.128009	0.160616	0.911359	0.962414	0.999959	0.94943	0.927041
10657_at	KHDRBS1	-0.00686888	0.00137532	-0.0253929	-0.000612937	0.00108601	0.0264792	0.0327386	-0.00627508	0.0242393	0.737679	0.977198	0.175174	0.650433	0.217322	0.358653	0.379556	0.840948	0.525647	0.965997	0.986488	0.483871	0.828711	0.499387	0.878913	0.999959	0.993078	0.924727
10658_at	CELF1	-0.0129586	0.175703	0.0013508	-0.00260135	-0.00210479	-0.0025638	0.0250376	0.0642326	0.072934	0.533499	0.000424157	0.943138	0.0593748	0.0192069	0.930076	0.507378	0.0442683	0.0610874	0.928214	0.00527073	0.983951	0.235982	0.124502	0.99583	0.999959	0.916189	0.725087
10659_at	CELF2	-0.0406683	-0.0428405	-0.0111787	0.000780168	-0.000180426	0.0668249	0.058428	0.0491727	0.0220886	0.0995834	0.458096	0.617627	0.630426	0.863906	0.0544716	0.191518	0.190844	0.62939	0.7467	0.634103	0.85031	0.817213	0.950907	0.660457	0.999959	0.932756	0.942683
10660_at	LBX1	-0.005216	-0.0445789	-0.00400831	-0.000212976	-0.000662668	0.0209505	0.00133784	0.0116623	-0.0131216	0.584279	0.0476519	0.644215	0.734685	0.105888	0.119062	0.938326	0.42267	0.459803	0.936955	0.140217	0.865761	0.880343	0.338615	0.746531	0.999959	0.94943	0.912343
10661_at	KLF1	0.00778048	-0.0476609	0.00134393	-0.000302532	-0.000465987	0.0155397	0.02905	0.00823983	-0.0171218	0.57742	0.14707	0.915787	0.742422	0.436051	0.428536	0.252444	0.698712	0.510169	0.936955	0.302447	0.97515	0.884835	0.710481	0.912817	0.999959	0.980625	0.923397
10663_at	CXCR6	0.000490229	-0.0263412	-0.00767062	0.000647019	-0.000243873	0.00934068	0.0145014	0.00665108	-0.0289471	0.959805	0.249579	0.387087	0.313941	0.558445	0.494599	0.411869	0.653967	0.111398	0.995025	0.429927	0.697541	0.585034	0.793549	0.926796	0.999959	0.97477	0.773415
10664_at	CTCF	0.0312424	0.0527639	-0.00703033	0.000434627	0.00104886	-0.0240111	-0.0143182	-0.0417462	-0.0492933	0.220096	0.376913	0.761308	0.795379	0.335879	0.501545	0.756226	0.282289	0.298249	0.824272	0.560249	0.917957	0.911134	0.623895	0.927819	0.999959	0.934447	0.862607
10665_at	C6orf10	0.00859495	-0.0498834	0.0122551	0.000659695	0.000256781	-0.00411043	-0.00399382	-0.0191475	0.00162374	0.541796	0.132567	0.339855	0.477719	0.670255	0.835378	0.875782	0.373094	0.950594	0.93005	0.282014	0.658719	0.71756	0.859083	0.983214	0.999959	0.943198	0.993278
10666_at	CD226	0.0213009	-0.0710925	0.00207251	0.000988649	-0.000744476	-0.000383401	-0.0135835	-0.001591	-0.0266554	0.0882927	0.0158587	0.854788	0.229101	0.163479	0.982491	0.547459	0.933135	0.250556	0.733845	0.064726	0.956289	0.49351	0.432265	0.997885	0.999959	0.994601	0.837446
10667_at	FARS2	0.000850261	0.0496478	0.0114568	0.00171935	-0.000733089	-0.00828257	-0.00562785	0.0136965	0.00816654	0.948496	0.109526	0.33989	0.0490805	0.194659	0.654324	0.813748	0.495335	0.738939	0.99289	0.246944	0.658719	0.213717	0.470885	0.959105	0.999959	0.950892	0.960872
10668_at	CGRRF1	0.0264637	-0.0188213	0.0344777	-0.00240576	-0.000931265	-0.00693236	-0.00219317	-0.0745689	-0.0453794	0.349348	0.776402	0.181252	0.197585	0.441625	0.861269	0.965858	0.0848486	0.388491	0.883062	0.87206	0.492229	0.45575	0.714702	0.984355	0.999959	0.916189	0.883341
10669_at	CGREF1	0.0289629	0.230373	-0.0384655	0.00734453	-0.00352846	-0.0819489	0.00750017	0.0578621	0.00949282	0.367041	0.00257305	0.188988	0.000660205	0.0110296	0.0704196	0.897439	0.237749	0.873631	0.883715	0.0179409	0.502194	0.0174505	0.0868662	0.696299	0.999959	0.932756	0.986509
10670_at	RRAGA	0.0120036	0.162098	-0.0753244	-0.00091931	0.000679185	-0.0515925	0.00959462	0.0150936	0.00170888	0.585893	0.00202771	0.000241748	0.526977	0.471771	0.0969387	0.810277	0.653201	0.966746	0.936955	0.0153539	0.00596191	0.751914	0.736524	0.739539	0.999959	0.97477	0.995698
10671_at	DCTN6	0.00746715	0.080346	-0.00224731	-0.00259667	0.000852657	-0.0499649	-0.0079397	0.0135345	0.0298885	0.771263	0.183779	0.923442	0.126686	0.438592	0.167442	0.864724	0.729682	0.532068	0.968639	0.350891	0.977952	0.356315	0.71266	0.791374	0.999959	0.984149	0.92486
10672_at	GNA13	0.00836216	-0.229826	0.00646452	-0.00219561	-0.000976711	0.0374668	0.0167022	-0.0577679	-0.0596088	0.729818	8.15525e-05	0.76935	0.170352	0.346795	0.27156	0.703852	0.119106	0.18716	0.965594	0.00196168	0.920314	0.419712	0.633755	0.839829	0.999959	0.916189	0.8094
10675_at	CSPG5	0.0341145	-0.343188	-0.0505812	-0.00243595	-0.00280318	-0.00471948	0.044568	-0.030508	-0.0986172	0.306575	2.07449e-05	0.0969185	0.268377	0.0508482	0.919659	0.461297	0.548292	0.113203	0.865236	0.00083671	0.343781	0.536261	0.221414	0.994223	0.999959	0.959952	0.7776
10677_at	AVIL	-0.000920301	-0.0434642	0.0213617	0.00151201	-0.00014332	0.00210092	-0.0353946	-0.0133399	-0.0351729	0.94121	0.139204	0.0616439	0.0676816	0.788559	0.904608	0.11955	0.483628	0.131431	0.991528	0.291575	0.266102	0.252157	0.916944	0.991693	0.999959	0.94943	0.789624
10678_at	B3GNT2	0.0453125	0.0496813	-0.0551785	-0.00216856	-0.00685685	0.047613	-0.0222426	-0.0231596	-0.0379733	0.105347	0.44769	0.0309098	0.238872	4.74284e-08	0.224868	0.660021	0.585779	0.46434	0.755837	0.625829	0.176344	0.503953	1.57818e-05	0.812156	0.999959	0.968195	0.912482
1068_at	CETN1	-0.0138822	-0.0464145	0.0134619	2.14512e-06	-0.00141162	-0.0113941	-0.0095636	-0.0198389	-0.0318499	0.503339	0.340708	0.47607	0.998748	0.113264	0.695647	0.799312	0.530481	0.409603	0.920844	0.526561	0.765791	0.999571	0.350783	0.963174	0.999959	0.957851	0.892765
10681_at	GNB5	0.0630556	0.358273	-0.0893907	0.00267688	-0.00608374	-0.0660155	-0.014266	0.0146398	0.0755673	0.141552	0.000467821	0.0227932	0.342915	0.00109644	0.272501	0.854059	0.822269	0.342871	0.79516	0.00560459	0.144243	0.611536	0.0200522	0.839829	0.999959	0.989622	0.870071
10682_at	EBP	0.0404931	0.0894401	-0.0588629	0.00372131	0.000569409	-0.012814	0.00295733	0.00395979	0.00280156	0.0603235	0.0768583	0.00296173	0.0092301	0.53516	0.670442	0.939377	0.903546	0.944003	0.699869	0.193921	0.0366893	0.0849211	0.778657	0.960407	0.999959	0.994601	0.992881
10683_at	DLL3	0.0151384	-0.0635677	0.000135844	0.00245965	-0.00236644	-0.00177005	0.00632341	-0.0222627	-0.0514053	0.396285	0.13007	0.993322	0.0377666	0.00227575	0.943646	0.845012	0.413263	0.12279	0.891684	0.278412	0.997845	0.186024	0.0318125	0.99649	0.999959	0.94943	0.783091
10686_at	CLDN16	0.0193732	0.0620643	0.0020645	-0.0013109	0.000332972	-0.0156224	-0.0220962	-0.0213854	-0.00634288	0.196526	0.0786027	0.879529	0.185147	0.603337	0.457632	0.416139	0.349174	0.819805	0.819468	0.196865	0.963603	0.439183	0.820546	0.918193	0.999959	0.941848	0.976997
10687_at	PNMA2	0.0147145	0.146614	-0.0982725	-0.000579226	0.00049807	0.0544258	-0.0375638	-0.011847	0.0246436	0.566501	0.015899	4.35094e-05	0.732121	0.650402	0.132509	0.420267	0.762059	0.605983	0.936955	0.0648243	0.00168673	0.878853	0.849203	0.756952	0.999959	0.98575	0.938331
1069_at	CETN2	0.00291111	0.162394	0.00521931	0.00215118	0.0011826	-0.0160935	-0.00715264	0.0131735	0.0902934	0.905572	0.00538516	0.815334	0.185033	0.261434	0.640743	0.872397	0.724859	0.0495431	0.988627	0.0303879	0.939756	0.438999	0.552525	0.95729	0.999959	0.984149	0.707584
10690_at	FUT9	0.0119505	-0.105177	-0.0289827	-0.00220938	-0.00164121	-0.0602806	0.00298607	0.0238062	0.0184925	0.544273	0.0240754	0.10764	0.0904857	0.0531613	0.0306671	0.933418	0.428478	0.614123	0.93005	0.0865026	0.366001	0.295671	0.228111	0.60461	0.999959	0.94943	0.939802
10691_at	GMEB1	0.0195771	-0.0405278	0.0162633	0.00360019	-0.000221212	-0.0157486	-0.00659613	-0.0212494	-0.0405285	0.309256	0.369553	0.35347	0.00506528	0.788126	0.559946	0.850007	0.468828	0.258306	0.865725	0.554121	0.670926	0.0602552	0.916944	0.939828	0.999959	0.94943	0.84077
10692_at	RRH	-0.0120593	0.0938992	0.0130621	0.00138373	0.000707476	-0.0154859	0.0206096	-0.0172073	-0.0146651	0.554245	0.0510761	0.48186	0.304014	0.418038	0.588742	0.577512	0.579953	0.699112	0.933672	0.146936	0.769318	0.575907	0.695749	0.946407	0.999959	0.965903	0.954097
10693_at	CCT6B	-0.00282288	-0.00548375	-0.000743696	-0.00103537	-0.000446344	0.00601953	0.0180442	-0.00709327	0.00580541	0.818825	0.849608	0.947158	0.203843	0.398199	0.728103	0.420218	0.705878	0.800211	0.975933	0.916163	0.984627	0.462508	0.6804	0.969234	0.999959	0.981948	0.975006
10694_at	CCT8	-0.026756	0.156037	0.00468821	0.00121134	0.000470805	0.0587008	-0.0448982	0.0463203	0.0403518	0.320024	0.0142759	0.848009	0.494394	0.682396	0.121317	0.357684	0.259138	0.420141	0.872138	0.0602578	0.953563	0.728413	0.86448	0.746531	0.999959	0.932756	0.897083
10695_at	CNPY3	-0.0134814	-0.0576735	0.0215158	0.00242123	0.000907088	0.0179265	0.0287782	-0.0257642	-0.0236123	0.511449	0.232118	0.25054	0.0750808	0.302738	0.534252	0.440022	0.410767	0.536656	0.922687	0.409566	0.574616	0.267718	0.591861	0.93538	0.999959	0.94943	0.925449
10699_at	CORIN	0.0155403	0.00574174	0.00823845	0.000729591	0.000272404	-0.00499944	-0.0120863	-0.0190443	-0.0333758	0.09619	0.792452	0.331281	0.235162	0.494187	0.701965	0.474151	0.180506	0.0552908	0.741428	0.881328	0.649496	0.499114	0.752111	0.964088	0.999959	0.932756	0.712948
107_at	ADCY1	0.0245605	0.0147295	-0.0404629	0.000654222	-0.0025134	-0.0137903	-0.0264172	0.0107188	-0.0264928	0.163411	0.720891	0.0123131	0.572391	0.00103468	0.576452	0.407756	0.689091	0.418268	0.809407	0.835402	0.0954067	0.782279	0.0192759	0.945576	0.999959	0.979877	0.896
1070_at	CETN3	-0.000408228	-0.00873904	0.0570781	-0.00504147	0.00339564	0.0196784	0.0325638	-0.0594736	0.10833	0.990677	0.915117	0.0743511	0.0299447	0.0244329	0.688549	0.607674	0.265281	0.0973041	0.997772	0.954063	0.298506	0.163949	0.142889	0.963166	0.999959	0.932909	0.765544
1071_at	CETP	0.0281242	-0.0300911	-0.00601385	0.000785417	-0.00229769	0.0538244	-0.0300617	-0.037974	-0.0611094	0.306191	0.640365	0.809795	0.664301	0.0519899	0.163958	0.546223	0.364721	0.232586	0.865236	0.777749	0.93747	0.836944	0.224729	0.791374	0.999959	0.943198	0.832762
10712_at	FAM189B	0.00190222	-0.128314	0.00557322	0.00143459	0.000403685	-0.00398932	-0.00199882	-0.010616	-0.0175245	0.926447	0.00872236	0.766476	0.291963	0.647418	0.89039	0.957368	0.735511	0.647845	0.99062	0.0429274	0.919891	0.562442	0.847504	0.990392	0.999959	0.984149	0.945195
10713_at	USP39	-0.0134479	-0.011005	0.0113424	-0.000209966	-0.00138715	0.0103463	0.0593425	0.0236613	-0.0415492	0.436103	0.785755	0.470624	0.853561	0.061922	0.66951	0.0595118	0.369018	0.196911	0.901853	0.877874	0.762147	0.939408	0.250089	0.960407	0.999959	0.943198	0.813463
10714_at	POLD3	0.00822617	-0.132262	-0.017982	-0.000298274	0.000996974	0.00721473	0.00288968	-0.0376962	0.00314411	0.650757	0.00225896	0.277928	0.803368	0.201181	0.777413	0.930143	0.174875	0.925911	0.950604	0.0164399	0.601391	0.914699	0.478959	0.976291	0.999959	0.932158	0.990296
10716_at	TBR1	-0.0922094	0.628873	-0.133631	-0.00130567	-0.00126675	-0.0237752	0.0132659	0.0816818	0.142784	0.112624	7.66324e-06	0.0121152	0.732303	0.609398	0.769989	0.899482	0.355358	0.186312	0.770392	0.000454445	0.0945742	0.878894	0.824354	0.975055	0.999959	0.943198	0.8094
10721_at	POLQ	0.00878732	0.0187205	0.0294904	0.000256926	-0.000186525	0.00454211	-0.0262167	-0.0400793	-0.0260305	0.638174	0.669424	0.0845167	0.834783	0.815627	0.862587	0.439726	0.160789	0.45448	0.948507	0.7984	0.31869	0.931374	0.929275	0.984383	0.999959	0.930964	0.909628
10723_at	SLC12A7	-0.042901	-0.0953154	0.120994	-0.00137222	0.000890677	0.0104878	-0.00123424	-0.0302468	-0.0151126	0.215163	0.24047	0.000171732	0.546891	0.547075	0.828801	0.984281	0.565787	0.814078	0.821888	0.419788	0.00467541	0.763816	0.786441	0.982553	0.999959	0.96453	0.976731
10724_at	MGEA5	-0.0289895	0.160101	-0.00805204	-0.00213376	-0.000785621	0.0159872	-0.011106	0.0485742	0.0218416	0.354969	0.0305576	0.777543	0.302019	0.557936	0.716183	0.844959	0.309575	0.707756	0.883062	0.102642	0.92426	0.573357	0.793476	0.965438	0.999959	0.934447	0.955201
10725_at	NFAT5	0.00977754	-0.0931057	-0.00177819	-0.0019584	0.000267615	0.0118342	0.0123219	-0.0285798	-0.0249336	0.69	0.107008	0.936491	0.226727	0.798738	0.731101	0.781755	0.444859	0.58485	0.956301	0.24296	0.982332	0.490848	0.921248	0.969234	0.999959	0.94943	0.935998
10726_at	NUDC	-0.0256239	-0.0333796	-0.0205076	0.00599594	0.00245222	0.0276632	0.0152943	0.00339058	0.0196527	0.316139	0.577451	0.378108	0.000483083	0.0260592	0.440774	0.741233	0.930566	0.679142	0.868001	0.730443	0.690029	0.0140799	0.148862	0.914304	0.999959	0.994601	0.949324
10728_at	PTGES3	-0.0576892	0.254897	0.0844788	-0.00557689	-0.00110403	-0.0300875	0.00132134	0.0556636	0.0895614	0.0722497	0.000840738	0.00415322	0.00881932	0.419734	0.502538	0.981799	0.253802	0.13316	0.72384	0.0083921	0.0460235	0.0829902	0.697263	0.927819	0.999959	0.932756	0.789624
10730_at	YME1L1	-0.0131923	0.156429	-0.00219735	-0.00277457	-0.00151123	0.0126894	-0.0499961	0.0377311	0.0487213	0.549653	0.00288702	0.912805	0.0577343	0.110804	0.681971	0.212416	0.262521	0.236029	0.931647	0.0194837	0.974293	0.232417	0.347286	0.963166	0.999959	0.932909	0.83421
10732_at	TCFL5	0.0100792	-0.21268	0.0331078	0.00672177	0.00905871	0.111187	-0.135769	-0.0179887	-0.0919884	0.843061	0.0765881	0.475476	0.0467052	5.31897e-05	0.121521	0.143092	0.816761	0.33242	0.980439	0.193473	0.765587	0.208527	0.00247922	0.746531	0.999959	0.989347	0.870071
10733_at	PLK4	0.00400552	-0.0309197	-0.000379662	0.000689244	0.000218192	0.0058761	-0.000380221	-0.00669484	0.00954514	0.389805	0.00519073	0.928584	0.0258793	0.274339	0.369222	0.964074	0.346	0.271287	0.890791	0.0297084	0.9792	0.150563	0.565438	0.88497	0.999959	0.941484	0.849627
10734_at	STAG3	0.0469886	-0.0434971	-0.00947697	0.000300059	-0.000253428	-0.0411912	0.0706739	-0.0114631	-0.0396997	0.0412174	0.417908	0.648975	0.842206	0.795708	0.20079	0.0899463	0.742276	0.351446	0.652223	0.598961	0.868024	0.934541	0.919978	0.800599	0.999959	0.984149	0.870306
10735_at	STAG2	-0.052022	-0.113136	0.0477474	-0.00481977	0.00398346	0.0171681	0.0427379	0.0526008	0.0304827	0.0766741	0.100624	0.0743834	0.0133356	0.00174869	0.675969	0.420902	0.239046	0.575495	0.724924	0.232964	0.298506	0.10441	0.0270291	0.961194	0.999959	0.932756	0.931854
10736_at	SIX2	0.00334179	-0.0177785	-0.000442436	0.000524566	9.77199e-05	0.0144733	0.00510934	-0.000277382	-0.0225618	0.709819	0.399371	0.956845	0.376265	0.799394	0.252255	0.753876	0.983836	0.178354	0.962047	0.581861	0.986841	0.639665	0.921472	0.828789	0.999959	0.999359	0.806865
10737_at	RFPL3S	-0.00541617	0.0605055	0.0219226	-0.00108022	0.000447066	0.0200499	-0.013379	-0.00790256	-0.00172939	0.56112	0.00627076	0.0105795	0.0801722	0.263329	0.126935	0.429092	0.578123	0.920541	0.936727	0.0339591	0.0860952	0.277567	0.554088	0.750489	0.999959	0.965903	0.990219
10738_at	RFPL3	-0.0425089	-0.0956156	0.0222615	-0.00208007	-0.000220043	0.104341	0.0553956	0.0583976	-0.00284249	0.108308	0.123623	0.354321	0.232492	0.845424	0.00541474	0.247827	0.14764	0.953795	0.762681	0.268762	0.671691	0.495908	0.942815	0.413887	0.999959	0.928116	0.993955
10739_at	RFPL2	0.00225909	0.0192008	-0.00143761	-0.000996638	0.00192953	0.0377717	0.00470396	-0.0103934	-0.0371314	0.929097	0.747286	0.950416	0.551874	0.0774819	0.290495	0.918676	0.788364	0.432496	0.991187	0.852978	0.98489	0.766724	0.284536	0.847282	0.999959	0.986635	0.898351
10740_at	RFPL1S	0.0434973	0.103146	-0.0461194	0.00891756	0.000239712	0.0129721	-0.0482051	-0.0165125	-0.106378	0.365269	0.360274	0.292027	0.00540499	0.907115	0.847387	0.579986	0.821443	0.234688	0.883715	0.544983	0.614041	0.0622958	0.969862	0.983662	0.999959	0.989347	0.834063
10741_at	RBBP9	-0.0174504	0.0284386	0.00505127	-0.000442203	-0.00112469	0.0106775	0.0209408	0.0397993	0.0493831	0.248619	0.422474	0.713251	0.656892	0.0833542	0.614668	0.44492	0.0852851	0.0803057	0.838077	0.602765	0.896704	0.83189	0.297261	0.951611	0.999959	0.916189	0.746972
10742_at	RAI2	0.0113859	-0.0442576	-0.00378321	0.00194967	0.000594862	-0.00318482	-0.00780795	0.0297881	-0.0210233	0.56573	0.341896	0.833917	0.137092	0.483573	0.908904	0.82809	0.324942	0.568844	0.936955	0.527644	0.947107	0.372049	0.744657	0.992215	0.999959	0.938061	0.929727
10744_at	PTTG2	0.00260306	-0.000939869	-0.00454103	0.000182061	-0.000347075	0.0102141	0.0208479	0.00820614	-0.0154261	0.720251	0.956049	0.492908	0.70407	0.265707	0.31788	0.115418	0.459387	0.255144	0.964037	0.975011	0.778759	0.86132	0.557227	0.861351	0.999959	0.94943	0.838912
10745_at	PHTF1	0.0064258	0.176958	-0.0371396	-0.000240768	0.000256962	-0.0277203	0.0238722	0.0210739	0.0530858	0.735677	0.000112181	0.0334407	0.847865	0.75256	0.300685	0.489756	0.468118	0.135448	0.965997	0.00239114	0.184943	0.936953	0.89946	0.852926	0.999959	0.94943	0.789624
10746_at	MAP3K2	-0.0252112	-0.0801142	-0.0197134	-0.000404981	-0.000297399	0.0673036	-0.0213954	-0.0090837	0.0258094	0.340872	0.197718	0.413245	0.816264	0.792743	0.0714284	0.655626	0.821687	0.600001	0.881385	0.368841	0.720793	0.923459	0.919084	0.696776	0.999959	0.989347	0.938298
10747_at	MASP2	0.00990282	0.010139	0.0053261	-0.000212275	-0.00020073	-0.000656918	-0.00752182	-0.00471244	-0.0259486	0.269982	0.629748	0.51413	0.719408	0.600969	0.958372	0.643711	0.730177	0.121193	0.849517	0.76977	0.793144	0.8711	0.819187	0.996996	0.999959	0.984149	0.783014
10748_at	KLRA1	0.00498311	1.20956e-05	-0.00913596	-0.000898844	0.000174978	-0.0035101	0.011423	0.00874137	0.00182984	0.535325	0.999488	0.212898	0.0912975	0.611147	0.755817	0.433758	0.475859	0.902605	0.928867	0.999637	0.533536	0.297214	0.825544	0.97462	0.999959	0.94943	0.987357
10749_at	KIF1C	-0.0448058	-0.114602	0.0500161	0.00469048	0.00038658	0.0247613	0.0527462	0.023265	-0.013292	0.326782	0.285305	0.229692	0.120439	0.84313	0.699281	0.524283	0.73808	0.875609	0.874045	0.469331	0.5507	0.347062	0.941967	0.963674	0.999959	0.984149	0.98653
1075_at	CTSC	-0.0128053	0.0841478	0.0852457	-0.00204517	-0.00052714	0.0426097	-0.0503638	-0.0037937	0.00498645	0.530807	0.0805993	9.27385e-06	0.130231	0.54679	0.138852	0.17537	0.903016	0.89561	0.928051	0.2003	0.00054191	0.362716	0.786441	0.762987	0.999959	0.994601	0.987357
10750_at	GRAP	0.105989	-0.0809066	-0.0177282	0.00663131	-5.44433e-05	0.00732314	-0.0584671	-0.082214	-0.0322397	0.00231469	0.314863	0.569885	0.00379086	0.970383	0.879013	0.347488	0.116905	0.613151	0.364838	0.500895	0.826271	0.0505125	0.9909	0.986481	0.999959	0.916189	0.939078
10752_at	CHL1	-0.0066449	0.22396	-0.168937	-0.000991952	-0.00245759	-0.0134805	-0.0280379	0.0452481	0.13044	0.872362	0.0221885	1.40396e-05	0.716128	0.16661	0.816541	0.708778	0.473468	0.0917444	0.984953	0.0815827	0.00073441	0.869525	0.436723	0.982402	0.999959	0.94943	0.761423
10753_at	CAPN9	0.00289587	-0.0279531	0.00844585	0.0010337	3.66244e-05	-0.00654477	0.00162845	-0.00176066	-0.0107663	0.734226	0.163859	0.27772	0.0675795	0.920113	0.585049	0.916194	0.892303	0.497939	0.965997	0.324979	0.601192	0.252035	0.97344	0.94639	0.999959	0.993918	0.921172
10755_at	GIPC1	0.00341431	-0.100502	0.017349	0.00513063	0.00176998	-0.0225688	0.0384474	-0.0323717	-0.0415133	0.909818	0.156782	0.527617	0.0106863	0.171643	0.594231	0.482485	0.48162	0.459772	0.989891	0.315328	0.80078	0.092494	0.443797	0.948418	0.999959	0.94943	0.912343
10758_at	TRAF3IP2	-0.0170979	-0.102632	0.116991	0.000294842	0.00106527	0.0382406	-0.0425719	-0.0417277	0.000223989	0.503246	0.0881757	1.32627e-06	0.860942	0.330486	0.287112	0.358689	0.28458	0.996238	0.920844	0.212826	0.000147106	0.942403	0.618481	0.845193	0.999959	0.934447	0.998979
10761_at	PLAC1	0.0107017	0.0260991	0.00533132	0.00166694	-0.000280338	-0.00269024	0.0163356	-0.02027	-0.029509	0.422574	0.404642	0.660602	0.0594281	0.623474	0.885771	0.499794	0.319462	0.235426	0.899273	0.586544	0.872476	0.236065	0.833363	0.989005	0.999959	0.936802	0.834063
10762_at	NUP50	-0.00101752	0.0754961	-0.00942177	-6.86474e-05	-8.33692e-05	0.0247372	-0.00976571	0.0081378	0.0377318	0.926318	0.00394064	0.347734	0.924621	0.859556	0.111042	0.624898	0.627785	0.0669621	0.99062	0.0244332	0.667427	0.968837	0.948647	0.741158	0.999959	0.970707	0.739497
10763_at	NES	-0.0145007	-0.252351	0.0795247	0.000784839	0.00144846	0.0184508	0.0107709	-0.00476641	-0.0535716	0.664887	0.00158203	0.00987034	0.722153	0.312949	0.694786	0.859228	0.925582	0.390356	0.951624	0.0129601	0.082166	0.872923	0.60164	0.963174	0.999959	0.994601	0.884339
10765_at	KDM5B	0.0156321	-0.0717664	-0.0193114	-0.00392602	-0.0017672	-0.00648155	0.035971	-0.0220635	0.000794305	0.428797	0.122744	0.283491	0.0029606	0.037903	0.815169	0.315998	0.463865	0.982749	0.90052	0.267531	0.607068	0.0436516	0.184567	0.982402	0.999959	0.94943	0.99811
10766_at	TOB2	-0.0175375	-0.145556	0.0944134	0.00560319	0.00451385	-0.00624592	0.00899764	-0.00149597	0.0324105	0.66418	0.126044	0.0110989	0.0367382	0.00985261	0.912332	0.902279	0.980618	0.666428	0.951624	0.272434	0.0891707	0.183446	0.0806527	0.992808	0.999959	0.998678	0.949261
10767_at	HBS1L	0.0802882	0.112028	-0.0196838	-0.0031524	-0.000994201	0.0678864	-0.107405	-0.122265	-0.128362	0.0439434	0.228896	0.585144	0.228246	0.557692	0.223268	0.136273	0.044223	0.0830004	0.662564	0.405913	0.835271	0.492829	0.793476	0.812156	0.999959	0.916189	0.752658
10768_at	AHCYL1	-0.0506176	-0.671741	0.106886	-0.00432956	0.0088121	0.0531719	-0.0135844	-0.168865	0.0355727	0.406335	5.67205e-06	0.0553823	0.281826	0.000909791	0.534451	0.902151	0.0704956	0.753652	0.892895	0.000393064	0.249953	0.551257	0.017837	0.93538	0.999959	0.916189	0.962501
10769_at	PLK2	0.0394216	-0.0447972	-0.177189	-0.000685881	-0.00422843	0.158148	-0.0573116	-0.0217311	-0.0676849	0.445677	0.711696	0.000231445	0.840381	0.0573646	0.0305609	0.541061	0.782597	0.481692	0.905336	0.828514	0.00581647	0.933766	0.239366	0.60461	0.999959	0.986635	0.916327
10771_at	ZMYND11	0.00619797	-0.0309786	-0.0167373	-0.00123459	-0.00105703	-0.0216606	-0.012494	-0.0643349	0.0179333	0.765923	0.526242	0.377851	0.369073	0.236783	0.459274	0.740868	0.044117	0.643589	0.968639	0.691685	0.690007	0.634125	0.522458	0.918193	0.999959	0.916189	0.945195
10772_at	SFRS13A	-0.00610796	0.271018	0.0228488	-0.00362854	7.72572e-05	-0.022996	-0.02231	0.0467863	0.0559754	0.818151	2.47066e-05	0.345568	0.039711	0.945848	0.537989	0.643596	0.249119	0.258607	0.975672	0.000927776	0.66509	0.191891	0.982524	0.93538	0.999959	0.932756	0.84077
10773_at	ZBTB6	0.0410375	0.0378935	-0.0283924	-0.00500554	0.00056937	0.00266337	-0.010029	-0.0298036	0.0727786	0.0604695	0.457818	0.152717	0.000616422	0.540842	0.930472	0.799247	0.369041	0.0735024	0.699869	0.633865	0.447286	0.0165935	0.78219	0.99583	0.999959	0.943198	0.739497
10775_at	POP4	0.0313821	0.314849	-0.0728876	0.000626276	9.6746e-05	-0.083214	0.0218473	0.0412341	0.0368971	0.287189	1.03547e-05	0.00721628	0.746951	0.938807	0.045591	0.682554	0.358859	0.500912	0.859533	0.000534649	0.0661391	0.886265	0.980211	0.638331	0.999959	0.943198	0.921299
10776_at	ARPP19	0.0787627	0.151601	-0.0671499	0.000334074	-0.0101087	0.0688032	-0.0969312	-0.0194862	-0.120773	0.00820984	0.0295254	0.0131962	0.8634	2.78167e-13	0.0978023	0.0712146	0.664392	0.0288316	0.493664	0.100109	0.100303	0.942825	8.33041e-10	0.739539	0.999959	0.975275	0.668321
10777_at	0	0.0312057	-0.00362353	-0.108985	0.00293808	-0.0130523	0.176284	-0.0671986	0.0190433	-0.119984	0.531075	0.975258	0.0172698	0.371476	7.49858e-09	0.0126341	0.457423	0.80196	0.196678	0.928051	0.985426	0.121409	0.635883	4.62452e-06	0.511297	0.999959	0.986752	0.813463
10778_at	ZNF271	0.0062366	0.109364	-0.0213156	0.000574154	0.0013995	-0.054709	0.0450396	0.0532709	0.0467207	0.8427	0.139545	0.456764	0.781758	0.299226	0.21645	0.430131	0.267281	0.42495	0.980353	0.291932	0.754323	0.904625	0.588271	0.809727	0.999959	0.932909	0.898351
10781_at	ZNF266	-0.00500746	-0.186449	0.00253858	0.0036019	-0.000543905	-0.0393101	0.0779894	0.0633974	-0.00859647	0.883322	0.0210172	0.934879	0.110925	0.70975	0.412671	0.209017	0.224175	0.892329	0.985782	0.0786518	0.982087	0.332058	0.878083	0.908377	0.999959	0.932756	0.987357
10782_at	ZNF274	-0.0236193	-0.0618215	0.0948996	-0.00186897	0.000931257	0.0206911	-0.00961522	-0.0176947	0.00544626	0.37656	0.324162	0.000138334	0.28893	0.415448	0.58105	0.84256	0.663659	0.912659	0.888851	0.509872	0.00399302	0.559867	0.694001	0.945656	0.999959	0.975254	0.989395
10785_at	WDR4	0.0200356	0.15367	-0.00092849	-0.00220091	0.000705815	0.000732639	-0.00475254	0.0155327	-0.0644724	0.302472	0.000920914	0.958073	0.0868394	0.395995	0.978549	0.89259	0.599622	0.0756792	0.864135	0.00891805	0.986902	0.28928	0.678736	0.997885	0.999959	0.96863	0.740732
10786_at	SLC17A3	0.0287422	-0.0598762	-0.00196198	0.00134192	-0.000762411	-0.0221653	-0.025066	0.0199573	0.0129187	0.20833	0.263765	0.924657	0.372395	0.434997	0.488959	0.544574	0.565878	0.760682	0.820109	0.445861	0.978313	0.636616	0.70985	0.924891	0.999959	0.96453	0.964695
10787_at	NCKAP1	0.00460032	0.139677	0.0121821	0.00174988	-0.00254731	-0.00224642	-0.0742847	0.0294249	-0.0553263	0.879842	0.0519611	0.660306	0.383792	0.0520904	0.958092	0.179872	0.526278	0.329456	0.985782	0.148732	0.872428	0.645074	0.224802	0.996996	0.999959	0.957851	0.870071
10788_at	IQGAP2	0.0150159	0.0112764	0.0100936	0.000348196	-0.000842922	0.0217736	-0.0293418	-0.0472323	-0.0535639	0.279035	0.728573	0.423819	0.702964	0.156467	0.263915	0.243904	0.0265022	0.0390486	0.854657	0.840241	0.72953	0.860697	0.421227	0.836216	0.999959	0.916189	0.679241
10791_at	VAMP5	-0.0274787	-0.0664343	0.0610562	0.00224487	0.00128167	0.0141355	-0.0123829	0.00660387	-0.0249978	0.244901	0.230988	0.00501469	0.150191	0.205495	0.669636	0.772283	0.854267	0.569145	0.834426	0.408353	0.0520997	0.392054	0.485527	0.960407	0.999959	0.993567	0.929768
10793_at	ZNF273	0.0003064	-0.0049174	0.00621507	0.00123348	0.00127383	-0.0276833	-0.00657885	-0.0167141	0.0361243	0.989459	0.928005	0.768555	0.420414	0.200836	0.396056	0.875779	0.636596	0.403227	0.997772	0.96081	0.920111	0.674945	0.478733	0.900343	0.999959	0.972919	0.888576
10794_at	ZNF460	0.00566818	0.0311461	0.00412969	-0.000680155	-6.22341e-05	-0.0048636	-0.00833562	-0.0145146	-0.00320466	0.514741	0.128366	0.602097	0.236596	0.867249	0.690561	0.597438	0.274571	0.843035	0.924132	0.2759	0.844162	0.500829	0.952368	0.963166	0.999959	0.933381	0.979136
10797_at	MTHFD2	-0.00117907	0.106341	0.149055	-0.00185592	0.0010705	0.0534365	-0.00286741	-0.0176244	0.0720407	0.97077	0.160433	1.04407e-06	0.382361	0.437667	0.238254	0.960833	0.719504	0.230177	0.996456	0.320572	0.000122616	0.644086	0.71206	0.818799	0.999959	0.982777	0.832762
10798_at	OR5I1	0.0183531	-0.0445298	-0.0059372	0.000204069	-0.000258809	0.00330426	-0.0121079	-0.000187533	-0.0613891	0.339127	0.323053	0.733817	0.871759	0.752591	0.902352	0.727851	0.994881	0.0869158	0.880879	0.508856	0.905931	0.945992	0.89946	0.991632	0.999959	0.99938	0.756111
10799_at	RPP40	-0.00738951	0.232711	0.00698906	0.00114033	-0.000826549	-0.0427247	0.0473045	0.0696438	0.0027848	0.760244	6.71743e-05	0.751275	0.475454	0.425806	0.210278	0.282559	0.0607694	0.950727	0.968639	0.00176079	0.914028	0.71614	0.702015	0.807668	0.999959	0.916189	0.993278
108_at	ADCY2	0.00337516	-0.0247089	-0.0302032	-0.000999094	-0.00283016	0.00127448	-0.0285183	0.0147176	0.0569862	0.820783	0.480079	0.0272377	0.30999	1.72068e-05	0.951442	0.292373	0.517365	0.0412915	0.976148	0.653166	0.16244	0.581667	0.00108485	0.99649	0.999959	0.956959	0.691436
1080_at	CFTR	0.00090103	-0.0301474	0.000439962	0.000166476	0.000109242	0.00837322	0.0234136	0.00342178	-0.0062034	0.916211	0.135075	0.95501	0.768191	0.765827	0.486809	0.133398	0.793329	0.697238	0.99019	0.285877	0.986841	0.896635	0.906864	0.92475	0.999959	0.986635	0.954097
10801_at	SEPT9	0.00193918	-0.108233	0.034921	0.000569529	0.00130298	0.0319354	-0.00711374	-0.0343385	-0.00953408	0.897332	0.00251409	0.0115906	0.565705	0.0443354	0.131847	0.794227	0.135488	0.733277	0.987609	0.0176428	0.0917231	0.777557	0.202707	0.75637	0.999959	0.916189	0.959677
10802_at	SEC24A	-0.0324873	0.027725	0.028246	-0.000756997	-0.000255654	0.0503433	0.035203	0.0304539	0.030934	0.0212253	0.398426	0.0276944	0.411892	0.669301	0.0111945	0.166438	0.154365	0.235444	0.586808	0.581002	0.163666	0.667847	0.858524	0.489412	0.999959	0.930964	0.834063
10803_at	CCR9	-0.00413351	0.0542002	-0.00199884	-0.000213804	0.000146482	0.0057058	0.0268928	-0.000372331	0.0145676	0.659465	0.0147593	0.814935	0.729575	0.715328	0.665023	0.115541	0.979227	0.404493	0.951583	0.0617061	0.939707	0.877468	0.880632	0.960407	0.999959	0.998678	0.88979
10807_at	SDCCAG3	0.00758186	-0.0512275	0.0453818	0.00208669	0.00200176	-0.0403551	0.0251242	-0.0537004	-0.105694	0.791246	0.446394	0.0834015	0.270199	0.104184	0.316691	0.628939	0.220023	0.048883	0.971745	0.624764	0.316991	0.538223	0.33483	0.860668	0.999959	0.932756	0.707584
10808_at	HSPH1	-0.0579637	0.228656	0.0152303	-0.000634092	-0.00237821	0.072874	0.00920623	0.066382	0.153226	0.140661	0.0138793	0.669688	0.806227	0.157918	0.186999	0.897021	0.26773	0.0370962	0.79516	0.0591043	0.876521	0.916908	0.423863	0.797621	0.999959	0.932909	0.672691
1081_at	CGA	0.0119054	-0.293755	-0.00933742	0.00391686	0.000231109	0.0229263	-0.0773778	0.00173139	-0.0210423	0.695536	6.21174e-05	0.736042	0.0523054	0.859156	0.591725	0.16229	0.970219	0.710173	0.958232	0.00166066	0.90729	0.220622	0.948647	0.94763	0.999959	0.998678	0.955201
10810_at	WASF3	0.00994546	-0.259992	0.0334127	-0.00196199	0.000736796	0.0602163	-0.0496805	-0.0815632	-0.0275806	0.732906	0.00020412	0.209129	0.30804	0.555072	0.142717	0.34814	0.0679414	0.611229	0.965997	0.00340078	0.52953	0.579471	0.792133	0.767589	0.999959	0.916189	0.938331
10813_at	UTP14A	0.00531345	0.0263777	-0.0118033	-0.000905336	0.000562201	-0.0210146	-0.00482056	0.0125498	0.029333	0.626112	0.303372	0.235544	0.209106	0.229601	0.171364	0.807499	0.450716	0.149726	0.946138	0.489573	0.556855	0.468991	0.51467	0.791984	0.999959	0.94943	0.798676
10814_at	CPLX2	0.0181864	0.162299	0.00633547	0.00183885	-0.000915585	-0.0575575	0.0480969	0.0088903	0.0656749	0.507232	0.0125194	0.799601	0.309714	0.435717	0.136357	0.334206	0.831532	0.199156	0.921057	0.0549502	0.933789	0.581424	0.710227	0.759122	0.999959	0.990261	0.813952
10817_at	FRS3	-0.00403852	-0.0521578	-0.0350481	0.00359939	0.00165378	0.00285655	-0.0295876	0.0491347	0.00725112	0.854146	0.312484	0.0813147	0.013918	0.080293	0.926251	0.458365	0.143872	0.859251	0.982444	0.498642	0.313205	0.107106	0.291199	0.995762	0.999959	0.927112	0.984083
10818_at	FRS2	0.0120904	-0.0890582	0.010963	-0.00112436	-0.000962206	-0.0189758	-0.0124218	-0.0290359	-0.0231353	0.457536	0.0207238	0.459429	0.295217	0.168334	0.406651	0.673837	0.242634	0.445046	0.909444	0.0779927	0.755145	0.565479	0.438865	0.906322	0.999959	0.932756	0.905211
10825_at	NEU3	-0.0142411	-0.0128625	0.00830304	0.000935499	-0.00061427	0.00742853	-0.0022477	0.0361409	0.0138505	0.219977	0.636131	0.43155	0.221734	0.216647	0.648068	0.914825	0.0421243	0.520813	0.824272	0.775168	0.734413	0.484523	0.498791	0.958914	0.999959	0.916189	0.924035
10826_at	C5orf4	-0.00332968	-0.0695439	0.0323136	-0.00434376	0.000394265	-0.0470653	0.000577022	-0.0231998	-0.0155838	0.832703	0.0616146	0.0255849	4.84507e-05	0.559343	0.0348954	0.983904	0.335169	0.595468	0.978486	0.167403	0.155974	0.003913	0.794197	0.616329	0.999959	0.938249	0.938298
10827_at	FAM114A2	0.0104952	-0.0909787	0.0237677	-0.000254092	0.00181639	-0.00476874	0.0157835	-0.0255288	-0.0322778	0.58237	0.0435454	0.17255	0.839921	0.0274212	0.858763	0.648517	0.380737	0.363963	0.936955	0.131559	0.480245	0.93368	0.153589	0.983662	0.999959	0.943981	0.875176
1084_at	CEACAM3	-0.0093411	-0.0505504	-0.00715303	0.00135757	-4.15146e-05	0.0167776	0.0119584	-0.00427969	0.0134428	0.651661	0.298557	0.704176	0.320384	0.962616	0.563891	0.750071	0.89207	0.72702	0.950604	0.483692	0.891674	0.591262	0.988619	0.940375	0.999959	0.993918	0.958188
10840_at	ALDH1L1	-0.106323	-0.572032	0.201672	-0.00174677	0.00436733	0.0728872	0.0245875	-0.0700513	-0.0219056	0.130407	0.00064332	0.00186369	0.70528	0.146693	0.459145	0.846578	0.512097	0.866537	0.789105	0.00702491	0.0263891	0.862361	0.406109	0.918193	0.999959	0.955461	0.984969
10841_at	FTCD	-0.0617088	0.03399	0.0366715	-0.000841739	0.000625203	-0.0151651	0.0467463	0.0650928	0.133169	0.0207322	0.584007	0.129207	0.629379	0.580998	0.683147	0.330676	0.107952	0.00751159	0.586528	0.735319	0.407729	0.816475	0.807585	0.963166	0.999959	0.916189	0.633134
10842_at	C7orf16	0.0142929	0.140044	-0.0216758	-0.00155534	-0.000348647	-0.0412368	0.0501337	0.0409606	0.0588621	0.368	0.000235125	0.134744	0.138318	0.60775	0.0656596	0.0829886	0.0917887	0.047562	0.883764	0.00368553	0.417002	0.37377	0.823556	0.68141	0.999959	0.916189	0.707584
10844_at	TUBGCP2	0.00116867	0.0722703	-0.00138418	0.000675055	-0.000810367	-0.0203042	0.0201829	0.0273462	0.0325814	0.944689	0.0690644	0.928098	0.543623	0.262265	0.391477	0.509394	0.287972	0.299624	0.992172	0.180967	0.979139	0.761297	0.553344	0.898052	0.999959	0.934447	0.862637
10845_at	CLPX	0.0120134	0.117322	-0.0203459	-0.00446515	0.00220697	-0.0316384	0.0398291	0.0283936	0.114061	0.645655	0.057108	0.392859	0.0103526	0.0499355	0.389118	0.401258	0.476259	0.0200814	0.950511	0.159129	0.702961	0.0911194	0.218864	0.896363	0.999959	0.94943	0.653079
10846_at	PDE10A	-0.00802918	-0.0144791	0.00567891	-0.000492818	-0.000625524	0.00750865	-0.0111197	0.00674425	-0.0214341	0.346247	0.46892	0.464147	0.380547	0.087685	0.530312	0.47196	0.603493	0.177425	0.883062	0.64372	0.757999	0.642868	0.305787	0.934835	0.999959	0.969588	0.806865
10847_at	SRCAP	-0.0291828	-0.199451	0.0380106	0.00490472	-0.00140267	0.0157016	0.0179453	-0.0190438	-0.0552422	0.35297	0.00744334	0.184643	0.0188373	0.297322	0.721699	0.752637	0.690647	0.344873	0.883062	0.0385164	0.497341	0.125084	0.586862	0.967786	0.999959	0.97996	0.870071
10848_at	PPP1R13L	-0.00425201	-0.1288	0.0321562	-0.000309869	-3.0786e-05	0.0639901	0.0151442	0.00714469	-0.0306691	0.867598	0.0327269	0.167539	0.853826	0.977511	0.0756584	0.743544	0.854247	0.518546	0.984258	0.10768	0.472786	0.939408	0.993458	0.708237	0.999959	0.993567	0.923941
10849_at	CD3EAP	0.0238338	-0.209442	0.00180179	0.00233563	-0.000645651	-0.0182339	-0.0279958	-0.0311875	-0.0677077	0.370228	0.000972888	0.940619	0.1837	0.570493	0.625238	0.561596	0.44177	0.172218	0.884244	0.00924816	0.983304	0.437571	0.800538	0.953572	0.999959	0.94943	0.805194
10850_at	CCL27	0.0227316	-0.0521452	-0.0137109	0.00220379	-0.00118733	0.0415616	-0.0131592	-0.0213208	-0.0961923	0.228364	0.238942	0.424288	0.0773991	0.142218	0.117559	0.700143	0.458047	0.00670427	0.826955	0.418095	0.729831	0.271736	0.398882	0.74392	0.999959	0.94943	0.633134
10855_at	HPSE	0.0721295	-0.0778352	-0.0292639	-0.000248073	0.00074438	-0.00737796	-0.0783401	-0.0546143	-0.0618548	0.00265361	0.161904	0.175256	0.873539	0.462444	0.824166	0.069312	0.131162	0.161109	0.382983	0.322277	0.483871	0.946242	0.730661	0.982553	0.999959	0.916189	0.801589
10856_at	RUVBL2	0.0149875	0.0958622	-0.0015664	0.00360895	-0.00149469	-0.00725268	-0.0391224	0.0023745	-0.0149695	0.549145	0.103859	0.945151	0.0299028	0.164096	0.836431	0.389152	0.950342	0.747767	0.931098	0.238248	0.984538	0.163939	0.433451	0.983214	0.999959	0.995524	0.962221
10857_at	PGRMC1	-0.0217526	0.369049	-0.0816617	-0.00272633	-0.00181757	-0.0534839	0.0407263	0.0403747	0.086559	0.506813	3.66719e-06	0.00683305	0.207946	0.196155	0.24604	0.49344	0.419259	0.156964	0.921057	0.00032783	0.0642489	0.468055	0.472916	0.82298	0.999959	0.94943	0.801488
10858_at	CYP46A1	-0.0274906	-0.0271394	-0.0169412	0.00259478	-0.0118563	0.0202832	0.0524009	0.0463409	0.039696	0.378504	0.710727	0.550895	0.208094	1.87217e-15	0.643389	0.355001	0.330424	0.494261	0.888851	0.827841	0.814309	0.468123	1.12133e-11	0.957659	0.999959	0.938061	0.920063
10859_at	LILRB1	-0.0185735	0.0415799	-0.019661	-0.00086425	0.000997338	0.0556134	0.115355	0.0890416	0.0809794	0.731693	0.743596	0.690218	0.808803	0.667262	0.465215	0.241592	0.281899	0.42231	0.965997	0.850767	0.885522	0.91856	0.857639	0.918331	0.999959	0.934447	0.897827
10861_at	SLC26A1	0.0265909	-0.0392831	-0.0138643	0.00318327	0.000811872	0.0337641	-0.0174601	-0.00880749	-0.00408792	0.167461	0.383917	0.42829	0.0128521	0.324226	0.211873	0.616443	0.76359	0.908938	0.809528	0.568036	0.732442	0.102284	0.613193	0.808925	0.999959	0.98575	0.988097
10863_at	ADAM28	0.00126956	0.0163041	0.0163365	-0.00153587	-0.000803631	-0.0185431	0.00299125	0.00973269	0.00859788	0.909025	0.532014	0.107893	0.0374295	0.0927387	0.235918	0.882056	0.565851	0.677671	0.989709	0.695799	0.366444	0.185057	0.315926	0.816951	0.999959	0.96453	0.949324
10864_at	SLC22A7	0.0516399	-0.102051	-0.0233345	0.00184464	-0.00141068	-0.00513364	-0.017674	-0.0165401	-0.0614137	0.0371325	0.0785817	0.29831	0.256391	0.181719	0.881883	0.692164	0.659284	0.181052	0.642029	0.196865	0.620503	0.524025	0.454543	0.987633	0.999959	0.97477	0.806975
10865_at	ARID5A	-0.00910282	-0.107729	0.0964365	0.00725482	-0.00128694	0.0346974	-0.0265591	-0.053275	-0.069508	0.771683	0.144752	0.000920166	0.000586825	0.338722	0.431504	0.640892	0.266333	0.234943	0.968639	0.299841	0.0157918	0.0161972	0.626842	0.912817	0.999959	0.932909	0.834063
10866_at	HCP5	0.00249787	-0.0253804	0.0184124	-0.000319522	4.43548e-06	0.0186088	0.0056027	0.000517964	-0.0536974	0.905637	0.607911	0.337991	0.818137	0.996078	0.529848	0.883508	0.987138	0.172311	0.988627	0.752756	0.656846	0.923961	0.998517	0.934835	0.999959	0.999359	0.805194
10867_at	TSPAN9	0.000348191	-0.0285559	-0.00302207	0.00105291	-9.75343e-05	-0.00414802	0.00867219	0.00447744	-0.0222271	0.980617	0.396415	0.816885	0.26622	0.873729	0.83678	0.738833	0.837674	0.405266	0.997254	0.579432	0.940506	0.534536	0.956629	0.983214	0.999959	0.992336	0.88979
10868_at	USP20	-0.0233442	0.0517086	-0.0134937	0.00446697	0.00256779	0.0141274	0.0294216	0.036979	0.137451	0.288963	0.316768	0.500379	0.00240534	0.00702663	0.647301	0.460992	0.270717	0.000970208	0.859533	0.502459	0.783518	0.0388506	0.0648475	0.958779	0.999959	0.933061	0.558698
10869_at	USP19	0.0186782	-0.0135696	-0.0343015	0.000451054	9.46337e-06	0.0273327	0.0124372	0.0123642	-0.0126432	0.305913	0.750888	0.0400004	0.707276	0.990318	0.286276	0.706721	0.656249	0.709221	0.865236	0.855108	0.20565	0.863831	0.997033	0.845193	0.999959	0.97477	0.955201
1087_at	CEACAM7	-0.00422319	-0.0236461	-0.00145174	-9.16473e-05	-0.000250903	0.00672918	0.0161403	0.00285423	0.0187942	0.536907	0.141864	0.815576	0.838877	0.391879	0.48377	0.194412	0.784217	0.141049	0.93005	0.29534	0.939763	0.933284	0.67549	0.922657	0.999959	0.986635	0.796259
10871_at	CD300C	0.0113189	0.000766269	-0.00953775	0.000765675	-4.86731e-05	0.00395696	0.000385979	-0.00329691	-0.00417971	0.480238	0.983739	0.513547	0.468985	0.943438	0.860445	0.989407	0.892649	0.888533	0.913384	0.990436	0.793042	0.710225	0.9817	0.984008	0.999959	0.993918	0.98729
10873_at	ME3	0.066298	0.143688	-0.0883538	0.00501257	-0.000164198	-0.0563325	-0.016825	0.0507863	-0.0166352	0.0143214	0.0234988	0.000393674	0.005122	0.886214	0.136001	0.729383	0.215085	0.738781	0.547655	0.0849915	0.00852323	0.0604963	0.962026	0.759122	0.999959	0.932756	0.960872
10874_at	NMU	0.124856	0.210496	-0.0493676	-0.00443652	-0.0108387	-0.0788844	-0.0620416	0.0139872	-0.102091	0.0012341	0.0192387	0.15468	0.0779173	4.55587e-10	0.140565	0.368462	0.809092	0.149955	0.295665	0.0746068	0.450063	0.272989	5.45748e-07	0.764681	0.999959	0.988398	0.798676
10875_at	FGL2	0.0184489	0.0195668	0.003692	-0.00184522	-0.000727007	-0.000262237	-0.0222207	-0.0151843	-0.0258487	0.140478	0.504046	0.745119	0.0260684	0.174706	0.988057	0.326902	0.425059	0.266436	0.79516	0.673505	0.911073	0.151334	0.446564	0.997902	0.999959	0.94943	0.847038
10876_at	EDDM3A	-0.00266958	-0.000955737	-0.00213809	-0.000519597	8.82597e-05	-0.00137132	0.0132746	0.000896292	0.00314795	0.542621	0.925949	0.592238	0.0736928	0.63821	0.823728	0.0965817	0.893294	0.699596	0.93005	0.960092	0.83898	0.265254	0.842147	0.982553	0.999959	0.994043	0.954097
10879_at	SMR3B	0.00547501	-0.0447656	0.00135845	0.00222676	-0.000183119	0.0195155	-0.0253093	-0.0167396	-0.00758728	0.702763	0.184868	0.917169	0.0196747	0.765642	0.333581	0.331661	0.444539	0.776308	0.960228	0.352184	0.975826	0.128368	0.906835	0.866565	0.999959	0.94943	0.967366
1088_at	CEACAM8	0.00531135	-0.0339159	0.0106949	0.000819231	0.00023518	0.00221564	0.00173193	-0.0035103	-0.0153908	0.475684	0.053574	0.115951	0.0965148	0.460819	0.832135	0.897931	0.757049	0.267411	0.913322	0.151921	0.383058	0.305941	0.729215	0.983214	0.999959	0.985389	0.847155
10880_at	ACTL7B	0.028362	-0.00723932	-0.00957013	7.26427e-06	-0.000276313	-0.000902338	-0.0184851	-0.0167924	-0.0465132	0.037226	0.819451	0.437222	0.993496	0.633152	0.962092	0.45142	0.415665	0.0659855	0.642029	0.897687	0.738513	0.997577	0.838547	0.996996	0.999959	0.94943	0.737725
10881_at	ACTL7A	0.0153513	0.0085456	-0.00481978	-0.000329314	-0.00106888	-0.00880264	-0.024848	0.0186178	-0.00486812	0.325289	0.815221	0.734123	0.748616	0.110678	0.687647	0.380113	0.433741	0.866701	0.873735	0.895425	0.906137	0.886922	0.34707	0.963166	0.999959	0.94943	0.984969
10882_at	C1QL1	-0.00164464	-0.198709	0.0257217	0.00460791	-0.00130401	0.0797596	0.0582469	-0.0186467	0.0170366	0.961482	0.0138551	0.407386	0.041597	0.37185	0.0970325	0.346636	0.719592	0.788134	0.995232	0.0590627	0.716286	0.195889	0.656893	0.739539	0.999959	0.982777	0.970517
10884_at	MRPS30	0.0401917	0.206408	-0.037437	0.00329822	-0.00196509	-0.0120289	-0.0360502	-0.0101696	-0.0157156	0.234758	0.00995932	0.224254	0.139747	0.175198	0.799716	0.556284	0.843341	0.80245	0.830317	0.0468481	0.545299	0.375989	0.447006	0.981246	0.999959	0.993443	0.975351
10885_at	WDR3	-0.00891084	0.033061	0.0300614	0.000144784	-0.00122948	0.0103018	0.0511798	-0.0344397	0.0177342	0.628084	0.444013	0.074142	0.904953	0.119918	0.690108	0.12656	0.220502	0.604509	0.946717	0.622522	0.298147	0.959956	0.362462	0.963166	0.999959	0.932756	0.938331
1089_at	CEACAM4	0.014067	0.00185823	-0.0119053	-0.000872686	-0.000864968	-0.00101274	0.0128442	-0.0203086	0.0280752	0.382728	0.960761	0.417122	0.411462	0.210677	0.964274	0.660206	0.408503	0.349396	0.888851	0.976908	0.723661	0.667847	0.491619	0.997059	0.999959	0.94943	0.870071
10891_at	PPARGC1A	0.0630528	0.116618	-0.0774467	-0.000826986	0.00702353	-0.0546712	0.0405291	-0.0558193	0.032612	0.0463929	0.115534	0.00753501	0.690086	5.81418e-07	0.217026	0.477893	0.24543	0.577585	0.665558	0.255961	0.068536	0.8531	0.000108825	0.809727	0.999959	0.932756	0.932462
10892_at	MALT1	0.0141565	-0.0424845	0.0113204	0.000231995	0.000164603	-0.00134073	-0.00736343	-0.0257155	-0.0296591	0.231711	0.126735	0.293329	0.765781	0.744823	0.935584	0.731169	0.15466	0.178535	0.828058	0.273492	0.614945	0.895829	0.894908	0.996032	0.999959	0.930964	0.806865
10893_at	MMP24	0.00119052	-0.00843221	-0.00207875	0.00155696	-0.000411756	0.014601	-0.0147128	-0.0157715	0.00953637	0.910913	0.735636	0.83013	0.027745	0.366805	0.329438	0.446506	0.331792	0.630286	0.989984	0.844321	0.945529	0.157621	0.652276	0.866073	0.999959	0.938061	0.942695
10894_at	LYVE1	0.000432941	0.0501184	0.0328592	-0.00341169	-0.00178163	0.0401245	-0.0408102	-0.0207988	-0.0286183	0.979826	0.213447	0.0364323	0.00291418	0.0161136	0.0968238	0.190285	0.42614	0.369826	0.997214	0.386821	0.194887	0.0434192	0.110426	0.739539	0.999959	0.94943	0.877319
10896_at	OCLM	-0.000407585	0.051649	-0.0114452	0.000310495	0.00121137	0.000738363	0.0354882	0.0119033	0.0122918	0.970573	0.0478402	0.256334	0.670085	0.0113222	0.962059	0.0782869	0.480244	0.550294	0.996456	0.140532	0.579195	0.840079	0.088444	0.996996	0.999959	0.94943	0.92744
10897_at	YIF1A	0.0347663	0.0671642	-0.0107403	-0.00283693	3.11487e-05	-0.0112579	0.000717487	-0.00584376	-0.0215433	0.17128	0.259568	0.641611	0.0910023	0.977091	0.751775	0.987547	0.879754	0.647856	0.813826	0.441483	0.864809	0.296711	0.993458	0.974138	0.999959	0.993567	0.945195
10898_at	CPSF4	0.00755293	0.04431	0.0573515	0.00472822	0.000463548	-0.055246	-0.00675291	0.00832257	0.00125051	0.706776	0.347593	0.00202037	0.000468108	0.589862	0.0515809	0.852929	0.785719	0.9733	0.961419	0.53247	0.0280766	0.0139143	0.811526	0.653368	0.999959	0.986635	0.996576
10899_at	JTB	-0.00805035	0.0593489	0.0709233	-0.00218661	-0.00305873	-0.0668916	-0.0434662	0.0385869	-0.0316316	0.637117	0.139663	1.00636e-05	0.0534152	4.69519e-05	0.0058618	0.161672	0.139434	0.319971	0.948418	0.292079	0.000574199	0.222499	0.00224078	0.428162	0.999959	0.923829	0.870071
109_at	ADCY3	-0.0193783	-0.00223608	-0.0225028	0.000631856	-0.00126483	0.0514477	0.0200178	0.0229197	0.070474	0.202898	0.949939	0.105005	0.528082	0.0531238	0.0168604	0.467714	0.322793	0.0135486	0.819468	0.971346	0.360832	0.752456	0.228111	0.556393	0.999959	0.938061	0.638374
10900_at	RUNDC3A	0.0158655	-0.141035	-0.0600588	0.00845577	-0.00336464	-0.0149809	-0.0412026	0.0584507	-0.0292794	0.59837	0.0473672	0.0297566	3.526e-05	0.00986361	0.723233	0.451166	0.204167	0.601488	0.938492	0.13955	0.171623	0.00315209	0.0806527	0.968759	0.999959	0.932756	0.938298
10902_at	BRD8	-0.00286451	0.0526781	0.00387975	0.000284936	0.00126444	-0.0238911	0.0253683	0.0307295	0.046039	0.842404	0.12071	0.767458	0.764263	0.0418239	0.23892	0.332631	0.163252	0.0875644	0.980353	0.2643	0.920111	0.895103	0.195401	0.819596	0.999959	0.930964	0.757454
10903_at	MTMR11	0.0212427	-0.312734	0.0391832	0.00571116	0.00207898	0.0740297	-0.0388441	-0.0522279	-0.0751449	0.553401	0.000275554	0.230783	0.0166483	0.176641	0.142713	0.550362	0.339735	0.260752	0.933032	0.00403528	0.552359	0.116958	0.448016	0.767589	0.999959	0.939581	0.841229
10904_at	BLCAP	-0.0194808	0.0710534	-0.0523672	0.000123688	0.00282528	-0.00973267	0.0683361	0.0493537	0.0601499	0.334942	0.134837	0.00491136	0.925916	0.00131023	0.731315	0.0634603	0.110142	0.110695	0.879439	0.285473	0.0515872	0.96915	0.0224538	0.969234	0.999959	0.916189	0.772815
10905_at	MAN1A2	0.014948	0.0284548	0.00800229	-0.00144887	-0.00130012	-0.0183871	0.0105104	-0.00497659	-0.00421543	0.317405	0.417086	0.556234	0.142446	0.0433679	0.381149	0.698047	0.826929	0.879401	0.869101	0.59866	0.817799	0.380629	0.199237	0.893499	0.999959	0.990261	0.986721
10906_at	TRAFD1	-0.017515	-0.101626	0.0311227	-0.000722806	-0.000732057	0.0156558	0.0144175	0.000504011	-0.00914292	0.224546	0.00301999	0.0185879	0.446517	0.235783	0.438976	0.580931	0.981669	0.732806	0.824435	0.0200882	0.127237	0.694386	0.521545	0.914247	0.999959	0.999185	0.959337
10907_at	TXNL4A	0.0552413	0.126737	-0.0203303	0.0021878	-0.00240604	-0.0635911	-0.0212082	0.0429083	-0.0222399	0.0069902	0.00832888	0.270697	0.102518	0.00609936	0.0264778	0.563642	0.165579	0.554972	0.469501	0.0415196	0.594526	0.317903	0.0598887	0.600671	0.999959	0.930964	0.92744
10908_at	PNPLA6	-0.0375949	-0.081105	-0.00835439	0.00295282	0.0030987	0.00241484	0.109196	0.0967134	0.0416378	0.182123	0.219765	0.744019	0.112462	0.0108437	0.951208	0.0335293	0.025182	0.426351	0.815274	0.395161	0.910657	0.334667	0.0859674	0.99649	0.999959	0.916189	0.898351
10911_at	UTS2	-0.00110275	-0.00168663	0.0051686	0.00012053	-6.04952e-05	0.0140009	-0.000171877	-0.00771231	-0.00859681	0.85716	0.906612	0.354883	0.765468	0.817642	0.105325	0.987665	0.409592	0.451352	0.982444	0.949825	0.672331	0.895701	0.929978	0.739539	0.999959	0.94943	0.909613
10912_at	GADD45G	-0.010569	0.0519287	0.0441148	-0.000458372	0.00245809	0.0704367	0.0118595	-0.00393097	-0.00360278	0.711308	0.438771	0.0912827	0.807662	0.0458228	0.0806239	0.818957	0.928056	0.945949	0.962102	0.617485	0.33348	0.91793	0.206893	0.721567	0.999959	0.994601	0.993031
10913_at	EDAR	0.0169376	-0.0279721	-0.0116061	-0.000539162	0.000809941	-0.0111753	-0.0278649	-0.00671169	0.0111944	0.370503	0.528264	0.500125	0.665194	0.317445	0.673723	0.416743	0.815751	0.750212	0.884244	0.693166	0.783518	0.837524	0.60697	0.960966	0.999959	0.98923	0.962221
10914_at	PAPOLA	-0.0185754	0.142917	0.0441168	-0.00432922	-0.00141612	-0.0331126	0.00683875	0.0253215	0.0957939	0.470681	0.0190196	0.0612089	0.0115916	0.199896	0.36026	0.883544	0.518931	0.0469194	0.912775	0.0739247	0.265233	0.0973061	0.477584	0.879648	0.999959	0.956959	0.707584
10915_at	TCERG1	-0.00646969	0.254068	-0.0291596	0.00103848	0.00131107	-0.0272701	0.0373406	0.0660541	0.0141887	0.854267	0.00247545	0.363919	0.654891	0.385297	0.581732	0.559291	0.219916	0.828667	0.982444	0.0174729	0.679143	0.830415	0.669491	0.946093	0.999959	0.932756	0.977984
10916_at	MAGED2	0.004801	0.119146	-0.0453547	0.000219132	0.00310553	-0.00970832	0.000966266	0.0334293	0.0506079	0.802933	0.00908116	0.0104504	0.862854	0.000229789	0.719465	0.977917	0.255471	0.158935	0.971843	0.044024	0.0853921	0.942621	0.0072248	0.967088	0.999959	0.932756	0.801488
10917_at	BTNL3	-0.000251964	-0.213091	0.0192822	0.00345081	-0.00106175	0.0146659	0.0376137	-0.0109481	-0.0666349	0.993866	0.00622911	0.518522	0.111873	0.449781	0.750129	0.527391	0.826618	0.275683	0.998059	0.0338784	0.796127	0.333365	0.719253	0.973895	0.999959	0.990261	0.850917
10919_at	EHMT2	0.028666	-0.178812	-0.00339667	0.00435002	0.000583634	0.0226586	-0.004727	-0.048741	-0.0605383	0.139455	0.000120797	0.846955	0.000811545	0.481019	0.404499	0.892781	0.0996841	0.0939443	0.79516	0.00250886	0.953242	0.0198398	0.743197	0.905037	0.999959	0.916189	0.763106
10920_at	COPS8	0.0075932	0.178518	-0.0246763	-0.000707376	-0.00392001	-0.0125491	-0.0227308	0.0265473	0.0361244	0.702533	0.000186327	0.174132	0.58961	8.52027e-06	0.653259	0.528858	0.381733	0.329664	0.960228	0.00322079	0.483524	0.791454	0.000622343	0.959105	0.999959	0.944203	0.870071
10921_at	RNPS1	0.0429695	-0.277688	-0.0320738	0.00623793	0.00142216	0.0984214	-0.164684	-0.0252096	-0.12722	0.168275	0.000201102	0.258232	0.00272858	0.2863	0.0254442	0.00399717	0.59504	0.029192	0.811186	0.00338818	0.581568	0.0416909	0.577274	0.593928	0.999959	0.968454	0.668321
10922_at	FASTK	-0.00235775	-0.191456	-0.00165782	0.00255736	0.000424045	0.055714	0.000199345	-0.0391454	-0.01915	0.916721	0.000397532	0.935646	0.0869948	0.66063	0.0801571	0.996113	0.255938	0.6483	0.99019	0.00506986	0.982301	0.289483	0.854362	0.721567	0.999959	0.932756	0.945195
10923_at	SUB1	0.00548127	0.344633	-0.0536937	-0.00373522	-0.00413276	-0.106562	-0.00274012	0.00594215	0.0659217	0.857498	3.53457e-06	0.0548948	0.0650373	0.00187005	0.0139087	0.960546	0.898419	0.247019	0.982444	0.000325996	0.248614	0.247447	0.0282846	0.530843	0.999959	0.994601	0.837231
10924_at	SMPDL3A	-0.00985195	0.176847	0.0211472	-0.00123508	0.000765241	-0.0117233	0.0189371	0.0415555	0.0844457	0.642344	0.000499374	0.274414	0.377729	0.399942	0.694004	0.622775	0.199997	0.0337424	0.949427	0.0058647	0.597271	0.641363	0.681518	0.963166	0.999959	0.932756	0.670674
10926_at	DBF4	-0.000295209	-0.00292668	0.00111487	-0.000160802	-0.000153108	0.0360558	0.017118	-0.000847569	-0.0230832	0.985133	0.937252	0.938398	0.877669	0.821449	0.106747	0.551772	0.972011	0.434208	0.997275	0.965544	0.982332	0.94833	0.931566	0.739539	0.999959	0.998678	0.898351
10927_at	SPIN1	0.0319609	0.41627	-0.0355281	-0.00135487	-0.00522912	0.0189741	-0.0773454	0.0403914	0.0449882	0.56542	0.00169587	0.482984	0.711648	0.0292732	0.807989	0.44354	0.633737	0.663714	0.936955	0.0135885	0.770128	0.866939	0.16012	0.982402	0.999959	0.972743	0.948997
10928_at	RALBP1	0.0193633	-0.046831	-0.0267059	0.00156437	0.000852094	-0.0177425	-0.0295305	0.0166084	0.0184736	0.419077	0.405013	0.221667	0.322455	0.406357	0.597939	0.496945	0.649216	0.678508	0.895726	0.586869	0.542573	0.593546	0.686662	0.950235	0.999959	0.974377	0.949324
10929_at	SFRS2B	0.00574065	0.13201	-0.00374501	-0.000525933	-0.000255515	0.00149451	-0.0269969	-0.00182237	0.00768975	0.714711	0.000450955	0.793392	0.61163	0.703986	0.945981	0.344103	0.939328	0.792482	0.963076	0.00548425	0.930468	0.806285	0.875979	0.99649	0.999959	0.994601	0.971098
10930_at	APOBEC2	0.00312427	-0.0540436	0.00946272	0.000991655	-0.000155172	0.0904155	-0.0338379	-0.0515719	-0.0196951	0.897174	0.341521	0.667394	0.534168	0.880851	0.00850991	0.440964	0.163199	0.661714	0.987526	0.527337	0.875564	0.756424	0.959602	0.463293	0.999959	0.930964	0.948734
10935_at	PRDX3	-0.00928144	0.0945827	-0.00950528	-0.00487981	-0.00157287	-0.0334211	0.0391923	-0.0299649	0.00534351	0.666332	0.062599	0.627743	0.000743745	0.0893896	0.269899	0.316355	0.361809	0.893872	0.951624	0.169119	0.856028	0.0186713	0.308676	0.838612	0.999959	0.943198	0.987357
10936_at	GPR75	0.00516149	-0.135875	0.0157015	0.000965104	0.000176554	0.0186541	-0.015918	-0.0374699	-0.0684262	0.758771	0.000727365	0.305709	0.384406	0.806205	0.429918	0.601844	0.145121	0.0299958	0.968637	0.00758981	0.626903	0.645472	0.924519	0.912817	0.999959	0.927112	0.668321
10938_at	EHD1	-0.00847068	0.0208547	0.00938621	-0.00129782	0.00107607	0.00643242	0.0337566	0.00446961	0.0332018	0.430072	0.407814	0.337196	0.0680071	0.0202333	0.66949	0.084357	0.784623	0.0977914	0.901159	0.589573	0.656438	0.252764	0.128991	0.960407	0.999959	0.986635	0.765544
10939_at	AFG3L2	0.0110664	0.108775	-0.0512293	0.00208491	0.000227099	-0.0458798	0.0711747	0.0169915	-0.0131341	0.651251	0.0597504	0.0226897	0.197648	0.828454	0.183366	0.110545	0.649	0.773129	0.950604	0.164012	0.143886	0.45575	0.93503	0.795329	0.999959	0.974377	0.967366
10942_at	PRSS21	0.0283142	-0.0795204	0.00756244	0.000349076	-0.000454551	-0.0276422	0.00651318	-0.0138782	-0.0492297	0.127298	0.068481	0.653523	0.774744	0.566232	0.288313	0.846139	0.622805	0.154135	0.78485	0.179898	0.869837	0.900597	0.797144	0.84546	0.999959	0.970095	0.801034
10943_at	MSL3	0.00306379	0.0338695	0.00508814	0.000991143	-0.000574515	-0.0258763	-0.00736129	0.0210518	-0.0135611	0.766484	0.163139	0.588205	0.146515	0.194637	0.0757044	0.694196	0.182084	0.480364	0.968639	0.323979	0.83683	0.386459	0.470885	0.708237	0.999959	0.932756	0.916047
10944_at	C11orf58	-0.0297114	0.104437	-0.0122722	-0.00226302	-0.00104493	-0.00804617	-0.00822677	0.0683587	0.0699451	0.322213	0.138946	0.652981	0.253127	0.415948	0.84842	0.879744	0.136099	0.211018	0.872864	0.291289	0.869837	0.521088	0.694274	0.983662	0.999959	0.916189	0.825035
10945_at	KDELR1	0.00884517	0.0677936	-0.00729128	-0.00323265	-0.000112831	-0.00127515	0.0026485	-0.0239821	0.0349893	0.672172	0.168181	0.701645	0.0200928	0.899656	0.965352	0.944316	0.452089	0.368989	0.953183	0.330829	0.890609	0.130385	0.9675	0.997059	0.999959	0.94943	0.877319
10946_at	SF3A3	0.0291155	0.0591156	-0.0306337	0.00188463	0.00177261	-0.0476918	-0.0441379	-0.0230796	0.00343713	0.246073	0.315301	0.180494	0.254824	0.0998952	0.176573	0.332205	0.54585	0.941222	0.836231	0.501083	0.491059	0.52311	0.327174	0.793081	0.999959	0.959085	0.992881
10947_at	AP3M2	0.0299267	0.161014	-0.0817203	-0.00043785	-0.00156849	-0.0348248	0.00202637	0.0449175	0.0293451	0.269697	0.012113	0.00112449	0.806165	0.177153	0.360254	0.96708	0.27726	0.560342	0.849291	0.0537612	0.018154	0.916908	0.449221	0.879648	0.999959	0.934447	0.927763
10948_at	STARD3	-0.0260215	0.0305757	0.0129817	0.000550315	0.00125086	0.0219509	0.0748419	-0.0382953	0.0322428	0.271191	0.581091	0.546043	0.723684	0.216996	0.508234	0.0821009	0.288191	0.463366	0.85061	0.732761	0.811748	0.873658	0.499308	0.929913	0.999959	0.934447	0.912482
10949_at	HNRNPA0	0.0219065	0.171187	-0.0209991	-0.00269607	-0.00427189	-0.0623952	-0.031437	-0.000298098	-0.0265087	0.394345	0.00507634	0.369968	0.112991	0.0001509	0.0853606	0.500375	0.993928	0.579487	0.891684	0.0293765	0.684243	0.336027	0.00517945	0.727783	0.999959	0.999359	0.933727
10950_at	BTG3	-0.0483833	-0.006917	0.0925734	-0.000832193	-0.00210562	0.107723	0.0375362	0.0351495	0.0490404	0.0742202	0.912928	0.000228607	0.639777	0.0696698	0.00500279	0.443308	0.393055	0.329142	0.724924	0.952942	0.00580188	0.822575	0.267749	0.410469	0.999959	0.944824	0.870071
10952_at	SEC61B	-0.0223874	0.0658928	0.0108144	-0.00327714	-0.00111024	0.0396977	-0.016579	0.0592243	0.0276286	0.348307	0.23987	0.618438	0.0384552	0.277643	0.236896	0.701557	0.104748	0.533708	0.883062	0.419108	0.8506	0.188176	0.56907	0.818259	0.999959	0.916189	0.92486
10953_at	TOMM34	-0.0247953	0.060458	0.00779274	0.00275339	0.000910083	-0.0240436	0.00484165	0.02203	0.0618434	0.263986	0.245878	0.699312	0.0609541	0.338071	0.440185	0.904128	0.514563	0.135102	0.848407	0.42594	0.889991	0.238773	0.626121	0.914247	0.999959	0.956959	0.789624
10954_at	PDIA5	0.00202357	0.0911646	0.0119757	0.000715211	0.000415068	0.0364841	-0.0352307	-0.0187494	-0.0469949	0.919233	0.0530697	0.510188	0.586973	0.627302	0.194397	0.331391	0.53806	0.207034	0.990556	0.150824	0.790525	0.79075	0.835496	0.798923	0.999959	0.957851	0.821279
10955_at	SERINC3	-0.000983707	0.192273	-0.0783081	-0.00251482	-0.00266657	0.0406306	0.0348502	0.02713	-0.00391438	0.976932	0.0170679	0.0123799	0.26329	0.0687259	0.395812	0.572604	0.601154	0.950709	0.996904	0.0682594	0.095602	0.531236	0.265412	0.900343	0.999959	0.96863	0.993278
10956_at	OS9	-0.00412441	-0.0889516	0.0155166	0.000212282	-0.000150175	-0.0038618	-0.00122455	-0.0159996	-0.0107919	0.748324	0.00364752	0.186197	0.802239	0.784979	0.830648	0.958126	0.414805	0.652017	0.968107	0.0230817	0.499877	0.91432	0.916051	0.983106	0.999959	0.94943	0.94652
10957_at	PNRC1	-0.0335367	-0.101928	0.0628201	-0.00704026	0.00107219	0.0967481	-0.0251387	-0.0639726	-0.00971287	0.368958	0.245027	0.0657566	0.00472167	0.502106	0.0662219	0.710235	0.261425	0.888677	0.883996	0.424896	0.275708	0.0580112	0.757361	0.683856	0.999959	0.932909	0.98729
10959_at	TMED2	0.0300441	0.200918	-0.0140874	-0.00490509	-0.00441378	-0.0835954	-0.0290183	0.00867672	-0.0704013	0.306981	0.00403261	0.598386	0.0121816	0.000579916	0.0441106	0.586146	0.846325	0.19888	0.865236	0.0248491	0.841649	0.0997661	0.0135152	0.638331	0.999959	0.993567	0.813463
10960_at	LMAN2	0.00194242	0.0762486	0.0153276	0.000751101	-2.69062e-05	-0.0443531	-0.00633033	0.0264488	0.0456215	0.933545	0.164444	0.470312	0.624997	0.97848	0.176641	0.880961	0.456931	0.293614	0.991528	0.325653	0.762147	0.813704	0.993873	0.793081	0.999959	0.94943	0.861586
10961_at	ERP29	-0.013955	0.296655	-0.0400114	0.00151118	-0.00117135	-0.0947236	0.0321518	0.0563393	0.0811365	0.567451	6.7777e-07	0.0731865	0.348169	0.263097	0.00634163	0.467991	0.13132	0.0754766	0.936955	0.000173601	0.295683	0.61635	0.553988	0.441665	0.999959	0.916189	0.740732
10962_at	MLLT11	0.0651753	0.0846584	-0.129547	0.00270364	-0.00164454	0.011985	-0.119774	0.00880272	-0.0722178	0.015954	0.179249	3.73297e-07	0.127242	0.152942	0.750079	0.0146867	0.829331	0.148805	0.555256	0.345638	5.80744e-05	0.35709	0.416764	0.973895	0.999959	0.990261	0.798138
10963_at	STIP1	-0.0491272	0.160474	0.0506066	0.000993592	-0.00169757	0.0567275	0.0292193	0.0353384	0.139259	0.139051	0.0401605	0.0945657	0.648928	0.231973	0.223448	0.626631	0.484014	0.0249587	0.79516	0.124343	0.339446	0.82785	0.517124	0.812156	0.999959	0.94943	0.668321
10964_at	IFI44L	0.0795674	-0.0729749	-0.041603	-0.0022298	0.00405482	0.153333	0.0297169	-0.0720683	-0.0629918	0.208885	0.622551	0.469766	0.592499	0.135215	0.0854736	0.795405	0.454629	0.592198	0.820225	0.764641	0.762147	0.793288	0.388111	0.728227	0.999959	0.94943	0.937484
10966_at	RAB40B	0.0107104	0.0905806	-0.0264613	-0.00123972	-0.00414209	-0.0333971	-0.0622253	0.0271262	-0.0233186	0.757108	0.26594	0.401873	0.587333	0.0058194	0.492678	0.322799	0.607566	0.717545	0.968617	0.447932	0.71035	0.790799	0.0583055	0.925904	0.999959	0.970095	0.955265
10969_at	EBNA1BP2	0.0412114	0.28945	-0.055404	0.00109324	-0.00206103	-0.0576952	-0.014463	0.0685346	0.00338897	0.166625	5.37102e-05	0.041918	0.576891	0.10664	0.168081	0.788445	0.13168	0.951117	0.809407	0.00149103	0.211693	0.784348	0.339294	0.791984	0.999959	0.916189	0.993278
10970_at	CKAP4	-0.00398816	-0.0494787	-0.0105328	0.00141387	-0.000135139	0.00227195	0.0517043	0.0640087	0.0345021	0.845626	0.304152	0.572456	0.296071	0.87755	0.937065	0.165568	0.0418426	0.366131	0.981109	0.4905	0.827777	0.566555	0.958074	0.996145	0.999959	0.916189	0.876598
10972_at	TMED10	0.00122671	0.0115298	0.0924753	-0.00941046	0.001048	0.0032664	-0.0209245	-0.024263	-0.00202045	0.964532	0.858651	0.000317272	7.08013e-07	0.375626	0.932831	0.676046	0.564304	0.968613	0.995874	0.920516	0.00723924	0.000257009	0.660059	0.995894	0.999959	0.964499	0.995812
10973_at	ASCC3	0.0161226	0.0150676	0.0187687	-0.00346946	0.001665	0.0229675	0.0285779	-0.0276209	0.000597226	0.413038	0.744198	0.295692	0.00822421	0.0495928	0.406523	0.423938	0.357898	0.986988	0.89454	0.851132	0.617735	0.0796426	0.218088	0.906322	0.999959	0.943198	0.998441
10974_at	C10orf116	-0.0531774	-0.441587	0.0993028	0.00570891	0.00794143	0.0293214	0.0237786	-0.0930917	-0.025	0.339776	0.000899478	0.0514042	0.121091	0.00106045	0.707534	0.813765	0.27335	0.809201	0.881104	0.00876638	0.238486	0.348272	0.0196338	0.964812	0.999959	0.933061	0.976696
10975_at	UQCR11	0.0338375	-0.0580788	0.0336474	0.00199755	-0.00210254	-0.0402981	-0.056664	0.0583162	-0.0655899	0.241076	0.390693	0.200684	0.293729	0.089744	0.319998	0.279165	0.18547	0.222245	0.833051	0.574048	0.518325	0.563695	0.309187	0.862474	0.999959	0.932756	0.828383
10978_at	CLP1	0.000415253	-0.121142	-0.00224834	-3.36719e-05	0.000285457	-0.00566072	-0.04566	-0.00874488	-0.00549359	0.983037	0.00898343	0.899399	0.979141	0.732906	0.836552	0.198878	0.769066	0.879886	0.997275	0.0437449	0.969378	0.99239	0.889643	0.983214	0.999959	0.985909	0.986721
10979_at	FERMT2	-0.0635985	-0.226096	0.143624	-0.00606742	0.00174339	0.0952946	0.0300977	-0.10387	0.0180737	0.145337	0.0280985	0.000388969	0.0358514	0.350209	0.120563	0.703172	0.11903	0.82345	0.795764	0.0965553	0.00845636	0.180751	0.636111	0.746531	0.999959	0.916189	0.977984
10980_at	COPS6	0.0115523	0.0653677	-0.0165648	0.00164837	0.00149145	-0.0131801	-0.00460017	-0.00362606	-0.0274006	0.364088	0.0297074	0.153791	0.0507064	0.00680373	0.460851	0.841927	0.851603	0.247869	0.883715	0.100555	0.448654	0.217477	0.0636582	0.918193	0.999959	0.993567	0.837231
10981_at	RAB32	-0.0179073	0.0192642	0.0495967	-9.92345e-05	-0.00115776	-0.0218666	0.029787	0.0389626	-0.000241846	0.305924	0.63836	0.00214145	0.931315	0.123001	0.373304	0.347861	0.14479	0.994062	0.865236	0.776415	0.0292169	0.971658	0.368174	0.887615	0.999959	0.927112	0.998813
10982_at	MAPRE2	-0.0170224	0.112264	-0.00620575	-0.00370999	-0.00428169	-0.00697554	-0.0262814	0.0336862	0.0695898	0.539272	0.0858315	0.805745	0.0437571	0.000411698	0.857794	0.601376	0.425812	0.178595	0.93005	0.209276	0.935561	0.201541	0.0106748	0.983662	0.999959	0.94943	0.806865
10983_at	CCNI	0.0256067	0.0778906	-0.11506	0.000644024	0.000149161	-0.00111909	-0.00981586	0.0279682	0.00365959	0.331854	0.208948	3.77338e-06	0.710923	0.894817	0.975879	0.837337	0.486678	0.940513	0.877167	0.382229	0.000295433	0.866862	0.965687	0.997885	0.999959	0.949561	0.992766
10985_at	GCN1L1	0.00250221	0.0251501	-0.00079076	8.12578e-05	0.000448947	0.000370448	-0.00485546	0.00645718	0.00962274	0.852264	0.425546	0.948464	0.926923	0.435656	0.984341	0.842152	0.752661	0.700463	0.982444	0.60549	0.984797	0.969578	0.710227	0.997885	0.999959	0.984621	0.954276
10987_at	COPS5	0.00940958	0.239598	-0.0398122	-0.0009013	-0.00281648	-0.0342709	-0.0460486	0.0268573	0.00560517	0.756066	0.000936373	0.150262	0.651873	0.0311813	0.421029	0.402639	0.561078	0.920795	0.968617	0.00903852	0.442942	0.82914	0.166453	0.91088	0.999959	0.964159	0.990219
10988_at	METAP2	-0.00687864	-0.00563245	-0.00334214	-0.00158683	0.00171784	0.00974835	0.0264907	0.000883125	-0.00164596	0.666271	0.880351	0.81796	0.132723	0.0127878	0.663515	0.360578	0.971025	0.955772	0.951624	0.933473	0.940792	0.366406	0.0961461	0.960407	0.999959	0.998678	0.994199
10989_at	IMMT	0.0589199	0.216773	-0.0699603	0.00113893	0.000339383	-0.0871747	-0.0594024	0.0222149	0.0227773	0.017264	0.000230657	0.00203915	0.481346	0.746447	0.0122419	0.182971	0.552461	0.617714	0.565044	0.00363604	0.028272	0.720327	0.895871	0.509187	0.999959	0.9612	0.940626
10990_at	LILRB5	-0.0122759	-0.100981	0.000428888	0.000745841	3.71359e-05	0.0183158	0.00805417	0.0327422	-0.0262446	0.404207	0.00389987	0.974439	0.442084	0.952955	0.37574	0.762732	0.145532	0.33821	0.892206	0.0242387	0.992957	0.690422	0.985546	0.889348	0.999959	0.927299	0.870071
10991_at	SLC38A3	0.0384436	-0.211113	-0.01552	0.000963145	0.000640168	-0.010558	-0.00607365	-0.0693738	-0.0712644	0.19846	0.00295252	0.567723	0.624312	0.616183	0.800982	0.910609	0.128478	0.20029	0.819468	0.0197757	0.825134	0.813574	0.829075	0.981246	0.999959	0.916189	0.815801
10992_at	SF3B2	-0.01568	0.00265371	0.0335593	0.00156436	0.00253542	0.0155553	0.00632788	-0.0264395	0.0294481	0.387691	0.950263	0.0435008	0.191958	0.00133113	0.541605	0.847478	0.33961	0.383451	0.890536	0.971547	0.216402	0.448065	0.022618	0.93538	0.999959	0.939581	0.880989
10993_at	SDS	0.0245944	-0.125832	0.082581	-0.000539933	-0.000501186	0.0597521	-0.0102985	-0.0267213	-0.0567304	0.44833	0.0995479	0.0057372	0.800545	0.718031	0.190633	0.860987	0.588862	0.347678	0.906643	0.231248	0.0569766	0.913943	0.881765	0.798667	0.999959	0.968454	0.870071
10994_at	ILVBL	0.0145399	-0.0355797	-0.026459	-0.00196407	0.000496986	-0.0511156	0.0347409	0.0290253	0.0104864	0.350643	0.330493	0.0633006	0.0570367	0.456022	0.0204569	0.219594	0.222243	0.717281	0.883062	0.515733	0.269377	0.231138	0.724975	0.586487	0.999959	0.932756	0.955253
10998_at	SLC27A5	-0.0120926	-0.0612627	-0.0259369	0.00258664	-0.000983046	-0.0312587	0.0412161	0.0318113	0.0142418	0.613662	0.276516	0.235291	0.102895	0.338386	0.353406	0.343529	0.384183	0.749332	0.942396	0.459926	0.556855	0.318577	0.626413	0.877526	0.999959	0.944824	0.962221
11000_at	SLC27A3	-0.0293763	-0.00506625	0.0878627	0.00350458	8.08628e-05	0.0423311	-0.0368857	-0.0135197	-0.0155146	0.180999	0.921452	1.94045e-05	0.0162289	0.931268	0.170091	0.353895	0.685591	0.703491	0.81507	0.957834	0.000952649	0.115797	0.976687	0.791984	0.999959	0.979875	0.954551
11001_at	SLC27A2	-0.000524229	0.0688042	-0.00384187	-0.000505528	-0.000208573	0.00195098	0.0185932	0.00408244	0.0203178	0.945831	0.000205906	0.584693	0.321228	0.528133	0.857166	0.185496	0.728655	0.158549	0.992172	0.00342101	0.835251	0.592248	0.773317	0.983662	0.999959	0.984149	0.801488
11004_at	KIF2C	0.0134501	0.00132265	0.0066955	-0.000392801	0.00129362	-0.0145131	-0.0142731	-0.00797915	-0.00393123	0.353814	0.968961	0.611867	0.68098	0.038405	0.476087	0.587304	0.717969	0.884075	0.883062	0.981565	0.847189	0.84688	0.18603	0.919302	0.999959	0.982777	0.986763
11005_at	SPINK5	-0.0199753	-0.0122392	0.0191685	0.000619818	-0.00054357	-0.0162252	0.0209493	0.00388657	-0.0133655	0.290242	0.78207	0.265153	0.618209	0.501048	0.540362	0.540537	0.892455	0.703349	0.859533	0.875226	0.589196	0.80979	0.756593	0.93538	0.999959	0.993918	0.954551
11006_at	LILRB4	0.0299839	0.0312278	0.024944	0.00165881	-0.00020085	-0.0387093	-0.0242664	-0.0461195	-0.0763532	0.222832	0.587741	0.265205	0.306073	0.848396	0.262414	0.585907	0.218848	0.0960899	0.824272	0.737785	0.589196	0.577484	0.94408	0.833366	0.999959	0.932756	0.764317
11007_at	CCDC85B	0.0334819	-0.0238905	-0.0317191	0.0033902	-0.000823543	-0.0237746	-0.0191322	0.00877423	-0.0169805	0.0333745	0.514773	0.0269627	0.00122093	0.219312	0.279462	0.49993	0.712596	0.55934	0.628959	0.682433	0.161574	0.0255244	0.502226	0.843809	0.999959	0.982561	0.927763
11009_at	IL24	-0.0191269	-0.0228969	0.000790435	-5.9835e-05	9.7955e-05	0.0249374	-0.0232202	0.0325634	-0.0110036	0.112982	0.417333	0.942414	0.939809	0.849033	0.141073	0.287864	0.0771082	0.622894	0.770744	0.598711	0.983951	0.974631	0.944518	0.765358	0.999959	0.916189	0.941665
1101_at	CHAD	0.0267606	-0.0450577	-0.00291171	0.00193636	0.000255785	0.0116862	-0.00339802	-0.042586	-0.0326853	0.142585	0.291946	0.860427	0.107895	0.742594	0.647464	0.917986	0.126094	0.334984	0.79516	0.476136	0.957816	0.327291	0.893917	0.958779	0.999959	0.916189	0.870071
11010_at	GLIPR1	0.0749536	0.390764	-0.0517314	-0.00742125	-0.000346583	-0.0637376	-0.00497592	-0.0370758	-0.00594085	0.0945717	0.000264464	0.204208	0.0125777	0.856077	0.310117	0.951001	0.586025	0.94298	0.741428	0.00394031	0.52303	0.101142	0.947717	0.855977	0.999959	0.968195	0.992881
11011_at	TLK2	-0.0393837	0.0650587	-0.0437863	-0.0025896	-0.0012658	0.0405413	-0.00292559	0.0724998	0.188495	0.221073	0.388417	0.135644	0.22239	0.357848	0.369338	0.959947	0.140062	0.00191457	0.824272	0.572657	0.418676	0.485182	0.643607	0.88497	0.999959	0.924795	0.611354
11012_at	KLK11	0.0209031	-0.15869	0.0110004	-0.00195655	0.000209882	-0.0156238	-0.0101471	-0.0297018	-0.0535559	0.403265	0.00748752	0.6288	0.236034	0.844455	0.65627	0.822889	0.436006	0.250451	0.891684	0.038561	0.856766	0.500163	0.94258	0.959808	0.999959	0.94943	0.837446
11013_at	TMSB15A	-0.00121289	-0.0373828	-0.0115963	-0.000538454	0.000212478	0.00138133	0.0273942	-0.000620095	0.0359618	0.917883	0.177031	0.279963	0.487962	0.673267	0.933388	0.20065	0.972424	0.102069	0.990542	0.342649	0.603504	0.723942	0.861246	0.995894	0.999959	0.998678	0.767799
11014_at	KDELR2	-0.00982912	0.143712	0.0442344	-0.00640546	-0.00161222	0.0106219	0.019091	0.0157632	0.0235923	0.581337	0.000747672	0.00707533	1.94733e-07	0.03594	0.671362	0.555072	0.56197	0.477182	0.936955	0.00775443	0.0655722	0.000127242	0.179507	0.960581	0.999959	0.964358	0.915452
11015_at	KDELR3	0.00522796	-0.0579374	2.75216e-05	0.00103871	-0.000689313	0.0228846	-0.0138987	-0.00788344	-0.0484628	0.610005	0.017004	0.997646	0.125666	0.117645	0.113355	0.45513	0.613973	0.0119301	0.941013	0.0681241	0.998951	0.355037	0.358582	0.742025	0.999959	0.970095	0.638374
11016_at	ATF7	0.00965834	-0.0432861	0.000447166	-0.000245416	6.03899e-05	0.000750173	-0.0220775	0.00124809	-0.0296821	0.425375	0.129	0.967636	0.758505	0.907242	0.964809	0.315627	0.946084	0.188952	0.899902	0.276686	0.991304	0.892372	0.969911	0.997059	0.999959	0.99519	0.8094
11017_at	SNRNP27	0.0107442	0.131571	-0.0189735	0.000290007	0.000837249	-0.00463837	-0.0324651	-0.0019566	0.0086183	0.559008	0.00266144	0.257896	0.810878	0.288273	0.857422	0.331064	0.944335	0.801098	0.935961	0.0183623	0.581248	0.919666	0.578676	0.983662	0.999959	0.994694	0.975037
11018_at	TMED1	0.016257	0.00509884	0.00660268	-0.00182473	0.000591096	-0.0335485	-0.0150889	-0.00729268	-0.0108755	0.357929	0.902075	0.681435	0.11862	0.434859	0.177589	0.637852	0.786545	0.740783	0.883062	0.947475	0.880792	0.344723	0.70985	0.793081	0.999959	0.986635	0.960872
11019_at	LIAS	0.00550566	0.208117	-0.0441217	-0.00161383	-0.000190024	-0.0261027	0.0161331	0.0192664	0.0424075	0.828171	0.000609932	0.0576052	0.33536	0.86112	0.464229	0.726005	0.618534	0.369704	0.978486	0.00676516	0.256811	0.604829	0.949325	0.918331	0.999959	0.970095	0.877319
1102_at	RCBTB2	-0.00676794	0.0967387	0.0168491	-0.00322201	0.00151322	-0.0578088	0.0456325	0.0449834	0.06801	0.763184	0.0679773	0.410541	0.0308926	0.117133	0.0684614	0.263858	0.190298	0.105303	0.968639	0.178993	0.718862	0.166726	0.357562	0.691457	0.999959	0.932756	0.768349
11020_at	RABL4	0.0216973	0.186575	-0.0521417	-0.00410941	-0.000205664	-0.0862622	0.0450136	0.0717626	0.0141961	0.447725	0.00597549	0.0463566	0.0303557	0.866415	0.032832	0.385548	0.100832	0.789393	0.905963	0.0328458	0.223639	0.165362	0.951978	0.607457	0.999959	0.916189	0.970517
11021_at	RAB35	0.00976644	0.0464591	-0.0118731	-7.03324e-06	-0.00125208	0.0183932	-0.00720706	-0.00818527	-0.00240684	0.447154	0.124467	0.310533	0.99337	0.023918	0.308539	0.757031	0.675879	0.919755	0.905963	0.270023	0.630572	0.997533	0.141619	0.855977	0.999959	0.977987	0.990219
11022_at	TDRKH	0.0086475	-0.0429018	-0.00321155	0.000651264	-0.000739044	0.0094074	0.00463401	-0.0122247	-0.00423233	0.43988	0.103683	0.752543	0.377838	0.124304	0.54959	0.819409	0.473884	0.83891	0.903378	0.237978	0.914642	0.641395	0.370316	0.93688	0.999959	0.94943	0.978242
11024_at	LILRA1	0.0204416	0.033278	0.000237341	2.60057e-06	0.00015729	-0.0119635	-0.0270646	-0.00383563	-0.0310797	0.0328423	0.137195	0.978124	0.99669	0.699242	0.370938	0.118143	0.791315	0.0805347	0.628959	0.289035	0.993626	0.999503	0.874436	0.88497	0.999959	0.986635	0.74727
11025_at	LILRB3	0.0124822	-0.549493	0.0239885	0.00658812	-0.000447505	0.0302716	-0.0322705	-0.0890106	-0.0760395	0.789111	1.42307e-06	0.572582	0.0336112	0.822804	0.644353	0.703196	0.212159	0.381936	0.971745	0.000231111	0.827777	0.174374	0.932397	0.957775	0.999959	0.932756	0.880462
11026_at	LILRA3	0.00522847	-0.0621283	0.0142853	0.00214426	-0.000628276	0.00418277	-0.0240154	0.0129337	0.0117573	0.751474	0.110273	0.342643	0.0503233	0.374714	0.856863	0.423198	0.607519	0.702036	0.968617	0.247835	0.661377	0.216843	0.6594	0.983662	0.999959	0.970095	0.954445
11027_at	LILRA2	0.000552378	-0.0534399	0.0158734	0.000372199	-0.00076532	0.0010821	0.00901683	-0.00894894	-0.0233579	0.956142	0.024583	0.0842002	0.574344	0.076728	0.938871	0.620944	0.559245	0.212721	0.994089	0.0879045	0.317981	0.783517	0.282895	0.99649	0.999959	0.964097	0.826326
1103_at	CHAT	0.0111165	0.0188665	0.00800619	0.00209491	0.000723953	0.0121865	-0.0303473	0.00230353	0.0363443	0.544075	0.660749	0.631271	0.0843332	0.356586	0.635838	0.361799	0.934256	0.287233	0.93005	0.792463	0.858148	0.284011	0.642531	0.956359	0.999959	0.994601	0.857208
11030_at	RBPMS	-0.00121832	-0.0352415	0.0217607	-0.000116241	0.00068999	0.0272463	-0.0210612	-0.0205935	-0.00417498	0.902607	0.132935	0.0174365	0.85947	0.107104	0.0529031	0.244793	0.176282	0.821767	0.987937	0.28247	0.122147	0.94213	0.340227	0.653368	0.999959	0.932756	0.977714
11031_at	RAB31	-0.0643023	-0.6454	0.156235	-0.00380171	0.00457575	0.0682785	-0.00563716	-0.135244	-0.0528446	0.223143	5.62662e-07	0.00136348	0.274494	0.0438445	0.356644	0.952952	0.0936384	0.589919	0.824272	0.000166317	0.0210479	0.542739	0.200769	0.878575	0.999959	0.916189	0.936724
11033_at	ADAP1	0.0149829	-0.289058	-0.00481704	0.00361483	-0.00153343	-0.0131545	-0.0199609	0.00445061	-0.0837074	0.604951	3.59291e-05	0.855023	0.0598166	0.217302	0.746408	0.704053	0.919699	0.121845	0.940557	0.00114589	0.956289	0.236705	0.499387	0.972687	0.999959	0.994601	0.783038
11034_at	DSTN	-0.0137673	0.358114	-0.0400621	-0.000161752	-0.00242235	-0.0647219	-0.00190466	0.0313367	0.00587712	0.636696	5.2794e-07	0.132537	0.932909	0.0536998	0.11536	0.971264	0.48099	0.913707	0.948158	0.00016444	0.413238	0.972105	0.229773	0.742025	0.999959	0.94943	0.989965
11037_at	STON1	-0.00524863	0.00314625	0.0306331	0.000415656	0.000738677	-0.00512342	0.0106105	0.000912406	-0.00231225	0.658129	0.909978	0.00511766	0.595182	0.147161	0.758445	0.622072	0.959754	0.916564	0.951307	0.951695	0.0527123	0.794647	0.406935	0.97462	0.999959	0.996575	0.990156
11040_at	PIM2	-0.0259061	-0.00924021	-0.0266783	-0.000794663	-0.00178949	0.0812567	0.0719211	0.0453867	0.0440513	0.304408	0.875739	0.245678	0.632351	0.0985308	0.0227849	0.116996	0.238274	0.347981	0.865126	0.931143	0.568801	0.818047	0.325471	0.586487	0.999959	0.932756	0.870071
11041_at	B3GNT1	-0.0116433	0.25022	-0.0357833	0.00171966	-0.000171556	-0.00876144	0.0188025	0.0308652	0.0827013	0.638643	2.97157e-05	0.114378	0.293616	0.871592	0.801347	0.675996	0.414641	0.0745848	0.948507	0.00102707	0.380108	0.563661	0.955505	0.981246	0.999959	0.94943	0.739497
11043_at	MID2	0.000505477	-0.0753293	0.0104645	-0.00122684	-0.00110099	-0.0212108	0.0292472	0.032074	0.00994515	0.980426	0.120732	0.577188	0.367167	0.213246	0.464058	0.434518	0.308135	0.795399	0.997243	0.2643	0.83014	0.632485	0.49467	0.918331	0.999959	0.934447	0.972604
11044_at	PAPD7	0.0127311	0.147663	-0.0222687	0.00094891	-0.000623458	-0.0150256	0.064534	0.0235772	0.0293204	0.60866	0.0122536	0.325951	0.562838	0.558252	0.667059	0.153902	0.534157	0.526515	0.940865	0.0542046	0.644121	0.775459	0.793487	0.960407	0.999959	0.957851	0.924727
11045_at	UPK1A	0.00633219	-0.0782497	-0.0079524	0.000510054	-0.000714943	0.0145531	-0.0124266	-0.00477785	-0.0100609	0.698816	0.0429839	0.59368	0.636518	0.308367	0.526912	0.675643	0.84814	0.741173	0.959203	0.130224	0.839753	0.820329	0.597143	0.934835	0.999959	0.993567	0.960872
11046_at	SLC35D2	-0.0131165	0.00828056	0.0179013	-0.00376114	0.000723885	0.0035948	0.0350805	0.0187298	0.0122911	0.378633	0.812549	0.187696	0.000181878	0.25691	0.863454	0.195103	0.409597	0.657279	0.888851	0.89364	0.500917	0.00819067	0.547407	0.984545	0.999959	0.94943	0.947607
11047_at	ADRM1	0.00369362	0.0295439	-0.00298144	0.00205461	0.000902833	-0.0161297	0.0195176	0.0141729	-0.0180849	0.853085	0.528171	0.869608	0.119749	0.291367	0.565052	0.58988	0.641325	0.62629	0.982444	0.693138	0.961057	0.346488	0.58123	0.940758	0.999959	0.974092	0.942257
1105_at	CHD1	-0.0482653	-0.0599696	0.0392557	-0.000777796	0.00374768	0.0472875	0.0296104	0.000351603	0.0816687	0.125578	0.416019	0.170915	0.707108	0.00590644	0.284413	0.60328	0.994138	0.163487	0.784569	0.597326	0.477359	0.863828	0.0587207	0.845193	0.999959	0.999359	0.803209
11051_at	NUDT21	-0.00382333	0.323854	0.00323916	-0.00262351	-0.00561132	-0.00365447	-0.0466242	0.0420824	0.180995	0.933183	0.0028745	0.937824	0.383575	0.00458871	0.954509	0.57335	0.545306	0.0343279	0.991528	0.0194451	0.982332	0.644981	0.0500621	0.996996	0.999959	0.959085	0.670674
11052_at	CPSF6	0.0215926	0.0980266	0.0166808	0.000566833	-0.000890621	-0.0124467	-0.0462082	-0.00686489	-0.00545163	0.273242	0.0350397	0.352353	0.662175	0.2912	0.652478	0.196689	0.818963	0.881625	0.851944	0.113202	0.669496	0.835609	0.58123	0.959105	0.999959	0.989347	0.986763
11054_at	OGFR	0.00235864	-0.171839	0.00680237	0.00343825	0.000149275	0.0191264	-0.0164274	-0.00891909	-0.0538281	0.915081	0.0011483	0.735615	0.0195161	0.874775	0.538469	0.682427	0.791467	0.19235	0.99019	0.0104208	0.906951	0.127611	0.956629	0.93538	0.999959	0.986635	0.811848
11055_at	ZPBP	-0.0162546	-0.0736134	-0.00706253	0.000876688	-0.000582985	0.039683	-0.0145229	0.0159485	0.0042	0.384143	0.0941875	0.677647	0.476388	0.465872	0.131421	0.667984	0.575203	0.903719	0.888851	0.222759	0.879979	0.716366	0.732662	0.755058	0.999959	0.965903	0.987652
11056_at	DDX52	0.0102869	0.075828	-0.000787456	-0.00132473	0.000210627	-0.0384119	0.00931331	0.021189	0.0362324	0.456352	0.0203083	0.950024	0.146824	0.721524	0.0489825	0.709975	0.314705	0.159693	0.909444	0.0768877	0.98489	0.3867	0.882677	0.649073	0.999959	0.935451	0.801488
11057_at	ABHD2	0.000292939	0.0421723	0.00341277	-0.00190766	-0.00158927	0.0234757	0.000869433	0.00204236	0.0155188	0.985903	0.279352	0.821174	0.0825653	0.0264253	0.314323	0.976946	0.935614	0.615202	0.997275	0.463293	0.941893	0.28146	0.150166	0.85965	0.999959	0.994601	0.940066
11059_at	WWP1	0.000877471	0.0830317	-0.0075685	0.00132246	0.000848923	0.00591368	0.0270125	0.0117109	0.0375522	0.962988	0.0628529	0.66036	0.289786	0.295334	0.823845	0.431627	0.684712	0.286925	0.995567	0.169499	0.872428	0.560165	0.585918	0.982553	0.999959	0.979875	0.857208
11060_at	WWP2	0.00702686	0.0563017	0.00342438	-0.000782751	0.00125405	-0.0401453	0.0140809	-0.000551219	0.0500437	0.580068	0.0602749	0.767065	0.350428	0.0222123	0.0255959	0.541259	0.977281	0.0355344	0.936955	0.16503	0.920111	0.618411	0.135585	0.594212	0.999959	0.998678	0.670674
11061_at	LECT1	0.00622316	-0.0461047	0.0115302	0.00131942	-0.000555932	0.0309215	0.0339412	-0.016464	-0.0551709	0.793227	0.408429	0.593932	0.39986	0.584639	0.354511	0.431231	0.649347	0.21301	0.971745	0.590249	0.839753	0.658681	0.808714	0.878028	0.999959	0.974377	0.826328
11062_at	DUS4L	0.0042971	-0.00245849	-0.00989135	-0.000864943	0.000206539	0.0110621	0.0165593	-0.00649028	0.0154388	0.621258	0.904086	0.212698	0.132843	0.57923	0.365733	0.294781	0.624571	0.340792	0.943703	0.948937	0.533371	0.366462	0.806251	0.883819	0.999959	0.97052	0.870071
11063_at	SOX30	0.00646979	0.0108989	0.000543644	-7.10806e-05	0.000258275	0.000220106	-0.0144104	-0.00545866	-0.00580439	0.246737	0.405178	0.914687	0.846635	0.28007	0.977571	0.155577	0.520931	0.575977	0.836339	0.586908	0.974945	0.936702	0.571251	0.997885	0.999959	0.957619	0.931989
11064_at	CEP110	-0.0023252	-0.0246789	0.0217383	-0.000157357	0.000155443	0.0203995	-0.0302352	-0.0482001	-0.00224819	0.863247	0.436418	0.0785386	0.859691	0.788021	0.282992	0.218271	0.0203244	0.928704	0.983599	0.615041	0.307556	0.942172	0.916944	0.845193	0.999959	0.916189	0.991723
11065_at	UBE2C	-0.070664	-0.116579	0.0742414	0.00299868	-0.00218201	0.0524915	0.0554616	0.0653443	0.0328615	0.0131268	0.0796269	0.00434348	0.108296	0.0722575	0.186372	0.279295	0.130016	0.531459	0.533039	0.198677	0.0472575	0.327924	0.273578	0.797621	0.999959	0.916189	0.92486
11066_at	SNRNP35	0.0170922	-0.0365198	-0.0279145	-0.00105015	0.00283817	0.0187277	-0.00514014	-0.0489828	0.0238132	0.484083	0.523993	0.210305	0.514366	0.0073034	0.585105	0.907606	0.189402	0.60031	0.913634	0.690074	0.530917	0.743048	0.0664275	0.94639	0.999959	0.932756	0.938298
11067_at	C10orf10	0.0103363	-0.0129246	0.178742	-0.00109068	-0.00124903	0.155611	-0.0605852	-0.0294193	-0.117731	0.811273	0.898749	1.14388e-05	0.70243	0.500702	0.0113591	0.440952	0.655891	0.14537	0.974033	0.945717	0.000625688	0.86037	0.75638	0.491314	0.999959	0.97477	0.796259
11068_at	CYB561D2	-0.00463206	0.0199265	0.00952504	-0.00181025	-8.10794e-05	-0.0582898	0.0598426	0.0234629	0.00796386	0.813281	0.665098	0.59391	0.162912	0.923078	0.0357132	0.0941782	0.433124	0.827295	0.974717	0.795013	0.839753	0.410387	0.97344	0.616329	0.999959	0.94943	0.977984
11069_at	RAPGEF4	-0.0301408	-0.0270424	0.0615634	0.00763025	-0.00509969	0.0174337	-0.10747	-0.015265	0.0387856	0.539871	0.8146	0.170212	0.0196385	0.0163923	0.800633	0.22924	0.838576	0.671613	0.93005	0.895073	0.476729	0.128201	0.111888	0.981246	0.999959	0.992398	0.949324
1107_at	CHD3	-0.0402843	0.0425181	0.00457788	0.00531798	-0.00237259	-0.0283863	-0.0128585	0.0826697	-0.0431747	0.128019	0.492296	0.848782	0.0025955	0.0369723	0.443885	0.788136	0.0411705	0.379599	0.785986	0.663055	0.95413	0.0405894	0.181885	0.914304	0.999959	0.916189	0.87898
11070_at	TMEM115	-0.00903813	-0.0772967	0.00157739	-5.34375e-05	-6.76942e-05	-0.0132891	-0.00417348	0.0352163	0.0108422	0.61006	0.0645069	0.922101	0.963512	0.928891	0.593515	0.896703	0.193603	0.742334	0.941013	0.172792	0.977819	0.985394	0.97564	0.948341	0.999959	0.932756	0.960993
11072_at	DUSP14	0.0301172	0.0190265	-0.0340727	0.00116986	-0.00446669	0.0644011	-0.0369418	-0.0189922	-0.0649078	0.234521	0.748406	0.140193	0.483079	5.94299e-05	0.0712518	0.42105	0.622293	0.169027	0.830317	0.853507	0.425697	0.721178	0.00260773	0.696299	0.999959	0.970095	0.805194
11073_at	TOPBP1	0.019997	0.145434	-0.0405758	0.000534539	-0.00275527	-0.00410166	0.00589342	0.0086419	-0.00404931	0.478765	0.0293084	0.115711	0.773863	0.0237432	0.917565	0.908343	0.840782	0.938528	0.913384	0.0995705	0.382691	0.899923	0.140802	0.993786	0.999959	0.993071	0.992766
11074_at	TRIM31	-0.00187307	0.00795538	0.00404059	0.000124849	-0.000328564	-0.000680828	0.00246312	-0.00286612	-0.00205622	0.805933	0.656651	0.560743	0.803877	0.315001	0.949311	0.858689	0.805271	0.884787	0.972821	0.789366	0.821407	0.915104	0.604808	0.99649	0.999959	0.986928	0.986763
11075_at	STMN2	0.0473613	0.338813	-0.24206	0.00508225	-0.000721353	-0.0722053	-0.0516484	0.072669	0.024946	0.27499	0.00105971	6.87668e-09	0.0766285	0.697301	0.236308	0.511262	0.272026	0.756953	0.853174	0.00984816	3.58156e-06	0.270458	0.873376	0.816951	0.999959	0.933061	0.963173
11076_at	TPPP	-0.0265929	0.436163	-0.177289	-0.0023251	-0.00216929	-0.12077	0.0412084	0.118578	0.108365	0.606913	0.000428132	0.000231213	0.495283	0.32761	0.0976786	0.660376	0.133769	0.260831	0.940865	0.00529333	0.00581647	0.729049	0.615425	0.739539	0.999959	0.916189	0.841229
11077_at	HSF2BP	0.00214779	-0.0136265	0.004331	4.8697e-05	0.00047943	-0.0178234	0.0261108	0.0317237	-0.0185635	0.879358	0.68162	0.736816	0.958377	0.429283	0.370561	0.310046	0.142936	0.481285	0.985782	0.806774	0.907591	0.983332	0.705276	0.88497	0.999959	0.927112	0.916327
11078_at	TRIOBP	-0.00883448	-0.170332	0.0570136	-0.00175363	0.0006794	0.0317192	0.0177184	-0.032949	-0.0267703	0.68991	0.00127574	0.00525211	0.230759	0.473929	0.308596	0.659261	0.329793	0.516189	0.956301	0.0112039	0.0533636	0.494572	0.738214	0.855977	0.999959	0.938061	0.923397
11079_at	RER1	-0.00767442	0.126869	0.0203589	-0.000500603	9.45511e-05	-0.0248673	0.00354237	0.0313516	0.0459799	0.599474	0.000295299	0.127351	0.603416	0.879849	0.226715	0.893688	0.160648	0.092363	0.93932	0.00418625	0.405083	0.800213	0.959425	0.812425	0.999959	0.930964	0.761995
1108_at	CHD4	0.0140223	-0.233391	0.0181887	0.00063309	0.000870434	0.00530799	0.000245206	-0.0305579	-0.0750592	0.413009	3.47116e-08	0.24412	0.574919	0.235934	0.825238	0.993699	0.242593	0.0195381	0.89454	8.43712e-05	0.568077	0.783701	0.521545	0.982553	0.999959	0.932756	0.653079
11080_at	DNAJB4	0.02493	0.19704	0.0437484	-0.00542049	-0.00410832	0.0415972	-0.0833679	-0.00871453	0.217903	0.554461	0.0478405	0.255413	0.0526537	0.0240387	0.482749	0.276711	0.892155	0.00610631	0.933672	0.140532	0.578373	0.221478	0.141908	0.921885	0.999959	0.993918	0.633134
11081_at	KERA	0.0127572	-0.00702846	0.00785714	0.000870911	-3.69599e-05	-0.0154591	0.000971183	-0.0148905	-0.0101231	0.0955128	0.694235	0.258309	0.084484	0.909779	0.149956	0.943983	0.201068	0.475586	0.741428	0.815663	0.581632	0.284152	0.97037	0.772267	0.999959	0.932756	0.914665
11082_at	ESM1	0.0489098	-0.124032	-0.0258279	0.00793584	-0.000236172	0.00580657	-0.014779	-0.0295452	-0.0336459	0.333651	0.29627	0.574627	0.0182664	0.913051	0.934781	0.871909	0.701346	0.720497	0.877423	0.481092	0.829132	0.123136	0.970997	0.995894	0.999959	0.981149	0.956199
11083_at	DIDO1	-0.00850685	0.00558971	-0.00757536	-0.00227801	-3.87655e-05	-0.00301632	0.00604831	0.0247598	0.0702938	0.591188	0.8804	0.59939	0.0303914	0.954396	0.892114	0.833251	0.305884	0.0181231	0.937247	0.933473	0.842141	0.165481	0.985784	0.991039	0.999959	0.934447	0.650305
11085_at	ADAM30	-0.0156117	-0.00282113	0.0262973	0.000956537	-0.000616104	0.00796565	0.0489335	0.0397013	0.00370263	0.321287	0.939021	0.0676402	0.356651	0.360562	0.718285	0.0877214	0.0991057	0.89927	0.872749	0.966451	0.28089	0.624074	0.646583	0.966345	0.999959	0.916189	0.987357
11086_at	ADAM29	0.011205	-0.0156541	0.00589204	-0.000153665	-0.000533589	0.0275195	-0.0230891	-0.0249657	-0.0520494	0.390576	0.608969	0.619744	0.858117	0.33982	0.134346	0.329762	0.210297	0.0332633	0.890791	0.753782	0.850785	0.941422	0.627768	0.757958	0.999959	0.932756	0.670674
1109_at	AKR1C4	-0.0055461	0.00127668	-0.00430404	-0.000203328	-0.000318862	0.00149931	0.0226699	-0.00051651	0.0074547	0.594842	0.958374	0.650324	0.767398	0.475362	0.918447	0.231837	0.974076	0.700874	0.937685	0.975655	0.868428	0.896435	0.73876	0.993786	0.999959	0.998678	0.954442
11092_at	C9orf9	-0.00315362	-0.0889745	-0.00835587	0.00227391	0.000618526	0.0280505	-0.00301756	0.00581397	-0.0286057	0.860849	0.0364391	0.610144	0.0567674	0.422518	0.268021	0.926352	0.832163	0.393527	0.983229	0.11637	0.846705	0.230436	0.698964	0.838612	0.999959	0.990261	0.884793
11093_at	ADAMTS13	-0.00770747	0.0700329	-0.0117136	-0.000155044	0.000310542	-0.0139124	0.0251561	0.0437145	0.0204659	0.646224	0.0769753	0.443911	0.888604	0.665806	0.555426	0.409409	0.089215	0.512742	0.950604	0.194042	0.74393	0.953901	0.857141	0.939649	0.999959	0.916189	0.923397
11094_at	C9orf7	-0.00355955	-0.0846405	0.0450672	-0.000310138	-7.05019e-05	0.00310318	-0.0016091	-0.00998868	-0.00404172	0.830573	0.031456	0.00336753	0.77741	0.921159	0.894361	0.957488	0.693814	0.896147	0.978486	0.104728	0.0400195	0.902208	0.97344	0.991632	0.999959	0.980625	0.987357
11095_at	ADAMTS8	-0.0012145	0.0649719	-0.062329	0.000272974	-0.00251839	0.0267217	0.0381159	0.0522312	0.0709937	0.952478	0.175625	0.000976819	0.839044	0.00442217	0.351336	0.303554	0.0943615	0.0627995	0.993603	0.340975	0.0165976	0.933319	0.0489133	0.876987	0.999959	0.916189	0.731359
11096_at	ADAMTS5	0.0091988	0.0114803	-0.0114361	9.23159e-05	-0.000271096	-0.0151872	0.0250574	-0.013015	-0.0173792	0.494793	0.716395	0.351619	0.917185	0.638316	0.422495	0.305927	0.526392	0.488347	0.918282	0.832043	0.66891	0.965378	0.842147	0.912233	0.999959	0.957851	0.917771
11097_at	NUPL2	-0.00354081	0.0257428	0.000834416	-0.00112687	-0.00151994	-0.0218323	0.00806065	0.00857916	0.0408378	0.885279	0.654976	0.970214	0.486561	0.149495	0.526829	0.856369	0.81868	0.371947	0.985782	0.788221	0.991739	0.723154	0.411301	0.934835	0.999959	0.989347	0.877319
11098_at	PRSS23	-0.00185679	0.05798	0.0447075	7.21503e-05	0.00274098	0.0460201	0.0159782	-0.0182511	-0.00679128	0.935054	0.279179	0.0325114	0.961701	0.00555929	0.151949	0.69925	0.599558	0.872788	0.991528	0.463197	0.182243	0.984803	0.0564362	0.775211	0.999959	0.96863	0.986197
11099_at	PTPN21	-0.00250842	0.00300122	0.00466319	-0.000439553	3.83003e-05	0.0133949	-0.00717451	-0.00277541	-0.0147276	0.670499	0.828231	0.385524	0.259102	0.879386	0.107255	0.502671	0.757505	0.180771	0.952449	0.90219	0.696769	0.527138	0.959221	0.739539	0.999959	0.985649	0.806865
11100_at	HNRNPUL1	-0.0129363	-0.112009	0.02432	8.23764e-05	0.00141757	-0.0104564	0.0224633	0.00378672	-0.00647654	0.525978	0.0203347	0.191424	0.951136	0.10593	0.715078	0.543937	0.903044	0.864476	0.927636	0.076939	0.504944	0.979611	0.338615	0.965392	0.999959	0.994601	0.984499
11102_at	RPP14	0.00276653	0.199952	-0.0371975	-0.000448683	-1.2323e-05	0.0140357	-0.0348764	0.0274258	-0.00966049	0.907477	0.000456043	0.0876966	0.775021	0.990354	0.674771	0.419933	0.450327	0.827412	0.989051	0.0055237	0.326023	0.900745	0.997033	0.961009	0.999959	0.94943	0.977984
11103_at	KRR1	0.0111587	0.0880099	-0.0111967	-0.000839815	0.00165266	-0.00230565	-0.00852391	0.0209636	0.1208	0.628712	0.105537	0.594184	0.581078	0.0958668	0.94328	0.838655	0.551433	0.00549058	0.946717	0.240576	0.839753	0.786701	0.321138	0.99649	0.999959	0.9612	0.632419
11104_at	KATNA1	0.00751499	0.0554333	0.0165918	-0.000509922	0.00153434	0.0273364	-0.0262533	-0.00265611	-0.0548919	0.647975	0.15252	0.269106	0.638493	0.0307317	0.238052	0.379868	0.915691	0.0746349	0.950604	0.309615	0.593123	0.821723	0.164861	0.818799	0.999959	0.994601	0.739497
11107_at	PRDM5	-0.00974705	0.00578493	0.0149067	0.00171698	-0.000460651	-0.00479803	0.0208742	-0.0150593	-0.0027195	0.508161	0.867002	0.267062	0.0784604	0.465275	0.816527	0.43498	0.502582	0.920933	0.922033	0.925899	0.590465	0.27401	0.732154	0.982402	0.999959	0.95201	0.990219
11108_at	PRDM4	0.0193153	-0.0286619	-0.0194124	0.00236057	0.00112901	-0.0222136	0.00619018	-0.0244161	-0.0166903	0.12186	0.326784	0.0880155	0.0045173	0.0353421	0.204746	0.78386	0.199119	0.471238	0.784476	0.512238	0.32642	0.0567734	0.178033	0.801165	0.999959	0.932756	0.913425
1111_at	CHEK1	-0.00400216	0.00284792	0.00247967	-0.000205283	-0.000125274	-0.00702001	0.0117992	0.0120075	0.0182422	0.445922	0.817051	0.603823	0.553091	0.57723	0.341505	0.216315	0.134776	0.0632411	0.905527	0.896615	0.844911	0.7678	0.805092	0.870193	0.999959	0.916189	0.733669
11113_at	CIT	-0.0391092	-0.119135	-0.00492512	0.00621085	0.00490665	0.0475325	0.0507087	0.0736294	0.0168085	0.223562	0.114745	0.866002	0.00376897	0.00046353	0.292045	0.38391	0.133424	0.778173	0.824272	0.254721	0.95955	0.0502768	0.0115964	0.847931	0.999959	0.916189	0.967743
11116_at	FGFR1OP	0.00676671	0.0965957	-0.00624575	-0.000886706	-0.00023479	-0.000922445	-0.020724	0.012271	0.00545487	0.61307	0.00244725	0.608239	0.315552	0.681934	0.960845	0.39377	0.547647	0.82658	0.942396	0.0173729	0.846013	0.58655	0.86448	0.996996	0.999959	0.959395	0.977984
11117_at	EMILIN1	0.0156698	-0.0337125	0.00570192	-0.000404209	0.000635833	0.0188206	0.0217362	-0.0239239	-0.0312574	0.427323	0.466704	0.750875	0.755956	0.451893	0.497233	0.543821	0.426751	0.395026	0.900226	0.641677	0.914006	0.891239	0.720755	0.926873	0.999959	0.94943	0.885164
11118_at	BTN3A2	-0.00357918	-0.00945843	-0.00284285	-0.00228248	0.00234029	0.0121136	0.0265292	0.0341304	0.0118325	0.774119	0.746567	0.802324	0.00613295	2.14251e-05	0.489598	0.242125	0.074215	0.61035	0.968639	0.852538	0.93438	0.0674253	0.00127687	0.924891	0.999959	0.916189	0.938331
11119_at	BTN3A1	-0.0218188	-0.10743	0.0142694	0.000916174	0.0005948	0.0259368	0.0233558	0.00692451	0.026897	0.146534	0.00260931	0.296227	0.354194	0.354309	0.218772	0.390645	0.76173	0.335302	0.796165	0.01812	0.61815	0.622216	0.640134	0.810289	0.999959	0.98575	0.870071
1112_at	FOXN3	-0.0175986	0.0188577	-0.00310206	-0.0022557	0.00117873	-0.0275324	0.0560069	0.0154313	0.0373408	0.22536	0.579103	0.814012	0.019253	0.0588094	0.177218	0.0343931	0.48497	0.167271	0.824435	0.731178	0.939248	0.126765	0.242705	0.793081	0.999959	0.949561	0.805194
11120_at	BTN2A1	-0.0178687	0.201222	-0.0497198	-0.0022695	0.000334578	-0.0299707	0.0177009	0.0582669	0.0886939	0.433472	0.000236226	0.0176388	0.132472	0.731761	0.349912	0.668728	0.0951552	0.0379248	0.901853	0.00368937	0.122922	0.366062	0.889293	0.875073	0.999959	0.916189	0.679074
11122_at	PTPRT	0.029268	-0.00445056	-0.0746976	0.00802947	0.00317215	0.0412793	-0.0330052	-0.0331886	-0.0504049	0.260779	0.941786	0.00188908	5.98755e-06	0.00488933	0.258902	0.484078	0.402556	0.297969	0.8483	0.967552	0.0266207	0.000919549	0.0522474	0.832141	0.999959	0.94937	0.862607
11123_at	RCAN3	0.000676221	0.00952511	0.00153079	0.000259409	-0.000271004	0.00835894	0.000913783	-0.00751653	0.0120824	0.925689	0.575782	0.816651	0.587587	0.383313	0.412342	0.944627	0.496902	0.371252	0.990556	0.729178	0.940506	0.790799	0.667496	0.908224	0.999959	0.950892	0.877319
11124_at	FAF1	0.00900886	-0.0817717	-0.0309234	-5.3346e-05	0.00217341	-0.017344	0.0729408	-0.0245204	0.073176	0.642435	0.0739688	0.0815324	0.966731	0.00967645	0.52472	0.0396371	0.40762	0.0441168	0.949427	0.189142	0.313654	0.986743	0.0795568	0.934835	0.999959	0.94943	0.696135
11126_at	CD160	0.0191497	-0.0395164	0.00876863	0.000734001	7.66728e-05	0.00899788	-0.0364095	-0.0486434	-0.00484715	0.195577	0.254776	0.514265	0.451018	0.903408	0.664301	0.175197	0.0319279	0.859906	0.819468	0.435746	0.793226	0.697128	0.968628	0.960407	0.999959	0.916189	0.984083
11127_at	KIF3A	0.0646284	0.557147	-0.0815699	-0.00146814	-0.00366449	-0.0815455	0.0356428	0.0611904	0.1166	0.394917	0.00207726	0.238858	0.769224	0.260398	0.444702	0.795758	0.597064	0.409565	0.891684	0.0155814	0.561294	0.897228	0.5517	0.914304	0.999959	0.96863	0.892765
11129_at	SFRS16	-0.00124382	-0.187594	0.045769	0.0015785	0.00215493	0.0253422	0.0283745	-0.0401946	0.00697444	0.966128	0.00702466	0.0877196	0.414311	0.0873393	0.538235	0.593632	0.368811	0.898211	0.996164	0.0368103	0.326023	0.670267	0.305471	0.93538	0.999959	0.943198	0.987357
1113_at	CHGA	0.0471428	-0.0667821	-0.0563724	0.00791393	0.00317599	0.0159525	-0.0432687	-0.00462867	-0.0932046	0.128624	0.357802	0.046605	0.000150951	0.0174482	0.713339	0.440822	0.921754	0.106696	0.785986	0.542414	0.22394	0.00732678	0.116312	0.965374	0.999959	0.994601	0.768349
11130_at	ZWINT	0.00118271	-0.0201456	-0.023903	0.00110695	-0.00116272	0.0540291	-0.00337853	0.0271817	0.0482001	0.958743	0.707361	0.25195	0.4632	0.236077	0.0940815	0.935096	0.436042	0.258386	0.9944	0.825151	0.575756	0.705489	0.521753	0.739539	0.999959	0.94943	0.84077
11131_at	CAPN11	-0.0174339	-0.0979625	0.0102255	0.00216147	-7.22233e-05	-0.0203218	0.0250495	0.00194274	0.0424788	0.295738	0.0130572	0.500163	0.0503691	0.919278	0.385339	0.407394	0.938979	0.171641	0.859872	0.0567123	0.783518	0.216962	0.97344	0.895264	0.999959	0.994601	0.805194
11132_at	CAPN10	0.00862205	-0.00297384	-0.000748549	-0.000763373	0.00051215	-0.00514367	0.0100827	-0.00761654	-0.00571097	0.157789	0.834994	0.89251	0.0585606	0.0507736	0.547495	0.361724	0.412129	0.614157	0.803701	0.906096	0.967327	0.233881	0.221331	0.936202	0.999959	0.94943	0.939802
11133_at	KPTN	-0.00890457	-0.0937845	0.0100583	0.00213513	-0.0014578	0.00920337	0.0123592	-0.0187171	-0.0694655	0.68695	0.0719762	0.617192	0.144154	0.124779	0.766825	0.757875	0.578636	0.0926873	0.955549	0.18582	0.849991	0.382548	0.370901	0.975055	0.999959	0.965903	0.762564
11135_at	CDC42EP1	-0.00343518	-0.0201774	0.0394964	-0.0085294	0.00133341	-0.0677018	0.0515669	-0.00253083	-0.0119403	0.916117	0.792087	0.18485	0.00011063	0.340437	0.140959	0.384195	0.959414	0.84408	0.99019	0.881249	0.497684	0.00599656	0.628093	0.765088	0.999959	0.996575	0.97914
11136_at	SLC7A9	-0.00885846	-0.0675338	-0.00828944	-0.00132132	-0.000516577	0.00272879	0.0303535	0.065864	0.0517773	0.73732	0.276753	0.730339	0.448401	0.647897	0.941361	0.526722	0.103443	0.293047	0.965997	0.460255	0.904056	0.695597	0.847658	0.99649	0.999959	0.916189	0.861239
11137_at	PWP1	0.0237759	0.0945454	-0.0774335	-0.00057063	0.000191408	-0.0300024	0.0328871	0.0224371	0.0300326	0.219633	0.0384307	1.98541e-05	0.654328	0.817047	0.269961	0.34893	0.446738	0.404189	0.824272	0.12064	0.0009593	0.830115	0.929567	0.838612	0.999959	0.94943	0.88979
11138_at	TBC1D8	0.0496912	-0.0602216	-0.0295207	0.0037534	0.00269059	0.0181965	-0.00316493	-0.0465204	-0.0229173	0.0459513	0.300282	0.191158	0.0225232	0.0119484	0.6006	0.943775	0.218511	0.61872	0.66396	0.485895	0.504602	0.139285	0.0915741	0.950235	0.999959	0.932756	0.941042
1114_at	CHGB	-0.024892	0.656384	-0.234755	0.00372292	-0.00106096	-0.171137	-0.103512	0.12668	0.0833042	0.655799	1.47395e-06	8.08361e-06	0.312718	0.657292	0.0304046	0.307747	0.138196	0.423255	0.950604	0.000231111	0.000506982	0.584042	0.852225	0.60461	0.999959	0.920285	0.898351
11140_at	CDC37	-0.0300398	0.244396	-0.0494138	0.00354378	0.00378268	0.0433937	0.00801969	0.0936582	0.112491	0.430965	0.00694405	0.155812	0.159822	0.0215834	0.418079	0.907667	0.108515	0.114248	0.901595	0.0364837	0.45204	0.405974	0.133877	0.910073	0.999959	0.916189	0.7776
11141_at	IL1RAPL1	-0.00363621	-0.03979	-0.00798883	0.000965751	-0.000204663	0.0110074	0.0439363	-0.00863692	-0.0452664	0.882162	0.489778	0.720661	0.550719	0.845526	0.74945	0.324422	0.817407	0.322292	0.985782	0.66115	0.900752	0.766267	0.942815	0.973895	0.999959	0.989347	0.870071
11142_at	PKIG	0.0248666	0.00254655	0.0227756	0.00529101	-0.00627689	-0.0111606	-0.0411429	-0.0259321	-0.101878	0.348532	0.96732	0.345729	0.00284692	1.32379e-07	0.764254	0.39258	0.521119	0.0401943	0.883062	0.980445	0.66509	0.042629	3.52393e-05	0.975055	0.999959	0.957619	0.686857
11144_at	DMC1	0.00135485	-0.00727941	0.00188479	0.000238818	-0.000349139	-0.00241413	-0.00332868	0.00929735	0.00568939	0.816272	0.594899	0.722652	0.53478	0.163391	0.768238	0.753106	0.296593	0.600292	0.975212	0.742941	0.901028	0.756704	0.432256	0.975055	0.999959	0.934447	0.938298
11145_at	PLA2G16	-0.0429243	0.0642447	0.0926462	-0.0156628	0.00577137	-0.0917009	0.0477113	0.0596737	0.0516166	0.454881	0.633442	0.0777879	5.67236e-05	0.019956	0.256362	0.646942	0.495606	0.629058	0.909432	0.773246	0.305816	0.00422045	0.127904	0.831338	0.999959	0.950892	0.942683
11146_at	GLMN	0.0116262	0.106408	-0.0120345	0.00125405	-0.00146133	-0.0374373	-0.022343	0.0290614	-0.0249407	0.711331	0.150267	0.674011	0.545112	0.278209	0.396762	0.695129	0.54425	0.669762	0.962102	0.306495	0.878274	0.762216	0.569265	0.900734	0.999959	0.959084	0.949324
11147_at	HHLA3	-0.00981934	-0.188263	0.026584	0.00163713	0.00265871	0.00700163	-0.00765157	0.000114848	0.0524121	0.711763	0.00293651	0.272835	0.350797	0.0205767	0.851211	0.87391	0.997738	0.290149	0.962102	0.0197288	0.596737	0.61878	0.130417	0.983662	0.999959	0.99938	0.858504
11148_at	HHLA2	0.00272019	-0.0176003	0.000697674	0.000404777	-0.000240929	0.0199772	0.00351789	-0.00694441	0.00171978	0.673655	0.246516	0.905551	0.34253	0.38418	0.0289264	0.764041	0.481006	0.886225	0.953183	0.426613	0.972617	0.611286	0.667949	0.602045	0.999959	0.94943	0.986845
11151_at	CORO1A	0.0748777	0.212975	-0.0826351	-0.00260544	-0.00411025	-0.0311737	-0.0404474	0.0354122	-0.0607734	0.0329688	0.0100105	0.0100154	0.257838	0.0065211	0.524495	0.52265	0.505407	0.34944	0.628959	0.0469888	0.0828554	0.525815	0.0624272	0.934835	0.999959	0.953034	0.870071
11152_at	WDR45	0.00685868	0.151825	0.0129081	0.00581909	0.000572011	-0.0697439	0.0304244	0.0576175	0.0359742	0.769049	0.00623707	0.544141	0.000222961	0.567574	0.034889	0.473231	0.107242	0.408492	0.968639	0.0338784	0.810808	0.00924169	0.798282	0.616329	0.999959	0.916189	0.892696
11153_at	FICD	0.00167502	-0.194823	0.00211065	0.00259806	0.000473362	0.0128387	-0.0168695	-0.0162992	-0.0243396	0.928829	1.78884e-05	0.901634	0.0370256	0.555779	0.626162	0.620238	0.568903	0.485981	0.991106	0.000772343	0.970586	0.184114	0.792486	0.953572	0.999959	0.965145	0.916589
11154_at	AP4S1	0.0260257	-0.0476733	0.00365487	0.000850737	-0.00166077	0.00397895	-0.0318552	-0.0261143	-0.015352	0.0456546	0.117782	0.756355	0.319352	0.00313322	0.826677	0.176049	0.18678	0.52397	0.66396	0.259502	0.916207	0.59054	0.0398437	0.982553	0.999959	0.932756	0.924393
11155_at	LDB3	0.0130105	-0.0677023	-0.0175534	-0.00208448	0.00177312	0.00457414	0.0162726	-0.0198604	-0.00261584	0.448618	0.094158	0.262128	0.0669038	0.0168224	0.849465	0.601308	0.448135	0.934706	0.906698	0.222733	0.585499	0.250842	0.113221	0.983662	0.999959	0.94943	0.99257
11156_at	PTP4A3	-0.0117451	-0.041024	0.0325203	0.00219928	-0.000842579	0.0320656	-0.00622359	-0.00300999	-0.0528542	0.583308	0.414515	0.0967017	0.120629	0.358535	0.287075	0.872679	0.926508	0.185845	0.936955	0.596402	0.34343	0.347443	0.644491	0.845193	0.999959	0.994601	0.8094
11157_at	LSM6	-0.0329604	-0.0994929	0.0767527	0.00157775	0.00108456	0.0502091	-0.0578521	-0.0606791	-0.0668067	0.299134	0.182216	0.00856415	0.450632	0.424609	0.260373	0.315187	0.210392	0.258372	0.862246	0.349029	0.074774	0.696844	0.700702	0.832631	0.999959	0.932756	0.84077
1116_at	CHI3L1	-0.0704349	-0.0721691	0.461768	0.00408551	0.00788562	0.189752	-0.00574341	-0.0837884	0.070522	0.413986	0.72109	2.40026e-08	0.472296	0.0338444	0.118324	0.970685	0.523756	0.660102	0.89454	0.835552	1.06492e-05	0.713447	0.17406	0.746392	0.999959	0.957619	0.948298
11160_at	ERLIN2	-0.00560771	-0.190532	0.0383693	-0.00498853	0.0041352	-0.0180812	0.0177984	-0.0702913	0.0816048	0.853102	0.00806764	0.16548	0.0134264	0.00171345	0.670925	0.746074	0.129456	0.149129	0.982444	0.0406259	0.468514	0.10471	0.0266911	0.96056	0.999959	0.916189	0.798138
11161_at	C14orf1	0.0154473	-0.00173364	-0.0326728	-0.000432358	-0.00110152	0.0192833	-0.0211131	0.0124432	-0.000208521	0.187544	0.949598	0.00250455	0.574982	0.0290114	0.241281	0.320281	0.485388	0.992352	0.816685	0.971163	0.0328963	0.783701	0.159562	0.821499	0.999959	0.949561	0.998739
11162_at	NUDT6	0.0227874	0.0390268	-0.0118778	-0.000314986	0.000369915	-0.0100624	-0.0185479	-0.0428733	0.00591188	0.23937	0.390004	0.499956	0.804764	0.654928	0.710928	0.596989	0.147077	0.869441	0.833051	0.573656	0.783518	0.915932	0.851186	0.96529	0.999959	0.928116	0.985609
11163_at	NUDT4	-0.0473239	0.166256	0.0414102	0.00122456	-0.00532599	-0.00187039	0.061501	0.0489997	0.0831154	0.146578	0.0304772	0.162887	0.567732	0.000184884	0.967305	0.297655	0.323325	0.17058	0.796165	0.102495	0.464355	0.778912	0.00613496	0.997295	0.999959	0.938061	0.805194
11165_at	NUDT3	-0.0119132	0.139737	0.0175388	0.00134575	-0.00199799	0.0239071	-0.0385772	0.00546126	0.03683	0.623432	0.0150731	0.427603	0.400661	0.0558893	0.483254	0.381366	0.88261	0.415125	0.944632	0.0624776	0.732275	0.659337	0.235356	0.922535	0.999959	0.993769	0.894962
11166_at	SOX21	-0.0302563	-0.144405	0.00101402	0.000704016	-0.00172356	0.0800335	-0.0079366	0.000286716	-0.0120842	0.197834	0.00941893	0.962092	0.648737	0.0873717	0.016052	0.851926	0.993597	0.781735	0.819468	0.0451498	0.9887	0.82785	0.305495	0.546049	0.999959	0.999359	0.968255
11167_at	FSTL1	-0.0522011	-0.291367	0.150369	-0.00226941	0.00212227	0.155305	0.00561149	-0.0753503	-0.0498342	0.171994	0.00136258	2.60868e-05	0.367018	0.194577	0.00421576	0.93531	0.195894	0.482588	0.813826	0.0117374	0.00114049	0.632382	0.470885	0.378125	0.999959	0.932756	0.916589
11168_at	PSIP1	-0.0168317	0.0168043	-0.0195541	-0.00445225	0.00102478	-0.00410977	0.0337257	-0.00366336	0.100775	0.493193	0.770504	0.382227	0.00659549	0.330308	0.905124	0.44935	0.922026	0.0286673	0.917498	0.869184	0.693952	0.069918	0.61834	0.991693	0.999959	0.994601	0.668321
11169_at	WDHD1	0.00276522	0.0162721	-0.000366961	-0.000605677	8.27251e-05	-0.00211761	0.00666855	0.00977542	0.0162023	0.573374	0.159128	0.934563	0.0628268	0.693949	0.758791	0.454452	0.192788	0.0777057	0.936955	0.318673	0.981943	0.242871	0.871558	0.97462	0.999959	0.932756	0.741412
1117_at	CHI3L2	-0.00994779	0.0124544	0.0613001	-0.000451032	-0.000148188	0.0055134	-0.0185654	0.0114547	-0.0180974	0.665276	0.817417	0.00388376	0.766068	0.880332	0.864434	0.656361	0.743858	0.672398	0.951624	0.896852	0.0438902	0.896	0.959541	0.98487	0.999959	0.984149	0.949324
11170_at	FAM107A	-0.0920949	-0.782535	0.170423	-0.000742694	0.0128868	0.0187033	0.030002	-0.180949	0.0551081	0.136809	2.40591e-07	0.00279848	0.855093	2.61843e-06	0.829087	0.78865	0.0558343	0.631297	0.79516	0.000144494	0.0351394	0.939868	0.000285147	0.982553	0.999959	0.916189	0.943204
11171_at	STRAP	0.00334311	0.224491	0.0181984	0.000335808	-0.00122437	0.0367997	-0.0654821	-0.0679097	0.0539918	0.893132	0.000174764	0.422404	0.837859	0.251602	0.293389	0.148457	0.0750616	0.244828	0.986402	0.00309689	0.728369	0.932607	0.540018	0.848387	0.999959	0.916189	0.836557
11172_at	INSL6	0.0191723	0.0413154	0.00677735	-0.000351203	0.000571191	-0.00313054	-0.0120719	-0.0208549	-0.0221533	0.093804	0.123587	0.513667	0.640114	0.242528	0.844859	0.559307	0.230868	0.296827	0.741428	0.268762	0.793042	0.822827	0.529475	0.983662	0.999959	0.932756	0.862512
11174_at	ADAMTS6	0.0203961	0.0253031	0.00383437	0.00158284	-0.00196155	0.0148605	-0.000497752	0.0199071	-0.0354735	0.341454	0.614642	0.844072	0.263185	0.0337125	0.621354	0.989777	0.542225	0.373971	0.881622	0.75841	0.951278	0.531224	0.173539	0.953149	0.999959	0.958888	0.877676
11176_at	BAZ2A	0.0096885	-0.0765832	0.0155577	0.00370549	0.00190905	0.02685	-0.00847887	-0.0574092	-0.0576152	0.576178	0.0611158	0.324802	0.0014321	0.0109175	0.270885	0.787401	0.0310682	0.0755263	0.936955	0.166539	0.643807	0.0280361	0.0862669	0.839351	0.999959	0.916189	0.740732
11177_at	BAZ1A	-0.0177176	0.0255809	0.047632	-0.00138923	0.00152538	0.0240359	0.00731755	-0.00697218	0.0182789	0.14246	0.365768	2.48814e-05	0.0816143	0.00353332	0.156571	0.737646	0.704098	0.415077	0.79516	0.550031	0.00110801	0.279891	0.042368	0.783442	0.999959	0.981611	0.894962
11178_at	LZTS1	0.01619	-0.0459091	-0.0240773	0.00175968	-0.000552286	0.0168293	-0.0184473	-0.00374478	-0.0225667	0.17043	0.0981209	0.0259393	0.0246194	0.274257	0.309731	0.388465	0.834773	0.303963	0.81369	0.22927	0.157171	0.145926	0.565438	0.855977	0.999959	0.991205	0.865252
11179_at	ZNF277	0.0386588	0.0903423	-0.0043424	0.000652398	-0.00174633	-0.0546893	-0.00349574	-0.00318611	0.0284074	0.0916756	0.0930242	0.834413	0.664586	0.0753556	0.0894462	0.932697	0.927017	0.503775	0.739516	0.221099	0.947434	0.837159	0.280424	0.733888	0.999959	0.994601	0.921334
1118_at	CHIT1	0.00764292	-0.060255	-0.016656	-0.0011112	0.000105303	0.0110959	0.00956969	0.00462421	-0.00539672	0.590883	0.0723459	0.199302	0.236818	0.862623	0.578546	0.710632	0.831032	0.838346	0.937247	0.186332	0.51628	0.50112	0.95002	0.945656	0.999959	0.990261	0.978242
11180_at	WDR6	-0.0806971	-0.158555	0.0992892	-0.000851821	0.00266555	-0.0382434	0.114968	0.0376571	0.0883186	0.024997	0.059912	0.0026304	0.717501	0.0827482	0.446133	0.0774817	0.489402	0.185076	0.597841	0.164314	0.0338213	0.870022	0.296247	0.914625	0.999959	0.950892	0.8094
11181_at	TREH	0.00646831	0.0020241	0.000284625	0.000753048	0.000161935	0.0036069	-0.0153511	-0.00331038	-0.0119502	0.620792	0.94738	0.980919	0.382835	0.772337	0.844262	0.517736	0.868074	0.623389	0.943703	0.969677	0.994727	0.644471	0.910165	0.983662	0.999959	0.993567	0.941687
11182_at	SLC2A6	0.0393769	-0.000110731	-0.0704327	0.00383325	0.000293197	0.0133823	0.0118434	0.0207888	-0.0315741	0.119846	0.998507	0.00252273	0.0222958	0.785975	0.705623	0.795762	0.588872	0.501396	0.784113	0.999174	0.033027	0.138396	0.916237	0.964812	0.999959	0.968454	0.921334
11183_at	MAP4K5	0.0435622	0.0514565	-0.025494	-0.0115233	0.00299999	-0.00305927	0.0136833	-0.00321427	0.0815641	0.181054	0.499824	0.389158	2.71059e-07	0.0322857	0.946529	0.816381	0.948241	0.178502	0.81507	0.670255	0.699165	0.000142587	0.169776	0.99649	0.999959	0.99519	0.806865
11184_at	MAP4K1	0.00355458	-0.0596694	0.0167433	0.00224795	-0.00208949	0.0408239	-0.00887432	-0.029665	-0.0985862	0.847837	0.171219	0.3217	0.0672672	0.00921449	0.118221	0.791802	0.294518	0.00479015	0.981109	0.334753	0.642346	0.25149	0.0769737	0.746135	0.999959	0.934447	0.611354
11186_at	RASSF1	-0.0471997	0.129773	0.0299294	-0.000451809	-0.000820554	0.0436959	0.0721945	0.0798847	0.0158418	0.0119425	0.00334868	0.0783784	0.712298	0.303126	0.0955901	0.0335516	0.00537962	0.646936	0.530845	0.0215782	0.307129	0.866939	0.591861	0.739539	0.999959	0.916189	0.945195
11187_at	PKP3	0.0140975	-0.0205768	-0.0113677	0.000749067	-0.000636335	0.0157198	-0.0287836	-0.00641261	0.0104706	0.250813	0.474457	0.308952	0.354413	0.226198	0.361625	0.196589	0.731399	0.646168	0.840888	0.648229	0.629754	0.62251	0.510287	0.880534	0.999959	0.984149	0.945195
11188_at	NISCH	-0.0527914	0.0580201	0.0452733	0.0023811	-0.000902858	-0.0359588	0.0745324	0.0866062	0.0533447	0.0203332	0.273795	0.0287187	0.110789	0.350419	0.257287	0.0700508	0.0126807	0.204917	0.586528	0.456668	0.167816	0.332058	0.636264	0.831343	0.999959	0.916189	0.819684
11189_at	CELF3	-0.00384988	-0.253377	-0.0135784	0.00415306	-0.0013149	0.0136866	0.0130125	-0.0293818	-0.056899	0.896039	0.000336795	0.612923	0.0338894	0.298189	0.740933	0.807724	0.513416	0.300357	0.987184	0.00455872	0.847256	0.174983	0.587695	0.970785	0.999959	0.956821	0.862998
1119_at	CHKA	-0.00036172	-0.117276	-0.0262956	-0.00311338	0.00425117	-0.0180042	0.0824822	-0.010393	0.0752579	0.988662	0.0510936	0.257618	0.0651534	0.000141791	0.614766	0.0757023	0.788905	0.113716	0.997572	0.146951	0.58106	0.247533	0.00496895	0.951611	0.999959	0.986635	0.7776
11190_at	CEP250	0.00130514	-0.0607259	0.00088203	0.00307966	-0.000972067	-5.99216e-05	0.0294403	0.0173898	0.00280039	0.932883	0.0965074	0.950161	0.00298949	0.144407	0.997804	0.296036	0.462201	0.922661	0.991528	0.226501	0.98489	0.0437788	0.403041	0.999956	0.999959	0.94943	0.990219
11193_at	WBP4	0.0278088	0.117863	-0.0362659	-0.000664686	0.00167357	-0.0215225	-0.000606964	0.019502	0.0623953	0.131121	0.0068636	0.0312802	0.582963	0.0345264	0.404301	0.985456	0.486158	0.069265	0.790488	0.0362039	0.177637	0.788185	0.175825	0.904918	0.999959	0.949561	0.739497
11194_at	ABCB8	0.0210999	-0.00769159	-0.00660562	0.000976791	-0.000371352	-0.0249474	0.00761481	0.0220988	-0.0187679	0.18251	0.835475	0.645853	0.34861	0.582821	0.261465	0.790327	0.359111	0.523141	0.815274	0.906453	0.866465	0.616428	0.808179	0.832631	0.999959	0.943198	0.924393
11196_at	SEC23IP	0.01052	0.0990778	-0.0357279	-0.00112039	-0.000442312	-0.00954186	0.0357043	0.00516027	0.0250749	0.541989	0.015328	0.024058	0.325171	0.54933	0.693682	0.254813	0.844396	0.435054	0.93005	0.0632497	0.149322	0.596124	0.787509	0.963166	0.999959	0.993567	0.898351
11197_at	WIF1	0.0926207	-1.02386	0.0924876	-0.0107086	-0.00163252	-0.0498035	0.068746	-0.172746	-0.118386	0.431211	0.000284306	0.388146	0.16848	0.74573	0.762994	0.747276	0.335927	0.588634	0.901607	0.00411758	0.697989	0.417142	0.895549	0.974969	0.999959	0.938419	0.936401
11198_at	SUPT16H	0.0489007	-0.0196617	-0.0463943	-2.72362e-05	0.00117746	-0.00464373	-0.0429297	-0.0314094	-0.0486924	0.0231695	0.694792	0.0180776	0.984564	0.198995	0.876953	0.268787	0.335376	0.221604	0.597841	0.815663	0.124886	0.994577	0.476849	0.985842	0.999959	0.938249	0.828383
11199_at	ANXA10	0.0176173	0.0112399	-0.00716304	-0.000712686	-0.000280119	0.0347211	-0.00958223	0.0275133	-0.0435581	0.412946	0.823674	0.714437	0.61523	0.760897	0.25124	0.805951	0.401771	0.277221	0.89454	0.900155	0.897279	0.808052	0.904334	0.828498	0.999959	0.949007	0.853155
112_at	ADCY6	-0.00145861	-0.0245904	0.0190337	0.000115101	-0.000832832	0.0289135	-0.0264242	0.0380485	-0.0451279	0.939422	0.58528	0.277084	0.927538	0.311736	0.284499	0.448478	0.194852	0.207737	0.991528	0.736086	0.600867	0.970052	0.600851	0.845193	0.999959	0.932756	0.821279
1120_at	CHKB	0.00330271	-0.174003	0.0151225	0.00314177	0.00103604	-0.00014683	0.00384118	-0.054248	-0.0261416	0.916456	0.0196267	0.598029	0.13169	0.442664	0.997351	0.946397	0.259521	0.655647	0.99019	0.0754443	0.841609	0.364911	0.715282	0.999956	0.999959	0.932909	0.947607
11201_at	POLI	0.037796	0.00440989	0.00323185	-0.00304265	0.00177994	-0.0273426	-0.0264925	-0.0219289	0.00149242	0.0630553	0.925935	0.860635	0.0236473	0.0411735	0.336387	0.470555	0.477208	0.968361	0.709905	0.960092	0.957958	0.142994	0.193581	0.868341	0.999959	0.94943	0.995812
11202_at	KLK8	-0.0191342	-0.0446213	0.0150835	0.00158302	-0.000698318	0.0340924	0.0196999	-0.0153878	-0.0225999	0.240404	0.243345	0.309198	0.141306	0.31673	0.137051	0.504691	0.535132	0.455673	0.833051	0.423389	0.630018	0.378428	0.606311	0.760765	0.999959	0.957851	0.910834
1121_at	CHM	0.00291232	0.133405	-0.0289003	-0.00377288	-0.00429836	0.0063189	0.0374548	0.0663815	0.0188873	0.90181	0.017072	0.180093	0.0163829	3.62383e-05	0.848884	0.382509	0.0666925	0.667384	0.987937	0.0682594	0.490441	0.11588	0.00189563	0.983662	0.999959	0.916189	0.949324
11211_at	FZD10	0.00145699	0.0239641	0.00451085	-0.000156327	0.000426066	-0.00088566	0.038105	-0.0156716	0.0280356	0.906097	0.40889	0.688439	0.847796	0.420985	0.959291	0.0906604	0.405897	0.223814	0.988807	0.590702	0.884661	0.936953	0.69793	0.996996	0.999959	0.94943	0.829796
11212_at	PROSC	0.0043038	0.115841	0.000610756	-0.000469476	-0.000449605	0.00638184	-0.0219119	0.00242084	-0.0122155	0.816857	0.00865077	0.971206	0.701686	0.572254	0.806884	0.516108	0.931915	0.724013	0.975212	0.0426626	0.991957	0.860268	0.801477	0.982402	0.999959	0.994601	0.957385
11213_at	IRAK3	0.00491284	-0.0810982	0.00669282	0.00260881	-0.000111061	-0.00727391	-0.00162037	-0.0261611	-0.0375975	0.675316	0.00366959	0.531038	0.000927766	0.824956	0.658894	0.939298	0.144867	0.0865105	0.953183	0.0231602	0.803055	0.0215219	0.933163	0.960407	0.999959	0.927112	0.755894
11214_at	AKAP13	-0.0275548	-0.0845854	0.00701249	0.00420134	0.00162252	0.0263174	0.0145447	0.0224427	0.00725271	0.190071	0.0871592	0.713464	0.00276504	0.0722924	0.372248	0.702328	0.483076	0.85258	0.819468	0.211652	0.896704	0.0420352	0.273578	0.886225	0.999959	0.94943	0.981983
11215_at	AKAP11	0.0135646	0.129207	-0.125619	-0.00345261	-0.000644984	0.0394164	-0.0123246	0.0317329	0.0147406	0.656218	0.072248	1.17512e-05	0.0872143	0.621129	0.357705	0.823585	0.494854	0.794909	0.950604	0.18616	0.000636959	0.289562	0.831621	0.878626	0.999959	0.950892	0.972353
11216_at	AKAP10	0.0485364	0.12614	-0.0118121	0.00141874	-0.00100383	-0.0710951	0.0161947	0.0848015	0.0854072	0.222775	0.1772	0.743968	0.588144	0.555201	0.203751	0.822198	0.162765	0.248959	0.824272	0.342921	0.910657	0.790799	0.792133	0.800599	0.999959	0.930964	0.837231
11219_at	TREX2	-0.0044501	0.00956892	-0.0202878	0.000760019	-0.000184032	0.0158685	0.022517	0.0176349	0.0350252	0.737589	0.758834	0.0949492	0.386039	0.746258	0.395559	0.350801	0.384425	0.157883	0.965997	0.860476	0.340029	0.647035	0.895824	0.900343	0.999959	0.944824	0.801488
1122_at	CHML	0.0110738	0.0566946	-0.00227649	-6.0275e-05	0.000274892	-0.00635699	-0.00967825	0.00434952	-0.0150751	0.243735	0.0116809	0.791976	0.92317	0.498532	0.633176	0.573825	0.763483	0.393396	0.833812	0.0524479	0.929682	0.968464	0.754935	0.955194	0.999959	0.98575	0.884793
11221_at	DUSP10	0.0530174	0.0470739	-0.0116853	-0.00611447	-0.000192085	-0.0324543	-0.0292905	-0.0381865	-0.0282769	0.0143958	0.350292	0.549811	2.72115e-05	0.834322	0.282299	0.452073	0.243986	0.479065	0.547655	0.53544	0.813672	0.00269394	0.93738	0.845193	0.999959	0.932756	0.915741
11222_at	MRPL3	-0.0222575	0.477649	-0.0768114	-0.00115141	-0.00297016	-0.0639572	-0.00833725	0.0937731	0.0898753	0.63161	2.1126e-05	0.0706428	0.706773	0.13645	0.327327	0.921132	0.186393	0.298969	0.948059	0.00084524	0.289705	0.863657	0.390196	0.865667	0.999959	0.932756	0.862607
11226_at	GALNT6	0.0126182	0.0618938	0.00671483	-0.00563526	0.0024594	-0.0169763	0.0288614	-0.000246557	-0.00294931	0.685949	0.398441	0.813159	0.00682188	0.0671627	0.698566	0.610337	0.995865	0.959493	0.954922	0.581002	0.939057	0.0716207	0.26181	0.963674	0.999959	0.99938	0.994438
11228_at	RASSF8	0.00276114	-0.0107046	-0.00158996	-0.000195127	0.000412223	0.014687	-0.00497492	-0.00462918	-0.0015554	0.790708	0.661133	0.86671	0.776095	0.355459	0.315728	0.792159	0.770452	0.935977	0.971745	0.792844	0.959718	0.901381	0.641369	0.86037	0.999959	0.985999	0.99257
1123_at	CHN1	0.0151117	0.132317	-0.0951002	-0.000724765	-0.00164121	0.0223683	-0.0809499	0.0127186	-0.015078	0.501684	0.0130455	7.15553e-06	0.624972	0.0897069	0.479052	0.0486425	0.710625	0.718596	0.9206	0.0566818	0.000476201	0.813704	0.309148	0.920137	0.999959	0.982561	0.955657
11230_at	PRAF2	0.00892086	0.0891009	0.0154225	0.0017501	-0.00266143	-0.0545439	0.0388967	-0.00690365	-0.0724277	0.634273	0.0442566	0.366905	0.158224	0.0011288	0.039739	0.253881	0.809168	0.039312	0.948095	0.133132	0.682477	0.403957	0.0203643	0.629529	0.999959	0.988398	0.679241
11231_at	SEC63	0.00690888	0.124618	-0.0160239	-0.00109002	0.000352791	-0.0217204	0.00974078	0.0528149	-0.0174073	0.724509	0.00743514	0.369905	0.399561	0.674309	0.430663	0.784198	0.0787492	0.633371	0.965001	0.0385164	0.684233	0.658352	0.861279	0.912817	0.999959	0.916189	0.943459
11232_at	POLG2	0.00954121	-0.0277066	-0.00139012	-0.000437331	-0.000687198	-0.00746943	0.00609407	-0.00684275	-0.0280501	0.471217	0.372846	0.908144	0.616339	0.226307	0.687865	0.799655	0.734535	0.255747	0.912775	0.556569	0.972886	0.808578	0.510342	0.963166	0.999959	0.984149	0.838912
11234_at	HPS5	-0.0229231	0.058786	0.0215078	-0.00388161	0.00267815	0.0311066	0.0374407	0.0334786	0.0652969	0.270308	0.22852	0.25608	0.00512595	0.00298817	0.286887	0.32091	0.290975	0.0924958	0.849745	0.405607	0.578898	0.0604963	0.0384069	0.845193	0.999959	0.934447	0.762207
11235_at	PDCD10	0.000385857	0.213139	0.0185335	-0.00405858	-0.0010862	-0.0120036	-0.0399356	0.0283628	0.0282625	0.985876	5.08499e-05	0.351116	0.00532442	0.24559	0.695118	0.313478	0.394037	0.486392	0.997275	0.00144003	0.668635	0.0618759	0.532807	0.963174	0.999959	0.944824	0.916589
11236_at	RNF139	-0.00180429	0.0845039	0.00148333	-0.00519561	-7.2969e-05	0.0182263	0.00154182	-0.0169415	0.012124	0.948752	0.200821	0.953726	0.00559959	0.951596	0.644076	0.975854	0.692348	0.816529	0.99289	0.372909	0.986044	0.0639581	0.985375	0.957775	0.999959	0.980567	0.976997
11237_at	RNF24	0.00639463	-0.00191561	-0.00213015	0.000259169	-0.00030631	4.62314e-05	-0.00199666	0.00362925	0.0125819	0.682362	0.958325	0.880964	0.801372	0.647126	0.998319	0.943846	0.878907	0.665318	0.953505	0.975655	0.964279	0.914109	0.847475	0.999956	0.999959	0.993567	0.949222
11238_at	CA5B	0.0115157	-0.0173619	0.0246621	0.000566094	0.00018758	-0.00809856	-0.0139164	-0.0225423	-0.0345923	0.361811	0.557634	0.0330683	0.49635	0.728359	0.647676	0.543338	0.242161	0.141997	0.883715	0.714963	0.183817	0.729902	0.886498	0.958779	0.999959	0.932756	0.796259
112398_at	EGLN2	0.0204472	-0.1436	-0.00682022	0.00288709	-4.34065e-05	-0.0593442	0.096995	-0.0151717	-0.021064	0.527885	0.060232	0.817035	0.177534	0.975019	0.19317	0.10024	0.758601	0.726695	0.927873	0.164956	0.94054	0.429459	0.993091	0.798905	0.999959	0.98575	0.95816
112399_at	EGLN3	0.0340369	-0.131076	0.0380601	-0.00276593	0.00162607	-0.0146031	-0.0174256	-0.0799948	-0.0601648	0.0842013	0.00495228	0.0344171	0.0337945	0.0543326	0.596252	0.624519	0.00820771	0.100862	0.731853	0.0288538	0.188257	0.17487	0.231454	0.949549	0.999959	0.916189	0.766918
1124_at	CHN2	0.0104003	0.238994	-0.0264689	-0.00470563	-0.00142717	-0.0808045	0.0375137	0.0495825	0.047505	0.7233	0.000673792	0.323096	0.0161277	0.25748	0.0516586	0.481861	0.269214	0.385446	0.965001	0.00726495	0.642866	0.115629	0.548095	0.653368	0.999959	0.932909	0.880989
11240_at	PADI2	0.00446636	-0.299333	0.0435049	-0.00674872	0.00650214	-0.0868506	0.0229294	-0.049475	0.00976165	0.915708	0.00290607	0.258578	0.0163203	0.000426676	0.144346	0.764638	0.442414	0.901095	0.99019	0.0195792	0.5818	0.11588	0.0108862	0.768842	0.999959	0.94943	0.987357
11243_at	PMF1	-0.000435697	0.0299827	0.00424149	-0.000101176	-0.000169762	-0.0230545	0.0706149	-0.0149408	0.01611	0.981439	0.495428	0.803594	0.934704	0.832359	0.38148	0.0391169	0.601006	0.644086	0.997275	0.66641	0.934865	0.972573	0.936686	0.89354	0.999959	0.96863	0.945195
11245_at	GPR176	0.0162518	0.196923	-0.0522489	-0.00263863	-0.00130807	0.0109449	-0.000604772	0.0549696	0.0787143	0.483895	0.000398451	0.014341	0.0860761	0.189154	0.737012	0.988537	0.121668	0.0698336	0.913634	0.00506986	0.106438	0.287777	0.464318	0.9698	0.999959	0.916189	0.739497
112464_at	PRKCDBP	0.0166864	-0.0950047	0.0106837	0.00243159	8.52511e-06	-0.0123955	-0.0036578	0.00284541	-0.0333154	0.354881	0.025815	0.515054	0.0420384	0.99118	0.624328	0.910888	0.917481	0.321122	0.883062	0.0910863	0.793838	0.196864	0.997165	0.953568	0.999959	0.994601	0.870071
11247_at	NXPH4	0.0151046	-0.0282606	0.0289627	0.00125722	-0.00124978	-0.0230769	-0.0261769	-0.0370699	-0.0451858	0.529975	0.616474	0.187004	0.428108	0.225763	0.494642	0.548614	0.312617	0.313299	0.927873	0.760059	0.500362	0.680128	0.509787	0.926796	0.999959	0.935451	0.869598
11248_at	NXPH3	0.0213471	-0.145771	0.0122216	0.00408282	-0.00162902	-0.0648859	0.00234961	-0.0672833	-0.0903966	0.496165	0.048973	0.668594	0.0497027	0.226005	0.142042	0.967049	0.160596	0.12278	0.918408	0.142667	0.876291	0.215019	0.510045	0.766705	0.999959	0.930964	0.783091
11250_at	GPR45	0.0266279	-0.0708387	-0.00249867	1.05846e-05	-0.000755466	0.0358069	-0.0290168	-0.0286193	-0.010815	0.0829982	0.0497157	0.857509	0.99162	0.249384	0.0968983	0.296298	0.220574	0.703863	0.731853	0.1442	0.956612	0.996946	0.536839	0.739539	0.999959	0.932756	0.954551
11251_at	GPR44	0.0134559	-0.0527229	-0.0135915	0.00219871	0.000139831	0.0135015	-0.0187053	-0.0216138	-0.0351704	0.387496	0.149975	0.33791	0.0333655	0.833695	0.536832	0.507749	0.362732	0.225513	0.890505	0.306212	0.656795	0.173474	0.937115	0.93538	0.999959	0.943198	0.832054
11253_at	MAN1B1	-0.0064607	0.0934551	-0.0417043	0.000649027	0.000170886	-0.0243768	0.0347579	0.0595817	0.0320611	0.725361	0.031636	0.0136909	0.592624	0.82819	0.346032	0.298422	0.0349371	0.349579	0.965001	0.105181	0.103211	0.793366	0.93503	0.87205	0.999959	0.916189	0.870071
11254_at	SLC6A14	0.0119757	-0.0305168	0.00017263	-0.000188743	0.000283461	-0.0150054	0.0138336	-0.0123013	-0.00772402	0.124538	0.0955687	0.980523	0.712498	0.394549	0.17034	0.32704	0.299759	0.59326	0.784569	0.22465	0.994727	0.866939	0.678058	0.791984	0.999959	0.934447	0.937813
11255_at	HRH3	-0.00618506	-0.0442263	-0.0342407	0.00233722	-0.00149646	-0.028196	0.071221	0.0781967	0.0446245	0.76364	0.360139	0.0690304	0.0863665	0.0908231	0.329865	0.057851	0.0135915	0.244793	0.968639	0.544891	0.28475	0.288346	0.311561	0.866073	0.999959	0.916189	0.836557
11258_at	DCTN3	0.0194718	0.221035	-0.0133192	0.00162515	-0.00253971	-0.0558079	-0.0579429	0.0648959	0.001804	0.416231	0.000123492	0.541203	0.303819	0.0141355	0.0983725	0.183305	0.0768198	0.967686	0.89454	0.00254177	0.809069	0.57577	0.101633	0.739539	0.999959	0.916189	0.995698
11259_at	FILIP1L	0.0253931	-0.0713625	-0.00210176	0.00325562	0.000147408	0.0398783	-0.0483185	-0.0220552	-0.015995	0.370445	0.283741	0.935028	0.082766	0.903232	0.31688	0.347713	0.609617	0.76154	0.884244	0.467722	0.982087	0.281604	0.968628	0.860793	0.999959	0.970095	0.964695
11260_at	XPOT	-0.0678423	-0.0694226	0.0723146	-0.000363639	0.00218581	0.0870432	-0.0260035	0.00805393	0.0126103	0.0349073	0.354724	0.0137977	0.862843	0.111309	0.053739	0.653587	0.868579	0.831926	0.635566	0.539449	0.103674	0.942621	0.348053	0.656877	0.999959	0.993567	0.977984
11261_at	0	0.0717003	0.201996	-0.041952	0.000756402	-0.00271501	-0.0592205	-0.0346584	-0.0289311	-0.0716599	0.00419181	0.000633004	0.0636185	0.642396	0.0110979	0.0893602	0.439721	0.442746	0.120495	0.405116	0.00696944	0.270243	0.824332	0.0872322	0.733888	0.999959	0.94943	0.783014
112611_at	RWDD2A	0.0212724	0.102343	-0.0520538	-0.000619575	0.000835018	-0.0309558	0.0122643	0.0234894	0.0254403	0.348864	0.0559378	0.0126082	0.678678	0.390367	0.331902	0.765681	0.497231	0.546891	0.883062	0.156845	0.0967534	0.845015	0.674284	0.866073	0.999959	0.950892	0.927055
11262_at	SP140	0.0115008	-0.0528095	0.0121034	-0.000328881	-0.0012497	0.0219189	-0.00365094	0.00839077	-0.0493553	0.531114	0.221252	0.469264	0.785814	0.113284	0.395767	0.912698	0.764319	0.1499	0.928051	0.396703	0.762108	0.90704	0.350783	0.900343	0.999959	0.98575	0.798676
11264_at	PXMP4	-0.00140707	-0.0189435	0.0108957	8.63706e-05	-0.00219637	0.0449396	-0.0193486	-0.0144482	-0.0267038	0.938126	0.65618	0.509489	0.942396	0.00523187	0.0791553	0.556607	0.601332	0.429156	0.991528	0.789116	0.790055	0.975679	0.0545848	0.717911	0.999959	0.96863	0.898351
11266_at	DUSP12	-0.0170495	0.250275	-0.0154484	-0.000239095	3.49938e-05	-0.019805	0.0403446	0.03926	0.0743752	0.491955	2.97094e-05	0.494092	0.883719	0.973702	0.569779	0.370455	0.299879	0.108534	0.916983	0.00102707	0.779703	0.951129	0.992709	0.943975	0.999959	0.934447	0.769499
11267_at	SNF8	0.0104975	0.191335	-0.00646406	1.42981e-05	-0.000543106	-0.111571	0.010781	0.124011	0.00642613	0.687116	0.00207665	0.785309	0.99336	0.626565	0.00268525	0.819652	0.00213014	0.894592	0.955549	0.0155814	0.926819	0.997533	0.835478	0.339507	0.999959	0.916189	0.987357
11272_at	PRR4	0.0346654	-0.194005	0.0187933	0.00339218	-0.000992589	0.00676321	-0.011823	-0.119817	-0.0437797	0.333202	0.0219681	0.564132	0.151777	0.517222	0.892928	0.855462	0.0293116	0.511094	0.877423	0.080996	0.82348	0.394732	0.7671	0.991416	0.999959	0.916189	0.923397
11273_at	ATXN2L	-4.44332e-05	-0.0428648	-0.00182818	0.00030977	-0.00070022	-0.0199819	0.029763	-0.0204415	-0.0339969	0.998239	0.365027	0.920583	0.815558	0.417283	0.48034	0.415882	0.505914	0.365061	0.999407	0.549214	0.97737	0.923265	0.695123	0.92061	0.999959	0.953034	0.875838
11275_at	KLHL2	-0.0408712	-0.0420213	0.0344855	0.00179729	-0.00159009	0.0106435	0.0594606	0.00280822	-0.0165149	0.177856	0.553993	0.211649	0.368086	0.220644	0.802191	0.279517	0.95144	0.769249	0.814437	0.712353	0.532188	0.632794	0.503446	0.981257	0.999959	0.995524	0.965814
11277_at	TREX1	-0.0116203	-0.170089	0.0429262	0.00193056	0.00180615	0.00962691	-0.00167658	0.00456702	-0.0432999	0.608019	0.00164927	0.0387693	0.197339	0.0640627	0.762226	0.967457	0.894785	0.305169	0.940865	0.0133041	0.202505	0.455476	0.254445	0.97462	0.999959	0.994215	0.865252
11278_at	KLF12	-0.00658387	-3.65548e-05	-0.00563433	-0.000917188	-0.000534871	0.0172457	0.00520166	0.00691156	0.0220521	0.423067	0.998486	0.451459	0.0917738	0.129622	0.136295	0.727017	0.581065	0.15041	0.899341	0.999174	0.750489	0.297775	0.378901	0.759122	0.999959	0.965903	0.799611
11279_at	KLF8	0.00314016	-0.000152651	-0.00658498	-9.56887e-05	-0.000489794	-0.00402126	0.0169994	-0.000858743	0.015395	0.716974	0.994007	0.404266	0.866939	0.187887	0.741052	0.280342	0.948153	0.340311	0.963727	0.996805	0.713212	0.944107	0.462442	0.970785	0.999959	0.99519	0.870071
11280_at	SCN11A	0.00644762	-0.0202366	-0.00634931	0.000766286	0.00051368	-0.00591454	0.0180342	-0.00983992	0.00221024	0.326323	0.189824	0.288601	0.0779626	0.0689214	0.521178	0.131159	0.325922	0.856324	0.874045	0.359056	0.610793	0.272989	0.265811	0.933261	0.999959	0.938061	0.982884
11281_at	POU6F2	0.0112204	-0.0756939	-0.00494582	0.00191094	0.000465298	0.0198619	-0.00974124	0.000485943	0.0216539	0.423882	0.0225389	0.698435	0.0400815	0.438632	0.313917	0.70178	0.98186	0.40706	0.899341	0.0825662	0.889991	0.192593	0.71266	0.859037	0.999959	0.999271	0.890816
11282_at	MGAT4B	0.0341023	0.036444	-0.044475	-0.00112026	-0.00370576	-0.0316999	-0.0116813	0.0256293	-0.0748557	0.210661	0.567838	0.073804	0.532086	0.00173496	0.406819	0.812742	0.536459	0.14031	0.820535	0.722786	0.297436	0.75475	0.0269212	0.906322	0.999959	0.957851	0.796259
11283_at	CYP4F8	0.00248616	-0.0177824	-0.0103433	0.000410985	-0.000164305	-0.0057392	-0.000883925	0.0218262	0.0267504	0.794582	0.427882	0.235277	0.514199	0.687854	0.668827	0.959311	0.135304	0.133739	0.971745	0.607587	0.556855	0.743015	0.868677	0.960407	0.999959	0.916189	0.789624
11284_at	PNKP	-0.0312526	0.0713209	-0.0322095	0.000737098	-0.00044449	-0.0132417	0.073815	0.109479	0.0598566	0.243822	0.256991	0.187416	0.676172	0.698094	0.72465	0.129886	0.00800807	0.230497	0.833812	0.438585	0.500742	0.843672	0.873729	0.969137	0.999959	0.916189	0.832762
11285_at	B4GALT7	0.0200467	-0.0127863	-0.0262409	0.0020463	0.000202058	0.00690984	-0.00641716	-0.00130126	-0.0251618	0.232849	0.745186	0.0871436	0.0656696	0.778353	0.769223	0.832925	0.959398	0.420491	0.828742	0.851683	0.324998	0.248285	0.912229	0.975055	0.999959	0.996575	0.897083
112869_at	CCDC101	-0.00586459	0.0255643	0.00482715	0.00113826	0.00104986	0.00205628	0.0191282	0.00808695	0.0140021	0.707751	0.486462	0.734704	0.270723	0.118498	0.925438	0.500663	0.734595	0.630667	0.962017	0.658551	0.906387	0.538971	0.360275	0.995762	0.999959	0.984149	0.942695
1129_at	CHRM2	-0.00588639	-0.212171	-0.00611231	0.00462874	-0.00289295	0.030875	-0.0233812	0.00676755	0.0198443	0.841244	0.00245305	0.81933	0.0179757	0.0226755	0.454939	0.661148	0.879956	0.716811	0.980174	0.0173876	0.941734	0.121587	0.136772	0.918193	0.999959	0.993567	0.955201
112950_at	MED8	0.032613	0.115943	-0.0210976	0.000547054	-0.000941422	-0.0108016	-0.0377772	-0.0123044	-0.0110029	0.0249256	0.000776207	0.109626	0.565272	0.128822	0.594038	0.150229	0.575942	0.681919	0.597841	0.00793123	0.370266	0.777557	0.377218	0.948418	0.999959	0.965903	0.94985
113_at	ADCY7	0.000333052	0.11962	0.0274854	-0.00107068	-0.00274421	-0.0341852	0.00933298	0.0576884	0.017043	0.988506	0.0287448	0.192973	0.482856	0.00620321	0.293453	0.82397	0.103309	0.692149	0.997572	0.0982406	0.507214	0.721178	0.0604135	0.848387	0.999959	0.916189	0.953195
1130_at	LYST	-0.000183059	0.0117073	-0.000448916	-0.00050615	0.000818729	0.0331916	-0.00356551	0.00340182	-0.0116747	0.985953	0.631487	0.962182	0.460778	0.0674709	0.0242646	0.850118	0.830118	0.546586	0.997275	0.771581	0.9887	0.703849	0.262755	0.586487	0.999959	0.990261	0.927041
11309_at	SLCO2B1	-0.00276456	0.0997331	0.0321011	-0.0082288	-1.33836e-05	-0.0197827	0.00337768	0.025975	-0.0213482	0.903802	0.0647068	0.124768	1.91884e-07	0.989098	0.538389	0.935144	0.456865	0.616227	0.988194	0.173096	0.400122	0.000127242	0.996753	0.93538	0.999959	0.94943	0.940355
11311_at	VPS45	0.013152	-0.0411519	-0.0126389	-0.000641459	0.00278869	0.0150965	-0.046881	-0.033386	-0.021905	0.582942	0.46427	0.562289	0.684581	0.00720756	0.65363	0.281469	0.361106	0.623162	0.936955	0.639325	0.822496	0.849266	0.0658074	0.959105	0.999959	0.943198	0.941665
11313_at	LYPLA2	-0.0347365	0.0968838	-0.0193369	-0.00013944	-0.00143451	0.0345581	0.0520194	0.0567391	0.0839446	0.295114	0.213721	0.521659	0.949088	0.312575	0.45801	0.387299	0.262205	0.174599	0.859872	0.3872	0.798078	0.978747	0.601534	0.918193	0.999959	0.932909	0.806865
11314_at	CD300A	-0.0127948	0.0430762	0.0120177	-0.00297223	-0.000970264	0.00184809	0.0226842	0.0331425	0.0238917	0.29556	0.134206	0.280672	0.000305645	0.0650196	0.914198	0.306764	0.0766096	0.294026	0.859872	0.284491	0.604146	0.0110334	0.256545	0.993207	0.999959	0.916189	0.861586
113146_at	AHNAK2	0.111696	0.287328	-0.133232	0.00837282	0.00220539	-0.114554	-0.00883325	0.0379952	0.00848431	0.0179209	0.00959611	0.002067	0.00728126	0.271456	0.0825904	0.917049	0.594115	0.922308	0.570944	0.0457793	0.0284932	0.0738545	0.562952	0.721907	0.999959	0.968454	0.990219
11315_at	PARK7	0.0177306	0.0296611	0.0163088	0.00233653	-0.000202956	-0.0231887	-0.0181201	-0.0399036	-0.0172528	0.339367	0.495493	0.334515	0.0573558	0.798135	0.373661	0.590137	0.159265	0.617059	0.880879	0.66641	0.653275	0.231647	0.920995	0.887885	0.999959	0.930964	0.940556
11316_at	COPE	0.0292213	-0.0370952	-0.020562	-8.59971e-05	-0.000685893	-0.0212638	-0.0544533	0.0218113	-0.0382818	0.191387	0.478823	0.312124	0.953369	0.473004	0.497658	0.179778	0.521568	0.357111	0.819468	0.652168	0.631745	0.980647	0.737398	0.926873	0.999959	0.957619	0.870602
11317_at	RBPJL	0.0138242	-0.0361194	-0.00613931	0.000599788	-0.00080964	-0.00159589	0.00546786	-0.03243	-0.0527268	0.288805	0.237811	0.604401	0.484753	0.147505	0.930407	0.816829	0.103597	0.0307313	0.859533	0.416422	0.844955	0.721798	0.40751	0.99583	0.999959	0.916189	0.668321
113177_at	C19orf36	0.00591266	-0.166667	0.0193654	0.000111619	0.00175475	0.0275301	0.018553	-0.0335311	-0.00225655	0.78058	0.00101807	0.317126	0.936431	0.0550037	0.356498	0.630119	0.301017	0.954447	0.970379	0.00953513	0.637302	0.973624	0.233235	0.878575	0.999959	0.934447	0.994115
113178_at	SCAMP4	-0.0236333	-0.0993009	-0.0089876	-0.00409129	0.00199098	-0.0405341	0.0909608	0.0478875	-0.00264161	0.391295	0.12583	0.720048	0.0254597	0.0928421	0.295564	0.0702287	0.255087	0.958892	0.891278	0.272178	0.900172	0.14909	0.316133	0.84997	0.999959	0.932756	0.994438
11318_at	GPR182	-0.0202107	-0.0418951	0.0367294	0.00188891	-0.000759117	0.0144302	-0.0225275	0.0359589	-0.0335733	0.525083	0.574478	0.205587	0.368049	0.57716	0.74657	0.69614	0.458482	0.570537	0.927479	0.728374	0.524208	0.632794	0.805092	0.972687	0.999959	0.94943	0.930011
11319_at	ECD	-0.0014937	-0.00629425	-0.0114438	0.00179412	-0.00140582	0.0174485	0.0161581	-0.0234068	-0.0190075	0.939526	0.891644	0.523559	0.168374	0.0969797	0.528423	0.651201	0.436075	0.604164	0.991528	0.94114	0.799192	0.417071	0.32341	0.934835	0.999959	0.94943	0.938331
1132_at	CHRM4	-0.0167761	0.0823754	-0.000225095	-0.00167007	-0.00109999	-0.00550186	-0.00209833	0.0677051	0.0314419	0.323286	0.0398442	0.988369	0.136749	0.131273	0.817356	0.945632	0.00963007	0.319965	0.872864	0.123587	0.997032	0.371621	0.381587	0.982402	0.999959	0.916189	0.870071
11320_at	MGAT4A	0.00716462	-0.00613773	0.0161419	-0.000337733	-0.000825283	-0.000782276	-0.000859516	0.00215505	0.00783218	0.604503	0.849976	0.201067	0.711135	0.164735	0.967875	0.972673	0.918589	0.760918	0.940557	0.916295	0.518978	0.866862	0.434518	0.997295	0.999959	0.994601	0.964695
11321_at	GPN1	0.0401371	0.00509767	0.0144858	0.00256851	0.000110826	-0.0010778	-0.0843539	-0.0156339	-0.0838458	0.0797548	0.92406	0.485494	0.0889706	0.909581	0.973143	0.0427997	0.652894	0.049557	0.729949	0.959217	0.772547	0.292635	0.97037	0.997498	0.999959	0.97477	0.707584
11322_at	TMC6	0.0111579	0.0254567	0.0192478	-0.00552802	0.000147658	-0.0480521	0.0400674	0.00160153	-0.0418108	0.630739	0.640258	0.362982	0.000405253	0.881866	0.141898	0.342046	0.963897	0.333771	0.947533	0.777697	0.678578	0.01298	0.96011	0.766705	0.999959	0.997885	0.870071
11325_at	DDX42	0.0351689	-0.0262781	-0.0363542	0.00273692	0.002813	-0.00300199	-0.00838024	-0.0291258	-0.0131265	0.187468	0.6739	0.134901	0.120233	0.0145092	0.935978	0.862191	0.47315	0.790965	0.816685	0.801414	0.417241	0.347061	0.103074	0.996145	0.999959	0.94943	0.970915
113251_at	LARP4	0.0119342	0.0949967	0.0158927	-0.00373087	0.000102002	0.0319076	-0.0228996	-0.0345351	0.0695038	0.545579	0.0416514	0.377087	0.00467869	0.903922	0.250797	0.522793	0.252148	0.0599823	0.93005	0.127754	0.690007	0.0576013	0.968696	0.828315	0.999959	0.932756	0.722139
11326_at	VSIG4	-0.0218386	0.052069	0.114658	-0.00474979	0.000102663	0.00352641	0.0112187	0.0409267	0.029102	0.503596	0.496799	0.000165269	0.0285382	0.941422	0.938674	0.84972	0.411253	0.631922	0.920844	0.667619	0.00452	0.160628	0.98089	0.996488	0.999959	0.94943	0.94342
11329_at	STK38	0.0109748	0.00711099	0.0353494	-0.000292929	0.00279367	0.0338155	-0.0128758	-0.0415632	-0.0367393	0.644383	0.898555	0.103953	0.851748	0.00671247	0.31202	0.765332	0.252521	0.406835	0.949433	0.945602	0.358964	0.938647	0.0634138	0.858476	0.999959	0.932756	0.890645
1133_at	CHRM5	0.00410569	-0.0891342	-0.025407	-0.00137367	-0.00194643	0.103098	0.0063315	-0.0192532	-0.0217337	0.867682	0.124732	0.258553	0.398483	0.0666422	0.00333743	0.887408	0.608547	0.635748	0.984258	0.270381	0.5818	0.657409	0.260651	0.341702	0.999959	0.970095	0.944507
11330_at	CTRC	-0.00212491	-0.0196125	0.0397876	0.000239455	-0.000222008	0.0564731	-0.0254674	-0.0269664	-0.130535	0.90374	0.634436	0.0138383	0.836272	0.767963	0.0233238	0.424916	0.314989	0.000100388	0.988194	0.773685	0.103865	0.932044	0.908317	0.586487	0.999959	0.935451	0.474576
11331_at	PHB2	0.00875604	-0.125227	0.02531	0.00188519	-0.000229133	0.0237474	0.00236414	-0.0176262	-0.0869936	0.5785	0.000885867	0.0792003	0.071087	0.734134	0.284142	0.934085	0.463462	0.00345365	0.936955	0.00867461	0.309439	0.258853	0.88966	0.845193	0.999959	0.94943	0.611354
11332_at	ACOT7	0.0202529	0.452918	-0.10188	0.00333932	-0.00349527	-0.110117	0.0286183	0.0750373	0.0850381	0.591708	9.26024e-07	0.00348086	0.18099	0.0318808	0.0392112	0.676136	0.193558	0.227229	0.937661	0.000176077	0.0408659	0.434225	0.168487	0.627117	0.999959	0.932756	0.832762
11333_at	PDAP1	0.0151192	0.0277322	-0.00886369	0.000580719	-0.000615637	-0.0191094	-0.0134606	-0.0102701	-0.0006907	0.147203	0.256578	0.349712	0.397401	0.167959	0.1919	0.475805	0.517283	0.97152	0.796165	0.438049	0.668103	0.656888	0.438842	0.798667	0.999959	0.956959	0.995941
11334_at	TUSC2	0.0231078	-0.000956533	-0.0332804	0.00486933	-0.00196648	-0.0653391	0.0210974	0.0269598	-0.0148733	0.234396	0.983225	0.0609233	0.000199157	0.0189366	0.0174904	0.548943	0.362449	0.680296	0.830317	0.990002	0.264325	0.00873882	0.12307	0.564738	0.999959	0.943198	0.949324
11335_at	CBX3	-0.00514493	0.166804	-0.0294013	-0.00373153	0.000802321	0.0130237	0.0264926	0.0298511	0.0918879	0.865973	0.0208447	0.290405	0.0649333	0.539034	0.761063	0.632113	0.521026	0.10688	0.983967	0.0782423	0.612696	0.247447	0.78084	0.97462	0.999959	0.957619	0.768349
11336_at	EXOC3	0.0486194	0.0687873	-0.0387678	0.00345476	0.00126662	-0.0254295	-0.00246626	0.0111903	-0.0352613	0.0873146	0.301118	0.133905	0.0656343	0.296751	0.522643	0.961692	0.795389	0.503506	0.733845	0.486721	0.415663	0.248285	0.586496	0.93416	0.999959	0.986635	0.921334
11337_at	GABARAP	-0.0134834	-0.0836421	0.016821	-0.00116218	0.00101921	-0.0154481	0.00496693	0.0208138	0.00357247	0.509219	0.0823566	0.36615	0.388516	0.244687	0.590272	0.893335	0.504019	0.925091	0.922201	0.202868	0.681895	0.649189	0.531738	0.946995	0.999959	0.953034	0.990296
11338_at	U2AF2	-0.0182588	0.033154	0.00947521	-0.001351	-0.000120422	0.00845711	0.0120504	0.0493377	0.0258477	0.193213	0.31349	0.457514	0.144594	0.840728	0.667128	0.635218	0.0219192	0.3218	0.819468	0.499441	0.754323	0.383036	0.940607	0.960407	0.999959	0.916189	0.870071
11339_at	OIP5	0.00859752	0.0415525	-0.00163612	-0.000220386	0.000260878	-0.0142911	0.0180997	-0.0150488	0.0271631	0.364525	0.0629997	0.8495	0.724156	0.520227	0.283568	0.293041	0.298148	0.124748	0.883715	0.169857	0.95413	0.873843	0.768788	0.845193	0.999959	0.934447	0.785265
1134_at	CHRNA1	-0.0212982	-0.0354076	0.0199552	0.00464541	0.000169454	0.0341771	-0.0124481	0.0093977	-0.0844843	0.353957	0.511085	0.340242	0.00250228	0.863068	0.289893	0.764984	0.78825	0.0493715	0.883062	0.679198	0.659071	0.0397017	0.950197	0.847282	0.999959	0.986635	0.707584
11340_at	EXOSC8	0.0231489	0.0707534	0.0186445	-0.00391309	0.00404992	-0.0355652	0.0092943	-0.0313858	0.0286072	0.359625	0.233275	0.417641	0.0198016	0.000249079	0.316547	0.839165	0.415205	0.542729	0.88318	0.410942	0.724084	0.128985	0.00768999	0.860668	0.999959	0.94943	0.926809
11341_at	SCRG1	0.0299305	-0.496715	0.0808623	-0.00404547	0.000736903	-0.0127161	0.0165113	-0.120315	-0.11254	0.584222	0.000157682	0.105828	0.262778	0.752957	0.868494	0.867815	0.150357	0.269714	0.936955	0.00291565	0.362828	0.53092	0.899718	0.985762	0.999959	0.928116	0.848479
113419_at	TEX261	0.0129983	-0.0834696	0.0217923	-0.000688423	-0.00127651	-0.0185811	-0.00145672	-0.0117883	-0.0592644	0.374818	0.0160429	0.103346	0.47576	0.0429753	0.366507	0.956232	0.597301	0.0308005	0.888077	0.0653668	0.357546	0.716202	0.198267	0.884662	0.999959	0.96863	0.668321
11342_at	RNF13	-0.00316424	0.131329	-0.0441292	-0.0120413	0.00348994	-0.0822852	0.0932399	0.0382821	0.0258446	0.939962	0.184141	0.24975	2.48317e-05	0.0538855	0.164632	0.22248	0.550362	0.741066	0.991528	0.351291	0.573816	0.00252084	0.230287	0.791374	0.999959	0.961019	0.960872
11343_at	MGLL	0.0506938	-0.26862	0.00272117	0.00304188	-0.00333722	-0.00343023	-0.0411382	-0.0846989	-0.15474	0.28827	0.01734	0.94999	0.333726	0.103455	0.959129	0.634349	0.244786	0.0825815	0.859533	0.0689396	0.98489	0.603651	0.333323	0.996996	0.999959	0.932756	0.752658
11344_at	TWF2	0.0373673	-0.064336	-0.0374574	0.00375877	-0.00139601	-0.00653395	0.0453497	-0.0209911	-0.115717	0.189213	0.33477	0.148622	0.0460323	0.251695	0.869819	0.37914	0.627753	0.0297649	0.818336	0.5204	0.439918	0.207348	0.540018	0.985762	0.999959	0.970707	0.668321
11345_at	GABARAPL2	0.0241825	0.0715707	-0.0135132	-0.00610436	-0.000174884	-0.0421804	-0.0347603	0.00051505	-0.0143866	0.201844	0.108041	0.432696	2.40574e-06	0.828887	0.113571	0.311522	0.985738	0.682579	0.819468	0.244655	0.735633	0.000514613	0.93503	0.742025	0.999959	0.999359	0.949895
1135_at	CHRNA2	0.0140104	-0.126901	0.0251745	-0.000276321	-0.00144366	-0.0117289	-0.0240118	0.0195656	-0.0570779	0.570271	0.0296572	0.263408	0.865117	0.173067	0.735067	0.59185	0.603123	0.21502	0.936955	0.100442	0.587372	0.943009	0.444886	0.969534	0.999959	0.969366	0.826457
1136_at	CHRNA3	0.012111	-0.0913855	0.0226704	0.00129542	-0.00130449	-0.0145774	-0.00946069	0.0010383	-0.0148967	0.425283	0.0111353	0.1024	0.196704	0.0461387	0.49441	0.73121	0.964208	0.598066	0.899902	0.0507115	0.355243	0.454535	0.207858	0.926796	0.999959	0.997948	0.938298
1137_at	CHRNA4	0.0107288	0.0126369	-0.01956	0.00060283	-0.000377875	0.017899	0.0222642	-0.0186293	-0.00694199	0.282706	0.589213	0.0324873	0.359746	0.37662	0.202405	0.219538	0.221493	0.708347	0.856578	0.738613	0.182243	0.626419	0.661224	0.800599	0.999959	0.932756	0.955201
113791_at	PIK3IP1	-0.000250739	-0.0673117	0.0261663	-0.0025983	0.000793831	-0.00141872	-0.000484238	0.0191533	0.0438451	0.991271	0.211921	0.211098	0.0871139	0.419078	0.964852	0.99071	0.583827	0.304885	0.997994	0.385293	0.531584	0.289483	0.696614	0.997059	0.999959	0.966642	0.865252
1138_at	CHRNA5	-0.0019832	-0.0644498	0.0016609	-0.000793559	-0.000584259	0.0167185	0.0101252	0.0386279	-0.0442257	0.921881	0.175785	0.928134	0.55203	0.500204	0.556443	0.782645	0.211545	0.241128	0.990556	0.341175	0.979139	0.766746	0.755835	0.939649	0.999959	0.932756	0.836135
113835_at	ZNF257	-0.010518	-0.0339967	0.00981267	-0.000118587	-0.000264686	0.00384959	0.019786	0.0114791	-0.00506925	0.230023	0.0990145	0.218841	0.837015	0.479865	0.753955	0.213473	0.38973	0.755417	0.82782	0.230489	0.540626	0.932273	0.742176	0.974373	0.999959	0.944824	0.962501
113878_at	DTX2	-0.00881373	-0.069876	0.00332965	0.00180732	-0.000106672	0.0126224	0.00829732	0.0135634	0.0136929	0.665229	0.1451	0.857494	0.179629	0.902633	0.659133	0.822343	0.662341	0.717953	0.951624	0.300249	0.956612	0.432009	0.968576	0.960407	0.999959	0.975195	0.955286
114_at	ADCY8	-0.0129644	-0.151821	0.0116518	0.00140448	0.000941006	0.0020935	0.0227799	-0.0203472	0.000921042	0.654279	0.0266276	0.658485	0.462162	0.44809	0.958932	0.664552	0.64486	0.986358	0.950604	0.0930018	0.871502	0.704894	0.718756	0.996996	0.999959	0.974377	0.99838
1140_at	CHRNB1	0.0158093	-0.0621958	-0.000432094	-0.00124821	-0.00201531	-0.000703524	-0.0649709	-0.00770509	-0.029094	0.411141	0.169126	0.980296	0.325319	0.0153018	0.979206	0.0639317	0.79258	0.416435	0.89454	0.332016	0.994661	0.596237	0.106632	0.997885	0.999959	0.986635	0.895148
114034_at	TOE1	-0.0186742	-0.13272	0.0300334	0.00355723	-5.20467e-05	0.0244411	0.0203944	-0.011337	-0.00146714	0.308526	0.0023564	0.0731444	0.00367456	0.947063	0.342648	0.539515	0.684726	0.965656	0.865725	0.0169737	0.295678	0.0497374	0.983261	0.870906	0.999959	0.979875	0.995374
114044_at	MCM3APAS	-0.0261212	-0.0264382	0.00494994	0.000513562	0.000724814	0.0230546	0.0252712	0.0122624	0.0367502	0.0337184	0.356765	0.656216	0.523779	0.16695	0.180169	0.255005	0.510375	0.107345	0.628959	0.541453	0.871128	0.750485	0.437422	0.793253	0.999959	0.955461	0.768349
114049_at	WBSCR22	0.0129683	0.0977503	-0.0367852	0.0015684	0.00115912	0.0385351	-0.0228114	0.0452516	0.00790519	0.627409	0.120354	0.13187	0.373805	0.311645	0.305244	0.637993	0.267501	0.873658	0.946509	0.263762	0.411693	0.637939	0.600851	0.854328	0.999959	0.932909	0.986509
114088_at	TRIM9	0.0147294	-0.117216	0.0264699	-0.00147052	-0.00019147	-0.0100777	-0.000391	0.00547117	-0.000107137	0.579827	0.0618529	0.275278	0.40223	0.866468	0.787357	0.993535	0.892669	0.998273	0.936955	0.167861	0.598142	0.660766	0.951978	0.979612	0.999959	0.993918	0.999535
1141_at	CHRNB2	-0.00941301	-0.149463	0.0484607	0.00347357	-0.000836918	0.0163895	-0.0328244	-0.0264767	-0.0559629	0.699475	0.00979033	0.0303304	0.0320326	0.423215	0.632378	0.458504	0.476687	0.218638	0.959203	0.0464101	0.174008	0.16979	0.699365	0.955145	0.999959	0.94943	0.82751
114112_at	TXNRD3	-0.0189396	0.0026461	0.0289889	0.00172801	0.000168347	0.0239854	0.0104909	0.00187244	-0.0140854	0.25027	0.945307	0.0542677	0.1124	0.810982	0.299803	0.7251	0.940448	0.645355	0.839303	0.968523	0.247015	0.334603	0.927191	0.852427	0.999959	0.994601	0.945195
1142_at	CHRNB3	0.0191929	-0.0115496	-0.0175164	-0.00110666	-0.000946042	-0.0140248	0.00308007	-0.0107066	-0.00930872	0.10706	0.678176	0.106275	0.158361	0.0639649	0.400375	0.886177	0.553979	0.673282	0.760327	0.804185	0.363524	0.403984	0.254225	0.902126	0.999959	0.961922	0.949324
1143_at	CHRNB4	-0.0118078	-0.0297895	0.00419211	0.00072605	-0.000326274	0.0167068	0.00267703	0.0102586	0.0209315	0.231722	0.198713	0.640328	0.264624	0.439632	0.22841	0.880943	0.494921	0.254609	0.828058	0.370141	0.864098	0.532852	0.712729	0.813107	0.999959	0.950892	0.838912
114327_at	EFHC1	-0.005926	0.0779895	-0.00857494	-0.0024501	0.000853737	-0.0304706	0.0497593	0.0235598	0.0285493	0.697925	0.0307718	0.537551	0.0159435	0.192788	0.15674	0.0739876	0.312287	0.315809	0.959093	0.103167	0.80673	0.115344	0.468984	0.783633	0.999959	0.935451	0.870071
1144_at	CHRND	0.0226007	-0.0396486	-0.0215463	-0.000431634	-0.00120614	0.0109464	-0.0292081	-0.0216402	0.0155084	0.214681	0.353075	0.194036	0.71868	0.122547	0.668089	0.376261	0.435179	0.646625	0.821888	0.537829	0.508056	0.87068	0.367089	0.960407	0.999959	0.94943	0.945195
1145_at	CHRNE	0.0207473	-0.0150006	-0.00755629	0.00029389	-0.000454853	-0.00689608	-0.0265465	-0.0262098	-0.0312462	0.287603	0.74276	0.670102	0.818985	0.585611	0.800996	0.452936	0.378042	0.38925	0.859533	0.849974	0.876532	0.924135	0.809303	0.981246	0.999959	0.943981	0.883781
114548_at	NLRP3	0.00808612	-0.0109783	-0.00227956	0.000579233	0.000146434	0.00247793	0.01256	-0.0143381	-0.016487	0.414087	0.636307	0.800184	0.375062	0.729554	0.858449	0.484364	0.342447	0.371086	0.89454	0.775168	0.933789	0.638999	0.887602	0.983662	0.999959	0.939791	0.877319
1146_at	CHRNG	0.0133399	0.0399708	-0.0142441	0.000923066	-0.000133505	0.0237146	-0.00423621	-0.0138356	-0.0248027	0.499531	0.388835	0.428617	0.478638	0.874515	0.393068	0.905868	0.645905	0.500004	0.91886	0.572976	0.732442	0.717957	0.956629	0.898751	0.999959	0.974377	0.921172
114625_at	ERMAP	-0.00747057	-0.0104876	0.012883	-0.000608846	-5.59479e-05	0.0100997	0.0476777	0.0097959	0.0161061	0.578772	0.739712	0.293718	0.49273	0.92261	0.593135	0.0522435	0.633023	0.520267	0.936955	0.847781	0.615544	0.727346	0.97344	0.947987	0.999959	0.972743	0.924035
1147_at	CHUK	0.0135595	-0.0641176	0.0125555	-0.0015988	0.00192936	-0.0638463	0.0341966	0.0124735	0.022619	0.597096	0.287529	0.590927	0.345081	0.0804382	0.0778696	0.46277	0.749745	0.635672	0.938492	0.471747	0.838131	0.613641	0.291461	0.715318	0.999959	0.984621	0.944507
114791_at	TUBGCP5	0.011503	0.113078	-0.0292168	-0.000771703	0.000797788	-0.025799	0.000478603	0.0473956	0.0529905	0.541841	0.0114265	0.0901929	0.534853	0.32363	0.330566	0.988833	0.100618	0.132339	0.93005	0.0516593	0.331417	0.756704	0.612803	0.866073	0.999959	0.916189	0.789624
114819_at	CROCCL2	0.060816	-0.157849	-0.0369707	0.00519748	-0.000987305	0.0141147	-0.0706969	-0.0854469	-0.12887	0.101945	0.0707479	0.273691	0.0345833	0.533639	0.786089	0.293484	0.131561	0.0629664	0.750985	0.183717	0.597271	0.177191	0.777989	0.979212	0.999959	0.916189	0.731596
114876_at	OSBPL1A	0.0172165	0.0872739	-0.0886197	-7.21331e-05	-0.000246356	-0.010409	0.0267944	0.015368	0.0319124	0.438901	0.0957342	2.16764e-05	0.960735	0.795717	0.738829	0.506665	0.650246	0.440804	0.902437	0.224907	0.00102229	0.984292	0.919978	0.970717	0.999959	0.97477	0.902135
114881_at	OSBPL7	0.00782202	-0.087907	-0.012697	0.000179277	-3.83719e-06	0.00507667	0.00245994	0.0163664	-0.0366106	0.583932	0.00948141	0.329473	0.848969	0.994992	0.80018	0.924348	0.452578	0.169628	0.936955	0.045376	0.648252	0.93764	0.997991	0.981246	0.999959	0.94943	0.805194
114882_at	OSBPL8	-0.0560993	0.0457181	-0.0773134	0.00285227	0.00568244	0.0106827	0.102835	-0.00641882	0.0858994	0.259318	0.69471	0.0886622	0.384034	0.00823039	0.87822	0.25453	0.932403	0.353106	0.846839	0.815663	0.327703	0.6453	0.0713917	0.986076	0.999959	0.994601	0.870306
114883_at	OSBPL9	-0.0258234	0.0852641	0.0240246	-0.00498386	0.00530267	0.0320369	0.00739729	-0.0115708	0.0724489	0.38783	0.224925	0.377645	0.0122857	5.51491e-05	0.445564	0.891435	0.79946	0.193758	0.890686	0.401428	0.690007	0.099912	0.00252149	0.914304	0.999959	0.986635	0.812535
114884_at	OSBPL10	0.0187733	0.101998	-0.0452106	0.00305021	-0.00018028	0.0208222	-0.0453778	0.0184734	0.0286952	0.524509	0.141818	0.0936872	0.118132	0.886438	0.615253	0.396848	0.681181	0.601162	0.926984	0.295296	0.33798	0.344307	0.962181	0.951611	0.999959	0.979875	0.938298
114885_at	OSBPL11	0.0350205	-0.226218	0.0807429	-0.00239825	0.00413546	-0.039948	-0.0625666	-0.0882247	0.0404721	0.400735	0.0217218	0.034508	0.382887	0.021486	0.494859	0.408044	0.165923	0.601591	0.891684	0.0805339	0.188521	0.644471	0.133635	0.926796	0.999959	0.930964	0.938298
114897_at	C1QTNF1	-0.0125753	-0.0925306	0.0488144	0.00199428	-0.000819892	0.0525117	0.0135678	-0.0112489	-0.0678855	0.596379	0.0981848	0.025116	0.203791	0.420313	0.116776	0.752771	0.755966	0.125858	0.938492	0.22927	0.153895	0.462508	0.697456	0.742201	0.999959	0.984853	0.788079
114899_at	C1QTNF3	-0.00168447	-0.129737	0.0187024	-0.00341588	0.00106238	-0.0265288	0.0365923	-0.0332621	0.0447764	0.935151	0.00831393	0.321948	0.013276	0.231888	0.362348	0.330805	0.292939	0.246309	0.991528	0.0414796	0.642346	0.104092	0.517124	0.880594	0.999959	0.934447	0.837231
1149_at	CIDEA	0.00408456	0.215087	-0.0309484	0.00072662	-1.06538e-05	-0.000471823	0.0136738	0.0770068	0.0573048	0.887344	0.00176902	0.239569	0.70239	0.993115	0.990706	0.793843	0.0814065	0.28653	0.985782	0.0139922	0.562218	0.86037	0.997868	0.997902	0.999959	0.916189	0.857208
114908_at	TMEM123	0.00302357	-0.124639	0.0833725	-0.0215985	0.00668834	-0.0351364	-0.0600721	-0.0943497	0.0060581	0.958745	0.364194	0.118766	9.51775e-08	0.00827337	0.668819	0.57136	0.290709	0.955595	0.9944	0.548489	0.388348	8.77024e-05	0.0716199	0.960407	0.999959	0.934447	0.994199
114932_at	MRFAP1L1	0.0357997	0.193889	-0.0702762	-0.00177592	0.00131308	-0.0303248	-0.0468171	-0.0565664	-0.0417822	0.152394	0.00113364	0.00230859	0.28093	0.219837	0.38713	0.301567	0.138189	0.368525	0.801261	0.0103584	0.0309087	0.550149	0.502755	0.895776	0.999959	0.920285	0.877319
115_at	ADCY9	-0.0153739	-0.0541563	0.0216367	0.00284696	0.00151672	0.062901	-0.0166635	-0.00232117	-0.0319676	0.380891	0.189112	0.176417	0.0147211	0.0446809	0.0114801	0.600402	0.930773	0.327794	0.888851	0.358084	0.485703	0.1107	0.203317	0.494679	0.999959	0.994601	0.870071
115123_at	MARCH3	-0.0074955	0.00280554	0.0661788	-0.0002352	0.000530558	0.0197542	-0.0151236	-0.01583	0.0168072	0.665308	0.944974	4.53906e-05	0.836866	0.474799	0.417417	0.630541	0.549191	0.602324	0.951624	0.968523	0.00172923	0.932194	0.73856	0.910073	0.999959	0.960123	0.938298
1152_at	CKB	0.0312001	-0.155692	-0.0654787	-0.00114272	0.000296643	-0.0692218	0.0180706	0.0128499	-0.0848367	0.298104	0.0279123	0.0173364	0.562824	0.816979	0.101253	0.7394	0.778318	0.129299	0.861461	0.0959983	0.12166	0.775459	0.929567	0.739539	0.999959	0.986635	0.78946
115201_at	ATG4A	-0.0202691	-0.0220054	0.0324211	-0.000630127	-0.000397628	0.0156906	0.0207602	-0.000653865	0.0139087	0.198127	0.550723	0.024605	0.543167	0.554606	0.47738	0.466767	0.978219	0.634374	0.819468	0.709603	0.151617	0.760971	0.791757	0.920137	0.999959	0.998678	0.943644
115207_at	KCTD12	-0.0225154	0.0357467	0.123297	-0.00985706	-0.00205897	0.00429755	0.030764	0.0104859	0.00566228	0.564892	0.696883	0.000683803	0.000188764	0.219911	0.937631	0.664651	0.860385	0.937979	0.936955	0.816746	0.0127447	0.00843734	0.502829	0.996158	0.999959	0.993567	0.992766
115290_at	FBXO17	0.0124681	-0.0282489	-0.00591857	0.00267923	0.00169163	0.0114948	-0.0173581	0.0309186	0.0218327	0.658359	0.669432	0.817651	0.15089	0.162453	0.771631	0.734392	0.472321	0.677407	0.951307	0.7984	0.940767	0.393536	0.430728	0.975055	0.999959	0.94943	0.949324
1153_at	CIRBP	0.0523566	-0.0343111	-0.132228	0.000120837	0.000921358	0.00884937	-0.0691816	-0.0357065	-0.141892	0.182487	0.708907	0.000287485	0.962672	0.582842	0.872193	0.330995	0.550056	0.0530426	0.815274	0.826471	0.0067791	0.985291	0.808179	0.985762	0.999959	0.960793	0.712312
115353_at	LRRC42	0.00051227	0.00799347	0.0218391	-0.000574538	-0.000337675	0.00086931	-0.0147188	-0.0160198	0.0292199	0.970928	0.80854	0.0895168	0.535614	0.574988	0.964885	0.564121	0.455239	0.26507	0.996456	0.891851	0.330025	0.756771	0.803333	0.997059	0.999959	0.94943	0.846284
1154_at	CISH	-0.0124714	0.0270231	0.0342786	-0.000980248	-0.000932075	0.0398128	-0.0291685	0.00535866	-0.00861381	0.518036	0.550584	0.0523795	0.44117	0.25995	0.14305	0.405014	0.855384	0.810334	0.924688	0.709603	0.241701	0.689738	0.55114	0.768085	0.999959	0.993567	0.976696
1155_at	TBCB	-0.028352	-0.0576514	0.000962082	-0.00236146	0.00170029	0.00548633	0.0578755	0.0124062	0.0570818	0.166082	0.229756	0.958706	0.0808265	0.0531668	0.848233	0.119574	0.690187	0.134352	0.809407	0.406728	0.986967	0.278545	0.228111	0.983662	0.999959	0.97996	0.789624
115703_at	ARHGAP33	-0.0032727	-0.216767	-0.00657879	0.00340446	-0.00142336	-0.0175669	0.04817	0.00755212	0.00087629	0.901204	0.00059438	0.784066	0.051669	0.208569	0.635382	0.314791	0.850987	0.985752	0.987937	0.00664806	0.926351	0.21925	0.489221	0.956161	0.999959	0.993567	0.99838
115708_at	TRMT61A	0.0123233	-0.055913	0.0118394	0.00103846	-0.000676306	0.0263334	0.0169135	-0.0206932	-0.0263395	0.41342	0.114918	0.388238	0.296278	0.294887	0.214143	0.535983	0.367881	0.347811	0.89454	0.254928	0.697989	0.566707	0.585521	0.809727	0.999959	0.943198	0.870071
1158_at	CKM	-0.0216773	-0.0128016	0.0161125	0.00121184	-0.00137932	0.0470004	-0.0181162	-0.0568787	0.00489351	0.286635	0.788216	0.384124	0.366094	0.114182	0.100965	0.623096	0.0677516	0.896983	0.859044	0.878738	0.695665	0.631635	0.351886	0.739539	0.999959	0.916189	0.987357
115817_at	DHRS1	-0.0148867	-0.173149	0.0462085	0.00127419	0.000568703	0.0306835	-0.000808857	-0.0290212	-0.0389642	0.562247	0.00458442	0.0495703	0.452106	0.605115	0.395497	0.986148	0.458929	0.415393	0.936788	0.0273354	0.232864	0.69764	0.822312	0.900343	0.999959	0.94943	0.894962
115939_at	C16orf42	-0.0133627	0.0975542	0.00831262	0.00239891	-0.00246359	-0.0581949	0.0123866	0.0880681	-0.0141346	0.627693	0.132693	0.740353	0.187849	0.0381104	0.134046	0.804284	0.0373813	0.782796	0.946517	0.282181	0.909143	0.442177	0.184828	0.757958	0.999959	0.916189	0.96901
116_at	ADCYAP1	0.0943467	0.00759311	-0.128035	0.00169883	-0.00304748	-0.0140257	0.0540405	0.0719184	-0.00239355	0.0313399	0.940683	0.00148068	0.553767	0.103244	0.818413	0.493768	0.27903	0.976407	0.62803	0.967395	0.0223108	0.768235	0.333177	0.982402	0.999959	0.934447	0.997046
1160_at	CKMT2	0.0145566	-0.0385969	0.00247259	-0.00141363	0.000886085	0.00539915	0.012843	-0.0157393	-0.0228491	0.284262	0.226574	0.841386	0.115624	0.128718	0.777002	0.602091	0.447248	0.366255	0.857629	0.403348	0.94953	0.340141	0.377179	0.976291	0.999959	0.94943	0.876598
116039_at	OSR2	0.00783162	-0.0226085	-0.00652152	0.000644175	0.000766461	0.00509869	-0.00367337	-0.00720366	0.0162307	0.428901	0.330741	0.469343	0.324048	0.0718621	0.713683	0.837825	0.633001	0.378548	0.90052	0.515887	0.762134	0.595181	0.272708	0.965374	0.999959	0.972743	0.878501
1161_at	ERCC8	-0.0146297	0.0052608	0.0217802	-0.000858491	-0.00154521	-0.000379858	0.0125737	-0.00578177	-0.0320562	0.482101	0.914153	0.251113	0.53155	0.0842544	0.989626	0.739027	0.855328	0.408113	0.913384	0.953615	0.575313	0.754614	0.298287	0.997902	0.999959	0.993567	0.892277
116138_at	KLHDC3	0.0292078	-0.0288154	-0.0996962	0.0018173	-0.00332082	-0.0244628	0.00797992	0.0047827	-0.035559	0.187052	0.578203	1.83961e-06	0.213028	0.000575055	0.430648	0.842095	0.887007	0.387365	0.816685	0.731084	0.000185182	0.47406	0.0134363	0.912817	0.999959	0.993918	0.882813
116285_at	ACSM1	0.0240037	-0.0212129	-0.00583462	0.000910811	0.0004265	-0.00677225	-0.0281009	-0.0197854	-0.0362211	0.0334224	0.420084	0.567435	0.218625	0.374444	0.66696	0.168106	0.247689	0.0838395	0.628959	0.600499	0.825001	0.480445	0.659336	0.960407	0.999959	0.932756	0.753989
116372_at	LYPD1	0.0515627	-0.117554	0.0198007	7.15333e-05	-0.000924163	-0.0546104	0.0458458	-0.0684647	-0.0432686	0.0739193	0.0824382	0.449038	0.969845	0.452439	0.176869	0.379269	0.119191	0.418423	0.724924	0.202908	0.747822	0.987738	0.721289	0.793081	0.999959	0.916189	0.896173
1164_at	CKS2	-0.0488813	0.146497	0.0109127	0.00419715	-0.00293348	0.130483	0.00820194	0.0735975	0.0803471	0.213279	0.11254	0.759686	0.105731	0.0818775	0.0188224	0.908141	0.219076	0.271455	0.821888	0.251233	0.917728	0.323513	0.294449	0.574858	0.999959	0.932756	0.849627
116496_at	FAM129A	-0.000539275	-0.0112302	0.0333332	-0.000608276	0.000319179	0.0139567	-0.0160683	0.00604397	0.0105636	0.973818	0.770894	0.0271431	0.57473	0.650205	0.545669	0.590138	0.809399	0.729849	0.996904	0.869363	0.162239	0.783701	0.849193	0.93538	0.999959	0.988398	0.958348
116832_at	RPL39L	-0.00790136	0.115201	0.00641457	0.00181448	-0.00316808	0.0102551	-0.032937	0.0599107	0.0223914	0.712385	0.0231484	0.742392	0.200346	0.000709563	0.733401	0.397538	0.0682682	0.574727	0.962102	0.0841488	0.910418	0.458442	0.0152108	0.969234	0.999959	0.916189	0.931854
116984_at	ARAP2	0.0108528	-0.135899	0.0335054	-0.00751474	0.00350505	-0.00606994	-0.0146241	-0.0410154	-0.00817572	0.786093	0.148962	0.358141	0.00492362	0.0420736	0.91395	0.84028	0.501468	0.91253	0.9713	0.305081	0.674753	0.0594135	0.19588	0.993207	0.999959	0.951386	0.989395
116985_at	ARAP1	0.0210517	-0.104346	0.0183255	0.00119466	0.00235595	-0.0216648	0.0156208	-0.00971513	-0.00438283	0.232939	0.0124591	0.254062	0.304339	0.0021048	0.381687	0.62503	0.717509	0.893611	0.828742	0.0547898	0.57684	0.576118	0.0305617	0.893627	0.999959	0.982777	0.987357
116986_at	AGAP2	0.0337388	0.0535725	-0.0292878	0.00307321	-0.00224322	-0.0493987	0.00487896	0.00495654	-0.0567586	0.137037	0.313386	0.156197	0.0406538	0.0216348	0.12133	0.905327	0.885669	0.178688	0.79516	0.499441	0.452391	0.194021	0.133914	0.746531	0.999959	0.99391	0.806865
116987_at	AGAP1	0.0222053	0.277223	-0.0459507	-0.00179505	0.00277378	-0.0941035	0.165614	0.0688418	0.0869738	0.615551	0.00826199	0.25463	0.538237	0.144228	0.131128	0.0403507	0.307915	0.291352	0.942396	0.041341	0.577692	0.758089	0.402635	0.754458	0.999959	0.934447	0.858504
117_at	ADCYAP1R1	0.0217049	-0.0564601	-0.0263147	-0.000142129	-0.000592853	-0.0595896	0.0172467	0.010012	0.0628987	0.477651	0.431305	0.344757	0.943737	0.650425	0.166235	0.755687	0.82979	0.269512	0.913342	0.610781	0.66416	0.976255	0.849203	0.791374	0.999959	0.990261	0.848479
117153_at	MIA2	0.00555945	-0.0199038	0.00309075	0.000685521	0.000305656	0.0181634	-0.00995094	-0.0157615	-0.00418153	0.442684	0.242151	0.639084	0.152161	0.324624	0.0754769	0.448914	0.154506	0.756207	0.904009	0.421986	0.863379	0.395512	0.613355	0.708237	0.999959	0.930964	0.963032
117178_at	SSX2IP	0.0647374	0.0537647	-0.0823136	-0.00161924	-0.00574142	-0.024009	-0.00857774	-0.00436997	-0.0617926	0.043434	0.472112	0.00508085	0.440961	4.26195e-05	0.591553	0.881965	0.928271	0.29792	0.660122	0.646258	0.0525319	0.689721	0.00209237	0.94763	0.999959	0.994601	0.862607
117246_at	FTSJ3	0.0122508	-0.0257123	0.0332711	0.00065934	0.00068387	-0.0617274	-0.0400762	-0.0141246	-0.0420548	0.583397	0.623745	0.103278	0.654376	0.474802	0.0505472	0.323378	0.678319	0.312391	0.936955	0.765547	0.357459	0.830115	0.73856	0.653368	0.999959	0.978828	0.869598
1173_at	AP2M1	-0.0190966	0.364577	-0.125074	-0.000219646	-0.00372292	-0.0507019	-0.00278421	0.0668865	0.0544187	0.5699	7.84214e-06	6.89438e-05	0.921011	0.0104793	0.283559	0.963568	0.192884	0.384706	0.936955	0.000460495	0.00239973	0.967592	0.0839455	0.845193	0.999959	0.932756	0.880989
1174_at	AP1S1	0.0832182	0.195436	-0.0452846	0.00228107	-0.00735867	-0.0129622	-0.0686701	-0.0180329	-0.0545955	0.0202164	0.0201239	0.162726	0.33072	3.12162e-06	0.794996	0.28746	0.73914	0.409311	0.586528	0.0764796	0.464117	0.601077	0.000325164	0.981172	0.999959	0.984149	0.892765
1175_at	AP2S1	-0.0132169	0.263116	-0.0633254	0.00427437	-0.00112074	-0.0642016	0.027511	0.0849884	0.0616437	0.60239	1.82969e-05	0.00676043	0.0114538	0.302889	0.0730681	0.55018	0.0292407	0.192833	0.939918	0.000779995	0.0639192	0.0966231	0.591861	0.699819	0.999959	0.916189	0.812535
1178_at	CLC	0.00307151	-0.0729348	0.0061896	-0.000640481	-0.00138384	-0.00856962	0.0155652	0.016164	0.00947516	0.834552	0.0359153	0.644012	0.509223	0.0292517	0.678341	0.559898	0.471368	0.729255	0.978643	0.11522	0.865761	0.739303	0.16012	0.962338	0.999959	0.94943	0.958348
1179_at	CLCA1	0.0258694	-0.125897	0.0128674	0.00291873	-0.000386124	0.0215377	-0.0382845	-0.0708373	-0.0756263	0.218283	0.0113438	0.50051	0.0360707	0.667131	0.464889	0.314955	0.0279261	0.0540602	0.823958	0.0515273	0.783518	0.181627	0.857639	0.918331	0.999959	0.916189	0.712312
118_at	ADD1	0.00301968	-0.0832049	0.0113504	-0.00267385	0.00155392	-0.0217313	0.0088582	-0.00608655	-0.0289324	0.862804	0.043884	0.476002	0.0214584	0.0392223	0.376634	0.779992	0.819324	0.374337	0.983599	0.132482	0.765784	0.135218	0.188013	0.890717	0.999959	0.989347	0.877676
1180_at	CLCN1	0.00442666	-0.138924	0.00262611	0.00404576	-0.00127941	0.00587275	0.000719862	-0.0201762	-0.0344671	0.87049	0.0305264	0.915408	0.0250529	0.272107	0.877636	0.988342	0.626155	0.495558	0.984562	0.102574	0.97515	0.147619	0.563363	0.985859	0.999959	0.970707	0.92007
1181_at	CLCN2	0.00576336	-0.115659	0.025799	0.00425238	0.000167998	0.0103342	-0.0929571	-0.0207663	-0.0187148	0.870155	0.163523	0.422135	0.0689376	0.911399	0.834735	0.147676	0.699372	0.775537	0.984562	0.324473	0.72822	0.254799	0.970716	0.983214	0.999959	0.980625	0.967366
1182_at	CLCN3	0.00755858	0.109479	-0.0478356	-0.00424073	-0.0011349	-0.0242092	0.0280855	-0.00027879	-0.000818401	0.766593	0.0684442	0.0404945	0.0124462	0.298773	0.498829	0.543509	0.99427	0.986222	0.968639	0.179841	0.207166	0.100709	0.587974	0.926873	0.999959	0.999359	0.99838
1183_at	CLCN4	-0.00189643	0.336864	-0.0577678	-0.00338782	-0.00472084	-0.0662206	0.0039199	0.0606105	0.0787489	0.958713	0.000132376	0.0848754	0.162169	0.00302905	0.199429	0.952978	0.27886	0.249194	0.9944	0.00264642	0.319724	0.409145	0.0388791	0.800599	0.999959	0.934447	0.837231
1184_at	CLCN5	0.0103511	0.0281636	0.00254469	-0.000210639	-0.00054815	-0.00106535	0.0323709	-0.0129713	-0.00786367	0.495922	0.429956	0.85404	0.833449	0.39994	0.960182	0.241331	0.575668	0.780939	0.918352	0.60952	0.956266	0.931159	0.681518	0.996996	0.999959	0.965903	0.968081
1185_at	CLCN6	0.0292095	-0.0254901	-0.0258202	0.00372772	0.00286438	-0.0193547	0.0336422	-0.000711154	-0.0335614	0.15762	0.598173	0.170041	0.00672661	0.0014165	0.503951	0.368802	0.981938	0.382047	0.803701	0.745321	0.476586	0.0708067	0.0235343	0.927819	0.999959	0.999271	0.880462
1186_at	CLCN7	-0.00473483	-0.209268	0.0214078	0.00233392	0.000771348	0.0359206	0.0383734	-0.0159989	-0.0198157	0.832296	0.000101527	0.293922	0.114937	0.42094	0.25382	0.344972	0.638997	0.634092	0.978486	0.00225638	0.615864	0.33887	0.69793	0.829988	0.999959	0.97318	0.943459
1188_at	CLCNKB	0.0057324	0.010792	-0.0117018	-0.00195422	-0.0011268	-0.00258148	-0.00123082	0.0145031	0.00240797	0.770528	0.814973	0.513425	0.132992	0.18184	0.925495	0.972464	0.628504	0.947509	0.968639	0.89533	0.793042	0.366737	0.454562	0.995762	0.999959	0.970707	0.993134
119_at	ADD2	-0.002022	-0.0799616	-0.0267544	0.00451728	-0.00393058	0.00370144	0.00517584	0.0189543	0.0386365	0.941841	0.220081	0.290002	0.0144169	0.00114286	0.924262	0.918033	0.653904	0.454312	0.991528	0.395511	0.612148	0.109442	0.0204264	0.995308	0.999959	0.97477	0.909628
1191_at	CLU	-0.101643	-0.222573	0.111901	-0.00638615	0.0067806	0.00649587	0.0381119	-0.0763203	0.0776411	0.0102925	0.0165001	0.00202457	0.0143963	8.26302e-05	0.906038	0.592036	0.202601	0.287875	0.514676	0.0666729	0.0281024	0.109424	0.00340476	0.991974	0.999959	0.932756	0.857607
1192_at	CLIC1	-0.0824401	0.0280325	0.176745	-0.00384192	-0.00075519	0.12636	0.0669884	0.00174449	-0.0162836	0.0538367	0.77862	9.95087e-06	0.17164	0.678166	0.0356205	0.385529	0.978518	0.836877	0.694198	0.873086	0.000573084	0.421758	0.862485	0.616329	0.999959	0.998678	0.978242
1193_at	CLIC2	-0.0388693	0.0416437	0.0812261	0.000340008	6.82956e-05	0.0410667	-0.00170641	0.0381077	0.0642396	0.0146386	0.261242	7.28912e-08	0.743612	0.919402	0.065185	0.952426	0.11437	0.0298436	0.547655	0.443197	1.98446e-05	0.885108	0.97344	0.680184	0.999959	0.916189	0.668321
1195_at	CLK1	-0.0160875	-0.0285937	0.116924	-0.00552831	0.0052882	0.0990716	-0.0334356	-0.039019	0.069027	0.723333	0.788585	0.00528698	0.0665494	0.00725349	0.122127	0.685164	0.573506	0.414899	0.965001	0.878849	0.053581	0.250424	0.0660255	0.746531	0.999959	0.965903	0.894962
1196_at	CLK2	0.000803981	-0.104789	-0.000206189	-0.00130212	0.00161313	0.0141655	-0.0185105	-0.0224853	0.00244581	0.96701	0.0227873	0.990706	0.310558	0.0541329	0.604118	0.599926	0.448553	0.946107	0.996164	0.0832729	0.997032	0.582096	0.230932	0.950235	0.999959	0.94943	0.993031
1198_at	CLK3	-0.0145565	0.0538821	0.0120731	0.004375	0.000964524	0.0855066	-0.0177488	0.0291674	0.0745974	0.737451	0.597062	0.7601	0.127951	0.604043	0.162303	0.821767	0.659612	0.356626	0.965997	0.744688	0.917728	0.358197	0.820948	0.791374	0.999959	0.97477	0.870602
12_at	SERPINA3	-0.0770095	-0.267477	0.41564	0.00452481	0.00858422	0.134368	-0.0703729	0.00941852	0.150556	0.326846	0.147504	3.3327e-08	0.382149	0.011443	0.223711	0.621055	0.937217	0.303167	0.874045	0.303028	1.26953e-05	0.643939	0.0889522	0.812156	0.999959	0.994601	0.865252
120_at	ADD3	-0.0345191	-0.474436	0.103345	-0.00570339	0.00723935	0.0321112	-0.0173313	-0.194308	-0.00994809	0.494225	9.46462e-05	0.0257196	0.0880531	0.00100385	0.650642	0.849874	0.0124598	0.915643	0.917736	0.00215545	0.156552	0.291217	0.0189645	0.959105	0.999959	0.916189	0.990156
1200_at	TPP1	-0.0156452	-0.248629	0.0683857	-0.0118257	0.00342731	-0.00581241	0.0287454	-0.0680317	0.0664328	0.675592	0.00515316	0.0459481	3.73588e-06	0.0335735	0.911853	0.671775	0.233706	0.340345	0.953183	0.0295782	0.222727	0.000699252	0.173128	0.992803	0.999959	0.932756	0.870071
1201_at	CLN3	-0.00156713	0.0773095	0.0309372	-0.00131077	0.00061161	0.0165853	0.0296356	-0.00643356	-0.0136393	0.937396	0.100258	0.0901606	0.319929	0.47446	0.554276	0.413583	0.832539	0.713485	0.991528	0.23239	0.3314	0.591127	0.738403	0.939186	0.999959	0.990261	0.955201
1203_at	CLN5	0.0112111	0.0136191	0.014691	-0.0025848	0.00108635	-0.00744118	0.00351557	-0.00791941	0.0249359	0.35838	0.634116	0.186934	0.0015693	0.0388003	0.663982	0.873721	0.670145	0.272712	0.883062	0.773532	0.500303	0.0294751	0.186887	0.960407	0.999959	0.976601	0.849627
120526_at	DNAJC24	0.0124526	-0.162766	-0.00342874	0.000314211	-0.00240499	0.0168648	-0.0611827	-0.0445225	-0.105448	0.633034	0.00855535	0.885165	0.854987	0.0325478	0.645295	0.197187	0.263752	0.0310914	0.948095	0.0423258	0.965521	0.939868	0.17078	0.95833	0.999959	0.932909	0.668321
1207_at	CLNS1A	-0.0116499	-0.101379	0.0433077	0.00278576	0.00239544	0.00431963	0.012102	-0.00642868	-0.0125563	0.628267	0.0740304	0.0494763	0.0805765	0.0211714	0.898277	0.781595	0.860865	0.779147	0.946717	0.189154	0.232652	0.278112	0.132435	0.991632	0.999959	0.993567	0.967773
1208_at	CLPS	-0.0051475	-0.0806516	0.00333917	0.00322249	-0.000991024	0.0210364	-0.0458667	8.91493e-05	-0.0531659	0.773306	0.055926	0.837399	0.00690615	0.196487	0.402541	0.158577	0.997389	0.111438	0.968639	0.156845	0.947808	0.0719425	0.473301	0.903004	0.999959	0.99938	0.773415
1209_at	CLPTM1	0.0211018	-0.0331759	-0.0307181	-0.000517145	-0.00234555	-0.00851655	-0.0368443	0.00492256	-0.0318105	0.336258	0.519074	0.12515	0.720453	0.0133573	0.782047	0.354794	0.882871	0.435866	0.880171	0.686919	0.400634	0.871572	0.0984054	0.97809	0.999959	0.993769	0.898366
1211_at	CLTA	0.01053	0.0255837	-0.043594	0.000831848	0.00018573	-0.0259254	-0.022953	0.0317974	-3.81723e-05	0.506762	0.491893	0.00292593	0.426571	0.784371	0.245352	0.425333	0.189573	0.998968	0.921057	0.662736	0.0363964	0.678707	0.915986	0.822428	0.999959	0.932756	0.999535
1212_at	CLTB	0.00928838	0.165567	-0.0400584	0.00529651	-0.000686733	-0.0287533	-0.0125582	0.0758849	0.0111672	0.675102	0.00173604	0.0485268	0.000387193	0.469503	0.356225	0.754781	0.0259098	0.786555	0.953183	0.0137722	0.229912	0.0126855	0.734899	0.878575	0.999959	0.916189	0.970154
1213_at	CLTC	0.0157334	0.271648	-0.0678093	-0.00334088	-0.00151273	-0.0422744	-0.0401157	-0.00248427	-0.00283392	0.536295	1.06173e-05	0.00388102	0.0477593	0.166066	0.237685	0.385182	0.948908	0.952249	0.93005	0.000541212	0.0438902	0.210491	0.436263	0.818799	0.999959	0.995443	0.993278
1215_at	CMA1	-0.0233462	-0.0651064	0.0099796	0.00200395	-0.000354106	0.00963151	0.0195154	0.0252974	0.0157635	0.204427	0.131965	0.550508	0.0991892	0.652293	0.708697	0.557983	0.366523	0.644483	0.819468	0.281084	0.81404	0.311125	0.849851	0.964812	0.999959	0.943198	0.945195
122616_at	C14orf79	0.0475366	-0.231968	-0.0235428	0.00310139	-0.000579846	0.0207002	-0.0373742	-0.0230543	-0.0397262	0.0306033	1.159e-05	0.236986	0.0323867	0.53498	0.499647	0.34576	0.48856	0.328604	0.6203	0.000575584	0.559055	0.170457	0.778631	0.926873	0.999959	0.950692	0.870071
123_at	PLIN2	-0.0421226	0.07926	0.115333	0.00040449	0.000302446	0.0874671	-0.00779999	-0.0307119	0.0584253	0.115266	0.205966	4.49239e-06	0.817861	0.790881	0.0205275	0.87179	0.449947	0.239671	0.776756	0.379053	0.000338455	0.923911	0.918115	0.586487	0.999959	0.94943	0.83421
1230_at	CCR1	-0.0116032	-0.0352891	0.0426661	-0.00129821	5.87013e-05	0.00557571	-0.00815912	0.0269013	0.0195809	0.517386	0.40169	0.00969562	0.272661	0.938991	0.824639	0.801803	0.325419	0.557198	0.924625	0.584003	0.0812195	0.540583	0.98029	0.982553	0.999959	0.938061	0.92744
1232_at	CCR3	-0.00382379	-0.0440325	0.0258251	0.00142786	0.000479415	0.0241471	-0.0142372	0.0235674	-0.0452107	0.837313	0.314452	0.129239	0.245972	0.547925	0.356659	0.673603	0.407088	0.193375	0.979063	0.500518	0.407729	0.512791	0.787001	0.878575	0.999959	0.94943	0.812535
1233_at	CCR4	-0.00671471	-0.117468	0.0214857	0.00181085	0.000327829	-0.0330623	-0.00657256	0.0283163	-0.00658075	0.729	0.0106256	0.2245	0.157828	0.692851	0.225686	0.851733	0.338646	0.855233	0.965578	0.0490118	0.545605	0.403375	0.870763	0.812156	0.999959	0.939581	0.982884
1234_at	CCR5	-0.00176702	-0.102401	0.00363329	0.000496647	-0.000243977	-0.00842622	0.0069925	0.0327282	-0.0394411	0.936158	0.0493999	0.856476	0.732844	0.796217	0.785728	0.861341	0.331359	0.337537	0.991528	0.143562	0.956503	0.879104	0.920141	0.979031	0.999959	0.938061	0.870071
1235_at	CCR6	0.00609786	0.0235065	0.000703037	-0.000138952	-0.000292112	0.0189791	-0.009773	-0.00336448	-0.0104454	0.383994	0.153594	0.912121	0.763282	0.330263	0.0549606	0.441837	0.752495	0.422948	0.888851	0.310952	0.973923	0.894916	0.61834	0.660457	0.999959	0.984621	0.89808
1236_at	CCR7	0.0170036	-0.0366112	0.0134339	0.000564199	-0.000385874	0.00960359	0.0183351	-0.036077	-0.0430635	0.271191	0.312546	0.339496	0.579224	0.559225	0.657667	0.512657	0.12649	0.135034	0.85061	0.498642	0.658168	0.78555	0.794197	0.959935	0.999959	0.916189	0.789624
1237_at	CCR8	0.00293241	-0.113638	-0.00408927	0.000392633	-0.00101311	0.0118617	-0.0039261	0.00623312	-0.0152934	0.857589	0.00349228	0.78348	0.715635	0.149086	0.605516	0.894668	0.802491	0.615248	0.982444	0.0223115	0.926145	0.869354	0.410553	0.950383	0.999959	0.986752	0.940066
1238_at	CCBP2	-0.0148249	0.0130529	0.0148041	0.000263321	0.000438885	0.00352374	-0.0213606	0.00754298	-0.0112032	0.355534	0.728533	0.311104	0.803207	0.522671	0.875606	0.462953	0.757565	0.707245	0.883062	0.840241	0.631171	0.914699	0.769961	0.985762	0.999959	0.985649	0.955201
123803_at	NTAN1	-0.0059591	0.108801	-0.000719885	0.00202835	0.00049313	-0.0275767	0.0341366	0.0195769	0.0109109	0.795456	0.0451309	0.972562	0.182129	0.616501	0.393665	0.413634	0.576661	0.798721	0.971745	0.134932	0.992042	0.436064	0.829375	0.899565	0.999959	0.965903	0.974226
123872_at	LRRC50	0.0157478	-0.147366	0.0217459	0.00574284	0.00068077	0.0083905	-0.0191128	-0.0824704	-0.0232756	0.533745	0.0139791	0.345731	0.000731673	0.529854	0.813315	0.677145	0.033811	0.621118	0.928214	0.0594236	0.66509	0.0185471	0.77489	0.982402	0.999959	0.916189	0.941665
124_at	ADH1A	0.000347489	0.0596477	0.00587708	-0.000368744	0.000254001	0.0451285	-0.0277831	-0.0200058	-0.022298	0.981042	0.0837447	0.659058	0.702235	0.685097	0.0293232	0.295999	0.370276	0.4132	0.997275	0.205317	0.871676	0.86037	0.86642	0.602045	0.999959	0.943198	0.894937
1240_at	CMKLR1	0.0191054	-0.0823403	0.0134749	0.00316012	-0.000612671	-0.0213221	-0.0333946	-0.0172468	-0.0287647	0.333669	0.0769157	0.453696	0.0161712	0.468767	0.442214	0.351695	0.566708	0.433978	0.877423	0.193973	0.752538	0.115797	0.734102	0.914304	0.999959	0.964975	0.898351
124044_at	SPATA2L	0.0346173	-0.1021	-0.0186935	0.00889921	-0.00602926	-0.0801926	0.00919294	-0.011206	-0.113267	0.440188	0.332272	0.646922	0.00300345	0.00198866	0.203862	0.909975	0.869717	0.175735	0.903378	0.517726	0.867316	0.043876	0.0295328	0.800677	0.999959	0.993567	0.806865
1241_at	LTB4R	0.0100694	-0.0499924	-0.00221862	0.00127689	-5.32116e-05	0.00173193	-0.00303461	-0.0206596	-0.0410969	0.369056	0.058566	0.827721	0.0852432	0.911616	0.912311	0.881258	0.227331	0.0500596	0.883996	0.161688	0.944289	0.28603	0.970763	0.992808	0.999959	0.932756	0.707584
124152_at	IQCK	0.0315499	-0.161651	0.0225131	-0.00622579	0.00406814	-0.00784533	-0.0379802	-0.121018	-0.00436856	0.324504	0.0325157	0.439781	0.00360358	0.00340502	0.861336	0.512982	0.0140064	0.941478	0.873735	0.107125	0.740739	0.0491655	0.04165	0.984355	0.999959	0.916189	0.992881
124222_at	PAQR4	-0.0156169	-0.0504597	0.00661314	-0.00372022	2.71087e-05	-0.0281203	0.06054	0.0479197	-0.00856173	0.472235	0.322673	0.737986	0.0101668	0.976733	0.357122	0.125795	0.14911	0.832188	0.912846	0.508525	0.908128	0.0900529	0.993346	0.878575	0.999959	0.928116	0.977984
1244_at	ABCC2	-0.00794477	-0.09895	0.00808418	0.000328024	-0.00120275	0.043375	-0.0223012	0.0216978	-0.0708642	0.706399	0.0469904	0.673815	0.813514	0.184143	0.144556	0.560224	0.500109	0.0725389	0.961149	0.139022	0.878114	0.921592	0.457741	0.768978	0.999959	0.951386	0.739497
124565_at	SLC38A10	-0.00677034	-0.0755541	0.0519648	-0.00260848	0.00163615	-0.0630069	-0.0173879	0.0163224	0.0151491	0.751563	0.133617	0.00835174	0.0658554	0.0755046	0.0373275	0.654171	0.616797	0.703545	0.968617	0.283543	0.0735039	0.248702	0.280638	0.617856	0.999959	0.970095	0.954551
124583_at	CANT1	-0.0353502	0.073582	0.0389748	0.000360796	-0.00101783	0.0090079	0.0419742	0.0351376	0.0378448	0.0457658	0.0760046	0.0159039	0.755629	0.177624	0.715326	0.189484	0.191158	0.248456	0.66396	0.192527	0.114148	0.891001	0.450095	0.965436	0.999959	0.932756	0.837231
125_at	ADH1B	-0.00876316	-0.0382403	0.0164655	-0.000233898	0.00122738	0.0280898	0.00443378	-0.00506286	0.021473	0.3821	0.105197	0.0724952	0.723217	0.0047435	0.0472995	0.80724	0.74025	0.250334	0.888851	0.240121	0.294579	0.873505	0.0511452	0.638331	0.999959	0.984149	0.837446
1258_at	CNGB1	0.00418275	0.00238758	-0.01741	-0.000112275	-5.16885e-05	0.0120969	0.00604778	0.0286074	0.0148182	0.703374	0.926189	0.0832564	0.876799	0.912481	0.43347	0.76157	0.0891487	0.46891	0.960325	0.960093	0.316713	0.947978	0.970997	0.912829	0.999959	0.916189	0.912808
125893_at	ZNF816A	-0.0448491	0.0965048	-0.00660497	-0.00249304	-0.00201203	0.00355171	0.0466674	0.144949	0.108437	0.254128	0.295553	0.853361	0.336088	0.232289	0.94863	0.512547	0.0164496	0.139119	0.842943	0.480333	0.955991	0.605185	0.517499	0.99649	0.999959	0.916189	0.796259
1259_at	CNGA1	-0.0124651	-0.118312	0.0095745	0.00128714	-0.00106139	-0.00277734	0.0471816	-0.00455127	-0.0443862	0.545075	0.0153175	0.609663	0.343755	0.229693	0.923491	0.207792	0.884722	0.247767	0.93005	0.0632497	0.846705	0.612136	0.51478	0.995097	0.999959	0.99391	0.837231
126_at	ADH1C	-0.00415567	0.0125606	-0.000179719	0.00142276	-0.000915516	0.0169566	0.0152534	0.0329074	-0.00456537	0.750661	0.682367	0.987957	0.100469	0.103569	0.356634	0.520606	0.100399	0.851213	0.968617	0.807233	0.997032	0.313499	0.333568	0.878575	0.999959	0.916189	0.981582
1261_at	CNGA3	0.00933643	-0.0192783	0.00273688	-1.37183e-05	0.00153221	-0.0221672	0.000644018	-0.0091884	0.00758964	0.405511	0.464104	0.788651	0.985195	0.00169782	0.160674	0.974746	0.591114	0.716137	0.892616	0.63917	0.92835	0.994577	0.0265859	0.789547	0.999959	0.968454	0.955201
126208_at	ZNF787	0.0045499	-0.119232	0.0087465	0.00494788	0.000164276	0.00873566	-0.0260603	-0.0287825	-0.00115803	0.859931	0.0502456	0.709548	0.00410787	0.881719	0.809431	0.577722	0.464512	0.980748	0.982881	0.145279	0.894506	0.0532557	0.96011	0.982402	0.999959	0.94943	0.997401
126231_at	ZNF573	0.0130705	-0.0675146	-0.0451665	-0.000103471	0.00458235	-0.0344082	0.0142807	0.0204766	0.106421	0.593553	0.240969	0.0441758	0.94889	2.24297e-05	0.31785	0.747881	0.583488	0.0206396	0.937685	0.420537	0.218116	0.97868	0.00131202	0.861351	0.999959	0.966617	0.653079
126299_at	ZNF428	0.0164657	0.003571	-0.011279	0.00434729	-0.00133988	0.00979827	-0.0147492	-0.00859105	-0.0501628	0.518422	0.952376	0.627008	0.0105037	0.220597	0.784311	0.74977	0.825014	0.291099	0.924688	0.97259	0.855653	0.0919093	0.503446	0.9787	0.999959	0.989996	0.858504
1263_at	PLK3	0.0338193	0.0410715	-0.00475776	0.000649564	0.00176698	-0.00472546	0.0107681	-0.012179	-0.0232367	0.103544	0.397981	0.800569	0.633991	0.0474826	0.870803	0.774201	0.699429	0.546341	0.754814	0.580683	0.933789	0.818558	0.211763	0.985762	0.999959	0.980625	0.927041
126321_at	C19orf28	-0.0197939	-0.0839405	0.0217845	0.00121064	0.000133057	0.0301041	0.0377882	-0.0157744	0.00145924	0.392159	0.123063	0.301301	0.427298	0.893012	0.35434	0.368053	0.654428	0.97293	0.89138	0.267934	0.623795	0.67949	0.965101	0.878028	0.999959	0.97477	0.996386
126353_at	C19orf21	0.0204809	-0.184187	0.0274703	0.00268549	-0.000211609	0.0171019	-0.0242185	-0.0339721	-0.0670791	0.393946	0.00130954	0.209886	0.0912167	0.836846	0.612075	0.578276	0.353869	0.134607	0.891684	0.0114375	0.530315	0.297087	0.938807	0.951611	0.999959	0.943198	0.789624
126393_at	HSPB6	-0.0270673	-0.327	0.040967	0.00227892	-0.00140072	0.0639175	-0.033528	-0.0599311	-0.138428	0.49747	0.000611864	0.260092	0.38657	0.412416	0.25476	0.643131	0.324958	0.0636291	0.918578	0.00678032	0.583879	0.647393	0.691924	0.83023	0.999959	0.938061	0.73431
1264_at	CNN1	0.0547782	-0.021117	-0.00415833	0.00170045	0.0004543	-0.0113443	-0.0877869	-0.0680818	-0.0663222	0.043918	0.738971	0.865698	0.340284	0.694444	0.764913	0.0747333	0.0997578	0.188239	0.662564	0.847175	0.959315	0.609854	0.871824	0.975055	0.999959	0.916189	0.8094
1265_at	CNN2	0.0231258	-0.00610232	0.00541272	-0.00196917	-0.00276599	0.024369	-0.0512217	-0.0116079	-0.050824	0.292053	0.905516	0.786162	0.174196	0.00365606	0.428959	0.198842	0.728283	0.213824	0.859808	0.949564	0.927187	0.424815	0.0432871	0.912817	0.999959	0.984149	0.826457
1266_at	CNN3	-0.105304	-0.269169	0.240048	-0.0135029	2.44958e-05	0.0869015	0.0722031	-0.079541	0.0841859	0.170173	0.135393	0.000729139	0.00818969	0.994036	0.419413	0.603275	0.495816	0.554746	0.81369	0.286233	0.0132943	0.0794574	0.997868	0.91088	0.999959	0.950892	0.92744
1267_at	CNP	-0.0170072	0.0875759	0.0244353	-0.0132285	0.00431299	-0.184125	0.0553617	0.0574868	0.124947	0.771954	0.525035	0.647534	0.000796188	0.0876079	0.026741	0.603254	0.52082	0.25364	0.968639	0.691026	0.867819	0.0196246	0.305628	0.601203	0.999959	0.957619	0.838912
1268_at	CNR1	0.0127966	0.194338	-0.043002	-0.00213128	-0.00443518	0.042744	-0.0570285	0.0352785	0.0305211	0.554144	0.000183889	0.0302321	0.136384	3.85863e-06	0.160703	0.147477	0.285486	0.448612	0.933672	0.00320175	0.17361	0.371575	0.000372762	0.789547	0.999959	0.934447	0.908218
1269_at	CNR2	0.0261804	-0.038449	-0.00196351	0.00104114	0.000465229	0.000478527	-0.00651144	-0.0413781	-0.0219791	0.269416	0.488917	0.927374	0.504825	0.646164	0.988512	0.879442	0.252405	0.617818	0.84885	0.660435	0.97896	0.736219	0.846963	0.997902	0.999959	0.932756	0.940626
126987_at	0	0.0293357	0.000738722	-0.00461482	0.00197372	-0.0015855	0.0121558	-0.0432641	0.0279136	-0.106748	0.345737	0.991915	0.870417	0.336063	0.234433	0.780629	0.443263	0.555921	0.066422	0.883062	0.995655	0.961254	0.605185	0.519954	0.977629	0.999959	0.963286	0.739469
1271_at	CNTFR	-0.0146367	-0.380424	0.0349241	0.00060034	-0.00155568	0.0348674	-0.0191853	0.00343862	-0.0968162	0.667927	4.547e-06	0.261833	0.789556	0.287736	0.467207	0.756621	0.947287	0.128756	0.952297	0.000349157	0.585167	0.909047	0.578041	0.918331	0.999959	0.99519	0.78946
1272_at	CNTN1	-0.0344741	0.516853	-0.041259	-0.00921564	-0.0101284	-0.144047	0.00444616	0.0289219	0.10142	0.580435	0.000536714	0.467705	0.0262024	0.000210192	0.101537	0.968647	0.760961	0.382682	0.936955	0.00616859	0.760814	0.151532	0.00681859	0.739539	0.999959	0.98575	0.880795
127544_at	RNF19B	0.00855163	0.201055	-0.00375141	0.00036331	-0.00174914	-0.0625066	0.0256523	0.00207503	0.0690221	0.683599	7.02423e-05	0.84431	0.792844	0.0529972	0.0352723	0.500703	0.948277	0.0786611	0.954204	0.00180178	0.951385	0.910276	0.227709	0.616329	0.999959	0.99519	0.743711
1277_at	COL1A1	0.0213082	0.0146597	-0.00290252	-0.000657047	-4.94162e-05	0.00912858	-0.0250441	-0.0162253	-0.0171949	0.0411678	0.54685	0.758417	0.337018	0.911327	0.530874	0.184214	0.305351	0.373304	0.652223	0.707115	0.917135	0.606177	0.970716	0.934835	0.999959	0.934447	0.877676
127703_at	C1orf216	0.0308959	0.20925	-0.107731	0.00507512	-0.00106169	0.0212236	-0.0375226	0.0441331	-0.00257669	0.289552	0.00256617	7.61802e-05	0.0089802	0.395053	0.604013	0.477972	0.321019	0.962079	0.859533	0.0179034	0.00254906	0.083534	0.678181	0.950235	0.999959	0.937694	0.995057
1278_at	COL1A2	0.0303377	-0.0336275	-0.000188545	-0.0013382	-6.76182e-05	0.0294855	-0.0474893	-0.0318076	-0.017077	0.104754	0.441952	0.991127	0.276672	0.932409	0.260621	0.161224	0.26356	0.62231	0.755837	0.620687	0.997371	0.546006	0.97723	0.832631	0.999959	0.932909	0.941665
128_at	ADH5	0.0153197	-0.00107975	0.0124882	-0.00628251	0.00216716	0.00223532	0.000863155	-0.107866	0.0761382	0.605808	0.987628	0.644058	0.00159488	0.0896363	0.957234	0.98721	0.0182002	0.169391	0.940557	0.993016	0.865761	0.0298316	0.309145	0.996996	0.999959	0.916189	0.805194
1280_at	COL2A1	-0.00398443	-0.0151401	-0.00056483	5.89719e-05	-0.000144258	0.0181145	-0.0118665	0.0045254	-0.00582559	0.563232	0.349722	0.928256	0.896715	0.62497	0.0627753	0.343236	0.666717	0.649717	0.936844	0.535052	0.979181	0.957091	0.834059	0.676246	0.999959	0.97573	0.9464
1281_at	COL3A1	0.00494213	0.0893758	0.00916593	-0.00098617	0.000273015	0.0253653	-0.0190061	-0.0112166	0.0074845	0.693227	0.00274701	0.422094	0.23359	0.610879	0.150844	0.403582	0.557237	0.748221	0.957363	0.0188076	0.72822	0.497267	0.825276	0.773526	0.999959	0.963579	0.962221
1282_at	COL4A1	-0.0201604	0.0485817	0.152814	0.00209534	-0.00223334	0.161717	-0.0291452	-0.0124184	-0.00754736	0.517842	0.506674	2.64677e-07	0.308591	0.0956593	0.000301877	0.606332	0.793796	0.896446	0.924688	0.675918	4.60701e-05	0.579884	0.320802	0.10332	0.999959	0.986635	0.987357
1284_at	COL4A2	-0.0178738	-0.0616463	0.0942111	0.00260781	-0.000984189	0.116293	-0.038508	-0.0371259	-0.04024	0.488683	0.309305	9.3098e-05	0.126713	0.373527	0.00160247	0.411199	0.345928	0.402499	0.915446	0.495673	0.00296601	0.356315	0.658569	0.271726	0.999959	0.941484	0.888576
1285_at	COL4A3	-0.00212371	-0.0134708	0.00924627	0.00120227	0.000347511	0.00955554	0.00596415	0.00540765	-0.0172224	0.79817	0.489747	0.222571	0.029408	0.329207	0.41325	0.692335	0.669431	0.266179	0.971745	0.66115	0.543288	0.162715	0.617341	0.908858	0.999959	0.97633	0.846894
1286_at	COL4A4	0.000974121	-0.0431964	0.000857776	0.000161986	-0.00130714	0.00628468	0.0272508	0.00382566	-0.0177395	0.940962	0.163052	0.942905	0.851853	0.0214443	0.733811	0.254606	0.848734	0.469095	0.991528	0.323914	0.983951	0.938655	0.133514	0.969234	0.999959	0.993567	0.912808
1287_at	COL4A5	0.0570453	0.257859	-0.0116785	-0.0208624	0.00672499	0.222356	-0.0342431	-0.0511191	0.0399837	0.392966	0.101004	0.847521	4.73223e-06	0.0196467	0.0187233	0.777257	0.61537	0.747438	0.891684	0.233396	0.953333	0.000776539	0.126426	0.573623	0.999959	0.970095	0.962221
1288_at	COL4A6	-0.00225149	-0.0202898	-0.0011932	-9.55266e-05	6.73137e-05	0.00498221	0.00584877	-0.00205343	0.0194304	0.783543	0.29231	0.872967	0.859694	0.847891	0.665285	0.694173	0.869482	0.203965	0.971009	0.476276	0.961999	0.942172	0.943861	0.960407	0.999959	0.993567	0.819352
128872_at	HMGB3L1	-0.00447199	0.00530605	-0.00706849	0.000965051	0.000260411	0.00232194	0.0487693	0.052881	0.0745112	0.852885	0.925297	0.747567	0.54417	0.800916	0.945355	0.266067	0.151824	0.098458	0.982444	0.959915	0.912718	0.761376	0.922303	0.99649	0.999959	0.929778	0.765544
1289_at	COL5A1	0.0090346	-0.0176384	-0.00397988	0.000476259	-0.000341541	-0.00705698	-0.0103591	-0.0054548	-0.0111027	0.182826	0.267319	0.518333	0.286396	0.239276	0.457958	0.399103	0.596955	0.378327	0.815365	0.449181	0.796077	0.556577	0.525745	0.918193	0.999959	0.96863	0.878501
1290_at	COL5A2	0.0749789	0.177855	-0.0630518	0.000509576	-0.004026	-0.0023791	0.0459985	-0.022013	-0.0253036	0.046527	0.0442401	0.0657538	0.836378	0.0128956	0.963897	0.498418	0.699685	0.716408	0.666184	0.133132	0.275708	0.932044	0.0965477	0.997059	0.999959	0.980755	0.955201
129025_at	ZNF280A	0.0125876	0.0218919	0.00103451	0.000730007	-0.000493948	0.0071511	-0.0114173	-0.0586166	-0.00714617	0.344137	0.482938	0.931855	0.405247	0.385868	0.70168	0.635933	0.00432316	0.77263	0.882223	0.65576	0.980473	0.662387	0.670095	0.963908	0.999959	0.916189	0.967322
129080_at	EMID1	0.0478457	-0.27044	0.00212834	0.00112632	0.00115753	-0.0330631	0.00852687	-0.0839612	-0.0389944	0.111253	0.000169515	0.937721	0.568217	0.366841	0.431896	0.875185	0.0672143	0.484082	0.76606	0.00304442	0.982332	0.779203	0.652276	0.912817	0.999959	0.916189	0.916589
1291_at	COL6A1	-0.00221426	-0.0159732	0.0158467	0.00241663	0.000745923	0.0252828	0.00254608	-0.000847327	0.00814066	0.899175	0.696982	0.320142	0.0373676	0.319676	0.303947	0.936009	0.974634	0.802402	0.987684	0.816782	0.640765	0.185057	0.60908	0.853722	0.999959	0.998678	0.975351
1292_at	COL6A2	0.00106949	-0.0509054	-0.00458681	-0.000312523	8.84411e-06	0.0451934	-0.00843201	-0.0143882	-0.0148411	0.930032	0.076481	0.679289	0.697274	0.986471	0.00903479	0.70291	0.438999	0.513024	0.991248	0.193398	0.880498	0.857649	0.995895	0.463293	0.999959	0.94943	0.923397
1293_at	COL6A3	-0.0208217	0.0293628	0.0261097	0.00111639	-0.000721571	0.00688378	0.000124523	0.0197942	0.0258241	0.190982	0.43112	0.0724691	0.287191	0.28944	0.757635	0.996551	0.414103	0.382808	0.819468	0.610592	0.294573	0.557715	0.579897	0.97462	0.999959	0.94943	0.880795
1294_at	COL7A1	-0.00134913	-0.0441858	0.0562897	0.00101279	0.00158447	0.0192287	-0.0282178	-0.0307508	-0.0262815	0.945982	0.345086	0.00224695	0.440976	0.0646722	0.492179	0.43532	0.312016	0.478641	0.992172	0.530312	0.0303111	0.689721	0.25593	0.925399	0.999959	0.935451	0.915741
1296_at	COL8A2	0.00061875	0.0101846	0.000621274	0.000277584	-0.00106227	-0.0120225	0.0192047	-0.0132468	0.00557587	0.948847	0.65283	0.943604	0.662601	0.0109596	0.375532	0.273477	0.368386	0.756143	0.99289	0.787018	0.984203	0.835699	0.0864345	0.88908	0.999959	0.943198	0.963032
1297_at	COL9A1	0.00481881	0.0165655	0.00766243	0.000966424	-0.00119027	8.50643e-05	0.0313626	-0.00690911	-0.0537296	0.797264	0.706717	0.653801	0.435054	0.139806	0.997424	0.357501	0.80913	0.125303	0.971745	0.82464	0.870016	0.685184	0.395264	0.999956	0.999959	0.988398	0.787195
1298_at	COL9A2	0.059268	-0.0377793	-0.0399623	-0.00672004	0.00588924	-0.173308	0.0205775	-0.0389389	0.082744	0.207263	0.731287	0.349808	0.0309909	0.00381768	0.00926844	0.808844	0.586058	0.343628	0.819468	0.841911	0.668103	0.166726	0.0444	0.463293	0.999959	0.968195	0.870071
1299_at	COL9A3	0.0568429	0.154298	-0.0208157	-0.00393253	0.00342908	-0.0745745	-0.0645202	-0.0461962	-0.0715883	0.232617	0.167715	0.630516	0.210569	0.0934201	0.264821	0.454627	0.523947	0.418693	0.82858	0.330273	0.857413	0.471037	0.31684	0.836222	0.999959	0.957619	0.89643
13_at	AADAC	0.0143289	-0.0699194	0.0111504	0.00137253	-0.00116872	0.000447519	0.0103424	-0.00922899	-0.0564518	0.395203	0.078274	0.467333	0.217438	0.106463	0.984901	0.734965	0.719232	0.0731337	0.891684	0.196201	0.760814	0.478979	0.339165	0.997885	0.999959	0.982777	0.739497
130_at	ADH6	0.0170454	0.00954861	-0.0138189	0.000542605	-4.77739e-05	0.0016624	-0.00422394	-0.0124613	-0.0075189	0.0159549	0.56147	0.0315586	0.241121	0.873437	0.865829	0.739662	0.244349	0.564303	0.555256	0.718344	0.178782	0.506645	0.956477	0.985348	0.999959	0.932756	0.928954
1300_at	COL10A1	0.0113622	0.00773002	-2.72474e-06	-0.000125226	-0.00076574	-0.00844547	-0.0150603	-0.00384377	-0.000269818	0.0912493	0.622873	0.999643	0.776719	0.00830511	0.369888	0.216325	0.706619	0.982727	0.737432	0.764946	0.99981	0.901705	0.0716199	0.88497	0.999959	0.982126	0.99811
130074_at	FAM168B	0.00145931	0.0251725	0.00670674	0.00311516	0.000953241	0.0426945	0.000257535	-0.033854	-0.00159147	0.93505	0.549395	0.680932	0.00911228	0.215006	0.0912203	0.993676	0.216232	0.961918	0.991528	0.70876	0.880792	0.0842253	0.49676	0.737378	0.999959	0.932756	0.994975
1301_at	COL11A1	-0.00563727	-0.228128	0.000947874	0.00675739	-0.00101294	-0.0697983	0.138403	0.00711827	-0.0033509	0.872514	0.00628804	0.976361	0.00402337	0.501035	0.15866	0.031233	0.894287	0.959129	0.984953	0.0339758	0.99313	0.0525785	0.756593	0.786341	0.999959	0.99417	0.994438
1302_at	COL11A2	0.00272257	-0.0742233	0.00646934	0.000427585	-0.000277641	-0.00824158	0.0328518	-0.0100876	-0.0176794	0.865393	0.0503932	0.658331	0.686483	0.686508	0.714959	0.260668	0.680494	0.554483	0.983823	0.145565	0.871397	0.850313	0.867476	0.965392	0.999959	0.979636	0.92744
1305_at	COL13A1	0.00139777	0.0748467	-0.0130279	0.000117234	0.000211395	-0.000387193	0.0236004	-0.00208433	0.0193584	0.898468	0.004091	0.192801	0.871077	0.65234	0.979927	0.236237	0.900698	0.343136	0.987684	0.0250542	0.507039	0.945594	0.849851	0.997885	0.999959	0.994601	0.870071
1306_at	COL15A1	0.00729332	0.00371888	-0.0072878	-0.000780367	-0.000180631	0.00854005	-0.00802966	-0.00578943	-0.00532942	0.390077	0.851681	0.345724	0.163995	0.618826	0.473582	0.601764	0.654277	0.735535	0.890791	0.917307	0.66509	0.410775	0.830623	0.919197	0.999959	0.97477	0.959896
1307_at	COL16A1	0.0384379	-0.0393416	-0.0200959	-0.00302818	0.00635636	-0.100704	0.0373747	-0.00833555	0.00285396	0.390999	0.708026	0.622069	0.305701	0.00112443	0.110743	0.645483	0.902787	0.97267	0.8912	0.825661	0.851691	0.577238	0.0203203	0.741158	0.999959	0.994601	0.996205
1308_at	COL17A1	0.00992538	0.0572979	-0.0130205	-0.00132402	0.000566807	-0.0319124	0.00528406	0.0220551	-0.00285621	0.582978	0.177924	0.429213	0.267457	0.464219	0.209882	0.871974	0.423927	0.932321	0.936955	0.343663	0.732442	0.535779	0.73183	0.807202	0.999959	0.94943	0.992206
130916_at	MTERFD2	0.0200258	0.0397079	-0.00474686	-0.000379337	-0.000565972	-0.00704208	-0.0185356	0.0114163	0.0168867	0.246877	0.327553	0.762597	0.738884	0.444127	0.771452	0.554099	0.664463	0.599205	0.836339	0.512977	0.918845	0.882805	0.716235	0.975055	0.999959	0.975275	0.938298
131_at	ADH7	0.0057928	0.0322416	-0.00796538	0.00108003	0.000517131	0.0123057	-0.0134403	-0.0150742	0.0158386	0.558916	0.166819	0.377826	0.0997939	0.22395	0.377169	0.455064	0.31911	0.39092	0.935961	0.328882	0.690007	0.312368	0.507631	0.890795	0.999959	0.936802	0.884503
1310_at	COL19A1	0.0367748	-0.0130529	-0.0204443	-0.00016766	0.000772211	-0.00594422	-0.00546394	0.00407927	-0.0493091	0.0614258	0.775989	0.251725	0.8965	0.356872	0.828618	0.87757	0.891134	0.176628	0.704144	0.871842	0.575614	0.957065	0.642853	0.982553	0.999959	0.993918	0.806865
1311_at	COMP	0.00263647	0.00089452	-0.00846121	0.00084827	-0.000308939	0.0175153	-0.0281971	0.0368468	0.0436713	0.871932	0.981404	0.570124	0.432003	0.659206	0.44628	0.342777	0.140984	0.152807	0.984902	0.98901	0.826317	0.682713	0.853505	0.914625	0.999959	0.927112	0.801022
1312_at	COMT	-0.0224471	-0.365223	0.0530665	-0.0025401	-5.06704e-05	0.0519003	0.0179918	-0.0518521	-0.0417887	0.472914	1.68001e-06	0.0637126	0.218845	0.969792	0.238182	0.751056	0.277449	0.472841	0.912984	0.000236763	0.270451	0.480576	0.990716	0.818799	0.999959	0.934447	0.913702
1314_at	COPA	-0.00979113	0.121661	0.0057312	-0.00323471	-0.00181314	0.0347749	0.01432	0.05103	0.0412735	0.672637	0.026466	0.785883	0.0355781	0.0691261	0.286193	0.733417	0.149996	0.339214	0.953183	0.092622	0.927187	0.180131	0.266258	0.845193	0.999959	0.928116	0.870071
131408_at	FAM131A	0.0885792	0.236895	-0.111607	0.000525771	-0.00809542	-0.0213968	-0.043617	0.0266923	-0.0646201	0.00672741	0.00208907	0.000208182	0.804924	2.79976e-08	0.637166	0.456924	0.58781	0.28309	0.465825	0.0156195	0.00539785	0.915932	1.1978e-05	0.956947	0.999959	0.968454	0.856348
1315_at	COPB1	-0.0343524	-0.0471794	0.0707691	-0.00151498	0.00080564	0.0431611	-0.0102431	-0.0232321	0.0341705	0.0929886	0.324031	0.000192189	0.259985	0.355959	0.132629	0.781537	0.454528	0.367707	0.741428	0.509794	0.00507098	0.528386	0.64183	0.757027	0.999959	0.94943	0.877143
131544_at	CRYBG3	0.0215154	-0.0711731	0.0242675	-0.00126269	0.00362878	-0.00119431	0.0100782	-0.0665329	-0.0289543	0.380311	0.216783	0.2775	0.434787	0.000691848	0.97231	0.820624	0.0763912	0.525625	0.888851	0.391149	0.601075	0.684944	0.0149771	0.997498	0.999959	0.916189	0.924727
131566_at	DCBLD2	0.0221218	-0.24258	-0.0127916	0.00387477	-0.000151258	0.0271218	-0.00292289	-0.0214706	-0.131429	0.407489	0.000155828	0.59864	0.0288906	0.894657	0.469623	0.951852	0.597788	0.0088883	0.892895	0.00290306	0.841786	0.161263	0.965679	0.918719	0.999959	0.96863	0.633134
131578_at	LRRC15	-0.00245741	-0.0345747	0.00715782	0.000274662	-0.000383378	0.0216651	-0.0345611	0.0166168	0.017932	0.879314	0.363295	0.627309	0.796915	0.580315	0.341367	0.240358	0.501057	0.551893	0.985782	0.547478	0.855771	0.911775	0.807293	0.870193	0.999959	0.951386	0.92744
1316_at	KLF6	-0.0491697	0.116942	0.0485321	-0.000279167	-0.000774065	0.0589209	0.0371848	0.0349059	0.0308244	0.0111811	0.0101573	0.00605443	0.825232	0.346427	0.0299742	0.286033	0.233563	0.388266	0.523824	0.0474873	0.0591566	0.926881	0.633467	0.60461	0.999959	0.932756	0.883223
131601_at	TPRA1	-0.0119256	-0.0288179	0.0248557	0.000627786	-0.000206647	-0.00477905	0.030456	-0.00293372	-0.0454338	0.483638	0.470755	0.110116	0.575921	0.776681	0.841507	0.324628	0.909955	0.15274	0.913634	0.645508	0.371361	0.783883	0.911561	0.983662	0.999959	0.994601	0.801022
1317_at	SLC31A1	-0.00441557	0.0410075	0.0186102	-0.00154897	0.000423411	-0.00862948	0.00289631	0.00787912	0.0376677	0.720168	0.157592	0.0987786	0.0581493	0.42284	0.618302	0.896951	0.675091	0.102104	0.964037	0.316478	0.348046	0.233279	0.699107	0.952604	0.999959	0.977942	0.767799
1318_at	SLC31A2	0.00640574	0.162834	0.0710038	-0.0177777	0.00577392	-0.155523	0.0230537	0.028655	0.0696305	0.925045	0.308996	0.253162	0.00011335	0.0491358	0.105502	0.851992	0.782577	0.582906	0.990556	0.495245	0.576257	0.00611633	0.216715	0.739539	0.999959	0.986635	0.935829
132_at	ADK	0.0121557	0.160368	-0.0163418	3.36116e-05	-0.000130752	-0.0191245	-0.00838676	0.00208535	0.0257235	0.527467	0.00049771	0.351258	0.978847	0.873806	0.479233	0.810031	0.943289	0.472607	0.927873	0.00585739	0.668635	0.992256	0.956629	0.920137	0.999959	0.994601	0.913702
1326_at	MAP3K8	-0.00355365	-0.00882393	0.0136727	-0.00215145	0.000324391	0.0183669	0.0132231	0.00495178	0.0107607	0.739627	0.725099	0.161553	0.00265298	0.478937	0.222508	0.49582	0.761347	0.588851	0.965997	0.83809	0.461981	0.0410596	0.741525	0.812156	0.999959	0.98575	0.936401
1327_at	COX4I1	0.0498527	-0.0152295	-0.0337443	0.00286245	0.000173091	-0.0201335	-0.0603625	-0.0163035	-0.0830155	0.000450521	0.641028	0.00848293	0.00213918	0.77145	0.303853	0.0178803	0.44268	0.00162323	0.229471	0.778081	0.0743902	0.0362137	0.909865	0.853722	0.999959	0.94943	0.611354
1329_at	COX5B	0.0397856	-0.00407695	-0.0271177	0.00130331	0.00190301	-0.0213649	-0.00723221	-0.00370883	-0.033782	0.0544797	0.932659	0.148917	0.337145	0.0319748	0.459893	0.846305	0.905832	0.377998	0.695541	0.963049	0.44045	0.606216	0.168703	0.918193	0.999959	0.994601	0.878501
133_at	ADM	0.108016	-0.132999	0.184541	-0.00464028	-0.000435383	0.0977852	0.105925	-0.0893632	-0.121916	0.121039	0.414559	0.00397826	0.311333	0.883501	0.316588	0.400753	0.398891	0.3459	0.78417	0.596402	0.0446213	0.582911	0.96058	0.860668	0.999959	0.948265	0.870071
133619_at	PRRC1	-0.0303288	-0.0924833	0.0277328	-0.00190051	-0.000505944	0.0293663	0.0289293	0.049065	-0.0316575	0.190316	0.0894308	0.188475	0.213174	0.609027	0.365973	0.490285	0.164852	0.461797	0.819468	0.215162	0.501635	0.474211	0.824354	0.883869	0.999959	0.930964	0.912343
1339_at	COX6A2	-0.01699	-0.013976	0.0039622	-0.000802444	-0.000201532	0.0363813	0.0381553	0.0064597	0.0199009	0.412419	0.773651	0.833559	0.556941	0.8202	0.212217	0.310699	0.837895	0.605748	0.89454	0.870521	0.947107	0.770838	0.931189	0.808925	0.999959	0.992359	0.938331
134_at	ADORA1	0.0367924	-0.0272788	-0.0483276	0.00141285	-2.74538e-05	-0.0686167	0.0255348	0.00331336	0.0430914	0.049657	0.532741	0.00492378	0.250961	0.972535	0.0095105	0.450293	0.907111	0.214983	0.676924	0.696165	0.0516131	0.518773	0.992165	0.468832	0.999959	0.994601	0.826457
1340_at	COX6B1	0.0330408	0.0226692	-0.00954684	0.0031616	0.00159045	-0.0202697	-0.0261239	-0.0266094	-0.0448216	0.0663503	0.589463	0.558142	0.00810151	0.0393168	0.420531	0.421574	0.330206	0.179695	0.718925	0.738722	0.818895	0.0791408	0.188165	0.91088	0.999959	0.938061	0.806865
1345_at	COX6C	0.0506356	0.129477	-0.0758298	0.00289013	-0.000194201	-0.0197881	-0.0433643	-0.0417886	-0.0902532	0.0175499	0.00978614	0.000120464	0.0393417	0.829965	0.50507	0.258815	0.195639	0.0228433	0.569363	0.0464086	0.00357533	0.190557	0.935467	0.927975	0.999959	0.932756	0.668321
1346_at	COX7A1	-0.00489662	0.0908609	-0.0237047	0.0128762	-0.0010755	0.119769	-0.153668	0.00724949	-0.176133	0.939026	0.545517	0.684327	0.00266493	0.694862	0.184213	0.187165	0.940796	0.140794	0.991528	0.706358	0.882787	0.0411382	0.871963	0.795329	0.999959	0.994601	0.796259
1347_at	COX7A2	0.0224512	0.167829	0.00179583	0.00313089	-0.000202467	-0.0624132	-0.0549429	0.0299246	0.000466293	0.278595	0.00069613	0.924026	0.0228587	0.819168	0.033022	0.144617	0.343379	0.990335	0.854525	0.00741458	0.978164	0.14016	0.930929	0.607457	0.999959	0.939791	0.998734
1349_at	COX7B	0.0357476	0.177537	-0.0465964	-0.00107235	-0.00257136	-0.0329269	-0.0387632	0.022301	-0.0634292	0.207775	0.00825146	0.0721455	0.565779	0.0352183	0.408116	0.450818	0.605491	0.229699	0.819468	0.0413056	0.293814	0.777557	0.177858	0.906322	0.999959	0.970095	0.832762
135_at	ADORA2A	-0.0120844	0.0162412	0.0216063	-0.00115945	0.000571492	-0.0029898	0.00208929	0.0123497	-0.00967998	0.458388	0.670884	0.146471	0.28113	0.412926	0.896006	0.943626	0.619041	0.749461	0.909551	0.799097	0.436028	0.55036	0.692295	0.991632	0.999959	0.970095	0.962221
1350_at	COX7C	0.0696282	0.10185	-0.020018	0.00331227	-0.00167088	-0.0194135	-0.146731	-0.0440751	-0.0858739	0.01385	0.122656	0.432881	0.0743936	0.164847	0.621791	0.0043981	0.302827	0.100982	0.536922	0.267486	0.735842	0.266559	0.434518	0.953236	0.999959	0.934447	0.766918
1351_at	COX8A	0.0609285	-0.0791457	-0.0339304	0.00150553	-0.00162692	-0.0708378	-0.0700431	-0.0303915	-0.0457324	0.00133066	0.072173	0.04724	0.222167	0.0431186	0.00757491	0.0399438	0.286273	0.18911	0.297435	0.186086	0.225454	0.485027	0.198535	0.453866	0.999959	0.934447	0.8094
135138_at	PACRG	0.03468	0.127608	-0.0194579	-0.000209763	-0.000544889	0.000698734	-0.0216491	-0.0132101	0.0022561	0.0337372	0.000990271	0.188701	0.844426	0.432915	0.975521	0.462133	0.593206	0.940393	0.628959	0.00935142	0.501988	0.935442	0.708261	0.997885	0.999959	0.968454	0.992766
1352_at	COX10	0.00101488	-0.0821682	-0.00699684	0.000534421	-0.00212412	0.0330529	-0.0301691	0.0471404	-0.0392168	0.963732	0.118214	0.730695	0.71658	0.0275076	0.292713	0.456761	0.167391	0.345902	0.995755	0.260261	0.904252	0.869609	0.15374	0.848369	0.999959	0.931554	0.870071
1353_at	COX11	0.0132072	0.12183	-0.0499962	0.000990456	-0.00219724	0.00655577	0.0151154	0.0617803	0.00422372	0.689423	0.117623	0.0980984	0.649497	0.121914	0.887679	0.800972	0.22126	0.945243	0.956301	0.259493	0.346171	0.828303	0.365925	0.989624	0.999959	0.932756	0.993031
1355_at	COX15	0.00660361	0.0711974	-0.0101324	-0.00216927	0.000712898	-0.00677152	0.0170543	0.00986968	0.0548013	0.65188	0.0395323	0.447421	0.0257909	0.256248	0.741881	0.520974	0.658344	0.0456592	0.950604	0.122843	0.746575	0.150267	0.546483	0.970937	0.999959	0.97477	0.700321
1356_at	CP	-0.0498671	-0.0976253	0.0818929	0.000464219	0.000814589	0.131898	-0.0466282	-0.0016411	-0.0534662	0.10965	0.181437	0.00426728	0.820575	0.540182	0.00288483	0.408262	0.972338	0.355397	0.763798	0.34809	0.046897	0.92471	0.781837	0.339507	0.999959	0.998678	0.870602
1357_at	CPA1	-0.000680385	0.0039815	0.00310345	0.00106909	-0.000233988	0.00826788	0.00216343	0.00853807	0.00647782	0.938504	0.847448	0.699224	0.0675475	0.535773	0.504862	0.892466	0.525764	0.693192	0.991528	0.914804	0.889991	0.251994	0.778887	0.927853	0.999959	0.957851	0.953195
1358_at	CPA2	-0.00636657	0.0302735	0.0076072	-0.00110836	-0.000226187	-0.0111771	0.0253133	0.0435463	0.0167031	0.682382	0.407414	0.591367	0.2808	0.734202	0.609133	0.370442	0.0678941	0.564192	0.953505	0.589185	0.838329	0.550073	0.88966	0.95097	0.999959	0.916189	0.928954
1359_at	CPA3	0.0122295	-0.0225959	-0.00277334	4.48002e-05	-0.00119383	0.00442891	-0.0272612	-0.0628931	-0.00126611	0.534681	0.624868	0.877043	0.972467	0.15808	0.87276	0.445797	0.0375262	0.972434	0.928452	0.766543	0.962955	0.989231	0.423935	0.985762	0.999959	0.916189	0.996205
135948_at	OR2F2	0.00939141	-0.010295	-0.015234	-6.32119e-05	-0.000626845	0.00984195	-0.0124236	0.00118813	-0.00884966	0.243293	0.585045	0.0386169	0.904983	0.0698648	0.383591	0.394485	0.922705	0.554045	0.833812	0.736007	0.202093	0.959956	0.268326	0.894795	0.999959	0.994601	0.92744
136_at	ADORA2B	-0.0478506	-0.309992	0.0871087	-0.00490423	-0.0023582	0.113295	-0.000218745	-0.105376	0.0542651	0.15899	0.000141214	0.00530078	0.0293413	0.105393	0.0183038	0.997159	0.0426858	0.389817	0.804084	0.00276349	0.0536301	0.162647	0.337567	0.569806	0.999959	0.916189	0.883894
1360_at	CPB1	0.0134245	-0.0321834	0.00550358	0.00139871	-0.000304509	-0.0233501	0.0233056	-0.0255778	0.0337494	0.506836	0.497721	0.764924	0.294813	0.724987	0.411352	0.525386	0.407086	0.370269	0.921057	0.668333	0.919613	0.565051	0.884922	0.908131	0.999959	0.94943	0.877319
1361_at	CPB2	0.00336528	0.0805914	0.0207292	-0.000451549	-0.000983632	-0.053919	0.0523599	0.0078422	0.00670588	0.855379	0.0644156	0.218766	0.710788	0.214643	0.0390335	0.119616	0.780619	0.845301	0.982444	0.172702	0.540551	0.866862	0.496373	0.627117	0.999959	0.986635	0.97938
1362_at	CPD	-0.0324853	0.212648	0.0311198	-0.0058717	-0.00106948	-0.0148683	0.0520105	0.04718	0.0609726	0.158797	0.000120273	0.138363	0.00015557	0.277981	0.645173	0.21343	0.179422	0.15536	0.804084	0.00250886	0.422712	0.00742165	0.569122	0.95833	0.999959	0.932756	0.801488
1363_at	CPE	0.0159337	-0.254934	0.0414446	-0.00902479	-0.000823012	0.0430037	-0.0191612	-0.106464	-0.0390794	0.629158	0.00121416	0.168964	5.44651e-05	0.560298	0.354044	0.748897	0.0356362	0.524692	0.946717	0.0108057	0.474787	0.00416252	0.794687	0.877891	0.999959	0.916189	0.92461
1364_at	CLDN4	0.0150923	-0.0375958	0.0223535	0.000446905	6.64953e-05	-0.0430992	0.0295376	0.0202028	0.0392904	0.320166	0.291404	0.10684	0.654868	0.918395	0.0443913	0.283772	0.382647	0.165078	0.872171	0.475835	0.364399	0.830415	0.973408	0.638331	0.999959	0.944824	0.804493
1365_at	CLDN3	0.00390884	0.0032565	-0.000738185	0.000682737	-0.00031677	0.0209701	-0.0298692	-0.00657351	-0.0214624	0.743972	0.90768	0.945988	0.387506	0.536704	0.213431	0.17032	0.718714	0.336005	0.967123	0.950455	0.984538	0.648134	0.779233	0.809727	0.999959	0.982777	0.870071
1366_at	CLDN7	0.0347691	-0.0106925	-0.0331349	0.000754886	2.27551e-05	0.00907597	-0.00996278	-0.0643389	-0.0289426	0.0449427	0.791361	0.0359735	0.506539	0.975384	0.70762	0.749921	0.0152814	0.367242	0.66396	0.880778	0.19324	0.736977	0.993168	0.964812	0.999959	0.916189	0.876682
1368_at	CPM	0.0195446	0.0353391	0.018077	-0.00548029	0.00247478	-0.00565422	0.0522645	-0.0401659	-0.0167101	0.45171	0.561863	0.444641	0.00163557	0.0271679	0.876727	0.267964	0.310841	0.729388	0.907732	0.718523	0.744217	0.0303759	0.152889	0.985762	0.999959	0.935119	0.958348
1369_at	CPN1	-0.0423208	-0.0478048	0.0189291	0.00156628	3.56823e-05	0.0227465	0.027029	0.0210795	-0.011642	0.00729375	0.192347	0.183461	0.128889	0.957349	0.299595	0.339835	0.375593	0.688188	0.472574	0.362397	0.495641	0.360234	0.986301	0.852427	0.999959	0.943828	0.951912
1370_at	CPN2	0.0113815	-0.0638358	0.020956	0.00352156	-0.000736373	0.0266455	-0.047823	-0.00633482	-0.0421357	0.544516	0.148697	0.221331	0.00499554	0.360254	0.313082	0.161691	0.824848	0.228941	0.93005	0.304643	0.542103	0.059819	0.64632	0.859037	0.999959	0.989996	0.832762
1371_at	CPOX	0.0294626	0.161264	0.0621587	-0.00797422	0.00226848	-0.100053	0.0207255	-0.0111876	0.0356149	0.442018	0.0742194	0.0761453	0.00188922	0.167813	0.0643843	0.765493	0.848037	0.617381	0.903951	0.189275	0.302135	0.0334283	0.438802	0.679452	0.999959	0.993567	0.940626
1373_at	CPS1	0.0101674	0.0035945	0.00412019	-0.000581002	0.000875963	-0.00618112	0.00866323	-0.0171299	0.0119184	0.247032	0.861253	0.605788	0.31552	0.0207122	0.615758	0.586094	0.201123	0.465382	0.836339	0.921815	0.845607	0.58655	0.130998	0.951611	0.999959	0.932756	0.912482
1374_at	CPT1A	-0.000536411	-0.00482514	0.00321935	-0.000596866	4.60258e-05	-0.00711755	0.0133587	-0.00171959	0.00788422	0.941375	0.778051	0.628016	0.215814	0.882851	0.487648	0.313673	0.877135	0.561648	0.991528	0.873011	0.856151	0.477399	0.960229	0.924891	0.999959	0.993567	0.928004
1375_at	CPT1B	-0.0173524	0.014541	0.0367418	0.00019294	0.0016354	-0.0140561	0.0289735	-0.00389058	0.00631396	0.308428	0.715661	0.0187543	0.86341	0.0259594	0.556543	0.348536	0.88075	0.841915	0.865725	0.831415	0.128009	0.942825	0.148575	0.939649	0.999959	0.993567	0.978775
1376_at	CPT2	0.0151484	-0.00435434	0.000544352	-0.00112277	0.000608917	-0.00892227	0.00712552	-0.0307112	0.0117932	0.186536	0.871096	0.958305	0.137935	0.214837	0.57879	0.731343	0.0797355	0.579704	0.816685	0.928324	0.986902	0.373154	0.496636	0.945656	0.999959	0.916189	0.933727
1378_at	CR1	0.0104441	0.00670628	-0.00237986	-8.69913e-05	1.9778e-05	-0.0124972	-0.007209	-0.00357661	-0.00354379	0.184118	0.715538	0.738909	0.866379	0.953022	0.25754	0.612505	0.764841	0.808145	0.816572	0.831371	0.908443	0.94383	0.985546	0.831343	0.999959	0.98575	0.976696
137886_at	UBXN2B	0.0128157	0.0315691	-0.05379	0.00180266	-0.00334432	0.0187675	0.0287838	-0.00838643	-0.00839953	0.725164	0.712106	0.106597	0.453635	0.0334595	0.714012	0.663501	0.880056	0.901462	0.965001	0.82875	0.364026	0.698789	0.172913	0.965374	0.999959	0.993567	0.987357
1380_at	CR2	0.0193796	0.0076145	0.00956555	0.000340518	-0.000368529	-0.000915678	-0.0271392	-0.0206433	-0.00927606	0.0981466	0.780882	0.368416	0.65805	0.46099	0.955433	0.200987	0.246827	0.669267	0.745183	0.87455	0.683484	0.832483	0.729292	0.996996	0.999959	0.932756	0.949324
138046_at	RALYL	-0.0308597	0.0975276	-0.0733083	0.00401193	0.0020881	0.0754536	-0.0103044	0.0477653	0.0334169	0.256517	0.127164	0.00345886	0.0262056	0.0739123	0.0492736	0.834269	0.249457	0.508574	0.845808	0.274121	0.0407411	0.151532	0.277119	0.649518	0.999959	0.932756	0.923397
138050_at	HGSNAT	0.0569188	0.0472815	-0.0595988	-0.000132983	-0.000139685	-0.00553472	-0.0976332	-0.0394904	-0.0470851	0.035148	0.452872	0.015664	0.940053	0.903181	0.883199	0.0462714	0.334925	0.346234	0.63745	0.629783	0.1129	0.974631	0.968628	0.987858	0.999959	0.938249	0.870071
1381_at	CRABP1	-0.00070516	-0.0519227	-0.0272124	0.00157492	-0.00247013	-0.011292	0.0598168	0.0628721	0.0706746	0.979899	0.42968	0.286541	0.394032	0.0407043	0.773986	0.239972	0.142143	0.176219	0.997214	0.609272	0.609661	0.654118	0.191967	0.975647	0.999959	0.927112	0.806865
138162_at	C9orf116	-0.00840749	-0.00404309	-0.00506744	0.00238091	-0.000322171	0.0143466	-0.00381375	0.0163019	-0.0141929	0.517258	0.894357	0.668061	0.00600499	0.562195	0.431673	0.871317	0.41046	0.556943	0.924535	0.942755	0.875953	0.0667757	0.795668	0.912817	0.999959	0.94943	0.92744
1382_at	CRABP2	0.0127552	-0.123992	0.00328767	0.00140726	-0.000860736	0.00707226	0.0277382	-0.0315419	-0.0267018	0.547184	0.0135322	0.864622	0.314376	0.343233	0.812101	0.470774	0.32943	0.498453	0.93005	0.058122	0.959205	0.585419	0.630916	0.982402	0.999959	0.938061	0.921172
1384_at	CRAT	-0.00707072	-0.0472206	0.0168822	0.00165999	-0.000406301	-0.0229	0.0152023	0.0211047	0.0064289	0.664212	0.217722	0.255904	0.123605	0.560308	0.31759	0.607061	0.395903	0.832027	0.951624	0.392354	0.578898	0.351786	0.794687	0.861268	0.999959	0.94529	0.977984
1385_at	CREB1	0.00833895	0.143506	-0.0103564	-0.00508445	-0.000988373	-0.00700522	0.00660199	0.0307248	0.0314504	0.699493	0.00520502	0.598646	0.000471614	0.286136	0.817422	0.866235	0.351564	0.434495	0.959203	0.0297618	0.841786	0.0139345	0.57704	0.982402	0.999959	0.941915	0.898351
1386_at	ATF2	0.0344602	0.303052	-0.0152595	-0.00452002	-0.00280995	-0.0350466	-0.00823548	0.0516915	0.0492018	0.354813	0.000662554	0.652375	0.0668439	0.0792002	0.50265	0.902872	0.362679	0.477585	0.883062	0.00718907	0.869642	0.250696	0.288885	0.927819	0.999959	0.943198	0.915452
1387_at	CREBBP	-0.0215987	-0.0608442	0.0331908	-0.00104988	-0.000172594	-0.000123337	0.000427538	0.0228051	-0.0129981	0.128664	0.0686376	0.0108976	0.261858	0.775942	0.995053	0.986725	0.291787	0.622035	0.785986	0.180151	0.0879076	0.530133	0.911359	0.999312	0.999959	0.934447	0.941665
1388_at	ATF6B	0.0187021	-0.0511029	-0.009651	0.000314494	-0.000229391	-0.00636793	-0.00649979	-0.0163967	-0.0342585	0.0525332	0.024297	0.269831	0.618936	0.576444	0.636406	0.708703	0.262949	0.0563464	0.683763	0.0871941	0.593802	0.81021	0.804805	0.956513	0.999959	0.932909	0.716356
1389_at	CREBL2	-0.00392702	0.149166	-0.000429606	-0.00460643	0.000454344	-0.0522391	0.00290339	0.037184	0.00679249	0.863749	0.0060979	0.983551	0.00264603	0.643003	0.105701	0.944258	0.287512	0.873302	0.983599	0.0333547	0.99551	0.0410588	0.844947	0.739539	0.999959	0.934447	0.986355
1390_at	CREM	0.0213129	0.148934	0.0390644	-0.000517171	-0.00263894	0.0363749	0.0105837	-0.0253886	0.000282771	0.34648	0.00558518	0.0592385	0.728676	0.00708359	0.253065	0.796416	0.461798	0.994638	0.883062	0.0313225	0.261369	0.876739	0.0651723	0.829132	0.999959	0.94943	0.998813
139081_at	MAGEC3	-0.00613093	0.00191983	0.0152355	0.000222558	0.000211767	0.0278035	0.0129817	-0.00514287	-0.0131418	0.582895	0.941555	0.135233	0.762332	0.65773	0.0776766	0.521738	0.762495	0.527186	0.936955	0.967429	0.418039	0.894327	0.852389	0.71521	0.999959	0.98575	0.924727
1392_at	CRH	0.13183	0.212972	-0.130233	0.00174944	-0.00957309	-0.0765812	-0.0242034	-0.0813263	-0.0231871	0.00870036	0.0691886	0.00450338	0.59338	1.3152e-05	0.273328	0.788288	0.283801	0.801963	0.497784	0.181098	0.0483982	0.793821	0.000880154	0.841042	0.999959	0.934447	0.975253
1393_at	CRHBP	0.0690682	0.472563	-0.0862395	-0.00473613	-0.00578375	-0.0572574	-0.0406857	-0.0221777	-0.0229027	0.081766	9.82027e-07	0.0174998	0.07042	0.000790204	0.302758	0.570301	0.712637	0.755329	0.731853	0.000180109	0.122519	0.257891	0.0162086	0.853722	0.999959	0.982561	0.962501
139322_at	APOOL	-0.00562439	-0.000602727	0.00638909	6.64936e-06	4.28566e-05	0.000683728	0.0139809	0.0149595	0.0119697	0.617696	0.981808	0.53361	0.992857	0.9292	0.965535	0.494319	0.384387	0.568272	0.942476	0.98901	0.804533	0.997437	0.975794	0.997059	0.999959	0.944824	0.929663
1394_at	CRHR1	-0.00228208	-0.0132288	-0.0277281	0.00219391	-0.000506313	0.00225197	0.00831975	0.0145108	0.020577	0.840883	0.620068	0.00811341	0.00390256	0.299099	0.887846	0.686759	0.403021	0.331519	0.980174	0.762529	0.0719095	0.0514855	0.58823	0.989718	0.999959	0.94937	0.870071
1395_at	CRHR2	0.0185851	-0.042678	-0.011849	0.000910327	-0.000276071	-0.00343664	-0.0371195	-0.0152329	-0.020098	0.0879212	0.0948795	0.231	0.203957	0.552151	0.821426	0.060619	0.357332	0.319901	0.733845	0.223777	0.552668	0.462508	0.790135	0.982402	0.999959	0.943198	0.870071
139538_at	VENTXP1	0.0159352	0.00353748	0.000766157	-0.000377491	1.00614e-05	0.00184799	-0.00985423	-0.0307938	-0.0114989	0.0122313	0.8107	0.893639	0.363651	0.970215	0.834428	0.388763	0.00160413	0.32703	0.530845	0.892836	0.967438	0.629644	0.990895	0.983214	0.999959	0.916189	0.870071
1396_at	CRIP1	0.0147551	-0.0117588	-0.000110043	0.00545933	-0.000522726	0.0176802	-0.0609971	-0.0248743	-0.0390013	0.600351	0.858734	0.996575	0.00374165	0.664655	0.654937	0.233581	0.562498	0.457105	0.939418	0.920516	0.998171	0.0500796	0.856211	0.959114	0.999959	0.964358	0.911547
1397_at	CRIP2	0.059583	0.10002	-0.0841405	0.00216833	-0.00690417	-0.00760696	-0.0673781	0.0368567	0.0408033	0.112674	0.255507	0.0144621	0.379927	2.86772e-05	0.88489	0.321637	0.518414	0.558028	0.770392	0.436872	0.107165	0.642515	0.00160525	0.988631	0.999959	0.956959	0.927678
139748_at	KRT18P44	0.00406059	0.0107519	0.00100716	-0.000450402	4.76711e-05	-0.00392976	0.00409208	0.0146899	-0.0136282	0.663775	0.623813	0.905716	0.464907	0.905105	0.764544	0.809194	0.303105	0.433474	0.951624	0.765547	0.972707	0.706769	0.969183	0.975055	0.999959	0.934447	0.898351
1398_at	CRK	-0.0459647	0.142965	0.0337708	-0.00256705	-0.00261152	-0.0279886	0.0633069	0.0499369	0.0432812	0.0167466	0.00164361	0.0527864	0.0421976	0.00162544	0.295977	0.068288	0.086804	0.222869	0.559449	0.0132763	0.242829	0.197378	0.025797	0.84997	0.999959	0.916189	0.829182
1399_at	CRKL	-0.0396411	0.112948	0.0259174	-0.000429235	0.00136986	0.0186235	0.0489363	0.0490343	0.0247733	0.0213466	0.00538416	0.096944	0.702986	0.0624162	0.437784	0.11562	0.0610826	0.435975	0.586808	0.0303879	0.343781	0.860697	0.251434	0.914042	0.999959	0.916189	0.898366
14_at	AAMP	0.0014733	0.192699	-0.0143372	-0.000585274	-0.00182176	0.0197012	0.00186253	-0.00778589	0.051219	0.943428	0.000115285	0.448674	0.669112	0.0418726	0.499705	0.960571	0.805755	0.186346	0.99204	0.00243133	0.747505	0.83921	0.19544	0.926873	0.999959	0.98697	0.8094
140_at	ADORA3	-0.0208464	-0.0489218	0.0468947	-0.00164259	-0.000132023	-0.0194123	-0.0107902	0.0139135	-0.0125398	0.400415	0.4004	0.0389405	0.315248	0.900912	0.577005	0.810241	0.71257	0.785592	0.891684	0.582821	0.202989	0.586313	0.968155	0.945576	0.999959	0.982561	0.969855
1400_at	CRMP1	-0.00172163	-0.140758	-0.034205	0.00303018	-0.00356626	0.00422551	0.0121439	-0.0318737	-0.049703	0.943188	0.0139911	0.121482	0.0586737	0.000722617	0.900917	0.781798	0.387509	0.270006	0.991962	0.0594481	0.393839	0.234014	0.0153479	0.991632	0.999959	0.944824	0.848479
1401_at	CRP	-0.00274137	0.0272676	0.0069552	-0.000480706	-2.05851e-05	-0.00439268	0.0107069	0.0111438	-0.00490999	0.673707	0.0757771	0.241671	0.26371	0.941122	0.631063	0.365318	0.262522	0.685346	0.953183	0.192154	0.564795	0.531727	0.980858	0.954458	0.999959	0.932909	0.951463
1404_at	HAPLN1	0.0845376	0.0283017	-0.047112	0.000555	-0.00225669	-0.0605525	-0.0274311	-0.0462392	-0.0247442	2.90945e-05	0.539155	0.00916456	0.668142	0.00797328	0.029366	0.441636	0.123846	0.498527	0.0657827	0.70072	0.0783538	0.83896	0.0701778	0.602045	0.999959	0.916189	0.921172
140459_at	ASB6	0.00892578	-0.0714185	0.0050479	0.00286489	-0.00195698	0.054363	-0.000454309	-0.0239955	-0.0854798	0.666731	0.143343	0.789077	0.037397	0.0286861	0.0633521	0.99036	0.448023	0.0279315	0.951624	0.297849	0.928431	0.185057	0.158282	0.67856	0.999959	0.94943	0.668321
140460_at	ASB7	0.0148149	-0.181515	-0.00946119	0.00208199	-0.00142589	0.0286648	-0.0549534	-0.0245751	-0.0245073	0.379139	8.79576e-06	0.53709	0.0620782	0.0492511	0.22632	0.0733975	0.338817	0.434311	0.888851	0.00048555	0.806426	0.241049	0.217064	0.812425	0.999959	0.939581	0.898351
140461_at	ASB8	0.0435035	-0.186287	-0.0391403	0.00345518	-0.000612012	0.0491626	-0.0513524	-0.0354625	-0.052913	0.109924	0.00387352	0.114202	0.0546532	0.598053	0.197791	0.297209	0.39134	0.295031	0.763798	0.0241169	0.379689	0.225534	0.817704	0.800599	0.999959	0.944824	0.862103
140462_at	ASB9	0.0294191	-0.0294751	-0.00840941	-3.93659e-05	0.000104069	-0.0134574	0.00413541	-0.0318976	-0.0122018	0.00180056	0.176784	0.319953	0.948654	0.793216	0.302307	0.805831	0.0252588	0.479844	0.321616	0.342392	0.640719	0.97868	0.919084	0.853311	0.999959	0.916189	0.916047
140465_at	MYL6B	0.0722529	0.160615	-0.0722965	0.00563171	-0.00121673	-0.0758689	-0.0242075	0.0384011	-0.00946878	0.00218058	0.00364294	0.000789101	0.00031804	0.221909	0.0210803	0.565567	0.278736	0.82648	0.353467	0.0230649	0.0140455	0.0112053	0.505151	0.586487	0.999959	0.934447	0.977984
140467_at	ZNF358	-0.0398132	-0.182939	0.0212895	0.00659475	0.00206526	0.00166508	0.0453768	0.0513007	-0.00097315	0.216639	0.0163147	0.467366	0.00219647	0.134938	0.970583	0.43703	0.296115	0.987022	0.823458	0.066271	0.760814	0.0369544	0.387879	0.997498	0.999959	0.934447	0.998441
140545_at	RNF32	0.00911937	0.00297364	-0.00658516	-0.000193464	0.000383126	-0.013519	-0.0011427	0.00105055	0.0114829	0.224403	0.865617	0.334884	0.695256	0.233234	0.199957	0.932976	0.926689	0.410517	0.824435	0.924668	0.653625	0.856627	0.518565	0.800599	0.999959	0.994601	0.893116
140578_at	CHODL	-0.00207596	-0.0218182	0.0258414	-0.000770183	-0.000705494	0.00928964	0.0294964	-0.0187043	-0.0557979	0.902298	0.58265	0.0948697	0.490117	0.330699	0.695843	0.337197	0.468627	0.0778381	0.987937	0.734015	0.339947	0.725545	0.618685	0.963174	0.999959	0.94943	0.741412
140597_at	TCEAL2	0.00646206	-0.0197456	-0.0659695	0.00383462	0.0017899	-0.00545687	0.00795746	0.0497293	0.0436804	0.747601	0.67524	0.000411758	0.00428392	0.0387444	0.846598	0.82712	0.105844	0.243552	0.968058	0.802291	0.0087766	0.0545926	0.186807	0.983662	0.999959	0.916189	0.836334
1406_at	CRX	-0.0380908	-0.00276984	-0.00136708	0.00117231	-0.00113986	0.0241402	0.0472786	-0.00105466	0.00802209	0.0441807	0.949936	0.936347	0.345027	0.158173	0.361342	0.167134	0.970651	0.81868	0.662918	0.971346	0.982332	0.613641	0.423935	0.880534	0.999959	0.998678	0.976997
1407_at	CRY1	-0.0275607	0.0218253	0.0477351	-0.00201369	0.00184065	0.0237703	0.0855806	-0.0422472	0.121719	0.519829	0.827957	0.221727	0.475841	0.315962	0.692616	0.271401	0.51764	0.127967	0.925196	0.902017	0.542608	0.716202	0.605584	0.963166	0.999959	0.956959	0.78946
1408_at	CRY2	-0.032759	-0.172432	0.0224696	0.00643157	-0.000709716	0.0966651	-0.0363278	0.0153414	-0.029438	0.138883	0.00106909	0.264176	1.82042e-05	0.45275	0.00213699	0.364662	0.648352	0.47366	0.79516	0.00991223	0.588099	0.00201915	0.721593	0.31641	0.999959	0.974377	0.913728
140801_at	RPL10L	-0.00268235	-0.0100404	0.0272382	0.00144886	5.71927e-06	-0.0233845	-0.0162302	0.0154135	0.00248127	0.842908	0.75195	0.0283672	0.106043	0.992126	0.21991	0.509029	0.455579	0.921541	0.980439	0.85583	0.166574	0.323972	0.997444	0.812053	0.999959	0.94943	0.990219
140803_at	TRPM6	-0.0242428	0.0125486	0.0236482	-0.000425478	0.000695475	0.0288125	0.0230727	0.0177706	0.028597	0.157925	0.754682	0.130546	0.706163	0.34324	0.231781	0.457836	0.496141	0.369878	0.803701	0.858205	0.409714	0.863177	0.630916	0.816353	0.999959	0.950892	0.877319
140883_at	ZNF280B	-0.00442879	0.00829901	0.0122867	0.00015024	-0.000249168	-0.0287339	0.0166751	0.00643796	0.0135182	0.716743	0.772017	0.269874	0.851912	0.633639	0.0952969	0.451906	0.729432	0.552015	0.963727	0.86975	0.593802	0.938655	0.838725	0.739539	0.999959	0.984149	0.92744
140885_at	SIRPA	-0.019998	-0.0376368	-0.0105242	0.00222716	0.00102176	-0.00424241	0.0749678	0.0311212	-0.0115151	0.383445	0.484361	0.614163	0.141968	0.298638	0.895158	0.0729693	0.373768	0.787209	0.888851	0.656894	0.847782	0.379607	0.587902	0.991632	0.999959	0.943198	0.970462
140890_at	SFRS12	-0.0241721	-0.00439639	0.059355	-0.00400317	0.00167496	0.0343802	0.0128961	-0.00612529	0.0730325	0.360403	0.94341	0.0144909	0.0226065	0.139775	0.354472	0.787742	0.87903	0.138562	0.88322	0.968307	0.107219	0.139285	0.395264	0.878028	0.999959	0.993567	0.796259
1409_at	CRYAA	-0.0434597	0.0535388	0.0403704	-0.00134573	-0.00119235	0.0223449	0.0182837	0.0220009	0.0513054	0.0607637	0.32283	0.0558135	0.376339	0.227942	0.490282	0.661962	0.531407	0.232651	0.701918	0.508638	0.251444	0.639665	0.512484	0.924891	0.999959	0.957851	0.832762
141_at	ADPRH	0.0116198	-0.0621895	-0.00754769	-0.00127082	-0.00122399	0.0341648	-0.0213014	-0.00493634	0.0142845	0.428389	0.0721464	0.571925	0.189841	0.0526455	0.0986143	0.423693	0.825209	0.600726	0.90052	0.186086	0.827426	0.445205	0.226604	0.739539	0.999959	0.989996	0.938298
1410_at	CRYAB	-0.100793	-0.0558651	0.18148	-0.0104719	0.00889721	-0.101914	0.0351346	0.00853741	0.193147	0.120658	0.712887	0.0024173	0.0150662	0.00158668	0.263026	0.764704	0.931019	0.110168	0.78417	0.82942	0.0320674	0.111954	0.0254784	0.834424	0.999959	0.994601	0.772815
1411_at	CRYBA1	0.00722418	0.00136585	-0.00459687	-0.000449555	-0.000217119	0.012908	0.00467987	0.00790495	0.0493683	0.563058	0.962817	0.686039	0.585217	0.684737	0.462166	0.836361	0.678066	0.0349944	0.936788	0.977837	0.883265	0.78946	0.866153	0.918193	0.999959	0.978788	0.670674
1412_at	CRYBA2	-0.00428516	-6.73539e-05	0.00610004	0.00105703	-0.000403869	0.0108024	0.019538	0.0265657	-0.0234362	0.720174	0.998085	0.575588	0.18146	0.430818	0.520542	0.368631	0.146634	0.293335	0.964037	0.999086	0.829177	0.434863	0.706429	0.933261	0.999959	0.92801	0.861586
1413_at	CRYBA4	0.00393128	-0.0306694	-0.000404436	0.00199947	0.000130019	-0.0103821	-0.00683988	0.0108867	-0.00907602	0.79347	0.384661	0.976401	0.0448781	0.839747	0.622705	0.801798	0.634551	0.745404	0.971745	0.568661	0.99313	0.204958	0.940408	0.953236	0.999959	0.972743	0.961369
1414_at	CRYBB1	0.0254513	-0.0531387	-0.0028831	0.00139882	-0.00194253	-0.00801836	-0.0509925	-0.013296	-0.116918	0.135995	0.184354	0.852322	0.213489	0.00838876	0.737215	0.100029	0.608325	0.000303784	0.79516	0.351485	0.955451	0.474469	0.0721238	0.9698	0.999959	0.970095	0.474576
1415_at	CRYBB2	-0.00560882	0.0259863	-0.0219483	0.00220491	-0.0014999	0.0385992	0.0307701	0.0348397	0.0476871	0.769787	0.56357	0.209666	0.0825601	0.0691149	0.153036	0.376854	0.234261	0.18255	0.968639	0.719646	0.530123	0.28146	0.266258	0.778104	0.999959	0.932756	0.808416
1417_at	CRYBB3	0.012629	-0.0550979	0.0148877	0.0025108	-0.000873056	0.0110986	0.010006	-0.0182386	-0.0442753	0.526929	0.240268	0.412947	0.0577971	0.307571	0.692131	0.782241	0.548995	0.234187	0.927873	0.419558	0.720793	0.232417	0.596724	0.963166	0.999959	0.960123	0.834063
1418_at	CRYGA	0.00220893	-0.0408155	0.00707907	0.000627207	-0.000131361	0.0252491	0.00826385	-0.00935609	-0.00915744	0.833974	0.100384	0.461077	0.367384	0.770995	0.0896397	0.665721	0.560613	0.640709	0.978643	0.232589	0.756463	0.632584	0.909607	0.734294	0.999959	0.964097	0.945195
1419_at	CRYGB	0.00300171	-0.0866166	0.0182503	0.00177672	-0.000574294	0.0157155	-0.0205347	-0.0212843	-0.0263588	0.833335	0.0104969	0.161379	0.0604234	0.347812	0.433356	0.42807	0.328573	0.321611	0.978486	0.0485869	0.461859	0.23779	0.634307	0.912829	0.999959	0.938061	0.870071
142_at	PARP1	-0.00900708	-0.0123409	-0.00384209	-0.00724962	0.000622028	0.0021395	0.0494909	-0.0273634	0.0712948	0.685204	0.812872	0.849359	1.93037e-06	0.513451	0.945339	0.220698	0.419691	0.0862083	0.954647	0.893831	0.95413	0.000462791	0.764243	0.99649	0.999959	0.94943	0.755894
1420_at	CRYGC	0.0167794	-0.031867	3.43502e-05	0.000803746	0.000170728	-0.0100738	0.0047974	0.00946803	-0.0255615	0.330154	0.430388	0.99825	0.478998	0.816741	0.676889	0.87787	0.718213	0.42521	0.875353	0.609953	0.99902	0.718407	0.929567	0.961672	0.999959	0.982777	0.898351
1421_at	CRYGD	0.0230228	-0.0632367	-0.0114528	0.00185458	0.00111091	-0.0128489	-0.0199721	-0.0164279	-0.0119733	0.157932	0.0988001	0.439383	0.0850487	0.111897	0.573729	0.498534	0.507646	0.69228	0.803701	0.230213	0.740291	0.285538	0.348884	0.944983	0.999959	0.953776	0.953195
142684_at	RAB40A	-0.00387919	0.00400068	-0.0122389	3.52075e-05	0.000195804	0.00504419	0.00529661	0.0176014	0.0209047	0.685409	0.858669	0.161723	0.955525	0.63304	0.707681	0.760488	0.229062	0.241831	0.954666	0.920516	0.462246	0.981803	0.838547	0.964812	0.999959	0.932756	0.836135
1428_at	CRYM	0.0872874	0.306073	-0.175492	0.00106843	-0.00453931	-0.00644526	-0.145311	0.0226864	-0.0822816	0.0245949	0.000886361	1.50446e-06	0.673975	0.00655071	0.90515	0.0389423	0.699264	0.251969	0.597841	0.00867461	0.000163836	0.842514	0.0624272	0.991693	0.999959	0.980625	0.838912
1429_at	CRYZ	0.00282455	0.180958	-0.0220853	-0.00137019	0.000835168	-0.0524066	0.0335614	0.0551433	0.135839	0.94485	0.0604811	0.55275	0.610984	0.633023	0.36159	0.650696	0.376435	0.0754439	0.992172	0.165336	0.815242	0.805949	0.838547	0.880534	0.999959	0.943981	0.740732
1432_at	MAPK14	0.00196351	0.0683298	-0.0137749	-0.00059943	-0.00221516	0.00205663	0.0189906	0.0323106	0.0273294	0.878415	0.0244974	0.239643	0.479157	8.6451e-05	0.909189	0.415377	0.100303	0.25368	0.985782	0.087703	0.562218	0.718555	0.00349864	0.992215	0.999959	0.916189	0.838912
1434_at	CSE1L	-0.00365176	0.319397	-0.017832	-0.000736247	0.00247625	-0.0765966	0.049161	0.0591495	0.0730187	0.894399	1.94586e-06	0.476933	0.684928	0.0369238	0.0489541	0.325521	0.159922	0.155279	0.986922	0.000249039	0.766356	0.849266	0.181796	0.649073	0.999959	0.930964	0.801488
1435_at	CSF1	0.0101683	-0.0465052	0.0171022	-0.000321683	-0.000141032	0.0148846	-0.0270947	-0.0132485	-0.0520862	0.315598	0.0515806	0.0648814	0.629743	0.744767	0.295773	0.141366	0.39096	0.00630302	0.867933	0.148067	0.273139	0.816682	0.894908	0.84997	0.999959	0.944824	0.633134
1436_at	CSF1R	-0.00746403	0.0861924	0.0909379	-0.0165574	-0.0085399	-0.0885859	0.0243969	0.065567	-0.0746013	0.895898	0.519943	0.0815539	1.98343e-05	0.000610613	0.269951	0.813691	0.451409	0.482662	0.987119	0.687409	0.313654	0.00215995	0.0138271	0.838612	0.999959	0.94943	0.916589
1437_at	CSF2	-0.0104253	-0.0283541	0.0125181	-0.000656517	-0.00155996	0.030203	-0.0133728	0.00484747	-0.0135251	0.511295	0.44663	0.386682	0.530464	0.022803	0.176589	0.642316	0.841155	0.646972	0.922687	0.624949	0.697541	0.754055	0.136975	0.793081	0.999959	0.993078	0.945195
1440_at	CSF3	-0.0252246	-0.0350932	0.0883828	0.00300758	-0.000519458	0.042927	-0.0208453	0.00679792	-0.0166621	0.278898	0.520381	4.93214e-05	0.0512796	0.601998	0.190033	0.621389	0.847949	0.700289	0.854657	0.687672	0.00183913	0.218428	0.819656	0.797621	0.999959	0.993567	0.954276
1441_at	CSF3R	-0.00213461	-0.0570194	0.0193274	0.000268035	-0.000439615	-0.0331066	0.0446048	-0.00539847	-0.00804785	0.874252	0.073177	0.117077	0.763166	0.446995	0.0821479	0.0699324	0.792967	0.748577	0.985344	0.187867	0.385082	0.894874	0.717994	0.721907	0.999959	0.986635	0.962221
1442_at	CSH1	0.0178138	0.114249	-0.023048	0.000434302	-0.000309135	-0.00353017	-0.0183139	0.00236849	0.0625642	0.409418	0.0252219	0.241707	0.760142	0.737905	0.907257	0.639987	0.942594	0.120671	0.893336	0.0895741	0.564795	0.89323	0.891694	0.991974	0.999959	0.994601	0.783014
1443_at	CSH2	0.0395198	-0.0822468	-0.0291639	-9.15186e-05	0.000239257	-0.000504141	0.025479	-0.0582786	-0.0237378	0.0815239	0.121987	0.157316	0.95097	0.804506	0.987315	0.534165	0.091964	0.572271	0.731853	0.266317	0.454532	0.979592	0.923986	0.997902	0.999959	0.916189	0.930374
1444_at	CSHL1	-0.00353543	-0.156373	0.000210999	0.00376705	-0.00177514	0.0306738	-0.0492543	0.00690377	-0.0743434	0.914434	0.0442905	0.994381	0.0840882	0.208923	0.507261	0.409953	0.89056	0.225944	0.99019	0.133172	0.997885	0.283715	0.489422	0.92949	0.999959	0.993918	0.832054
1445_at	CSK	0.00707256	-0.0861386	0.0361289	-0.0027828	0.00131512	-0.00619837	0.0417755	-0.0180973	-0.0494391	0.785223	0.158604	0.12776	0.105432	0.237702	0.864991	0.375624	0.647529	0.306892	0.971277	0.317872	0.405629	0.322974	0.523715	0.985194	0.999959	0.974377	0.865665
1446_at	CSN1S1	0.0164732	0.0317103	-0.00832102	0.000768441	0.000114707	-0.0195049	-0.00563398	-0.0117513	0.00984134	0.118661	0.199945	0.385355	0.268671	0.798904	0.187925	0.767789	0.463956	0.615184	0.784113	0.371974	0.696769	0.536415	0.921351	0.797621	0.999959	0.94943	0.940066
1447_at	CSN2	-0.00348261	0.03405	0.0254545	0.00173678	-4.08844e-05	-0.0175496	0.00357717	-0.0392362	0.0165077	0.853263	0.441379	0.13909	0.163239	0.959557	0.507329	0.916617	0.173095	0.637744	0.982444	0.620281	0.424068	0.41058	0.986741	0.92949	0.999959	0.932158	0.944816
1448_at	CSN3	0.00203208	-0.0517775	0.00959822	0.00121291	0.000282069	0.00883228	0.00188244	-0.0210778	-0.0128682	0.893142	0.146124	0.486281	0.225163	0.663334	0.677777	0.945327	0.361511	0.647771	0.986402	0.301528	0.773007	0.488883	0.855913	0.96232	0.999959	0.943198	0.945195
1452_at	CSNK1A1	-0.0240556	0.185729	0.0524289	-0.00471489	-0.00232093	-0.0160983	0.0306804	0.0146674	0.00129155	0.25257	0.000227687	0.00671898	0.000826048	0.0106161	0.585093	0.420799	0.646706	0.973614	0.841558	0.0036245	0.063777	0.0199099	0.084724	0.94639	0.999959	0.974377	0.996576
1453_at	CSNK1D	0.0140223	0.123714	-0.00205149	-0.00376149	-0.00509323	0.00509367	-0.0432526	0.0136242	0.12104	0.737024	0.207917	0.956966	0.1732	0.00494097	0.930795	0.568278	0.830556	0.12085	0.965997	0.381355	0.986841	0.423767	0.0526582	0.99583	0.999959	0.990261	0.783014
145389_at	SLC38A6	0.0310328	0.0887639	-0.0173457	-0.00040167	0.00328189	-0.0268567	0.00952477	-0.0287657	0.0379034	0.186492	0.107864	0.416572	0.794835	0.00130403	0.414899	0.822695	0.421088	0.385227	0.816685	0.2443	0.723206	0.911043	0.0223939	0.909192	0.999959	0.94943	0.880989
1454_at	CSNK1E	-0.0169766	-0.0152758	-0.0194765	0.00494514	0.000948137	0.0516714	0.00643507	-0.00946654	-0.0297686	0.635171	0.855593	0.550077	0.0374043	0.536144	0.304644	0.921023	0.86221	0.654879	0.948095	0.919537	0.813672	0.185057	0.779233	0.853722	0.999959	0.993567	0.947607
1455_at	CSNK1G2	-0.00654361	0.0149522	-0.00890339	0.00266348	-0.00136646	-0.0141256	0.0231126	-0.0295288	-0.066982	0.797784	0.802988	0.701875	0.115242	0.212643	0.693842	0.618094	0.448702	0.160176	0.971745	0.888837	0.890609	0.339519	0.493899	0.963166	0.999959	0.94943	0.801488
[truncated: 10,553 more rows]

## Sheet: M2_Psychiatric_AllVariables
Probe	Gene.Symbol	Beta_(Intercept)	Beta_BrainPH_Centered (per increase of 1 unit)	Beta_AgonalFactor (per increase of 1 level)	Beta_PMI (per increase of 1 hour)	Beta_Age_Centered (per increase of 1 year)	Beta_Gender (Female vs. a Male baseline)	Beta_Psychiatric (vs. Control baseline)	Pval_Nominal_(Intercept)	Pval_Nominal_BrainPH_Centered	Pval_Nominal_AgonalFactor	Pval_Nominal_PMI	Pval_Nominal_Age_Centered	Pval_Nominal_Gender_F	Pval_Nominal_Psychiatric	Pval_BH_Adj_(Intercept)	Pval_BH_Adj_BrainPH_Centered	Pval_BH_Adj_AgonalFactor	Pval_BH_Adj_PMI	Pval_BH_Adj_Age_Centered	Pval_BH_Adj_Gender_F	Pval_BH_Psychiatric
[truncated: 11,979 more rows]

[truncated: 4 more sheets: M4_Diagnosis_AllVariables, M4_Psychiatric_AllVariables, BipolarEffects_AllModels, SchizEffects_AllModels]
