# Supplementary material for: Inference of cell type content from human brain transcriptomic datasets illuminates the effects of age, manner of death, dissection, and psychiatric diagnosis
Source: PLoS One. 2018 Jul 17;13(7):e0200003. doi: 10.1371/journal.pone.0200003 (PMC6049916; doi:10.1371/journal.pone.0200003)
Supplement: S9 Table — There are two summary spreadsheets that include the results for Bipolar Disorder and Schizophrenia for Models#1–5. For all genes in the dataset, each spreadsheet includes the β (“LogFC”: magnitude and direction of the association), the T-statistic, the p-value (“Pval_nominal”) and the p-value adjusted for multiple comparisons using the Benjamini-Hochberg method (“adj.P.Val”–FDR or q-value) for the effect of diagnosis in each model (#M1-M5). (XLSX) [file pone.0200003.s010.xlsx]

## Sheet: Schizophrenia_filteredgenes
X	symbol_M1	logFC_M1	AveExpr_M1	t_M1	P.Value_M1	adj.P.Val_M1	B_M1	symbol_M2	logFC_M2	AveExpr_M2	t_M2	P.Value_M2	adj.P.Val_M2	B_M2	symbol_M3	logFC_M3	AveExpr_M3	t_M3	P.Value_M3	adj.P.Val_M3	B_M3	symbol_M4	logFC_M4	AveExpr_M4	t_M4	P.Value_M4	adj.P.Val_M4	B_M4	symbol_M5	logFC_M5	AveExpr_M5	t_M5	P.Value_M5	adj.P.Val_M5	B_M5
ENSG00000000003	TSPAN6	-0.105886	3.57771	-2.77387	0.00573937	0.0100502	-2.82475	TSPAN6	-0.00829516	3.57771	-0.217433	0.827958	0.92817	-6.13391	TSPAN6	-0.021218	3.57771	-0.747732	0.454965	0.696777	-5.97202	TSPAN6	-0.013829	3.57771	-0.454717	0.64951	0.890615	-5.92097	TSPAN6	0.00445785	3.57771	0.153767	0.877856	0.974889	-6.06323
ENSG00000000419	DPM1	-0.298191	4.98792	-5.09543	4.88465e-07	2.64476e-06	5.80015	DPM1	-0.021845	4.98792	-0.55203	0.581171	0.807582	-6.12446	DPM1	-0.0648207	4.98792	-2.04555	0.0413105	0.205183	-4.33135	DPM1	-0.0356871	4.98792	-1.1745	0.240754	0.654103	-5.4735	DPM1	-0.0270207	4.98792	-0.917766	0.359188	0.794312	-5.7841
ENSG00000000457	SCYL3	0.014054	4.13276	0.651951	0.514722	0.571933	-6.42457	SCYL3	0.00385013	4.13276	0.16595	0.868262	0.945418	-6.19761	SCYL3	0.00951901	4.13276	0.506794	0.612517	0.811039	-6.1718	SCYL3	-0.00448104	4.13276	-0.217915	0.827584	0.952339	-6.04935	SCYL3	-0.020366	4.13276	-1.05276	0.292964	0.748029	-5.59939
ENSG00000000460	C1orf112	0.0214105	2.93312	0.660554	0.509192	0.566846	-6.28887	C1orf112	-0.0382179	2.93312	-1.28316	0.200024	0.504521	-5.30189	C1orf112	-0.0431772	2.93312	-1.94617	0.0521796	0.232844	-4.35905	C1orf112	-0.0704882	2.93312	-2.93921	0.00344231	0.145435	-1.94525	C1orf112	-0.0662695	2.93312	-2.72863	0.00658561	0.230528	-2.52321
ENSG00000000938	FGR	-0.16098	1.53864	-2.22862	0.0262676	0.039953	-3.92573	FGR	-0.00466534	1.53864	-0.0585028	0.953371	0.980996	-5.9093	FGR	-0.137956	1.53864	-2.39829	0.0168279	0.128633	-3.30395	FGR	-0.033492	1.53864	-0.556586	0.578058	0.862803	-5.63718	FGR	-0.0602539	1.53864	-1.13096	0.258619	0.727836	-5.24577
ENSG00000000971	CFH	-0.0253147	4.66929	-0.380218	0.70394	0.747964	-6.60551	CFH	0.0487448	4.66929	0.667059	0.505038	0.761894	-6.03791	CFH	-0.0782788	4.66929	-1.37301	0.170349	0.421107	-5.42435	CFH	-0.0158687	4.66929	-0.260166	0.794843	0.941794	-6.08065	CFH	0.000959945	4.66929	0.0190876	0.984779	0.99655	-6.16926
ENSG00000001036	FUCA2	-0.0695726	3.60865	-2.43534	0.0152143	0.0244276	-3.68297	FUCA2	0.0212287	3.60865	0.79831	0.425064	0.706309	-5.85472	FUCA2	-0.0110785	3.60865	-0.532222	0.594803	0.798871	-6.10823	FUCA2	0.0132975	3.60865	0.604584	0.545729	0.848981	-5.84925	FUCA2	0.0234922	3.60865	1.06303	0.288286	0.744258	-5.54138
ENSG00000001084	GCLC	-0.0753913	5.85951	-2.73214	0.00650738	0.0112634	-3.06585	GCLC	0.00171493	5.85951	0.0652492	0.948001	0.97872	-6.29803	GCLC	0.0097429	5.85951	0.590198	0.555318	0.773328	-6.21617	GCLC	0.0105983	5.85951	0.599972	0.548796	0.850856	-5.98696	GCLC	0.00593266	5.85951	0.33625	0.736824	0.939049	-6.16179
ENSG00000001167	NFYA	0.0419807	5.1822	2.36056	0.018617	0.0293488	-3.97049	NFYA	0.0209509	5.1822	1.09256	0.275105	0.582122	-5.7043	NFYA	0.0272614	5.1822	1.77694	0.0761707	0.282889	-4.83544	NFYA	0.0134996	5.1822	0.806549	0.420309	0.782831	-5.82994	NFYA	0.00010613	5.1822	0.00659983	0.994737	0.998677	-6.19751
ENSG00000001460	STPG1	-0.182566	4.03246	-5.14943	3.71894e-07	2.11703e-06	6.10107	STPG1	-0.0166839	4.03246	-0.629844	0.529081	0.778065	-6.01113	STPG1	-0.0277173	4.03246	-1.18469	0.23669	0.500994	-5.60875	STPG1	0.010361	4.03246	0.433633	0.664741	0.897321	-5.97381	STPG1	0.0275097	4.03246	1.15268	0.249595	0.721028	-5.486
ENSG00000001461	NIPAL3	-0.0726997	7.04142	-2.92851	0.00355595	0.00651215	-2.52459	NIPAL3	-0.000473675	7.04142	-0.0185534	0.985205	0.994095	-6.29872	NIPAL3	0.0228878	7.04142	1.25629	0.209581	0.468514	-5.61716	NIPAL3	0.0287737	7.04142	1.47212	0.141616	0.543896	-5.12223	NIPAL3	0.0118429	7.04142	0.62305	0.533538	0.87192	-6.02809
ENSG00000001497	LAS1L	0.0282615	4.31396	0.918694	0.358684	0.417087	-6.23411	LAS1L	-0.00976029	4.31396	-0.314967	0.752916	0.893941	-6.17845	LAS1L	0.0218457	4.31396	0.895181	0.37111	0.630321	-5.92343	LAS1L	0.0173078	4.31396	0.671029	0.502511	0.825595	-5.87294	LAS1L	0.0249675	4.31396	0.953772	0.340664	0.781429	-5.70863
ENSG00000001561	ENPP4	-0.146648	7.27411	-3.06665	0.00227787	0.00432938	-2.12046	ENPP4	0.0293435	7.27411	0.707846	0.479366	0.744589	-6.05386	ENPP4	-0.0272565	7.27411	-0.985986	0.324605	0.58953	-5.90914	ENPP4	0.0029345	7.27411	0.101922	0.918859	0.97688	-6.1505	ENPP4	-0.0164116	7.27411	-0.580309	0.56197	0.881442	-6.05038
ENSG00000001617	SEMA3F	0.169949	1.2113	2.72285	0.0066905	0.0115577	-2.71909	SEMA3F	0.148551	1.2113	2.21957	0.0268898	0.225339	-3.60539	SEMA3F	0.101365	1.2113	1.86685	0.062493	0.255451	-4.32657	SEMA3F	0.147764	1.2113	2.53006	0.0117093	0.231595	-2.8766	SEMA3F	0.141382	1.2113	2.62433	0.00894949	0.255983	-2.67915
ENSG00000001626	CFTR	0.158853	2.13167	3.12997	0.00184687	0.00358751	-1.67167	CFTR	0.0526547	2.13167	1.14244	0.25381	0.561243	-5.37289	CFTR	0.0515524	2.13167	1.70414	0.0889595	0.304868	-4.69459	CFTR	0.0553726	2.13167	1.67514	0.0945295	0.473463	-4.56276	CFTR	0.0386741	2.13167	1.17746	0.239578	0.712889	-5.26219
ENSG00000001629	ANKIB1	0.00449531	7.70008	0.144245	0.885363	0.905272	-6.70683	ANKIB1	0.0212978	7.70008	0.711372	0.477181	0.743651	-6.04614	ANKIB1	0.0334969	7.70008	1.7116	0.0875754	0.302879	-4.95478	ANKIB1	0.0137103	7.70008	0.672393	0.501643	0.825002	-5.93382	ANKIB1	-0.00520151	7.70008	-0.267574	0.789138	0.952604	-6.17258
ENSG00000001630	CYP51A1	-0.4092	3.29778	-4.66466	3.94031e-06	1.52743e-05	3.91135	CYP51A1	-0.143654	3.29778	-1.83438	0.0671845	0.322599	-4.52453	CYP51A1	0.0288867	3.29778	0.496248	0.619932	0.815325	-6.09217	CYP51A1	-0.0414998	3.29778	-0.659951	0.509588	0.829129	-5.78368	CYP51A1	0.0506463	3.29778	0.872503	0.383356	0.807243	-5.684
ENSG00000001631	KRIT1	0.0385711	6.48167	1.53352	0.125758	0.164904	-5.57	KRIT1	0.0300342	6.48167	1.15618	0.248151	0.556145	-5.65596	KRIT1	0.00253152	6.48167	0.143556	0.885908	0.954884	-6.37842	KRIT1	-0.00190711	6.48167	-0.0990394	0.921147	0.977168	-6.15715	KRIT1	-0.0178687	6.48167	-0.938111	0.348644	0.787641	-5.7954
ENSG00000002016	RAD52	0.164126	3.82732	4.04316	6.07608e-05	0.000166682	1.31116	RAD52	0.00911845	3.82732	0.276572	0.782221	0.907345	-6.14548	RAD52	0.010007	3.82732	0.356305	0.721759	0.871655	-6.20599	RAD52	-0.00600415	3.82732	-0.206925	0.836152	0.955012	-6.02346	RAD52	-0.00500857	3.82732	-0.171189	0.864145	0.972791	-6.08586
ENSG00000002079	MYH16	0.464148	-0.847005	5.3177	1.56604e-07	1.05089e-06	6.88578	MYH16	0.107611	-0.847005	1.50611	0.132662	0.425866	-4.58067	MYH16	0.140159	-0.847005	2.31216	0.0211636	0.144167	-3.30057	MYH16	0.100949	-0.847005	1.56807	0.117496	0.508166	-4.42992	MYH16	0.114951	-0.847005	1.77007	0.0773304	0.513815	-4.17918
ENSG00000002330	BAD	-0.389081	4.27817	-5.97175	4.36462e-09	8.20132e-08	10.3352	BAD	-0.19152	4.27817	-3.52986	0.000453676	0.0588294	-0.296962	BAD	-0.0761388	4.27817	-1.88257	0.0603245	0.251529	-4.59694	BAD	-0.119793	4.27817	-2.80033	0.00530211	0.170189	-2.38566	BAD	-0.0614398	4.27817	-1.66806	0.0959356	0.55395	-4.81372
ENSG00000002549	LAP3	-0.152657	5.71101	-3.00399	0.00279363	0.00522544	-2.30565	LAP3	0.0688317	5.71101	1.3956	0.163447	0.463743	-5.35612	LAP3	0.0226617	5.71101	0.646706	0.518111	0.746791	-6.1797	LAP3	0.0594698	5.71101	1.6018	0.109831	0.497113	-4.93134	LAP3	0.0642371	5.71101	1.78973	0.0741069	0.506902	-4.67716
ENSG00000002586	CD99	0.153428	3.32462	2.43617	0.0151798	0.0243799	-3.65279	CD99	0.0677526	3.32462	1.20196	0.22994	0.537567	-5.43978	CD99	0.178122	3.32462	3.49257	0.000519696	0.0229355	-0.414167	CD99	0.0738004	3.32462	1.85407	0.0643165	0.412382	-4.38048	CD99	0.0901751	3.32462	2.2966	0.0220572	0.342224	-3.5633
ENSG00000002587	HS3ST1	-0.219548	3.01647	-5.81479	1.06332e-08	1.45558e-07	9.53003	HS3ST1	-0.10927	3.01647	-3.35087	0.000865711	0.0760619	-0.810402	HS3ST1	-0.134485	3.01647	-4.45714	1.02073e-05	0.00298511	3.16712	HS3ST1	-0.106897	3.01647	-3.48242	0.000540361	0.0722217	-0.351897	HS3ST1	-0.118338	3.01647	-3.85413	0.000131402	0.0499621	0.883755
ENSG00000002745	WNT16	-0.134072	1.38544	-2.28306	0.0228313	0.0352688	-3.79057	WNT16	0.0106886	1.38544	0.186455	0.852163	0.938674	-5.87504	WNT16	0.00702878	1.38544	0.174782	0.86132	0.943648	-5.9595	WNT16	-0.00407175	1.38544	-0.0917951	0.926898	0.978484	-5.75471	WNT16	-0.0112419	1.38544	-0.25239	0.800844	0.956456	-5.78318
ENSG00000002746	HECW1	0.0457574	7.14748	1.5426	0.123539	0.162283	-5.55149	HECW1	0.0124292	7.14748	0.367984	0.713039	0.873446	-6.23222	HECW1	0.0106352	7.14748	0.468281	0.639783	0.826642	-6.2767	HECW1	0.00913929	7.14748	0.397783	0.69096	0.90487	-6.08109	HECW1	-0.0149795	7.14748	-0.768639	0.442474	0.836778	-5.9296
ENSG00000002822	MAD1L1	-0.165435	4.51582	-4.38223	1.42296e-05	4.64004e-05	2.62766	MAD1L1	-0.0541572	4.51582	-1.506	0.13269	0.425877	-5.15032	MAD1L1	-0.00583128	4.51582	-0.226968	0.820539	0.924317	-6.30231	MAD1L1	-0.00290713	4.51582	-0.105482	0.916036	0.975974	-6.09705	MAD1L1	0.0214364	4.51582	0.804664	0.421399	0.82693	-5.84884
ENSG00000002834	LASP1	-0.116853	5.91099	-3.51173	0.000484105	0.00106899	-0.708004	LASP1	-0.0246715	5.91099	-0.846649	0.39759	0.685863	-5.95373	LASP1	-0.0247134	5.91099	-1.15003	0.250667	0.516776	-5.74312	LASP1	0.0148991	5.91099	0.667198	0.504953	0.826629	-5.94681	LASP1	0.00642213	5.91099	0.287825	0.773601	0.947558	-6.17698
ENSG00000002919	SNX11	-0.229023	4.33095	-5.21141	2.71176e-07	1.63932e-06	6.38692	SNX11	-0.0761196	4.33095	-2.00785	0.0451892	0.276605	-4.29303	SNX11	-0.0452593	4.33095	-1.37273	0.170437	0.421208	-5.4011	SNX11	-0.0548145	4.33095	-1.55071	0.121601	0.516302	-4.94728	SNX11	-0.0142323	4.33095	-0.454109	0.649949	0.913779	-6.04609
ENSG00000002933	TMEM176A	0.236466	1.70899	3.4402	0.00062822	0.00134755	-0.662625	TMEM176A	0.196374	1.70899	2.80258	0.00526378	0.126014	-2.29879	TMEM176A	0.24532	1.70899	5.05847	5.89491e-07	0.000722225	5.74688	TMEM176A	0.214792	1.70899	4.31138	1.95413e-05	0.0232846	2.50804	TMEM176A	0.228526	1.70899	4.60165	5.32997e-06	0.00941409	3.68007
ENSG00000003056	M6PR	-0.273568	5.66939	-5.6188	3.14462e-08	3.12098e-07	8.4055	M6PR	-0.0240318	5.66939	-0.794879	0.427056	0.707831	-5.99096	M6PR	-0.0236912	5.66939	-0.898582	0.369297	0.628985	-5.98957	M6PR	-0.00398646	5.66939	-0.158807	0.873885	0.965632	-6.14405	M6PR	0.00670884	5.66939	0.276664	0.782153	0.949878	-6.17613
ENSG00000003096	KLHL13	-0.181154	3.66545	-3.35121	0.000863358	0.00179993	-1.12605	KLHL13	0.0260196	3.66545	0.680657	0.496399	0.756119	-5.9438	KLHL13	0.0351076	3.66545	1.25732	0.209209	0.468056	-5.48895	KLHL13	0.0246382	3.66545	0.865485	0.387187	0.762514	-5.67397	KLHL13	0.0353071	3.66545	1.28901	0.197996	0.675978	-5.29493
ENSG00000003137	CYP26B1	-0.184171	3.64853	-3.60658	0.000340321	0.000778537	-0.27147	CYP26B1	-0.140907	3.64853	-2.73773	0.00640404	0.134416	-2.59936	CYP26B1	-0.16249	3.64853	-4.21675	2.92975e-05	0.00509427	2.18213	CYP26B1	-0.103151	3.64853	-2.52794	0.0117795	0.231595	-3.0275	CYP26B1	-0.114612	3.64853	-2.88545	0.00407869	0.191377	-2.15832
ENSG00000003147	ICA1	-0.114698	6.30758	-2.98257	0.00299316	0.0055642	-2.37297	ICA1	-0.0382407	6.30758	-1.10398	0.270126	0.577405	-5.71322	ICA1	0.0112625	6.30758	0.389617	0.696981	0.8577	-6.31478	ICA1	-0.0318384	6.30758	-1.02078	0.307853	0.70872	-5.66337	ICA1	-0.0179546	6.30758	-0.573466	0.566589	0.884088	-6.06074
ENSG00000003249	DBNDD1	-0.13818	4.29358	-2.55995	0.0107514	0.0177871	-3.43962	DBNDD1	-0.130285	4.29358	-2.55782	0.0108229	0.160402	-3.09381	DBNDD1	-0.0651343	4.29358	-1.82572	0.0684737	0.26831	-4.69956	DBNDD1	-0.058003	4.29358	-1.51762	0.129739	0.528235	-4.9927	DBNDD1	-0.0671911	4.29358	-1.78791	0.0744015	0.507159	-4.61796
ENSG00000003393	ALS2	0.0133224	6.8882	0.656923	0.511523	0.569038	-6.51345	ALS2	0.0264044	6.8882	1.24804	0.212593	0.518218	-5.54693	ALS2	0.0146219	6.8882	1.05844	0.290352	0.559128	-5.84096	ALS2	0.0123784	6.8882	0.827046	0.408605	0.775829	-5.83191	ALS2	0.00164189	6.8882	0.115996	0.907702	0.982128	-6.20982
ENSG00000003400	CASP10	-0.224278	1.89587	-4.40582	1.28157e-05	4.22838e-05	2.89693	CASP10	-0.0762627	1.89587	-1.37158	0.1708	0.472872	-5.07723	CASP10	-0.155032	1.89587	-3.49607	0.000513088	0.0228298	-0.32858	CASP10	-0.100936	1.89587	-2.3148	0.0210272	0.285682	-3.38234	CASP10	-0.114902	1.89587	-2.80196	0.00527781	0.216341	-2.27683
ENSG00000003402	CFLAR	0.0911761	5.70677	2.91053	0.0037635	0.00685807	-2.57396	CFLAR	0.0689989	5.70677	2.24714	0.0250609	0.221841	-3.86427	CFLAR	0.013846	5.70677	0.710239	0.477878	0.714921	-6.13768	CFLAR	0.0479844	5.70677	2.41754	0.0159814	0.262167	-3.37453	CFLAR	0.0240878	5.70677	1.305	0.192499	0.67181	-5.39546
ENSG00000003436	TFPI	0.0425294	1.67908	0.762092	0.446352	0.505438	-6.0603	TFPI	0.0829174	1.67908	1.34873	0.178027	0.481086	-5.08232	TFPI	-0.0414295	1.67908	-0.783336	0.433791	0.68127	-5.7227	TFPI	0.0242903	1.67908	0.445876	0.655879	0.893673	-5.70463	TFPI	-0.00263207	1.67908	-0.0568227	0.954709	0.992403	-5.84786
ENSG00000003509	NDUFAF7	-0.0630777	5.03045	-2.50333	0.01261	0.0205976	-3.62495	NDUFAF7	-0.0241147	5.03045	-1.04691	0.295638	0.603285	-5.74455	NDUFAF7	-0.0238794	5.03045	-1.2456	0.213479	0.473513	-5.6062	NDUFAF7	-0.0429058	5.03045	-2.16286	0.0310243	0.327358	-3.90902	NDUFAF7	-0.0407995	5.03045	-2.0962	0.0365706	0.406702	-4.08926
ENSG00000003756	RBM5	0.0624359	6.55904	3.26437	0.00116962	0.00236966	-1.51937	RBM5	-0.00515262	6.55904	-0.284361	0.77625	0.904946	-6.2633	RBM5	-0.00525351	6.55904	-0.349189	0.727091	0.874705	-6.32878	RBM5	-0.0126698	6.55904	-0.776963	0.437547	0.790224	-5.87248	RBM5	-0.00860675	6.55904	-0.53239	0.594694	0.894292	-6.08205
ENSG00000003987	MTMR7	-0.113729	6.27429	-2.87751	0.00417378	0.00752364	-2.672	MTMR7	0.00672188	6.27429	0.193457	0.846678	0.93622	-6.28485	MTMR7	-0.0049524	6.27429	-0.203489	0.838834	0.932775	-6.36851	MTMR7	-0.000763101	6.27429	-0.0289721	0.976898	0.99311	-6.1617	MTMR7	-0.00235379	6.27429	-0.0900206	0.928307	0.986315	-6.21513
ENSG00000003989	SLC7A2	0.280043	5.78651	3.99971	7.26597e-05	0.000195339	1.05495	SLC7A2	0.198963	5.78651	2.97287	0.0030907	0.108873	-2.05604	SLC7A2	0.161089	5.78651	2.84126	0.00467228	0.0680974	-2.48471	SLC7A2	0.151594	5.78651	2.62246	0.00899541	0.21161	-2.88733	SLC7A2	0.124692	5.78651	2.18303	0.0295018	0.379278	-3.93241
ENSG00000004059	ARF5	-0.407412	5.95531	-5.93467	5.39622e-09	9.37768e-08	10.0946	ARF5	-0.0912624	5.95531	-2.05469	0.0404212	0.263829	-4.26468	ARF5	-0.0270817	5.95531	-1.00671	0.314551	0.580485	-5.89381	ARF5	-0.0135332	5.95531	-0.484372	0.628333	0.88278	-6.04808	ARF5	0.0294442	5.95531	1.19234	0.233696	0.708772	-5.53386
ENSG00000004139	SARM1	-0.0264244	3.61708	-0.801913	0.422971	0.481807	-6.26632	SARM1	-0.0798069	3.61708	-2.66838	0.00786606	0.141724	-2.77411	SARM1	-0.0600691	3.61708	-2.86572	0.0043314	0.0656047	-2.31566	SARM1	-0.0521419	3.61708	-2.37512	0.0179186	0.271587	-3.3748	SARM1	-0.0452872	3.61708	-2.0442	0.0414612	0.426069	-4.10148
ENSG00000004142	POLDIP2	-0.263818	5.75144	-6.44705	2.61675e-10	1.39389e-08	13.01	POLDIP2	-0.070927	5.75144	-2.60114	0.00956318	0.152422	-3.04354	POLDIP2	-0.045536	5.75144	-2.49437	0.0129315	0.112385	-3.37284	POLDIP2	-0.0203254	5.75144	-1.12077	0.26292	0.670388	-5.55679	POLDIP2	-0.00363876	5.75144	-0.221506	0.824789	0.96366	-6.19092
ENSG00000004399	PLXND1	0.0816773	5.17213	1.85541	0.0641065	0.0898469	-5.01213	PLXND1	-0.00804543	5.17213	-0.191637	0.848103	0.936894	-6.26289	PLXND1	0.0629213	5.17213	2.21958	0.0268838	0.165309	-3.98138	PLXND1	0.0428663	5.17213	1.43991	0.150517	0.5552	-5.15104	PLXND1	0.0262457	5.17213	0.941259	0.34703	0.785493	-5.77164
ENSG00000004455	AK2	-0.0290294	5.16771	-1.37269	0.170444	0.216197	-5.77711	AK2	0.0107893	5.16771	0.49582	0.620236	0.828623	-6.16157	AK2	-0.0142079	5.16771	-0.984848	0.325163	0.590094	-5.89467	AK2	-0.00119874	5.16771	-0.0801641	0.936139	0.980559	-6.13714	AK2	-0.00246444	5.16771	-0.164143	0.869685	0.973489	-6.18395
ENSG00000004468	CD38	-0.15135	3.45342	-2.38277	0.0175429	0.0277966	-3.79076	CD38	-0.158783	3.45342	-2.26023	0.0242306	0.219158	-3.71232	CD38	-0.0409305	3.45342	-0.741252	0.45888	0.700227	-5.96346	CD38	-0.101731	3.45342	-1.74084	0.0823252	0.450214	-4.58208	CD38	-0.114498	3.45342	-2.02501	0.0434017	0.433638	-4.12463
ENSG00000004478	FKBP4	-0.192851	6.87033	-3.8777	0.000119028	0.000303694	0.592779	FKBP4	0.027231	6.87033	0.671828	0.502	0.759747	-6.08189	FKBP4	0.00534597	6.87033	0.150571	0.880373	0.952456	-6.37509	FKBP4	0.0451986	6.87033	1.19936	0.230953	0.644383	-5.47141	FKBP4	0.0547077	6.87033	1.51084	0.131465	0.606753	-5.12011
ENSG00000004487	KDM1A	-0.0998686	6.61925	-3.92451	9.8646e-05	0.000256689	0.766581	KDM1A	-0.00431923	6.61925	-0.21982	0.8261	0.927101	-6.27877	KDM1A	-0.00226538	6.61925	-0.137029	0.891061	0.956348	-6.37873	KDM1A	-0.00214212	6.61925	-0.12163	0.903241	0.972224	-6.15417	KDM1A	-0.000377578	6.61925	-0.0211454	0.983138	0.996221	-6.21797
ENSG00000004534	RBM6	0.123489	6.29576	4.68565	3.57217e-06	1.40398e-05	3.88881	RBM6	0.0564873	6.29576	2.16265	0.0310351	0.239168	-4.04757	RBM6	0.0455189	6.29576	2.00581	0.0454004	0.216059	-4.43678	RBM6	0.0419337	6.29576	1.76871	0.0775501	0.440258	-4.66794	RBM6	0.0276866	6.29576	1.16568	0.244305	0.717094	-5.56566
ENSG00000004660	CAMKK1	-0.207796	6.86618	-5.10512	4.65207e-07	2.54108e-06	5.82783	CAMKK1	-0.0847917	6.86618	-2.33272	0.0200535	0.205409	-3.67885	CAMKK1	-0.0485773	6.86618	-2.04295	0.0415678	0.205491	-4.36189	CAMKK1	-0.0381705	6.86618	-1.51554	0.130267	0.528593	-5.06182	CAMKK1	-0.00589151	6.86618	-0.244777	0.806731	0.957746	-6.18764
ENSG00000004700	RECQL	-0.128318	4.3884	-3.35739	0.000844709	0.00176438	-1.16105	RECQL	-0.00616744	4.3884	-0.195736	0.844895	0.935177	-6.21373	RECQL	-0.0101945	4.3884	-0.419166	0.67527	0.847373	-6.23239	RECQL	-0.0254806	4.3884	-1.04242	0.297721	0.701382	-5.57627	RECQL	-0.0246636	4.3884	-1.02083	0.307831	0.758611	-5.65102
ENSG00000004766	VPS50	-0.204521	7.22249	-4.17971	3.4268e-05	0.00010032	1.76019	VPS50	-0.0452329	7.22249	-1.2429	0.214478	0.520118	-5.54996	VPS50	-0.051121	7.22249	-2.29044	0.0224008	0.148752	-3.84144	VPS50	-0.0639057	7.22249	-2.90588	0.00382416	0.152209	-2.14718	VPS50	-0.0629675	7.22249	-2.9991	0.00284377	0.169718	-1.92415
ENSG00000004776	HSPB6	-0.0183522	-0.463019	-0.186425	0.852185	0.877673	-5.98347	HSPB6	-0.226555	-0.463019	-2.10439	0.0358361	0.25255	-3.69076	HSPB6	-0.000700729	-0.463019	-0.00777926	0.993796	0.998187	-5.68436	HSPB6	-0.131721	-0.463019	-1.37761	0.168939	0.574152	-4.69519	HSPB6	-0.063755	-0.463019	-0.673045	0.501232	0.861347	-5.34095
ENSG00000004777	ARHGAP33	0.10963	3.55827	1.81937	0.0694325	0.0964986	-4.9544	ARHGAP33	-0.0439588	3.55827	-0.826542	0.408886	0.693829	-5.82758	ARHGAP33	0.0243799	3.55827	0.648891	0.516699	0.745536	-6.03649	ARHGAP33	0.0112656	3.55827	0.289852	0.772049	0.934416	-5.97686	ARHGAP33	0.0171073	3.55827	0.450325	0.652673	0.91418	-5.97613
ENSG00000004779	NDUFAB1	-0.4549	5.35822	-5.7115	1.89018e-08	2.15869e-07	8.89834	NDUFAB1	-0.0857401	5.35822	-1.65629	0.0982823	0.373822	-4.96389	NDUFAB1	-0.0483667	5.35822	-1.27996	0.201137	0.45826	-5.57761	NDUFAB1	-0.044712	5.35822	-1.14542	0.252582	0.663185	-5.52062	NDUFAB1	-0.00912674	5.35822	-0.245463	0.8062	0.957746	-6.17538
ENSG00000004799	PDK4	0.0718937	5.97731	0.997772	0.318856	0.376209	-6.23616	PDK4	0.0525278	5.97731	0.764257	0.44507	0.721183	-6.01865	PDK4	-0.0462773	5.97731	-0.892888	0.372336	0.631382	-5.99914	PDK4	0.00952674	5.97731	0.17017	0.864945	0.963171	-6.1468	PDK4	-0.0349184	5.97731	-0.627497	0.530622	0.871368	-6.02805
ENSG00000004838	ZMYND10	-0.237834	0.459575	-4.40224	1.30209e-05	4.2871e-05	2.94676	ZMYND10	-0.0764552	0.459575	-1.44542	0.148957	0.44566	-4.81543	ZMYND10	-0.0479165	0.459575	-1.06767	0.286169	0.555213	-5.31552	ZMYND10	-0.0284781	0.459575	-0.591948	0.554153	0.853999	-5.47569	ZMYND10	0.00634028	0.459575	0.139107	0.889422	0.976755	-5.67243
ENSG00000004848	ARX	-0.0587729	2.20428	-1.55366	0.120877	0.159099	-5.23612	ARX	-0.0924858	2.20428	-2.1575	0.0314362	0.240156	-3.81502	ARX	-0.00689483	2.20428	-0.187334	0.851473	0.939102	-6.0615	ARX	-0.0605941	2.20428	-1.53637	0.125078	0.520855	-4.77392	ARX	-0.0428495	2.20428	-1.08365	0.279049	0.736874	-5.3686
ENSG00000004864	SLC25A13	-0.0570273	3.97505	-1.56012	0.119343	0.157296	-5.42381	SLC25A13	-0.02569	3.97505	-0.686204	0.492898	0.753884	-5.97026	SLC25A13	-0.00182525	3.97505	-0.0830749	0.933824	0.975079	-6.27834	SLC25A13	-0.013702	3.97505	-0.571968	0.5676	0.859165	-5.90269	SLC25A13	-0.00747525	3.97505	-0.310458	0.756343	0.944433	-6.06796
ENSG00000004866	ST7	0.127786	4.62906	5.69956	2.01908e-08	2.26946e-07	8.85519	ST7	0.0446151	4.62906	2.03853	0.0420157	0.268724	-4.25255	ST7	0.0491554	4.62906	2.81209	0.00511052	0.0708659	-2.52592	ST7	0.0240799	4.62906	1.46619	0.143224	0.546252	-5.08757	ST7	0.0114049	4.62906	0.742901	0.457894	0.843211	-5.90232
ENSG00000004897	CDC27	-0.182555	7.52553	-3.9419	9.19516e-05	0.000241363	0.839121	CDC27	-0.0114959	7.52553	-0.318125	0.750521	0.892875	-6.24433	CDC27	-0.041564	7.52553	-1.85216	0.0645765	0.260253	-4.71459	CDC27	-0.0328121	7.52553	-1.40983	0.159209	0.563964	-5.2028	CDC27	-0.0429592	7.52553	-1.89509	0.0586611	0.468514	-4.48779
ENSG00000004948	CALCR	-0.502033	-1.53068	-3.9745	8.05476e-05	0.000214246	1.29105	CALCR	0.00973145	-1.53068	0.0847702	0.932478	0.973717	-5.43495	CALCR	-0.110264	-1.53068	-1.12052	0.263016	0.53024	-4.98395	CALCR	-0.0120882	-1.53068	-0.114899	0.908571	0.974075	-5.31832	CALCR	-0.0204374	-1.53068	-0.190203	0.849228	0.969259	-5.35523
ENSG00000004961	HCCS	-0.276088	4.19228	-5.24531	2.27842e-07	1.42219e-06	6.55917	HCCS	-0.0423778	4.19228	-1.25901	0.208605	0.513786	-5.4542	HCCS	-0.0423732	4.19228	-2.05825	0.0400705	0.201706	-4.25769	HCCS	-0.0337427	4.19228	-1.59564	0.1112	0.499891	-4.8705	HCCS	-0.0331731	4.19228	-1.5722	0.116542	0.584248	-4.95509
ENSG00000004975	DVL2	-0.104586	3.70905	-2.9378	0.00345287	0.00633706	-2.38371	DVL2	-0.0341101	3.70905	-0.974732	0.330158	0.633459	-5.71512	DVL2	-0.0387875	3.70905	-1.48807	0.137346	0.379112	-5.18849	DVL2	0.00384177	3.70905	0.150266	0.880615	0.966562	-6.02133	DVL2	0.0287728	3.70905	1.16207	0.245766	0.718774	-5.44655
ENSG00000005007	UPF1	0.0290062	5.96327	0.893866	0.371809	0.430194	-6.33292	UPF1	0.00169363	5.96327	0.0513313	0.959082	0.983567	-6.30005	UPF1	0.0124706	5.96327	0.521091	0.602528	0.80399	-6.25479	UPF1	0.0319486	5.96327	1.28028	0.201038	0.608807	-5.37655	UPF1	0.0337044	5.96327	1.33685	0.181884	0.663305	-5.35855
ENSG00000005020	SKAP2	-0.00337004	5.59488	-0.0825858	0.934213	0.946792	-6.71729	SKAP2	0.0613232	5.59488	1.5371	0.124894	0.413843	-5.15365	SKAP2	0.0308747	5.59488	1.29164	0.197064	0.453639	-5.56978	SKAP2	0.0188317	5.59488	0.724522	0.469083	0.807921	-5.90324	SKAP2	-0.000626077	5.59488	-0.0256718	0.979529	0.995828	-6.21096
ENSG00000005022	SLC25A5	-0.29999	5.30226	-5.45337	7.66648e-08	6.03171e-07	7.55864	SLC25A5	-0.0803439	5.30226	-1.84894	0.0650482	0.318567	-4.63727	SLC25A5	-0.0261552	5.30226	-0.788249	0.430915	0.679511	-6.06942	SLC25A5	-0.0243951	5.30226	-0.676678	0.498922	0.823313	-5.92663	SLC25A5	-0.0251969	5.30226	-0.688097	0.491713	0.85598	-5.97477
ENSG00000005059	CCDC109B	-0.14656	2.64574	-2.64641	0.00838285	0.0141943	-3.06483	CCDC109B	0.0913411	2.64574	1.74358	0.0818385	0.349516	-4.6134	CCDC109B	0.0122267	2.64574	0.289529	0.772294	0.899181	-6.09291	CCDC109B	0.061846	2.64574	1.36882	0.17167	0.576867	-5.04298	CCDC109B	0.0633429	2.64574	1.40983	0.159215	0.641416	-5.03795
ENSG00000005075	POLR2J	-0.212646	2.74094	-4.40916	1.26266e-05	4.1741e-05	2.85694	POLR2J	-0.0432241	2.74094	-0.888681	0.374596	0.668688	-5.68604	POLR2J	0.00434965	2.74094	0.124783	0.900744	0.961384	-6.13717	POLR2J	0.0135995	2.74094	0.360393	0.718705	0.916812	-5.86347	POLR2J	0.0564964	2.74094	1.53514	0.125386	0.598688	-4.87546
ENSG00000005100	DHX33	0.0218177	4.9267	1.37633	0.169314	0.214912	-5.76011	DHX33	-0.00548449	4.9267	-0.310812	0.756072	0.89595	-6.22174	DHX33	0.00218794	4.9267	0.148826	0.881749	0.953104	-6.3432	DHX33	-0.00595264	4.9267	-0.386809	0.699061	0.909475	-6.05696	DHX33	-0.0124915	4.9267	-0.838902	0.401928	0.815342	-5.84735
ENSG00000005108	THSD7A	-0.0916748	5.88172	-2.54431	0.0112389	0.0185199	-3.54905	THSD7A	0.010626	5.88172	0.332616	0.739561	0.888162	-6.24679	THSD7A	-0.00845335	5.88172	-0.359499	0.719369	0.870821	-6.32312	THSD7A	0.00363713	5.88172	0.150116	0.880734	0.966562	-6.14883	THSD7A	-0.00299996	5.88172	-0.122108	0.902863	0.981136	-6.20933
ENSG00000005156	LIG3	0.0460405	4.80806	2.18596	0.029266	0.0440999	-4.33966	LIG3	0.0059322	4.80806	0.276946	0.781935	0.90734	-6.22447	LIG3	0.0140783	4.80806	0.759539	0.447879	0.691818	-6.06687	LIG3	0.0171591	4.80806	0.856258	0.392264	0.766621	-5.77193	LIG3	0.0049413	4.80806	0.259865	0.795076	0.954462	-6.1458
ENSG00000005175	RPAP3	-0.0583034	5.87298	-1.65352	0.0988312	0.13293	-5.37933	RPAP3	-0.00515696	5.87298	-0.153904	0.877747	0.949615	-6.28879	RPAP3	-0.0298721	5.87298	-1.42835	0.153799	0.400109	-5.39433	RPAP3	-0.0407266	5.87298	-1.80177	0.0721822	0.429239	-4.60952	RPAP3	-0.0616041	5.87298	-2.84191	0.004669	0.205477	-2.36062
ENSG00000005189	AC004381.6	-0.109311	2.48415	-3.38017	0.0007791	0.00164055	-0.925896	AC004381.6	-0.0338639	2.48415	-1.08108	0.280175	0.587496	-5.47735	AC004381.6	-0.0393019	2.48415	-1.36873	0.171684	0.422749	-5.22128	AC004381.6	-0.0359864	2.48415	-1.17079	0.242241	0.655111	-5.25862	AC004381.6	-0.0147945	2.48415	-0.483482	0.628967	0.904823	-5.83903
ENSG00000005194	CIAPIN1	-0.375584	5.45012	-6.45571	2.48191e-10	1.33497e-08	13.0641	CIAPIN1	-0.0907735	5.45012	-2.70045	0.0071563	0.136995	-2.78658	CIAPIN1	-0.0843533	5.45012	-3.10626	0.00199953	0.0445737	-1.72474	CIAPIN1	-0.0580155	5.45012	-2.2607	0.0242059	0.302358	-3.71712	CIAPIN1	-0.0296243	5.45012	-1.26869	0.205148	0.683029	-5.43432
ENSG00000005206	SPPL2B	-0.245863	3.83984	-4.64075	4.40438e-06	1.67619e-05	3.77164	SPPL2B	-0.127419	3.83984	-2.71892	0.00677421	0.136164	-2.66112	SPPL2B	-0.114113	3.83984	-3.08	0.00218097	0.0471538	-1.72673	SPPL2B	-0.0604505	3.83984	-1.73489	0.0833756	0.45121	-4.62452	SPPL2B	-0.0258951	3.83984	-0.781833	0.434686	0.833319	-5.81005
ENSG00000005238	FAM214B	-0.0896381	3.83767	-2.54388	0.0112524	0.0185394	-3.44171	FAM214B	-0.0230025	3.83767	-0.623461	0.533262	0.780775	-5.99668	FAM214B	0.00871179	3.83767	0.348571	0.727554	0.874946	-6.20965	FAM214B	0.0248646	3.83767	0.903913	0.366476	0.74903	-5.65826	FAM214B	0.0425695	3.83767	1.58991	0.112493	0.579005	-4.89993
ENSG00000005243	COPZ2	-0.204186	0.939436	-4.23587	2.69504e-05	8.12158e-05	2.26188	COPZ2	-0.0978954	0.939436	-1.81555	0.0700312	0.327237	-4.32411	COPZ2	-0.0852072	0.939436	-2.24272	0.0253412	0.160037	-3.58566	COPZ2	-0.060908	0.939436	-1.50387	0.133246	0.532124	-4.69352	COPZ2	-0.0222888	0.939436	-0.560895	0.575122	0.887014	-5.61069
ENSG00000005249	PRKAR2B	-0.171899	7.74801	-3.21632	0.00137964	0.00275142	-1.65965	PRKAR2B	0.00325393	7.74801	0.0766625	0.938922	0.97628	-6.28749	PRKAR2B	-0.0255853	7.74801	-1.09187	0.275403	0.543147	-5.79636	PRKAR2B	-0.0214461	7.74801	-0.879062	0.379789	0.756404	-5.7799	PRKAR2B	-0.0114547	7.74801	-0.497465	0.619082	0.902175	-6.08734
ENSG00000005302	MSL3	-0.169269	5.12959	-5.01092	7.44741e-07	3.7463e-06	5.39429	MSL3	-0.0328175	5.12959	-1.43245	0.152632	0.45048	-5.28828	MSL3	-0.0369504	5.12959	-2.20591	0.0278329	0.168441	-4.00888	MSL3	-0.0352373	5.12959	-2.08194	0.0378542	0.348705	-4.0754	MSL3	-0.0323433	5.12959	-1.99709	0.0463613	0.438631	-4.28641
ENSG00000005339	CREBBP	0.252633	6.23789	5.60284	3.43029e-08	3.31817e-07	8.31853	CREBBP	0.0125793	6.23789	0.398306	0.690572	0.86392	-6.22607	CREBBP	0.0545737	6.23789	1.90735	0.057033	0.24369	-4.62296	CREBBP	0.00768824	6.23789	0.285468	0.775404	0.935952	-6.12301	CREBBP	-0.01634	6.23789	-0.653739	0.513583	0.865997	-6.01327
ENSG00000005379	BZRAP1	-0.152209	7.04023	-3.31004	0.000997854	0.002052	-1.37113	BZRAP1	-0.0972244	7.04023	-2.58344	0.010061	0.155744	-3.08778	BZRAP1	-0.0483023	7.04023	-1.98499	0.0476773	0.222008	-4.47325	BZRAP1	-0.0344461	7.04023	-1.43329	0.152397	0.55695	-5.17604	BZRAP1	-0.034051	7.04023	-1.42249	0.155513	0.635494	-5.2429
ENSG00000005381	MPO	-0.153073	-0.236152	-1.71464	0.0870093	0.118482	-4.65317	MPO	-0.115712	-0.236152	-1.15966	0.246733	0.554482	-5.05335	MPO	-0.0441638	-0.236152	-0.490167	0.624225	0.8176	-5.61462	MPO	-0.0781347	-0.236152	-0.799028	0.424653	0.783933	-5.24972	MPO	-0.0171464	-0.236152	-0.185962	0.85255	0.970032	-5.55444
ENSG00000005421	PON1	0.120871	0.221244	2.49414	0.012937	0.0210755	-3.17038	PON1	-0.0417809	0.221244	-0.853762	0.39364	0.683062	-5.3926	PON1	0.0136124	0.221244	0.330562	0.74111	0.88264	-5.74937	PON1	-0.0389315	0.221244	-0.871107	0.384113	0.760353	-5.26355	PON1	-0.0591057	0.221244	-1.31518	0.189056	0.670837	-4.88455
ENSG00000005436	GCFC2	0.0934475	5.59611	2.69134	0.0073468	0.012586	-3.16889	GCFC2	0.0163895	5.59611	0.462172	0.644156	0.841194	-6.19168	GCFC2	-0.00671632	5.59611	-0.279512	0.779965	0.90334	-6.34271	GCFC2	-0.0242054	5.59611	-0.933606	0.350957	0.737671	-5.7375	GCFC2	-0.0505639	5.59611	-2.01663	0.0442721	0.435863	-4.26251
ENSG00000005448	WDR54	-0.319062	3.08188	-5.80554	1.11993e-08	1.50139e-07	9.47843	WDR54	-0.0983729	3.08188	-2.24516	0.0251881	0.221841	-3.71233	WDR54	-0.0387244	3.08188	-1.18576	0.236265	0.500562	-5.51145	WDR54	-0.0359278	3.08188	-1.04296	0.297471	0.701172	-5.45482	WDR54	0.00506082	3.08188	0.151655	0.879521	0.975409	-6.00865
ENSG00000005469	CROT	-0.0703464	4.15469	-2.45659	0.0143536	0.0231694	-3.68108	CROT	-0.00967014	4.15469	-0.34846	0.72764	0.881393	-6.15435	CROT	-0.0207619	4.15469	-1.05052	0.293974	0.562242	-5.76415	CROT	-0.0251378	4.15469	-1.15724	0.247727	0.658999	-5.43861	CROT	-0.0207435	4.15469	-0.952387	0.341364	0.781978	-5.69714
ENSG00000005471	ABCB4	0.0386506	0.595003	0.894028	0.371723	0.430117	-5.80125	ABCB4	0.0756691	0.595003	1.53945	0.124318	0.413077	-4.70572	ABCB4	0.00223289	0.595003	0.0512902	0.959114	0.985941	-5.85896	ABCB4	0.0402491	0.595003	0.849225	0.396161	0.768168	-5.33247	ABCB4	0.0165391	0.595003	0.348496	0.727616	0.936223	-5.64783
ENSG00000005483	KMT2E	0.123084	7.60008	4.76692	2.43451e-06	1.01458e-05	4.25957	KMT2E	0.0524464	7.60008	2.16161	0.0311159	0.239595	-4.04074	KMT2E	0.0472091	7.60008	2.57317	0.0103571	0.101029	-3.17594	KMT2E	0.0232699	7.60008	1.22934	0.21952	0.63057	-5.42913	KMT2E	-0.00363863	7.60008	-0.204101	0.838358	0.966425	-6.18833
ENSG00000005486	RHBDD2	-0.19694	5.92457	-4.38642	1.39679e-05	4.56819e-05	2.60166	RHBDD2	-0.0685123	5.92457	-1.5227	0.128457	0.420617	-5.18027	RHBDD2	-0.0261425	5.92457	-0.915823	0.36019	0.621587	-5.97842	RHBDD2	0.000732087	5.92457	0.0234505	0.9813	0.994076	-6.15987	RHBDD2	0.001687	5.92457	0.0548591	0.956273	0.992403	-6.21556
ENSG00000005513	SOX8	-0.154966	5.26197	-3.20061	0.00145551	0.00288783	-1.7026	SOX8	-0.0632302	5.26197	-1.18495	0.236592	0.544402	-5.60593	SOX8	-0.00425653	5.26197	-0.159424	0.873397	0.949054	-6.35765	SOX8	0.0332254	5.26197	1.15007	0.250663	0.66115	-5.51221	SOX8	0.0295401	5.26197	1.09519	0.273965	0.733503	-5.62481
ENSG00000005700	IBTK	-0.0465719	7.22086	-1.49511	0.135496	0.176383	-5.62163	IBTK	0.00811889	7.22086	0.274162	0.784072	0.908158	-6.2606	IBTK	-0.00841449	7.22086	-0.455796	0.64873	0.832298	-6.28152	IBTK	-0.019225	7.22086	-0.974758	0.33015	0.725501	-5.70148	IBTK	-0.0188893	7.22086	-0.960553	0.337245	0.779119	-5.76935
ENSG00000005801	ZNF195	-0.00851566	5.379	-0.370506	0.711157	0.75465	-6.64631	ZNF195	0.00373383	5.379	0.149799	0.880983	0.950712	-6.27788	ZNF195	-0.0114555	5.379	-0.611929	0.540856	0.762696	-6.19218	ZNF195	-0.0157211	5.379	-0.76786	0.442932	0.792786	-5.8663	ZNF195	-0.0244273	5.379	-1.183	0.237378	0.710742	-5.53291
ENSG00000005810	MYCBP2	0.071622	9.43975	2.07047	0.0389037	0.0572496	-4.57984	MYCBP2	0.051472	9.43975	1.38791	0.165775	0.465815	-5.33151	MYCBP2	0.0732544	9.43975	3.29119	0.00106631	0.0324931	-1.13926	MYCBP2	0.0387201	9.43975	1.7187	0.0862863	0.45731	-4.71418	MYCBP2	0.00968405	9.43975	0.523625	0.600773	0.896347	-6.04484
ENSG00000005812	FBXL3	-0.115572	7.19246	-3.04265	0.00246407	0.00465459	-2.19237	FBXL3	0.006315	7.19246	0.187193	0.851584	0.938634	-6.28034	FBXL3	-0.0394109	7.19246	-1.7865	0.074609	0.279909	-4.83379	FBXL3	-0.0206782	7.19246	-0.88873	0.374575	0.752322	-5.77841	FBXL3	-0.0306816	7.19246	-1.37055	0.171134	0.653238	-5.31097
ENSG00000005844	ITGAL	-0.00331806	0.291391	-0.0385162	0.969291	0.975089	-6.13239	ITGAL	0.0890681	0.291391	0.940425	0.347448	0.646169	-5.33349	ITGAL	0.0532989	0.291391	0.91497	0.360637	0.622019	-5.42866	ITGAL	0.045835	0.291391	0.7279	0.467015	0.806682	-5.37278	ITGAL	0.0407599	0.291391	0.639761	0.522623	0.868341	-5.47404
ENSG00000005882	PDK2	-0.20914	4.20358	-5.00226	7.77363e-07	3.88646e-06	5.39205	PDK2	-0.104445	4.20358	-2.47037	0.0138255	0.175797	-3.29716	PDK2	-0.0649443	4.20358	-2.03252	0.0426158	0.208429	-4.30911	PDK2	-0.0456995	4.20358	-1.30872	0.19123	0.597844	-5.26554	PDK2	-0.0401738	4.20358	-1.14297	0.253604	0.724419	-5.51074
ENSG00000005884	ITGA3	-0.0448575	4.72684	-1.22659	0.220534	0.272131	-5.9397	ITGA3	-0.0215952	4.72684	-0.629606	0.529236	0.778132	-6.06506	ITGA3	-0.00313871	4.72684	-0.158612	0.874037	0.949255	-6.32969	ITGA3	0.0215402	4.72684	1.08157	0.279963	0.685876	-5.5592	ITGA3	0.0361368	4.72684	1.85064	0.0648159	0.484702	-4.53625
ENSG00000005889	ZFX	-0.0421171	6.73144	-1.07725	0.28187	0.33761	-6.15517	ZFX	0.00328167	6.73144	0.135118	0.892572	0.955283	-6.29266	ZFX	-0.0545583	6.73144	-1.61999	0.105848	0.33404	-5.11229	ZFX	-0.012567	6.73144	-0.697795	0.485629	0.817462	-5.9274	ZFX	-0.0184229	6.73144	-1.05821	0.290475	0.74556	-5.67897
ENSG00000005893	LAMP2	-0.0960395	7.93469	-1.81936	0.0694346	0.0964986	-5.08468	LAMP2	-0.0134824	7.93469	-0.305711	0.75995	0.897298	-6.2424	LAMP2	-0.0316209	7.93469	-1.35795	0.175076	0.427077	-5.47745	LAMP2	-0.0110421	7.93469	-0.457428	0.647561	0.890039	-6.04667	LAMP2	-0.0259839	7.93469	-1.08637	0.277844	0.735866	-5.63677
ENSG00000005961	ITGA2B	0.0691552	1.09825	1.22593	0.220782	0.272387	-5.5377	ITGA2B	-0.0072429	1.09825	-0.13486	0.892776	0.955283	-5.84448	ITGA2B	0.00181335	1.09825	0.0396884	0.968357	0.98912	-5.93431	ITGA2B	0.0169049	1.09825	0.363555	0.716344	0.915639	-5.66201	ITGA2B	0.0796634	1.09825	1.80731	0.0713195	0.501763	-4.29811
ENSG00000005981	ASB4	-0.04397	1.78042	-0.764046	0.445188	0.504197	-6.07194	ASB4	-0.021832	1.78042	-0.334537	0.738113	0.887837	-5.88925	ASB4	0.0122803	1.78042	0.238897	0.811281	0.920234	-5.99781	ASB4	-0.0160298	1.78042	-0.286456	0.774648	0.935809	-5.77019	ASB4	-0.0205598	1.78042	-0.365767	0.714695	0.932533	-5.80026
ENSG00000006007	GDE1	-0.275661	6.37209	-6.55133	1.37872e-10	9.10327e-09	13.6262	GDE1	-0.0438847	6.37209	-1.65298	0.0989545	0.375	-4.98277	GDE1	-0.0616068	6.37209	-2.90328	0.00385172	0.0623753	-2.31711	GDE1	-0.0225752	6.37209	-1.13166	0.258318	0.667774	-5.54924	GDE1	-0.0249709	6.37209	-1.27727	0.202103	0.680351	-5.43477
ENSG00000006015	C19orf60	-0.415491	4.99568	-6.01661	3.37188e-09	7.00188e-08	10.561	C19orf60	-0.163008	4.99568	-2.63551	0.0086585	0.14745	-2.93754	C19orf60	-0.0645989	4.99568	-1.51324	0.130835	0.369862	-5.24685	C19orf60	-0.0613328	4.99568	-1.32099	0.187107	0.593107	-5.29976	C19orf60	0.0193226	4.99568	0.492964	0.622256	0.904027	-6.07201
ENSG00000006016	CRLF1	-0.280986	3.81849	-5.10595	4.63284e-07	2.53267e-06	5.90368	CRLF1	-0.238553	3.81849	-3.97022	8.21952e-05	0.0287411	1.26451	CRLF1	-0.185406	3.81849	-3.99373	7.45492e-05	0.00843094	1.3201	CRLF1	-0.169223	3.81849	-3.36197	0.000833036	0.0863257	-0.755875	CRLF1	-0.127595	3.81849	-2.59013	0.00987607	0.266042	-2.92634
ENSG00000006025	OSBPL7	-0.030395	2.93798	-0.663622	0.507228	0.564972	-6.28748	OSBPL7	-0.0273957	2.93798	-0.700373	0.484016	0.748003	-5.85085	OSBPL7	-0.0279179	2.93798	-0.872706	0.383232	0.640871	-5.80363	OSBPL7	0.0167944	2.93798	0.567848	0.570392	0.860439	-5.79654	OSBPL7	0.0282429	2.93798	0.969974	0.332532	0.775546	-5.56
ENSG00000006042	TMEM98	-0.160736	4.18558	-2.57159	0.0104013	0.0172609	-3.40224	TMEM98	-0.0378019	4.18558	-0.58172	0.561014	0.796831	-6.05263	TMEM98	-0.000658736	4.18558	-0.0199893	0.98406	0.995161	-6.30059	TMEM98	0.0287534	4.18558	0.803865	0.421856	0.783163	-5.76962	TMEM98	0.0349761	4.18558	0.977414	0.32884	0.773207	-5.67665
ENSG00000006047	YBX2	-0.0870577	-0.281874	-1.13034	0.258856	0.313175	-5.42875	YBX2	-0.0421271	-0.281874	-0.579639	0.562416	0.797875	-5.48862	YBX2	-0.0404698	-0.281874	-0.651832	0.514802	0.744307	-5.52456	YBX2	-0.00238972	-0.281874	-0.0366937	0.970744	0.991845	-5.51118	YBX2	0.00109655	-0.281874	0.0165513	0.986801	0.996783	-5.56184
ENSG00000006062	MAP3K14	0.143164	2.25776	3.4271	0.000658604	0.00140602	-0.753013	MAP3K14	0.0570332	2.25776	1.40419	0.160874	0.460568	-5.07446	MAP3K14	0.115279	2.25776	3.61307	0.000332389	0.0186126	0.0410511	MAP3K14	0.0861167	2.25776	2.59866	0.00963433	0.216431	-2.77148	MAP3K14	0.0710353	2.25776	2.23494	0.0258657	0.363356	-3.60725
ENSG00000006071	ABCC8	0.124117	4.71092	2.26412	0.0239797	0.0368596	-4.16391	ABCC8	-0.0666618	4.71092	-1.51326	0.130837	0.423167	-5.15218	ABCC8	-0.02207	4.71092	-0.655192	0.512637	0.742299	-6.13246	ABCC8	-0.0340467	4.71092	-1.02598	0.305398	0.70773	-5.61401	ABCC8	-0.0398105	4.71092	-1.2682	0.20532	0.683357	-5.40205
ENSG00000006116	CACNG3	0.050029	4.07544	1.09767	0.272861	0.328228	-6.03597	CACNG3	-0.000643723	4.07544	-0.0130877	0.989563	0.995748	-6.20565	CACNG3	0.0291616	4.07544	0.843049	0.399594	0.654553	-5.94717	CACNG3	0.0243176	4.07544	0.655304	0.512573	0.830738	-5.86314	CACNG3	0.00102295	4.07544	0.0312144	0.975111	0.994967	-6.12262
ENSG00000006118	TMEM132A	-0.164063	6.5215	-3.15464	0.00170033	0.00332719	-1.8605	TMEM132A	-0.0517283	6.5215	-1.08064	0.280371	0.587628	-5.73749	TMEM132A	0.0224927	6.5215	0.864485	0.387725	0.6443	-6.02457	TMEM132A	0.0361172	6.5215	1.28747	0.198524	0.605699	-5.36882	TMEM132A	0.049328	6.5215	1.87176	0.0618273	0.478653	-4.53778
ENSG00000006125	AP2B1	0.0791381	7.93851	2.63792	0.00859268	0.0145273	-3.30118	AP2B1	0.0180876	7.93851	0.543688	0.586896	0.810466	-6.14454	AP2B1	0.0472251	7.93851	1.79578	0.0731175	0.276988	-4.80879	AP2B1	0.020935	7.93851	0.792064	0.428698	0.786006	-5.84671	AP2B1	-0.00784607	7.93851	-0.344638	0.730513	0.937718	-6.14648
ENSG00000006128	TAC1	-0.590901	3.96355	-4.58036	5.82196e-06	2.13204e-05	3.50095	TAC1	-0.057142	3.96355	-0.630626	0.52857	0.777777	-6.00434	TAC1	-0.0162109	3.96355	-0.254271	0.799388	0.913273	-6.24932	TAC1	-0.0196225	3.96355	-0.292352	0.770139	0.933839	-6.01617	TAC1	-0.00996975	3.96355	-0.146913	0.88326	0.976162	-6.10256
ENSG00000006194	ZNF263	-0.238944	5.21171	-6.11033	1.95662e-09	4.87832e-08	11.0794	ZNF263	-0.0529705	5.21171	-1.95213	0.0514731	0.289941	-4.44569	ZNF263	-0.0561417	5.21171	-2.22977	0.0261947	0.163113	-3.96101	ZNF263	-0.0340394	5.21171	-1.3787	0.168602	0.573587	-5.23472	ZNF263	-0.020083	5.21171	-0.903931	0.366471	0.797806	-5.8063
ENSG00000006210	CX3CL1	-0.0751973	5.34712	-1.62539	0.104689	0.13987	-5.41194	CX3CL1	-0.0888978	5.34712	-1.98893	0.0472463	0.280249	-4.38063	CX3CL1	-0.0558737	5.34712	-1.89005	0.0593145	0.248918	-4.6409	CX3CL1	-0.0417616	5.34712	-1.30714	0.191763	0.598053	-5.33105	CX3CL1	-0.0496596	5.34712	-1.56411	0.118429	0.58782	-5.03037
ENSG00000006282	SPATA20	-0.223024	5.13026	-4.89545	1.31259e-06	6.01048e-06	4.8556	SPATA20	-0.124481	5.13026	-2.80587	0.00521114	0.125632	-2.50085	SPATA20	-0.0536034	5.13026	-1.70549	0.0887085	0.304528	-4.95362	SPATA20	-0.0597923	5.13026	-1.738	0.0828255	0.450709	-4.69883	SPATA20	-0.0212712	5.13026	-0.630772	0.52848	0.870955	-6.0041
ENSG00000006283	CACNA1G	-0.061626	4.59251	-1.1148	0.265453	0.320277	-6.05933	CACNA1G	-0.112684	4.59251	-2.30216	0.0217305	0.210735	-3.70343	CACNA1G	-0.0867652	4.59251	-2.85297	0.00450606	0.066792	-2.41334	CACNA1G	-0.0612312	4.59251	-1.95993	0.0505581	0.381412	-4.28402	CACNA1G	-0.064683	4.59251	-2.06224	0.0397054	0.420972	-4.13499
ENSG00000006327	TNFRSF12A	0.17185	-0.0327526	1.47533	0.140731	0.182519	-5.04434	TNFRSF12A	0.354242	-0.0327526	2.70606	0.00703834	0.136378	-2.45581	TNFRSF12A	0.265057	-0.0327526	2.61874	0.00908639	0.094426	-2.68016	TNFRSF12A	0.311639	-0.0327526	2.8314	0.00482075	0.165178	-2.15932	TNFRSF12A	0.353839	-0.0327526	3.26017	0.00118994	0.123687	-1.04293
ENSG00000006377	DLX6	-0.0457285	0.66976	-0.998416	0.318544	0.375882	-5.71834	DLX6	-0.0217493	0.66976	-0.423803	0.671889	0.854615	-5.7089	DLX6	-0.0127127	0.66976	-0.29864	0.765336	0.895097	-5.83072	DLX6	-0.012836	0.66976	-0.275665	0.782919	0.938455	-5.62734	DLX6	0.00690576	0.66976	0.147927	0.88246	0.976162	-5.70359
ENSG00000006432	MAP3K9	0.0712078	6.65784	1.91366	0.0562144	0.0798722	-4.92578	MAP3K9	0.00922577	6.65784	0.225582	0.821618	0.925059	-6.27732	MAP3K9	0.0356163	6.65784	1.46149	0.144492	0.387651	-5.34949	MAP3K9	0.0275081	6.65784	1.11401	0.26581	0.673316	-5.56719	MAP3K9	0.00853427	6.65784	0.381992	0.702631	0.930816	-6.14773
ENSG00000006451	RALA	-0.0285849	5.22769	-1.14903	0.251076	0.304799	-6.05725	RALA	0.00200099	5.22769	0.0802429	0.936076	0.975258	-6.27991	RALA	0.00119115	5.22769	0.058697	0.953216	0.983467	-6.36694	RALA	-0.00958807	5.22769	-0.461059	0.644956	0.889537	-6.04106	RALA	-0.020539	5.22769	-0.987572	0.323844	0.770202	-5.73102
ENSG00000006453	BAIAP2L1	0.200846	0.201402	3.87677	0.000119469	0.000304655	0.946302	BAIAP2L1	0.0786665	0.201402	1.61167	0.107657	0.388695	-4.55604	BAIAP2L1	0.0388743	0.201402	0.936253	0.349584	0.612876	-5.39688	BAIAP2L1	0.060821	0.201402	1.36497	0.172875	0.578252	-4.78477	BAIAP2L1	0.0458326	0.201402	1.03003	0.3035	0.755	-5.17471
ENSG00000006459	KDM7A	0.0887304	5.56264	2.87911	0.00415305	0.00748935	-2.65934	KDM7A	0.0574111	5.56264	1.76231	0.0786198	0.34394	-4.79508	KDM7A	0.0239899	5.56264	0.95919	0.337915	0.602315	-5.93237	KDM7A	0.0152453	5.56264	0.572645	0.567142	0.858965	-5.99671	KDM7A	-0.0296634	5.56264	-1.24032	0.215443	0.693398	-5.47139
ENSG00000006468	ETV1	-0.188972	6.06965	-3.89616	0.000110556	0.000284358	0.66039	ETV1	-0.0562985	6.06965	-1.26113	0.207842	0.512872	-5.53288	ETV1	-0.0679055	6.06965	-2.10806	0.0355098	0.190506	-4.23289	ETV1	-0.0511887	6.06965	-1.50739	0.132341	0.531295	-5.07521	ETV1	-0.0969728	6.06965	-2.95873	0.00323662	0.173667	-2.04128
ENSG00000006530	AGK	-0.10168	5.81213	-3.89535	0.000110912	0.000285142	0.659751	AGK	-0.0108307	5.81213	-0.528289	0.59753	0.815681	-6.16424	AGK	-0.0130395	5.81213	-0.794205	0.427443	0.676456	-6.07807	AGK	-0.0107507	5.81213	-0.63302	0.527009	0.83831	-5.9668	AGK	-0.00884796	5.81213	-0.521395	0.602325	0.896717	-6.0847
ENSG00000006534	ALDH3B1	-0.141927	0.897582	-2.76972	0.00581198	0.0101619	-2.56322	ALDH3B1	-0.0661438	0.897582	-1.1781	0.23931	0.547116	-5.18968	ALDH3B1	-0.0827925	0.897582	-2.08752	0.0373338	0.19491	-3.89097	ALDH3B1	-0.0346245	0.897582	-0.802366	0.422721	0.783219	-5.40731	ALDH3B1	-0.0227778	0.897582	-0.530258	0.59617	0.894591	-5.62002
ENSG00000006576	PHTF2	0.150957	5.35906	4.06982	5.44002e-05	0.000151227	1.33442	PHTF2	0.050215	5.35906	1.47583	0.140612	0.435766	-5.23614	PHTF2	0.0317511	5.35906	1.20498	0.228766	0.491904	-5.66803	PHTF2	0.00215721	5.35906	0.0827577	0.934077	0.980331	-6.14435	PHTF2	-0.0094146	5.35906	-0.374824	0.707952	0.931378	-6.13682
ENSG00000006607	FARP2	0.0393726	5.25838	1.71358	0.0872046	0.118719	-5.26402	FARP2	-0.0101033	5.25838	-0.43447	0.664132	0.850183	-6.19295	FARP2	0.0128669	5.25838	0.727417	0.467302	0.70682	-6.11255	FARP2	-0.00359241	5.25838	-0.190517	0.848981	0.958548	-6.12657	FARP2	-0.0101511	5.25838	-0.553382	0.580251	0.888161	-6.05346
ENSG00000006611	USH1C	-0.247541	2.42766	-3.54061	0.00043521	0.00097182	-0.390971	USH1C	-0.168477	2.42766	-2.37242	0.0180443	0.195661	-3.38022	USH1C	-0.0643299	2.42766	-1.27425	0.203151	0.461294	-5.33348	USH1C	-0.0978341	2.42766	-1.83119	0.0676657	0.419166	-4.33898	USH1C	-0.044802	2.42766	-0.852192	0.394519	0.812115	-5.60248
ENSG00000006625	GGCT	-0.417362	3.78944	-5.30958	1.63364e-07	1.08678e-06	6.89562	GGCT	-0.0484521	3.78944	-1.0578	0.290651	0.598624	-5.64209	GGCT	-0.0612756	3.78944	-1.52852	0.127001	0.365356	-5.13735	GGCT	-0.0337409	3.78944	-0.889125	0.374363	0.752274	-5.66629	GGCT	-0.0142306	3.78944	-0.389408	0.697141	0.928273	-6.02391
ENSG00000006634	DBF4	-0.0511939	3.29835	-1.44929	0.147863	0.190513	-5.51749	DBF4	0.0110056	3.29835	0.299373	0.764778	0.898974	-6.08309	DBF4	-0.0460247	3.29835	-1.60437	0.109248	0.340049	-4.97537	DBF4	-0.0299391	3.29835	-0.969261	0.332883	0.725545	-5.54718	DBF4	-0.0487103	3.29835	-1.6022	0.109747	0.573383	-4.83224
ENSG00000006652	IFRD1	-0.0408893	6.14383	-1.2152	0.224845	0.27678	-6.00032	IFRD1	0.0612038	6.14383	1.74153	0.0821979	0.35008	-4.83765	IFRD1	-0.0165479	6.14383	-0.55391	0.579882	0.789328	-6.23891	IFRD1	0.0260414	6.14383	0.824029	0.410315	0.77694	-5.83664	IFRD1	0.02196	6.14383	0.718046	0.473067	0.848555	-5.97055
ENSG00000006695	COX10	-0.0927604	3.30614	-3.80364	0.000159596	0.000395015	0.455082	COX10	-0.0386201	3.30614	-1.73462	0.083416	0.352185	-4.69424	COX10	-0.0266502	3.30614	-1.36956	0.171425	0.422441	-5.31069	COX10	-0.0229336	3.30614	-1.09633	0.273459	0.67995	-5.42486	COX10	-0.0329585	3.30614	-1.55814	0.119837	0.58843	-4.89856
ENSG00000006704	GTF2IRD1	0.130548	3.16988	3.04109	0.00247669	0.00467785	-2.0355	GTF2IRD1	0.0201821	3.16988	0.53056	0.595956	0.814945	-5.97701	GTF2IRD1	0.0490438	3.16988	1.70692	0.0884423	0.304199	-4.79982	GTF2IRD1	0.0458793	3.16988	1.57393	0.116134	0.505546	-4.81465	GTF2IRD1	0.0378577	3.16988	1.30845	0.191327	0.671502	-5.22203
ENSG00000006712	PAF1	-0.220548	4.20482	-4.77936	2.29457e-06	9.66797e-06	4.36622	PAF1	-0.0203207	4.20482	-0.474863	0.63509	0.835593	-6.10859	PAF1	0.00594731	4.20482	0.176874	0.859677	0.942857	-6.28729	PAF1	0.0349506	4.20482	0.969878	0.332575	0.725545	-5.6315	PAF1	0.0212672	4.20482	0.582144	0.560734	0.880715	-5.97244
ENSG00000006715	VPS41	-0.170276	7.50788	-4.36381	1.54359e-05	4.98111e-05	2.51267	VPS41	-0.0321243	7.50788	-1.14894	0.251122	0.558563	-5.65522	VPS41	-0.021865	7.50788	-1.26059	0.208029	0.466926	-5.60679	VPS41	-0.0288701	7.50788	-1.61792	0.10631	0.491189	-4.90282	VPS41	-0.039879	7.50788	-2.25543	0.0245412	0.356494	-3.77484
ENSG00000006740	ARHGAP44	0.0024372	5.91081	0.0964634	0.92319	0.93743	-6.72204	ARHGAP44	0.00511866	5.91081	0.194225	0.846077	0.936016	-6.28247	ARHGAP44	0.0311623	5.91081	2.11081	0.0352721	0.190115	-4.22601	ARHGAP44	0.0203026	5.91081	1.31484	0.189164	0.594879	-5.33321	ARHGAP44	0.0157888	5.91081	1.0521	0.293266	0.748317	-5.68454
ENSG00000006744	ELAC2	-0.139789	5.51948	-4.84629	1.6651e-06	7.34263e-06	4.61996	ELAC2	-0.0260131	5.51948	-1.0458	0.296151	0.603718	-5.76412	ELAC2	0.00652882	5.51948	0.366553	0.714104	0.867952	-6.31333	ELAC2	0.0148549	5.51948	0.77456	0.438965	0.790445	-5.8655	ELAC2	0.0277816	5.51948	1.44343	0.14953	0.632256	-5.20904
ENSG00000006747	SCIN	0.301936	2.61072	2.03162	0.0427026	0.0623326	-4.4522	SCIN	0.325431	2.61072	2.28352	0.022813	0.214723	-3.5893	SCIN	0.202189	2.61072	2.62767	0.0088544	0.0932948	-2.85365	SCIN	0.16969	2.61072	2.0768	0.0383286	0.350499	-3.91305	SCIN	0.141058	2.61072	1.70412	0.0889851	0.537883	-4.60713
ENSG00000006756	ARSD	-0.0934737	3.01279	-2.77345	0.00574673	0.0100598	-2.7705	ARSD	-0.0233018	3.01279	-0.623079	0.533513	0.780963	-5.90815	ARSD	-0.00287823	3.01279	-0.118481	0.905733	0.964121	-6.1707	ARSD	0.0181371	3.01279	0.682103	0.495489	0.82186	-5.73828	ARSD	0.0335342	3.01279	1.26198	0.20755	0.685299	-5.2618
ENSG00000006757	PNPLA4	-0.226005	3.69915	-5.71534	1.85049e-08	2.1299e-07	8.9755	PNPLA4	-0.0480209	3.69915	-1.42696	0.154207	0.452868	-5.19496	PNPLA4	-0.0806068	3.69915	-2.68961	0.00738655	0.0847531	-2.78679	PNPLA4	-0.0302264	3.69915	-1.03301	0.302099	0.704347	-5.52722	PNPLA4	-0.0132554	3.69915	-0.454629	0.649575	0.913589	-5.98873
ENSG00000006831	ADIPOR2	-0.0451566	6.41637	-1.20975	0.226925	0.279013	-6.00722	ADIPOR2	0.0138847	6.41637	0.381724	0.702826	0.86837	-6.23234	ADIPOR2	0.0191067	6.41637	0.836269	0.403393	0.657444	-6.04821	ADIPOR2	0.0301147	6.41637	1.24942	0.212093	0.621829	-5.41521	ADIPOR2	0.0117738	6.41637	0.489631	0.624612	0.904467	-6.10354
ENSG00000006837	CDKL3	0.0288569	1.65404	0.964414	0.335289	0.392948	-5.88766	CDKL3	-0.00118352	1.65404	-0.0361208	0.9712	0.98791	-5.92496	CDKL3	-0.0186794	1.65404	-0.759611	0.447836	0.6918	-5.73684	CDKL3	-0.0278329	1.65404	-1.03371	0.301772	0.704008	-5.30617	CDKL3	-0.0144589	1.65404	-0.549886	0.582645	0.888951	-5.70719
ENSG00000007001	UPP2	0.133743	2.75716	3.9584	8.60002e-05	0.000227133	1.07174	UPP2	0.0666857	2.75716	1.79075	0.0739307	0.335285	-4.54615	UPP2	0.0472476	2.75716	1.44966	0.147763	0.391849	-5.14322	UPP2	0.0353947	2.75716	1.00148	0.317077	0.714785	-5.45901	UPP2	0.0181005	2.75716	0.504572	0.614083	0.901448	-5.86167
ENSG00000007047	MARK4	0.174466	4.18071	4.21266	2.97729e-05	8.86555e-05	1.9539	MARK4	0.0172569	4.18071	0.469515	0.638903	0.837677	-6.10896	MARK4	0.0709279	4.18071	2.54154	0.0113297	0.10605	-3.19141	MARK4	0.0427205	4.18071	1.52202	0.128634	0.526564	-4.97812	MARK4	0.0319149	4.18071	1.19934	0.230967	0.707022	-5.44599
ENSG00000007062	PROM1	-0.240527	2.48357	-4.26123	2.41588e-05	7.38322e-05	2.27013	PROM1	-0.0214804	2.48357	-0.440691	0.659625	0.848228	-5.9371	PROM1	-0.0775276	2.48357	-1.60035	0.110136	0.341305	-4.89471	PROM1	-0.0104564	2.48357	-0.238206	0.811819	0.948527	-5.86685	PROM1	-0.0259256	2.48357	-0.610852	0.541577	0.874906	-5.77383
ENSG00000007080	CCDC124	-0.181117	3.40009	-3.37309	0.00079895	0.00167739	-1.03236	CCDC124	-0.0372239	3.40009	-0.705487	0.480831	0.745747	-5.89946	CCDC124	0.0540224	3.40009	1.55031	0.121685	0.357373	-5.0674	CCDC124	0.0443197	3.40009	1.15687	0.247875	0.658999	-5.37037	CCDC124	0.0471129	3.40009	1.21404	0.225308	0.700999	-5.35786
ENSG00000007129	CEACAM21	-0.284324	-1.21061	-2.64015	0.00853713	0.0144378	-2.67371	CEACAM21	0.0944292	-1.21061	0.799648	0.42429	0.705851	-5.22081	CEACAM21	-0.0833218	-1.21061	-0.945773	0.34471	0.608443	-5.17937	CEACAM21	0.0573085	-1.21061	0.597199	0.550644	0.852106	-5.22925	CEACAM21	0.063197	-1.21061	0.644728	0.519401	0.86703	-5.24927
ENSG00000007168	PAFAH1B1	-0.177582	9.28222	-4.00375	7.1467e-05	0.000192437	1.09773	PAFAH1B1	-0.0341949	9.28222	-1.02812	0.304385	0.610482	-5.75326	PAFAH1B1	-0.0138175	9.28222	-0.843583	0.399296	0.654404	-6.00333	PAFAH1B1	-0.029953	9.28222	-1.69123	0.0914145	0.467307	-4.76139	PAFAH1B1	-0.0270196	9.28222	-1.57185	0.116623	0.584254	-4.99686
ENSG00000007171	NOS2	-0.198423	2.41315	-3.77491	0.000178606	0.000436389	0.425732	NOS2	-0.085292	2.41315	-1.73362	0.0835945	0.352399	-4.60603	NOS2	-0.060503	2.41315	-1.57873	0.115013	0.347355	-4.91965	NOS2	-0.0500966	2.41315	-1.19486	0.232707	0.645574	-5.22466	NOS2	-0.0214172	2.41315	-0.507417	0.612087	0.900444	-5.81947
ENSG00000007174	DNAH9	0.05739	3.69941	2.13135	0.0335304	0.0499356	-4.36726	DNAH9	-0.0206809	3.69941	-0.743736	0.457381	0.729804	-5.90421	DNAH9	-0.0119653	3.69941	-0.506571	0.612674	0.811039	-6.13049	DNAH9	-0.0255905	3.69941	-0.983283	0.325943	0.722336	-5.57453	DNAH9	-0.00600043	3.69941	-0.229607	0.818492	0.961766	-6.06197
ENSG00000007202	KIAA0100	-0.0465238	7.15352	-2.05079	0.0407903	0.0597746	-4.65532	KIAA0100	-0.0393263	7.15352	-1.76791	0.077677	0.341707	-4.78868	KIAA0100	-0.0108943	7.15352	-0.566402	0.571368	0.784625	-6.22722	KIAA0100	-0.0192761	7.15352	-0.940898	0.34721	0.735266	-5.73318	KIAA0100	-0.0399841	7.15352	-2.03881	0.0419983	0.429105	-4.22161
ENSG00000007237	GAS7	-0.0279491	9.05662	-0.902225	0.367357	0.42587	-6.29233	GAS7	0.00109468	9.05662	0.0316943	0.974728	0.989145	-6.26748	GAS7	0.0183025	9.05662	0.867655	0.385989	0.642819	-5.98779	GAS7	0.0297138	9.05662	1.3841	0.166944	0.572124	-5.21414	GAS7	0.0199623	9.05662	1.09608	0.273576	0.733503	-5.60799
ENSG00000007255	TRAPPC6A	-0.333993	2.25274	-5.23351	2.42099e-07	1.49426e-06	6.59503	TRAPPC6A	-0.116988	2.25274	-1.86114	0.0633029	0.314668	-4.37535	TRAPPC6A	-0.0081383	2.25274	-0.184026	0.854066	0.940289	-6.06813	TRAPPC6A	-0.0232774	2.25274	-0.479416	0.631852	0.883935	-5.75923	TRAPPC6A	0.0499474	2.25274	1.15535	0.248501	0.720245	-5.29948
ENSG00000007264	MATK	-0.358376	5.07006	-5.38364	1.10877e-07	7.98811e-07	7.21188	MATK	-0.133893	5.07006	-2.61983	0.00906111	0.150079	-2.97968	MATK	-0.0356331	5.07006	-1.11623	0.264847	0.532179	-5.75628	MATK	-0.0433547	5.07006	-1.25902	0.208611	0.617599	-5.37931	MATK	0.011476	5.07006	0.391539	0.695567	0.927723	-6.11877
ENSG00000007341	ST7L	-0.0011883	4.98021	-0.0420632	0.966465	0.973217	-6.69519	ST7L	0.0112587	4.98021	0.395131	0.692912	0.864763	-6.19587	ST7L	0.00323304	4.98021	0.15541	0.876559	0.950535	-6.34514	ST7L	-0.0133375	4.98021	-0.600589	0.548385	0.85046	-5.95899	ST7L	-0.0100633	4.98021	-0.455822	0.648717	0.913151	-6.08813
ENSG00000007372	PAX6	0.0470314	5.00913	1.42939	0.153496	0.196953	-5.69136	PAX6	0.00270891	5.00913	0.0761822	0.939304	0.976453	-6.27004	PAX6	-0.00662271	5.00913	-0.2999	0.764375	0.894752	-6.31467	PAX6	-0.00766607	5.00913	-0.322069	0.747534	0.925227	-6.08319	PAX6	-0.0274157	5.00913	-1.1576	0.247583	0.71993	-5.5466
ENSG00000007376	RPUSD1	-0.321387	3.25797	-5.35147	1.31279e-07	9.12993e-07	7.13004	RPUSD1	-0.142635	3.25797	-2.71404	0.00687338	0.136228	-2.6319	RPUSD1	-0.0712133	3.25797	-2.15403	0.0317029	0.179821	-3.98478	RPUSD1	-0.0570911	3.25797	-1.62599	0.104579	0.4889	-4.74518	RPUSD1	-0.0257246	3.25797	-0.822507	0.411184	0.8216	-5.71976
ENSG00000007384	RHBDF1	-0.00715246	1.97211	-0.12987	0.89672	0.915695	-6.37235	RHBDF1	0.00364757	1.97211	0.0679454	0.945856	0.978395	-5.96336	RHBDF1	0.0181964	1.97211	0.506856	0.612474	0.811039	-5.92737	RHBDF1	0.0577301	1.97211	1.53786	0.124714	0.519847	-4.74905	RHBDF1	0.0614171	1.97211	1.7023	0.0893261	0.538619	-4.54792
ENSG00000007392	LUC7L	0.0379766	6.00281	1.80591	0.0715127	0.099087	-5.12192	LUC7L	-0.0155697	6.00281	-0.737173	0.461359	0.732539	-6.03856	LUC7L	-0.0163663	6.00281	-0.863692	0.388161	0.644878	-6.02431	LUC7L	-0.0208678	6.00281	-1.02742	0.30472	0.70712	-5.65569	LUC7L	-0.00806134	6.00281	-0.406607	0.684472	0.924643	-6.1382
ENSG00000007402	CACNA2D2	0.0216342	3.31361	0.580168	0.562054	0.616911	-6.38296	CACNA2D2	-0.0626041	3.31361	-1.59	0.112458	0.396108	-4.92329	CACNA2D2	-0.0072372	3.31361	-0.244624	0.806846	0.917205	-6.18364	CACNA2D2	-0.0302599	3.31361	-0.971151	0.331942	0.725545	-5.54705	CACNA2D2	-0.0274857	3.31361	-0.912973	0.3617	0.796481	-5.65154
ENSG00000007516	BAIAP3	0.130858	6.5021	2.63095	0.00876852	0.0147951	-3.33283	BAIAP3	0.025188	6.5021	0.484602	0.628168	0.832494	-6.18894	BAIAP3	0.13943	6.5021	3.40337	0.000717641	0.0275057	-0.810817	BAIAP3	0.0971393	6.5021	2.50027	0.012728	0.241564	-3.18566	BAIAP3	0.0773064	6.5021	2.02627	0.0432721	0.433342	-4.25014
ENSG00000007520	TSR3	-0.265787	3.89404	-4.50821	8.09255e-06	2.84316e-05	3.19517	TSR3	-0.0976711	3.89404	-1.71038	0.0878075	0.359328	-4.78786	TSR3	0.0183304	3.89404	0.479391	0.631864	0.821319	-6.16281	TSR3	-0.00559968	3.89404	-0.135435	0.892322	0.970209	-6.04146	TSR3	0.0121406	3.89404	0.310765	0.75611	0.944361	-6.06025
ENSG00000007541	PIGQ	-0.146137	4.03072	-2.81677	0.00503613	0.00892708	-2.74837	PIGQ	-0.124845	4.03072	-2.44613	0.014779	0.180723	-3.34211	PIGQ	-0.0554937	4.03072	-1.68713	0.0921864	0.31019	-4.91323	PIGQ	-0.0542381	4.03072	-1.53773	0.124746	0.519847	-4.94387	PIGQ	-0.0204405	4.03072	-0.609616	0.542396	0.874906	-5.94176
ENSG00000007545	CRAMP1	0.0624771	3.58977	2.16134	0.0311269	0.0466396	-4.29379	CRAMP1	-0.00750989	3.58977	-0.256857	0.797393	0.913334	-6.12623	CRAMP1	0.0138179	3.58977	0.629072	0.529582	0.75479	-6.05202	CRAMP1	0.00531379	3.58977	0.22466	0.822335	0.950799	-5.99596	CRAMP1	-0.00108798	3.58977	-0.0456193	0.963632	0.992953	-6.07474
ENSG00000007866	TEAD3	0.0621598	0.0589912	0.951546	0.341772	0.39974	-5.66182	TEAD3	0.0484388	0.0589912	0.701566	0.483272	0.747482	-5.47321	TEAD3	0.0641635	0.0589912	1.20205	0.2299	0.493147	-5.11791	TEAD3	0.0695227	0.0589912	1.20191	0.229966	0.643086	-4.94699	TEAD3	0.0507097	0.0589912	0.898782	0.369205	0.799481	-5.26499
ENSG00000007908	SELE	0.455073	0.143546	2.90205	0.00386521	0.00701906	-2.12704	SELE	0.256054	0.143546	1.50225	0.133656	0.426902	-4.70057	SELE	0.221948	0.143546	1.49264	0.136145	0.377697	-4.7755	SELE	0.152878	0.143546	0.949452	0.342848	0.731898	-5.19116	SELE	0.087423	0.143546	0.561479	0.574725	0.887003	-5.49262
ENSG00000007923	DNAJC11	-0.159101	4.85752	-4.89859	1.29273e-06	5.93555e-06	4.87953	DNAJC11	-0.0245467	4.85752	-0.963486	0.335763	0.637496	-5.81633	DNAJC11	-0.0249522	4.85752	-1.16193	0.245804	0.511436	-5.69475	DNAJC11	0.00711686	4.85752	0.326267	0.744358	0.924235	-6.07371	DNAJC11	0.00747119	4.85752	0.339989	0.734009	0.939021	-6.12564
ENSG00000007933	FMO3	-0.0605805	0.008594	-0.909076	0.363733	0.422246	-5.69081	FMO3	-0.0158762	0.008594	-0.22271	0.823851	0.926319	-5.66182	FMO3	-0.0462697	0.008594	-0.740681	0.459226	0.700367	-5.51538	FMO3	-0.0308606	0.008594	-0.492233	0.62277	0.880946	-5.45417	FMO3	-0.0473858	0.008594	-0.807384	0.419832	0.825772	-5.32543
ENSG00000007944	MYLIP	-0.224382	4.59074	-5.83299	9.60015e-09	1.37119e-07	9.56874	MYLIP	-0.0375593	4.59074	-1.22151	0.22246	0.528313	-5.52828	MYLIP	-0.0527341	4.59074	-1.8746	0.0614162	0.253303	-4.63273	MYLIP	-0.0198187	4.59074	-0.727018	0.467554	0.807084	-5.85583	MYLIP	-0.0233743	4.59074	-0.874258	0.382401	0.807111	-5.79808
ENSG00000007952	NOX1	0.0485331	-0.573787	0.793183	0.428034	0.487021	-5.68507	NOX1	0.11618	-0.573787	1.72808	0.0845825	0.354014	-4.30175	NOX1	0.0366826	-0.573787	0.639181	0.522991	0.749947	-5.48544	NOX1	0.0740548	-0.573787	1.19477	0.232742	0.645574	-4.87722	NOX1	0.107964	-0.573787	1.72748	0.0847032	0.528003	-4.26202
ENSG00000008018	PSMB1	-0.209745	6.69607	-4.79767	2.10263e-06	8.97585e-06	4.39223	PSMB1	-0.0524076	6.69607	-1.4498	0.147734	0.444431	-5.28557	PSMB1	-0.030514	6.69607	-1.01865	0.308847	0.575351	-5.88253	PSMB1	-0.0462408	6.69607	-1.46723	0.14294	0.54613	-5.13167	PSMB1	-0.0121669	6.69607	-0.406215	0.68476	0.924643	-6.1383
ENSG00000008056	SYN1	0.165095	6.41999	2.8892	0.00402416	0.00728133	-2.63923	SYN1	-0.0143174	6.41999	-0.237283	0.812534	0.921844	-6.27564	SYN1	0.0845852	6.41999	1.81831	0.0695994	0.27017	-4.78343	SYN1	0.0218262	6.41999	0.512348	0.608633	0.874663	-6.03626	SYN1	0.0148752	6.41999	0.384787	0.70056	0.930049	-6.14766
ENSG00000008083	JARID2	0.0682106	5.00599	3.05688	0.0023521	0.00445856	-2.1278	JARID2	0.0376051	5.00599	1.71029	0.0878254	0.359335	-4.86262	JARID2	0.0403027	5.00599	2.10349	0.0359092	0.191328	-4.21629	JARID2	0.0486768	5.00599	2.38679	0.0173663	0.267443	-3.42643	JARID2	0.0347276	5.00599	1.75303	0.0802153	0.518309	-4.71783
ENSG00000008086	CDKL5	0.0516305	8.24259	1.47136	0.141802	0.183749	-5.64229	CDKL5	0.0453898	8.24259	1.20825	0.227514	0.535028	-5.57747	CDKL5	0.0377361	8.24259	1.63262	0.103161	0.329377	-5.07498	CDKL5	0.0268524	8.24259	1.11058	0.267281	0.67452	-5.5528	CDKL5	-0.00803209	8.24259	-0.417305	0.676636	0.922446	-6.11513
ENSG00000008118	CAMK1G	0.016491	5.18121	0.416707	0.677065	0.723311	-6.6204	CAMK1G	-0.00636003	5.18121	-0.14321	0.886181	0.952357	-6.27113	CAMK1G	0.0432816	5.18121	1.26451	0.206621	0.465431	-5.59	CAMK1G	0.0103898	5.18121	0.300436	0.763969	0.932125	-6.09762	CAMK1G	-0.00314339	5.18121	-0.098599	0.921497	0.985567	-6.19281
ENSG00000008128	CDK11A	0.126227	0.50124	2.18796	0.0291187	0.043896	-3.88483	CDK11A	0.0506135	0.50124	0.839327	0.401682	0.689039	-5.44565	CDK11A	0.0654592	0.50124	1.33951	0.180999	0.434102	-5.02165	CDK11A	0.0720752	0.50124	1.34997	0.177636	0.583984	-4.83801	CDK11A	0.095414	0.50124	1.76341	0.078447	0.515799	-4.30966
ENSG00000008130	NADK	-0.160492	4.92749	-4.70759	3.22265e-06	1.28655e-05	4.0108	NADK	-0.0482382	4.92749	-1.60202	0.109774	0.392166	-5.0312	NADK	-0.0361275	4.92749	-1.75284	0.0802262	0.28994	-4.86503	NADK	-0.00855369	4.92749	-0.396683	0.69177	0.905002	-6.05331	NADK	0.00968559	4.92749	0.51895	0.604027	0.89689	-6.05579
ENSG00000008226	DLEC1	0.0986478	1.11976	1.80402	0.0718099	0.0994426	-4.69823	DLEC1	0.0109118	1.11976	0.200481	0.841185	0.933789	-5.83729	DLEC1	-0.00372761	1.11976	-0.0810425	0.93544	0.975886	-5.93497	DLEC1	0.0142042	1.11976	0.284983	0.775775	0.936018	-5.68769	DLEC1	0.0413007	1.11976	0.820227	0.41248	0.821985	-5.47233
ENSG00000008256	CYTH3	-0.143039	5.88645	-5.06348	5.73298e-07	3.0131e-06	5.629	CYTH3	-0.0574315	5.88645	-2.59053	0.00985883	0.154382	-3.07145	CYTH3	-0.0878279	5.88645	-4.16777	3.60992e-05	0.00585364	1.92994	CYTH3	-0.043816	5.88645	-2.18499	0.029352	0.320988	-3.88379	CYTH3	-0.0537011	5.88645	-2.78772	0.00551165	0.218731	-2.50521
ENSG00000008277	ADAM22	-0.069995	8.51965	-1.66348	0.0968222	0.130459	-5.34179	ADAM22	0.0277172	8.51965	0.741548	0.458705	0.730595	-6.01221	ADAM22	0.0185744	8.51965	1.07709	0.281947	0.55044	-5.79997	ADAM22	0.0135905	8.51965	0.742938	0.457867	0.801146	-5.87354	ADAM22	0.00596079	8.51965	0.365906	0.714591	0.932533	-6.12978
ENSG00000008282	SYPL1	-0.0670657	4.7307	-1.4206	0.156035	0.199933	-5.68751	SYPL1	-0.011237	4.7307	-0.24375	0.807523	0.918996	-6.22798	SYPL1	-0.0652238	4.7307	-2.16503	0.0308456	0.177007	-4.0759	SYPL1	-0.0340841	4.7307	-1.0458	0.296156	0.699788	-5.59565	SYPL1	-0.0381261	4.7307	-1.15537	0.248495	0.720245	-5.53399
ENSG00000008283	CYB561	-0.249496	5.19725	-4.99219	8.17069e-07	4.05282e-06	5.30416	CYB561	-0.102046	5.19725	-2.41063	0.0162803	0.188788	-3.4868	CYB561	-0.0531449	5.19725	-1.67774	0.0940072	0.313183	-5.00177	CYB561	-0.049824	5.19725	-1.44499	0.149084	0.553681	-5.14501	CYB561	-0.0205457	5.19725	-0.600658	0.548342	0.875831	-6.0248
ENSG00000008294	SPAG9	-0.0465485	8.91375	-1.96778	0.0496263	0.0713993	-4.7929	SPAG9	0.00559196	8.91375	0.259955	0.795004	0.912756	-6.23808	SPAG9	0.0162583	8.91375	1.12607	0.260662	0.527372	-5.74055	SPAG9	0.00401645	8.91375	0.261587	0.793747	0.941107	-6.09735	SPAG9	-0.00495766	8.91375	-0.333021	0.739259	0.939809	-6.1336
ENSG00000008300	CELSR3	0.0787679	5.99152	1.81066	0.0707724	0.0981847	-5.11339	CELSR3	-0.0452474	5.99152	-1.15525	0.248532	0.556214	-5.65588	CELSR3	-0.00753096	5.99152	-0.306265	0.759527	0.891993	-6.3416	CELSR3	-0.00798213	5.99152	-0.334321	0.738277	0.92271	-6.10725	CELSR3	-0.00687274	5.99152	-0.289016	0.77269	0.947558	-6.17747
ENSG00000008311	AASS	0.0279221	5.24796	0.764486	0.444926	0.503952	-6.42066	AASS	0.0412206	5.24796	1.05688	0.291068	0.599091	-5.74397	AASS	0.0382441	5.24796	1.59671	0.110946	0.342244	-5.13213	AASS	0.0423707	5.24796	1.65549	0.0984518	0.48141	-4.83626	AASS	0.0298064	5.24796	1.1518	0.249958	0.721075	-5.56329
ENSG00000008324	SS18L2	-0.197626	3.34832	-4.02241	6.61929e-05	0.00017964	1.26752	SS18L2	0.00613851	3.34832	0.163859	0.869908	0.946036	-6.11868	SS18L2	-0.00658465	3.34832	-0.214793	0.830014	0.928681	-6.19415	SS18L2	0.000420378	3.34832	0.0129577	0.989667	0.997125	-5.99384	SS18L2	0.0162478	3.34832	0.509661	0.610515	0.900267	-5.92669
ENSG00000008382	MPND	-0.300506	2.90385	-5.15919	3.53926e-07	2.03789e-06	6.20801	MPND	-0.143204	2.90385	-2.90703	0.00380864	0.114587	-2.09827	MPND	-0.0511579	2.90385	-1.5146	0.130489	0.36974	-5.06752	MPND	-0.0664179	2.90385	-1.86372	0.062945	0.409873	-4.3264	MPND	-0.0336376	2.90385	-1.07417	0.28327	0.740673	-5.45616
ENSG00000008394	MGST1	0.184155	4.56099	3.34848	0.000871744	0.00181501	-1.20079	MGST1	0.152749	4.56099	2.85134	0.00453117	0.120248	-2.35456	MGST1	0.0465951	4.56099	1.14698	0.251923	0.517866	-5.69286	MGST1	0.0936966	4.56099	2.17416	0.0301602	0.324659	-3.8639	MGST1	0.0611064	4.56099	1.43876	0.150848	0.632951	-5.17224
ENSG00000008405	CRY1	-0.0364606	4.3711	-1.10596	0.269257	0.324406	-6.05229	CRY1	0.0518626	4.3711	1.5407	0.124014	0.412556	-5.08952	CRY1	0.00208933	4.3711	0.072488	0.942242	0.978989	-6.31367	CRY1	0.0290624	4.3711	0.938736	0.348319	0.735843	-5.67255	CRY1	0.0158768	4.3711	0.522554	0.601518	0.896424	-6.01726
ENSG00000008438	PGLYRP1	-0.163357	-0.0415536	-2.09405	0.0367412	0.0542883	-4.00094	PGLYRP1	-0.160819	-0.0415536	-2.24617	0.025123	0.221841	-3.45151	PGLYRP1	-0.203056	-0.0415536	-3.35254	0.00085983	0.0296279	-0.737934	PGLYRP1	-0.115379	-0.0415536	-1.89869	0.0581788	0.402049	-4.01765	PGLYRP1	-0.0792865	-0.0415536	-1.29177	0.197038	0.675248	-4.87794
ENSG00000008441	NFIX	0.156251	6.32361	3.21045	0.00140756	0.00280178	-1.68876	NFIX	-0.0551023	6.32361	-1.40839	0.159628	0.459371	-5.34386	NFIX	0.0243704	6.32361	0.812981	0.416606	0.667981	-6.06698	NFIX	-0.0164304	6.32361	-0.575364	0.565303	0.858063	-6.00355	NFIX	-0.0231078	6.32361	-0.853674	0.393698	0.811877	-5.86839
ENSG00000008513	ST3GAL1	-0.0574343	5.08924	-2.40403	0.0165658	0.0263906	-3.86537	ST3GAL1	-0.00540788	5.08924	-0.227912	0.819806	0.924559	-6.25172	ST3GAL1	-0.0349196	5.08924	-1.72425	0.0852647	0.299132	-4.92074	ST3GAL1	0.000101888	5.08924	0.00479132	0.996179	0.999208	-6.13665	ST3GAL1	-0.0191643	5.08924	-0.922807	0.356556	0.79254	-5.7845
ENSG00000008710	PKD1	-0.0756067	7.54339	-1.16783	0.243411	0.296522	-6.04665	PKD1	-0.0847603	7.54339	-1.56896	0.117282	0.402883	-5.10416	PKD1	-0.0788647	7.54339	-2.01275	0.0446623	0.214443	-4.41447	PKD1	-0.0149095	7.54339	-0.421123	0.673846	0.900462	-6.06731	PKD1	0.00766465	7.54339	0.223261	0.823424	0.963179	-6.18513
ENSG00000008735	MAPK8IP2	-0.140165	7.2379	-3.10362	0.00201618	0.00388424	-2.01022	MAPK8IP2	-0.093338	7.2379	-2.00985	0.0449772	0.276405	-4.34841	MAPK8IP2	0.00885063	7.2379	0.342479	0.732131	0.877054	-6.32536	MAPK8IP2	-0.0111499	7.2379	-0.406999	0.684183	0.902319	-6.07657	MAPK8IP2	0.0187204	7.2379	0.736835	0.461571	0.845012	-5.95165
ENSG00000008838	MED24	-0.0690674	5.16068	-2.2318	0.0260552	0.0396684	-4.25849	MED24	-0.0460414	5.16068	-1.41974	0.156299	0.455122	-5.30706	MED24	-0.000265973	5.16068	-0.011809	0.990583	0.996949	-6.36566	MED24	-0.000793284	5.16068	-0.0320852	0.974417	0.992672	-6.13941	MED24	0.00380636	5.16068	0.154855	0.876998	0.974853	-6.18507
ENSG00000008853	RHOBTB2	-0.0845286	5.78946	-1.89269	0.0589567	0.0834085	-4.96176	RHOBTB2	-0.0396278	5.78946	-0.966116	0.334447	0.636778	-5.84733	RHOBTB2	-0.00500278	5.78946	-0.182911	0.85494	0.940698	-6.3684	RHOBTB2	0.0208257	5.78946	0.711231	0.477272	0.812292	-5.91614	RHOBTB2	0.0143733	5.78946	0.486349	0.626934	0.904521	-6.10134
ENSG00000008869	HEATR5B	-0.125475	6.9675	-3.95564	8.69684e-05	0.00022947	0.886208	HEATR5B	-0.0207927	6.9675	-0.864822	0.387546	0.678165	-5.93756	HEATR5B	-0.0164855	6.9675	-1.11882	0.263741	0.530973	-5.77641	HEATR5B	-0.0250684	6.9675	-1.62764	0.104229	0.48843	-4.89309	HEATR5B	-0.0390117	6.9675	-2.60997	0.00932859	0.261735	-2.95946
ENSG00000008952	SEC62	0.00421959	8.34417	0.120483	0.904147	0.922042	-6.69985	SEC62	0.0502061	8.34417	1.49797	0.134763	0.428157	-5.19797	SEC62	0.0328836	8.34417	1.57832	0.115108	0.347595	-5.15779	SEC62	0.0237317	8.34417	1.08074	0.280332	0.686019	-5.58241	SEC62	-0.00204194	8.34417	-0.0955997	0.923877	0.986148	-6.19274
ENSG00000008988	RPS20	-0.126515	7.96468	-2.95657	0.00325276	0.00599775	-2.434	RPS20	-0.0109148	7.96468	-0.266612	0.789877	0.910505	-6.25277	RPS20	-0.000826695	7.96468	-0.0257662	0.979454	0.993053	-6.37246	RPS20	-0.0199197	7.96468	-0.587204	0.557331	0.855462	-5.98139	RPS20	-0.00305904	7.96468	-0.0898398	0.928451	0.986341	-6.19933
ENSG00000009307	CSDE1	-0.0788498	8.83376	-2.25841	0.0243358	0.0373627	-4.19353	CSDE1	0.0386515	8.83376	1.32946	0.184295	0.488947	-5.41927	CSDE1	0.0526159	8.83376	2.36187	0.0185553	0.134706	-3.66048	CSDE1	0.0458424	8.83376	1.91458	0.0561148	0.39671	-4.38676	CSDE1	0.0279135	8.83376	1.16553	0.244364	0.717094	-5.53682
ENSG00000009335	UBE3C	-0.145997	6.81745	-5.36076	1.25041e-07	8.77916e-07	7.08167	UBE3C	-0.0348157	6.81745	-1.93739	0.0532526	0.294074	-4.48938	UBE3C	-0.0372365	6.81745	-2.80753	0.00518236	0.0709644	-2.57753	UBE3C	-0.0299588	6.81745	-2.24069	0.0254835	0.306796	-3.76708	UBE3C	-0.0294695	6.81745	-2.25631	0.0244856	0.356494	-3.77879
ENSG00000009413	REV3L	0.148995	7.25377	4.68768	3.53823e-06	1.39163e-05	3.90221	REV3L	0.0287661	7.25377	0.991404	0.321961	0.625421	-5.82108	REV3L	0.0162417	7.25377	0.738643	0.460462	0.701131	-6.11676	REV3L	-0.00846467	7.25377	-0.36006	0.718954	0.916898	-6.09363	REV3L	-0.0399659	7.25377	-1.80752	0.0712862	0.501763	-4.64555
ENSG00000009694	TENM1	0.0130123	5.86033	0.373553	0.70889	0.752571	-6.65704	TENM1	0.0630466	5.86033	1.89472	0.0586989	0.306387	-4.56734	TENM1	0.0777016	5.86033	3.59846	0.000351136	0.0190075	-0.159736	TENM1	0.0553051	5.86033	2.43833	0.0151014	0.258	-3.3286	TENM1	0.027617	5.86033	1.33789	0.181545	0.663268	-5.35611
ENSG00000009709	PAX7	-0.103109	1.93381	-1.89212	0.0590321	0.0834992	-4.63918	PAX7	-0.107603	1.93381	-1.88034	0.0606356	0.311121	-4.31092	PAX7	-0.0579574	1.93381	-1.1896	0.234756	0.498562	-5.37529	PAX7	-0.0821694	1.93381	-1.55234	0.121212	0.515044	-4.72491	PAX7	-0.0782827	1.93381	-1.45374	0.146652	0.628837	-4.90527
ENSG00000009724	MASP2	0.261746	2.4266	5.19787	2.9062e-07	1.73422e-06	6.4161	MASP2	0.0320492	2.4266	0.759167	0.448106	0.72316	-5.74992	MASP2	0.0253457	2.4266	0.747683	0.454994	0.696777	-5.83962	MASP2	0.000945067	2.4266	0.0265165	0.978856	0.993691	-5.88597	MASP2	-0.0294039	2.4266	-0.900294	0.368401	0.799143	-5.56305
ENSG00000009780	FAM76A	-0.141058	4.47976	-4.78709	2.21158e-06	9.37733e-06	4.38689	FAM76A	-0.06564	4.47976	-2.32202	0.0206275	0.207432	-3.65306	FAM76A	-0.0557258	4.47976	-2.32899	0.0202471	0.141121	-3.70699	FAM76A	-0.0622062	4.47976	-2.43055	0.0154256	0.258516	-3.30331	FAM76A	-0.0492056	4.47976	-1.94507	0.0523307	0.451555	-4.3514
ENSG00000009790	TRAF3IP3	0.0838245	1.53238	1.87332	0.0615876	0.0866691	-4.62617	TRAF3IP3	-0.0302877	1.53238	-0.704019	0.481744	0.746428	-5.6798	TRAF3IP3	-0.0500337	1.53238	-1.42715	0.154146	0.40062	-5.03696	TRAF3IP3	-0.0594134	1.53238	-1.54654	0.122605	0.517439	-4.69424	TRAF3IP3	-0.0679344	1.53238	-1.74558	0.0815033	0.521832	-4.43791
ENSG00000009830	POMT2	0.0111512	4.24542	0.392327	0.694978	0.739652	-6.56799	POMT2	-0.054563	4.24542	-2.07074	0.038889	0.260045	-4.1646	POMT2	-0.014417	4.24542	-0.766061	0.443992	0.688616	-6.02169	POMT2	-0.0229862	4.24542	-1.16594	0.244194	0.656734	-5.43615	POMT2	-0.0186891	4.24542	-0.948507	0.343333	0.783282	-5.70803
ENSG00000009844	VTA1	-0.174663	6.22333	-3.89074	0.000112982	0.000289922	0.639544	VTA1	-0.0171476	6.22333	-0.531255	0.595475	0.814824	-6.16619	VTA1	-0.0233205	6.22333	-1.27734	0.202061	0.459623	-5.59513	VTA1	-0.0283426	6.22333	-1.59162	0.1121	0.501754	-4.95133	VTA1	-0.0278339	6.22333	-1.55015	0.121743	0.591935	-5.06474
ENSG00000009950	MLXIPL	0.197898	2.71826	3.17436	0.00159104	0.00313222	-1.5937	MLXIPL	-0.0266065	2.71826	-0.525655	0.599358	0.816403	-5.92656	MLXIPL	0.0202598	2.71826	0.541838	0.588165	0.794576	-6.00148	MLXIPL	-0.00988815	2.71826	-0.262007	0.793424	0.940972	-5.88931	MLXIPL	0.0151411	2.71826	0.405611	0.685203	0.924689	-5.89934
ENSG00000009954	BAZ1B	0.0147693	7.23728	0.68012	0.496732	0.55502	-6.49465	BAZ1B	0.0269869	7.23728	1.15337	0.249302	0.556589	-5.65341	BAZ1B	0.0376436	7.23728	1.81653	0.0698728	0.270619	-4.78099	BAZ1B	0.0240657	7.23728	1.05774	0.290684	0.695174	-5.6207	BAZ1B	-0.00368711	7.23728	-0.167984	0.866664	0.973121	-6.19923
ENSG00000010017	RANBP9	-0.0659028	6.9419	-1.8549	0.0641791	0.089943	-5.03238	RANBP9	0.0229395	6.9419	0.758932	0.448246	0.72316	-6.02097	RANBP9	0.016895	6.9419	0.811876	0.417239	0.668205	-6.0647	RANBP9	0.00194903	6.9419	0.0880342	0.929885	0.979497	-6.15518	RANBP9	-0.0160097	6.9419	-0.73302	0.463892	0.845961	-5.9573
ENSG00000010030	ETV7	-0.0427356	-0.748655	-0.568056	0.570244	0.624532	-5.79881	ETV7	0.101459	-0.748655	1.20149	0.230123	0.537653	-4.94287	ETV7	0.0228165	-0.748655	0.297882	0.765914	0.895488	-5.59827	ETV7	0.100926	-0.748655	1.20607	0.228359	0.641677	-4.84621	ETV7	0.136873	-0.748655	1.64486	0.100632	0.56022	-4.36338
ENSG00000010072	SPRTN	-0.0492905	3.82367	-1.86326	0.0629915	0.0884585	-4.90182	SPRTN	-0.0111379	3.82367	-0.417912	0.676188	0.856172	-6.09801	SPRTN	-0.0269409	3.82367	-1.36961	0.171407	0.422441	-5.36212	SPRTN	-0.0267419	3.82367	-1.24487	0.21376	0.623781	-5.31103	SPRTN	-0.0386812	3.82367	-1.79485	0.0732867	0.505849	-4.57034
ENSG00000010165	METTL13	-0.201031	4.74497	-4.98622	8.41518e-07	4.15354e-06	5.29173	METTL13	-0.0614929	4.74497	-1.92464	0.0548342	0.297451	-4.47531	METTL13	-0.00309769	4.74497	-0.136674	0.891342	0.956348	-6.334	METTL13	-0.0215268	4.74497	-0.8663	0.38674	0.761978	-5.75996	METTL13	0.00373722	4.74497	0.156446	0.875745	0.97455	-6.16257
ENSG00000010219	DYRK4	-0.153014	3.67131	-4.58215	5.77403e-06	2.1159e-05	3.52726	DYRK4	0.026946	3.67131	1.00732	0.31426	0.618936	-5.68048	DYRK4	-0.0210155	3.67131	-0.852014	0.394604	0.651518	-5.90127	DYRK4	0.0250827	3.67131	1.06529	0.287255	0.691474	-5.49262	DYRK4	0.0239467	3.67131	1.01355	0.31129	0.76082	-5.59622
ENSG00000010244	ZNF207	0.0957732	7.41984	3.74993	0.000196844	0.000476666	0.129432	ZNF207	0.0425265	7.41984	1.67884	0.0937994	0.368136	-4.9337	ZNF207	-0.0142484	7.41984	-0.90474	0.366028	0.626467	-5.9821	ZNF207	-0.000423632	7.41984	-0.0252099	0.979898	0.993777	-6.15345	ZNF207	-0.0107355	7.41984	-0.669529	0.50347	0.862772	-5.99506
ENSG00000010256	UQCRC1	-0.384897	6.77056	-6.27341	7.4661e-10	2.65993e-08	11.9978	UQCRC1	-0.113327	6.77056	-2.72068	0.0067388	0.136164	-2.74193	UQCRC1	-0.0294412	6.77056	-1.28228	0.200324	0.457276	-5.58738	UQCRC1	-0.0322366	6.77056	-1.33931	0.181076	0.587382	-5.3025	UQCRC1	-0.000153847	6.77056	-0.00675036	0.994617	0.998677	-6.21721
ENSG00000010270	STARD3NL	-0.196593	5.71675	-4.76985	2.40078e-06	1.00236e-05	4.26944	STARD3NL	-0.0182758	5.71675	-0.618985	0.536204	0.782692	-6.11222	STARD3NL	-0.0210051	5.71675	-0.926395	0.354676	0.616807	-5.96583	STARD3NL	-0.0167757	5.71675	-0.723991	0.469409	0.808017	-5.90614	STARD3NL	-0.00511633	5.71675	-0.237171	0.812622	0.959839	-6.18683
ENSG00000010278	CD9	-0.268885	4.74792	-4.18764	3.31301e-05	9.73767e-05	1.8223	CD9	-0.0379686	4.74792	-0.601737	0.547619	0.789472	-6.08296	CD9	-0.0140104	4.74792	-0.399484	0.689703	0.85368	-6.26575	CD9	0.0193196	4.74792	0.533792	0.593722	0.869008	-5.98204	CD9	0.0272042	4.74792	0.74487	0.456703	0.84257	-5.90849
ENSG00000010282	HHATL	-0.219687	4.01282	-4.17105	3.55516e-05	0.000103583	1.79871	HHATL	-0.112235	4.01282	-1.97057	0.0493166	0.285229	-4.34051	HHATL	0.000659214	4.01282	0.0167334	0.986656	0.995958	-6.28509	HHATL	-0.0196343	4.01282	-0.467807	0.640126	0.888621	-5.95744	HHATL	-0.00615665	4.01282	-0.145649	0.884258	0.976162	-6.10729
ENSG00000010292	NCAPD2	0.0267194	3.92796	0.959387	0.337812	0.39549	-6.16183	NCAPD2	-0.0186545	3.92796	-0.676715	0.498896	0.757619	-5.97208	NCAPD2	0.0039624	3.92796	0.185536	0.852882	0.939726	-6.26054	NCAPD2	0.0023614	3.92796	0.10106	0.919543	0.97688	-6.04852	NCAPD2	-0.0149314	3.92796	-0.663104	0.507572	0.86436	-5.89996
ENSG00000010295	IFFO1	-0.143849	4.61606	-3.91539	0.000102338	0.000265388	0.775002	IFFO1	-0.0865384	4.61606	-2.4198	0.01588	0.186938	-3.43968	IFFO1	-0.0310816	4.61606	-1.28599	0.199026	0.45587	-5.53287	IFFO1	-0.0346989	4.61606	-1.40349	0.16109	0.566122	-5.1722	IFFO1	-0.00612638	4.61606	-0.259934	0.795023	0.954462	-6.13347
ENSG00000010310	GIPR	0.142681	-1.06821	1.38273	0.167343	0.212643	-5.00929	GIPR	0.185373	-1.06821	1.62018	0.105815	0.385454	-4.40889	GIPR	0.290045	-1.06821	3.04949	0.00241066	0.0494073	-1.61046	GIPR	0.264194	-1.06821	2.56413	0.0106337	0.224726	-2.78811	GIPR	0.24669	-1.06821	2.36711	0.0183103	0.323558	-3.16609
ENSG00000010318	PHF7	-0.0640237	2.65016	-1.98128	0.048089	0.0694412	-4.55471	PHF7	-0.0566499	2.65016	-1.53831	0.124598	0.413508	-4.93116	PHF7	-0.0213133	2.65016	-0.658988	0.510199	0.740468	-5.92607	PHF7	-0.0328359	2.65016	-0.924925	0.35545	0.740946	-5.51562	PHF7	-0.00531417	2.65016	-0.149676	0.881081	0.976043	-5.95786
ENSG00000010319	SEMA3G	-0.548586	2.37447	-6.18313	1.27597e-09	3.70739e-08	11.5605	SEMA3G	-0.178417	2.37447	-2.32751	0.020331	0.206523	-3.47425	SEMA3G	-0.263645	2.37447	-3.63488	0.000306136	0.0177197	0.109358	SEMA3G	-0.119066	2.37447	-1.6808	0.0934241	0.471352	-4.57693	SEMA3G	-0.111572	2.37447	-1.67844	0.0938917	0.548938	-4.62432
ENSG00000010322	NISCH	0.0516452	7.37216	1.63192	0.103305	0.13829	-5.40965	NISCH	0.0252966	7.37216	0.796212	0.426282	0.707072	-5.98844	NISCH	0.0333034	7.37216	1.46811	0.142688	0.385436	-5.33374	NISCH	0.0549619	7.37216	2.32534	0.020452	0.284029	-3.57962	NISCH	0.0423722	7.37216	1.81222	0.0705573	0.501086	-4.63623
ENSG00000010327	STAB1	-0.30695	4.38334	-3.48321	0.000537408	0.00117272	-0.746075	STAB1	-0.0353432	4.38334	-0.364698	0.715489	0.874892	-6.1677	STAB1	-0.112863	4.38334	-2.0378	0.0420827	0.206693	-4.31163	STAB1	-0.0532564	4.38334	-0.94494	0.345145	0.733719	-5.66791	STAB1	-0.0513931	4.38334	-0.962834	0.3361	0.778122	-5.7056
ENSG00000010361	FUZ	-0.315644	3.58186	-7.38822	6.00443e-13	6.15042e-10	18.902	FUZ	-0.128489	3.58186	-3.30211	0.00102734	0.078196	-0.992425	FUZ	-0.10326	3.58186	-3.54718	0.00042507	0.0209191	-0.248372	FUZ	-0.0767388	3.58186	-2.52417	0.0119049	0.232293	-3.032	FUZ	-0.0326436	3.58186	-1.24226	0.214727	0.692406	-5.34302
ENSG00000010379	SLC6A13	-0.303048	1.81673	-4.58901	5.59488e-06	2.06121e-05	3.67171	SLC6A13	-0.217942	1.81673	-3.31777	0.000972624	0.0776642	-0.86012	SLC6A13	-0.217155	1.81673	-3.76314	0.000187161	0.0138496	0.566387	SLC6A13	-0.179704	1.81673	-2.98156	0.00300736	0.14081	-1.78767	SLC6A13	-0.127941	1.81673	-2.26041	0.0242282	0.355759	-3.52093
ENSG00000010404	IDS	0.268611	9.71717	5.30341	1.68689e-07	1.1148e-06	6.82322	IDS	0.0912028	9.71717	1.80872	0.0710865	0.328837	-4.67995	IDS	0.0848351	9.71717	2.12635	0.0339508	0.186045	-4.15369	IDS	0.0473491	9.71717	1.22353	0.221704	0.63369	-5.40086	IDS	0.00557686	9.71717	0.167726	0.866867	0.973121	-6.15702
ENSG00000010438	PRSS3	-0.454468	3.31702	-5.37904	1.13595e-07	8.13528e-07	7.26457	PRSS3	-0.0782767	3.31702	-1.41485	0.157727	0.456957	-5.17384	PRSS3	-0.031512	3.31702	-0.844236	0.398931	0.654099	-5.87006	PRSS3	-0.0139068	3.31702	-0.353772	0.723659	0.918208	-5.93162	PRSS3	0.0148925	3.31702	0.391795	0.695378	0.927549	-5.97355
ENSG00000010539	ZNF200	-0.157835	3.49061	-5.72053	1.79809e-08	2.09407e-07	9.01159	ZNF200	-0.0609775	3.49061	-2.57541	0.0102947	0.157331	-2.99488	ZNF200	-0.0698533	3.49061	-3.39389	0.000742388	0.0279383	-0.74384	ZNF200	-0.0651004	3.49061	-3.01704	0.0026823	0.132788	-1.7593	ZNF200	-0.0530045	3.49061	-2.5537	0.0109565	0.273658	-2.99188
ENSG00000010610	CD4	-0.14847	2.63319	-2.37216	0.0180491	0.0285126	-3.72832	CD4	-0.0119905	2.63319	-0.171261	0.864087	0.944193	-6.03328	CD4	-0.0443802	2.63319	-1.22722	0.220302	0.482316	-5.41295	CD4	-0.035043	2.63319	-0.892947	0.372314	0.751487	-5.5407	CD4	-0.0466806	2.63319	-1.18077	0.238259	0.711919	-5.31377
ENSG00000010626	LRRC23	-0.0844694	3.06417	-2.33366	0.0199954	0.0313256	-3.86278	LRRC23	0.0157709	3.06417	0.412205	0.680363	0.858205	-6.01799	LRRC23	0.0360009	3.06417	1.11511	0.265326	0.532485	-5.58732	LRRC23	0.0441088	3.06417	1.24753	0.212786	0.622549	-5.23404	LRRC23	0.0716101	3.06417	2.03762	0.0421183	0.429221	-4.06692
ENSG00000010671	BTK	-0.0998427	1.18235	-1.43999	0.150475	0.19346	-5.27415	BTK	0.0427722	1.18235	0.577352	0.563958	0.798829	-5.71055	BTK	-0.00846118	1.18235	-0.215642	0.829353	0.928271	-5.92491	BTK	-0.0128422	1.18235	-0.299482	0.764696	0.932323	-5.69207	BTK	-0.0372533	1.18235	-0.887839	0.375058	0.802991	-5.42774
ENSG00000010704	HFE	-0.0320898	1.69787	-0.719168	0.472362	0.531102	-6.09359	HFE	0.00647927	1.69787	0.130357	0.896336	0.956824	-5.92319	HFE	-0.0168183	1.69787	-0.479146	0.632039	0.821444	-5.90599	HFE	0.00904912	1.69787	0.233423	0.815528	0.94922	-5.77266	HFE	0.0370717	1.69787	0.959993	0.337526	0.779421	-5.4278
ENSG00000010803	SCMH1	0.0385953	4.86441	1.74976	0.0807524	0.110611	-5.1834	SCMH1	0.0163069	4.86441	0.658586	0.510461	0.765535	-6.05537	SCMH1	0.0274556	4.86441	1.30225	0.193416	0.448974	-5.5276	SCMH1	0.020232	4.86441	0.875645	0.381643	0.757704	-5.7591	SCMH1	0.0146369	4.86441	0.635435	0.525438	0.869786	-5.98777
ENSG00000010810	FYN	-0.0980259	6.77795	-3.86278	0.000126321	0.00032057	0.5368	FYN	-0.00718375	6.77795	-0.273859	0.784305	0.908227	-6.26484	FYN	-0.0220579	6.77795	-1.10334	0.270395	0.5371	-5.79465	FYN	0.0103829	6.77795	0.497808	0.618837	0.879619	-6.04154	FYN	-0.00286465	6.77795	-0.142461	0.886774	0.976362	-6.2074
ENSG00000010818	HIVEP2	0.0853643	7.83577	2.57985	0.0101587	0.0168863	-3.45018	HIVEP2	0.0127074	7.83577	0.348999	0.727235	0.881281	-6.23013	HIVEP2	0.0316593	7.83577	1.19467	0.232766	0.496393	-5.68103	HIVEP2	0.0115717	7.83577	0.417228	0.67669	0.900565	-6.06492	HIVEP2	-0.0305409	7.83577	-1.42451	0.154927	0.635024	-5.23114
ENSG00000011007	TCEB3	0.0195057	4.79095	1.12938	0.259262	0.313632	-6.05645	TCEB3	0.0145353	4.79095	0.744889	0.456684	0.729379	-5.99258	TCEB3	0.00932988	4.79095	0.525861	0.599212	0.801869	-6.21165	TCEB3	0.0159276	4.79095	0.813851	0.416117	0.780915	-5.80469	TCEB3	-0.0103123	4.79095	-0.560056	0.575694	0.887137	-6.02671
ENSG00000011009	LYPLA2	-0.279954	3.47777	-5.56868	4.12914e-08	3.77528e-07	8.21971	LYPLA2	-0.103227	3.47777	-2.36657	0.018329	0.196792	-3.48154	LYPLA2	-0.0493053	3.47777	-1.68314	0.0929562	0.311449	-4.86927	LYPLA2	-0.0404751	3.47777	-1.27648	0.202378	0.610875	-5.24134	LYPLA2	-0.0154702	3.47777	-0.521764	0.602068	0.896469	-5.93471
ENSG00000011021	CLCN6	0.0979072	5.5895	2.80507	0.00521979	0.00922298	-2.86455	CLCN6	-0.0196269	5.5895	-0.569394	0.569341	0.802075	-6.13798	CLCN6	0.0231728	5.5895	0.833899	0.404726	0.658411	-6.04224	CLCN6	0.00353173	5.5895	0.13164	0.895322	0.971019	-6.14604	CLCN6	-0.0110129	5.5895	-0.444892	0.656592	0.915	-6.11592
ENSG00000011028	MRC2	-0.280227	2.90925	-4.88662	1.37014e-06	6.22234e-06	4.93015	MRC2	-0.0804714	2.90925	-1.40805	0.159729	0.459371	-5.14012	MRC2	-0.0615905	2.90925	-1.47962	0.139589	0.381765	-5.11808	MRC2	-0.0120966	2.90925	-0.285552	0.77534	0.935952	-5.90577	MRC2	0.0154121	2.90925	0.377079	0.706276	0.931378	-5.93237
ENSG00000011083	SLC6A7	-0.150089	5.13401	-3.02371	0.00262082	0.00493148	-2.23114	SLC6A7	-0.0590008	5.13401	-1.29286	0.196648	0.501409	-5.47179	SLC6A7	-0.0269325	5.13401	-0.897049	0.370114	0.629522	-5.97341	SLC6A7	0.0108729	5.13401	0.351498	0.725363	0.918517	-6.07966	SLC6A7	0.0221281	5.13401	0.70719	0.47978	0.851765	-5.95517
ENSG00000011105	TSPAN9	-0.221233	3.94499	-4.53048	7.3136e-06	2.60771e-05	3.28723	TSPAN9	-0.0714892	3.94499	-1.64946	0.0996737	0.375896	-4.88995	TSPAN9	-0.0491489	3.94499	-1.48185	0.138993	0.381233	-5.21901	TSPAN9	-0.0241607	3.94499	-0.672833	0.501363	0.824871	-5.84049	TSPAN9	0.0181471	3.94499	0.558655	0.576649	0.887182	-5.96234
ENSG00000011114	BTBD7	-0.0144175	6.31623	-0.530872	0.595735	0.648649	-6.58997	BTBD7	-0.010284	6.31623	-0.386873	0.699013	0.866565	-6.23051	BTBD7	-0.00228552	6.31623	-0.121765	0.903133	0.962554	-6.38149	BTBD7	-0.0304249	6.31623	-1.5665	0.117863	0.509054	-4.98925	BTBD7	-0.029689	6.31623	-1.64974	0.0996293	0.558839	-4.9122
ENSG00000011132	APBA3	-0.0468305	2.24681	-0.99899	0.318266	0.375574	-5.92962	APBA3	-0.00573307	2.24681	-0.119536	0.904898	0.961336	-5.99293	APBA3	0.00267056	2.24681	0.0762122	0.93928	0.97754	-6.08073	APBA3	0.0381385	2.24681	1.03606	0.300672	0.703526	-5.3698	APBA3	0.0590073	2.24681	1.70615	0.088606	0.536379	-4.5684
ENSG00000011143	MKS1	-0.0260521	2.84129	-1.0591	0.290046	0.346275	-5.94255	MKS1	0.00256227	2.84129	0.101789	0.918964	0.967717	-6.06747	MKS1	0.0031785	2.84129	0.138369	0.890003	0.956168	-6.14766	MKS1	0.0179002	2.84129	0.747399	0.455173	0.799791	-5.67532	MKS1	0.0417234	2.84129	1.76169	0.0787378	0.517095	-4.53646
ENSG00000011198	ABHD5	-0.0774166	4.14455	-2.70869	0.00697865	0.012001	-3.04726	ABHD5	0.00617964	4.14455	0.224344	0.82258	0.925735	-6.18768	ABHD5	-0.0176725	4.14455	-0.809429	0.418644	0.669353	-5.98008	ABHD5	-0.00742726	4.14455	-0.334173	0.738388	0.922723	-6.01989	ABHD5	-0.00178416	4.14455	-0.0824632	0.934312	0.987808	-6.12594
ENSG00000011201	ANOS1	0.0575147	5.80663	1.68157	0.0932556	0.126123	-5.3324	ANOS1	0.0945152	5.80663	2.69301	0.00731572	0.138271	-2.81198	ANOS1	0.107536	5.80663	4.03993	6.16501e-05	0.00775874	1.43623	ANOS1	0.0828247	5.80663	2.95752	0.0032476	0.143439	-2.00629	ANOS1	0.0639448	5.80663	2.31992	0.02075	0.337681	-3.63904
ENSG00000011243	AKAP8L	-0.0411135	4.82274	-1.152	0.249855	0.303467	-6.03301	AKAP8L	0.0464272	4.82274	1.30797	0.191476	0.496089	-5.4373	AKAP8L	0.0589471	4.82274	2.14046	0.0327884	0.182781	-4.13177	AKAP8L	0.0800456	4.82274	2.73105	0.00653567	0.184076	-2.58933	AKAP8L	0.0901636	4.82274	3.02994	0.00257369	0.164515	-1.81513
ENSG00000011258	MBTD1	0.0834793	5.23048	3.21129	0.00140351	0.00279422	-1.66834	MBTD1	0.00757519	5.23048	0.343417	0.731427	0.883266	-6.22608	MBTD1	-0.0142529	5.23048	-1.02032	0.308058	0.574317	-5.86275	MBTD1	-0.0253689	5.23048	-1.74268	0.0820021	0.450003	-4.69476	MBTD1	-0.0330397	5.23048	-2.25966	0.0242754	0.355759	-3.75778
ENSG00000011260	UTP18	-0.191864	5.79123	-4.23633	2.68971e-05	8.10996e-05	1.98638	UTP18	-0.0416927	5.79123	-1.19906	0.231066	0.538693	-5.60364	UTP18	-0.0112461	5.79123	-0.438905	0.660915	0.83914	-6.29093	UTP18	-0.0440711	5.79123	-1.62045	0.105764	0.490659	-4.90394	UTP18	-0.0118158	5.79123	-0.498509	0.618346	0.902118	-6.09561
ENSG00000011275	RNF216	0.0306445	6.18662	2.05944	0.039952	0.0586631	-4.64256	RNF216	0.00519951	6.18662	0.31979	0.749259	0.892548	-6.25325	RNF216	0.0157257	6.18662	1.07818	0.28146	0.549976	-5.8229	RNF216	0.00599451	6.18662	0.377854	0.705699	0.91181	-6.09353	RNF216	-0.00591093	6.18662	-0.384738	0.700597	0.930049	-6.14758
ENSG00000011295	TTC19	-0.116763	6.38664	-3.78218	0.000173599	0.00042547	0.239543	TTC19	-0.0163162	6.38664	-0.617834	0.536963	0.783202	-6.1181	TTC19	-0.0261138	6.38664	-1.19506	0.232615	0.496119	-5.69399	TTC19	-0.0175638	6.38664	-0.749826	0.453711	0.799113	-5.89282	TTC19	-0.0230171	6.38664	-0.985668	0.324777	0.77072	-5.75165
ENSG00000011304	PTBP1	-0.0130561	4.12333	-0.329993	0.741539	0.781625	-6.57932	PTBP1	0.00324572	4.12333	0.0813017	0.935234	0.974778	-6.20684	PTBP1	-0.0132704	4.12333	-0.518644	0.604233	0.805437	-6.16508	PTBP1	0.0236182	4.12333	0.891138	0.373283	0.751644	-5.69432	PTBP1	0.0162688	4.12333	0.654812	0.512892	0.865974	-5.92263
ENSG00000011332	DPF1	-0.210193	3.93627	-4.10048	4.78685e-05	0.000134907	1.52593	DPF1	-0.0752443	3.93627	-1.60091	0.11002	0.392665	-4.96462	DPF1	-0.0263199	3.93627	-0.894325	0.371567	0.630558	-5.89145	DPF1	-0.000949905	3.93627	-0.0297098	0.97631	0.993054	-6.05372	DPF1	-0.00572541	3.93627	-0.179146	0.857897	0.971095	-6.09499
ENSG00000011347	SYT7	0.0862297	6.60483	1.97624	0.0486579	0.0701893	-4.8067	SYT7	-0.00913593	6.60483	-0.221591	0.824722	0.926567	-6.27847	SYT7	-0.00489063	6.60483	-0.201776	0.840172	0.933745	-6.36812	SYT7	0.0216711	6.60483	0.912483	0.361953	0.74523	-5.76273	SYT7	-0.00385142	6.60483	-0.180268	0.857016	0.970762	-6.20262
ENSG00000011376	LARS2	-0.0392116	5.07423	-1.52813	0.127091	0.166469	-5.55112	LARS2	0.00181029	5.07423	0.0703567	0.943938	0.977916	-6.27372	LARS2	0.0200285	5.07423	0.909857	0.363325	0.624068	-5.9594	LARS2	0.0207724	5.07423	0.873185	0.38298	0.759384	-5.77178	LARS2	0.00336895	5.07423	0.144505	0.885161	0.976194	-6.18258
ENSG00000011405	PIK3C2A	-0.015977	7.7053	-0.499103	0.617919	0.669137	-6.59406	PIK3C2A	-0.0294101	7.7053	-0.81774	0.41389	0.697051	-5.96742	PIK3C2A	-0.0449084	7.7053	-2.0183	0.0440793	0.212942	-4.40173	PIK3C2A	-0.0467545	7.7053	-1.91221	0.0564196	0.396754	-4.40649	PIK3C2A	-0.0677469	7.7053	-2.83266	0.00480407	0.20625	-2.37903
ENSG00000011422	PLAUR	0.187083	0.975387	2.81369	0.00508384	0.00900008	-2.45496	PLAUR	0.219953	0.975387	2.94222	0.00340791	0.110684	-1.89796	PLAUR	0.17941	0.975387	3.49512	0.000514873	0.0228298	-0.303664	PLAUR	0.181241	0.975387	3.20859	0.00141925	0.109436	-1.1592	PLAUR	0.157036	0.975387	2.91311	0.0037399	0.186561	-1.95733
ENSG00000011426	ANLN	-0.109425	6.81813	-1.22945	0.219463	0.270971	-5.9816	ANLN	-0.0569544	6.81813	-0.695985	0.486757	0.749587	-6.06632	ANLN	-0.0257574	6.81813	-0.609007	0.542789	0.763742	-6.20598	ANLN	-0.0369693	6.81813	-0.802696	0.422531	0.783163	-5.85145	ANLN	-0.0919199	6.81813	-2.11937	0.0345555	0.400028	-4.06442
ENSG00000011451	WIZ	0.113777	3.97129	1.92145	0.0552242	0.0785716	-4.80796	WIZ	-0.0717195	3.97129	-1.30358	0.192968	0.497632	-5.38082	WIZ	0.0269827	3.97129	0.700995	0.483624	0.71932	-6.04371	WIZ	-0.0142671	3.97129	-0.356635	0.721515	0.917358	-5.99711	WIZ	-0.0332834	3.97129	-0.867338	0.386176	0.808437	-5.75505
ENSG00000011454	RABGAP1	-0.068604	7.81866	-2.48666	0.013209	0.0214805	-3.68065	RABGAP1	0.00614386	7.81866	0.269368	0.787756	0.90993	-6.25421	RABGAP1	0.0179937	7.81866	1.11419	0.265721	0.533061	-5.77148	RABGAP1	0.00245697	7.81866	0.143499	0.885954	0.967616	-6.1386	RABGAP1	-0.00749347	7.81866	-0.443503	0.657595	0.915042	-6.11076
ENSG00000011465	DCN	-0.282901	5.47431	-4.91224	1.20961e-06	5.6171e-06	4.92444	DCN	-0.123482	5.47431	-2.30507	0.0215662	0.210318	-3.73317	DCN	-0.1359	5.47431	-2.8954	0.0039482	0.0630939	-2.3304	DCN	-0.135381	5.47431	-3.01173	0.00272874	0.134024	-1.84972	DCN	-0.0934602	5.47431	-2.67534	0.00771199	0.245227	-2.79014
ENSG00000011478	QPCTL	-0.254619	1.70945	-5.09327	4.9378e-07	2.66896e-06	5.94309	QPCTL	-0.0928063	1.70945	-2.08995	0.0371205	0.255863	-3.90445	QPCTL	-0.0570721	1.70945	-1.65745	0.0980401	0.319692	-4.72345	QPCTL	-0.0391922	1.70945	-1.06037	0.289487	0.693918	-5.28695	QPCTL	-0.0121536	1.70945	-0.330455	0.741196	0.940632	-5.80285
ENSG00000011485	PPP5C	-0.214355	5.33441	-5.28962	1.81209e-07	1.18056e-06	6.73594	PPP5C	-0.0445269	5.33441	-1.40577	0.160405	0.459844	-5.33262	PPP5C	-0.0112508	5.33441	-0.576212	0.564725	0.779568	-6.21126	PPP5C	0.0130737	5.33441	0.625504	0.531925	0.841336	-5.95963	PPP5C	0.0167705	5.33441	0.792895	0.428218	0.830489	-5.90137
ENSG00000011523	CEP68	-0.088132	6.57768	-3.6507	0.000288099	0.000671825	-0.230038	CEP68	-0.0131375	6.57768	-0.632542	0.527318	0.776662	-6.10861	CEP68	-0.0165887	6.57768	-1.11923	0.263567	0.530785	-5.77868	CEP68	-0.0147133	6.57768	-0.921667	0.357146	0.741493	-5.7548	CEP68	-0.0155188	6.57768	-0.964382	0.335324	0.777791	-5.77101
ENSG00000011566	MAP4K3	-0.0744222	6.83536	-2.42317	0.0157279	0.0251674	-3.84335	MAP4K3	-0.0101983	6.83536	-0.349441	0.726903	0.881033	-6.24158	MAP4K3	-0.0484371	6.83536	-2.88003	0.0041425	0.0644903	-2.37977	MAP4K3	-0.0438732	6.83536	-2.40888	0.0163611	0.264029	-3.39649	MAP4K3	-0.0484277	6.83536	-2.66676	0.00790881	0.247746	-2.81811
ENSG00000011590	ZBTB32	-0.220398	1.07405	-3.83446	0.000141341	0.000354204	0.739887	ZBTB32	-0.0893252	1.07405	-1.77257	0.0769017	0.340362	-4.40834	ZBTB32	-0.165324	1.07405	-3.38422	0.000768419	0.0279636	-0.652934	ZBTB32	-0.0660779	1.07405	-1.43367	0.152289	0.556853	-4.79934	ZBTB32	-0.0335311	1.07405	-0.762302	0.446242	0.837958	-5.50805
ENSG00000011600	TYROBP	-0.281477	1.25738	-2.83898	0.0047036	0.00838956	-2.41611	TYROBP	-0.0718101	1.25738	-0.678936	0.497489	0.756529	-5.66139	TYROBP	-0.0732416	1.25738	-1.67522	0.0944998	0.313967	-4.647	TYROBP	-0.111063	1.25738	-2.38794	0.0173123	0.267172	-3.18941	TYROBP	-0.0887263	1.25738	-1.91202	0.0564495	0.463642	-4.13675
ENSG00000011638	TMEM159	-0.303852	2.01343	-5.38299	1.11258e-07	8.0025e-07	7.33492	TMEM159	-0.100362	2.01343	-1.99403	0.0466847	0.280249	-4.11363	TMEM159	-0.13101	2.01343	-2.96961	0.00312135	0.0560091	-1.91247	TMEM159	-0.0984805	2.01343	-2.06842	0.0391131	0.353301	-3.88088	TMEM159	-0.0789722	2.01343	-1.73257	0.0837931	0.525586	-4.50401
ENSG00000011677	GABRA3	0.0398156	4.80185	0.916763	0.359694	0.418085	-6.27129	GABRA3	0.0700222	4.80185	1.47503	0.140826	0.43584	-5.2124	GABRA3	0.0856455	4.80185	2.51898	0.0120724	0.109112	-3.28301	GABRA3	0.0775345	4.80185	2.15172	0.0318966	0.33155	-3.92193	GABRA3	0.0426179	4.80185	1.38603	0.16636	0.649908	-5.25782
ENSG00000012048	BRCA1	0.124265	3.59033	2.68693	0.00744304	0.012735	-3.05589	BRCA1	0.0265597	3.59033	0.658717	0.510377	0.765535	-5.95015	BRCA1	0.0412927	3.59033	1.54364	0.123292	0.360078	-5.09615	BRCA1	0.0126711	3.59033	0.45056	0.652502	0.892089	-5.92404	BRCA1	-0.0157043	3.59033	-0.56806	0.570251	0.885497	-5.92254
ENSG00000012061	ERCC1	-0.254017	4.80621	-6.80289	2.84101e-11	4.12189e-09	15.166	ERCC1	-0.0798491	4.80621	-2.70864	0.00698458	0.136346	-2.74335	ERCC1	-0.0616532	4.80621	-3.10236	0.00202557	0.0448492	-1.71491	ERCC1	-0.0355501	4.80621	-1.79531	0.0732071	0.432579	-4.58817	ERCC1	-0.0188572	4.80621	-0.982027	0.326565	0.771395	-5.71578
ENSG00000012124	CD22	0.373895	3.31575	3.83791	0.000139428	0.000350245	0.579223	CD22	0.0990047	3.31575	1.31468	0.189213	0.494439	-5.3038	CD22	0.200633	3.31575	3.16132	0.0016634	0.0401077	-1.45108	CD22	0.144487	3.31575	2.40465	0.0165494	0.264029	-3.28776	CD22	0.132184	3.31575	2.19055	0.0289487	0.375754	-3.78553
ENSG00000012171	SEMA3B	-0.257967	5.40433	-4.01962	6.69551e-05	0.000181366	1.13894	SEMA3B	-0.123351	5.40433	-1.77398	0.0766677	0.339883	-4.77106	SEMA3B	0.000974187	5.40433	0.0291578	0.97675	0.99234	-6.3748	SEMA3B	0.00665299	5.40433	0.187531	0.85132	0.958783	-6.1323	SEMA3B	0.0593184	5.40433	1.86582	0.0626569	0.479098	-4.53741
ENSG00000012174	MBTPS2	-0.00548733	5.20733	-0.147465	0.882823	0.903303	-6.69653	MBTPS2	-0.00346595	5.20733	-0.0894142	0.928788	0.971889	-6.2783	MBTPS2	-0.00809337	5.20733	-0.29039	0.771635	0.898747	-6.32674	MBTPS2	-0.0243339	5.20733	-0.829706	0.4071	0.774624	-5.81286	MBTPS2	-0.0325335	5.20733	-1.1719	0.241798	0.714411	-5.53932
ENSG00000012211	PRICKLE3	0.0289179	-0.830247	0.393098	0.694409	0.739119	-5.86331	PRICKLE3	0.0224493	-0.830247	0.274039	0.784166	0.908209	-5.51505	PRICKLE3	0.0995573	-0.830247	1.56386	0.118467	0.353047	-4.55804	PRICKLE3	0.0563973	-0.830247	0.813521	0.416305	0.780931	-5.15829	PRICKLE3	0.0486809	-0.830247	0.70708	0.479849	0.851765	-5.2681
ENSG00000012223	LTF	0.454983	-0.337847	2.8395	0.00469619	0.00837905	-2.24661	LTF	0.293892	-0.337847	1.72155	0.085762	0.356515	-4.33482	LTF	0.384025	-0.337847	2.66944	0.0078385	0.0870405	-2.54725	LTF	0.276878	-0.337847	1.77765	0.0760673	0.43765	-4.18223	LTF	0.214625	-0.337847	1.39081	0.164905	0.648362	-4.72839
ENSG00000012232	EXTL3	-0.088489	6.50408	-2.94776	0.00334538	0.00615464	-2.47298	EXTL3	-0.0202623	6.50408	-0.741767	0.458572	0.730549	-6.03625	EXTL3	0.00630683	6.50408	0.376969	0.706352	0.862715	-6.31917	EXTL3	0.0193634	6.50408	1.04946	0.294473	0.69861	-5.63464	EXTL3	0.0187095	6.50408	1.00969	0.313138	0.762295	-5.72833
ENSG00000012660	ELOVL5	0.0790632	5.63589	2.0148	0.0444424	0.064607	-4.7249	ELOVL5	0.0838229	5.63589	2.00422	0.0455786	0.277507	-4.35859	ELOVL5	0.0639351	5.63589	1.8561	0.0640119	0.25921	-4.70998	ELOVL5	0.0746776	5.63589	2.01993	0.0439216	0.365033	-4.20974	ELOVL5	0.0386126	5.63589	1.09371	0.274613	0.733769	-5.63726
ENSG00000012779	ALOX5	0.0105744	2.17267	0.140893	0.888009	0.907725	-6.39679	ALOX5	0.0757585	2.17267	0.936929	0.349242	0.647728	-5.57806	ALOX5	0.0763742	2.17267	1.69124	0.0913976	0.30859	-4.71963	ALOX5	0.0498133	2.17267	1.01795	0.309193	0.709446	-5.37867	ALOX5	0.03395	2.17267	0.693752	0.488162	0.854719	-5.68666
ENSG00000012817	KDM5D	0.95035	2.87049	2.27372	0.0233917	0.0360386	-3.97575	KDM5D	0.287945	2.87049	2.18357	0.0294522	0.234914	-3.82194	KDM5D	1.30105	2.87049	3.00433	0.00279174	0.0526658	-1.8754	KDM5D	0.249148	2.87049	1.87537	0.061323	0.407096	-4.30322	KDM5D	0.219065	2.87049	1.61673	0.106572	0.567417	-4.76829
ENSG00000012822	CALCOCO1	-0.132007	6.568	-4.72372	2.98695e-06	1.20742e-05	4.05874	CALCOCO1	-0.0283562	6.568	-1.14418	0.253089	0.560363	-5.66899	CALCOCO1	-0.0258831	6.568	-1.17789	0.239384	0.50417	-5.71325	CALCOCO1	-0.0010237	6.568	-0.046542	0.962897	0.989643	-6.16047	CALCOCO1	0.0109351	6.568	0.502458	0.615568	0.901712	-6.09691
ENSG00000012963	UBR7	-0.0806115	5.2719	-2.86342	0.00436088	0.00783083	-2.69446	UBR7	0.0237208	5.2719	0.923158	0.356365	0.653439	-5.87277	UBR7	-0.0179562	5.2719	-0.841639	0.400382	0.65518	-6.02598	UBR7	0.013178	5.2719	0.585517	0.558463	0.85569	-5.98051	UBR7	-0.0105627	5.2719	-0.479493	0.631799	0.905804	-6.09066
ENSG00000012983	MAP4K5	0.148639	6.53941	3.95597	8.68515e-05	0.000229217	0.885167	MAP4K5	0.060995	6.53941	1.87497	0.061372	0.312282	-4.60532	MAP4K5	0.0293508	6.53941	1.43217	0.152703	0.398598	-5.3912	MAP4K5	0.0292419	6.53941	1.2965	0.1954	0.602225	-5.35762	MAP4K5	0.0075546	6.53941	0.342962	0.731772	0.937937	-6.16194
ENSG00000013016	EHD3	-0.108401	6.88405	-3.15628	0.00169102	0.00331022	-1.85356	EHD3	-0.0223647	6.88405	-0.678888	0.497519	0.756529	-6.07716	EHD3	0.00890854	6.88405	0.506322	0.612848	0.811039	-6.26119	EHD3	0.0148946	6.88405	0.792981	0.428164	0.785876	-5.85835	EHD3	-0.00136771	6.88405	-0.0755469	0.93981	0.989605	-6.21359
ENSG00000013275	PSMC4	-0.332137	5.5765	-6.85882	1.98665e-11	3.5332e-09	15.5009	PSMC4	-0.084404	5.5765	-2.54249	0.0113031	0.162404	-3.18475	PSMC4	-0.0648399	5.5765	-2.9292	0.00354951	0.0599368	-2.23829	PSMC4	-0.0406835	5.5765	-1.8039	0.0718468	0.427928	-4.60115	PSMC4	-0.0255258	5.5765	-1.13426	0.257232	0.727092	-5.59255
ENSG00000013288	MAN2B2	0.0149453	4.9264	0.441788	0.658827	0.706635	-6.59676	MAN2B2	-0.0182745	4.9264	-0.559438	0.57611	0.804385	-6.11719	MAN2B2	-0.00529527	4.9264	-0.20667	0.836349	0.931735	-6.33318	MAN2B2	0.0169014	4.9264	0.635411	0.52545	0.836914	-5.93563	MAN2B2	0.00136887	4.9264	0.0541425	0.956843	0.992403	-6.1836
ENSG00000013293	SLC7A14	-0.0938535	7.4395	-1.99209	0.0468866	0.0678827	-4.76844	SLC7A14	0.03012	7.4395	0.736521	0.461755	0.732658	-6.03188	SLC7A14	0.0446778	7.4395	1.98864	0.0472716	0.220818	-4.46224	SLC7A14	0.0243143	7.4395	1.00728	0.314284	0.713204	-5.66822	SLC7A14	0.00669355	7.4395	0.296957	0.766624	0.946645	-6.168
ENSG00000013297	CLDN11	-0.329398	6.04733	-4.01937	6.70258e-05	0.000181498	1.12789	CLDN11	-0.111888	6.04733	-1.4518	0.147177	0.443921	-5.28306	CLDN11	-0.089243	6.04733	-2.72587	0.00663238	0.0803546	-2.7952	CLDN11	-0.04472	6.04733	-1.32141	0.186969	0.592883	-5.32611	CLDN11	-0.0409579	6.04733	-1.22356	0.221699	0.698881	-5.4984
ENSG00000013306	SLC25A39	-0.198848	4.02137	-4.54815	6.74765e-06	2.42513e-05	3.35837	SLC25A39	-0.0765534	4.02137	-1.80312	0.0719639	0.33044	-4.6428	SLC25A39	-0.0426297	4.02137	-1.53517	0.125358	0.363059	-5.14817	SLC25A39	-0.0193983	4.02137	-0.672884	0.501331	0.824871	-5.84732	SLC25A39	0.0117049	4.02137	0.452944	0.650787	0.91399	-6.02032
ENSG00000013364	MVP	-0.00506945	4.02807	-0.0894553	0.928755	0.942044	-6.62013	MVP	0.0877069	4.02807	1.42055	0.156063	0.454961	-5.23313	MVP	0.095986	4.02807	2.44767	0.0147122	0.121018	-3.4045	MVP	0.113156	4.02807	2.64208	0.00849732	0.208564	-2.77521	MVP	0.139972	4.02807	3.52997	0.000454316	0.0785248	-0.249269
ENSG00000013374	NUB1	-0.167177	5.53294	-5.27686	1.93597e-07	1.24363e-06	6.6689	NUB1	0.00419893	5.53294	0.167341	0.867168	0.945118	-6.27991	NUB1	-0.0312862	5.53294	-1.48989	0.136867	0.378426	-5.30082	NUB1	0.0101761	5.53294	0.474456	0.635381	0.886298	-6.04516	NUB1	0.00725004	5.53294	0.34425	0.730804	0.937733	-6.1527
ENSG00000013375	PGM3	-0.0244077	5.76628	-0.974246	0.33039	0.388115	-6.25607	PGM3	0.0279495	5.76628	1.14507	0.25272	0.56032	-5.66436	PGM3	-0.0132768	5.76628	-0.760294	0.447428	0.69146	-6.10296	PGM3	-0.000531684	5.76628	-0.0291853	0.976728	0.993099	-6.15753	PGM3	0.000924071	5.76628	0.051326	0.959086	0.992513	-6.21352
ENSG00000013392	RWDD2A	-0.0986496	4.76442	-3.26464	0.00116852	0.00236807	-1.48014	RWDD2A	-0.0354293	4.76442	-1.3534	0.176532	0.47956	-5.37575	RWDD2A	-0.0239208	4.76442	-1.30042	0.194042	0.449608	-5.52414	RWDD2A	-0.0416585	4.76442	-2.12216	0.0343143	0.337505	-3.97987	RWDD2A	-0.0270175	4.76442	-1.40941	0.159342	0.641591	-5.22449
ENSG00000013441	CLK1	-0.0170425	7.2408	-0.492106	0.622853	0.673785	-6.60338	CLK1	0.0270878	7.2408	0.726224	0.468037	0.737018	-6.04148	CLK1	-0.0249816	7.2408	-0.843062	0.399586	0.654553	-6.03659	CLK1	-0.00289567	7.2408	-0.0923488	0.926458	0.97826	-6.15177	CLK1	-0.00631639	7.2408	-0.201182	0.840638	0.967089	-6.1933
ENSG00000013503	POLR3B	-0.0138787	4.28871	-0.493593	0.621803	0.672781	-6.5275	POLR3B	-0.000354845	4.28871	-0.0119939	0.990435	0.995887	-6.22411	POLR3B	0.010281	4.28871	0.421774	0.673367	0.846534	-6.22332	POLR3B	-0.0052862	4.28871	-0.202029	0.839976	0.95524	-6.06557	POLR3B	-0.0288841	4.28871	-1.19794	0.231514	0.707022	-5.45603
ENSG00000013523	ANGEL1	0.0561268	4.98852	1.93902	0.0530425	0.0757313	-4.84796	ANGEL1	-0.0131345	4.98852	-0.430503	0.667013	0.851635	-6.18219	ANGEL1	0.0235389	4.98852	0.929694	0.352967	0.615967	-5.93744	ANGEL1	0.00622507	4.98852	0.229809	0.818334	0.949704	-6.10647	ANGEL1	0.0186306	4.98852	0.68719	0.492284	0.856278	-5.96163
ENSG00000013561	RNF14	-0.27573	6.60396	-5.36108	1.24834e-07	8.76742e-07	7.08244	RNF14	-0.0525229	6.60396	-1.48965	0.136938	0.430907	-5.22954	RNF14	-0.0543168	6.60396	-2.23148	0.0260803	0.162563	-3.97451	RNF14	-0.0475599	6.60396	-1.89793	0.0582796	0.402049	-4.44182	RNF14	-0.0358746	6.60396	-1.5436	0.123323	0.59429	-5.07383
ENSG00000013563	DNASE1L1	-0.250815	2.13252	-5.40204	1.00632e-07	7.42138e-07	7.42642	DNASE1L1	-0.111791	2.13252	-2.46655	0.013972	0.176677	-3.14458	DNASE1L1	-0.0552737	2.13252	-1.65014	0.0995272	0.322491	-4.78019	DNASE1L1	-0.0582176	2.13252	-1.58004	0.114729	0.50323	-4.70454	DNASE1L1	-0.0386171	2.13252	-1.09357	0.274674	0.733769	-5.35054
ENSG00000013573	DDX11	0.134285	2.37898	1.7675	0.0777335	0.106854	-4.91222	DDX11	0.148536	2.37898	1.79379	0.0734432	0.333947	-4.50307	DDX11	0.118609	2.37898	1.58456	0.113683	0.346088	-4.90719	DDX11	0.17241	2.37898	2.11314	0.035082	0.339501	-3.82432	DDX11	0.213313	2.37898	2.58343	0.0100672	0.267806	-2.84298
ENSG00000013583	HEBP1	0.0713295	2.81954	2.31091	0.0212299	0.0330269	-3.88754	HEBP1	0.0210001	2.81954	0.656871	0.511562	0.766498	-5.86501	HEBP1	0.0458635	2.81954	1.51742	0.129777	0.369191	-5.05427	HEBP1	0.0197361	2.81954	0.619531	0.535848	0.844201	-5.75431	HEBP1	0.0221119	2.81954	0.680756	0.496343	0.85818	-5.77089
ENSG00000013588	GPRC5A	0.143624	-1.9849	0.949768	0.342673	0.400667	-5.33227	GPRC5A	0.122162	-1.9849	0.720973	0.471259	0.739684	-5.16496	GPRC5A	0.0156886	-1.9849	0.111458	0.911297	0.966176	-5.43633	GPRC5A	0.0461945	-1.9849	0.300709	0.763761	0.932107	-5.22639	GPRC5A	0.00591643	-1.9849	0.0405039	0.967708	0.994037	-5.30337
ENSG00000013619	MAMLD1	0.384005	2.65324	5.36857	1.20018e-07	8.5023e-07	7.24229	MAMLD1	0.0164327	2.65324	0.322529	0.747185	0.891553	-6.00034	MAMLD1	0.0778469	2.65324	1.78922	0.0741688	0.279101	-4.60897	MAMLD1	0.0168477	2.65324	0.406138	0.684814	0.902542	-5.83681	MAMLD1	-0.0125876	2.65324	-0.320617	0.748636	0.942709	-5.92054
ENSG00000013725	CD6	-0.0355125	-0.0279368	-0.452503	0.651096	0.699431	-5.97966	CD6	-0.064116	-0.0279368	-0.73715	0.461372	0.732539	-5.43695	CD6	-0.00916974	-0.0279368	-0.12348	0.901775	0.961926	-5.75047	CD6	-0.0117986	-0.0279368	-0.144682	0.88502	0.967499	-5.54308	CD6	-0.0123341	-0.0279368	-0.148495	0.882012	0.976162	-5.59332
ENSG00000013810	TACC3	-0.0564979	1.31023	-1.1741	0.240894	0.29391	-5.62613	TACC3	-0.132528	1.31023	-2.75685	0.00604661	0.131869	-2.39253	TACC3	-0.138743	1.31023	-3.50599	0.000494781	0.0224977	-0.276823	TACC3	-0.125597	1.31023	-2.92511	0.00359935	0.148924	-1.92458	TACC3	-0.123015	1.31023	-2.86463	0.00435199	0.196927	-2.09207
ENSG00000014123	UFL1	0.0100919	5.95396	0.26935	0.787767	0.822322	-6.69132	UFL1	0.0668954	5.95396	1.79729	0.0728851	0.332553	-4.7414	UFL1	0.0383721	5.95396	1.51291	0.130919	0.370005	-5.27463	UFL1	0.048799	5.95396	1.77979	0.0757166	0.437328	-4.64778	UFL1	0.0306431	5.95396	1.14807	0.251493	0.721593	-5.58359
ENSG00000014138	POLA2	0.079286	2.44309	2.35622	0.0188336	0.0296543	-3.74395	POLA2	-0.0152046	2.44309	-0.474167	0.635585	0.83586	-5.91773	POLA2	0.0036342	2.44309	0.139385	0.889201	0.955881	-6.09867	POLA2	-0.0145105	2.44309	-0.512244	0.608706	0.874663	-5.76676	POLA2	-0.00817096	2.44309	-0.2897	0.772167	0.947558	-5.9041
ENSG00000014164	ZC3H3	0.0914339	2.67854	1.7923	0.0736688	0.101748	-4.90436	ZC3H3	-0.0437665	2.67854	-0.956126	0.339464	0.640011	-5.61993	ZC3H3	0.00463408	2.67854	0.141433	0.887583	0.955475	-6.12742	ZC3H3	-0.00630613	2.67854	-0.187981	0.850967	0.958691	-5.90009	ZC3H3	0.00120766	2.67854	0.0367906	0.970667	0.994389	-5.97114
ENSG00000014216	CAPN1	-0.161925	5.22711	-4.00862	7.00523e-05	0.000188997	1.10191	CAPN1	-0.0657126	5.22711	-1.68479	0.0926452	0.366739	-4.91353	CAPN1	-0.00972186	5.22711	-0.402456	0.687516	0.852792	-6.2898	CAPN1	-0.00427987	5.22711	-0.170552	0.864645	0.962971	-6.12878	CAPN1	0.0178097	5.22711	0.729627	0.465962	0.847281	-5.94361
ENSG00000014257	ACPP	0.120176	-0.771338	1.01945	0.308465	0.365339	-5.46051	ACPP	0.0651067	-0.771338	0.525391	0.599541	0.816459	-5.43843	ACPP	0.0705821	-0.771338	0.741426	0.458774	0.700163	-5.39274	ACPP	0.00378414	-0.771338	0.0362788	0.971074	0.991899	-5.43524	ACPP	-0.00872912	-0.771338	-0.0823322	0.934416	0.987808	-5.48172
ENSG00000014641	MDH1	-0.415392	8.91472	-5.25973	2.11519e-07	1.34041e-06	6.59776	MDH1	-0.124543	8.91472	-2.34044	0.0196483	0.203733	-3.63737	MDH1	-0.0530527	8.91472	-1.58949	0.112567	0.344591	-5.13103	MDH1	-0.0914468	8.91472	-2.59773	0.00966006	0.216431	-2.92866	MDH1	-0.0416515	8.91472	-1.28814	0.198297	0.676069	-5.39135
ENSG00000014824	SLC30A9	-0.244841	7.87309	-4.3797	1.43895e-05	4.68594e-05	2.5825	SLC30A9	-0.0059992	7.87309	-0.15888	0.873827	0.948122	-6.27632	SLC30A9	-0.0182803	7.87309	-0.797065	0.425782	0.67528	-6.06514	SLC30A9	-0.0065981	7.87309	-0.291512	0.77078	0.933992	-6.10701	SLC30A9	-0.00528282	7.87309	-0.238384	0.811682	0.959461	-6.17724
ENSG00000014914	MTMR11	0.152096	2.61556	4.20709	3.04916e-05	9.04412e-05	2.04425	MTMR11	0.119718	2.61556	3.15483	0.00170131	0.0949847	-1.38132	MTMR11	0.0680417	2.61556	2.10691	0.0356103	0.190657	-4.01835	MTMR11	0.0960243	2.61556	2.78052	0.00563134	0.173933	-2.34487	MTMR11	0.111698	2.61556	3.33477	0.000917616	0.108827	-0.814329
ENSG00000014919	COX15	-0.0544102	5.33529	-2.45302	0.0144952	0.0233689	-3.75907	COX15	0.0175621	5.33529	0.831366	0.406159	0.692143	-5.95292	COX15	0.00901709	5.33529	0.54241	0.587771	0.794513	-6.22968	COX15	0.0191671	5.33529	1.04464	0.296695	0.700236	-5.62522	COX15	0.0157465	5.33529	0.854274	0.393365	0.811647	-5.85285
ENSG00000015133	CCDC88C	0.0249551	2.64649	0.550111	0.582481	0.63568	-6.31887	CCDC88C	-0.0324801	2.64649	-0.697901	0.485559	0.748657	-5.81822	CCDC88C	0.00693177	2.64649	0.182713	0.855095	0.940698	-6.1171	CCDC88C	-0.00987396	2.64649	-0.239895	0.81051	0.948025	-5.88594	CCDC88C	-0.0203172	2.64649	-0.488064	0.62572	0.904467	-5.85627
ENSG00000015153	YAF2	-0.00999117	6.33287	-0.294269	0.768671	0.805564	-6.68638	YAF2	0.0225175	6.33287	0.631884	0.527748	0.777138	-6.10964	YAF2	-0.0242569	6.33287	-1.084	0.278873	0.546762	-5.817	YAF2	-0.0187118	6.33287	-0.768678	0.442447	0.792437	-5.87917	YAF2	-0.0349508	6.33287	-1.44245	0.149808	0.632256	-5.21931
ENSG00000015171	ZMYND11	-0.129343	7.9967	-3.88874	0.00011389	0.000292015	0.644832	ZMYND11	-0.00880735	7.9967	-0.301826	0.762908	0.898112	-6.2426	ZMYND11	-0.0221239	7.9967	-1.04577	0.296159	0.564104	-5.84066	ZMYND11	-0.0109257	7.9967	-0.482211	0.629867	0.883178	-6.03461	ZMYND11	-0.0270293	7.9967	-1.21943	0.22326	0.699711	-5.48874
ENSG00000015285	WAS	0.244021	0.14446	3.30591	0.00101234	0.0020787	-0.955147	WAS	0.11915	0.14446	1.67628	0.0943002	0.368747	-4.45495	WAS	0.116925	0.14446	2.27769	0.0231554	0.151836	-3.44024	WAS	0.118719	0.14446	2.16091	0.0311752	0.328132	-3.57733	WAS	0.102649	0.14446	1.87022	0.0620413	0.478874	-4.10526
ENSG00000015475	BID	-0.162625	5.76818	-4.6118	5.03667e-06	1.88324e-05	3.56673	BID	-0.0465399	5.76818	-1.71329	0.0872709	0.358796	-4.88106	BID	-0.0216665	5.76818	-1.01495	0.310608	0.576878	-5.88319	BID	-0.0374907	5.76818	-1.65755	0.0980345	0.480563	-4.84569	BID	-0.0169338	5.76818	-0.801255	0.423367	0.827608	-5.90598
ENSG00000015479	MATR3	0.275354	5.41037	5.55888	4.35383e-08	3.93021e-07	8.09787	MATR3	0.110917	5.41037	2.70903	0.00697637	0.136346	-2.76348	MATR3	0.00877844	5.41037	0.311947	0.755207	0.889898	-6.32806	MATR3	0.0463462	5.41037	1.57201	0.116579	0.506689	-4.9696	MATR3	0.0294941	5.41037	1.03742	0.300044	0.751828	-5.68897
ENSG00000015532	XYLT2	-0.0658462	3.9856	-1.9001	0.0579759	0.0821791	-4.84913	XYLT2	-0.0323061	3.9856	-0.932284	0.351634	0.649861	-5.78006	XYLT2	0.00669048	3.9856	0.298434	0.765493	0.895233	-6.23959	XYLT2	0.0192399	3.9856	0.800452	0.423828	0.783768	-5.75511	XYLT2	0.038265	3.9856	1.64337	0.100941	0.560857	-4.83027
ENSG00000015568	RGPD5	0.0995868	4.74074	2.72865	0.00657573	0.0113728	-3.03569	RGPD5	0.0811466	4.74074	1.95036	0.0516839	0.290095	-4.4273	RGPD5	0.00795893	4.74074	0.253732	0.799804	0.913441	-6.31154	RGPD5	0.0244144	4.74074	0.714571	0.475207	0.811233	-5.87401	RGPD5	0.00278737	4.74074	0.0812442	0.93528	0.988154	-6.17088
ENSG00000015592	STMN4	-0.0600651	6.31323	-1.6298	0.103753	0.138825	-5.4205	STMN4	0.0381766	6.31323	0.983272	0.325943	0.629699	-5.83502	STMN4	0.0821245	6.31323	2.70296	0.00710038	0.0829694	-2.85569	STMN4	0.0788274	6.31323	2.35784	0.018765	0.276524	-3.51347	STMN4	0.0944531	6.31323	2.81642	0.00504967	0.21091	-2.43075
ENSG00000015676	NUDCD3	-0.152354	7.74676	-4.59269	5.50073e-06	2.03229e-05	3.48894	NUDCD3	-0.0348124	7.74676	-1.24964	0.212008	0.517531	-5.53558	NUDCD3	-0.0111498	7.74676	-0.649346	0.516405	0.745213	-6.17082	NUDCD3	0.00378176	7.74676	0.198482	0.842748	0.956537	-6.13062	NUDCD3	0.0156833	7.74676	0.817096	0.414266	0.822392	-5.88543
ENSG00000016391	CHDH	0.0192124	4.72409	0.502638	0.615433	0.66687	-6.55593	CHDH	-0.0560292	4.72409	-1.4092	0.15939	0.459241	-5.29919	CHDH	0.00197756	4.72409	0.0775341	0.938229	0.977302	-6.33881	CHDH	-0.020119	4.72409	-0.727664	0.467159	0.806682	-5.86398	CHDH	-0.0158494	4.72409	-0.575934	0.564921	0.883207	-6.01394
ENSG00000016402	IL20RA	-0.153399	1.64906	-2.87977	0.0041445	0.00747698	-2.34383	IL20RA	-0.168833	1.64906	-2.95741	0.00324718	0.10931	-1.88698	IL20RA	-0.122109	1.64906	-2.66482	0.0079454	0.0878032	-2.68558	IL20RA	-0.154449	1.64906	-3.14129	0.00178144	0.118336	-1.34716	IL20RA	-0.161204	1.64906	-3.24528	0.00125258	0.124992	-1.05663
ENSG00000016602	CLCA4	-0.0675642	2.13892	-0.778358	0.436714	0.495694	-6.10697	CLCA4	-0.19071	2.13892	-2.41024	0.0162973	0.188788	-3.27255	CLCA4	-0.0703743	2.13892	-1.44789	0.14826	0.392789	-5.07688	CLCA4	-0.162075	2.13892	-3.13799	0.00180126	0.118336	-1.36552	CLCA4	-0.20874	2.13892	-4.06231	5.64677e-05	0.0370084	1.6272
ENSG00000016864	GLT8D1	-0.212266	5.29538	-6.17999	1.2998e-09	3.75189e-08	11.4713	GLT8D1	-0.0420755	5.29538	-1.89488	0.0586767	0.306387	-4.55439	GLT8D1	-0.0592605	5.29538	-3.11503	0.00194214	0.0437934	-1.69483	GLT8D1	-0.0369221	5.29538	-2.04006	0.0418676	0.359335	-4.16275	GLT8D1	-0.0242763	5.29538	-1.426	0.154497	0.635024	-5.22633
ENSG00000017260	ATP2C1	-0.0248555	7.64733	-0.840829	0.400832	0.459698	-6.36897	ATP2C1	0.0282983	7.64733	1.0406	0.298559	0.60588	-5.76804	ATP2C1	0.0215879	7.64733	1.14502	0.252735	0.518697	-5.73997	ATP2C1	0.0106224	7.64733	0.531041	0.595626	0.870111	-6.01588	ATP2C1	-0.0108584	7.64733	-0.558195	0.576963	0.887182	-6.05789
ENSG00000017427	IGF1	-0.246415	0.569052	-3.59764	0.000351941	0.000802207	-0.0481966	IGF1	-0.00866722	0.569052	-0.149932	0.880878	0.950712	-5.76479	IGF1	0.000915807	0.569052	0.0198837	0.984144	0.9952	-5.85587	IGF1	0.0146693	0.569052	0.297329	0.766338	0.932745	-5.60688	IGF1	0.0145445	0.569052	0.291765	0.770588	0.947558	-5.66009
ENSG00000017483	SLC38A5	-0.558744	2.40629	-6.38212	3.88341e-10	1.75854e-08	12.6927	SLC38A5	-0.177532	2.40629	-2.19625	0.0285262	0.231325	-3.75421	SLC38A5	-0.235821	2.40629	-3.21905	0.00136755	0.0370499	-1.21796	SLC38A5	-0.106318	2.40629	-1.48073	0.139308	0.54072	-4.87121	SLC38A5	-0.101953	2.40629	-1.49117	0.136554	0.615996	-4.9031
ENSG00000017797	RALBP1	-0.140337	7.10609	-4.00308	7.16641e-05	0.000192921	1.06811	RALBP1	-0.0112932	7.10609	-0.407978	0.683462	0.86018	-6.21762	RALBP1	0.0144204	7.10609	0.667466	0.504775	0.73584	-6.16704	RALBP1	0.00881121	7.10609	0.378554	0.70518	0.911673	-6.08867	RALBP1	0.00194774	7.10609	0.0863794	0.9312	0.987248	-6.21064
ENSG00000018189	RUFY3	-0.18241	9.14749	-3.87096	0.000122271	0.000311222	0.594935	RUFY3	-0.000151677	9.14749	-0.00437038	0.996515	0.998246	-6.26615	RUFY3	-0.0141724	9.14749	-0.665999	0.505711	0.736573	-6.13616	RUFY3	-0.0118121	9.14749	-0.542068	0.588012	0.866634	-5.98523	RUFY3	-0.0168136	9.14749	-0.806962	0.420075	0.825941	-5.8699
ENSG00000018236	CNTN1	-0.204696	9.86619	-4.49139	8.73255e-06	3.03754e-05	3.08012	CNTN1	-0.0321922	9.86619	-1.00567	0.315056	0.619024	-5.76335	CNTN1	-0.0265214	9.86619	-1.44082	0.150247	0.395324	-5.33051	CNTN1	-0.028043	9.86619	-1.47571	0.140651	0.542172	-5.07457	CNTN1	-0.0302859	9.86619	-1.63149	0.103422	0.563666	-4.89475
ENSG00000018280	SLC11A1	0.427563	2.15244	3.42991	0.000651983	0.00139391	-0.734529	SLC11A1	0.417019	2.15244	3.38299	0.000772511	0.0715806	-0.671592	SLC11A1	0.337104	2.15244	4.07022	5.43774e-05	0.00732014	1.66397	SLC11A1	0.339766	2.15244	3.95346	8.81092e-05	0.0353286	1.22601	SLC11A1	0.330113	2.15244	4.0078	7.06988e-05	0.0433089	1.43004
ENSG00000018408	WWTR1	0.230535	4.29947	3.99328	7.46001e-05	0.000200214	1.08805	WWTR1	0.12968	4.29947	2.25807	0.0243658	0.21943	-3.78141	WWTR1	0.065616	4.29947	1.58208	0.114247	0.346476	-5.10013	WWTR1	0.073359	4.29947	1.60667	0.108756	0.495535	-4.86148	WWTR1	0.0153094	4.29947	0.374383	0.708279	0.931378	-6.07517
ENSG00000018510	AGPS	-0.111501	6.66452	-2.89098	0.00400172	0.00724667	-2.63337	AGPS	0.0161903	6.66452	0.506192	0.612942	0.824019	-6.17782	AGPS	-0.00706519	6.66452	-0.365471	0.714911	0.868431	-6.32257	AGPS	-0.00556422	6.66452	-0.282952	0.777331	0.936235	-6.12264	AGPS	-0.0140148	6.66452	-0.720808	0.471367	0.847796	-5.9679
ENSG00000018607	ZNF806	0.105823	-0.556905	1.89588	0.0585321	0.0828662	-4.30094	ZNF806	-0.0522788	-0.556905	-0.855888	0.392464	0.681819	-5.27433	ZNF806	0.0337167	-0.556905	0.601051	0.548071	0.767785	-5.50901	ZNF806	-0.0576361	-0.556905	-0.962141	0.336442	0.728442	-5.08618	ZNF806	-0.0514078	-0.556905	-0.856794	0.391973	0.810625	-5.20869
ENSG00000018610	CXorf56	-0.298375	4.96307	-5.35502	1.28859e-07	8.99847e-07	7.07156	CXorf56	-0.0499612	4.96307	-1.30355	0.192978	0.497632	-5.45039	CXorf56	-0.0305303	4.96307	-0.939193	0.348074	0.611493	-5.9275	CXorf56	-0.0248008	4.96307	-0.739393	0.460014	0.802523	-5.86933	CXorf56	0.0132357	4.96307	0.426306	0.67007	0.920229	-6.09973
ENSG00000018625	ATP1A2	-0.0416088	9.237	-0.857906	0.391342	0.450243	-6.32713	ATP1A2	-0.0985271	9.237	-1.95269	0.0514062	0.289922	-4.42903	ATP1A2	0.00119313	9.237	0.0351889	0.971943	0.990218	-6.34923	ATP1A2	-0.046418	9.237	-1.36091	0.174154	0.579627	-5.24117	ATP1A2	-0.062392	9.237	-1.95311	0.0513682	0.44948	-4.35685
ENSG00000018699	TTC27	-0.0167444	3.75399	-0.670684	0.502721	0.560916	-6.37564	TTC27	0.0173283	3.75399	0.668745	0.503962	0.760912	-5.96041	TTC27	0.0114863	3.75399	0.588791	0.55626	0.773574	-6.09257	TTC27	0.00603079	3.75399	0.285489	0.775387	0.935952	-5.99797	TTC27	0.0110004	3.75399	0.524249	0.60034	0.896121	-5.96179
ENSG00000018869	ZNF582	-0.0446158	3.10961	-1.89814	0.0582335	0.0825071	-4.76343	ZNF582	-0.0274961	3.10961	-1.15985	0.246655	0.554427	-5.46409	ZNF582	-0.00522991	3.10961	-0.25335	0.800099	0.913612	-6.15805	ZNF582	-0.0317545	3.10961	-1.44284	0.149689	0.554728	-4.99336	ZNF582	-0.0236517	3.10961	-1.10695	0.268854	0.731077	-5.44489
ENSG00000019102	VSIG2	0.0805876	0.209199	1.08588	0.278037	0.333763	-5.55676	VSIG2	-0.131126	0.209199	-1.807	0.0713555	0.329301	-4.25981	VSIG2	-0.152047	0.209199	-2.59732	0.00966513	0.0977712	-2.74474	VSIG2	-0.145469	0.209199	-2.29562	0.0221095	0.291729	-3.32424	VSIG2	-0.114082	0.209199	-1.78304	0.0751918	0.508964	-4.24997
ENSG00000019144	PHLDB1	0.118602	6.01107	1.87493	0.0613649	0.0863943	-4.99734	PHLDB1	0.0104953	6.01107	0.184901	0.853381	0.938924	-6.28521	PHLDB1	0.106319	6.01107	2.90257	0.00386032	0.0623753	-2.31814	PHLDB1	0.0833931	6.01107	2.31227	0.0211673	0.286558	-3.61341	PHLDB1	0.0833404	6.01107	2.38902	0.0172662	0.316487	-3.48608
ENSG00000019169	MARCO	-0.76967	-1.28291	-4.38422	1.41045e-05	4.60401e-05	2.82708	MARCO	-0.364415	-1.28291	-1.96145	0.0503739	0.288011	-3.88663	MARCO	-0.322904	-1.28291	-2.21607	0.0271249	0.166024	-3.4658	MARCO	-0.358047	-1.28291	-2.2906	0.0224007	0.293699	-3.31378	MARCO	-0.239067	-1.28291	-1.56097	0.11917	0.588066	-4.42944
ENSG00000019186	CYP24A1	-0.626589	-0.453746	-4.73338	2.85378e-06	1.16072e-05	4.31344	CYP24A1	-0.325477	-0.453746	-2.4895	0.0131118	0.172014	-2.93105	CYP24A1	-0.335357	-0.453746	-2.76092	0.00597019	0.0758429	-2.32586	CYP24A1	-0.311766	-0.453746	-2.38855	0.017284	0.267172	-3.12452	CYP24A1	-0.307493	-0.453746	-2.31536	0.0210003	0.338292	-3.27306
ENSG00000019485	PRDM11	-0.0351315	4.99527	-1.33466	0.182576	0.229827	-5.81937	PRDM11	-0.0540603	4.99527	-2.09334	0.0368156	0.254688	-4.16292	PRDM11	-0.0244142	4.99527	-1.54394	0.123218	0.360034	-5.2014	PRDM11	-0.0268044	4.99527	-1.5582	0.119817	0.513002	-4.97482	PRDM11	-0.0178109	4.99527	-1.0422	0.297827	0.750812	-5.66756
ENSG00000019505	SYT13	-0.213333	7.87978	-3.63824	0.000302023	0.000700983	-0.262317	SYT13	-0.00561702	7.87978	-0.120597	0.904058	0.961325	-6.2814	SYT13	-0.00828803	7.87978	-0.386221	0.699493	0.858665	-6.30147	SYT13	0.00611316	7.87978	0.267639	0.789087	0.940106	-6.1133	SYT13	0.0167633	7.87978	0.767453	0.443177	0.837082	-5.92136
ENSG00000019549	SNAI2	0.041942	0.0622797	0.749459	0.453921	0.512876	-5.82572	SNAI2	0.0246462	0.0622797	0.390412	0.696396	0.865252	-5.62489	SNAI2	-0.00785431	0.0622797	-0.137579	0.890627	0.956311	-5.76396	SNAI2	-0.00410956	0.0622797	-0.0657747	0.947583	0.984317	-5.56452	SNAI2	-0.0432129	0.0622797	-0.690834	0.489993	0.855567	-5.40943
ENSG00000019582	CD74	-0.166502	5.14913	-1.7798	0.0756947	0.104305	-5.14591	CD74	-0.00620435	5.14913	-0.0638716	0.949098	0.979111	-6.27766	CD74	-0.0189578	5.14913	-0.408032	0.68342	0.851015	-6.28424	CD74	-0.0106876	5.14913	-0.223834	0.822977	0.95083	-6.11544	CD74	-0.02679	5.14913	-0.568857	0.569711	0.885497	-6.04061
ENSG00000019991	HGF	0.270882	4.52995	4.05509	5.78308e-05	0.000159817	1.31215	HGF	0.304575	4.52995	4.05345	5.84023e-05	0.0243009	1.55313	HGF	0.189097	4.52995	3.18732	0.00152351	0.0384678	-1.44755	HGF	0.225483	4.52995	3.44188	0.000625981	0.0754359	-0.52781	HGF	0.184494	4.52995	2.84143	0.00467601	0.205477	-2.32427
ENSG00000019995	ZRANB1	-0.0990264	5.7097	-2.74058	0.00634491	0.0110099	-3.04101	ZRANB1	0.0332305	5.7097	1.20348	0.229353	0.536769	-5.59711	ZRANB1	0.0365596	5.7097	1.72562	0.0850174	0.298468	-4.93751	ZRANB1	0.0348795	5.7097	1.55037	0.121685	0.516359	-5.00857	ZRANB1	0.0259417	5.7097	1.16006	0.246581	0.718794	-5.56693
ENSG00000020129	NCDN	-0.0722949	8.6203	-1.58965	0.112524	0.149209	-5.45795	NCDN	-0.0539711	8.6203	-1.0699	0.285172	0.593461	-5.72328	NCDN	0.000133889	8.6203	0.00408117	0.996745	0.99875	-6.36177	NCDN	0.00511846	8.6203	0.161473	0.871786	0.964999	-6.12301	NCDN	0.0380111	8.6203	1.24721	0.212909	0.690885	-5.44614
ENSG00000020181	ADGRA2	-0.199162	2.98761	-3.53451	0.000445149	0.000991604	-0.461204	ADGRA2	-0.131891	2.98761	-2.4969	0.0128447	0.170397	-3.14261	ADGRA2	-0.101316	2.98761	-2.78563	0.00553996	0.0727651	-2.4812	ADGRA2	-0.0588962	2.98761	-1.59849	0.110563	0.49787	-4.7608	ADGRA2	-0.022385	2.98761	-0.680769	0.496335	0.85818	-5.79019
ENSG00000020256	ZFP64	0.110801	2.88339	3.24895	0.00123355	0.00248638	-1.37956	ZFP64	0.015522	2.88339	0.455181	0.649174	0.843486	-5.97902	ZFP64	0.0514621	2.88339	1.94189	0.0526975	0.23416	-4.36197	ZFP64	0.0387664	2.88339	1.38903	0.16544	0.569765	-5.04157	ZFP64	0.0198032	2.88339	0.756725	0.449574	0.839299	-5.72692
ENSG00000020426	MNAT1	0.0204628	5.69955	0.730731	0.465274	0.524093	-6.45953	MNAT1	0.0217205	5.69955	0.797418	0.425582	0.706782	-5.98961	MNAT1	0.0188046	5.69955	0.953527	0.340772	0.604395	-5.94071	MNAT1	-0.0114682	5.69955	-0.562351	0.574128	0.861526	-6.00532	MNAT1	-0.0055396	5.69955	-0.284584	0.776082	0.947881	-6.17459
ENSG00000020577	SAMD4A	0.122066	6.0184	3.90718	0.000105771	0.000273454	0.701974	SAMD4A	0.100507	6.0184	2.87181	0.00425228	0.117844	-2.33933	SAMD4A	0.106783	6.0184	3.55255	0.000416695	0.0207904	-0.316749	SAMD4A	0.0945732	6.0184	2.89293	0.00398269	0.153434	-2.18567	SAMD4A	0.0526476	6.0184	1.86733	0.0624448	0.479098	-4.54508
ENSG00000020922	MRE11A	0.086608	5.0488	3.29818	0.00104005	0.00213003	-1.38764	MRE11A	0.0239296	5.0488	0.963003	0.336005	0.637641	-5.82683	MRE11A	0.015375	5.0488	0.843613	0.399279	0.654404	-6.01457	MRE11A	-0.0086559	5.0488	-0.44928	0.653424	0.892532	-6.03827	MRE11A	-0.0144934	5.0488	-0.772827	0.439993	0.835256	-5.90461
ENSG00000021300	PLEKHB1	-0.0130986	7.07969	-0.287183	0.774087	0.810394	-6.68397	PLEKHB1	-0.0593237	7.07969	-1.25734	0.209209	0.514051	-5.53397	PLEKHB1	0.0674697	7.07969	2.20049	0.0282172	0.169511	-4.0375	PLEKHB1	0.0195333	7.07969	0.631348	0.5281	0.838807	-5.96672	PLEKHB1	-0.00476727	7.07969	-0.159477	0.873358	0.97425	-6.20226
ENSG00000021355	SERPINB1	0.0142178	3.57316	0.249594	0.803	0.836138	-6.54683	SERPINB1	0.0313359	3.57316	0.564792	0.572465	0.803476	-6.00335	SERPINB1	-0.00550531	3.57316	-0.138282	0.890072	0.956193	-6.23185	SERPINB1	-0.0116649	3.57316	-0.276371	0.782377	0.938209	-5.98201	SERPINB1	-0.0199312	3.57316	-0.475819	0.634413	0.906987	-5.96647
ENSG00000021461	CYP3A43	0.397808	-0.188809	5.12591	4.18916e-07	2.33351e-06	6.07272	CYP3A43	0.0517972	-0.188809	0.828184	0.407956	0.69311	-5.3494	CYP3A43	0.0694861	-0.188809	1.25791	0.208996	0.467837	-5.02065	CYP3A43	0.0107056	-0.188809	0.186389	0.852215	0.958922	-5.51176	CYP3A43	0.0121845	-0.188809	0.212568	0.831752	0.964903	-5.55746
ENSG00000021488	SLC7A9	0.225753	-0.832772	2.57345	0.0103462	0.0171733	-2.86573	SLC7A9	-0.0141051	-0.832772	-0.163498	0.870192	0.946176	-5.53527	SLC7A9	-0.0357888	-0.832772	-0.470617	0.638114	0.825744	-5.52668	SLC7A9	-0.0406564	-0.832772	-0.494601	0.621099	0.880446	-5.32714	SLC7A9	-0.019565	-0.832772	-0.236186	0.813385	0.959931	-5.45186
ENSG00000021574	SPAST	-0.120604	6.50252	-3.59255	0.000358707	0.000815859	-0.433088	SPAST	-0.0112431	6.50252	-0.370379	0.711255	0.872618	-6.23624	SPAST	-0.0458829	6.50252	-2.45019	0.0146112	0.120592	-3.48157	SPAST	-0.0312264	6.50252	-1.59179	0.112062	0.501686	-4.95086	SPAST	-0.0381164	6.50252	-2.01086	0.0448811	0.437754	-4.27984
ENSG00000021645	NRXN3	-0.00356504	8.00198	-0.113174	0.909937	0.926704	-6.70631	NRXN3	-0.00702783	8.00198	-0.204006	0.838431	0.932715	-6.26647	NRXN3	0.00530889	8.00198	0.246596	0.805319	0.916555	-6.34262	NRXN3	-0.00545729	8.00198	-0.234117	0.81499	0.949183	-6.11953	NRXN3	-0.0246245	8.00198	-1.3273	0.185019	0.665649	-5.357
ENSG00000021762	OSBPL5	-0.0476168	3.76224	-1.07135	0.28451	0.340348	-6.03373	OSBPL5	-0.0486867	3.76224	-1.17565	0.240289	0.548089	-5.51354	OSBPL5	-0.0111851	3.76224	-0.426417	0.669983	0.8441	-6.17298	OSBPL5	0.00651558	3.76224	0.244765	0.806739	0.946685	-6.009	OSBPL5	0.0195714	3.76224	0.743198	0.457713	0.8432	-5.83063
ENSG00000021776	AQR	-0.0320825	6.88401	-1.34812	0.178209	0.225088	-5.83048	AQR	0.00286067	6.88401	0.1258	0.89994	0.959369	-6.29267	AQR	-0.0137506	6.88401	-1.01644	0.309901	0.575933	-5.88335	AQR	-0.020893	6.88401	-1.44337	0.14954	0.554625	-5.16351	AQR	-0.037127	6.88401	-2.64447	0.00844103	0.255	-2.87397
ENSG00000021826	CPS1	0.031378	3.15838	0.828798	0.4076	0.466472	-6.19315	CPS1	0.00643391	3.15838	0.166172	0.868088	0.945418	-6.09671	CPS1	0.0127027	3.15838	0.40031	0.689095	0.853382	-6.11759	CPS1	0.00338548	3.15838	0.0975421	0.922335	0.977462	-5.9682	CPS1	0.00788236	3.15838	0.224454	0.822497	0.962804	-6.00451
ENSG00000022267	FHL1	-0.072534	7.06359	-3.45474	0.00059603	0.00128676	-0.898079	FHL1	-0.0089127	7.06359	-0.461317	0.644769	0.841458	-6.1956	FHL1	-0.00287635	7.06359	-0.179077	0.857948	0.941731	-6.36872	FHL1	0.00183479	7.06359	0.109037	0.913217	0.975168	-6.15204	FHL1	0.00967439	7.06359	0.570026	0.568918	0.885382	-6.05831
ENSG00000022277	RTFDC1	-0.259148	6.10944	-4.9815	8.61357e-07	4.23601e-06	5.24002	RTFDC1	-0.0216032	6.10944	-0.563728	0.573189	0.803609	-6.14853	RTFDC1	0.00906159	6.10944	0.28674	0.774427	0.899985	-6.3481	RTFDC1	0.0128002	6.10944	0.394892	0.693091	0.905762	-6.0869	RTFDC1	0.0275306	6.10944	0.88624	0.375918	0.803649	-5.84063
ENSG00000022355	GABRA1	-0.211517	8.97828	-3.11895	0.00191604	0.00370889	-1.94019	GABRA1	0.00349383	8.97828	0.0644333	0.948651	0.978982	-6.26749	GABRA1	0.00391541	8.97828	0.183273	0.854656	0.940599	-6.33868	GABRA1	-0.00299618	8.97828	-0.129935	0.89667	0.971019	-6.12074	GABRA1	-0.0101917	8.97828	-0.501212	0.616444	0.9019	-6.06501
ENSG00000022556	NLRP2	-0.353405	2.15091	-2.66651	0.00790399	0.013461	-2.96155	NLRP2	-0.181445	2.15091	-1.22583	0.220832	0.527001	-5.28253	NLRP2	-0.249753	2.15091	-1.86366	0.06294	0.256375	-4.42815	NLRP2	-0.151317	2.15091	-1.02964	0.303675	0.706234	-5.36525	NLRP2	-0.128058	2.15091	-0.858244	0.391172	0.810577	-5.56561
ENSG00000022567	SLC45A4	0.00631758	6.48234	0.187522	0.851325	0.877015	-6.71157	SLC45A4	-0.00205697	6.48234	-0.0539805	0.956972	0.982578	-6.30135	SLC45A4	0.0304715	6.48234	0.904591	0.366107	0.626467	-5.9902	SLC45A4	-8.54302e-05	6.48234	-0.00230129	0.998165	0.999516	-6.16185	SLC45A4	-0.019322	6.48234	-0.528344	0.597497	0.894992	-6.0844
ENSG00000022840	RNF10	-0.029428	6.44027	-1.80236	0.0720696	0.0997709	-5.12953	RNF10	-0.00136961	6.44027	-0.0795817	0.936601	0.975697	-6.29981	RNF10	0.00265225	6.44027	0.203069	0.839162	0.932905	-6.36849	RNF10	0.0137067	6.44027	0.955303	0.339885	0.729932	-5.72508	RNF10	0.00451278	6.44027	0.318227	0.750447	0.942816	-6.17014
ENSG00000022976	ZNF839	-0.0811822	3.27328	-3.14198	0.00177417	0.00345542	-1.74488	ZNF839	-0.0166984	3.27328	-0.632637	0.527256	0.776662	-5.93206	ZNF839	-0.00470309	3.27328	-0.206254	0.836674	0.931846	-6.18738	ZNF839	0.00901356	3.27328	0.369189	0.712143	0.91424	-5.92157	ZNF839	0.0131204	3.27328	0.528898	0.597113	0.894992	-5.909
ENSG00000023041	ZDHHC6	-0.0978921	4.77438	-3.71132	0.000228524	0.000545002	0.0204023	ZDHHC6	0.00103082	4.77438	0.0462135	0.963158	0.985228	-6.25841	ZDHHC6	-0.026483	4.77438	-1.57778	0.115232	0.347642	-5.13851	ZDHHC6	-0.0138605	4.77438	-0.792502	0.428443	0.785982	-5.82006	ZDHHC6	-0.0199734	4.77438	-1.15171	0.249996	0.721075	-5.54062
ENSG00000023171	GRAMD1B	-0.0412981	7.53469	-1.5275	0.127247	0.166647	-5.56978	GRAMD1B	-0.026273	7.53469	-0.963639	0.335687	0.637496	-5.84401	GRAMD1B	-0.019518	7.53469	-1.11747	0.264314	0.531642	-5.77168	GRAMD1B	-0.01197	7.53469	-0.623152	0.533468	0.842445	-5.96648	GRAMD1B	-0.0237959	7.53469	-1.29708	0.195207	0.674503	-5.40115
ENSG00000023191	RNH1	-0.196431	5.69302	-5.23493	2.40343e-07	1.48717e-06	6.46002	RNH1	-0.0492841	5.69302	-1.25942	0.208459	0.513764	-5.53028	RNH1	-0.00373099	5.69302	-0.178186	0.858647	0.942171	-6.36746	RNH1	0.0220674	5.69302	0.982472	0.326341	0.722643	-5.69477	RNH1	0.0459772	5.69302	2.19851	0.0283739	0.374017	-3.89871
ENSG00000023228	NDUFS1	-0.146309	8.5665	-4.2677	2.3492e-05	7.20442e-05	2.12966	NDUFS1	-0.0410726	8.5665	-1.64294	0.101015	0.37791	-4.97527	NDUFS1	-0.0148307	8.5665	-0.962646	0.336178	0.600692	-5.91246	NDUFS1	-0.0329617	8.5665	-2.01037	0.0449267	0.367372	-4.21252	NDUFS1	-0.0292671	8.5665	-1.87468	0.0614247	0.477476	-4.51077
ENSG00000023287	RB1CC1	-0.0318088	8.91022	-0.926941	0.354389	0.41268	-6.27293	RB1CC1	-0.0257546	8.91022	-0.73818	0.460747	0.732155	-6.00753	RB1CC1	-0.0127865	8.91022	-0.517401	0.605099	0.806153	-6.22621	RB1CC1	-0.0508897	8.91022	-1.93896	0.0530668	0.387254	-4.34102	RB1CC1	-0.0708382	8.91022	-2.8021	0.00527561	0.216341	-2.44687
ENSG00000023318	ERP44	0.00493211	5.69174	0.201967	0.840022	0.867519	-6.70279	ERP44	0.0490876	5.69174	1.91481	0.0560792	0.300319	-4.52801	ERP44	-0.00619002	5.69174	-0.345679	0.729726	0.876291	-6.32471	ERP44	0.0149652	5.69174	0.79177	0.428869	0.786189	-5.85653	ERP44	-0.00973963	5.69174	-0.543808	0.586818	0.890248	-6.07112
ENSG00000023330	ALAS1	-0.266714	5.40189	-5.90276	6.47127e-09	1.05859e-07	9.92619	ALAS1	-0.0255716	5.40189	-0.873696	0.382698	0.674954	-5.92028	ALAS1	-0.0309892	5.40189	-1.44327	0.149555	0.394485	-5.36338	ALAS1	0.00442107	5.40189	0.203598	0.83875	0.95524	-6.12921	ALAS1	0.0093793	5.40189	0.436157	0.662913	0.916602	-6.11433
ENSG00000023445	BIRC3	0.123145	3.44059	2.19698	0.0284641	0.0429561	-4.20311	BIRC3	0.22742	3.44059	4.03091	6.4104e-05	0.0252444	1.50167	BIRC3	0.1308	3.44059	2.95018	0.00332092	0.0577966	-2.06977	BIRC3	0.161006	3.44059	3.3988	0.000730748	0.082647	-0.627736	BIRC3	0.103381	3.44059	2.24025	0.0255165	0.362809	-3.69234
ENSG00000023516	AKAP11	0.129396	9.49607	3.08402	0.00215126	0.00411606	-2.03598	AKAP11	0.0568094	9.49607	1.30387	0.19287	0.497586	-5.43927	AKAP11	0.0635846	9.49607	2.20256	0.0280699	0.169041	-3.999	AKAP11	0.0242143	9.49607	0.887873	0.375035	0.752326	-5.74256	AKAP11	-0.00313671	9.49607	-0.129578	0.896953	0.978528	-6.16713
ENSG00000023572	GLRX2	-0.344009	4.38114	-4.99405	8.09604e-07	4.02061e-06	5.34464	GLRX2	-0.0528963	4.38114	-1.10561	0.269421	0.57696	-5.64317	GLRX2	-0.0575566	4.38114	-2.00333	0.0456672	0.216627	-4.37848	GLRX2	-0.056591	4.38114	-1.88193	0.060424	0.407096	-4.41299	GLRX2	-0.0262941	4.38114	-0.932417	0.351574	0.788752	-5.73297
ENSG00000023608	SNAPC1	-0.0439494	2.67106	-1.27877	0.20155	0.251061	-5.67129	SNAPC1	-0.00426476	2.67106	-0.119663	0.904798	0.961336	-6.045	SNAPC1	-0.00582714	2.67106	-0.199705	0.841791	0.934932	-6.11701	SNAPC1	-0.0252477	2.67106	-0.797519	0.425527	0.784431	-5.61991	SNAPC1	-0.0179949	2.67106	-0.574505	0.565887	0.883692	-5.81613
ENSG00000023697	DERA	-0.157828	3.68718	-4.02138	6.64732e-05	0.000180267	1.23771	DERA	-0.0303966	3.68718	-0.821088	0.411982	0.69551	-5.84502	DERA	-0.0444564	3.68718	-1.78012	0.0756483	0.281565	-4.7281	DERA	-0.0359076	3.68718	-1.39415	0.163891	0.568387	-5.11316	DERA	-0.0250812	3.68718	-1.02345	0.306595	0.757403	-5.58819
ENSG00000023734	STRAP	-0.139396	6.83568	-3.10922	0.00197905	0.00382037	-1.99677	STRAP	0.0319621	6.83568	0.937502	0.348947	0.647701	-5.87532	STRAP	0.00466423	6.83568	0.210589	0.833291	0.930177	-6.36481	STRAP	0.0170435	6.83568	0.728793	0.466469	0.806682	-5.90548	STRAP	0.00771365	6.83568	0.33216	0.739909	0.940148	-6.16362
ENSG00000023839	ABCC2	0.334432	-0.544537	4.64339	4.35065e-06	1.6588e-05	3.92823	ABCC2	0.0611117	-0.544537	0.92725	0.354238	0.651915	-5.22115	ABCC2	0.0933588	-0.544537	1.65609	0.098314	0.320206	-4.46027	ABCC2	0.028819	-0.544537	0.468737	0.639462	0.888453	-5.3797	ABCC2	0.0057627	-0.544537	0.0939652	0.925175	0.986148	-5.51638
ENSG00000023892	DEF6	-0.143241	1.55677	-2.42257	0.0157533	0.0252011	-3.49471	DEF6	-0.000683099	1.55677	-0.010423	0.991688	0.996341	-5.91315	DEF6	0.0291446	1.55677	0.852084	0.394565	0.651518	-5.65474	DEF6	0.013292	1.55677	0.356894	0.721321	0.917194	-5.72218	DEF6	0.0219529	1.55677	0.583848	0.559588	0.880214	-5.67764
ENSG00000023902	PLEKHO1	-0.187126	5.24802	-4.66469	3.93983e-06	1.52743e-05	3.80985	PLEKHO1	-0.032707	5.24802	-0.915901	0.360154	0.655429	-5.87829	PLEKHO1	-0.0322371	5.24802	-1.24676	0.213053	0.473109	-5.6143	PLEKHO1	-0.00465296	5.24802	-0.16834	0.866384	0.963652	-6.12997	PLEKHO1	-0.00346248	5.24802	-0.133356	0.893966	0.977657	-6.1917
ENSG00000023909	GCLM	-0.0234568	5.68426	-0.589773	0.5556	0.61077	-6.55105	GCLM	0.0228709	5.68426	0.538007	0.590808	0.812357	-6.15693	GCLM	-0.0372457	5.68426	-1.20187	0.229969	0.493147	-5.68037	GCLM	-0.0306399	5.68426	-0.899424	0.368859	0.749776	-5.76932	GCLM	-0.0351948	5.68426	-1.03957	0.299047	0.751231	-5.6937
ENSG00000024048	UBR2	0.0811499	7.17438	4.32432	1.83607e-05	5.80014e-05	2.34635	UBR2	0.0302834	7.17438	1.60072	0.110062	0.392719	-5.05969	UBR2	0.0136747	7.17438	1.09574	0.273707	0.541133	-5.79921	UBR2	-0.0019995	7.17438	-0.152902	0.878537	0.966562	-6.14538	UBR2	-0.0110935	7.17438	-0.854655	0.393155	0.811446	-5.8622
ENSG00000024422	EHD2	0.129489	2.19376	2.09571	0.0365933	0.0540916	-4.27667	EHD2	0.0110616	2.19376	0.178856	0.858122	0.941437	-5.97804	EHD2	0.0876127	2.19376	1.934	0.0536632	0.236639	-4.30658	EHD2	0.0600524	2.19376	1.24862	0.212388	0.621936	-5.14071	EHD2	0.0631884	2.19376	1.41013	0.159127	0.641332	-4.99004
ENSG00000024526	DEPDC1	-0.145959	1.00478	-2.48298	0.0133446	0.0216819	-3.29173	DEPDC1	-0.0335919	1.00478	-0.589502	0.555787	0.793884	-5.68028	DEPDC1	-0.0632381	1.00478	-1.45207	0.147094	0.39116	-4.9421	DEPDC1	-0.075069	1.00478	-1.60049	0.110121	0.497641	-4.56695	DEPDC1	-0.0554108	1.00478	-1.17253	0.241548	0.714402	-5.14075
ENSG00000024862	CCDC28A	-0.203996	4.79804	-4.59801	5.36768e-06	1.9878e-05	3.53346	CCDC28A	-0.00277744	4.79804	-0.0951224	0.924255	0.970092	-6.25653	CCDC28A	-0.0161576	4.79804	-0.712621	0.476404	0.713927	-6.09979	CCDC28A	0.00219286	4.79804	0.0949176	0.924418	0.977708	-6.11674	CCDC28A	0.0244567	4.79804	1.09309	0.274883	0.733769	-5.60496
ENSG00000025039	RRAGD	-0.0922737	6.89424	-3.15777	0.00168254	0.00329501	-1.84891	RRAGD	0.00860951	6.89424	0.351071	0.725681	0.880277	-6.24055	RRAGD	-0.0152245	6.89424	-0.792135	0.428648	0.677438	-6.08051	RRAGD	-0.0054852	6.89424	-0.271117	0.786413	0.939662	-6.1241	RRAGD	-0.00758597	6.89424	-0.390707	0.696182	0.927943	-6.14277
ENSG00000025156	HSF2	-0.0361576	5.13148	-0.993154	0.321099	0.378673	-6.21743	HSF2	0.0567063	5.13148	1.79009	0.0740372	0.335332	-4.73387	HSF2	0.0399714	5.13148	1.84293	0.065916	0.263048	-4.71794	HSF2	0.0341768	5.13148	1.48296	0.138715	0.540075	-5.08953	HSF2	0.0297327	5.13148	1.30617	0.1921	0.67181	-5.37682
ENSG00000025293	PHF20	-0.0190994	6.49611	-0.94903	0.343048	0.40102	-6.28441	PHF20	0.0302552	6.49611	1.77083	0.0771902	0.340994	-4.78818	PHF20	0.027484	6.49611	2.2987	0.0219229	0.14695	-3.82808	PHF20	0.0207657	6.49611	1.68144	0.0932999	0.470937	-4.81105	PHF20	0.0139637	6.49611	1.14081	0.254501	0.724755	-5.59291
ENSG00000025423	HSD17B6	-0.33349	3.81351	-5.31975	1.54936e-07	1.04235e-06	6.9448	HSD17B6	-0.0851801	3.81351	-1.37388	0.170085	0.472151	-5.2766	HSD17B6	-0.117601	3.81351	-2.4009	0.0167099	0.128353	-3.49643	HSD17B6	-0.0405034	3.81351	-0.777269	0.437367	0.790224	-5.75663	HSD17B6	-0.0273409	3.81351	-0.551536	0.581514	0.8887	-5.95365
ENSG00000025434	NR1H3	-0.197704	2.94769	-5.27312	1.97376e-07	1.26276e-06	6.75841	NR1H3	-0.0443428	2.94769	-1.27825	0.201748	0.505929	-5.30944	NR1H3	-0.0574855	2.94769	-2.04332	0.0415308	0.205446	-4.17617	NR1H3	-0.0231275	2.94769	-0.80996	0.418348	0.781393	-5.64185	NR1H3	-0.000683937	2.94769	-0.0268509	0.978589	0.995681	-6.0035
ENSG00000025708	TYMP	-0.0715124	2.14471	-0.926186	0.354781	0.413035	-5.98505	TYMP	0.165683	2.14471	1.95723	0.0508688	0.288531	-4.19365	TYMP	0.0720107	2.14471	1.37115	0.170929	0.421832	-5.17982	TYMP	0.144076	2.14471	2.56961	0.0104692	0.223773	-2.83332	TYMP	0.159804	2.14471	2.90338	0.00385609	0.187634	-2.02526
ENSG00000025770	NCAPH2	-0.208046	5.02852	-5.6244	3.05009e-08	3.0505e-07	8.44759	NCAPH2	-0.0985802	5.02852	-3.0023	0.00281176	0.105996	-1.95495	NCAPH2	-0.0340455	5.02852	-1.5963	0.111037	0.342318	-5.12344	NCAPH2	-0.0427694	5.02852	-1.88149	0.0604841	0.407096	-4.44814	NCAPH2	-0.0111775	5.02852	-0.544265	0.586504	0.890177	-6.04811
ENSG00000025772	TOMM34	-0.124732	4.67444	-2.62699	0.00886977	0.0149454	-3.29653	TOMM34	0.0403388	4.67444	0.962319	0.336349	0.637831	-5.80631	TOMM34	0.0609148	4.67444	1.9613	0.050384	0.228262	-4.47751	TOMM34	0.0672212	4.67444	1.94517	0.0523127	0.385806	-4.31575	TOMM34	0.0713167	4.67444	2.04442	0.0414398	0.426047	-4.1743
ENSG00000025796	SEC63	0.131862	6.17181	4.43811	1.10965e-05	3.73377e-05	2.81724	SEC63	0.0811543	6.17181	2.74038	0.00635334	0.134132	-2.69172	SEC63	0.066927	6.17181	3.03271	0.00254631	0.0506137	-1.94917	SEC63	0.0500021	6.17181	2.233	0.0259897	0.309068	-3.78492	SEC63	0.0188786	6.17181	0.982739	0.326215	0.771373	-5.75422
ENSG00000025800	KPNA6	0.00414298	6.75806	0.190582	0.848928	0.875037	-6.70958	KPNA6	0.0140699	6.75806	0.591791	0.554255	0.7932	-6.13171	KPNA6	0.0176086	6.75806	1.03996	0.298848	0.56673	-5.86081	KPNA6	0.0125739	6.75806	0.690356	0.49029	0.819574	-5.93216	KPNA6	-0.00951005	6.75806	-0.5541	0.57976	0.888161	-6.06954
ENSG00000026025	VIM	0.0654926	5.65258	1.20676	0.228075	0.280193	-6.00391	VIM	0.0924637	5.65258	1.57943	0.114861	0.399807	-5.09131	VIM	0.0133573	5.65258	0.307856	0.758317	0.891414	-6.33592	VIM	0.0563702	5.65258	1.18158	0.237931	0.650429	-5.48813	VIM	0.0912685	5.65258	2.08916	0.0372023	0.408298	-4.12153
ENSG00000026036	RTEL1-TNFRSF6B	-0.0214348	1.21985	-0.285268	0.775553	0.81162	-6.24069	RTEL1-TNFRSF6B	-0.114382	1.21985	-1.69307	0.091057	0.364512	-4.54959	RTEL1-TNFRSF6B	-0.11489	1.21985	-1.9806	0.0481697	0.223029	-4.12431	RTEL1-TNFRSF6B	-0.0783597	1.21985	-1.35915	0.17471	0.580601	-4.90773	RTEL1-TNFRSF6B	-0.0162867	1.21985	-0.293281	0.76943	0.947558	-5.75166
ENSG00000026103	FAS	0.0494365	3.51841	0.868009	0.385792	0.444786	-6.20148	FAS	0.0568672	3.51841	0.888701	0.374585	0.668688	-5.77248	FAS	-0.00396035	3.51841	-0.0745862	0.940573	0.978233	-6.23249	FAS	0.00996271	3.51841	0.171378	0.863996	0.962971	-5.99844	FAS	-0.0143002	3.51841	-0.246129	0.805685	0.957521	-6.03943
ENSG00000026297	RNASET2	-0.00169838	4.38441	-0.0448154	0.964272	0.971363	-6.65445	RNASET2	0.0508447	4.38441	1.22422	0.221437	0.527557	-5.51058	RNASET2	0.0207221	4.38441	0.75277	0.451933	0.69469	-6.04261	RNASET2	0.0409484	4.38441	1.3766	0.169251	0.574223	-5.19245	RNASET2	0.0479473	4.38441	1.60513	0.109101	0.571769	-4.91916
ENSG00000026508	CD44	0.64193	4.22158	4.48138	9.1362e-06	3.15949e-05	3.06098	CD44	0.43513	4.22158	3.86903	0.000123534	0.036324	0.880712	CD44	0.435371	4.22158	4.59667	5.41142e-06	0.00216978	3.72238	CD44	0.361588	4.22158	3.92587	9.85046e-05	0.0362475	1.12945	CD44	0.348102	4.22158	3.90912	0.000105507	0.0468915	1.05355
ENSG00000026559	KCNG1	-0.130567	2.46445	-1.65877	0.0977677	0.131612	-5.1032	KCNG1	0.0892504	2.46445	1.32736	0.184986	0.489783	-5.19575	KCNG1	0.109923	2.46445	2.03844	0.0420182	0.20656	-4.13776	KCNG1	0.168607	2.46445	2.99358	0.00289336	0.138732	-1.77691	KCNG1	0.161238	2.46445	2.89546	0.00395304	0.189103	-2.06239
ENSG00000026652	AGPAT4	-0.0341637	6.30718	-1.62335	0.105124	0.140376	-5.43081	AGPAT4	-0.000466039	6.30718	-0.0196484	0.984332	0.993659	-6.30283	AGPAT4	-0.00492436	6.30718	-0.270664	0.786758	0.907569	-6.35303	AGPAT4	0.0173738	6.30718	0.890882	0.37342	0.751783	-5.78213	AGPAT4	0.00397047	6.30718	0.21208	0.832132	0.964903	-6.19739
ENSG00000026950	BTN3A1	-0.0250686	3.56814	-0.687504	0.492073	0.550428	-6.34471	BTN3A1	0.0800291	3.56814	1.99105	0.0470123	0.280249	-4.26483	BTN3A1	0.02635	3.56814	0.807624	0.419681	0.670377	-5.92614	BTN3A1	0.0715821	3.56814	2.06066	0.0398508	0.354509	-4.02276	BTN3A1	0.0651367	3.56814	1.8944	0.0587532	0.468721	-4.3754
ENSG00000027001	MIPEP	-0.0924729	3.58934	-3.50157	0.000502503	0.00110478	-0.624599	MIPEP	-0.0119118	3.58934	-0.484857	0.627987	0.832494	-6.04521	MIPEP	-0.0101748	3.58934	-0.518755	0.604155	0.805431	-6.11302	MIPEP	-0.0101757	3.58934	-0.475467	0.634661	0.886209	-5.91306	MIPEP	-0.00568765	3.58934	-0.261239	0.794017	0.954196	-6.04326
ENSG00000027075	PRKCH	-0.15065	2.87689	-3.43447	0.000641349	0.00137357	-0.784782	PRKCH	0.0265631	2.87689	0.591636	0.554358	0.7932	-5.91042	PRKCH	-0.0722751	2.87689	-1.98426	0.0477587	0.222113	-4.28222	PRKCH	0.024034	2.87689	0.722301	0.470446	0.808323	-5.69656	PRKCH	0.00127089	2.87689	0.0467532	0.962729	0.992953	-5.99444
ENSG00000027697	IFNGR1	-0.205778	6.0668	-4.72781	2.92979e-06	1.18808e-05	4.07735	IFNGR1	-0.0146822	6.0668	-0.374783	0.707979	0.871055	-6.23414	IFNGR1	-0.0856336	6.0668	-3.27986	0.00110912	0.0330981	-1.20373	IFNGR1	-0.0437869	6.0668	-1.65049	0.0994689	0.48258	-4.85979	IFNGR1	-0.0401187	6.0668	-1.55861	0.119726	0.58843	-5.05152
ENSG00000027847	B4GALT7	-0.250255	3.7686	-5.98525	4.03916e-09	7.86192e-08	10.4278	B4GALT7	-0.120147	3.7686	-3.13021	0.00184761	0.0972441	-1.5221	B4GALT7	-0.0749074	3.7686	-2.99994	0.00283157	0.0531896	-1.95284	B4GALT7	-0.062089	3.7686	-2.30397	0.0216322	0.289124	-3.5409	B4GALT7	-0.0255919	3.7686	-1.07659	0.282185	0.739469	-5.54297
ENSG00000028116	VRK2	0.199484	4.43855	2.43233	0.0153399	0.0246029	-3.76044	VRK2	0.0677734	4.43855	1.06038	0.289479	0.597573	-5.69455	VRK2	0.148118	4.43855	3.48314	0.000537925	0.023164	-0.506641	VRK2	0.0780417	4.43855	1.94275	0.0526064	0.38625	-4.30669	VRK2	0.0524891	4.43855	1.35902	0.174757	0.657006	-5.2705
ENSG00000028137	TNFRSF1B	-0.0129053	2.64507	-0.164426	0.86946	0.892113	-6.45344	TNFRSF1B	0.133626	2.64507	1.53232	0.126066	0.415816	-4.93927	TNFRSF1B	0.0549857	2.64507	1.28586	0.199071	0.455886	-5.34411	TNFRSF1B	0.0989607	2.64507	2.1614	0.0311371	0.328078	-3.75072	TNFRSF1B	0.0675851	2.64507	1.57542	0.115796	0.583326	-4.80723
ENSG00000028203	VEZT	-0.0641639	7.38317	-2.23196	0.0260445	0.0396602	-4.27307	VEZT	-0.000326362	7.38317	-0.0120066	0.990425	0.995887	-6.29504	VEZT	-0.0241546	7.38317	-1.22433	0.22139	0.483416	-5.65202	VEZT	-0.0212416	7.38317	-1.02478	0.305961	0.707851	-5.65188	VEZT	-0.0332179	7.38317	-1.62339	0.105141	0.56498	-4.94638
ENSG00000028277	POU2F2	0.134249	1.81943	2.65201	0.00824691	0.0139792	-2.96415	POU2F2	0.0145118	1.81943	0.319073	0.749803	0.892558	-5.89883	POU2F2	-0.0165371	1.81943	-0.459956	0.645743	0.830547	-5.92976	POU2F2	-0.0012895	1.81943	-0.0334841	0.973302	0.992373	-5.81193	POU2F2	-0.0180479	1.81943	-0.467997	0.639992	0.909039	-5.76571
ENSG00000028310	BRD9	-0.111258	5.3152	-4.10186	4.7593e-05	0.000134216	1.46084	BRD9	-0.0288181	5.3152	-1.12899	0.259436	0.567425	-5.67039	BRD9	-0.00777723	5.3152	-0.378704	0.705064	0.861941	-6.3023	BRD9	0.00929966	5.3152	0.434339	0.664229	0.896978	-6.05584	BRD9	0.0160459	5.3152	0.764371	0.44501	0.837695	-5.92202
ENSG00000028528	SNX1	-0.0219189	6.47308	-1.38814	0.16569	0.210847	-5.77895	SNX1	-0.0266504	6.47308	-1.53457	0.125514	0.414654	-5.16452	SNX1	-0.00890805	6.47308	-0.683332	0.494706	0.728336	-6.16114	SNX1	-0.0160317	6.47308	-1.12246	0.262203	0.669606	-5.55895	SNX1	-0.0345168	6.47308	-2.61366	0.00922988	0.260011	-2.95268
ENSG00000028839	TBPL1	-0.200663	5.75611	-4.43612	1.11959e-05	3.76321e-05	2.81213	TBPL1	-0.0222201	5.75611	-0.672404	0.501633	0.75972	-6.07956	TBPL1	-0.0524407	5.75611	-2.53896	0.0114124	0.106283	-3.26498	TBPL1	-0.0411237	5.75611	-1.9192	0.055526	0.396155	-4.40021	TBPL1	-0.0311927	5.75611	-1.51795	0.129663	0.604595	-5.10813
ENSG00000029153	ARNTL2	-0.039441	5.5462	-1.21429	0.225191	0.277159	-5.99229	ARNTL2	0.0121783	5.5462	0.4122	0.680367	0.858205	-6.21156	ARNTL2	0.00203523	5.5462	0.10002	0.920367	0.969603	-6.37459	ARNTL2	-0.00441678	5.5462	-0.205597	0.837189	0.955128	-6.13302	ARNTL2	-0.0152655	5.5462	-0.707651	0.479495	0.851765	-5.96922
ENSG00000029363	BCLAF1	-0.0696422	8.22959	-1.9023	0.0576872	0.0818067	-4.92885	BCLAF1	0.0268656	8.22959	0.827257	0.408481	0.693581	-5.9521	BCLAF1	-0.00222405	8.22959	-0.101842	0.918922	0.969432	-6.36353	BCLAF1	-0.00191545	8.22959	-0.08218	0.934536	0.980331	-6.13894	BCLAF1	-0.0154561	8.22959	-0.685316	0.493465	0.856463	-5.97337
ENSG00000029364	SLC39A9	-0.239983	6.8998	-6.04807	2.81094e-09	6.18435e-08	10.722	SLC39A9	-0.0472989	6.8998	-1.92201	0.0551647	0.29832	-4.51733	SLC39A9	-0.0546149	6.8998	-2.79734	0.00534607	0.0716238	-2.60438	SLC39A9	-0.0370604	6.8998	-1.97478	0.0488409	0.377283	-4.29859	SLC39A9	-0.0257523	6.8998	-1.46585	0.143322	0.624096	-5.18406
ENSG00000029534	ANK1	-0.0531974	4.87296	-1.49143	0.136458	0.177541	-5.59486	ANK1	-0.0850448	4.87296	-2.24867	0.0249622	0.221344	-3.83438	ANK1	-0.0233139	4.87296	-0.766451	0.44376	0.688595	-6.06555	ANK1	-0.0466725	4.87296	-1.61931	0.10601	0.490659	-4.8767	ANK1	-0.0276941	4.87296	-0.983816	0.325686	0.771052	-5.71785
ENSG00000029639	TFB1M	-0.0391555	3.36336	-1.72037	0.0859629	0.117173	-5.1049	TFB1M	-0.000906696	3.36336	-0.0391403	0.968794	0.987011	-6.13245	TFB1M	0.0121013	3.36336	0.613127	0.540064	0.762107	-6.03713	TFB1M	0.000806575	3.36336	0.0376345	0.969994	0.991536	-5.9949	TFB1M	0.01805	3.36336	0.841451	0.400501	0.814511	-5.71616
ENSG00000029725	RABEP1	-0.124121	8.06	-3.46917	0.0005656	0.00122767	-0.838985	RABEP1	-0.00662384	8.06	-0.244449	0.806982	0.918665	-6.25679	RABEP1	0.0058199	8.06	0.295977	0.767367	0.896488	-6.32868	RABEP1	-0.00701492	8.06	-0.356862	0.721345	0.917194	-6.08395	RABEP1	-0.0196346	8.06	-1.03039	0.30333	0.755	-5.69179
ENSG00000029993	HMGB3	-0.238594	3.90755	-4.09954	4.80581e-05	0.000135406	1.52423	HMGB3	-0.0277767	3.90755	-0.559903	0.575793	0.804339	-6.0395	HMGB3	0.00500688	3.90755	0.119284	0.905097	0.963695	-6.26834	HMGB3	0.00294899	3.90755	0.0649541	0.948236	0.984449	-6.04943	HMGB3	0.013114	3.90755	0.287527	0.773829	0.947558	-6.06816
ENSG00000030066	NUP160	0.107777	5.06381	4.6716	3.8148e-06	1.4884e-05	3.84617	NUP160	0.0299844	5.06381	1.57092	0.116825	0.402491	-5.08518	NUP160	0.0196332	5.06381	1.37913	0.168457	0.418683	-5.43795	NUP160	0.00273252	5.06381	0.180675	0.856696	0.960019	-6.11985	NUP160	0.00674073	5.06381	0.441967	0.658706	0.915271	-6.09828
ENSG00000030110	BAK1	-0.287984	2.81131	-5.23324	2.42433e-07	1.49591e-06	6.5703	BAK1	-0.1282	2.81131	-2.4377	0.0151239	0.183118	-3.26524	BAK1	-0.0940601	2.81131	-2.20435	0.0279432	0.168877	-3.83823	BAK1	-0.0842897	2.81131	-1.86268	0.0630924	0.410212	-4.31988	BAK1	-0.0419603	2.81131	-1.00373	0.315998	0.764698	-5.51459
ENSG00000030304	MUSK	0.121916	0.163793	1.47869	0.139832	0.181502	-5.07057	MUSK	-0.0521293	0.163793	-0.69731	0.485929	0.748906	-5.49223	MUSK	0.0548726	0.163793	1.08153	0.279971	0.548476	-5.25801	MUSK	-0.0196403	0.163793	-0.360267	0.718799	0.916812	-5.52652	MUSK	-0.0228811	0.163793	-0.41259	0.680086	0.923461	-5.55928
ENSG00000030419	IKZF2	0.227513	5.0246	4.25242	2.50961e-05	7.63056e-05	2.07099	IKZF2	0.0655012	5.0246	1.54268	0.123534	0.41196	-5.12569	IKZF2	0.0343487	5.0246	1.12992	0.259038	0.526115	-5.73916	IKZF2	0.0148238	5.0246	0.463392	0.643284	0.889191	-6.03093	IKZF2	-0.0251554	5.0246	-0.809812	0.418436	0.825303	-5.87536
ENSG00000030582	GRN	-0.0482771	3.59027	-1.04645	0.295843	0.352394	-6.04168	GRN	0.00362227	3.59027	0.070373	0.943925	0.977916	-6.15551	GRN	0.0271092	3.59027	0.770141	0.441571	0.687027	-5.95694	GRN	0.0452971	3.59027	1.19078	0.234305	0.646779	-5.35156	GRN	0.0411304	3.59027	1.09457	0.274235	0.733698	-5.50731
ENSG00000031003	FAM13B	-0.0628575	7.18679	-1.83189	0.0675425	0.0941183	-5.07165	FAM13B	-0.0593932	7.18679	-1.75854	0.0792592	0.345113	-4.80426	FAM13B	-0.0557209	7.18679	-2.38307	0.0175319	0.130849	-3.63324	FAM13B	-0.0949375	7.18679	-3.80354	0.000160239	0.0436266	0.669829	FAM13B	-0.11004	7.18679	-4.59287	5.5495e-06	0.00941409	3.72162
ENSG00000031081	ARHGAP31	0.047108	4.87529	1.06632	0.286777	0.342689	-6.12969	ARHGAP31	-0.0258088	4.87529	-0.579658	0.562403	0.797875	-6.10319	ARHGAP31	-0.0150136	4.87529	-0.467629	0.640248	0.826905	-6.24477	ARHGAP31	-0.015778	4.87529	-0.473847	0.635815	0.886579	-6.01836	ARHGAP31	-0.0637634	4.87529	-2.1401	0.0328337	0.391051	-3.99401
ENSG00000031691	CENPQ	-0.187692	3.23937	-3.30548	0.00101387	0.00208106	-1.23481	CENPQ	-0.0376768	3.23937	-0.717772	0.473229	0.740991	-5.87346	CENPQ	-0.0761367	3.23937	-1.98962	0.0471628	0.220602	-4.30782	CENPQ	-0.0558381	3.23937	-1.36814	0.17188	0.57702	-5.10435	CENPQ	-0.0295895	3.23937	-0.757535	0.449089	0.839088	-5.76624
ENSG00000031698	SARS	-0.364559	7.49777	-5.73153	1.69182e-08	2.00806e-07	9.00123	SARS	-0.0378772	7.49777	-1.03092	0.303071	0.609486	-5.77962	SARS	-0.0309867	7.49777	-1.12682	0.260344	0.527117	-5.76195	SARS	-0.00126556	7.49777	-0.0475015	0.962132	0.98941	-6.1517	SARS	0.0168205	7.49777	0.655348	0.512548	0.865974	-6.00313
ENSG00000031823	RANBP3	-0.0605463	4.62933	-1.86631	0.0625636	0.0879135	-4.96224	RANBP3	-0.0360254	4.62933	-1.02444	0.306118	0.611709	-5.74391	RANBP3	-0.00164912	4.62933	-0.0665072	0.947	0.980616	-6.33325	RANBP3	0.011266	4.62933	0.417348	0.676602	0.900565	-6.02724	RANBP3	0.00397342	4.62933	0.146947	0.883234	0.976162	-6.15641
ENSG00000032219	ARID4A	-0.033133	6.80328	-0.982748	0.32619	0.383877	-6.25061	ARID4A	0.00856718	6.80328	0.256115	0.797966	0.913778	-6.26921	ARID4A	-0.00396864	6.80328	-0.165316	0.86876	0.947089	-6.37335	ARID4A	-0.0177013	6.80328	-0.694247	0.487849	0.8187	-5.92925	ARID4A	-0.0378931	6.80328	-1.5038	0.133268	0.609876	-5.13077
ENSG00000032389	TSSC1	-0.305243	5.40713	-6.17173	1.36465e-09	3.87318e-08	11.4226	TSSC1	-0.0899177	5.40713	-2.94892	0.0033362	0.109811	-2.11696	TSSC1	-0.0560194	5.40713	-2.29249	0.0222812	0.148367	-3.83066	TSSC1	-0.0514556	5.40713	-2.14027	0.0328153	0.332736	-3.96723	TSSC1	-0.0261192	5.40713	-1.20102	0.230317	0.706178	-5.51318
ENSG00000032444	PNPLA6	-0.00896061	5.68454	-0.229007	0.818954	0.850021	-6.69688	PNPLA6	-0.0243549	5.68454	-0.593159	0.553339	0.792983	-6.12674	PNPLA6	0.0281567	5.68454	1.06188	0.288788	0.557711	-5.83428	PNPLA6	0.0335028	5.68454	1.20319	0.229469	0.643076	-5.46414	PNPLA6	0.0337189	5.68454	1.22158	0.222445	0.699443	-5.49615
ENSG00000032742	IFT88	0.013677	4.98189	0.426198	0.67014	0.717025	-6.60654	IFT88	0.0115394	4.98189	0.378967	0.704871	0.869332	-6.20201	IFT88	0.0113218	4.98189	0.588295	0.556593	0.773687	-6.18876	IFT88	-0.00585006	4.98189	-0.287625	0.773752	0.935348	-6.09184	IFT88	-0.00377375	4.98189	-0.187134	0.851632	0.969945	-6.17117
ENSG00000033011	ALG1	-0.215913	2.94517	-5.99125	3.90228e-09	7.69741e-08	10.4872	ALG1	-0.127413	2.94517	-3.70378	0.000235757	0.0435419	0.34726	ALG1	-0.0671779	2.94517	-2.52194	0.0119726	0.108899	-3.13937	ALG1	-0.0852135	2.94517	-2.9498	0.00332839	0.144857	-1.9172	ALG1	-0.063324	2.94517	-2.23658	0.0257571	0.363318	-3.65971
ENSG00000033030	ZCCHC8	0.118817	4.20589	4.99097	8.22011e-07	4.07444e-06	5.33893	ZCCHC8	0.0556821	4.20589	2.40397	0.0165763	0.189884	-3.45126	ZCCHC8	0.0188991	4.20589	1.06856	0.28577	0.554957	-5.74996	ZCCHC8	0.0221663	4.20589	1.14494	0.252782	0.663185	-5.45608	ZCCHC8	0.0172525	4.20589	0.888741	0.374573	0.802736	-5.75724
ENSG00000033050	ABCF2	-0.186341	6.01629	-5.40459	9.92866e-08	7.34672e-07	7.30177	ABCF2	-0.0394323	6.01629	-1.5928	0.111829	0.395191	-5.07583	ABCF2	-0.0107973	6.01629	-0.629886	0.529049	0.754355	-6.19432	ABCF2	-0.00586552	6.01629	-0.324067	0.746022	0.924807	-6.11069	ABCF2	0.00985945	6.01629	0.555592	0.57874	0.887673	-6.06932
ENSG00000033100	CHPF2	-0.124986	4.82933	-3.47392	0.000555907	0.00120842	-0.803013	CHPF2	-0.058727	4.82933	-1.84066	0.066256	0.321272	-4.63151	CHPF2	-0.0548193	4.82933	-2.52776	0.0117783	0.107853	-3.26309	CHPF2	-0.0172167	4.82933	-0.834097	0.404623	0.773753	-5.791	CHPF2	-0.0042559	4.82933	-0.207821	0.835454	0.965582	-6.15874
ENSG00000033122	LRRC7	0.191584	8.17877	4.74675	2.67892e-06	1.09995e-05	4.17469	LRRC7	0.069592	8.17877	1.67369	0.0948093	0.369529	-4.93221	LRRC7	0.0378628	8.17877	1.34465	0.179333	0.432268	-5.49125	LRRC7	0.0230408	8.17877	0.80167	0.423124	0.783406	-5.83579	LRRC7	-0.0188235	8.17877	-0.808434	0.419229	0.825542	-5.88586
ENSG00000033170	FUT8	-0.0885866	6.99168	-2.90462	0.00383421	0.00696908	-2.59272	FUT8	-0.0592208	6.99168	-2.01867	0.0440479	0.274505	-4.33354	FUT8	-0.0185768	6.99168	-0.875181	0.381885	0.639656	-6.01231	FUT8	-0.0572634	6.99168	-2.69909	0.00718775	0.190978	-2.69494	FUT8	-0.0517695	6.99168	-2.50485	0.01257	0.285883	-3.21464
ENSG00000033178	UBA6	-0.0512165	7.10091	-1.62012	0.105815	0.141178	-5.43146	UBA6	0.0191624	7.10091	0.612865	0.54024	0.784999	-6.11642	UBA6	-0.0162172	7.10091	-0.819275	0.41301	0.665236	-6.05731	UBA6	-0.0122735	7.10091	-0.595526	0.551761	0.852697	-5.98755	UBA6	-0.0195878	7.10091	-0.961206	0.336917	0.77892	-5.76998
ENSG00000033327	GAB2	0.091386	5.6764	2.73087	0.00653223	0.0113038	-3.06626	GAB2	0.0605412	5.6764	1.78508	0.0748462	0.336579	-4.7586	GAB2	0.104091	5.6764	4.63095	4.61869e-06	0.00192683	3.84188	GAB2	0.101857	5.6764	4.13332	4.19078e-05	0.0257396	1.88352	GAB2	0.0660927	5.6764	2.89247	0.00399012	0.189235	-2.22119
ENSG00000033627	ATP6V0A1	-0.0411426	8.1708	-1.62036	0.105764	0.141128	-5.41709	ATP6V0A1	-0.00828058	8.1708	-0.306198	0.759579	0.897278	-6.23859	ATP6V0A1	0.00637582	8.1708	0.382024	0.702602	0.860744	-6.29854	ATP6V0A1	0.00439633	8.1708	0.245993	0.805788	0.946664	-6.11418	ATP6V0A1	-0.0104296	8.1708	-0.6575	0.511165	0.865268	-5.99224
ENSG00000033800	PIAS1	0.112723	6.24859	3.71014	0.000229563	0.000546915	-0.019896	PIAS1	0.0420179	6.24859	1.42828	0.153828	0.452459	-5.31657	PIAS1	0.0317287	6.24859	1.33833	0.18138	0.434638	-5.51773	PIAS1	0.00809464	6.24859	0.349089	0.727169	0.918773	-6.10369	PIAS1	-0.00503991	6.24859	-0.233626	0.815372	0.960512	-6.19271
ENSG00000033867	SLC4A7	-0.186663	7.72072	-3.45744	0.000590227	0.00127486	-0.882401	SLC4A7	0.0194468	7.72072	0.490549	0.623958	0.830325	-6.17425	SLC4A7	0.000331812	7.72072	0.0140035	0.988833	0.996879	-6.37625	SLC4A7	-0.00326879	7.72072	-0.132589	0.894571	0.971012	-6.14142	SLC4A7	0.009697	7.72072	0.434581	0.664056	0.917351	-6.1159
ENSG00000034053	APBA2	-0.245187	7.64678	-6.06569	2.53777e-09	5.76369e-08	10.8244	APBA2	-0.0854688	7.64678	-2.72289	0.00669457	0.136164	-2.72904	APBA2	-0.0505665	7.64678	-3.02722	0.0025922	0.0511322	-1.95687	APBA2	-0.0257016	7.64678	-1.49331	0.135985	0.535896	-5.08586	APBA2	-0.0204249	7.64678	-1.16956	0.242741	0.715569	-5.55062
ENSG00000034152	MAP2K3	0.156899	2.46339	3.42923	0.000653576	0.00139718	-0.764449	MAP2K3	0.0903119	2.46339	1.94124	0.0527837	0.293135	-4.25327	MAP2K3	0.0843614	2.46339	2.42144	0.015805	0.125331	-3.3315	MAP2K3	0.0924156	2.46339	2.50088	0.0127066	0.241564	-3.01135	MAP2K3	0.0907168	2.46339	2.4645	0.0140584	0.294679	-3.12541
ENSG00000034239	EFCAB1	0.100835	1.46693	1.21048	0.226648	0.27874	-5.60458	EFCAB1	0.133977	1.46693	1.41529	0.157597	0.456824	-4.97372	EFCAB1	0.0437519	1.46693	0.516843	0.605489	0.806526	-5.85902	EFCAB1	0.111902	1.46693	1.21466	0.225068	0.637467	-5.10138	EFCAB1	0.111537	1.46693	1.18436	0.236839	0.710228	-5.18124
ENSG00000034510	TMSB10	-0.434118	8.49417	-5.63317	2.90747e-08	2.95613e-07	8.49041	TMSB10	-0.064452	8.49417	-1.20849	0.227421	0.535019	-5.57311	TMSB10	-0.0503849	8.49417	-1.28241	0.200276	0.457262	-5.56542	TMSB10	-0.0323943	8.49417	-0.790421	0.429655	0.786667	-5.8392	TMSB10	0.00592704	8.49417	0.149746	0.881026	0.976043	-6.18378
ENSG00000034533	ASTE1	-0.00516358	3.46333	-0.232648	0.816127	0.847605	-6.53866	ASTE1	-0.00277098	3.46333	-0.116097	0.907622	0.962099	-6.13778	ASTE1	-0.0318446	3.46333	-1.59176	0.112054	0.343547	-5.01129	ASTE1	-0.0210572	3.46333	-0.988008	0.323625	0.721226	-5.54691	ASTE1	-0.0322106	3.46333	-1.49688	0.13506	0.612728	-5.0019
ENSG00000034677	RNF19A	-0.133166	7.63861	-3.41575	0.00068605	0.00146094	-1.02164	RNF19A	0.00414219	7.63861	0.132227	0.894857	0.956394	-6.28338	RNF19A	-0.00817776	7.63861	-0.337843	0.735619	0.879348	-6.32192	RNF19A	-0.0108786	7.63861	-0.439926	0.660181	0.896102	-6.05832	RNF19A	-0.00165886	7.63861	-0.070735	0.943637	0.989977	-6.20545
ENSG00000034693	PEX3	-0.0635422	4.92347	-2.04465	0.0413947	0.0605878	-4.6385	PEX3	-0.0133432	4.92347	-0.447558	0.654664	0.846018	-6.17145	PEX3	-0.0177015	4.92347	-0.865684	0.387068	0.64379	-5.98976	PEX3	-0.035812	4.92347	-1.62478	0.104839	0.489137	-4.87075	PEX3	-0.0301041	4.92347	-1.36378	0.173256	0.656046	-5.29354
ENSG00000034713	GABARAPL2	-0.106154	6.85317	-3.50408	0.0004979	0.00109528	-0.734033	GABARAPL2	-0.0359176	6.85317	-1.37334	0.170253	0.472215	-5.38863	GABARAPL2	-0.0102367	6.85317	-0.509532	0.610599	0.809908	-6.25986	GABARAPL2	-0.0388581	6.85317	-1.86653	0.0625504	0.408764	-4.49661	GABARAPL2	-0.0209996	6.85317	-1.03092	0.303082	0.755	-5.70548
ENSG00000035115	SH3YL1	0.107571	5.94165	4.52441	7.51855e-06	2.66527e-05	3.18608	SH3YL1	0.0430518	5.94165	1.78262	0.0752464	0.337567	-4.76655	SH3YL1	0.00486393	5.94165	0.290993	0.771174	0.898494	-6.34554	SH3YL1	0.0111246	5.94165	0.605741	0.544961	0.848904	-5.98459	SH3YL1	-0.00358352	5.94165	-0.195539	0.845051	0.968219	-6.19879
ENSG00000035141	FAM136A	-0.264707	4.13328	-5.21644	2.64268e-07	1.60548e-06	6.42088	FAM136A	-0.0196299	4.13328	-0.615842	0.538275	0.783589	-6.02848	FAM136A	-0.0446493	4.13328	-1.9328	0.0538113	0.236867	-4.4938	FAM136A	-0.017237	4.13328	-0.756058	0.449969	0.797169	-5.80066	FAM136A	-0.0122575	4.13328	-0.548348	0.5837	0.889342	-5.98462
ENSG00000035403	VCL	0.100779	5.40601	4.49266	8.68239e-06	3.02103e-05	3.05866	VCL	0.0616211	5.40601	2.7508	0.00615767	0.132964	-2.65463	VCL	0.0375575	5.40601	2.06762	0.0391766	0.199855	-4.30334	VCL	0.0505583	5.40601	2.55591	0.010885	0.226821	-3.04368	VCL	0.042416	5.40601	2.36323	0.0185011	0.323558	-3.53511
ENSG00000035499	DEPDC1B	0.0250499	0.954643	0.59319	0.553313	0.608559	-6.07186	DEPDC1B	0.0174674	0.954643	0.378665	0.705095	0.869414	-5.767	DEPDC1B	0.0268298	0.954643	0.669922	0.503209	0.734518	-5.706	DEPDC1B	-0.00976961	0.954643	-0.223205	0.823467	0.950931	-5.67953	DEPDC1B	-0.00652384	0.954643	-0.146883	0.883284	0.976162	-5.74508
ENSG00000035664	DAPK2	-0.00896083	3.26865	-0.245711	0.806003	0.838908	-6.51327	DAPK2	0.0071105	3.26865	0.182785	0.85504	0.939662	-6.10657	DAPK2	0.0261064	3.26865	1.02885	0.304035	0.570532	-5.69866	DAPK2	0.0515056	3.26865	2.00915	0.0450567	0.367791	-4.09627	DAPK2	0.0595324	3.26865	2.30555	0.0215476	0.34073	-3.53961
ENSG00000035681	NSMAF	0.0671447	5.42245	3.34263	0.000889927	0.0018499	-1.25832	NSMAF	0.024772	5.42245	1.17051	0.242345	0.550177	-5.62784	NSMAF	0.00121648	5.42245	0.070174	0.944083	0.979521	-6.37341	NSMAF	-0.00195064	5.42245	-0.104139	0.917101	0.976447	-6.14452	NSMAF	-0.0144409	5.42245	-0.817883	0.413817	0.82233	-5.88492
ENSG00000035687	ADSS	-0.270322	6.16459	-5.16357	3.46143e-07	2.00352e-06	6.10838	ADSS	-0.0618351	6.16459	-1.62508	0.104768	0.384438	-5.02659	ADSS	-0.0448987	6.16459	-1.63152	0.103395	0.329638	-5.09526	ADSS	-0.0514013	6.16459	-1.83194	0.0675542	0.419099	-4.55936	ADSS	-0.0397354	6.16459	-1.45182	0.147183	0.629523	-5.20604
ENSG00000035862	TIMP2	0.129496	5.90443	4.36395	1.54262e-05	4.97869e-05	2.50826	TIMP2	0.0865681	5.90443	2.83926	0.00470353	0.121114	-2.42707	TIMP2	0.0861721	5.90443	3.03982	0.00248798	0.0500615	-1.92696	TIMP2	0.0877607	5.90443	2.93248	0.00351646	0.147431	-2.0765	TIMP2	0.0811298	5.90443	2.78911	0.00548847	0.218731	-2.50169
ENSG00000035928	RFC1	-0.0675234	6.52983	-2.38155	0.0176006	0.027876	-3.9427	RFC1	0.0206736	6.52983	0.789551	0.430159	0.70984	-6.00075	RFC1	0.00440637	6.52983	0.237033	0.812726	0.921114	-6.36092	RFC1	0.0125788	6.52983	0.637786	0.523904	0.83632	-5.96685	RFC1	0.0013178	6.52983	0.0677978	0.945974	0.989977	-6.2164
ENSG00000036054	TBC1D23	-0.107965	6.19513	-3.03661	0.00251313	0.00474138	-2.21489	TBC1D23	0.00850015	6.19513	0.282586	0.77761	0.905372	-6.26413	TBC1D23	-0.0308415	6.19513	-1.56341	0.118572	0.353265	-5.20081	TBC1D23	-0.0216005	6.19513	-1.07653	0.282206	0.687696	-5.6073	TBC1D23	-0.02536	6.19513	-1.30265	0.193299	0.672793	-5.40321
ENSG00000036257	CUL3	-0.033039	6.9423	-1.04462	0.296685	0.353187	-6.18764	CUL3	0.0227174	6.9423	0.761056	0.446978	0.722304	-6.01941	CUL3	-0.00117833	6.9423	-0.0616244	0.950886	0.982472	-6.38365	CUL3	-0.00261826	6.9423	-0.129434	0.897067	0.971019	-6.15086	CUL3	-0.0275722	6.9423	-1.45915	0.145158	0.626851	-5.19312
ENSG00000036448	MYOM2	0.0471656	4.43686	1.06212	0.288675	0.34475	-6.1042	MYOM2	-0.0372479	4.43686	-0.746151	0.455922	0.729109	-5.96766	MYOM2	0.0106358	4.43686	0.252033	0.801117	0.914111	-6.29056	MYOM2	-0.0166717	4.43686	-0.363103	0.716681	0.915858	-6.03378	MYOM2	-0.0262792	4.43686	-0.572251	0.567411	0.884559	-5.99622
ENSG00000036530	CYP46A1	0.128181	5.21528	3.46051	0.00058369	0.00126222	-0.864553	CYP46A1	0.00162669	5.21528	0.0455111	0.963718	0.985523	-6.28151	CYP46A1	0.0598476	5.21528	2.1732	0.0302218	0.175251	-4.08114	CYP46A1	0.0268727	5.21528	0.950952	0.342087	0.731036	-5.71009	CYP46A1	0.0132468	5.21528	0.473731	0.6359	0.90716	-6.09105
ENSG00000036549	ZZZ3	0.0126888	7.20499	0.412518	0.680131	0.726235	-6.63933	ZZZ3	0.0474956	7.20499	1.65009	0.099545	0.375896	-4.98208	ZZZ3	0.033976	7.20499	1.8829	0.060279	0.251434	-4.66256	ZZZ3	0.0202322	7.20499	1.07622	0.282346	0.687715	-5.6022	ZZZ3	0.0095654	7.20499	0.532522	0.594603	0.894277	-6.07672
ENSG00000036672	USP2	0.137811	3.36149	2.72262	0.00669516	0.011563	-2.9404	USP2	-0.0435826	3.36149	-0.946486	0.344352	0.644206	-5.70529	USP2	-0.0270014	3.36149	-0.765493	0.44433	0.688733	-5.93588	USP2	-0.0395213	3.36149	-1.07046	0.284929	0.690076	-5.45683	USP2	-0.0568558	3.36149	-1.62321	0.105179	0.565047	-4.80634
ENSG00000037042	TUBG2	0.00553802	4.63568	0.139192	0.889353	0.908804	-6.66491	TUBG2	-0.0436866	4.63568	-1.06306	0.288261	0.596289	-5.7055	TUBG2	0.0190649	4.63568	0.653658	0.513625	0.743261	-6.12846	TUBG2	0.00783126	4.63568	0.253129	0.800273	0.944321	-6.08015	TUBG2	0.0154016	4.63568	0.535118	0.592808	0.893307	-6.02996
ENSG00000037241	RPL26L1	-0.355947	2.54711	-4.71472	3.11632e-06	1.25016e-05	4.17882	RPL26L1	-0.0821672	2.54711	-1.40376	0.161003	0.460817	-5.10658	RPL26L1	0.00349	2.54711	0.0762043	0.939286	0.97754	-6.11804	RPL26L1	-0.0455709	2.54711	-0.925405	0.3552	0.740922	-5.50363	RPL26L1	0.0203494	2.54711	0.447478	0.654725	0.914513	-5.86222
ENSG00000037280	FLT4	-0.30829	0.361961	-4.3651	1.53484e-05	4.95795e-05	2.79915	FLT4	-0.072158	0.361961	-1.00918	0.313372	0.618415	-5.28368	FLT4	-0.180584	0.361961	-3.06703	0.00227602	0.0482008	-1.55707	FLT4	-0.0259942	0.361961	-0.431944	0.665968	0.897823	-5.53252	FLT4	-0.0326437	0.361961	-0.638581	0.52339	0.868708	-5.48541
ENSG00000037474	NSUN2	0.0068464	5.14177	0.317599	0.750917	0.790302	-6.65451	NSUN2	0.0101989	5.14177	0.420214	0.674507	0.855332	-6.1939	NSUN2	0.0300658	5.14177	1.36307	0.173459	0.424795	-5.46279	NSUN2	0.0184972	5.14177	0.766003	0.444035	0.793735	-5.85868	NSUN2	0.0184079	5.14177	0.756084	0.449958	0.839299	-5.92117
ENSG00000037637	FBXO42	-0.00338077	5.50411	-0.205194	0.837501	0.865402	-6.69737	FBXO42	0.00850411	5.50411	0.470034	0.638533	0.837292	-6.18572	FBXO42	0.00345333	5.50411	0.235244	0.814113	0.921597	-6.35136	FBXO42	0.0116299	5.50411	0.722902	0.470077	0.808219	-5.90208	FBXO42	0.00584361	5.50411	0.360007	0.718995	0.93408	-6.14658
ENSG00000037749	MFAP3	-0.0652434	5.18161	-2.20798	0.0276832	0.0418924	-4.31107	MFAP3	0.0188713	5.18161	0.748988	0.454212	0.727749	-6.00983	MFAP3	-0.00110023	5.18161	-0.060274	0.951961	0.9828	-6.36489	MFAP3	-0.0045406	5.18161	-0.244841	0.80668	0.946685	-6.11214	MFAP3	-0.00898645	5.18161	-0.514212	0.607333	0.898894	-6.07044
ENSG00000037757	MRI1	-0.222106	3.24745	-4.82877	1.8116e-06	7.87218e-06	4.64659	MRI1	-0.0915165	3.24745	-2.01556	0.044373	0.275494	-4.18934	MRI1	-0.0658603	3.24745	-1.8386	0.0665522	0.264277	-4.58462	MRI1	-0.0320212	3.24745	-0.861961	0.389121	0.764119	-5.63397	MRI1	0.0184809	3.24745	0.522498	0.601557	0.896424	-5.90932
ENSG00000037897	METTL1	-0.18694	0.497883	-3.95087	8.8669e-05	0.000233734	1.19972	METTL1	-0.0499633	0.497883	-1.05576	0.291581	0.599421	-5.25989	METTL1	-0.0431973	0.497883	-1.05183	0.293371	0.561802	-5.33654	METTL1	-0.0269239	0.497883	-0.607328	0.543908	0.848049	-5.47326	METTL1	-0.0379191	0.497883	-0.839606	0.401534	0.815342	-5.37386
ENSG00000038002	AGA	-0.374411	3.80287	-6.45665	2.46768e-10	1.33497e-08	13.1071	AGA	-0.153734	3.80287	-2.99571	0.00287216	0.107054	-1.91204	AGA	-0.12852	3.80287	-3.07386	0.00222549	0.0476493	-1.74219	AGA	-0.130186	3.80287	-3.01818	0.00267242	0.132736	-1.77142	AGA	-0.100606	3.80287	-2.4141	0.0161353	0.309903	-3.33929
ENSG00000038210	PI4K2B	-0.118457	2.56682	-2.54097	0.0113454	0.01868	-3.3204	PI4K2B	-0.00932628	2.56682	-0.185367	0.853015	0.93891	-6.0228	PI4K2B	-0.0711056	2.56682	-1.81615	0.0699308	0.270796	-4.55387	PI4K2B	-0.0399708	2.56682	-0.938038	0.348676	0.736068	-5.49493	PI4K2B	-0.0298288	2.56682	-0.724169	0.469303	0.847528	-5.7129
ENSG00000038219	BOD1L1	0.108636	7.61612	3.73025	0.000212432	0.000510489	0.0607332	BOD1L1	0.0371825	7.61612	1.15397	0.249057	0.556479	-5.64828	BOD1L1	0.0647754	7.61612	2.28948	0.0224566	0.148898	-3.8394	BOD1L1	0.0333866	7.61612	1.07968	0.280805	0.686465	-5.5939	BOD1L1	-0.0022246	7.61612	-0.0746468	0.940526	0.989744	-6.20548
ENSG00000038274	MAT2B	-0.104157	6.30301	-2.33713	0.019813	0.0310633	-4.04545	MAT2B	0.0242145	6.30301	0.620967	0.5349	0.781671	-6.11625	MAT2B	0.0123449	6.30301	0.54798	0.583944	0.791598	-6.24248	MAT2B	0.00647384	6.30301	0.268953	0.788076	0.940022	-6.12747	MAT2B	0.0181786	6.30301	0.764804	0.444752	0.837572	-5.93756
ENSG00000038295	TLL1	0.00721436	3.60554	0.211717	0.832411	0.861272	-6.55894	TLL1	0.0575102	3.60554	1.78366	0.0750775	0.337481	-4.64038	TLL1	0.0685425	3.60554	2.58833	0.00991771	0.0988269	-3.0339	TLL1	0.0412486	3.60554	1.47372	0.141185	0.543094	-4.99845	TLL1	0.0314652	3.60554	1.11166	0.266825	0.729587	-5.49095
ENSG00000038358	EDC4	-0.0337609	4.92444	-1.13128	0.258463	0.312751	-6.06226	EDC4	-0.0293231	4.92444	-0.919955	0.358034	0.654244	-5.85959	EDC4	0.00795841	4.92444	0.418548	0.675722	0.847699	-6.26869	EDC4	0.0142506	4.92444	0.702915	0.482435	0.81549	-5.89241	EDC4	0.00989087	4.92444	0.490782	0.623798	0.904442	-6.06927
ENSG00000038382	TRIO	0.0953881	8.18422	3.94143	9.21261e-05	0.000241691	0.844912	TRIO	0.0220755	8.18422	0.892928	0.37232	0.666566	-5.89824	TRIO	0.0351248	8.18422	1.92173	0.055193	0.240251	-4.57905	TRIO	0.0209306	8.18422	1.08026	0.280544	0.686055	-5.58539	TRIO	-0.00459846	8.18422	-0.255624	0.798347	0.955747	-6.16837
ENSG00000038427	VCAN	0.160545	7.56368	3.07794	0.00219487	0.00418896	-2.08372	VCAN	0.0288214	7.56368	0.633755	0.526527	0.776409	-6.09844	VCAN	0.0739523	7.56368	2.10245	0.0360008	0.191584	-4.23606	VCAN	0.0286078	7.56368	0.796443	0.426151	0.78446	-5.84847	VCAN	-0.0286118	7.56368	-0.909212	0.36368	0.79735	-5.81145
ENSG00000038532	CLEC16A	0.132968	5.69106	4.52252	7.58353e-06	2.68442e-05	3.18086	CLEC16A	-0.0136465	5.69106	-0.57799	0.563528	0.798455	-6.13547	CLEC16A	0.0274257	5.69106	1.34187	0.180231	0.433244	-5.50765	CLEC16A	-0.00707906	5.69106	-0.34611	0.729405	0.919856	-6.0992	CLEC16A	-0.0207345	5.69106	-1.06554	0.28715	0.743334	-5.66758
ENSG00000038945	MSR1	-0.0333934	2.85242	-0.311817	0.755305	0.794502	-6.44498	MSR1	0.12745	2.85242	1.18975	0.234702	0.542034	-5.40241	MSR1	0.0672005	2.85242	1.2157	0.224657	0.48725	-5.45133	MSR1	0.0171819	2.85242	0.295309	0.76788	0.932771	-5.89647	MSR1	0.000983442	2.85242	0.0170684	0.986389	0.996783	-5.99243
ENSG00000039068	CDH1	-0.179299	1.35664	-2.80746	0.00518182	0.0091603	-2.51098	CDH1	-0.101503	1.35664	-1.43778	0.151113	0.448822	-4.93196	CDH1	-0.020087	1.35664	-0.40418	0.686249	0.852003	-5.89344	CDH1	-0.0277378	1.35664	-0.520439	0.602987	0.873279	-5.63254	CDH1	-0.0226814	1.35664	-0.42197	0.67323	0.921027	-5.72728
ENSG00000039123	SKIV2L2	-0.0928862	6.79333	-2.46318	0.0140953	0.0227741	-3.74818	SKIV2L2	0.0278831	6.79333	0.94474	0.345242	0.644745	-5.86905	SKIV2L2	0.0274666	6.79333	1.37461	0.169852	0.420615	-5.46816	SKIV2L2	0.0144658	6.79333	0.704183	0.481646	0.814825	-5.92267	SKIV2L2	0.00911109	6.79333	0.446457	0.655462	0.914867	-6.12111
ENSG00000039139	DNAH5	0.0637446	3.53952	1.88339	0.0602081	0.0849718	-4.83677	DNAH5	0.0217939	3.53952	0.56682	0.571087	0.802752	-5.99871	DNAH5	0.0162838	3.53952	0.485656	0.627419	0.818968	-6.12375	DNAH5	-0.00104948	3.53952	-0.0284858	0.977286	0.993187	-6.01414	DNAH5	-0.0281701	3.53952	-0.761686	0.446609	0.837958	-5.79514
ENSG00000039319	ZFYVE16	0.0313024	7.61023	0.918419	0.358827	0.417232	-6.30217	ZFYVE16	0.00114287	7.61023	0.032138	0.974375	0.989134	-6.29172	ZFYVE16	-0.0118725	7.61023	-0.552442	0.580886	0.789588	-6.22933	ZFYVE16	-0.0238709	7.61023	-1.01187	0.312091	0.711495	-5.66172	ZFYVE16	-0.0411227	7.61023	-1.77066	0.0772308	0.51371	-4.70476
ENSG00000039523	FAM65A	0.135846	4.74453	2.65994	0.00805787	0.0136924	-3.21598	FAM65A	-0.0553597	4.74453	-1.26468	0.206568	0.511774	-5.48636	FAM65A	-2.32944e-05	4.74453	-0.000808868	0.999355	0.999715	-6.34305	FAM65A	-0.0236721	4.74453	-0.828508	0.407777	0.7751	-5.79045	FAM65A	-0.0236005	4.74453	-0.837026	0.402981	0.816064	-5.83844
ENSG00000039560	RAI14	0.0742554	3.42145	1.81166	0.0706184	0.0979896	-4.95376	RAI14	0.025565	3.42145	0.574389	0.565959	0.800047	-5.98193	RAI14	0.046512	3.42145	1.3616	0.173923	0.425414	-5.33313	RAI14	0.0256707	3.42145	0.707026	0.479879	0.813746	-5.76661	RAI14	-0.0132841	3.42145	-0.402222	0.687694	0.92532	-5.98104
ENSG00000039650	PNKP	-0.212752	3.2787	-4.43058	1.14762e-05	3.84746e-05	2.90864	PNKP	-0.0831873	3.2787	-1.93357	0.0537225	0.294799	-4.34556	PNKP	-0.0239924	3.2787	-0.763498	0.445517	0.68957	-5.92819	PNKP	-0.0179142	3.2787	-0.575859	0.564969	0.858016	-5.83042	PNKP	0.0181061	3.2787	0.606146	0.544695	0.875203	-5.86813
ENSG00000040199	PHLPP2	0.0387614	6.61403	1.75209	0.0803506	0.110129	-5.21665	PHLPP2	0.0331462	6.61403	1.37837	0.168698	0.470304	-5.38348	PHLPP2	0.0248513	6.61403	1.71495	0.0869584	0.302428	-4.95956	PHLPP2	0.0168198	6.61403	1.10429	0.269995	0.676775	-5.57772	PHLPP2	0.00486739	6.61403	0.329645	0.741807	0.940853	-6.1659
ENSG00000040275	SPDL1	0.141105	3.25933	3.96052	8.52636e-05	0.00022535	1.03941	SPDL1	0.0404511	3.25933	1.19045	0.234429	0.5418	-5.44601	SPDL1	0.0691227	3.25933	2.50414	0.012584	0.111043	-3.20902	SPDL1	0.0185541	3.25933	0.638228	0.523617	0.836096	-5.79275	SPDL1	-0.0158755	3.25933	-0.569381	0.569355	0.885497	-5.88643
ENSG00000040341	STAU2	-0.0866845	7.57933	-2.33497	0.019926	0.0312316	-4.04078	STAU2	0.000434685	7.57933	0.0130609	0.989584	0.995748	-6.29255	STAU2	-0.00729301	7.57933	-0.428226	0.668666	0.843357	-6.28901	STAU2	-0.0144946	7.57933	-0.77544	0.438445	0.790224	-5.86405	STAU2	-0.0323695	7.57933	-1.83657	0.0668709	0.490913	-4.5915
ENSG00000040487	PQLC2	-0.182176	2.91458	-4.61443	4.97585e-06	1.86335e-05	3.71713	PQLC2	-0.097939	2.91458	-2.53962	0.0113952	0.162547	-3.03575	PQLC2	-0.0586473	2.91458	-2.15472	0.0316484	0.179739	-3.95075	PQLC2	-0.0433965	2.91458	-1.54285	0.123499	0.518313	-4.83498	PQLC2	-0.0293267	2.91458	-1.11849	0.263897	0.728793	-5.41169
ENSG00000040531	CTNS	-0.0649709	2.99585	-1.69094	0.0914501	0.123955	-5.11287	CTNS	-0.053124	2.99585	-1.3575	0.175225	0.477952	-5.21564	CTNS	-0.0486898	2.99585	-1.7639	0.0783442	0.286263	-4.6875	CTNS	-0.0213657	2.99585	-0.753535	0.451483	0.797801	-5.68844	CTNS	-0.0146842	2.99585	-0.538826	0.590249	0.892085	-5.87266
ENSG00000040608	RTN4R	-0.301631	3.95257	-4.49693	8.51649e-06	2.97033e-05	3.14342	RTN4R	-0.208083	3.95257	-3.3433	0.000889151	0.0765955	-0.883882	RTN4R	-0.0969977	3.95257	-2.70282	0.00710317	0.0829694	-2.77157	RTN4R	-0.0959049	3.95257	-2.509	0.0124217	0.238413	-3.09133	RTN4R	-0.0716527	3.95257	-1.9372	0.0532887	0.454584	-4.32927
ENSG00000040633	PHF23	-0.270134	4.40444	-5.75695	1.46905e-08	1.81904e-07	9.16777	PHF23	-0.0645715	4.40444	-1.90584	0.0572367	0.302551	-4.48894	PHF23	-0.0268683	4.40444	-1.13079	0.25867	0.525707	-5.69944	PHF23	-0.0246293	4.40444	-0.971231	0.331901	0.725545	-5.64552	PHF23	-0.0186385	4.40444	-0.790084	0.429856	0.831041	-5.85187
ENSG00000040731	CDH10	-0.00547525	6.3512	-0.166101	0.868143	0.891135	-6.71552	CDH10	0.0384851	6.3512	1.23869	0.216033	0.521872	-5.56073	CDH10	0.0309759	6.3512	1.40419	0.160867	0.40928	-5.43014	CDH10	0.0232933	6.3512	1.00631	0.31475	0.713507	-5.67737	CDH10	-0.00699296	6.3512	-0.332306	0.739798	0.940116	-6.16588
ENSG00000040933	INPP4A	-0.09222	7.78265	-3.00318	0.00280091	0.00523772	-2.30155	INPP4A	-0.00683006	7.78265	-0.271492	0.786123	0.909021	-6.25417	INPP4A	-0.00738683	7.78265	-0.64526	0.519047	0.74731	-6.17289	INPP4A	-0.00185243	7.78265	-0.147979	0.882419	0.966668	-6.13849	INPP4A	-0.00465796	7.78265	-0.380415	0.703801	0.930957	-6.13627
ENSG00000041353	RAB27B	-0.228674	7.05266	-2.71251	0.00689991	0.0118804	-3.11704	RAB27B	0.0679208	7.05266	1.05575	0.291587	0.599421	-5.75949	RAB27B	0.0507294	7.05266	1.69585	0.090521	0.307117	-4.98792	RAB27B	0.0502123	7.05266	1.57649	0.115544	0.5042	-4.97046	RAB27B	0.0446273	7.05266	1.43849	0.150925	0.632951	-5.22084
ENSG00000041357	PSMA4	-0.241986	6.08711	-4.48708	8.90404e-06	3.08889e-05	3.02537	PSMA4	-0.0187904	6.08711	-0.542379	0.587796	0.811166	-6.15983	PSMA4	-0.0217283	6.08711	-0.80961	0.41854	0.669281	-6.06895	PSMA4	-0.026401	6.08711	-1.0199	0.30827	0.709114	-5.66362	PSMA4	-0.0215871	6.08711	-0.848705	0.396455	0.812647	-5.87182
ENSG00000041515	MYO16	0.110756	4.66681	3.60251	0.000345558	0.000788882	-0.356352	MYO16	0.0601634	4.66681	1.80429	0.0717802	0.330403	-4.68602	MYO16	0.0917724	4.66681	3.27563	0.00112553	0.0332726	-1.18267	MYO16	0.0526363	4.66681	1.80924	0.0710121	0.426063	-4.55695	MYO16	0.0359693	4.66681	1.28829	0.198244	0.676069	-5.37483
ENSG00000041802	LSG1	-0.176778	5.24395	-4.7247	2.97318e-06	1.20307e-05	4.07657	LSG1	-0.00288564	5.24395	-0.104885	0.916509	0.966713	-6.27837	LSG1	-0.00823102	5.24395	-0.353815	0.723623	0.872934	-6.30839	LSG1	0.00882301	5.24395	0.366756	0.713956	0.914502	-6.07903	LSG1	-0.00119674	5.24395	-0.0507511	0.959544	0.992513	-6.19885
ENSG00000041880	PARP3	-0.16297	3.30213	-4.55376	6.57662e-06	2.37372e-05	3.42943	PARP3	-0.0786262	3.30213	-2.15412	0.0317019	0.241461	-3.92092	PARP3	-0.0339046	3.30213	-1.26332	0.207048	0.465847	-5.44439	PARP3	-0.0327182	3.30213	-1.12673	0.260394	0.668897	-5.39276	PARP3	-0.028956	3.30213	-0.977865	0.328617	0.772864	-5.59234
ENSG00000041982	TNC	0.125343	3.75748	1.38319	0.167204	0.212514	-5.65793	TNC	0.113576	3.75748	1.25917	0.208547	0.513786	-5.41581	TNC	0.220718	3.75748	2.86674	0.00431769	0.065487	-2.32311	TNC	0.17417	3.75748	2.18285	0.0295097	0.321055	-3.79446	TNC	0.162523	3.75748	2.06852	0.0391086	0.418468	-4.06558
ENSG00000041988	THAP3	-0.268246	3.56995	-5.8185	1.04145e-08	1.43454e-07	9.52965	THAP3	-0.038049	3.56995	-1.09416	0.274404	0.581534	-5.58311	THAP3	-0.0282133	3.56995	-1.03927	0.299168	0.566994	-5.72034	THAP3	0.00389733	3.56995	0.138798	0.889665	0.969357	-6.00862	THAP3	0.0426	3.56995	1.71997	0.0860615	0.530358	-4.67294
ENSG00000042062	FAM65C	0.038346	1.7669	0.749854	0.453683	0.51266	-6.08063	FAM65C	-0.0315678	1.7669	-0.678737	0.497614	0.756529	-5.7248	FAM65C	-0.0685102	1.7669	-1.71152	0.0875886	0.302879	-4.64408	FAM65C	-0.034414	1.7669	-0.861415	0.389421	0.764131	-5.46751	FAM65C	-0.0310485	1.7669	-0.803479	0.422083	0.827082	-5.56281
ENSG00000042088	TDP1	-0.0869515	4.2578	-2.97202	0.00309614	0.00574064	-2.33058	TDP1	0.0159442	4.2578	0.609165	0.542688	0.786276	-6.04296	TDP1	-0.00487976	4.2578	-0.203132	0.839112	0.932897	-6.28696	TDP1	0.00933013	4.2578	0.369949	0.711577	0.913889	-6.0174	TDP1	0.0272694	4.2578	1.09001	0.276238	0.73464	-5.57139
ENSG00000042286	AIFM2	0.0187247	3.23426	0.547925	0.58398	0.637108	-6.39159	AIFM2	-0.00156452	3.23426	-0.0439963	0.964925	0.985846	-6.11768	AIFM2	0.00792156	3.23426	0.299121	0.764969	0.894953	-6.16035	AIFM2	0.0197309	3.23426	0.685827	0.493139	0.821264	-5.76044	AIFM2	0.0503248	3.23426	1.84824	0.0651622	0.48548	-4.42707
ENSG00000042317	SPATA7	-0.0650757	5.57779	-1.73266	0.0837515	0.114349	-5.24205	SPATA7	-0.0345162	5.57779	-0.867204	0.386241	0.677203	-5.93074	SPATA7	-0.0361683	5.57779	-1.10333	0.2704	0.5371	-5.78831	SPATA7	-0.0497639	5.57779	-1.39632	0.163237	0.567632	-5.22237	SPATA7	-0.0608849	5.57779	-1.70653	0.0885356	0.5361	-4.8137
ENSG00000042429	MED17	-0.0742346	5.04668	-3.23057	0.00131396	0.00263066	-1.60092	MED17	-0.00680021	5.04668	-0.283939	0.776573	0.905119	-6.23577	MED17	-0.0665935	5.04668	-3.7754	0.000178428	0.0136575	0.473938	MED17	-0.0341437	5.04668	-1.84425	0.0657361	0.414786	-4.51473	MED17	-0.0317365	5.04668	-1.71058	0.0877837	0.533921	-4.7898
ENSG00000042445	RETSAT	-0.325228	5.2575	-7.6099	1.30647e-13	2.48776e-10	20.3682	RETSAT	-0.118082	5.2575	-3.318	0.000971834	0.0776642	-1.01594	RETSAT	-0.105279	5.2575	-3.73089	0.000212096	0.0148018	0.310257	RETSAT	-0.0726193	5.2575	-2.61178	0.00927733	0.214009	-2.90373	RETSAT	-0.0511687	5.2575	-1.88235	0.0603741	0.474325	-4.50331
ENSG00000042493	CAPG	-0.107294	3.28764	-1.67265	0.095	0.128292	-5.17567	CAPG	0.0042558	3.28764	0.0628706	0.949894	0.979515	-6.12279	CAPG	0.0441756	3.28764	1.00482	0.315455	0.581022	-5.7242	CAPG	0.0118457	3.28764	0.25493	0.798881	0.943891	-5.95666	CAPG	0.0684089	3.28764	1.57901	0.114971	0.582377	-4.86595
ENSG00000042753	AP2S1	-0.445559	5.11748	-6.03637	3.00812e-09	6.46859e-08	10.6678	AP2S1	-0.0982655	5.11748	-1.87263	0.0616956	0.313079	-4.58805	AP2S1	-0.0344678	5.11748	-1.12334	0.261817	0.528509	-5.75074	AP2S1	-0.0152635	5.11748	-0.466758	0.640876	0.888815	-6.03384	AP2S1	0.0256235	5.11748	0.849695	0.395905	0.812647	-5.84795
ENSG00000042781	USH2A	0.201271	2.43104	5.07141	5.51013e-07	2.91893e-06	5.81308	USH2A	0.0569347	2.43104	1.63513	0.102643	0.380647	-4.76357	USH2A	0.0378997	2.43104	1.3631	0.173449	0.424795	-5.22259	USH2A	0.0155748	2.43104	0.57119	0.568127	0.859224	-5.73577	USH2A	0.00842953	2.43104	0.309191	0.757306	0.94455	-5.89719
ENSG00000042813	ZPBP	0.186212	-0.582014	3.16127	0.00166285	0.00325991	-1.33443	ZPBP	-0.0324758	-0.582014	-0.542832	0.587484	0.811004	-5.45965	ZPBP	-0.0380652	-0.582014	-0.779468	0.436063	0.68299	-5.39628	ZPBP	-0.0686051	-0.582014	-1.29834	0.194769	0.601671	-4.77001	ZPBP	-0.0882365	-0.582014	-1.65904	0.0977395	0.556964	-4.35834
ENSG00000042832	TG	0.244209	-0.149507	3.63404	0.000306869	0.000710826	0.121118	TG	0.0839779	-0.149507	1.18644	0.236004	0.54373	-5.03767	TG	0.0861466	-0.149507	1.39431	0.163828	0.413029	-4.86404	TG	0.0637137	-0.149507	0.934168	0.350667	0.737554	-5.1629	TG	0.0498017	-0.149507	0.71761	0.473336	0.848555	-5.36114
ENSG00000042980	ADAM28	-0.0447395	3.84581	-0.740535	0.459311	0.51817	-6.33653	ADAM28	0.0123976	3.84581	0.193006	0.847031	0.936414	-6.16613	ADAM28	-0.0280687	3.84581	-0.649342	0.516408	0.745213	-6.06545	ADAM28	-0.0382734	3.84581	-0.809771	0.418456	0.781455	-5.73527	ADAM28	-0.0739909	3.84581	-1.63913	0.10182	0.562165	-4.82531
ENSG00000043093	DCUN1D1	-0.0307813	6.97518	-0.837704	0.402584	0.46142	-6.37937	DCUN1D1	-0.00311901	6.97518	-0.0820295	0.934656	0.974423	-6.29626	DCUN1D1	-0.0310623	6.97518	-1.34084	0.180567	0.433467	-5.5112	DCUN1D1	-0.0389309	6.97518	-1.56556	0.118084	0.509509	-4.98749	DCUN1D1	-0.0570904	6.97518	-2.32097	0.0206928	0.337681	-3.63677
ENSG00000043143	JADE2	-0.0217648	6.13321	-0.814942	0.41548	0.474303	-6.40079	JADE2	-0.0184634	6.13321	-0.627206	0.530807	0.779042	-6.11205	JADE2	0.00548489	6.13321	0.23938	0.810906	0.919903	-6.36036	JADE2	0.0142465	6.13321	0.586583	0.557748	0.855653	-5.99692	JADE2	0.00988719	6.13321	0.405954	0.684952	0.924647	-6.1393
ENSG00000043355	ZIC2	0.0329468	1.64908	0.497327	0.619169	0.67026	-6.21821	ZIC2	-0.0944325	1.64908	-1.34289	0.179908	0.483547	-5.08629	ZIC2	-0.0136189	1.64908	-0.249422	0.803134	0.915277	-5.97869	ZIC2	-0.057006	1.64908	-0.968998	0.333013	0.725686	-5.36448	ZIC2	-0.0353909	1.64908	-0.62536	0.532022	0.87192	-5.66582
ENSG00000043462	LCP2	0.169716	2.40142	3.61872	0.000325129	0.000748285	-0.122364	LCP2	0.135176	2.40142	2.7497	0.00617819	0.132989	-2.47847	LCP2	0.0721369	2.40142	2.00449	0.0455425	0.216388	-4.19637	LCP2	0.0719083	2.40142	1.8559	0.064054	0.41223	-4.29474	LCP2	0.0262192	2.40142	0.725967	0.468202	0.847528	-5.69232
ENSG00000043514	TRIT1	-0.081613	4.73729	-2.88728	0.00404833	0.00731966	-2.60277	TRIT1	0.00886211	4.73729	0.338503	0.735124	0.885874	-6.20176	TRIT1	-0.0148013	4.73729	-0.640254	0.522294	0.749342	-6.14354	TRIT1	-0.00591303	4.73729	-0.243078	0.808044	0.947228	-6.0891	TRIT1	0.00455418	4.73729	0.189291	0.849942	0.969271	-6.15664
ENSG00000043591	ADRB1	-0.145404	4.21701	-3.60973	0.00033632	0.000770277	-0.303456	ADRB1	-0.0133493	4.21701	-0.381372	0.703087	0.868443	-6.14815	ADRB1	-0.054757	4.21701	-1.81721	0.0697679	0.270403	-4.70874	ADRB1	-0.00121697	4.21701	-0.0380751	0.969643	0.991515	-6.07839	ADRB1	-0.00916755	4.21701	-0.290262	0.771737	0.947558	-6.09511
ENSG00000044090	CUL7	-0.0418789	4.54052	-1.31004	0.190764	0.239015	-5.82285	CUL7	-0.0143723	4.54052	-0.458353	0.646896	0.842109	-6.14233	CUL7	0.0275669	4.54052	1.28773	0.198421	0.455044	-5.52562	CUL7	0.0262181	4.54052	1.14863	0.251255	0.662136	-5.47631	CUL7	0.0400344	4.54052	1.7487	0.0809611	0.520687	-4.70013
ENSG00000044115	CTNNA1	-0.148583	7.64153	-4.46744	9.72819e-06	3.33544e-05	2.94925	CTNNA1	0.0152871	7.64153	0.497695	0.618915	0.827663	-6.17191	CTNNA1	-0.00170766	7.64153	-0.0855433	0.931863	0.974552	-6.37387	CTNNA1	0.0296002	7.64153	1.44958	0.147802	0.551899	-5.14725	CTNNA1	0.029027	7.64153	1.44326	0.149579	0.632256	-5.20788
ENSG00000044446	PHKA2	0.0603529	4.15706	2.44038	0.0150062	0.0241263	-3.7199	PHKA2	-0.0236311	4.15706	-1.08714	0.277493	0.58482	-5.64487	PHKA2	0.00691387	4.15706	0.358827	0.719872	0.870871	-6.23594	PHKA2	-0.0111414	4.15706	-0.566401	0.571375	0.860505	-5.92167	PHKA2	-0.00420634	4.15706	-0.21468	0.830105	0.964585	-6.10825
ENSG00000044459	CNTLN	0.13071	4.10738	3.21315	0.00139462	0.00277814	-1.59831	CNTLN	0.0515816	4.10738	1.30714	0.191759	0.496169	-5.38801	CNTLN	0.0293896	4.10738	1.06886	0.285633	0.554789	-5.74132	CNTLN	0.014994	4.10738	0.499959	0.617323	0.879105	-5.95104	CNTLN	-0.00785297	4.10738	-0.265741	0.790549	0.952913	-6.09221
ENSG00000044524	EPHA3	-0.106071	4.88328	-2.50067	0.0127038	0.0207326	-3.62399	EPHA3	0.00502528	4.88328	0.156242	0.875905	0.948846	-6.25417	EPHA3	0.0136965	4.88328	0.541848	0.588159	0.794576	-6.20883	EPHA3	0.00586085	4.88328	0.234638	0.814586	0.949069	-6.09972	EPHA3	0.0103791	4.88328	0.411036	0.681224	0.923982	-6.1015
ENSG00000044574	HSPA5	0.148326	6.4686	3.53953	0.000436964	0.000975341	-0.615436	HSPA5	0.112583	6.4686	2.40295	0.0166219	0.189884	-3.52143	HSPA5	0.113821	6.4686	2.70006	0.00716172	0.0834323	-2.86305	HSPA5	0.104655	6.4686	2.28468	0.0227487	0.293967	-3.67422	HSPA5	0.0564851	6.4686	1.29986	0.194251	0.674347	-5.40664
ENSG00000046604	DSG2	-0.279866	0.17325	-3.77411	0.00017916	0.000437592	0.583919	DSG2	-0.203939	0.17325	-2.57204	0.0103941	0.158447	-2.77375	DSG2	-0.217146	0.17325	-2.93032	0.00353695	0.0598056	-1.91805	DSG2	-0.216906	0.17325	-2.73307	0.0064964	0.183785	-2.38664	DSG2	-0.169318	0.17325	-2.26913	0.0236891	0.352774	-3.39092
ENSG00000046647	GEMIN8	-0.0562386	3.51743	-2.02498	0.043382	0.063228	-4.56461	GEMIN8	-0.0334638	3.51743	-1.09525	0.273929	0.581084	-5.57664	GEMIN8	-0.0128084	3.51743	-0.511561	0.609179	0.809074	-6.10893	GEMIN8	-0.00645384	3.51743	-0.23982	0.810568	0.948025	-5.98506	GEMIN8	-0.000382609	3.51743	-0.0142351	0.988648	0.997463	-6.06799
ENSG00000046651	OFD1	0.106901	5.20892	3.76187	0.000187918	0.000457211	0.18325	OFD1	0.0487045	5.20892	1.75388	0.0800564	0.346293	-4.79859	OFD1	0.0164561	5.20892	0.897231	0.370016	0.629522	-5.97649	OFD1	0.0160047	5.20892	0.797963	0.42527	0.78438	-5.8376	OFD1	0.000678064	5.20892	0.0342319	0.972706	0.994681	-6.19809
ENSG00000046653	GPM6B	-0.155387	10.4371	-4.32715	1.81343e-05	5.73766e-05	2.40136	GPM6B	-0.0425814	10.4371	-1.21975	0.223127	0.528985	-5.52182	GPM6B	-0.080206	10.4371	-3.63188	0.000309633	0.0178286	-0.00718339	GPM6B	-0.0438909	10.4371	-1.92239	0.055123	0.394291	-4.34484	GPM6B	-0.0568925	10.4371	-2.54838	0.0111227	0.273658	-3.06577
ENSG00000046889	PREX2	0.006571	7.54288	0.155082	0.876817	0.89845	-6.70736	PREX2	-0.0514521	7.54288	-1.14159	0.254163	0.561797	-5.66292	PREX2	-0.0202828	7.54288	-0.648544	0.516924	0.745736	-6.17407	PREX2	-0.0500908	7.54288	-1.6904	0.0915735	0.467362	-4.78827	PREX2	-0.0875891	7.54288	-3.15705	0.0016907	0.141231	-1.46293
ENSG00000047056	WDR37	0.0013369	6.59055	0.0592939	0.952741	0.961532	-6.72678	WDR37	-0.0186776	6.59055	-0.747858	0.454893	0.728522	-6.0315	WDR37	0.000752721	6.59055	0.0502676	0.959929	0.986054	-6.38679	WDR37	-0.0154339	6.59055	-1.02738	0.304735	0.70712	-5.65621	WDR37	-0.0149802	6.59055	-1.08157	0.27997	0.737601	-5.65576
ENSG00000047188	YTHDC2	0.0701163	6.62463	2.35315	0.0189883	0.0298786	-4.00799	YTHDC2	0.000392155	6.62463	0.0124844	0.990044	0.995869	-6.30208	YTHDC2	-0.00477898	6.62463	-0.222415	0.82408	0.925469	-6.36375	YTHDC2	-0.0353645	6.62463	-1.60075	0.110062	0.497641	-4.93673	YTHDC2	-0.0465535	6.62463	-2.16933	0.0305319	0.381404	-3.9633
ENSG00000047230	CTPS2	-0.00103185	3.99795	-0.0421788	0.966372	0.973168	-6.62032	CTPS2	0.0310619	3.99795	1.33265	0.183246	0.487824	-5.34644	CTPS2	0.0300517	3.99795	1.97079	0.0492848	0.225792	-4.41178	CTPS2	0.0282862	3.99795	1.73756	0.0829025	0.450709	-4.63262	CTPS2	0.0361127	3.99795	2.21803	0.0270049	0.367782	-3.78106
ENSG00000047249	ATP6V1H	-0.258006	7.70585	-4.47737	9.30297e-06	3.21011e-05	2.99207	ATP6V1H	-0.0258868	7.70585	-0.635059	0.525677	0.775794	-6.09576	ATP6V1H	-0.00749891	7.70585	-0.279048	0.78032	0.903471	-6.33865	ATP6V1H	-0.0115768	7.70585	-0.403842	0.686501	0.903033	-6.07199	ATP6V1H	0.00620839	7.70585	0.234045	0.815047	0.960512	-6.18059
ENSG00000047315	POLR2B	-0.260883	7.3283	-4.66903	3.86086e-06	1.50191e-05	3.82016	POLR2B	-0.0270926	7.3283	-0.759991	0.447614	0.723008	-6.01621	POLR2B	-0.0218847	7.3283	-0.926653	0.354542	0.616807	-5.96368	POLR2B	-0.0275393	7.3283	-1.16968	0.242686	0.655314	-5.50062	POLR2B	-0.0205711	7.3283	-0.905897	0.36543	0.79735	-5.81717
ENSG00000047346	FAM214A	0.156788	5.66426	3.58323	0.000371432	0.000842369	-0.459953	FAM214A	-0.023176	5.66426	-0.648908	0.516692	0.769947	-6.09281	FAM214A	-0.0356626	5.66426	-1.3325	0.183286	0.437022	-5.51927	FAM214A	-0.0709093	5.66426	-2.61929	0.00907834	0.212081	-2.89362	FAM214A	-0.0924587	5.66426	-3.56927	0.000392776	0.0734058	-0.161711
ENSG00000047365	ARAP2	-0.00991881	8.5794	-0.310842	0.756046	0.795168	-6.65515	ARAP2	-0.00568698	8.5794	-0.170158	0.864954	0.944621	-6.26297	ARAP2	-0.013696	8.5794	-0.652013	0.514684	0.744187	-6.15584	ARAP2	-0.0219891	8.5794	-0.970705	0.332163	0.725545	-5.68622	ARAP2	-0.0423889	8.5794	-1.94952	0.0517964	0.45042	-4.37409
ENSG00000047410	TPR	0.0370674	7.85106	1.37573	0.169501	0.215125	-5.78218	TPR	0.0221197	7.85106	0.759994	0.447612	0.723008	-6.00944	TPR	0.0396569	7.85106	1.61185	0.10761	0.336859	-5.11326	TPR	0.0120265	7.85106	0.452043	0.651434	0.891574	-6.05022	TPR	-0.015576	7.85106	-0.59772	0.5503	0.876441	-6.03311
ENSG00000047457	CP	0.782707	4.01686	5.07577	5.39095e-07	2.86543e-06	5.74921	CP	0.543602	4.01686	4.37588	1.46941e-05	0.0140891	2.82918	CP	0.434077	4.01686	4.09109	4.98478e-05	0.00707196	1.68034	CP	0.43444	4.01686	4.06452	5.58699e-05	0.0298271	1.64131	CP	0.448474	4.01686	4.51336	7.97726e-06	0.0117282	3.39889
ENSG00000047578	KIAA0556	0.0940716	4.56776	2.959	0.00322764	0.00595792	-2.38917	KIAA0556	-0.017462	4.56776	-0.669926	0.50321	0.760501	-6.02916	KIAA0556	0.0209767	4.56776	1.10297	0.270558	0.53729	-5.74127	KIAA0556	0.00462476	4.56776	0.23509	0.814235	0.949069	-6.0797	KIAA0556	-0.00602142	4.56776	-0.315199	0.752743	0.943699	-6.1149
ENSG00000047579	DTNBP1	-0.0869665	4.16726	-3.06436	0.00229505	0.00435979	-2.05408	DTNBP1	-0.0184973	4.16726	-0.671519	0.502196	0.759815	-5.99694	DTNBP1	0.00284647	4.16726	0.126506	0.899381	0.960533	-6.29144	DTNBP1	-0.00192143	4.16726	-0.0794397	0.936715	0.980667	-6.07187	DTNBP1	0.00546559	4.16726	0.225752	0.821488	0.962712	-6.1068
ENSG00000047597	XK	-0.0740041	5.24225	-1.36837	0.171791	0.217718	-5.78612	XK	0.0262693	5.24225	0.520476	0.602959	0.817979	-6.15258	XK	0.0212814	5.24225	0.756217	0.449866	0.693501	-6.09114	XK	0.0034	5.24225	0.121916	0.903014	0.972224	-6.13619	XK	0.0118779	5.24225	0.469187	0.639142	0.908747	-6.0942
ENSG00000047617	ANO2	0.144497	1.88221	3.05168	0.00239242	0.00452837	-1.87927	ANO2	0.12732	1.88221	2.50212	0.0126592	0.169711	-3.0439	ANO2	0.061732	1.88221	1.45366	0.146651	0.390543	-5.04032	ANO2	0.105816	1.88221	2.27194	0.0235132	0.298266	-3.47041	ANO2	0.117634	1.88221	2.67356	0.00775258	0.245227	-2.59596
ENSG00000047621	C12orf4	-0.154755	5.9249	-3.64527	0.000294088	0.00068456	-0.247654	C12orf4	-0.0192179	5.9249	-0.601163	0.548	0.789812	-6.12589	C12orf4	-0.0263363	5.9249	-1.25199	0.211143	0.470549	-5.62434	C12orf4	-0.0368049	5.9249	-1.78748	0.0744633	0.434471	-4.63445	C12orf4	-0.0414828	5.9249	-2.02693	0.0432039	0.433342	-4.24743
ENSG00000047634	SCML1	0.0205139	4.10034	0.542815	0.587491	0.64059	-6.48579	SCML1	0.0657784	4.10034	1.57992	0.114749	0.399807	-5.01018	SCML1	0.0035251	4.10034	0.10225	0.918598	0.969364	-6.28819	SCML1	0.02724	4.10034	0.722719	0.47019	0.808219	-5.82124	SCML1	0.031618	4.10034	0.852799	0.394182	0.812041	-5.77828
ENSG00000047644	WWC3	0.0391035	5.26677	1.47352	0.141217	0.183074	-5.64017	WWC3	0.00151026	5.26677	0.0519282	0.958606	0.983354	-6.28331	WWC3	0.0327208	5.26677	1.42159	0.155753	0.402803	-5.38885	WWC3	0.0132326	5.26677	0.526837	0.59854	0.87119	-6.01152	WWC3	0.000917418	5.26677	0.036838	0.970629	0.994389	-6.20033
ENSG00000047648	ARHGAP6	0.13153	2.31692	3.82017	0.000149545	0.000372478	0.596703	ARHGAP6	0.116868	2.31692	3.20368	0.00144225	0.0908846	-1.22216	ARHGAP6	0.0875879	2.31692	2.74997	0.00617049	0.0777128	-2.521	ARHGAP6	0.107181	2.31692	3.07568	0.00221494	0.125123	-1.54551	ARHGAP6	0.0774518	2.31692	2.29243	0.0222986	0.342684	-3.49194
ENSG00000047662	FAM184B	0.183125	2.13802	4.22422	2.83331e-05	8.49185e-05	2.14583	FAM184B	0.0635549	2.13802	1.62215	0.105392	0.385163	-4.7529	FAM184B	0.0968652	2.13802	3.05569	0.0023623	0.0490901	-1.67905	FAM184B	0.0870856	2.13802	2.57571	0.0102887	0.222503	-2.81869	FAM184B	0.0582195	2.13802	1.75693	0.0795468	0.517353	-4.47669
ENSG00000047849	MAP4	-0.094397	8.62805	-3.75689	0.000191591	0.000465222	0.169548	MAP4	-0.0167462	8.62805	-0.715485	0.474639	0.742093	-6.02865	MAP4	-0.0170042	8.62805	-0.984338	0.325413	0.590208	-5.89087	MAP4	-0.0132336	8.62805	-0.712019	0.476784	0.811806	-5.89314	MAP4	-0.0281158	8.62805	-1.59674	0.110961	0.575907	-4.97046
ENSG00000047932	GOPC	-0.0720898	6.49382	-2.0325	0.0426129	0.0622099	-4.6966	GOPC	0.0355552	6.49382	1.13548	0.25671	0.564389	-5.67885	GOPC	0.00963753	6.49382	0.55657	0.578064	0.788035	-6.23758	GOPC	0.0198545	6.49382	1.04698	0.295612	0.699178	-5.63716	GOPC	0.015157	6.49382	0.832808	0.405354	0.81784	-5.88501
ENSG00000047936	ROS1	0.216112	4.50438	3.01077	0.00273307	0.00512041	-2.23536	ROS1	-0.00932774	4.50438	-0.148523	0.881989	0.950985	-6.23039	ROS1	0.00191176	4.50438	0.0305405	0.975648	0.992105	-6.32601	ROS1	-0.0686127	4.50438	-1.21728	0.224069	0.636434	-5.39674	ROS1	-0.0756529	4.50438	-1.3626	0.173625	0.656046	-5.27033
ENSG00000048028	USP28	0.13289	5.28885	5.60458	3.39807e-08	3.30051e-07	8.33768	USP28	0.0541839	5.28885	2.24392	0.0252686	0.221841	-3.86118	USP28	0.0310605	5.28885	1.61441	0.107054	0.336058	-5.10612	USP28	0.0217326	5.28885	1.04665	0.295766	0.699393	-5.6216	USP28	0.0151735	5.28885	0.72391	0.469462	0.847528	-5.94998
ENSG00000048052	HDAC9	-0.0801097	6.96158	-1.96512	0.049935	0.0717919	-4.82574	HDAC9	0.051379	6.96158	1.56454	0.118315	0.404472	-5.11684	HDAC9	0.0329153	6.96158	1.57617	0.115604	0.348376	-5.17843	HDAC9	0.0447098	6.96158	2.08145	0.0378993	0.348855	-4.09263	HDAC9	0.0333526	6.96158	1.56661	0.117843	0.586372	-5.03717
ENSG00000048140	TSPAN17	-0.299507	4.88783	-5.18692	3.0733e-07	1.81461e-06	6.2449	TSPAN17	-0.0987413	4.88783	-2.44591	0.0147877	0.180723	-3.39259	TSPAN17	-0.0865936	4.88783	-2.36907	0.0182023	0.133582	-3.63909	TSPAN17	-0.067506	4.88783	-1.9231	0.0550343	0.394171	-4.36689	TSPAN17	-0.0502052	4.88783	-1.65506	0.0985448	0.557237	-4.87158
ENSG00000048162	NOP16	-0.128161	2.38117	-3.54974	0.000420749	0.000941912	-0.356093	NOP16	0.0104901	2.38117	0.335811	0.737152	0.887069	-5.96306	NOP16	0.00300288	2.38117	0.105164	0.916287	0.968458	-6.09497	NOP16	0.0230076	2.38117	0.771144	0.440985	0.791384	-5.60583	NOP16	0.0261941	2.38117	0.88755	0.375213	0.802991	-5.56844
ENSG00000048342	CC2D2A	0.121019	5.20976	4.22578	2.81442e-05	8.44096e-05	1.95678	CC2D2A	0.0240173	5.20976	0.933542	0.350985	0.649134	-5.86099	CC2D2A	-0.0125199	5.20976	-0.672285	0.501705	0.733655	-6.14807	CC2D2A	-0.00450859	5.20976	-0.220393	0.825655	0.952011	-6.11875	CC2D2A	-0.0111325	5.20976	-0.537198	0.591372	0.892294	-6.06
ENSG00000048392	RRM2B	-0.139702	6.5037	-2.79484	0.00538531	0.00948656	-2.89984	RRM2B	0.0277376	6.5037	0.654682	0.51297	0.767575	-6.09512	RRM2B	-0.0171928	6.5037	-0.660431	0.509274	0.739607	-6.17602	RRM2B	-0.00651757	6.5037	-0.234008	0.815075	0.949183	-6.13554	RRM2B	-0.018217	6.5037	-0.654083	0.513361	0.865997	-6.01279
ENSG00000048405	ZNF800	0.106597	5.73218	2.88755	0.00404491	0.00731407	-2.63915	ZNF800	0.0461803	5.73218	1.31283	0.189833	0.494625	-5.46466	ZNF800	0.0207858	5.73218	0.749964	0.45362	0.69592	-6.10994	ZNF800	0.0040807	5.73218	0.139062	0.889457	0.969357	-6.14808	ZNF800	-0.0166939	5.73218	-0.572415	0.5673	0.884521	-6.05652
ENSG00000048471	SNX29	0.0903734	5.13516	3.17517	0.00158668	0.00312505	-1.77635	SNX29	0.00020612	5.13516	0.00818197	0.993475	0.996865	-6.27897	SNX29	0.052941	5.13516	2.69929	0.00717798	0.0834455	-2.84606	SNX29	0.0257201	5.13516	1.26841	0.205242	0.614392	-5.37081	SNX29	0.0182543	5.13516	0.93611	0.349672	0.787641	-5.77469
ENSG00000048540	LMO3	-0.133767	8.84901	-3.16825	0.00162415	0.00319029	-1.79228	LMO3	-0.0231737	8.84901	-0.627795	0.530421	0.778787	-6.08151	LMO3	-0.0374655	8.84901	-1.77132	0.0771006	0.284284	-4.83674	LMO3	-0.0378416	8.84901	-1.66752	0.0960354	0.475925	-4.80654	LMO3	-0.0420756	8.84901	-1.87029	0.0620326	0.478874	-4.51416
ENSG00000048544	MRPS10	-0.24916	5.61251	-5.0847	5.15483e-07	2.76371e-06	5.73357	MRPS10	-0.0245725	5.61251	-0.736622	0.461693	0.732658	-6.03286	MRPS10	-0.0467566	5.61251	-2.0201	0.0438924	0.212275	-4.40229	MRPS10	-0.0284045	5.61251	-1.22559	0.22093	0.632607	-5.43672	MRPS10	-0.0228285	5.61251	-1.00514	0.31532	0.764065	-5.726
ENSG00000048545	GUCA1A	-0.340969	-0.00209896	-3.35814	0.000842468	0.00176004	-0.781593	GUCA1A	0.00461349	-0.00209896	0.0567764	0.954746	0.981702	-5.68065	GUCA1A	0.0858457	-0.00209896	1.17963	0.238694	0.50345	-5.13314	GUCA1A	0.0734695	-0.00209896	0.975781	0.329644	0.725095	-5.14934	GUCA1A	0.106952	-0.00209896	1.41	0.159168	0.641353	-4.7446
ENSG00000048649	RSF1	0.107136	7.61607	3.64144	0.000298386	0.000693758	-0.254144	RSF1	0.053563	7.61607	1.80419	0.0717948	0.330403	-4.72134	RSF1	0.0576028	7.61607	2.50997	0.012381	0.110153	-3.33015	RSF1	0.0262956	7.61607	1.11159	0.266847	0.67432	-5.56051	RSF1	-0.00551865	7.61607	-0.243771	0.807509	0.957746	-6.17957
ENSG00000048707	VPS13D	0.0996367	8.45527	4.43136	1.14368e-05	3.83597e-05	2.80577	VPS13D	0.0290505	8.45527	1.19206	0.233795	0.541187	-5.59279	VPS13D	0.0403353	8.45527	2.00262	0.0457441	0.216899	-4.42173	VPS13D	0.0216643	8.45527	1.02071	0.307886	0.70872	-5.6408	VPS13D	-0.0099127	8.45527	-0.544431	0.58639	0.890177	-6.05283
ENSG00000048740	CELF2	0.214341	8.20606	5.38929	1.07628e-07	7.81535e-07	7.23539	CELF2	0.0290538	8.20606	0.829392	0.407273	0.692757	-5.95076	CELF2	0.0190625	8.20606	0.717662	0.473292	0.711051	-6.1185	CELF2	-0.00479771	8.20606	-0.182627	0.855165	0.959645	-6.1266	CELF2	-0.0410015	8.20606	-1.89194	0.0590809	0.470196	-4.485
ENSG00000048828	FAM120A	0.11492	6.42705	4.69251	3.45904e-06	1.36535e-05	3.91935	FAM120A	0.0251481	6.42705	1.09286	0.274976	0.582109	-5.72492	FAM120A	0.0485671	6.42705	2.17953	0.0297466	0.173812	-4.08562	FAM120A	0.0185672	6.42705	0.81065	0.417951	0.781393	-5.84732	FAM120A	-0.00396731	6.42705	-0.184384	0.853788	0.970145	-6.20256
ENSG00000048991	R3HDM1	0.233848	7.73832	5.99367	3.84843e-09	7.63214e-08	10.4247	R3HDM1	0.0672286	7.73832	1.80631	0.0714627	0.329448	-4.71617	R3HDM1	0.042608	7.73832	1.57073	0.116862	0.350353	-5.17814	R3HDM1	0.02226	7.73832	0.780047	0.435731	0.789345	-5.85854	R3HDM1	-0.0117399	7.73832	-0.485749	0.62736	0.904555	-6.09302
ENSG00000049089	COL9A2	-0.291551	4.73405	-5.15725	3.5743e-07	2.05325e-06	6.10673	COL9A2	-0.174226	4.73405	-2.86501	0.00434319	0.118394	-2.32571	COL9A2	-0.0297382	4.73405	-0.952389	0.341348	0.604978	-5.90217	COL9A2	-0.0550325	4.73405	-1.73367	0.0835908	0.45182	-4.68751	COL9A2	-0.0390026	4.73405	-1.2266	0.220556	0.698609	-5.45305
ENSG00000049130	KITLG	-0.148535	6.7882	-2.57552	0.0102853	0.0170838	-3.47208	KITLG	0.0305338	6.7882	0.649636	0.516222	0.769947	-6.09673	KITLG	0.015053	6.7882	0.618512	0.536513	0.759166	-6.20052	KITLG	0.00664208	6.7882	0.251226	0.801743	0.944658	-6.12993	KITLG	0.0113092	6.7882	0.436005	0.663023	0.916602	-6.12559
ENSG00000049167	ERCC8	-0.0878782	3.90875	-3.28539	0.00108742	0.00221778	-1.35644	ERCC8	-0.0479743	3.90875	-1.98269	0.0479417	0.281635	-4.30941	ERCC8	-0.0516469	3.90875	-2.93483	0.0034868	0.059562	-2.14591	ERCC8	-0.0705583	3.90875	-3.87356	0.000121479	0.0388258	0.947337	ERCC8	-0.0617865	3.90875	-3.45966	0.000587474	0.0887367	-0.473169
ENSG00000049192	ADAMTS6	-0.101592	2.56077	-2.83093	0.00482187	0.00858038	-2.56907	ADAMTS6	-0.0377081	2.56077	-1.03363	0.301802	0.608543	-5.53348	ADAMTS6	-0.0505369	2.56077	-1.78724	0.0744884	0.279728	-4.60264	ADAMTS6	-0.0558335	2.56077	-1.82904	0.0679877	0.419916	-4.35462	ADAMTS6	-0.0652016	2.56077	-2.14313	0.0325885	0.39016	-3.81783
ENSG00000049239	H6PD	-0.00572195	4.50365	-0.149026	0.881592	0.902253	-6.65385	H6PD	-0.0496514	4.50365	-1.30649	0.191978	0.496324	-5.41906	H6PD	-0.0148706	4.50365	-0.591207	0.554642	0.772838	-6.15685	H6PD	-0.0100447	4.50365	-0.376087	0.707011	0.912149	-6.03411	H6PD	-0.00295263	4.50365	-0.110394	0.912141	0.983208	-6.15208
ENSG00000049245	VAMP3	-0.0222607	5.82659	-0.55391	0.57988	0.633218	-6.57395	VAMP3	0.0349208	5.82659	1.01387	0.311127	0.616911	-5.80219	VAMP3	0.015271	5.82659	0.769199	0.442129	0.687497	-6.0973	VAMP3	0.0404935	5.82659	1.96909	0.0494931	0.378352	-4.30896	VAMP3	0.0367946	5.82659	1.7644	0.0782801	0.514856	-4.72194
ENSG00000049246	PER3	0.15387	5.37675	4.39292	1.35712e-05	4.44901e-05	2.6381	PER3	-0.022871	5.37675	-0.721586	0.470882	0.739364	-6.03676	PER3	0.0242242	5.37675	0.848284	0.396676	0.652535	-6.02431	PER3	-0.0323395	5.37675	-1.0737	0.283476	0.689097	-5.59718	PER3	-0.0343569	5.37675	-1.15658	0.248	0.720182	-5.56248
ENSG00000049283	EPN3	-0.000631361	0.961023	-0.010996	0.991231	0.992536	-6.24243	EPN3	-0.150965	0.961023	-2.60697	0.00940398	0.151833	-2.73726	EPN3	-0.0810825	0.961023	-1.61297	0.107367	0.336677	-4.70843	EPN3	-0.122466	0.961023	-2.35798	0.0187577	0.276524	-3.23625	EPN3	-0.0633132	0.961023	-1.25018	0.211822	0.689747	-5.05075
ENSG00000049323	LTBP1	0.000144722	4.5336	0.00416627	0.996677	0.997265	-6.66704	LTBP1	0.0692807	4.5336	1.81733	0.0697574	0.326893	-4.65519	LTBP1	0.0677382	4.5336	2.48329	0.013336	0.114535	-3.35407	LTBP1	0.0790044	4.5336	2.64405	0.00844891	0.208564	-2.79674	LTBP1	0.0782861	4.5336	2.71746	0.00680861	0.235345	-2.64932
ENSG00000049449	RCN1	-0.094947	5.37547	-2.00729	0.0452387	0.065665	-4.73242	RCN1	0.109354	5.37547	2.78132	0.00561556	0.128482	-2.5734	RCN1	0.0505088	5.37547	1.55795	0.119862	0.355286	-5.19578	RCN1	0.0889311	5.37547	2.64031	0.00854118	0.208592	-2.83599	RCN1	0.0824076	5.37547	2.46486	0.0140445	0.294679	-3.30118
ENSG00000049540	ELN	-0.101428	2.59476	-1.8407	0.0662382	0.0924819	-4.8092	ELN	-0.0864336	2.59476	-1.46222	0.144301	0.440721	-5.03282	ELN	-0.0104848	2.59476	-0.232443	0.816287	0.922372	-6.10088	ELN	-0.0170212	2.59476	-0.358821	0.71988	0.917143	-5.8467	ELN	0.00950052	2.59476	0.206305	0.836637	0.966026	-5.94175
ENSG00000049541	RFC2	-0.245371	3.35291	-5.38518	1.09985e-07	7.94464e-07	7.29351	RFC2	-0.0192424	3.35291	-0.561803	0.574499	0.803948	-5.98126	RFC2	-0.0122968	3.35291	-0.474537	0.635319	0.823722	-6.10849	RFC2	0.00517199	3.35291	0.18961	0.849691	0.958548	-5.97751	RFC2	0.0161933	3.35291	0.597202	0.550645	0.876496	-5.88132
ENSG00000049618	ARID1B	0.133077	6.41939	5.3172	1.57006e-07	1.05274e-06	6.86292	ARID1B	0.0336444	6.41939	1.50994	0.131682	0.424559	-5.2008	ARID1B	0.0294922	6.41939	1.52409	0.128103	0.367202	-5.25977	ARID1B	0.0226822	6.41939	1.16046	0.246415	0.65837	-5.51763	ARID1B	-0.00523811	6.41939	-0.308522	0.757815	0.944668	-6.17311
ENSG00000049656	CLPTM1L	-0.281918	5.50835	-6.40896	3.29984e-10	1.58199e-08	12.7887	CLPTM1L	-0.062759	5.50835	-2.17912	0.0297824	0.236001	-4.00464	CLPTM1L	-0.058032	5.50835	-2.67031	0.0078186	0.0868633	-2.9317	CLPTM1L	-0.0241846	5.50835	-1.11932	0.263538	0.671293	-5.55321	CLPTM1L	-0.0112094	5.50835	-0.601293	0.547919	0.875779	-6.03515
ENSG00000049759	NEDD4L	0.123211	7.25636	3.76213	0.000187722	0.000456784	0.171932	NEDD4L	0.0334227	7.25636	0.945003	0.345108	0.644745	-5.86448	NEDD4L	0.0175778	7.25636	0.737693	0.461038	0.701344	-6.11742	NEDD4L	0.00575261	7.25636	0.245675	0.806034	0.946664	-6.12677	NEDD4L	-0.0220581	7.25636	-1.09108	0.275765	0.734408	-5.64036
ENSG00000049769	PPP1R3F	-0.173297	5.49676	-4.46811	9.69894e-06	3.32748e-05	2.95207	PPP1R3F	-0.0547889	5.49676	-1.59981	0.110263	0.392832	-5.05647	PPP1R3F	0.0114581	5.49676	0.559526	0.576047	0.786549	-6.22573	PPP1R3F	0.00939161	5.49676	0.420456	0.674333	0.900472	-6.06731	PPP1R3F	0.0316503	5.49676	1.58638	0.113289	0.580047	-5.00107
ENSG00000049860	HEXB	-0.216459	5.29087	-5.38229	1.11667e-07	8.0267e-07	7.19937	HEXB	-0.0235389	5.29087	-0.929376	0.353137	0.650875	-5.86792	HEXB	-0.0415512	5.29087	-2.31733	0.0208785	0.143304	-3.772	HEXB	-0.0265545	5.29087	-1.48615	0.137868	0.538599	-5.09092	HEXB	-0.0186332	5.29087	-1.0758	0.28254	0.73987	-5.64607
ENSG00000049883	PTCD2	0.00443528	4.92994	0.207531	0.835677	0.863922	-6.672	PTCD2	-0.0055548	4.92994	-0.243162	0.807978	0.919277	-6.24003	PTCD2	-0.00744605	4.92994	-0.489092	0.624986	0.818013	-6.23789	PTCD2	-0.018539	4.92994	-1.1257	0.260833	0.669184	-5.52409	PTCD2	-0.0334095	4.92994	-2.13889	0.0329318	0.391296	-3.99894
ENSG00000050030	KIAA2022	0.00436851	6.47725	0.115424	0.908154	0.925272	-6.72237	KIAA2022	0.0566439	6.47725	1.53574	0.125228	0.414394	-5.16278	KIAA2022	0.0465699	6.47725	2.27214	0.0234908	0.15295	-3.88665	KIAA2022	0.0393576	6.47725	1.87179	0.0618181	0.407538	-4.48914	KIAA2022	0.00871898	6.47725	0.46267	0.643803	0.910911	-6.11574
ENSG00000050130	JKAMP	-0.225435	5.83531	-5.3559	1.28269e-07	8.96235e-07	7.05821	JKAMP	-0.0409843	5.83531	-1.41529	0.157598	0.456824	-5.33141	JKAMP	-0.054414	5.83531	-2.73995	0.00635877	0.0788033	-2.75643	JKAMP	-0.0446341	5.83531	-2.29226	0.0223042	0.292926	-3.65556	JKAMP	-0.0342076	5.83531	-1.85694	0.0639127	0.482198	-4.56182
ENSG00000050165	DKK3	-0.247352	9.48234	-4.53569	7.14231e-06	2.55117e-05	3.26401	DKK3	-0.0152954	9.48234	-0.404706	0.685864	0.861277	-6.1802	DKK3	0.021375	9.48234	0.767444	0.443171	0.688256	-6.05877	DKK3	0.0189596	9.48234	0.653086	0.514001	0.831457	-5.91527	DKK3	0.047646	9.48234	1.77823	0.075979	0.50991	-4.66342
ENSG00000050344	NFE2L3	0.262677	4.41904	4.78497	2.23401e-06	9.44709e-06	4.38034	NFE2L3	0.0474401	4.41904	1.11029	0.267401	0.575489	-5.64101	NFE2L3	-0.00688651	4.41904	-0.204053	0.838393	0.932614	-6.29979	NFE2L3	-0.0102773	4.41904	-0.299706	0.764526	0.932302	-6.05245	NFE2L3	-0.0173433	4.41904	-0.499993	0.617302	0.90203	-6.03196
ENSG00000050393	MCUR1	-0.0973617	5.95736	-3.59006	0.000362072	0.000822931	-0.440342	MCUR1	0.00272614	5.95736	0.117861	0.906225	0.961673	-6.29453	MCUR1	-0.020848	5.95736	-1.03484	0.301232	0.568368	-5.86592	MCUR1	-0.00339614	5.95736	-0.161292	0.871929	0.964999	-6.14801	MCUR1	-0.0101708	5.95736	-0.488079	0.62571	0.904467	-6.10269
ENSG00000050405	LIMA1	0.0328775	4.12177	1.06892	0.285603	0.341515	-6.07075	LIMA1	0.0199311	4.12177	0.594375	0.552527	0.792718	-6.03996	LIMA1	0.00756058	4.12177	0.325686	0.744795	0.884908	-6.24381	LIMA1	0.0143609	4.12177	0.581913	0.560887	0.856364	-5.91021	LIMA1	-0.00769792	4.12177	-0.319959	0.749134	0.942718	-6.07831
ENSG00000050426	LETMD1	-0.152041	5.53545	-4.57916	5.85397e-06	2.14092e-05	3.42825	LETMD1	-0.0326206	5.53545	-1.21498	0.22494	0.53203	-5.57982	LETMD1	-0.00717995	5.53545	-0.338343	0.735243	0.879163	-6.32345	LETMD1	-0.0119768	5.53545	-0.516022	0.606066	0.87431	-6.02552	LETMD1	0.0183882	5.53545	0.83812	0.402367	0.815342	-5.87203
ENSG00000050438	SLC4A8	0.0107318	7.68554	0.335565	0.737335	0.778012	-6.66171	SLC4A8	-0.0224301	7.68554	-0.633492	0.526699	0.776409	-6.09699	SLC4A8	0.0108134	7.68554	0.461231	0.644828	0.829972	-6.2733	SLC4A8	-0.0243909	7.68554	-1.01494	0.310622	0.710154	-5.65777	SLC4A8	-0.0419534	7.68554	-1.93921	0.0530426	0.454095	-4.40522
ENSG00000050555	LAMC3	-0.189381	1.36295	-2.91555	0.00370446	0.00676055	-2.21677	LAMC3	-0.0868964	1.36295	-1.3518	0.177042	0.480153	-5.04331	LAMC3	-0.0684126	1.36295	-1.32676	0.185177	0.439659	-5.1468	LAMC3	-0.020291	1.36295	-0.376889	0.706416	0.912012	-5.69149	LAMC3	0.00345853	1.36295	0.0680622	0.945764	0.989977	-5.80729
ENSG00000050628	PTGER3	-0.267656	3.22677	-2.54853	0.0111055	0.0183165	-3.37126	PTGER3	-0.0622434	3.22677	-0.608084	0.543404	0.786547	-5.94138	PTGER3	-0.0872934	3.22677	-0.946816	0.344178	0.60788	-5.77184	PTGER3	-0.0903594	3.22677	-0.928701	0.353491	0.739558	-5.57573	PTGER3	-0.14341	3.22677	-1.46021	0.144867	0.62664	-5.02998
ENSG00000050748	MAPK9	-0.164556	7.79613	-4.09051	4.99071e-05	0.000139901	1.41333	MAPK9	-0.0523229	7.79613	-1.65125	0.0993066	0.375323	-4.97339	MAPK9	-0.0287603	7.79613	-1.87406	0.0614895	0.253405	-4.6718	MAPK9	-0.0468314	7.79613	-2.80194	0.0052762	0.169914	-2.42184	MAPK9	-0.0446667	7.79613	-2.72926	0.00657324	0.230528	-2.65039
ENSG00000050767	COL23A1	-0.198509	2.16024	-3.3862	0.000762538	0.00160844	-0.877191	COL23A1	-0.0616736	2.16024	-1.26498	0.206459	0.511651	-5.23788	COL23A1	-0.0504175	2.16024	-1.28397	0.199734	0.456496	-5.2911	COL23A1	-0.00522391	2.16024	-0.130918	0.895893	0.971019	-5.84615	COL23A1	0.0154994	2.16024	0.394462	0.693409	0.927391	-5.83647
ENSG00000050820	BCAR1	-0.0446223	5.00997	-1.03946	0.299076	0.355727	-6.16503	BCAR1	-0.0160836	5.00997	-0.356298	0.721766	0.878765	-6.21152	BCAR1	0.0357408	5.00997	1.43295	0.152482	0.398327	-5.36207	BCAR1	0.0576603	5.00997	2.1335	0.0333685	0.334833	-3.96791	BCAR1	0.0709078	5.00997	2.7846	0.00556424	0.218731	-2.49479
ENSG00000051009	FAM160A2	-0.0296915	4.20574	-0.920618	0.357679	0.416028	-6.2232	FAM160A2	-0.0136637	4.20574	-0.425779	0.67045	0.854042	-6.12994	FAM160A2	0.0203413	4.20574	0.943468	0.345886	0.609591	-5.87164	FAM160A2	0.0261284	4.20574	1.1212	0.262741	0.6702	-5.48156	FAM160A2	0.0407294	4.20574	1.75621	0.0796688	0.517507	-4.66507
ENSG00000051108	HERPUD1	-0.187743	5.7728	-5.59285	3.62182e-08	3.43536e-07	8.26898	HERPUD1	-0.0295632	5.7728	-0.989493	0.322894	0.626268	-5.82496	HERPUD1	-0.0853397	5.7728	-3.27917	0.00111178	0.0331326	-1.20346	HERPUD1	-0.0405725	5.7728	-1.48932	0.137032	0.537718	-5.09803	HERPUD1	-0.0377634	5.7728	-1.40824	0.159686	0.642253	-5.26224
ENSG00000051128	HOMER3	-0.181896	2.37498	-3.49051	0.00052326	0.00114472	-0.554265	HOMER3	-0.0550106	2.37498	-0.976529	0.329268	0.63252	-5.56608	HOMER3	0.048955	2.37498	1.41243	0.15843	0.406677	-5.15131	HOMER3	0.0253323	2.37498	0.673586	0.500885	0.824664	-5.67025	HOMER3	0.0530311	2.37498	1.47338	0.141283	0.621317	-4.92436
ENSG00000051180	RAD51	0.038598	-0.386225	0.806116	0.420546	0.479441	-5.70714	RAD51	0.00800596	-0.386225	0.150382	0.880523	0.950712	-5.60891	RAD51	-0.0541889	-0.386225	-1.1475	0.251709	0.517617	-5.11115	RAD51	-0.012655	-0.386225	-0.243812	0.807476	0.946946	-5.47048	RAD51	-0.017888	-0.386225	-0.339879	0.734092	0.939021	-5.49604
ENSG00000051341	POLQ	0.357385	2.62605	6.03646	3.00647e-09	6.46859e-08	10.7425	POLQ	0.0615516	2.62605	1.29241	0.196805	0.501595	-5.2568	POLQ	0.0431681	2.62605	1.19142	0.234041	0.497955	-5.45338	POLQ	-0.00193407	2.62605	-0.0534169	0.957421	0.987553	-5.90894	POLQ	-0.0249448	2.62605	-0.719455	0.472199	0.848343	-5.723
ENSG00000051382	PIK3CB	0.0228204	6.85394	0.629974	0.52899	0.585632	-6.53085	PIK3CB	0.0312031	6.85394	0.822843	0.410984	0.695239	-5.9728	PIK3CB	0.0130098	6.85394	0.618258	0.53668	0.759166	-6.20017	PIK3CB	-0.00258787	6.85394	-0.118723	0.905542	0.973083	-6.15289	PIK3CB	-0.026879	6.85394	-1.33556	0.182307	0.663509	-5.35943
ENSG00000051523	CYBA	-0.211139	2.81229	-2.25229	0.0247222	0.0378873	-4.01638	CYBA	0.0271111	2.81229	0.267298	0.789349	0.910444	-6.03498	CYBA	0.0221035	2.81229	0.49822	0.618543	0.814676	-6.0345	CYBA	0.0277385	2.81229	0.575563	0.565169	0.858063	-5.77796	CYBA	0.0739726	2.81229	1.69248	0.0911828	0.543328	-4.64534
ENSG00000051596	THOC3	-0.307038	3.60278	-4.78512	2.23247e-06	9.44241e-06	4.42749	THOC3	-0.0992701	3.60278	-1.88557	0.0599253	0.309355	-4.46224	THOC3	-0.0275292	3.60278	-0.676697	0.498903	0.731648	-6.0234	THOC3	-0.0590213	3.60278	-1.33513	0.182441	0.588074	-5.18121	THOC3	-0.0169898	3.60278	-0.389663	0.696953	0.928273	-6.00496
ENSG00000051620	HEBP2	-0.0230924	4.01175	-0.588973	0.556136	0.611298	-6.45181	HEBP2	0.0203673	4.01175	0.499214	0.617845	0.826807	-6.08011	HEBP2	-0.0114012	4.01175	-0.361014	0.718237	0.870052	-6.22206	HEBP2	0.000867117	4.01175	0.0263571	0.978983	0.993691	-6.06078	HEBP2	0.0120168	4.01175	0.403984	0.686398	0.925027	-6.03946
ENSG00000051825	MPHOSPH9	0.107549	6.40332	3.93933	9.29111e-05	0.000243461	0.821913	MPHOSPH9	0.0190348	6.40332	0.67976	0.496967	0.756462	-6.07917	MPHOSPH9	0.000559147	6.40332	0.0284385	0.977323	0.99234	-6.38825	MPHOSPH9	-0.0202077	6.40332	-0.940873	0.347223	0.735266	-5.73825	MPHOSPH9	-0.0355886	6.40332	-1.67177	0.0951998	0.552921	-4.87709
ENSG00000052126	PLEKHA5	0.176379	7.0682	5.79704	1.17457e-08	1.55107e-07	9.34873	PLEKHA5	0.0655614	7.0682	2.25222	0.0247357	0.220322	-3.85421	PLEKHA5	0.0403446	7.0682	1.78723	0.0744912	0.279728	-4.83372	PLEKHA5	0.0222738	7.0682	0.952008	0.341552	0.73096	-5.72398	PLEKHA5	0.00686177	7.0682	0.312105	0.755092	0.944224	-6.16773
ENSG00000052723	SIKE1	-0.0664961	5.88293	-2.00641	0.0453326	0.0657797	-4.74576	SIKE1	0.0173551	5.88293	0.559642	0.575971	0.804375	-6.14872	SIKE1	-0.023028	5.88293	-1.19555	0.232426	0.496002	-5.69093	SIKE1	-0.0128838	5.88293	-0.623261	0.533396	0.84244	-5.97362	SIKE1	-0.0259943	5.88293	-1.26735	0.205625	0.683958	-5.44454
ENSG00000052749	RRP12	-0.0169702	4.40196	-0.493609	0.621791	0.672781	-6.5368	RRP12	-0.0223771	4.40196	-0.652126	0.514616	0.768942	-6.02834	RRP12	0.000381368	4.40196	0.016112	0.987151	0.996095	-6.31853	RRP12	0.0091164	4.40196	0.364613	0.715554	0.915001	-6.03063	RRP12	-0.000818741	4.40196	-0.0324104	0.974158	0.994967	-6.14979
ENSG00000052795	FNIP2	0.0538822	7.10943	2.02161	0.0437302	0.0636766	-4.71397	FNIP2	0.0802724	7.10943	2.95934	0.00322732	0.10931	-2.09369	FNIP2	0.0634481	7.10943	3.08429	0.00215033	0.0467524	-1.79496	FNIP2	0.0596701	7.10943	2.73913	0.0063796	0.18136	-2.59143	FNIP2	0.0363025	7.10943	1.74232	0.0820718	0.523156	-4.75759
ENSG00000052802	MSMO1	-0.279832	6.89326	-4.42586	1.17208e-05	3.91814e-05	2.76729	MSMO1	-0.0429208	6.89326	-0.817294	0.414145	0.697097	-5.97689	MSMO1	-0.0482355	6.89326	-1.05021	0.294118	0.562264	-5.84936	MSMO1	-0.040482	6.89326	-0.837434	0.402748	0.772464	-5.8236	MSMO1	-0.00668162	6.89326	-0.139044	0.889472	0.976755	-6.20695
ENSG00000052841	TTC17	0.033937	6.35752	2.14272	0.0326015	0.0486607	-4.47145	TTC17	0.0251807	6.35752	1.40265	0.161334	0.461107	-5.35164	TTC17	-0.0032989	6.35752	-0.234137	0.814972	0.921992	-6.362	TTC17	0.00357207	6.35752	0.23651	0.813134	0.948944	-6.13531	TTC17	-0.00981626	6.35752	-0.680149	0.496728	0.858625	-5.99639
ENSG00000052850	ALX4	0.171655	0.526121	2.60371	0.00948681	0.0158747	-2.94367	ALX4	-0.0592595	0.526121	-1.01136	0.312325	0.617882	-5.30536	ALX4	-0.0653915	0.526121	-1.41452	0.157816	0.405869	-4.93037	ALX4	-0.0681331	0.526121	-1.35389	0.176382	0.582612	-4.83633	ALX4	-0.0442268	0.526121	-0.899293	0.368933	0.799481	-5.33179
ENSG00000053108	FSTL4	0.0610824	4.81083	1.33374	0.182877	0.23018	-5.81011	FSTL4	-0.0748251	4.81083	-1.65605	0.0983309	0.373878	-4.94045	FSTL4	-0.0536985	4.81083	-1.6432	0.100954	0.325109	-5.03873	FSTL4	-0.053032	4.81083	-1.67807	0.0939575	0.472258	-4.78157	FSTL4	-0.0765934	4.81083	-2.72805	0.00659703	0.230562	-2.63456
ENSG00000053254	FOXN3	0.195544	5.56792	6.05851	2.64583e-09	5.9418e-08	10.7833	FOXN3	0.0591018	5.56792	2.14982	0.0320424	0.242073	-4.06684	FOXN3	0.05698	5.56792	2.19846	0.0283621	0.170011	-4.03822	FOXN3	0.0372072	5.56792	1.45754	0.145593	0.549385	-5.13884	FOXN3	-0.00106111	5.56792	-0.0452247	0.963946	0.993047	-6.20963
ENSG00000053328	METTL24	-0.0382165	1.94441	-1.20177	0.230001	0.282338	-5.67494	METTL24	-0.0840191	1.94441	-2.42785	0.015536	0.185754	-3.21785	METTL24	-0.0271589	1.94441	-0.830554	0.406612	0.660213	-5.71917	METTL24	-0.0739646	1.94441	-2.18312	0.0294899	0.320998	-3.65411	METTL24	-0.0466466	1.94441	-1.37843	0.168693	0.651736	-5.00466
ENSG00000053371	AKR7A2	-0.21044	4.44419	-5.19588	2.93587e-07	1.75019e-06	6.3062	AKR7A2	-0.103886	4.44419	-2.47584	0.0136182	0.174943	-3.29922	AKR7A2	-0.00364028	4.44419	-0.144506	0.885158	0.954544	-6.3118	AKR7A2	-0.0280609	4.44419	-1.0232	0.306707	0.708394	-5.59914	AKR7A2	0.00790198	4.44419	0.312684	0.754652	0.944224	-6.1067
ENSG00000053372	MRTO4	-0.307416	5.13685	-5.66209	2.48155e-08	2.61953e-07	8.64233	MRTO4	-0.0762047	5.13685	-2.17133	0.0303696	0.237567	-4.00939	MRTO4	-0.0377698	5.13685	-1.31995	0.18744	0.441721	-5.51864	MRTO4	-0.0348964	5.13685	-1.20586	0.22844	0.641677	-5.44463	MRTO4	-0.0088476	5.13685	-0.333602	0.738821	0.939413	-6.14205
ENSG00000053438	NNAT	-0.386243	4.06788	-4.96258	9.45417e-07	4.58226e-06	5.21351	NNAT	-0.0855833	4.06788	-1.44052	0.150339	0.447849	-5.20912	NNAT	-0.030338	4.06788	-0.699769	0.484388	0.719826	-6.05338	NNAT	0.00867603	4.06788	0.192707	0.847266	0.958242	-6.04856	NNAT	-0.00508562	4.06788	-0.111116	0.91157	0.982991	-6.11651
ENSG00000053501	USE1	-0.190401	3.43633	-4.81879	1.90045e-06	8.20491e-06	4.58977	USE1	-0.0701385	3.43633	-1.87769	0.0609975	0.311596	-4.46122	USE1	-0.00418783	3.43633	-0.149518	0.881203	0.952981	-6.21541	USE1	-0.0188169	3.43633	-0.62344	0.533279	0.842376	-5.8205	USE1	-0.0208189	3.43633	-0.687427	0.492135	0.856215	-5.83537
ENSG00000053524	MCF2L2	0.119413	7.23721	4.59211	5.51566e-06	2.03634e-05	3.4818	MCF2L2	0.0242493	7.23721	0.996262	0.319599	0.623759	-5.81659	MCF2L2	0.027659	7.23721	1.30139	0.193711	0.449201	-5.55919	MCF2L2	0.0198295	7.23721	0.900677	0.368193	0.749719	-5.76772	MCF2L2	0.000916412	7.23721	0.042303	0.966274	0.993608	-6.21195
ENSG00000053702	NRIP2	0.122703	2.50838	2.81475	0.00506742	0.00897749	-2.60766	NRIP2	-0.0215222	2.50838	-0.559423	0.576121	0.804385	-5.88402	NRIP2	0.036364	2.50838	1.03881	0.299383	0.567013	-5.60179	NRIP2	-0.00119407	2.50838	-0.0335952	0.973213	0.992373	-5.89562	NRIP2	0.0046479	2.50838	0.130164	0.896489	0.978481	-5.9433
ENSG00000053747	LAMA3	0.205674	3.4377	5.274	1.96485e-07	1.25852e-06	6.73817	LAMA3	0.0673522	3.4377	2.09047	0.0370736	0.255815	-4.06081	LAMA3	0.0411024	3.4377	1.43835	0.150944	0.396094	-5.23167	LAMA3	0.0517026	3.4377	1.74194	0.0821323	0.450003	-4.5789	LAMA3	0.0376881	3.4377	1.26977	0.204762	0.682828	-5.29621
ENSG00000053770	AP5M1	0.0361212	7.4381	0.972365	0.331323	0.389025	-6.25411	AP5M1	0.0370668	7.4381	0.997395	0.319049	0.623426	-5.8132	AP5M1	-0.0120788	7.4381	-0.522222	0.601741	0.803544	-6.24734	AP5M1	-0.0137986	7.4381	-0.580219	0.562028	0.856619	-5.99239	AP5M1	-0.0301995	7.4381	-1.27794	0.201869	0.680351	-5.42592
ENSG00000053900	ANAPC4	-0.0402472	5.71527	-1.6295	0.103815	0.138896	-5.41546	ANAPC4	-0.0245367	5.71527	-0.931389	0.352096	0.650008	-5.8779	ANAPC4	-0.0463552	5.71527	-2.82907	0.00485105	0.0694226	-2.51682	ANAPC4	-0.0536919	5.71527	-3.02025	0.00265451	0.132668	-1.829	ANAPC4	-0.0470424	5.71527	-2.7781	0.00567504	0.220477	-2.52872
ENSG00000053918	KCNQ1	-0.178198	-0.438852	-2.4329	0.0153161	0.0245702	-3.23275	KCNQ1	-0.102588	-0.438852	-1.23692	0.216688	0.522829	-4.94547	KCNQ1	-0.0764346	-0.438852	-1.23613	0.216975	0.478542	-5.01	KCNQ1	-0.0747696	-0.438852	-1.11116	0.267032	0.674358	-4.97317	KCNQ1	-0.0600921	-0.438852	-0.881529	0.378458	0.805517	-5.20704
ENSG00000054116	TRAPPC3	-0.301315	5.23282	-5.42226	9.04298e-08	6.81561e-07	7.40237	TRAPPC3	-0.0605967	5.23282	-1.66685	0.096163	0.371038	-4.94268	TRAPPC3	-0.0256134	5.23282	-0.859225	0.390618	0.647591	-6.0099	TRAPPC3	-0.0288437	5.23282	-0.949667	0.342739	0.731838	-5.71194	TRAPPC3	0.0100455	5.23282	0.36534	0.715014	0.932533	-6.13548
ENSG00000054118	THRAP3	-0.0708326	6.95599	-2.5356	0.0115186	0.0189483	-3.57031	THRAP3	0.0244525	6.95599	0.979649	0.327727	0.631376	-5.83525	THRAP3	0.0385961	6.95599	1.77797	0.0760009	0.282543	-4.85068	THRAP3	0.0391998	6.95599	1.65872	0.0977972	0.480125	-4.84452	THRAP3	0.0214474	6.95599	0.927849	0.353937	0.790898	-5.80162
ENSG00000054148	PHPT1	-0.313558	4.74161	-5.22871	2.48147e-07	1.52477e-06	6.4541	PHPT1	-0.0877471	4.74161	-1.65999	0.0975353	0.372873	-4.93028	PHPT1	0.00670572	4.74161	0.186249	0.852323	0.939589	-6.32601	PHPT1	-0.018978	4.74161	-0.486019	0.627166	0.8823	-6.00488	PHPT1	0.0416748	4.74161	1.24644	0.21319	0.690885	-5.43003
ENSG00000054179	ENTPD2	-0.00309348	1.09971	-0.036785	0.970671	0.976159	-6.26227	ENTPD2	-0.216573	1.09971	-2.45678	0.0143529	0.179132	-3.09126	ENTPD2	0.0318369	1.09971	0.434861	0.663846	0.841078	-5.84702	ENTPD2	-0.129286	1.09971	-1.71697	0.0866027	0.458193	-4.40405	ENTPD2	-0.0921436	1.09971	-1.24427	0.213988	0.692048	-5.07361
ENSG00000054219	LY75	-0.212682	0.617382	-3.14829	0.001737	0.00338993	-1.47495	LY75	-0.067158	0.617382	-0.90337	0.366759	0.661498	-5.41205	LY75	-0.20353	0.617382	-3.71084	0.000229147	0.0156451	0.3989	LY75	-0.148772	0.617382	-2.52401	0.0119103	0.232293	-2.86589	LY75	-0.159046	0.617382	-2.7737	0.00575104	0.22057	-2.29857
ENSG00000054267	ARID4B	0.0565359	7.02176	2.16635	0.0307403	0.046123	-4.418	ARID4B	0.0193955	7.02176	0.71813	0.473008	0.740867	-6.0494	ARID4B	0.0282036	7.02176	1.31944	0.18761	0.44179	-5.5384	ARID4B	4.59846e-05	7.02176	0.00197272	0.998427	0.999516	-6.15814	ARID4B	-0.0204052	7.02176	-0.880228	0.379162	0.805859	-5.8424
ENSG00000054277	OPN3	-0.353488	3.73572	-5.4732	6.898e-08	5.57018e-07	7.71898	OPN3	-0.0995574	3.73572	-2.23162	0.0260769	0.223673	-3.79649	OPN3	-0.0627658	3.73572	-2.10933	0.0353998	0.190329	-4.11883	OPN3	-0.0439398	3.73572	-1.40202	0.161528	0.566543	-5.10715	OPN3	-0.0117846	3.73572	-0.397323	0.6913	0.926498	-6.01562
ENSG00000054282	SDCCAG8	-0.0398584	6.5198	-1.1551	0.248583	0.302072	-6.07063	SDCCAG8	0.0172651	6.5198	0.493467	0.621896	0.829483	-6.18468	SDCCAG8	0.0408383	6.5198	1.49065	0.136667	0.37822	-5.30838	SDCCAG8	0.0141173	6.5198	0.48269	0.629526	0.883163	-6.0501	SDCCAG8	0.00340735	6.5198	0.117014	0.906897	0.982019	-6.21206
ENSG00000054356	PTPRN	-0.0406257	6.58868	-0.962863	0.336066	0.39374	-6.27101	PTPRN	-0.0264098	6.58868	-0.598058	0.550068	0.790992	-6.12911	PTPRN	0.00950635	6.58868	0.39933	0.689816	0.853724	-6.31037	PTPRN	0.0304401	6.58868	1.24933	0.212129	0.621829	-5.41476	PTPRN	0.0251929	6.58868	1.09594	0.273635	0.733503	-5.64073
ENSG00000054392	HHAT	-0.0654938	3.50938	-2.29596	0.0220768	0.0341968	-3.99376	HHAT	-0.0435833	3.50938	-1.46736	0.142898	0.438539	-5.121	HHAT	-0.0355116	3.50938	-1.3098	0.19085	0.445666	-5.40857	HHAT	-0.042195	3.50938	-1.50638	0.132598	0.531575	-4.94395	HHAT	-0.00475715	3.50938	-0.176468	0.859998	0.971546	-6.05244
ENSG00000054523	KIF1B	0.0860191	9.60027	3.34259	0.000890041	0.00184996	-1.2307	KIF1B	-0.00268293	9.60027	-0.098675	0.921435	0.968759	-6.25211	KIF1B	0.0193597	9.60027	0.87345	0.382826	0.640406	-5.97193	KIF1B	-0.00495295	9.60027	-0.215796	0.829235	0.952702	-6.09403	KIF1B	-0.0385291	9.60027	-1.96384	0.0501063	0.445527	-4.33055
ENSG00000054598	FOXC1	-0.308562	1.89304	-4.75884	2.52964e-06	1.04782e-05	4.40815	FOXC1	-0.0888353	1.89304	-1.3145	0.189274	0.494439	-5.14842	FOXC1	-0.244633	1.89304	-4.027	6.50303e-05	0.00792328	1.50729	FOXC1	-0.0984022	1.89304	-1.61872	0.106136	0.490901	-4.62509	FOXC1	-0.0886519	1.89304	-1.97082	0.0493004	0.443946	-4.08766
ENSG00000054611	TBC1D22A	-0.0547847	4.07648	-1.9274	0.0544769	0.0775934	-4.80613	TBC1D22A	-0.0472154	4.07648	-1.55114	0.121492	0.409634	-5.05137	TBC1D22A	-0.00673206	4.07648	-0.312847	0.754524	0.889386	-6.24371	TBC1D22A	-0.00848881	4.07648	-0.367836	0.713151	0.914318	-6.00274	TBC1D22A	-0.00496017	4.07648	-0.21788	0.827612	0.96421	-6.10051
ENSG00000054654	SYNE2	0.0576266	5.84193	1.56263	0.118751	0.15663	-5.52255	SYNE2	0.0527568	5.84193	1.3404	0.180716	0.484575	-5.43108	SYNE2	-0.0331782	5.84193	-1.05465	0.29208	0.560421	-5.8444	SYNE2	0.0205994	5.84193	0.635369	0.525478	0.836914	-5.9658	SYNE2	-0.0147405	5.84193	-0.53904	0.590101	0.892085	-6.07614
ENSG00000054690	PLEKHH1	0.143198	6.50444	1.92271	0.0550642	0.0783693	-4.90942	PLEKHH1	-0.0304749	6.50444	-0.483731	0.628786	0.832643	-6.18934	PLEKHH1	0.0791993	6.50444	2.00765	0.0452041	0.215496	-4.43293	PLEKHH1	0.0351422	6.50444	0.915421	0.360411	0.744009	-5.76058	PLEKHH1	0.029865	6.50444	0.806909	0.420105	0.825941	-5.9054
ENSG00000054793	ATP9A	0.00777727	9.1952	0.276728	0.7821	0.81723	-6.65308	ATP9A	0.0192092	9.1952	0.62304	0.533538	0.780963	-6.07769	ATP9A	0.0579495	9.1952	3.02003	0.00265338	0.0515948	-1.95805	ATP9A	0.0406423	9.1952	2.10945	0.035401	0.34047	-4.00969	ATP9A	0.021613	9.1952	1.28917	0.197941	0.675978	-5.38497
ENSG00000054803	CBLN4	-0.286505	5.15715	-3.63737	0.000303018	0.000702602	-0.257697	CBLN4	-0.039237	5.15715	-0.604846	0.545552	0.78814	-6.10309	CBLN4	-0.0124907	5.15715	-0.305845	0.759847	0.892084	-6.32007	CBLN4	-0.0123134	5.15715	-0.274614	0.783726	0.938658	-6.10369	CBLN4	0.0213128	5.15715	0.482916	0.629368	0.904823	-6.08438
ENSG00000054965	FAM168A	0.00417984	8.07667	0.238358	0.811698	0.84384	-6.68341	FAM168A	-0.0122131	8.07667	-0.654977	0.51278	0.767343	-6.07793	FAM168A	-0.0134929	8.07667	-0.914404	0.360934	0.622141	-5.96451	FAM168A	-0.00889437	8.07667	-0.545465	0.585677	0.865041	-6.00231	FAM168A	-0.0274272	8.07667	-1.75765	0.0794233	0.517171	-4.72079
ENSG00000054967	RELT	-0.0553574	2.70575	-1.22658	0.220538	0.272131	-5.73926	RELT	0.0665942	2.70575	1.36483	0.172912	0.4754	-5.17473	RELT	0.0735051	2.70575	2.12934	0.0337018	0.185439	-3.98213	RELT	0.106963	2.70575	2.90187	0.00387265	0.152506	-2.03409	RELT	0.126842	2.70575	3.46211	0.000582283	0.0885593	-0.421111
ENSG00000054983	GALC	-0.155718	6.15937	-4.74352	2.72024e-06	1.11359e-05	4.14734	GALC	-0.012146	6.15937	-0.450124	0.652814	0.845219	-6.20454	GALC	-0.0396501	6.15937	-2.2773	0.0231791	0.151836	-3.87527	GALC	-0.0131514	6.15937	-0.755622	0.450231	0.797169	-5.88841	GALC	-0.017589	6.15937	-1.03898	0.299321	0.751269	-5.69954
ENSG00000055044	NOP58	-0.025947	5.58787	-0.90361	0.366623	0.425197	-6.31759	NOP58	0.030624	5.58787	1.06583	0.287009	0.59526	-5.74541	NOP58	0.00813847	5.58787	0.326672	0.744049	0.884461	-6.32859	NOP58	0.00863421	5.58787	0.324735	0.745517	0.924608	-6.10381	NOP58	0.00141974	5.58787	0.052858	0.957866	0.99247	-6.20977
ENSG00000055070	SZRD1	0.0420931	3.30633	1.16966	0.242675	0.295756	-5.87663	SZRD1	-0.0476378	3.30633	-1.29957	0.194341	0.498932	-5.32163	SZRD1	0.0171695	3.30633	0.589679	0.555666	0.773544	-6.04434	SZRD1	-0.0159039	3.30633	-0.519608	0.603566	0.873733	-5.86238	SZRD1	-0.0347921	3.30633	-1.17959	0.238727	0.711919	-5.38725
ENSG00000055118	KCNH2	-0.0982051	3.58235	-2.0271	0.0431645	0.0629526	-4.56702	KCNH2	-0.0793269	3.58235	-1.61722	0.106454	0.386505	-4.90777	KCNH2	-0.0111497	3.58235	-0.388064	0.69813	0.858037	-6.16942	KCNH2	-0.00639419	3.58235	-0.206825	0.836231	0.955012	-5.99882	KCNH2	0.0085855	3.58235	0.282003	0.778059	0.94874	-6.03718
ENSG00000055130	CUL1	-0.097186	6.78914	-3.33232	0.00092282	0.00191161	-1.30142	CUL1	0.00245552	6.78914	0.10838	0.913737	0.965294	-6.2954	CUL1	0.00460706	6.78914	0.327982	0.743059	0.884142	-6.33438	CUL1	0.000111337	6.78914	0.00729776	0.99418	0.998677	-6.16013	CUL1	-0.00983201	6.78914	-0.652303	0.514508	0.866406	-6.01232
ENSG00000055147	FAM114A2	-0.0086965	4.63363	-0.30423	0.761075	0.799459	-6.62868	FAM114A2	0.0313193	4.63363	1.09053	0.275997	0.583171	-5.67687	FAM114A2	0.0103266	4.63363	0.5129	0.608242	0.808387	-6.208	FAM114A2	0.00280334	4.63363	0.128752	0.897606	0.971019	-6.10266	FAM114A2	0.00161855	4.63363	0.0745535	0.9406	0.989744	-6.16439
ENSG00000055163	CYFIP2	0.0117241	8.41189	0.392831	0.694606	0.739293	-6.62968	CYFIP2	0.00159945	8.41189	0.0474289	0.96219	0.985014	-6.27883	CYFIP2	0.0292053	8.41189	1.25369	0.210524	0.469672	-5.60211	CYFIP2	0.0189927	8.41189	0.787246	0.43151	0.786909	-5.84298	CYFIP2	-0.00173151	8.41189	-0.0828244	0.934025	0.987808	-6.19269
ENSG00000055208	TAB2	0.112441	6.62055	3.89004	0.000113299	0.000290647	0.637408	TAB2	0.0514917	6.62055	1.92751	0.0544744	0.296488	-4.50889	TAB2	0.0200171	6.62055	0.949549	0.342789	0.606752	-5.94908	TAB2	0.0100587	6.62055	0.470342	0.638315	0.88841	-6.05528	TAB2	-0.0186521	6.62055	-0.925634	0.355086	0.791673	-5.806
ENSG00000055211	GINM1	-0.0326066	5.03617	-1.26157	0.207671	0.257885	-5.91482	GINM1	0.0104337	5.03617	0.405114	0.685565	0.861222	-6.19488	GINM1	-0.0192119	5.03617	-1.10503	0.269665	0.536752	-5.76671	GINM1	-0.00770568	5.03617	-0.411567	0.680833	0.901148	-6.05316	GINM1	-0.00290293	5.03617	-0.161059	0.872112	0.973807	-6.17829
ENSG00000055332	EIF2AK2	0.0661481	7.4815	2.25629	0.0244691	0.0375412	-4.21854	EIF2AK2	0.0830984	7.4815	2.64535	0.00841413	0.145993	-2.9293	EIF2AK2	0.0437792	7.4815	1.83828	0.0665983	0.264277	-4.73987	EIF2AK2	0.0512933	7.4815	1.98721	0.0474432	0.372867	-4.27002	EIF2AK2	0.0183781	7.4815	0.749106	0.454148	0.841495	-5.94004
ENSG00000055483	USP36	0.150636	4.24947	3.90526	0.00010659	0.000275379	0.758891	USP36	0.0130133	4.24947	0.407736	0.68364	0.86018	-6.14086	USP36	0.0369505	4.24947	1.55191	0.121299	0.357001	-5.14189	USP36	0.0232577	4.24947	0.935141	0.350166	0.736916	-5.66644	USP36	0.0220323	4.24947	0.932178	0.351698	0.788878	-5.72301
ENSG00000055609	KMT2C	0.231548	7.9457	6.34541	4.8474e-10	2.05143e-08	12.42	KMT2C	0.0381455	7.9457	1.48531	0.138085	0.432432	-5.22207	KMT2C	0.0524261	7.9457	2.44186	0.0149485	0.122232	-3.48843	KMT2C	0.0112411	7.9457	0.523575	0.600806	0.872313	-6.01547	KMT2C	-0.0225832	7.9457	-1.27226	0.203878	0.682401	-5.42637
ENSG00000055732	MCOLN3	0.336573	-0.0988811	4.05107	5.88032e-05	0.000162038	1.59451	MCOLN3	0.181984	-0.0988811	2.03788	0.0420809	0.268856	-3.83819	MCOLN3	0.156996	-0.0988811	1.96029	0.0505026	0.228552	-4.0203	MCOLN3	0.129465	-0.0988811	1.50687	0.132475	0.531456	-4.5773	MCOLN3	0.154344	-0.0988811	1.77486	0.0765333	0.511451	-4.23325
ENSG00000055813	CCDC85A	-0.224609	4.84062	-3.65976	0.000278352	0.000651022	-0.1655	CCDC85A	-0.016282	4.84062	-0.346947	0.728775	0.882034	-6.20532	CCDC85A	0.0549321	4.84062	1.73952	0.0825436	0.294634	-4.88295	CCDC85A	0.0639931	4.84062	1.89131	0.0591586	0.403856	-4.4221	CCDC85A	0.0969622	4.84062	2.92766	0.0035721	0.183138	-2.10287
ENSG00000055917	PUM2	0.155193	7.81412	5.38116	1.12338e-07	8.05915e-07	7.19091	PUM2	0.0508255	7.81412	1.9255	0.054726	0.297259	-4.50142	PUM2	0.0498178	7.81412	2.26678	0.0238189	0.154221	-3.88687	PUM2	0.0225954	7.81412	1.10376	0.270227	0.676775	-5.56621	PUM2	-0.00354187	7.81412	-0.188385	0.850652	0.969425	-6.18835
ENSG00000055950	MRPL43	-0.280513	4.09364	-6.57858	1.1646e-10	8.33024e-09	13.8217	MRPL43	-0.0551936	4.09364	-1.79067	0.0739424	0.335285	-4.6699	MRPL43	-0.0378114	4.09364	-1.66	0.097525	0.318891	-4.96215	MRPL43	-0.015952	4.09364	-0.681601	0.495806	0.82186	-5.84805	MRPL43	0.0177012	4.09364	0.832216	0.405687	0.817939	-5.79424
ENSG00000056050	C4orf27	-0.187082	4.70477	-3.8606	0.000127422	0.000323216	0.566264	C4orf27	0.0156278	4.70477	0.417031	0.676832	0.856547	-6.17102	C4orf27	-0.00696228	4.70477	-0.273796	0.784352	0.905808	-6.30406	C4orf27	0.00857179	4.70477	0.321551	0.747927	0.925228	-6.06591	C4orf27	0.010563	4.70477	0.403188	0.686984	0.925194	-6.0938
ENSG00000056097	ZFR	-0.0637272	8.11234	-2.24883	0.024943	0.0381833	-4.22649	ZFR	0.00652745	8.11234	0.266952	0.789615	0.910444	-6.2504	ZFR	-0.0017077	8.11234	-0.0950294	0.924329	0.971204	-6.36608	ZFR	-0.011245	8.11234	-0.600617	0.548366	0.85046	-5.97154	ZFR	-0.0302392	8.11234	-1.68369	0.0928713	0.547575	-4.84193
ENSG00000056277	ZNF280C	0.114414	3.50833	3.60404	0.000343588	0.000785277	-0.268713	ZNF280C	0.0176923	3.50833	0.57047	0.568612	0.801559	-5.99341	ZNF280C	0.00228191	3.50833	0.0909158	0.927595	0.972585	-6.23009	ZNF280C	-0.0142188	3.50833	-0.535296	0.592682	0.868753	-5.87615	ZNF280C	-0.0407736	3.50833	-1.61838	0.106217	0.566477	-4.82744
ENSG00000056291	NPFFR2	-0.0470361	0.677171	-0.807407	0.419803	0.478767	-5.88501	NPFFR2	-0.00698663	0.677171	-0.115889	0.907787	0.962099	-5.78565	NPFFR2	0.0636861	0.677171	1.19732	0.231736	0.495057	-5.21163	NPFFR2	-0.000548422	0.677171	-0.00948491	0.992436	0.998265	-5.66195	NPFFR2	-0.0357739	0.677171	-0.616063	0.538135	0.87387	-5.54469
ENSG00000056487	PHF21B	0.0413443	1.93147	0.704191	0.48163	0.540089	-6.13404	PHF21B	-0.00208846	1.93147	-0.038914	0.968974	0.987057	-5.95974	PHF21B	0.0321808	1.93147	0.721068	0.471196	0.709302	-5.79791	PHF21B	0.0313477	1.93147	0.706827	0.480002	0.813865	-5.59733	PHF21B	0.0306877	1.93147	0.714136	0.475479	0.849751	-5.64481
ENSG00000056558	TRAF1	0.0281147	3.47041	0.593543	0.553077	0.60836	-6.39304	TRAF1	-0.0111998	3.47041	-0.247351	0.804737	0.917067	-6.11573	TRAF1	0.00516148	3.47041	0.152478	0.87887	0.951764	-6.21873	TRAF1	0.0199511	3.47041	0.578765	0.563008	0.857196	-5.84937	TRAF1	0.0372081	3.47041	1.08311	0.279284	0.736992	-5.50719
ENSG00000056586	RC3H2	0.0717211	7.59572	2.7085	0.00698256	0.0120049	-3.12184	RC3H2	0.0416471	7.59572	1.65437	0.0986708	0.37446	-4.97093	RC3H2	0.0340105	7.59572	1.97505	0.0487976	0.224991	-4.48646	RC3H2	0.00848478	7.59572	0.531706	0.595165	0.869814	-6.01622	RC3H2	-0.00696135	7.59572	-0.440748	0.659588	0.915411	-6.11498
ENSG00000056736	IL17RB	0.0695135	4.67295	2.08554	0.0375094	0.055353	-4.54109	IL17RB	0.0491277	4.67295	1.31158	0.190256	0.494852	-5.42382	IL17RB	0.0338308	4.67295	1.16874	0.243051	0.508754	-5.67591	IL17RB	0.0374383	4.67295	1.17952	0.23875	0.651349	-5.45058	IL17RB	0.0213735	4.67295	0.685011	0.493657	0.85662	-5.94478
ENSG00000056972	TRAF3IP2	0.163565	4.10769	3.65815	0.000280056	0.000654661	-0.126884	TRAF3IP2	0.0392053	4.10769	1.04373	0.297109	0.604698	-5.68511	TRAF3IP2	-0.000495982	4.10769	-0.0188196	0.984992	0.995556	-6.29374	TRAF3IP2	0.00602382	4.10769	0.214774	0.830031	0.952971	-6.04781	TRAF3IP2	-0.0124948	4.10769	-0.449094	0.65356	0.91418	-6.02966
ENSG00000056998	GYG2	0.107577	2.64867	1.85464	0.0642166	0.089984	-4.79042	GYG2	0.0836137	2.64867	1.28034	0.201011	0.504976	-5.27395	GYG2	0.169535	2.64867	2.97636	0.00305454	0.0553053	-1.93781	GYG2	0.113485	2.64867	1.81296	0.0704361	0.424488	-4.38964	GYG2	0.113318	2.64867	1.7849	0.0748885	0.508427	-4.47956
ENSG00000057019	DCBLD2	0.0489259	5.32327	1.9104	0.056634	0.0804166	-4.91661	DCBLD2	0.0360543	5.32327	1.30054	0.194006	0.498533	-5.46956	DCBLD2	-0.000437286	5.32327	-0.0233833	0.981354	0.993818	-6.37211	DCBLD2	0.00504179	5.32327	0.252182	0.801004	0.944409	-6.11595	DCBLD2	-0.0102685	5.32327	-0.530145	0.596248	0.894591	-6.068
ENSG00000057252	SOAT1	0.101248	4.85585	3.21532	0.00138436	0.00275959	-1.63943	SOAT1	0.0849829	4.85585	2.79132	0.00544759	0.127776	-2.52917	SOAT1	0.0436771	4.85585	1.93135	0.0539899	0.237038	-4.54384	SOAT1	0.0379256	4.85585	1.58857	0.112788	0.502893	-4.92267	SOAT1	0.0213926	4.85585	0.894066	0.37172	0.801211	-5.79765
ENSG00000057294	PKP2	-0.124017	3.1277	-3.09333	0.0020861	0.00400703	-1.87712	PKP2	-0.0272677	3.1277	-0.634707	0.525906	0.775929	-5.91439	PKP2	-0.0525742	3.1277	-1.46257	0.144197	0.387523	-5.16562	PKP2	-0.027444	3.1277	-0.695982	0.486763	0.817856	-5.74216	PKP2	0.0113292	3.1277	0.310931	0.755983	0.944361	-5.97913
ENSG00000057468	MSH4	0.19391	2.19766	2.69377	0.00729429	0.0124989	-2.89619	MSH4	0.0786362	2.19766	1.00894	0.313485	0.618417	-5.5152	MSH4	-0.0320221	2.19766	-0.487818	0.625887	0.818298	-5.96431	MSH4	0.0034587	2.19766	0.048254	0.961533	0.989163	-5.85751	MSH4	-0.0314398	2.19766	-0.440691	0.659629	0.915411	-5.82305
ENSG00000057593	F7	-0.43889	0.389245	-5.51822	5.42028e-08	4.6241e-07	7.99331	F7	-0.22946	0.389245	-3.50016	0.000505993	0.0599429	-0.294827	F7	-0.126001	0.389245	-2.30411	0.0216152	0.145863	-3.4073	F7	-0.151119	0.389245	-2.60891	0.00935435	0.214219	-2.67142	F7	-0.102433	0.389245	-1.76587	0.0780331	0.514374	-4.29452
ENSG00000057608	GDI2	-0.250329	7.66431	-5.28813	1.82616e-07	1.18692e-06	6.72549	GDI2	-0.0305275	7.66431	-0.9837	0.325733	0.629546	-5.82347	GDI2	-0.038405	7.66431	-1.73495	0.0833501	0.295804	-4.91628	GDI2	-0.0342226	7.66431	-1.65735	0.0980744	0.480563	-4.83953	GDI2	-0.0323964	7.66431	-1.59501	0.111346	0.5761	-4.98685
ENSG00000057657	PRDM1	-0.0121141	2.06687	-0.316871	0.75147	0.79077	-6.34391	PRDM1	-0.000656283	2.06687	-0.0149894	0.988047	0.995089	-5.97723	PRDM1	0.000146081	2.06687	0.00379483	0.996974	0.998785	-6.06094	PRDM1	-0.0170278	2.06687	-0.400636	0.688859	0.90382	-5.76892	PRDM1	-0.0400951	2.06687	-0.975322	0.329876	0.774157	-5.45643
ENSG00000057663	ATG5	-0.217129	6.28252	-4.41173	1.24832e-05	4.1329e-05	2.70594	ATG5	-0.0467991	6.28252	-1.30174	0.193598	0.498295	-5.48337	ATG5	-0.0500985	6.28252	-2.39257	0.0170894	0.129496	-3.61615	ATG5	-0.0661376	6.28252	-3.057	0.00235496	0.129952	-1.72706	ATG5	-0.0482981	6.28252	-2.43369	0.0152977	0.305303	-3.38449
ENSG00000057704	TMCC3	-0.0597514	4.34194	-1.10142	0.271227	0.32653	-6.05488	TMCC3	0.00484478	4.34194	0.093767	0.925331	0.970578	-6.22427	TMCC3	0.0557201	4.34194	2.41417	0.0161202	0.126027	-3.5044	TMCC3	0.0465749	4.34194	1.85456	0.0642462	0.412346	-4.45878	TMCC3	0.0131748	4.34194	0.557585	0.577379	0.887182	-5.9969
ENSG00000057757	PITHD1	-0.391681	7.01499	-5.78925	1.22684e-08	1.59808e-07	9.30666	PITHD1	-0.0677681	7.01499	-1.64484	0.100623	0.377235	-4.9922	PITHD1	-0.047245	7.01499	-1.68264	0.0930539	0.311635	-5.00988	PITHD1	-0.0348333	7.01499	-1.22401	0.221522	0.633577	-5.44167	PITHD1	-0.00117894	7.01499	-0.0459734	0.96335	0.992953	-6.21412
ENSG00000057935	MTA3	0.0439246	6.38815	2.3209	0.0206796	0.0322797	-4.08237	MTA3	0.00592608	6.38815	0.282521	0.777659	0.90538	-6.26431	MTA3	0.0341378	6.38815	2.09973	0.0362407	0.191908	-4.25051	MTA3	0.0170311	6.38815	1.01119	0.312414	0.711588	-5.67263	MTA3	0.00393272	6.38815	0.243136	0.808001	0.957904	-6.19054
ENSG00000058056	USP13	0.0440107	5.04905	1.77516	0.076459	0.10524	-5.14932	USP13	0.0192139	5.04905	0.733108	0.463832	0.734244	-6.01512	USP13	0.0361621	5.04905	1.71999	0.0860371	0.300408	-4.92602	USP13	0.0112741	5.04905	0.50918	0.61085	0.875255	-6.01085	USP13	0.00873609	5.04905	0.410125	0.681892	0.924036	-6.11059
ENSG00000058063	ATP11B	0.0423758	6.51258	1.54003	0.124164	0.162978	-5.56007	ATP11B	0.0696581	6.51258	2.61105	0.00929406	0.151471	-3.02219	ATP11B	0.0342781	6.51258	1.91551	0.0559824	0.24127	-4.60763	ATP11B	0.0338795	6.51258	1.8112	0.0707075	0.425113	-4.5952	ATP11B	0.00944065	6.51258	0.525026	0.5998	0.896049	-6.08598
ENSG00000058085	LAMC2	-0.0129984	-0.451076	-0.162409	0.871047	0.893409	-5.98951	LAMC2	-0.0117179	-0.451076	-0.129339	0.897141	0.957299	-5.60091	LAMC2	-0.0408762	-0.451076	-0.494529	0.621144	0.816043	-5.5777	LAMC2	-0.0465465	-0.451076	-0.514424	0.607182	0.874642	-5.375	LAMC2	-0.0335237	-0.451076	-0.367124	0.713683	0.932533	-5.47772
ENSG00000058091	CDK14	-0.271482	8.22828	-4.53287	7.23461e-06	2.58122e-05	3.23517	CDK14	-0.0550755	8.22828	-1.37311	0.170325	0.472358	-5.37249	CDK14	-0.045429	8.22828	-2.22093	0.0267918	0.165089	-3.98052	CDK14	-0.0510108	8.22828	-2.47928	0.0134924	0.24724	-3.22088	CDK14	-0.0443352	8.22828	-2.19547	0.0285925	0.375225	-3.89347
ENSG00000058262	SEC61A1	-0.0966045	5.97454	-3.69976	0.000238904	0.000566388	-0.055541	SEC61A1	-0.0209261	5.97454	-0.761294	0.446836	0.722287	-6.02081	SEC61A1	-0.0134572	5.97454	-0.702636	0.482601	0.718666	-6.14677	SEC61A1	-0.000942195	5.97454	-0.0456941	0.963572	0.989892	-6.15964	SEC61A1	0.00430692	5.97454	0.22215	0.824288	0.963518	-6.19377
ENSG00000058272	PPP1R12A	-0.0328104	8.45039	-1.00493	0.315401	0.372472	-6.20717	PPP1R12A	0.0368116	8.45039	1.20619	0.228307	0.535793	-5.57652	PPP1R12A	0.008951	8.45039	0.451386	0.651902	0.83355	-6.26573	PPP1R12A	0.00827992	8.45039	0.385918	0.699721	0.90972	-6.06727	PPP1R12A	-0.00344257	8.45039	-0.163251	0.870387	0.973489	-6.18251
ENSG00000058335	RASGRF1	0.058412	6.37026	1.37384	0.170087	0.215806	-5.79856	RASGRF1	-0.00197448	6.37026	-0.0440169	0.964908	0.985846	-6.30206	RASGRF1	0.0297162	6.37026	0.984231	0.325466	0.59021	-5.91728	RASGRF1	0.0316404	6.37026	1.003	0.316347	0.714355	-5.68054	RASGRF1	0.00060354	6.37026	0.0236058	0.981176	0.99594	-6.21876
ENSG00000058404	CAMK2B	-0.203085	7.80251	-4.77353	2.35913e-06	9.88148e-06	4.2913	CAMK2B	-0.0876844	7.80251	-2.43841	0.0150945	0.183029	-3.42862	CAMK2B	-0.0384271	7.80251	-2.00952	0.045005	0.215058	-4.4176	CAMK2B	-0.0247018	7.80251	-1.19226	0.233723	0.646133	-5.46939	CAMK2B	-0.0182181	7.80251	-0.874479	0.38228	0.807111	-5.83805
ENSG00000058453	CROCC	-0.0697114	4.47557	-1.26454	0.206605	0.256676	-5.87562	CROCC	-0.0437876	4.47557	-0.845531	0.398213	0.686561	-5.89435	CROCC	-0.0322153	4.47557	-0.789626	0.430111	0.678923	-6.02197	CROCC	0.0102527	4.47557	0.252333	0.800887	0.944409	-6.06911	CROCC	0.0285524	4.47557	0.725635	0.468405	0.847528	-5.90383
ENSG00000058600	POLR3E	-0.0939322	5.08924	-3.74468	0.000200892	0.000485615	0.125704	POLR3E	-0.0288012	5.08924	-1.25903	0.2086	0.513786	-5.51143	POLR3E	-0.00596436	5.08924	-0.336944	0.736297	0.879533	-6.3072	POLR3E	0.00737787	5.08924	0.41013	0.681886	0.901645	-6.05627	POLR3E	0.0214481	5.08924	1.19377	0.233139	0.708316	-5.50958
ENSG00000058668	ATP2B4	0.196293	7.92776	5.28612	1.84526e-07	1.19616e-06	6.71784	ATP2B4	0.0580437	7.92776	1.6095	0.10813	0.389511	-5.03719	ATP2B4	0.0840655	7.92776	2.70926	0.00696886	0.0822846	-2.82713	ATP2B4	0.0484126	7.92776	1.62754	0.104252	0.48843	-4.88285	ATP2B4	0.0150755	7.92776	0.573033	0.566882	0.884279	-6.04589
ENSG00000058673	ZC3H11A	0.132881	7.26924	5.19439	2.9584e-07	1.75901e-06	6.26199	ZC3H11A	0.0621226	7.26924	2.45159	0.0145591	0.180225	-3.40329	ZC3H11A	0.0321001	7.26924	1.69802	0.0901107	0.306677	-4.98221	ZC3H11A	0.0302029	7.26924	1.46746	0.142879	0.546086	-5.12657	ZC3H11A	-0.00449437	7.26924	-0.251941	0.801191	0.956456	-6.18191
ENSG00000058729	RIOK2	-0.0929042	4.90573	-2.44386	0.014864	0.0239127	-3.76215	RIOK2	0.0168278	4.90573	0.533969	0.593597	0.813738	-6.12949	RIOK2	0.00100016	4.90573	0.0469009	0.96261	0.987151	-6.35171	RIOK2	-0.00735438	4.90573	-0.335101	0.737689	0.922394	-6.07364	RIOK2	-0.00942678	4.90573	-0.447701	0.654565	0.914434	-6.08765
ENSG00000058799	YIPF1	-0.289938	4.26499	-6.07037	2.46976e-09	5.64944e-08	10.8818	YIPF1	-0.0495438	4.26499	-1.55922	0.119568	0.406452	-5.05416	YIPF1	-0.057072	4.26499	-2.23633	0.0257595	0.16143	-3.89579	YIPF1	-0.0329883	4.26499	-1.30307	0.193149	0.599594	-5.27718	YIPF1	-0.027565	4.26499	-1.12429	0.261433	0.728793	-5.53575
ENSG00000058804	NDC1	-0.197107	5.05113	-4.6712	3.82195e-06	1.49046e-05	3.84484	NDC1	-0.0301849	5.05113	-0.974329	0.330358	0.633568	-5.81635	NDC1	-0.0527313	5.05113	-2.43807	0.0151043	0.122606	-3.48695	NDC1	-0.0437613	5.05113	-2.0171	0.0442178	0.365063	-4.19838	NDC1	-0.0361693	5.05113	-1.77135	0.0771171	0.513485	-4.68898
ENSG00000058866	DGKG	0.130943	6.09315	4.38149	1.4276e-05	4.6531e-05	2.57995	DGKG	0.0325649	6.09315	1.10895	0.267979	0.575507	-5.70727	DGKG	0.0586506	6.09315	2.1105	0.0352985	0.190115	-4.22806	DGKG	0.0292914	6.09315	1.00776	0.314054	0.713198	-5.67541	DGKG	0.00390078	6.09315	0.137719	0.890519	0.976866	-6.2093
ENSG00000059122	FLYWCH1	-0.142475	5.66681	-3.35035	0.000865987	0.00180471	-1.23905	FLYWCH1	-0.0816688	5.66681	-1.84971	0.0649377	0.318567	-4.64541	FLYWCH1	-0.00656626	5.66681	-0.233094	0.815781	0.922302	-6.35592	FLYWCH1	-0.0086239	5.66681	-0.289139	0.772595	0.934805	-6.11604	FLYWCH1	0.0290699	5.66681	1.05978	0.289759	0.745185	-5.67298
ENSG00000059145	UNKL	0.0315979	3.91245	0.862586	0.388764	0.447745	-6.24698	UNKL	-0.0695506	3.91245	-2.05207	0.0406764	0.264925	-4.17635	UNKL	-0.0142147	3.91245	-0.567316	0.570748	0.78412	-6.1201	UNKL	-0.0375085	3.91245	-1.43312	0.152446	0.55695	-5.08088	UNKL	-0.0325172	3.91245	-1.27502	0.202899	0.681782	-5.3344
ENSG00000059377	TBXAS1	-0.192498	2.28993	-2.67648	0.00767594	0.0131071	-2.95044	TBXAS1	-0.00512658	2.28993	-0.0669894	0.946617	0.978474	-6.00288	TBXAS1	-0.0505038	2.28993	-1.43035	0.153226	0.399237	-5.11764	TBXAS1	-0.0331938	2.28993	-0.86079	0.389765	0.764316	-5.52783	TBXAS1	-0.0379605	2.28993	-0.992697	0.321342	0.768689	-5.46599
ENSG00000059378	PARP12	-0.0474631	2.54714	-1.19571	0.232358	0.284789	-5.75643	PARP12	0.0426436	2.54714	0.952259	0.34142	0.642106	-5.60818	PARP12	0.00490192	2.54714	0.14281	0.886496	0.955005	-6.11108	PARP12	0.0389091	2.54714	1.06906	0.285558	0.690278	-5.37091	PARP12	0.0361577	2.54714	1.02469	0.306009	0.756666	-5.46502
ENSG00000059573	ALDH18A1	-0.12618	5.13302	-4.42516	1.17574e-05	3.92978e-05	2.78056	ALDH18A1	0.00346842	5.13302	0.161638	0.871656	0.947015	-6.26626	ALDH18A1	-0.00682273	5.13302	-0.410376	0.681702	0.850411	-6.28257	ALDH18A1	0.0093103	5.13302	0.530594	0.595935	0.870111	-6.00411	ALDH18A1	0.0147646	5.13302	0.866891	0.386421	0.808437	-5.83448
ENSG00000059588	TARBP1	0.0916354	7.00627	2.33931	0.0196988	0.030904	-4.03704	TARBP1	-0.0732293	7.00627	-1.86516	0.0627365	0.31421	-4.62002	TARBP1	-0.0254735	7.00627	-0.737503	0.461154	0.701344	-6.12016	TARBP1	-0.0880732	7.00627	-2.48363	0.0133309	0.24656	-3.22235	TARBP1	-0.0655363	7.00627	-1.98858	0.0472963	0.439538	-4.31943
ENSG00000059691	GATB	-0.203032	5.66575	-4.55622	6.50319e-06	2.35106e-05	3.32649	GATB	-0.013775	5.66575	-0.460044	0.645682	0.84181	-6.19422	GATB	0.00925583	5.66575	0.40297	0.687138	0.852467	-6.30329	GATB	0.0101502	5.66575	0.421166	0.673815	0.900462	-6.07112	GATB	0.0204707	5.66575	0.859845	0.39029	0.810149	-5.85732
ENSG00000059728	MXD1	0.0932994	5.14832	3.8	0.000161897	0.000400034	0.32387	MXD1	0.0837621	5.14832	3.06577	0.002287	0.101954	-1.77606	MXD1	0.0407289	5.14832	1.6751	0.0945246	0.313967	-5.00407	MXD1	0.0632753	5.14832	2.39364	0.0170486	0.26601	-3.41594	MXD1	0.0395598	5.14832	1.50996	0.13169	0.607071	-5.10285
ENSG00000059758	CDK17	-0.190658	7.82852	-4.37452	1.47228e-05	4.77964e-05	2.56045	CDK17	-0.0308592	7.82852	-0.895051	0.371185	0.665382	-5.90171	CDK17	-0.055596	7.82852	-2.37725	0.0178077	0.131861	-3.63967	CDK17	-0.0491144	7.82852	-2.04739	0.0411407	0.357278	-4.15096	CDK17	-0.054765	7.82852	-2.34294	0.0195267	0.331759	-3.57995
ENSG00000059769	DNAJC25	-0.146048	2.88842	-3.72574	0.000216164	0.00051876	0.21041	DNAJC25	-0.0154772	2.88842	-0.429544	0.66771	0.851748	-5.99039	DNAJC25	-0.066219	2.88842	-2.28259	0.0228628	0.150606	-3.67904	DNAJC25	-0.0392492	2.88842	-1.26552	0.206273	0.615636	-5.19465	DNAJC25	-0.0476968	2.88842	-1.53294	0.125927	0.599742	-4.89363
ENSG00000059804	SLC2A3	-0.194437	6.58973	-3.73995	0.000204604	0.000493777	0.0873509	SLC2A3	0.0382536	6.58973	0.929902	0.352865	0.650816	-5.88374	SLC2A3	0.00421736	6.58973	0.128021	0.898182	0.960044	-6.38004	SLC2A3	0.0406875	6.58973	1.16368	0.245107	0.657281	-5.51348	SLC2A3	0.0183539	6.58973	0.528749	0.597216	0.894992	-6.08376
ENSG00000059915	PSD	-0.209985	7.53492	-4.45453	1.03097e-05	3.50646e-05	2.89345	PSD	-0.125884	7.53492	-2.9152	0.00371201	0.113317	-2.21354	PSD	-0.0360052	7.53492	-1.53128	0.126316	0.364385	-5.23999	PSD	-0.0463303	7.53492	-1.79251	0.0736535	0.43312	-4.61916	PSD	-0.0215304	7.53492	-0.954931	0.340078	0.780511	-5.77088
ENSG00000060069	CTDP1	-0.0350231	3.96826	-1.20737	0.227841	0.279936	-5.90185	CTDP1	-0.0011844	3.96826	-0.0390528	0.968864	0.987011	-6.19509	CTDP1	0.0321566	3.96826	1.81126	0.0706847	0.272138	-4.69914	CTDP1	0.0411223	3.96826	2.1472	0.0322561	0.332093	-3.88189	CTDP1	0.0476891	3.96826	2.55949	0.010778	0.273658	-3.01021
ENSG00000060138	YBX3	0.366664	3.2433	4.35011	1.63964e-05	5.24726e-05	2.57707	YBX3	0.32583	3.2433	3.68988	0.000248659	0.0442968	0.28821	YBX3	0.223542	3.2433	3.20325	0.00144327	0.0378727	-1.32033	YBX3	0.261743	3.2433	3.45555	0.000595792	0.0735632	-0.443065	YBX3	0.218203	3.2433	3.15128	0.0017238	0.142578	-1.38935
ENSG00000060140	STYK1	-0.269489	4.36004	-3.93707	9.37679e-05	0.000245327	0.871232	STYK1	-0.0135672	4.36004	-0.295818	0.76749	0.900232	-6.18778	STYK1	-0.00545219	4.36004	-0.166234	0.868038	0.946741	-6.30194	STYK1	-0.000577579	4.36004	-0.0175267	0.986023	0.995841	-6.09051	STYK1	0.0330313	4.36004	1.04437	0.296823	0.750581	-5.6257
ENSG00000060237	WNK1	0.227394	8.25376	5.6469	2.69702e-08	2.79499e-07	8.56017	WNK1	0.0763776	8.25376	2.36768	0.0182745	0.1966	-3.58561	WNK1	0.0795137	8.25376	2.85183	0.00452199	0.0668707	-2.44319	WNK1	0.0686255	8.25376	2.33877	0.0197391	0.281025	-3.54048	WNK1	0.0139667	8.25376	0.603045	0.546754	0.875562	-6.02389
ENSG00000060339	CCAR1	0.127484	6.04815	4.15214	3.85186e-05	0.000111359	1.64678	CCAR1	0.0267281	6.04815	0.930384	0.352615	0.650567	-5.88304	CCAR1	0.0258202	6.04815	1.05191	0.293334	0.561779	-5.84937	CCAR1	-0.000532195	6.04815	-0.0201158	0.983959	0.995443	-6.16105	CCAR1	-0.0309495	6.04815	-1.19869	0.231222	0.707022	-5.52733
ENSG00000060491	OGFR	-0.242125	5.19113	-4.98086	8.64045e-07	4.24666e-06	5.25117	OGFR	-0.068036	5.19113	-1.63234	0.103229	0.381711	-4.99586	OGFR	-0.0539947	5.19113	-1.99657	0.0464	0.218455	-4.43547	OGFR	-0.00279217	5.19113	-0.108194	0.913885	0.975324	-6.13561	OGFR	0.028872	5.19113	1.26913	0.204989	0.683029	-5.42495
ENSG00000060558	GNA15	-0.334755	2.09681	-4.91051	1.21983e-06	5.6562e-06	5.08143	GNA15	-0.0555442	2.09681	-0.944425	0.345402	0.644812	-5.56254	GNA15	-0.0480663	2.09681	-1.0939	0.274513	0.54207	-5.49765	GNA15	-0.0260464	2.09681	-0.554348	0.579588	0.863294	-5.70503	GNA15	0.000595135	2.09681	0.0126399	0.98992	0.997744	-5.90093
ENSG00000060642	PIGV	-0.0989362	3.44168	-4.41602	1.22469e-05	4.0675e-05	2.83628	PIGV	-0.028062	3.44168	-1.21101	0.226457	0.533553	-5.44151	PIGV	-0.0263056	3.44168	-1.35862	0.174863	0.426847	-5.33909	PIGV	-0.0124743	3.44168	-0.594566	0.552402	0.853149	-5.83762	PIGV	-0.0089314	3.44168	-0.428329	0.668598	0.919635	-5.97295
ENSG00000060656	PTPRU	-0.0275982	5.11429	-0.769822	0.441756	0.500645	-6.41065	PTPRU	-0.0632926	5.11429	-1.6878	0.0920658	0.365462	-4.90417	PTPRU	-0.0217934	5.11429	-0.825387	0.409535	0.663043	-6.03247	PTPRU	-0.0160142	5.11429	-0.595394	0.551849	0.852705	-5.96841	PTPRU	-0.00574544	5.11429	-0.212425	0.831862	0.964903	-6.17282
ENSG00000060688	SNRNP40	-0.232504	4.58715	-6.73515	4.36749e-11	5.02808e-09	14.7554	SNRNP40	-0.0504929	4.58715	-2.01165	0.0447858	0.276134	-4.30217	SNRNP40	-0.0557482	4.58715	-2.62171	0.00900869	0.0938887	-3.01856	SNRNP40	-0.0331071	4.58715	-1.55394	0.120831	0.514418	-4.95929	SNRNP40	-0.0132877	4.58715	-0.643155	0.52042	0.867158	-5.9657
ENSG00000060709	RIMBP2	0.102619	6.09116	3.52315	0.00046419	0.00102965	-0.670693	RIMBP2	0.0167987	6.09116	0.540027	0.589416	0.81192	-6.16109	RIMBP2	0.0344498	6.09116	1.57528	0.115808	0.348752	-5.18231	RIMBP2	0.0144209	6.09116	0.636092	0.525007	0.836796	-5.96772	RIMBP2	-0.011779	6.09116	-0.579698	0.562381	0.881601	-6.05666
ENSG00000060718	COL11A1	0.0983872	5.31345	3.10574	0.00200208	0.00386044	-1.99409	COL11A1	0.0461692	5.31345	1.49267	0.136145	0.429898	-5.21052	COL11A1	0.0334282	5.31345	1.17788	0.239389	0.50417	-5.69778	COL11A1	0.0345896	5.31345	1.18598	0.236191	0.648481	-5.47401	COL11A1	0.0121528	5.31345	0.438167	0.661456	0.916177	-6.11045
ENSG00000060749	QSER1	0.176059	6.59129	4.73755	2.79804e-06	1.14079e-05	4.12076	QSER1	0.0364935	6.59129	1.20322	0.229453	0.536884	-5.60192	QSER1	0.0193707	6.59129	0.77334	0.439677	0.685412	-6.09688	QSER1	0.00148791	6.59129	0.0586802	0.95323	0.985885	-6.15975	QSER1	-0.0361762	6.59129	-1.58366	0.113908	0.580513	-5.01387
ENSG00000060762	MPC1	-0.24171	5.67049	-5.63011	2.95647e-08	2.98804e-07	8.46462	MPC1	-0.0220547	5.67049	-0.652908	0.514112	0.768499	-6.09042	MPC1	-0.0455764	5.67049	-1.80238	0.0720727	0.275008	-4.80574	MPC1	-0.00719478	5.67049	-0.278387	0.78083	0.937624	-6.11904	MPC1	0.00402352	5.67049	0.157467	0.874941	0.974267	-6.20105
ENSG00000060971	ACAA1	-0.0835499	4.2541	-2.56973	0.0104566	0.0173453	-3.41223	ACAA1	-0.0287251	4.2541	-0.830726	0.40652	0.692544	-5.88918	ACAA1	0.0335576	4.2541	1.39196	0.164538	0.414172	-5.36947	ACAA1	0.0193449	4.2541	0.736887	0.461536	0.802927	-5.82416	ACAA1	0.0480933	4.2541	1.8791	0.0608162	0.475241	-4.45642
ENSG00000060982	BCAT1	-0.105026	6.77389	-1.95781	0.0507887	0.0728436	-4.84126	BCAT1	0.0507723	6.77389	1.07815	0.281482	0.588949	-5.73872	BCAT1	0.028234	6.77389	1.1388	0.255316	0.522019	-5.75605	BCAT1	0.0220395	6.77389	0.80956	0.418577	0.781616	-5.84648	BCAT1	0.0127221	6.77389	0.47851	0.632498	0.906275	-6.10699
ENSG00000061273	HDAC7	0.0738324	3.63794	1.55378	0.120849	0.159087	-5.40047	HDAC7	0.0106733	3.63794	0.257549	0.79686	0.913081	-6.13112	HDAC7	0.00600364	3.63794	0.2114	0.832659	0.929942	-6.22638	HDAC7	0.0327927	3.63794	1.17223	0.241662	0.654528	-5.37673	HDAC7	0.0379224	3.63794	1.43381	0.152256	0.633684	-5.10566
ENSG00000061337	LZTS1	0.00829064	5.41874	0.189556	0.849731	0.875712	-6.69771	LZTS1	-0.0780524	5.41874	-1.7633	0.0784529	0.34353	-4.78965	LZTS1	-0.0213154	5.41874	-0.757885	0.448868	0.692864	-6.09627	LZTS1	-0.0233807	5.41874	-0.795147	0.426904	0.785132	-5.84717	LZTS1	-0.0378453	5.41874	-1.28119	0.200726	0.678302	-5.41812
ENSG00000061455	PRDM6	0.0826397	0.972259	1.70212	0.0893339	0.121385	-4.85045	PRDM6	0.0208522	0.972259	0.429021	0.66809	0.852063	-5.75081	PRDM6	-0.0212646	0.972259	-0.469222	0.63911	0.826306	-5.81478	PRDM6	-0.0107234	0.972259	-0.226627	0.820807	0.950546	-5.68126	PRDM6	0.00512553	0.972259	0.117036	0.906879	0.982019	-5.7511
ENSG00000061492	WNT8A	0.247527	-0.242903	3.40393	0.000715729	0.00151798	-0.621475	WNT8A	0.0141987	-0.242903	0.200745	0.840978	0.933789	-5.62461	WNT8A	-0.0318474	-0.242903	-0.568048	0.570251	0.783762	-5.57659	WNT8A	-0.0267838	-0.242903	-0.433159	0.665086	0.897443	-5.43876	WNT8A	-0.0105215	-0.242903	-0.169964	0.865108	0.973121	-5.55581
ENSG00000061656	SPAG4	-0.102631	1.10955	-1.96768	0.049638	0.0714115	-4.40077	SPAG4	-0.0209815	1.10955	-0.423106	0.672397	0.854899	-5.77196	SPAG4	-0.0398905	1.10955	-0.910926	0.362762	0.623587	-5.54967	SPAG4	0.00570015	1.10955	0.127891	0.898287	0.971019	-5.71543	SPAG4	0.050493	1.10955	1.1911	0.234184	0.708866	-5.13331
ENSG00000061676	NCKAP1	-0.137862	9.55755	-3.14581	0.00175156	0.0034156	-1.84854	NCKAP1	-0.0136854	9.55755	-0.413733	0.679245	0.857877	-6.17506	NCKAP1	-0.0131991	9.55755	-0.726768	0.467699	0.706938	-6.0867	NCKAP1	-0.0284616	9.55755	-1.55339	0.120961	0.514573	-4.96871	NCKAP1	-0.0343037	9.55755	-1.86842	0.0622931	0.479098	-4.50538
ENSG00000061794	MRPS35	-0.224767	6.29535	-4.56534	6.23736e-06	2.26685e-05	3.36118	MRPS35	-0.0301478	6.29535	-0.814059	0.415993	0.698547	-5.98213	MRPS35	-0.0404273	6.29535	-1.63178	0.10334	0.329614	-5.09512	MRPS35	-0.0426977	6.29535	-1.68884	0.0918712	0.468231	-4.79944	MRPS35	-0.0383247	6.29535	-1.56881	0.117329	0.585294	-5.03694
ENSG00000061918	GUCY1B3	-0.190896	7.67491	-3.3687	0.000811505	0.0017018	-1.17535	GUCY1B3	0.000338793	7.67491	0.00766267	0.993889	0.997054	-6.29132	GUCY1B3	-0.00304355	7.67491	-0.162856	0.870696	0.948021	-6.36407	GUCY1B3	-0.00553512	7.67491	-0.276442	0.782323	0.938209	-6.11388	GUCY1B3	-0.00379425	7.67491	-0.207648	0.835589	0.965636	-6.18662
ENSG00000061936	SFSWAP	0.137616	5.43564	4.52713	7.42595e-06	2.63881e-05	3.20558	SFSWAP	0.0243263	5.43564	1.06093	0.289227	0.597345	-5.74632	SFSWAP	0.0308736	5.43564	1.69283	0.0910946	0.30801	-4.98533	SFSWAP	0.0277891	5.43564	1.47579	0.140628	0.542172	-5.11	SFSWAP	0.0165161	5.43564	0.906162	0.36529	0.79735	-5.81222
ENSG00000061938	TNK2	-0.077939	6.28308	-1.57747	0.115299	0.152494	-5.50295	TNK2	-0.106344	6.28308	-2.21591	0.0271415	0.226381	-3.93567	TNK2	-0.0224371	6.28308	-0.719216	0.472335	0.710097	-6.13686	TNK2	-0.0307706	6.28308	-0.957486	0.338784	0.729636	-5.72323	TNK2	-0.0218121	6.28308	-0.721101	0.471187	0.847796	-5.96878
ENSG00000061987	MON2	0.089362	7.66057	3.45715	0.000590852	0.00127608	-0.884068	MON2	0.0323337	7.66057	1.29066	0.197409	0.50207	-5.48641	MON2	0.01796	7.66057	1.10538	0.269514	0.536667	-5.78312	MON2	0.00337833	7.66057	0.199894	0.841644	0.955967	-6.13153	MON2	-0.0106475	7.66057	-0.686537	0.492695	0.85642	-5.98092
ENSG00000062038	CDH3	-0.0767825	1.85466	-1.69601	0.0904857	0.122769	-4.97006	CDH3	-0.027318	1.85466	-0.573515	0.566551	0.80024	-5.79705	CDH3	-0.0335865	1.85466	-0.828178	0.407955	0.661462	-5.71012	CDH3	-0.0137072	1.85466	-0.31243	0.754843	0.927536	-5.77211	CDH3	0.0272044	1.85466	0.62913	0.529554	0.871091	-5.68839
ENSG00000062096	ARSF	-0.387468	0.987662	-4.64633	4.29165e-06	1.64198e-05	3.9516	ARSF	-0.1489	0.987662	-1.93337	0.053747	0.294799	-4.12773	ARSF	-0.108477	0.987662	-1.73371	0.0835706	0.296078	-4.52454	ARSF	-0.0724625	0.987662	-1.11321	0.266153	0.673414	-5.15348	ARSF	-0.1002	0.987662	-1.56483	0.11826	0.587501	-4.65514
ENSG00000062194	GPBP1	-0.0619304	7.69026	-2.04294	0.0415643	0.060816	-4.66478	GPBP1	0.0228862	7.69026	0.85977	0.390322	0.680187	-5.93354	GPBP1	0.00148549	7.69026	0.0869424	0.930751	0.973759	-6.37309	GPBP1	-0.000137826	7.69026	-0.00778401	0.993792	0.998545	-6.15022	GPBP1	-0.00809794	7.69026	-0.497578	0.619002	0.902118	-6.08808
ENSG00000062282	DGAT2	-0.194472	2.96469	-3.87036	0.000122567	0.000311942	0.727263	DGAT2	-0.00883549	2.96469	-0.21237	0.831904	0.930113	-6.06569	DGAT2	0.00926986	2.96469	0.278242	0.780939	0.903574	-6.13457	DGAT2	0.0266592	2.96469	0.738731	0.460416	0.802724	-5.69527	DGAT2	0.0689025	2.96469	1.99517	0.0465711	0.438631	-4.13811
ENSG00000062370	ZNF112	-0.0217737	4.20476	-0.903147	0.366868	0.425415	-6.23878	ZNF112	-0.0167235	4.20476	-0.628218	0.530144	0.778432	-6.02719	ZNF112	-0.0201723	4.20476	-1.00218	0.31673	0.581683	-5.81632	ZNF112	-0.0309106	4.20476	-1.44279	0.149705	0.554728	-5.09103	ZNF112	-0.0398408	4.20476	-1.91325	0.0562917	0.463476	-4.39153
ENSG00000062485	CS	0.0941491	5.81723	3.09371	0.00208351	0.00400275	-2.042	CS	-0.00128706	5.81723	-0.0395717	0.96845	0.987011	-6.29871	CS	0.0353945	5.81723	1.3583	0.174964	0.426919	-5.48827	CS	0.00744095	5.81723	0.28768	0.773711	0.935348	-6.11911	CS	5.91029e-05	5.81723	0.00263596	0.997898	0.999425	-6.21561
ENSG00000062524	LTK	-0.224947	1.48177	-3.66905	0.00026868	0.00063014	0.125975	LTK	-0.153895	1.48177	-2.63886	0.00857464	0.147341	-2.69332	LTK	-0.154498	1.48177	-3.45879	0.000587749	0.0246419	-0.432539	LTK	-0.12207	1.48177	-2.54988	0.0110725	0.228849	-2.84431	LTK	-0.0591771	1.48177	-1.30903	0.19113	0.671502	-5.04095
ENSG00000062582	MRPS24	-0.308859	-0.241967	-4.7956	2.12354e-06	9.04936e-06	4.59255	MRPS24	-0.192627	-0.241967	-2.96011	0.00321932	0.10931	-1.83006	MRPS24	-0.115021	-0.241967	-2.1058	0.0357074	0.190773	-3.74285	MRPS24	-0.157541	-0.241967	-2.64972	0.00831019	0.207548	-2.5797	MRPS24	-0.0974204	-0.241967	-1.73175	0.0839394	0.525586	-4.28481
ENSG00000062598	ELMO2	-0.00124275	5.85056	-0.0607083	0.951615	0.960808	-6.72398	ELMO2	0.015573	5.85056	0.690937	0.489921	0.751511	-6.06881	ELMO2	0.0165339	5.85056	0.829181	0.407387	0.661034	-6.05101	ELMO2	0.0279647	5.85056	1.28643	0.198888	0.605718	-5.3678	ELMO2	-0.00253409	5.85056	-0.128964	0.897438	0.978766	-6.20809
ENSG00000062650	WAPL	-0.0141555	6.79083	-0.57164	0.567814	0.622235	-6.56593	WAPL	0.0301738	6.79083	1.25877	0.208694	0.513876	-5.53468	WAPL	0.00461423	6.79083	0.286338	0.774735	0.90017	-6.34683	WAPL	0.00741141	6.79083	0.42862	0.668384	0.89883	-6.07214	WAPL	-0.0104388	6.79083	-0.62638	0.531354	0.871661	-6.02825
ENSG00000062716	VMP1	-0.10798	6.83103	-2.71193	0.00691166	0.011896	-3.12034	VMP1	0.0141729	6.83103	0.391302	0.695738	0.864999	-6.2266	VMP1	0.0140934	6.83103	0.547144	0.584517	0.791937	-6.24069	VMP1	-0.00606965	6.83103	-0.223901	0.822926	0.95083	-6.13582	VMP1	0.00428862	6.83103	0.158312	0.874275	0.97425	-6.2047
ENSG00000062725	APPBP2	-0.170945	7.59416	-4.64403	4.3378e-06	1.65562e-05	3.7122	APPBP2	-0.0226649	7.59416	-0.803903	0.42183	0.703252	-5.97974	APPBP2	-0.0572863	7.59416	-3.59822	0.000351449	0.0190075	-0.155649	APPBP2	-0.0405834	7.59416	-2.53227	0.0116369	0.231595	-3.10216	APPBP2	-0.0394449	7.59416	-2.53719	0.0114799	0.275433	-3.13202
ENSG00000062822	POLD1	-0.0499187	1.93157	-1.09915	0.272214	0.32761	-5.78797	POLD1	0.0213384	1.93157	0.421599	0.673497	0.855045	-5.87723	POLD1	0.0792676	1.93157	2.27014	0.0236129	0.1534	-3.61735	POLD1	0.0637266	1.93157	1.65482	0.098586	0.481746	-4.5749	POLD1	0.0880143	1.93157	2.4115	0.0162493	0.309944	-3.20673
ENSG00000063015	SEZ6	-0.00096242	4.42246	-0.0232951	0.981424	0.984818	-6.65822	SEZ6	-0.0299665	4.42246	-0.67491	0.500041	0.758418	-6.01534	SEZ6	-0.00105156	4.42246	-0.0361023	0.971215	0.990001	-6.31962	SEZ6	0.0129013	4.42246	0.416824	0.676985	0.900565	-6.01276	SEZ6	-0.00741718	4.42246	-0.255125	0.798733	0.955801	-6.12071
ENSG00000063046	EIF4B	-0.26331	8.59924	-5.05647	5.93733e-07	3.10201e-06	5.61068	EIF4B	0.00699432	8.59924	0.195159	0.845347	0.935489	-6.25819	EIF4B	-0.00684885	8.59924	-0.249663	0.802948	0.915206	-6.33185	EIF4B	0.0233071	8.59924	0.846925	0.397441	0.7695	-5.79324	EIF4B	0.0370825	8.59924	1.39486	0.163682	0.647359	-5.25974
ENSG00000063127	SLC6A16	0.283372	-0.419727	3.873	0.000121282	0.000308884	0.954832	SLC6A16	0.0569792	-0.419727	0.841851	0.400269	0.688114	-5.30483	SLC6A16	0.0170866	-0.419727	0.3103	0.756459	0.890608	-5.64875	SLC6A16	0.0340496	-0.419727	0.558846	0.576516	0.862238	-5.3598	SLC6A16	0.044629	-0.419727	0.732286	0.46434	0.84626	-5.312
ENSG00000063169	GLTSCR1	0.18841	1.51452	2.62601	0.00889502	0.0149862	-2.99817	GLTSCR1	-0.0880166	1.51452	-1.44179	0.14998	0.447831	-4.94391	GLTSCR1	0.0392067	1.51452	0.873943	0.382558	0.640173	-5.6318	GLTSCR1	-0.0299772	1.51452	-0.667953	0.504471	0.826469	-5.57244	GLTSCR1	-0.0233401	1.51452	-0.526445	0.598814	0.895662	-5.70167
ENSG00000063176	SPHK2	-0.218833	4.11142	-4.08372	5.13405e-05	0.000143536	1.44874	SPHK2	-0.159617	4.11142	-3.03223	0.00255188	0.104671	-1.82654	SPHK2	-0.0472946	4.11142	-1.32251	0.186588	0.4407	-5.44881	SPHK2	-0.0716172	4.11142	-1.87231	0.0617456	0.407538	-4.4118	SPHK2	-0.0307538	4.11142	-0.868635	0.385467	0.808437	-5.76623
ENSG00000063177	RPL18	-0.215296	7.17754	-4.43238	1.13847e-05	3.82026e-05	2.79676	RPL18	-0.0679362	7.17754	-1.39744	0.162892	0.463159	-5.3535	RPL18	0.0164879	7.17754	0.496761	0.61957	0.815098	-6.263	RPL18	-0.0139887	7.17754	-0.386344	0.699406	0.909649	-6.08507	RPL18	0.034033	7.17754	1.11675	0.264642	0.728793	-5.61398
ENSG00000063180	CA11	-0.382381	7.26071	-5.41919	9.19121e-08	6.90139e-07	7.37855	CA11	-0.106465	7.26071	-2.33609	0.0198756	0.204821	-3.66809	CA11	-0.0430141	7.26071	-1.16788	0.243398	0.509071	-5.71897	CA11	-0.0469206	7.26071	-1.27451	0.203072	0.611757	-5.37902	CA11	-0.0277213	7.26071	-0.80765	0.419679	0.825619	-5.89882
ENSG00000063241	ISOC2	-0.367837	4.14914	-6.13915	1.65281e-09	4.41276e-08	11.271	ISOC2	-0.101422	4.14914	-2.06123	0.0397905	0.262724	-4.17646	ISOC2	-0.0508503	4.14914	-1.49007	0.136821	0.378426	-5.22462	ISOC2	-0.0299993	4.14914	-0.821511	0.411746	0.77755	-5.75301	ISOC2	0.00991784	4.14914	0.301278	0.763329	0.946032	-6.08623
ENSG00000063244	U2AF2	-0.193841	5.54181	-4.90199	1.27153e-06	5.85533e-06	4.87569	U2AF2	-0.0415005	5.54181	-1.15506	0.248612	0.556214	-5.64856	U2AF2	-0.00431444	5.54181	-0.197609	0.843429	0.935812	-6.36033	U2AF2	0.0210151	5.54181	0.900771	0.368142	0.749719	-5.76499	U2AF2	0.0299915	5.54181	1.30377	0.192916	0.672066	-5.39347
ENSG00000063245	EPN1	0.104381	5.37477	2.08064	0.0379584	0.055952	-4.58556	EPN1	-0.0533	5.37477	-1.10141	0.271243	0.578382	-5.70212	EPN1	0.0401994	5.37477	1.37033	0.171183	0.422082	-5.462	EPN1	0.00575658	5.37477	0.205487	0.837275	0.955128	-6.12795	EPN1	0.00677068	5.37477	0.245502	0.806169	0.957746	-6.17593
ENSG00000063322	MED29	-0.198397	5.6144	-6.10218	2.05196e-09	4.96729e-08	11.0273	MED29	-0.114106	5.6144	-3.41063	0.000699889	0.0697993	-0.728007	MED29	-0.0634797	5.6144	-2.60288	0.00951192	0.097177	-3.10465	MED29	-0.0590511	5.6144	-2.21827	0.0269835	0.314233	-3.81055	MED29	-0.0465177	5.6144	-1.76823	0.0776373	0.513916	-4.71195
ENSG00000063438	AHRR	-0.133436	1.59484	-2.25398	0.0246152	0.0377416	-3.87743	AHRR	-0.108681	1.59484	-1.97129	0.0492348	0.285075	-4.11674	AHRR	-0.16462	1.59484	-3.41396	0.000690928	0.0269682	-0.578108	AHRR	-0.0946241	1.59484	-1.90876	0.0568636	0.397498	-4.13503	AHRR	-0.0896358	1.59484	-1.78192	0.0753746	0.509419	-4.38528
ENSG00000063587	ZNF275	0.146445	4.68336	4.70149	3.31637e-06	1.31753e-05	3.99381	ZNF275	0.0175847	4.68336	0.616143	0.538077	0.78354	-6.07035	ZNF275	0.0601535	4.68336	2.25291	0.0246866	0.157284	-3.88652	ZNF275	0.0312455	4.68336	1.15779	0.2475	0.658885	-5.47537	ZNF275	-0.00562931	4.68336	-0.230585	0.817732	0.961766	-6.14486
ENSG00000063601	MTMR1	0.00480066	5.41405	0.302817	0.762151	0.800291	-6.67002	MTMR1	0.000375714	5.41405	0.0219735	0.982478	0.992994	-6.28968	MTMR1	0.0182537	5.41405	1.29025	0.197544	0.453976	-5.56659	MTMR1	0.00214113	5.41405	0.142892	0.886433	0.967791	-6.13967	MTMR1	-0.0100033	5.41405	-0.708053	0.479245	0.851757	-5.96518
ENSG00000063660	GPC1	-0.121219	6.10866	-2.4997	0.0127381	0.0207854	-3.66083	GPC1	-0.111512	6.10866	-2.45232	0.0145301	0.180225	-3.40638	GPC1	-0.0468389	6.10866	-1.76457	0.0782304	0.286167	-4.87618	GPC1	-0.0370832	6.10866	-1.37273	0.17045	0.575906	-5.26045	GPC1	-0.0157173	6.10866	-0.597055	0.550743	0.876496	-6.04693
ENSG00000063761	ADCK1	-0.108508	2.88859	-2.97284	0.00308798	0.00572745	-2.20565	ADCK1	-0.0863172	2.88859	-2.2758	0.0232746	0.215857	-3.63012	ADCK1	-0.00415484	2.88859	-0.142583	0.886676	0.955021	-6.15281	ADCK1	-0.0277024	2.88859	-0.906711	0.364995	0.747932	-5.55777	ADCK1	-0.0114213	2.88859	-0.374645	0.708085	0.931378	-5.93081
ENSG00000063854	HAGH	-0.332314	5.58051	-5.5064	5.77538e-08	4.87053e-07	7.8245	HAGH	-0.0915375	5.58051	-1.96227	0.0502776	0.288011	-4.43737	HAGH	0.00127594	5.58051	0.0420258	0.966495	0.988411	-6.37949	HAGH	-0.00541391	5.58051	-0.166765	0.867622	0.963816	-6.1408	HAGH	0.0321905	5.58051	1.05091	0.29381	0.748718	-5.68008
ENSG00000063978	RNF4	-0.146779	5.48173	-6.11239	1.93323e-09	4.83922e-08	11.0864	RNF4	-0.0407294	5.48173	-1.94663	0.0521313	0.2917	-4.4644	RNF4	-0.0449509	5.48173	-2.77046	0.00580072	0.0748099	-2.6697	RNF4	-0.017118	5.48173	-0.989584	0.322855	0.720785	-5.68318	RNF4	-0.0137985	5.48173	-0.797854	0.425337	0.82931	-5.90223
ENSG00000064012	CASP8	0.170892	2.57725	3.9958	7.38324e-05	0.000198298	1.22705	CASP8	0.0592473	2.57725	1.405	0.160634	0.460181	-5.10823	CASP8	0.0039731	2.57725	0.118285	0.905888	0.964121	-6.11785	CASP8	0.00238463	2.57725	0.0646446	0.948483	0.98451	-5.90247	CASP8	-0.0187878	2.57725	-0.51663	0.605645	0.897781	-5.83461
ENSG00000064042	LIMCH1	0.0431954	8.15335	1.9681	0.0495899	0.0713562	-4.80523	LIMCH1	0.0469602	8.15335	1.99365	0.0467257	0.280249	-4.36866	LIMCH1	0.0377657	8.15335	2.17913	0.0297765	0.173812	-4.0702	LIMCH1	0.0435786	8.15335	2.28164	0.0229288	0.294277	-3.66658	LIMCH1	0.0108683	8.15335	0.638335	0.52355	0.868708	-6.00445
ENSG00000064102	ASUN	-0.00329485	3.94097	-0.114503	0.908884	0.92576	-6.60922	ASUN	0.0192157	3.94097	0.64259	0.520781	0.772697	-5.99492	ASUN	0.0135314	3.94097	0.581174	0.561379	0.777546	-6.11512	ASUN	0.00514464	3.94097	0.204841	0.837779	0.95524	-6.03469	ASUN	-0.0210134	3.94097	-0.883368	0.377465	0.80478	-5.73895
ENSG00000064115	TM7SF3	-0.17377	6.10693	-5.72017	1.80173e-08	2.09503e-07	8.93623	TM7SF3	-0.072206	6.10693	-3.19482	0.00148636	0.0908846	-1.40788	TM7SF3	-0.0408669	6.10693	-2.29166	0.0223297	0.148507	-3.84343	TM7SF3	-0.0584147	6.10693	-3.15092	0.00172485	0.118336	-1.45288	TM7SF3	-0.044994	6.10693	-2.69745	0.00722513	0.239964	-2.74129
ENSG00000064199	SPA17	-0.247989	1.69085	-5.16578	3.42275e-07	1.98376e-06	6.28698	SPA17	-0.093639	1.69085	-2.18954	0.0290129	0.233256	-3.70598	SPA17	-0.10752	1.69085	-3.34819	0.000873162	0.0296509	-0.786787	SPA17	-0.102684	1.69085	-2.96915	0.00312921	0.142321	-1.81744	SPA17	-0.0989679	1.69085	-2.82953	0.0048506	0.20625	-2.19697
ENSG00000064201	TSPAN32	0.0369601	-0.0686183	0.550863	0.581965	0.635256	-5.92569	TSPAN32	-0.0574771	-0.0686183	-0.837556	0.402675	0.689667	-5.36074	TSPAN32	0.00300007	-0.0686183	0.0543647	0.956666	0.984836	-5.74918	TSPAN32	-0.0160428	-0.0686183	-0.269863	0.787377	0.939905	-5.51451	TSPAN32	0.0134399	-0.0686183	0.223038	0.823598	0.963179	-5.57476
ENSG00000064205	WISP2	0.12337	0.362681	1.65933	0.097656	0.131486	-4.83184	WISP2	-0.0397006	0.362681	-0.564749	0.572495	0.803476	-5.59842	WISP2	-0.0285687	0.362681	-0.482986	0.629312	0.819949	-5.71582	WISP2	-0.0142968	0.362681	-0.226779	0.820688	0.950458	-5.5915	WISP2	0.0336241	0.362681	0.540838	0.588862	0.891356	-5.53644
ENSG00000064225	ST3GAL6	-0.104251	4.91573	-3.67383	0.00026382	0.000619664	-0.119446	ST3GAL6	-0.037633	4.91573	-1.38773	0.165829	0.465863	-5.33885	ST3GAL6	-0.0772834	4.91573	-3.98578	7.70103e-05	0.00853421	1.24835	ST3GAL6	-0.069759	4.91573	-3.35069	0.000866913	0.0887966	-0.82729	ST3GAL6	-0.0636187	4.91573	-3.16098	0.00166854	0.140444	-1.43658
ENSG00000064270	ATP2C2	-0.0990072	2.12252	-2.47708	0.0135645	0.022008	-3.42735	ATP2C2	-0.0487982	2.12252	-1.30145	0.193697	0.498295	-5.18984	ATP2C2	-0.0379923	2.12252	-1.13507	0.256874	0.523601	-5.45722	ATP2C2	-0.0092973	2.12252	-0.271343	0.786239	0.939525	-5.81557	ATP2C2	-0.0197416	2.12252	-0.582516	0.560484	0.880715	-5.74661
ENSG00000064300	NGFR	0.179993	-0.33256	1.46733	0.142892	0.184919	-5.00855	NGFR	0.0845818	-0.33256	0.665165	0.506248	0.762909	-5.43412	NGFR	0.196757	-0.33256	1.92363	0.0549535	0.239537	-4.05987	NGFR	0.124872	-0.33256	1.11926	0.263566	0.671293	-4.97887	NGFR	0.0607034	-0.33256	0.54171	0.588261	0.89109	-5.42846
ENSG00000064309	CDON	0.0637157	4.79502	2.40482	0.0165306	0.0263441	-3.84834	CDON	-0.0289701	4.79502	-1.01761	0.309348	0.614988	-5.76101	CDON	-0.0197301	4.79502	-0.828286	0.407894	0.661462	-6.01311	CDON	-0.0474511	4.79502	-1.89518	0.0586434	0.402518	-4.41291	CDON	-0.0399112	4.79502	-1.58273	0.11412	0.580818	-4.97852
ENSG00000064313	TAF2	-0.0649726	5.8611	-2.45599	0.0143772	0.0232009	-3.76426	TAF2	-0.0131696	5.8611	-0.552865	0.5806	0.807582	-6.15208	TAF2	-0.0160272	5.8611	-0.994168	0.320609	0.585916	-5.90489	TAF2	-0.0325292	5.8611	-1.92917	0.0542742	0.391275	-4.38332	TAF2	-0.0369421	5.8611	-2.23793	0.0256684	0.363318	-3.81763
ENSG00000064393	HIPK2	0.250863	7.65145	4.35487	1.60559e-05	5.14862e-05	2.47698	HIPK2	0.0598868	7.65145	1.18565	0.236318	0.544113	-5.61204	HIPK2	0.117295	7.65145	2.78574	0.00553818	0.0727651	-2.62873	HIPK2	0.0811653	7.65145	1.87806	0.0609539	0.407096	-4.4686	HIPK2	0.00996405	7.65145	0.28713	0.774133	0.947558	-6.16802
ENSG00000064419	TNPO3	-0.0765475	6.22063	-2.90401	0.00384157	0.00697959	-2.59745	TNPO3	0.0378633	6.22063	1.83582	0.0669706	0.322187	-4.67552	TNPO3	0.02405	6.22063	1.49243	0.136201	0.377697	-5.30604	TNPO3	0.0404099	6.22063	2.32662	0.0203832	0.284029	-3.58267	TNPO3	0.0403363	6.22063	2.28219	0.0229008	0.347531	-3.7245
ENSG00000064490	RFXANK	-0.227985	3.12287	-5.56292	4.25977e-08	3.8627e-07	8.20549	RFXANK	-0.063087	3.12287	-1.54287	0.123488	0.411931	-4.9741	RFXANK	-0.040957	3.12287	-1.61495	0.106936	0.335947	-4.94093	RFXANK	-0.0195759	3.12287	-0.716309	0.474134	0.8108	-5.72817	RFXANK	0.00174157	3.12287	0.0684222	0.945477	0.989977	-6.02202
ENSG00000064545	TMEM161A	-0.191956	2.69832	-3.87782	0.000118972	0.000303597	0.776591	TMEM161A	-0.0862802	2.69832	-1.72613	0.0849332	0.354405	-4.64726	TMEM161A	-0.0311605	2.69832	-0.920042	0.357983	0.619825	-5.73502	TMEM161A	-0.0175646	2.69832	-0.477155	0.63346	0.885166	-5.81294	TMEM161A	0.0244645	2.69832	0.704666	0.481349	0.85248	-5.74128
ENSG00000064547	LPAR2	-0.0553294	0.201808	-1.00861	0.313633	0.370563	-5.63259	LPAR2	-0.0137533	0.201808	-0.244928	0.806611	0.918527	-5.68889	LPAR2	-0.025838	0.201808	-0.54148	0.588412	0.794708	-5.6624	LPAR2	0.0131088	0.201808	0.260189	0.794825	0.941794	-5.55928	LPAR2	0.0367724	0.201808	0.721222	0.471113	0.847796	-5.41176
ENSG00000064601	CTSA	-0.0646194	4.4998	-1.87963	0.0607205	0.0855963	-4.92882	CTSA	-0.00283923	4.4998	-0.0833753	0.933586	0.974075	-6.23734	CTSA	-0.0051212	4.4998	-0.192824	0.847173	0.936571	-6.30808	CTSA	0.0294753	4.4998	1.07396	0.283359	0.688966	-5.55244	CTSA	0.029837	4.4998	1.09588	0.273663	0.733503	-5.58311
ENSG00000064607	SUGP2	-0.0634284	7.68284	-2.79655	0.00535727	0.00944245	-2.88494	SUGP2	-0.0261974	7.68284	-1.42401	0.155059	0.454119	-5.31153	SUGP2	-0.0336068	7.68284	-2.03298	0.0425693	0.208252	-4.37331	SUGP2	-0.0140772	7.68284	-0.879301	0.379659	0.756335	-5.78056	SUGP2	-0.0128706	7.68284	-0.790842	0.429414	0.830836	-5.90658
ENSG00000064651	SLC12A2	-0.0911581	7.66121	-2.43871	0.0150751	0.0242258	-3.79795	SLC12A2	-0.017002	7.66121	-0.483782	0.62875	0.832643	-6.17825	SLC12A2	-0.0188707	7.66121	-0.876902	0.38095	0.638915	-6.00314	SLC12A2	-0.0214532	7.66121	-0.925539	0.355131	0.740922	-5.74097	SLC12A2	-0.0326751	7.66121	-1.41276	0.158352	0.640801	-5.24935
ENSG00000064652	SNX24	-0.114655	4.26199	-4.26069	2.42153e-05	7.39742e-05	2.14256	SNX24	-0.0257526	4.26199	-0.965544	0.334733	0.636807	-5.77337	SNX24	-0.0659125	4.26199	-3.06808	0.00226823	0.0481749	-1.78786	SNX24	-0.0333539	4.26199	-1.48157	0.139083	0.540378	-5.0416	SNX24	-0.0525366	4.26199	-2.45807	0.0143093	0.296016	-3.26824
ENSG00000064655	EYA2	-0.0517531	1.61297	-1.10425	0.269997	0.325193	-5.74224	EYA2	-0.019825	1.61297	-0.391209	0.695807	0.864999	-5.84911	EYA2	-0.0179052	1.61297	-0.515615	0.606345	0.807241	-5.87818	EYA2	0.0128165	1.61297	0.34545	0.729901	0.919955	-5.73273	EYA2	-0.00345784	1.61297	-0.0946188	0.924656	0.986148	-5.83697
ENSG00000064666	CNN2	-0.0843765	0.472913	-1.12526	0.261001	0.315493	-5.55822	CNN2	0.071876	0.472913	0.857163	0.39176	0.68124	-5.42779	CNN2	0.000316367	0.472913	0.0048654	0.99612	0.998565	-5.84062	CNN2	0.0870721	0.472913	1.24961	0.212025	0.621779	-4.94845	CNN2	0.105668	0.472913	1.66296	0.0969512	0.555931	-4.45865
ENSG00000064687	ABCA7	0.0814169	3.17705	1.48335	0.138589	0.180069	-5.45503	ABCA7	-0.0161831	3.17705	-0.325014	0.745305	0.890658	-6.06166	ABCA7	0.0356349	3.17705	0.889468	0.374168	0.633126	-5.81682	ABCA7	0.0255639	3.17705	0.639484	0.5228	0.835733	-5.78297	ABCA7	0.0298687	3.17705	0.742373	0.458213	0.843211	-5.77013
ENSG00000064692	SNCAIP	0.0452336	2.8292	1.42317	0.155289	0.199058	-5.49997	SNCAIP	-0.0364951	2.8292	-1.05357	0.292583	0.600552	-5.5445	SNCAIP	-0.000931563	2.8292	-0.0315182	0.974868	0.991848	-6.15489	SNCAIP	-0.0373399	2.8292	-1.17182	0.241827	0.654679	-5.29466	SNCAIP	-0.0464449	2.8292	-1.54909	0.121997	0.592171	-4.86432
ENSG00000064703	DDX20	-0.128629	4.65768	-3.89354	0.000111722	0.00028699	0.691089	DDX20	-0.0145623	4.65768	-0.522066	0.601852	0.817326	-6.12032	DDX20	-0.0551172	4.65768	-2.59531	0.00972112	0.0978904	-3.08838	DDX20	-0.0387859	4.65768	-1.76714	0.0778129	0.440678	-4.62778	DDX20	-0.0471996	4.65768	-2.17329	0.030231	0.380744	-3.91519
ENSG00000064726	BTBD1	-0.24993	7.68295	-4.78611	2.22199e-06	9.4143e-06	4.34697	BTBD1	-0.0155452	7.68295	-0.452798	0.650888	0.844303	-6.192	BTBD1	-0.0331029	7.68295	-1.42219	0.155578	0.402694	-5.39429	BTBD1	-0.0163751	7.68295	-0.717579	0.473351	0.809964	-5.90401	BTBD1	-0.0145167	7.68295	-0.68587	0.493115	0.856463	-5.98106
ENSG00000064763	FAR2	-0.104233	5.60767	-2.88045	0.00413571	0.00746295	-2.65662	FAR2	0.0123206	5.60767	0.434526	0.664092	0.850183	-6.20396	FAR2	0.00695872	5.60767	0.432084	0.665862	0.842211	-6.29014	FAR2	0.00260996	5.60767	0.151526	0.879622	0.966562	-6.14378	FAR2	-0.00455517	5.60767	-0.275566	0.782996	0.950359	-6.17504
ENSG00000064787	BCAS1	0.0832105	7.71777	1.26836	0.205241	0.255226	-5.92376	BCAS1	0.0171793	7.71777	0.278663	0.780618	0.906623	-6.25317	BCAS1	0.13887	7.71777	3.22086	0.00135908	0.0369111	-1.37851	BCAS1	0.0737295	7.71777	1.74492	0.0816122	0.449275	-4.69714	BCAS1	0.0299143	7.71777	0.721811	0.470751	0.847796	-5.95628
ENSG00000064886	CHI3L2	0.908842	0.658192	4.31302	1.92909e-05	6.05841e-05	2.58078	CHI3L2	0.71233	0.658192	3.73924	0.000205635	0.0416052	0.478326	CHI3L2	0.688313	0.658192	4.47985	9.21608e-06	0.00290346	3.20847	CHI3L2	0.588592	0.658192	3.76445	0.000186686	0.0470244	0.498109	CHI3L2	0.635329	0.658192	4.1739	3.5363e-05	0.0288837	1.93295
ENSG00000064932	SBNO2	0.114101	2.91207	1.8394	0.0664286	0.0927125	-4.84806	SBNO2	0.123681	2.91207	1.93204	0.0539114	0.294868	-4.31343	SBNO2	0.111424	2.91207	2.58066	0.0101377	0.0999851	-2.99474	SBNO2	0.140576	2.91207	3.10714	0.00199619	0.119309	-1.47883	SBNO2	0.125095	2.91207	2.93719	0.00346596	0.180271	-1.97487
ENSG00000064933	PMS1	-0.0347167	5.90406	-1.12975	0.259104	0.313458	-6.09694	PMS1	0.0131087	5.90406	0.429774	0.667543	0.851694	-6.2112	PMS1	-0.0105002	5.90406	-0.58433	0.559255	0.775872	-6.2201	PMS1	-0.0177227	5.90406	-0.897581	0.36984	0.750097	-5.77425	PMS1	-0.0214056	5.90406	-1.09988	0.271918	0.732984	-5.63508
ENSG00000064961	HMG20B	-0.110026	2.98925	-2.54101	0.0113441	0.0186793	-3.36515	HMG20B	-0.0246469	2.98925	-0.510669	0.609805	0.822224	-5.96601	HMG20B	0.0367054	2.98925	1.20401	0.22914	0.49247	-5.48025	HMG20B	0.0268413	2.98925	0.801454	0.423249	0.783506	-5.65289	HMG20B	0.048578	2.98925	1.52751	0.127272	0.601491	-4.91163
ENSG00000064989	CALCRL	-0.110526	5.25462	-2.52048	0.0120189	0.0197154	-3.59249	CALCRL	-0.0315251	5.25462	-0.718583	0.472729	0.740661	-6.03439	CALCRL	-0.0637881	5.25462	-2.01182	0.0447611	0.214532	-4.40831	CALCRL	-0.068512	5.25462	-2.0032	0.0456941	0.36879	-4.23218	CALCRL	-0.0701904	5.25462	-2.13958	0.0328763	0.391051	-4.00999
ENSG00000064995	TAF11	-0.279677	4.19606	-6.95465	1.07067e-11	2.51186e-09	16.1189	TAF11	-0.0754018	4.19606	-2.79104	0.00545218	0.127776	-2.49585	TAF11	-0.102844	4.19606	-3.93538	9.45112e-05	0.00978523	1.08681	TAF11	-0.0661613	4.19606	-2.68243	0.00755015	0.196216	-2.68395	TAF11	-0.0438577	4.19606	-1.94143	0.052772	0.452657	-4.33941
ENSG00000064999	ANKS1A	0.00078424	5.17221	0.0292925	0.976643	0.980823	-6.70527	ANKS1A	-0.0165674	5.17221	-0.736717	0.461636	0.732658	-6.01824	ANKS1A	-0.0351105	5.17221	-1.67923	0.0937153	0.312569	-4.99834	ANKS1A	-0.00929369	5.17221	-0.454494	0.64967	0.890615	-6.04164	ANKS1A	-0.0206461	5.17221	-1.05411	0.292347	0.747237	-5.66363
ENSG00000065000	AP3D1	-0.0335516	6.58135	-1.0823	0.279621	0.335354	-6.15063	AP3D1	-0.0327543	6.58135	-1.04355	0.297191	0.604739	-5.77533	AP3D1	0.0102686	6.58135	0.541691	0.588266	0.794576	-6.24518	AP3D1	0.0166636	6.58135	0.831192	0.406261	0.774624	-5.83065	AP3D1	0.00423251	6.58135	0.216344	0.828809	0.964375	-6.19585
ENSG00000065029	ZNF76	-0.0434999	3.95338	-1.34896	0.17794	0.224826	-5.72287	ZNF76	-0.0678348	3.95338	-2.06842	0.039107	0.260631	-4.14749	ZNF76	-0.00326905	3.95338	-0.146037	0.883949	0.953752	-6.26931	ZNF76	-0.0240581	3.95338	-1.01545	0.310381	0.710045	-5.5675	ZNF76	0.00385072	3.95338	0.172698	0.86296	0.972587	-6.09768
ENSG00000065054	SLC9A3R2	-0.180514	3.39449	-3.52138	0.000467227	0.00103545	-0.541301	SLC9A3R2	-0.0501966	3.39449	-0.925414	0.355191	0.652801	-5.72763	SLC9A3R2	0.00379424	3.39449	0.101536	0.919165	0.969475	-6.21657	SLC9A3R2	0.0348275	3.39449	0.854518	0.393226	0.766621	-5.65548	SLC9A3R2	0.0226632	3.39449	0.578819	0.562974	0.881786	-5.89605
ENSG00000065057	NTHL1	-0.429476	3.18163	-6.73958	4.24671e-11	4.99711e-09	14.8068	NTHL1	-0.173145	3.18163	-3.50721	0.000493097	0.0597488	-0.319905	NTHL1	-0.0904577	3.18163	-2.54373	0.0112598	0.105645	-3.1075	NTHL1	-0.0965247	3.18163	-2.54032	0.0113758	0.229616	-2.96736	NTHL1	-0.0329121	3.18163	-0.98498	0.325114	0.771052	-5.57288
ENSG00000065060	UHRF1BP1	0.0981698	5.33484	4.71015	3.18406e-06	1.27322e-05	4.0092	UHRF1BP1	0.0332437	5.33484	1.52983	0.126682	0.417329	-5.15714	UHRF1BP1	0.00846993	5.33484	0.500191	0.617155	0.813808	-6.25107	UHRF1BP1	0.00650154	5.33484	0.357917	0.720556	0.917143	-6.0855	UHRF1BP1	-0.011161	5.33484	-0.640502	0.522142	0.867961	-6.00632
ENSG00000065135	GNAI3	0.0693472	6.14125	3.172	0.00160373	0.00315355	-1.80717	GNAI3	0.0620776	6.14125	2.72498	0.00665285	0.135882	-2.73179	GNAI3	0.00711038	6.14125	0.426557	0.669881	0.8441	-6.29969	GNAI3	0.0210882	6.14125	1.20057	0.230486	0.643894	-5.47215	GNAI3	0.0103266	6.14125	0.587019	0.557458	0.879576	-6.05281
ENSG00000065150	IPO5	-0.0874092	8.25439	-2.50007	0.0127251	0.0207656	-3.64179	IPO5	0.012386	8.25439	0.444355	0.656976	0.847219	-6.18707	IPO5	0.017807	8.25439	1.17935	0.238803	0.50345	-5.69241	IPO5	0.00654321	8.25439	0.410801	0.681394	0.901319	-6.06107	IPO5	-0.000773953	8.25439	-0.0484843	0.96135	0.992915	-6.1975
ENSG00000065154	OAT	-0.354064	7.97227	-5.40908	9.69557e-08	7.20068e-07	7.33305	OAT	-0.0681007	7.97227	-1.67997	0.0935792	0.367906	-4.925	OAT	-0.0474062	7.97227	-1.71431	0.0870748	0.302689	-4.94664	OAT	-0.0514185	7.97227	-1.85846	0.0636899	0.411169	-4.49953	OAT	-0.025337	7.97227	-0.990667	0.322331	0.768971	-5.7316
ENSG00000065183	WDR3	-0.174813	5.4273	-4.13405	4.15751e-05	0.000118979	1.58447	WDR3	0.0105127	5.4273	0.373076	0.709248	0.871659	-6.22297	WDR3	-0.00739266	5.4273	-0.325036	0.745286	0.885216	-6.32455	WDR3	0.00410297	5.4273	0.183671	0.854346	0.959609	-6.13372	WDR3	0.0154244	5.4273	0.733292	0.463727	0.845961	-5.94811
ENSG00000065243	PKN2	0.131276	6.35564	3.77461	0.000178812	0.000436838	0.212024	PKN2	0.0376654	6.35564	1.19242	0.233655	0.541071	-5.61507	PKN2	0.00914355	6.35564	0.471387	0.637565	0.825357	-6.28049	PKN2	-0.0104076	6.35564	-0.514555	0.607091	0.874642	-6.03528	PKN2	-0.0335064	6.35564	-1.72059	0.0859487	0.530337	-4.79788
ENSG00000065268	WDR18	-0.338881	3.42347	-5.69439	2.07757e-08	2.31461e-07	8.87658	WDR18	-0.123666	3.42347	-2.30951	0.0213164	0.209488	-3.60326	WDR18	-0.0575734	3.42347	-1.63194	0.103305	0.329551	-4.94525	WDR18	-0.0375213	3.42347	-0.994496	0.320461	0.717912	-5.53682	WDR18	0.00805444	3.42347	0.229951	0.818224	0.961766	-6.03288
ENSG00000065308	TRAM2	0.160891	3.10801	4.11134	4.57397e-05	0.000129586	1.62993	TRAM2	0.0359232	3.10801	1.1172	0.26444	0.573056	-5.51007	TRAM2	0.0106726	3.10801	0.452714	0.650946	0.833061	-6.09027	TRAM2	0.0265858	3.10801	1.05534	0.291779	0.695708	-5.44546	TRAM2	0.0173172	3.10801	0.719027	0.472463	0.848402	-5.77855
ENSG00000065320	NTN1	-0.00911251	2.24703	-0.174977	0.861166	0.885147	-6.40109	NTN1	-0.013179	2.24703	-0.250145	0.802576	0.916178	-5.97023	NTN1	0.0267082	2.24703	0.727641	0.467165	0.706803	-5.83192	NTN1	0.0402007	2.24703	1.04001	0.298837	0.702308	-5.36605	NTN1	0.037701	2.24703	1.08721	0.277473	0.735745	-5.3698
ENSG00000065325	GLP2R	-0.109958	2.52261	-1.42976	0.153388	0.196836	-5.45413	GLP2R	-0.14317	2.52261	-1.66918	0.0956986	0.370822	-4.7202	GLP2R	-0.0788062	2.52261	-1.02647	0.305155	0.571363	-5.61559	GLP2R	-0.137741	2.52261	-1.67661	0.0942419	0.473097	-4.59748	GLP2R	-0.172718	2.52261	-2.1302	0.0336464	0.394078	-3.8402
ENSG00000065357	DGKA	0.117418	3.78765	3.42718	0.00065842	0.00140576	-0.888538	DGKA	-0.00498045	3.78765	-0.153445	0.878108	0.949704	-6.16695	DGKA	0.00152601	3.78765	0.0666664	0.946873	0.980613	-6.26122	DGKA	-0.0179474	3.78765	-0.740826	0.459146	0.802323	-5.78033	DGKA	-0.0120712	3.78765	-0.504311	0.614267	0.901448	-5.97486
ENSG00000065361	ERBB3	-0.128357	5.04984	-2.04457	0.0414026	0.0605954	-4.64511	ERBB3	-0.109896	5.04984	-1.76797	0.0776669	0.341707	-4.76818	ERBB3	-0.0348609	5.04984	-1.41351	0.158112	0.406299	-5.39078	ERBB3	-0.0375857	5.04984	-1.40671	0.160132	0.565112	-5.19092	ERBB3	-0.0519596	5.04984	-1.9679	0.0496355	0.44451	-4.33839
ENSG00000065413	ANKRD44	-0.113639	5.5438	-4.46992	9.62023e-06	3.3046e-05	2.9588	ANKRD44	-0.0528	5.5438	-1.94746	0.0520312	0.291303	-4.46436	ANKRD44	-0.0587949	5.5438	-3.07235	0.00223658	0.047794	-1.8268	ANKRD44	-0.0592837	5.5438	-2.97592	0.0030622	0.142321	-1.95165	ANKRD44	-0.0653924	5.5438	-3.33469	0.000917869	0.108827	-0.920568
ENSG00000065427	KARS	-0.274847	5.92734	-5.57879	3.90898e-08	3.6312e-07	8.19458	KARS	-0.0187433	5.92734	-0.581747	0.560996	0.796831	-6.13704	KARS	-0.0269042	5.92734	-1.05442	0.292189	0.560511	-5.84572	KARS	-0.000712682	5.92734	-0.0281808	0.977529	0.993339	-6.15978	KARS	0.0132451	5.92734	0.559699	0.575937	0.887137	-6.06627
ENSG00000065457	ADAT1	-0.014705	4.76907	-0.752966	0.451812	0.510651	-6.40395	ADAT1	-0.0314546	4.76907	-1.45111	0.147369	0.444039	-5.24419	ADAT1	0.00979701	4.76907	0.528724	0.597226	0.800295	-6.20883	ADAT1	-0.021649	4.76907	-1.08334	0.27918	0.685479	-5.55987	ADAT1	-0.016262	4.76907	-0.802647	0.422563	0.827248	-5.86693
ENSG00000065485	PDIA5	0.0704236	1.62457	2.14538	0.0323866	0.0483629	-4.11049	PDIA5	0.0207733	1.62457	0.572972	0.566918	0.800244	-5.76899	PDIA5	0.0270342	1.62457	0.903637	0.366612	0.626853	-5.62051	PDIA5	0.0144523	1.62457	0.43751	0.66193	0.896573	-5.70137	PDIA5	0.0380535	1.62457	1.14769	0.251651	0.721593	-5.23794
ENSG00000065491	TBC1D22B	-0.0269536	3.53483	-1.11854	0.263857	0.318562	-5.9592	TBC1D22B	-0.0130239	3.53483	-0.538403	0.590535	0.812223	-6.01324	TBC1D22B	0.00928768	3.53483	0.497359	0.619149	0.815097	-6.1177	TBC1D22B	0.00179831	3.53483	0.0892638	0.928908	0.979082	-6.01027	TBC1D22B	-0.0065046	3.53483	-0.323765	0.746253	0.942256	-6.02017
ENSG00000065518	NDUFB4	-0.340494	5.22912	-6.38835	3.73938e-10	1.73604e-08	12.6723	NDUFB4	-0.0661575	5.22912	-1.73111	0.0840403	0.353275	-4.83749	NDUFB4	-0.0762336	5.22912	-2.41565	0.0160557	0.125829	-3.54602	NDUFB4	-0.0389003	5.22912	-1.17925	0.238856	0.651349	-5.47856	NDUFB4	-0.0158268	5.22912	-0.483177	0.629183	0.904823	-6.08727
ENSG00000065526	SPEN	0.328357	6.70316	7.08588	4.54171e-12	1.6976e-09	16.9261	SPEN	0.0882358	6.70316	2.71304	0.00689386	0.136228	-2.7621	SPEN	0.106961	6.70316	3.58996	0.00036249	0.0192217	-0.189764	SPEN	0.0653907	6.70316	2.26368	0.0240205	0.300809	-3.71862	SPEN	0.0167225	6.70316	0.695422	0.487117	0.854489	-5.98496
ENSG00000065534	MYLK	-0.0134153	6.2722	-0.421883	0.673286	0.719762	-6.64119	MYLK	-0.0119837	6.2722	-0.354925	0.722794	0.879096	-6.24196	MYLK	0.00842314	6.2722	0.363996	0.716011	0.869236	-6.32415	MYLK	0.00541008	6.2722	0.215965	0.829103	0.952649	-6.13976	MYLK	-0.0199707	6.2722	-0.822127	0.4114	0.821645	-5.89379
ENSG00000065548	ZC3H15	-0.196204	6.85958	-3.81168	0.000154635	0.000383898	0.349022	ZC3H15	-0.00603941	6.85958	-0.170397	0.864766	0.944621	-6.28647	ZC3H15	0.0130668	6.85958	0.56446	0.572688	0.785142	-6.23109	ZC3H15	-0.00526359	6.85958	-0.218959	0.826771	0.952072	-6.13663	ZC3H15	-0.0050421	6.85958	-0.213703	0.830866	0.964602	-6.19455
ENSG00000065559	MAP2K4	-0.248798	8.23242	-4.32846	1.80309e-05	5.70906e-05	2.37421	MAP2K4	-0.0349909	8.23242	-0.921633	0.357159	0.653876	-5.87231	MAP2K4	-0.027542	8.23242	-1.30262	0.193288	0.448856	-5.54436	MAP2K4	-0.0394307	8.23242	-1.87887	0.0608421	0.407096	-4.45986	MAP2K4	-0.0392207	8.23242	-1.92301	0.0550511	0.460335	-4.42809
ENSG00000065600	TMEM206	-0.268343	4.48214	-5.16686	3.40398e-07	1.97651e-06	6.16369	TMEM206	-0.0166175	4.48214	-0.343511	0.731356	0.883266	-6.18247	TMEM206	-0.0528206	4.48214	-1.71926	0.0861697	0.300585	-4.89481	TMEM206	0.0164368	4.48214	0.576734	0.564378	0.857651	-5.94154	TMEM206	0.0150886	4.48214	0.549293	0.583051	0.889124	-6.01188
ENSG00000065609	SNAP91	-0.0234498	8.20179	-0.63073	0.528495	0.585233	-6.51311	SNAP91	-0.00225138	8.20179	-0.057343	0.954295	0.981488	-6.28186	SNAP91	0.00536421	8.20179	0.26137	0.793912	0.910981	-6.3358	SNAP91	-0.0118476	8.20179	-0.566921	0.571022	0.860454	-5.98894	SNAP91	-0.0186636	8.20179	-1.06398	0.287857	0.743603	-5.65589
ENSG00000065613	SLK	-0.0327995	7.88069	-0.935561	0.349936	0.408227	-6.2827	SLK	0.0579114	7.88069	1.79838	0.0727117	0.332265	-4.7281	SLK	0.0372428	7.88069	1.57781	0.115225	0.347642	-5.16543	SLK	0.0391523	7.88069	1.55623	0.120286	0.513703	-4.99154	SLK	0.0126821	7.88069	0.5173	0.605178	0.897653	-6.07579
ENSG00000065615	CYB5R4	0.0515181	5.04915	1.86044	0.0633907	0.0889738	-4.9973	CYB5R4	0.0116579	5.04915	0.418383	0.675845	0.856034	-6.19025	CYB5R4	-0.00762023	5.04915	-0.397515	0.691153	0.854476	-6.28361	CYB5R4	-0.0266471	5.04915	-1.30636	0.19203	0.598053	-5.32052	CYB5R4	-0.0431554	5.04915	-2.13955	0.0328784	0.391051	-4.00263
ENSG00000065618	COL17A1	-0.0711173	0.336737	-1.68291	0.0929955	0.12581	-4.79044	COL17A1	-0.0317613	0.336737	-0.670484	0.502855	0.760144	-5.53561	COL17A1	-0.00274606	0.336737	-0.0665474	0.946968	0.980616	-5.81633	COL17A1	-0.00505265	0.336737	-0.11183	0.911003	0.974601	-5.6044	COL17A1	-0.000177682	0.336737	-0.00387621	0.996909	0.999265	-5.66159
ENSG00000065621	GSTO2	0.0685852	4.07743	1.98461	0.0477159	0.0689611	-4.69684	GSTO2	-0.00345463	4.07743	-0.0923638	0.926446	0.971111	-6.20181	GSTO2	0.0160663	4.07743	0.467645	0.640237	0.826905	-6.18533	GSTO2	-0.00292855	4.07743	-0.0789519	0.937102	0.980723	-6.06407	GSTO2	0.0142351	4.07743	0.379044	0.704817	0.931258	-6.05468
ENSG00000065665	SEC61A2	-0.0638176	5.20756	-2.32805	0.0202936	0.0317423	-4.04597	SEC61A2	0.00403117	5.20756	0.157873	0.87462	0.948558	-6.27012	SEC61A2	0.014448	5.20756	0.773573	0.439539	0.685412	-6.07681	SEC61A2	0.0141823	5.20756	0.698531	0.485169	0.817312	-5.90863	SEC61A2	0.00994164	5.20756	0.51653	0.605715	0.897781	-6.07037
ENSG00000065675	PRKCQ	-0.256289	3.77196	-5.47748	6.74205e-08	5.47312e-07	7.73907	PRKCQ	-0.0768746	3.77196	-1.69912	0.0899101	0.36296	-4.79558	PRKCQ	-0.031194	3.77196	-0.97688	0.329089	0.593933	-5.80121	PRKCQ	-0.030304	3.77196	-0.974152	0.330451	0.725501	-5.58983	PRKCQ	-0.031588	3.77196	-1.02181	0.307369	0.758212	-5.59789
ENSG00000065717	TLE2	-0.0453023	3.25056	-1.01335	0.311366	0.36816	-6.03736	TLE2	-0.0546963	3.25056	-1.23741	0.216507	0.522783	-5.39081	TLE2	-0.00334766	3.25056	-0.103217	0.917831	0.969273	-6.20012	TLE2	-0.000255743	3.25056	-0.00767292	0.993881	0.998545	-5.98304	TLE2	0.017386	3.25056	0.542874	0.587461	0.890458	-5.8994
ENSG00000065802	ASB1	-0.0806487	6.00068	-3.28259	0.00109804	0.00223758	-1.46079	ASB1	-0.00302414	6.00068	-0.140486	0.888332	0.953262	-6.29212	ASB1	0.0146243	6.00068	0.833704	0.404836	0.658467	-6.04905	ASB1	0.0263678	6.00068	1.41297	0.158285	0.562766	-5.20629	ASB1	0.0228154	6.00068	1.22905	0.219635	0.697626	-5.4916
ENSG00000065809	FAM107B	-0.0818095	6.24104	-1.08487	0.278484	0.334208	-6.14835	FAM107B	-0.0249121	6.24104	-0.371918	0.710109	0.872132	-6.23592	FAM107B	0.016235	6.24104	0.571744	0.567746	0.781994	-6.22945	FAM107B	0.00713562	6.24104	0.23052	0.817782	0.949688	-6.1366	FAM107B	-0.0180832	6.24104	-0.591485	0.554465	0.878547	-6.05058
ENSG00000065833	ME1	0.0364642	5.60604	1.23049	0.219072	0.270523	-5.97434	ME1	0.0154273	5.60604	0.483014	0.629295	0.833003	-6.18238	ME1	0.00790772	5.60604	0.334275	0.738308	0.880799	-6.32659	ME1	-0.0157859	5.60604	-0.621324	0.534669	0.843242	-5.96995	ME1	-0.0339605	5.60604	-1.33189	0.183509	0.664957	-5.35944
ENSG00000065882	TBC1D1	0.0855624	5.80291	4.01782	6.74547e-05	0.000182547	1.12423	TBC1D1	0.0152849	5.80291	0.719726	0.472026	0.740053	-6.04846	TBC1D1	0.0147208	5.80291	0.778639	0.436552	0.683415	-6.08984	TBC1D1	-0.00263736	5.80291	-0.131708	0.895268	0.971019	-6.15022	TBC1D1	-0.0172196	5.80291	-0.860488	0.389936	0.810149	-5.85922
ENSG00000065883	CDK13	0.043216	7.10808	2.11918	0.034551	0.0513065	-4.51613	CDK13	0.0320875	7.10808	1.55114	0.121493	0.409634	-5.13565	CDK13	0.0226643	7.10808	1.35416	0.176283	0.428377	-5.49253	CDK13	0.0140954	7.10808	0.802752	0.422499	0.783163	-5.84883	CDK13	0.00413414	7.10808	0.24117	0.809523	0.958556	-6.18621
ENSG00000065911	MTHFD2	0.0424671	3.13722	0.597636	0.550344	0.605807	-6.35222	MTHFD2	0.154349	3.13722	2.05919	0.0399862	0.26315	-4.09511	MTHFD2	0.0747296	3.13722	1.45798	0.145457	0.388897	-5.17305	MTHFD2	0.0746078	3.13722	1.34171	0.180296	0.586039	-5.12761	MTHFD2	0.0794872	3.13722	1.42507	0.154767	0.635024	-5.06868
ENSG00000065923	SLC9A7	-0.0761015	7.17305	-2.05886	0.0400079	0.0587373	-4.63889	SLC9A7	0.0281127	7.17305	0.88696	0.375521	0.669178	-5.91679	SLC9A7	0.0195641	7.17305	1.1155	0.265159	0.532416	-5.778	SLC9A7	0.0245794	7.17305	1.29614	0.195524	0.602302	-5.35339	SLC9A7	0.00897285	7.17305	0.488112	0.625686	0.904467	-6.09887
ENSG00000065970	FOXJ2	0.0341254	4.16847	1.15266	0.249583	0.30317	-5.98349	FOXJ2	0.0167974	4.16847	0.501046	0.616556	0.826359	-6.09318	FOXJ2	0.00274707	4.16847	0.0974827	0.922381	0.970203	-6.29469	FOXJ2	0.0166777	4.16847	0.545698	0.585516	0.865041	-5.93356	FOXJ2	-0.00197774	4.16847	-0.0648089	0.948352	0.991044	-6.12924
ENSG00000065978	YBX1	-0.155553	5.89072	-3.38484	0.00076625	0.00161504	-1.13018	YBX1	0.00563517	5.89072	0.118216	0.905944	0.961673	-6.29373	YBX1	0.0112421	5.89072	0.322002	0.747582	0.886034	-6.33568	YBX1	0.0277171	5.89072	0.73189	0.464578	0.805577	-5.90326	YBX1	0.0323829	5.89072	0.881236	0.378617	0.80559	-5.84304
ENSG00000065989	PDE4A	0.157748	4.63874	2.91305	0.00373379	0.00680956	-2.52442	PDE4A	-0.0637463	4.63874	-1.35586	0.175749	0.478197	-5.36485	PDE4A	-0.00238611	4.63874	-0.0690042	0.945013	0.979921	-6.33374	PDE4A	-0.0324661	4.63874	-1.01948	0.308469	0.709257	-5.61586	PDE4A	-0.0398788	4.63874	-1.34085	0.180583	0.662232	-5.30709
ENSG00000066027	PPP2R5A	-0.147337	6.08434	-4.37404	1.47544e-05	4.7885e-05	2.54893	PPP2R5A	-0.0258197	6.08434	-0.792873	0.428223	0.708713	-5.99791	PPP2R5A	-0.0466903	6.08434	-1.81358	0.0703259	0.271463	-4.79117	PPP2R5A	-0.0232977	6.08434	-0.901501	0.367755	0.749719	-5.77239	PPP2R5A	-0.0175017	6.08434	-0.757696	0.448993	0.839047	-5.9421
ENSG00000066032	CTNNA2	-0.16582	8.31347	-4.27351	2.29081e-05	7.04494e-05	2.15005	CTNNA2	-0.0259784	8.31347	-0.87609	0.381396	0.674111	-5.91055	CTNNA2	-0.0118919	8.31347	-0.52396	0.600533	0.802542	-6.23365	CTNNA2	-0.00469843	8.31347	-0.199656	0.84183	0.956017	-6.12173	CTNNA2	-0.0163091	8.31347	-0.702746	0.482544	0.853329	-5.96039
ENSG00000066044	ELAVL1	0.143501	5.15853	4.89757	1.29914e-06	5.9613e-06	4.86452	ELAVL1	0.0355412	5.15853	1.39467	0.163728	0.46398	-5.34097	ELAVL1	0.029119	5.15853	1.36605	0.172523	0.423634	-5.45957	ELAVL1	0.0280616	5.15853	1.33757	0.181642	0.587759	-5.28588	ELAVL1	0.0099321	5.15853	0.499816	0.617426	0.902033	-6.07646
ENSG00000066056	TIE1	-0.379404	2.6919	-5.97345	4.32225e-09	8.16084e-08	10.3958	TIE1	-0.0923343	2.6919	-1.59859	0.110535	0.393291	-4.84641	TIE1	-0.20037	2.6919	-3.89713	0.000110244	0.0103456	1.01254	TIE1	-0.053748	2.6919	-1.14749	0.251726	0.662136	-5.3061	TIE1	-0.0582301	2.6919	-1.53294	0.125928	0.599742	-4.8736
ENSG00000066084	DIP2B	0.0143436	7.57151	0.467502	0.640338	0.689857	-6.61096	DIP2B	0.0144116	7.57151	0.491153	0.623531	0.830149	-6.17596	DIP2B	0.0175822	7.57151	0.831265	0.40621	0.659804	-6.04221	DIP2B	0.0195391	7.57151	0.844084	0.399025	0.770171	-5.811	DIP2B	-0.0112908	7.57151	-0.535298	0.592684	0.893239	-6.07092
ENSG00000066117	SMARCD1	0.0976012	4.33809	3.68997	0.000248036	0.000586085	-0.0302675	SMARCD1	0.0129502	4.33809	0.521268	0.602408	0.817593	-6.0973	SMARCD1	0.0300467	4.33809	1.47772	0.140095	0.382556	-5.25712	SMARCD1	0.0207878	4.33809	0.969899	0.332565	0.725545	-5.64184	SMARCD1	0.0058895	4.33809	0.292027	0.770388	0.947558	-6.1045
ENSG00000066135	KDM4A	-0.0428224	5.3874	-2.47956	0.0134715	0.0218688	-3.6969	KDM4A	-0.00792952	5.3874	-0.47503	0.634971	0.835593	-6.17982	KDM4A	-0.00825634	5.3874	-0.576834	0.564305	0.779396	-6.21275	KDM4A	0.000611116	5.3874	0.0402139	0.967939	0.991067	-6.1478	KDM4A	-0.00450034	5.3874	-0.294803	0.768267	0.947202	-6.16354
ENSG00000066136	NFYC	-0.0624061	4.56942	-2.89502	0.00395148	0.00716687	-2.57091	NFYC	-0.011795	4.56942	-0.523724	0.600699	0.816671	-6.11342	NFYC	-0.0179638	4.56942	-0.965915	0.334542	0.599376	-5.87873	NFYC	0.00844211	4.56942	0.419893	0.674744	0.900528	-6.02214	NFYC	0.00612701	4.56942	0.303505	0.761632	0.945445	-6.11848
ENSG00000066185	ZMYND12	-0.0657848	1.81455	-1.62893	0.103936	0.139016	-5.07312	ZMYND12	0.0479573	1.81455	1.14513	0.252698	0.56032	-5.33379	ZMYND12	0.0132818	1.81455	0.359098	0.719669	0.870871	-5.96817	ZMYND12	0.0531667	1.81455	1.35211	0.17695	0.583386	-4.97793	ZMYND12	0.0581304	1.81455	1.47726	0.140241	0.619777	-4.86127
ENSG00000066230	SLC9A3	-0.178724	-0.115396	-1.95168	0.0515146	0.0737647	-4.26178	SLC9A3	-0.0390103	-0.115396	-0.414949	0.678355	0.857274	-5.58729	SLC9A3	-0.0563183	-0.115396	-0.675861	0.499434	0.73212	-5.53696	SLC9A3	0.0294681	-0.115396	0.332813	0.739415	0.923034	-5.49104	SLC9A3	0.0549973	-0.115396	0.620211	0.535403	0.872556	-5.42253
ENSG00000066248	NGEF	-0.254856	7.29811	-5.24353	2.29934e-07	1.43322e-06	6.50269	NGEF	-0.0902136	7.29811	-2.31437	0.0210466	0.208896	-3.71613	NGEF	-0.0620225	7.29811	-3.14356	0.00176562	0.0415108	-1.6171	NGEF	-0.0246312	7.29811	-1.19472	0.232763	0.645574	-5.47269	NGEF	-0.00274514	7.29811	-0.136532	0.891456	0.976977	-6.20315
ENSG00000066279	ASPM	0.180744	2.63373	3.55941	0.000405911	0.000912587	-0.345409	ASPM	0.0343754	2.63373	0.684123	0.49421	0.754511	-5.82571	ASPM	0.00133599	2.63373	0.0347898	0.972261	0.990395	-6.1309	ASPM	-0.0325402	2.63373	-0.79428	0.427408	0.785208	-5.61804	ASPM	-0.0366154	2.63373	-0.879314	0.379657	0.806004	-5.60426
ENSG00000066294	CD84	-0.302171	3.02875	-3.3653	0.000821354	0.00171984	-1.02398	CD84	-0.081259	3.02875	-0.863538	0.388251	0.678714	-5.74003	CD84	-0.136967	3.02875	-2.44961	0.0146344	0.120647	-3.31707	CD84	-0.133551	3.02875	-2.17585	0.0300329	0.324029	-3.75241	CD84	-0.172264	3.02875	-2.91133	0.00376092	0.186561	-2.05161
ENSG00000066322	ELOVL1	-0.36093	4.44232	-5.95862	4.70569e-09	8.59061e-08	10.2574	ELOVL1	-0.10256	4.44232	-1.75833	0.0792948	0.345113	-4.75029	ELOVL1	-0.0910016	4.44232	-3.69028	0.00024796	0.0163447	0.195833	ELOVL1	-0.0263902	4.44232	-1.11559	0.265131	0.672137	-5.50514	ELOVL1	-0.00525605	4.44232	-0.226277	0.821079	0.962591	-6.12886
ENSG00000066336	SPI1	0.0332069	0.89318	0.436458	0.662686	0.710359	-6.14041	SPI1	0.033274	0.89318	0.401976	0.687871	0.862547	-5.74995	SPI1	0.0478529	0.89318	1.00882	0.313534	0.579735	-5.43345	SPI1	0.0279453	0.89318	0.547401	0.584347	0.864525	-5.55982	SPI1	0.0199647	0.89318	0.39069	0.696194	0.927943	-5.67734
ENSG00000066379	ZNRD1	-0.246503	1.62478	-4.90925	1.22734e-06	5.68148e-06	5.09422	ZNRD1	-0.0611897	1.62478	-1.33238	0.183333	0.487995	-5.09664	ZNRD1	-0.0424859	1.62478	-1.08117	0.280129	0.548688	-5.45487	ZNRD1	-0.0430528	1.62478	-1.01787	0.309231	0.709446	-5.31765	ZNRD1	0.0105108	1.62478	0.267056	0.789537	0.952604	-5.80979
ENSG00000066382	MPPED2	-0.0476852	4.80343	-1.89533	0.0586053	0.0829487	-4.91976	MPPED2	-0.0728244	4.80343	-2.64341	0.00846174	0.146473	-2.90944	MPPED2	-0.0724725	4.80343	-3.64485	0.000294802	0.0174902	0.0237314	MPPED2	-0.0798319	4.80343	-3.67124	0.000267283	0.0583725	0.223118	MPPED2	-0.0814259	4.80343	-3.73794	0.000207133	0.0592758	0.430356
ENSG00000066405	CLDN18	0.3151	-0.0141346	3.41477	0.000688452	0.00146563	-0.602559	CLDN18	-0.1022	-0.0141346	-1.28982	0.197701	0.502177	-4.94315	CLDN18	-0.0736248	-0.0141346	-1.04097	0.298377	0.566373	-5.27025	CLDN18	-0.153451	-0.0141346	-2.05365	0.0405279	0.356119	-3.76025	CLDN18	-0.162101	-0.0141346	-2.17692	0.029957	0.380322	-3.55688
ENSG00000066422	ZBTB11	-0.0968134	6.96417	-2.37516	0.0179046	0.0283047	-3.95482	ZBTB11	0.0182386	6.96417	0.558533	0.576727	0.804958	-6.14855	ZBTB11	0.00932074	6.96417	0.470433	0.638245	0.825789	-6.27754	ZBTB11	-0.00577978	6.96417	-0.278017	0.781114	0.937668	-6.12166	ZBTB11	-0.0101799	6.96417	-0.498643	0.618252	0.902118	-6.09595
ENSG00000066427	ATXN3	-0.0289036	6.31789	-1.08321	0.279218	0.334979	-6.15023	ATXN3	0.00404199	6.31789	0.149526	0.881198	0.950712	-6.29219	ATXN3	-0.0151015	6.31789	-0.882352	0.378	0.636435	-6.00977	ATXN3	-0.021136	6.31789	-1.12423	0.261455	0.669245	-5.55729	ATXN3	-0.018262	6.31789	-0.983877	0.325656	0.771052	-5.75339
ENSG00000066455	GOLGA5	-0.0672223	5.35996	-2.19595	0.0285386	0.0430627	-4.34375	GOLGA5	0.0115035	5.35996	0.41099	0.681254	0.859004	-6.20634	GOLGA5	0.0063033	5.35996	0.292917	0.769704	0.897623	-6.33194	GOLGA5	-4.50215e-05	5.35996	-0.00195273	0.998443	0.999516	-6.14766	GOLGA5	-0.0146452	5.35996	-0.641093	0.521758	0.867844	-6.00682
ENSG00000066468	FGFR2	-0.149596	6.87292	-4.48811	8.86279e-06	3.07942e-05	3.03097	FGFR2	-0.088258	6.87292	-2.44651	0.0147636	0.180723	-3.41839	FGFR2	-0.0592937	6.87292	-3.31316	0.000987564	0.0315177	-1.09782	FGFR2	-0.0474557	6.87292	-2.44843	0.0146897	0.255163	-3.30536	FGFR2	-0.0592796	6.87292	-3.11605	0.00193909	0.144959	-1.58869
ENSG00000066557	LRRC40	-0.197705	6.06339	-4.03047	6.40287e-05	0.000174561	1.17058	LRRC40	-0.0473726	6.06339	-1.17089	0.242195	0.550104	-5.63885	LRRC40	-0.0604539	6.06339	-2.30301	0.0216776	0.14615	-3.81806	LRRC40	-0.069052	6.06339	-2.49581	0.0128871	0.242492	-3.19588	LRRC40	-0.0626061	6.06339	-2.29482	0.0221601	0.342224	-3.69641
ENSG00000066583	ISOC1	-0.172429	3.52605	-4.07992	5.21605e-05	0.000145662	1.47559	ISOC1	0.0200927	3.52605	0.570997	0.568255	0.801261	-5.99501	ISOC1	-0.000544564	3.52605	-0.0216664	0.982722	0.994629	-6.23578	ISOC1	0.0251741	3.52605	0.939713	0.347817	0.73553	-5.59703	ISOC1	0.0163289	3.52605	0.611944	0.540855	0.874906	-5.8913
ENSG00000066629	EML1	-0.0440337	5.17648	-1.95067	0.0516358	0.0739143	-4.83461	EML1	0.000334924	5.17648	0.0142141	0.988665	0.995163	-6.28075	EML1	0.00813349	5.17648	0.408995	0.682714	0.850833	-6.28507	EML1	0.00906822	5.17648	0.421307	0.673711	0.900461	-6.05572	EML1	0.00783836	5.17648	0.37563	0.707352	0.931378	-6.12947
ENSG00000066651	TRMT11	-0.0424926	5.63609	-1.33331	0.183018	0.230331	-5.8453	TRMT11	-0.00555156	5.63609	-0.189371	0.849878	0.937868	-6.27867	TRMT11	0.00533607	5.63609	0.257434	0.796947	0.912185	-6.34942	TRMT11	-0.0263884	5.63609	-1.20767	0.227742	0.640675	-5.45803	TRMT11	-0.0200682	5.63609	-0.924009	0.355931	0.792458	-5.8017
ENSG00000066654	THUMPD1	-0.152926	6.52381	-4.01976	6.69188e-05	0.000181297	1.12879	THUMPD1	0.00434773	6.52381	0.153553	0.878023	0.949699	-6.2912	THUMPD1	-0.0316902	6.52381	-1.78196	0.0753466	0.281046	-4.84648	THUMPD1	-0.0142883	6.52381	-0.796977	0.425842	0.78446	-5.85755	THUMPD1	-0.0222185	6.52381	-1.28376	0.199824	0.676941	-5.42643
ENSG00000066697	MSANTD3	-0.158049	4.24202	-5.09797	4.82254e-07	2.61949e-06	5.84356	MSANTD3	-0.0735946	4.24202	-2.81322	0.00509534	0.124853	-2.43966	MSANTD3	-0.0450732	4.24202	-2.08845	0.0372494	0.194781	-4.20119	MSANTD3	-0.059822	4.24202	-2.57348	0.0103545	0.222503	-2.9547	MSANTD3	-0.0646681	4.24202	-2.74281	0.00631193	0.226705	-2.56903
ENSG00000066735	KIF26A	-0.296142	1.6242	-4.17406	3.51008e-05	0.000102445	1.98071	KIF26A	-0.0894592	1.6242	-1.41935	0.156413	0.455193	-4.98558	KIF26A	-0.0972475	1.6242	-2.04395	0.0414689	0.205279	-4.04516	KIF26A	-0.0162333	1.6242	-0.340834	0.733371	0.920773	-5.73555	KIF26A	0.0204265	1.6242	0.509046	0.610946	0.900267	-5.72342
ENSG00000066739	ATG2B	0.00614843	7.59452	0.231217	0.817237	0.848519	-6.69215	ATG2B	-0.00397363	7.59452	-0.141537	0.887502	0.952969	-6.28273	ATG2B	-0.0100944	7.59452	-0.568518	0.569932	0.783585	-6.22077	ATG2B	-0.0252051	7.59452	-1.34407	0.179533	0.584924	-5.28834	ATG2B	-0.0449279	7.59452	-2.74388	0.00629171	0.226348	-2.61442
ENSG00000066777	ARFGEF1	0.0491696	7.25021	2.09996	0.0362156	0.0535584	-4.55436	ARFGEF1	0.0163689	7.25021	0.698408	0.485243	0.748466	-6.06055	ARFGEF1	0.0231843	7.25021	1.40872	0.159525	0.408073	-5.41794	ARFGEF1	-0.0120034	7.25021	-0.716834	0.473811	0.810373	-5.90979	ARFGEF1	-0.0342046	7.25021	-2.17904	0.0297987	0.379856	-3.9387
ENSG00000066827	ZFAT	0.0185456	4.28748	0.874074	0.382483	0.441318	-6.27126	ZFAT	-0.0122448	4.28748	-0.509642	0.610524	0.822624	-6.09899	ZFAT	0.0321606	4.28748	1.52072	0.128945	0.368068	-5.19106	ZFAT	0.00045491	4.28748	0.0206319	0.983548	0.995387	-6.08468	ZFAT	0.00848618	4.28748	0.387849	0.698294	0.92906	-6.06929
ENSG00000066855	MTFR1	0.0897145	3.706	2.58249	0.0100825	0.0167773	-3.33361	MTFR1	0.0603459	3.706	1.82551	0.0685126	0.325174	-4.57745	MTFR1	0.0189565	3.706	0.851636	0.394814	0.651595	-5.90509	MTFR1	0.0288194	3.706	1.18226	0.237664	0.650177	-5.37199	MTFR1	0.0127183	3.706	0.531901	0.595032	0.894496	-5.95318
ENSG00000066923	STAG3	0.232474	3.76297	4.39308	1.35614e-05	4.44646e-05	2.71854	STAG3	-0.00831075	3.76297	-0.22679	0.820678	0.924804	-6.15109	STAG3	0.0162325	3.76297	0.588418	0.55651	0.773687	-6.09368	STAG3	-0.00627451	3.76297	-0.223844	0.82297	0.95083	-6.01371	STAG3	-0.0248523	3.76297	-0.956159	0.339457	0.780299	-5.65872
ENSG00000066926	FECH	-0.120545	5.29029	-4.86955	1.48826e-06	6.67355e-06	4.73176	FECH	-0.027651	5.29029	-1.26705	0.205721	0.511011	-5.50987	FECH	-0.0297753	5.29029	-1.70418	0.0889523	0.304868	-4.96199	FECH	-0.017336	5.29029	-0.933844	0.350834	0.737671	-5.72832	FECH	-0.0182434	5.29029	-0.974553	0.330257	0.774175	-5.74565
ENSG00000066933	MYO9A	0.048009	8.38964	1.85248	0.0645261	0.0903488	-5.01796	MYO9A	0.054726	8.38964	2.14436	0.032479	0.243543	-4.06619	MYO9A	0.0475549	8.38964	2.62371	0.00895666	0.093612	-3.04005	MYO9A	0.0289499	8.38964	1.53873	0.124502	0.519847	-5.01013	MYO9A	0.0063188	8.38964	0.350839	0.725858	0.936095	-6.13721
ENSG00000067048	DDX3Y	0.757412	3.36918	1.81489	0.0701198	0.0973589	-4.94246	DDX3Y	0.261454	3.36918	2.00139	0.0458828	0.278135	-4.22743	DDX3Y	1.23743	3.36918	2.88425	0.00408833	0.0642165	-2.24657	DDX3Y	0.225802	3.36918	1.72558	0.0850387	0.45476	-4.59933	DDX3Y	0.177153	3.36918	1.32862	0.184584	0.665649	-5.21717
ENSG00000067057	PFKP	-0.205348	7.4394	-3.92081	0.000100127	0.000260266	0.758788	PFKP	-0.00281634	7.4394	-0.0644189	0.948662	0.978982	-6.29241	PFKP	0.0343629	7.4394	1.10803	0.268369	0.535693	-5.78306	PFKP	0.0558949	7.4394	1.73734	0.082941	0.450709	-4.71284	PFKP	0.0512876	7.4394	1.56323	0.118637	0.58782	-5.03753
ENSG00000067064	IDI1	-0.266044	7.24018	-4.5664	6.207e-06	2.25693e-05	3.37015	IDI1	-0.0355207	7.24018	-0.809456	0.418633	0.700676	-5.97966	IDI1	-0.0354448	7.24018	-1.06467	0.287525	0.556844	-5.83111	IDI1	-0.0356866	7.24018	-1.03342	0.301904	0.704165	-5.64497	IDI1	-0.0245471	7.24018	-0.710295	0.477855	0.850536	-5.97009
ENSG00000067066	SP100	0.017172	3.48758	0.331488	0.74041	0.780808	-6.51399	SP100	0.113306	3.48758	1.98914	0.0472235	0.280249	-4.2613	SP100	0.011306	3.48758	0.352019	0.724969	0.873599	-6.1721	SP100	0.0515563	3.48758	1.53463	0.125507	0.521188	-4.90166	SP100	0.0133062	3.48758	0.420708	0.67415	0.921195	-5.98092
ENSG00000067082	KLF6	0.0892231	4.80672	2.92439	0.00360261	0.00658776	-2.50202	KLF6	0.100709	4.80672	2.96377	0.00318192	0.1093	-2.05555	KLF6	0.0456206	4.80672	1.57965	0.114802	0.347289	-5.1375	KLF6	0.0738615	4.80672	2.34433	0.0194505	0.279921	-3.5131	KLF6	0.0305517	4.80672	1.08137	0.280058	0.737601	-5.61766
ENSG00000067113	PLPP1	-0.110819	4.43319	-4.45238	1.04094e-05	3.53385e-05	2.92628	PLPP1	-0.037739	4.43319	-1.45368	0.146653	0.443398	-5.21898	PLPP1	-0.0215153	4.43319	-1.06859	0.285757	0.554957	-5.76779	PLPP1	-0.0157674	4.43319	-0.72281	0.470134	0.808219	-5.84766	PLPP1	-0.0126394	4.43319	-0.58409	0.559425	0.880155	-5.9894
ENSG00000067141	NEO1	0.10429	6.4985	3.69002	0.000247989	0.000586081	-0.0913705	NEO1	0.0148946	6.4985	0.585362	0.558565	0.795825	-6.13675	NEO1	0.0451923	6.4985	2.28956	0.0224521	0.148898	-3.8483	NEO1	0.022412	6.4985	1.05725	0.290907	0.695279	-5.62681	NEO1	-0.00374935	6.4985	-0.193714	0.846479	0.96843	-6.20066
ENSG00000067167	TRAM1	-0.128846	6.55874	-3.08786	0.00212415	0.00407196	-2.06243	TRAM1	0.00371801	6.55874	0.092079	0.926672	0.971127	-6.29837	TRAM1	-0.0718078	6.55874	-2.65137	0.00826442	0.0898251	-2.98789	TRAM1	-0.0316632	6.55874	-1.11754	0.264298	0.671935	-5.56391	TRAM1	-0.0348367	6.55874	-1.29613	0.195534	0.674505	-5.41098
ENSG00000067177	PHKA1	0.000693264	3.95812	0.0192035	0.984686	0.987462	-6.61717	PHKA1	-0.00327813	3.95812	-0.0841904	0.932938	0.973848	-6.19146	PHKA1	0.0139629	3.95812	0.500356	0.617039	0.813808	-6.159	PHKA1	0.00560183	3.95812	0.19317	0.846904	0.958167	-6.03849	PHKA1	-0.0202419	3.95812	-0.724316	0.469213	0.847528	-5.86229
ENSG00000067182	TNFRSF1A	0.14081	3.30317	2.49549	0.0128885	0.0210092	-3.5087	TNFRSF1A	0.125175	3.30317	2.04907	0.0409701	0.265505	-4.12997	TNFRSF1A	0.115438	3.30317	3.04642	0.00243496	0.0494915	-1.78684	TNFRSF1A	0.111046	3.30317	2.69746	0.00722248	0.19167	-2.59407	TNFRSF1A	0.096872	3.30317	2.46248	0.0141368	0.294946	-3.19234
ENSG00000067191	CACNB1	-0.121166	5.36689	-2.74343	0.00629106	0.0109267	-3.02481	CACNB1	-0.0713934	5.36689	-1.67134	0.095272	0.37003	-4.94006	CACNB1	-0.0211527	5.36689	-0.913265	0.361532	0.622685	-5.96835	CACNB1	-0.00357668	5.36689	-0.147423	0.882858	0.966764	-6.13749	CACNB1	-0.0155042	5.36689	-0.664117	0.506924	0.8641	-5.99262
ENSG00000067208	EVI5	0.0270715	6.9446	1.00931	0.313296	0.370204	-6.22336	EVI5	0.0368486	6.9446	1.49709	0.134992	0.428157	-5.21654	EVI5	0.0382369	6.9446	2.32019	0.0207221	0.142942	-3.77776	EVI5	0.0161169	6.9446	0.977408	0.328839	0.724873	-5.70168	EVI5	0.0119421	6.9446	0.727514	0.467254	0.847528	-5.96114
ENSG00000067221	STOML1	-0.348022	5.43303	-5.77499	1.32855e-08	1.68673e-07	9.23516	STOML1	-0.116689	5.43303	-2.51405	0.0122443	0.167057	-3.25029	STOML1	-0.0525711	5.43303	-1.57429	0.116037	0.34892	-5.17277	STOML1	-0.0440291	5.43303	-1.22375	0.221621	0.633577	-5.43435	STOML1	0.000607957	5.43303	0.0186751	0.985108	0.99655	-6.20665
ENSG00000067225	PKM	-0.310892	9.42056	-5.16317	3.46847e-07	2.00604e-06	6.13241	PKM	-0.0390314	9.42056	-1.00981	0.313069	0.61803	-5.76851	PKM	0.00876198	9.42056	0.347904	0.728055	0.875261	-6.28724	PKM	0.0170704	9.42056	0.656463	0.511827	0.830394	-5.91441	PKM	0.0290323	9.42056	1.11921	0.263593	0.728793	-5.57651
ENSG00000067248	DHX29	-0.0138953	5.98002	-0.508459	0.611348	0.662965	-6.59977	DHX29	0.0149938	5.98002	0.55026	0.582384	0.808213	-6.15484	DHX29	0.00505899	5.98002	0.248285	0.804013	0.915947	-6.35715	DHX29	-0.00779606	5.98002	-0.356983	0.721255	0.917194	-6.09965	DHX29	-0.026343	5.98002	-1.21999	0.223047	0.699694	-5.50207
ENSG00000067334	DNTTIP2	-0.0471824	5.91278	-1.36777	0.171976	0.217915	-5.80433	DNTTIP2	0.0292189	5.91278	0.940728	0.347293	0.646169	-5.87242	DNTTIP2	0.0266165	5.91278	1.05677	0.291113	0.559501	-5.84313	DNTTIP2	0.0130939	5.91278	0.48664	0.626726	0.882088	-6.04657	DNTTIP2	-0.00882451	5.91278	-0.328652	0.742557	0.940943	-6.16488
ENSG00000067365	METTL22	0.0299754	3.38738	1.03976	0.298938	0.355582	-6.02633	METTL22	-0.0240348	3.38738	-0.877099	0.380848	0.67374	-5.76843	METTL22	-0.0162838	3.38738	-0.755917	0.450046	0.693562	-5.94573	METTL22	-0.0102859	3.38738	-0.447404	0.654776	0.893193	-5.90399	METTL22	0.0116919	3.38738	0.513544	0.607799	0.89917	-5.92905
ENSG00000067369	TP53BP1	-0.0596696	7.75205	-2.3715	0.0180811	0.0285611	-3.95461	TP53BP1	-0.005236	7.75205	-0.251565	0.80148	0.915567	-6.25965	TP53BP1	0.0232966	7.75205	1.46111	0.144599	0.387718	-5.33899	TP53BP1	0.00374236	7.75205	0.216641	0.828576	0.95263	-6.12694	TP53BP1	-0.00486677	7.75205	-0.287486	0.773861	0.947558	-6.16655
ENSG00000067445	TRO	-0.169943	6.10924	-4.47481	9.41104e-06	3.24284e-05	2.97297	TRO	-0.0387421	6.10924	-1.28951	0.197809	0.502394	-5.49815	TRO	-0.0143299	6.10924	-0.659208	0.510058	0.740313	-6.17656	TRO	-0.00328689	6.10924	-0.14158	0.887469	0.968256	-6.15201	TRO	0.011229	6.10924	0.489122	0.624971	0.904467	-6.10335
ENSG00000067533	RRP15	-0.0668476	5.34294	-1.71037	0.0877968	0.119465	-5.2726	RRP15	0.0570211	5.34294	1.54146	0.123828	0.412381	-5.1402	RRP15	-0.00342131	5.34294	-0.138758	0.889696	0.95607	-6.36372	RRP15	0.0281193	5.34294	1.05885	0.290177	0.694593	-5.6112	RRP15	0.0125557	5.34294	0.482176	0.629894	0.904823	-6.09203
ENSG00000067560	RHOA	-0.199871	7.3195	-6.10435	2.02622e-09	4.94662e-08	11.039	RHOA	-0.0144483	7.3195	-0.550443	0.582258	0.80814	-6.14918	RHOA	-0.0506012	7.3195	-2.72056	0.00673837	0.0809326	-2.80417	RHOA	-0.00898843	7.3195	-0.502389	0.615615	0.877963	-6.03412	RHOA	-0.0159319	7.3195	-0.901813	0.367594	0.798753	-5.82081
ENSG00000067596	DHX8	-0.0496448	5.65687	-2.90062	0.00388267	0.00704844	-2.601	DHX8	-0.00349668	5.65687	-0.207129	0.835993	0.931895	-6.27573	DHX8	0.00569074	5.65687	0.396462	0.691929	0.854757	-6.30563	DHX8	0.0110634	5.65687	0.705621	0.480752	0.814099	-5.91754	DHX8	0.00566479	5.65687	0.359166	0.719623	0.934223	-6.15062
ENSG00000067601	PMS2P4	-0.102822	2.06961	-3.04473	0.00244739	0.00462487	-1.91748	PMS2P4	-0.049119	2.06961	-1.41575	0.157462	0.456631	-5.03872	PMS2P4	-0.00720571	2.06961	-0.227576	0.820066	0.924145	-6.03673	PMS2P4	-0.0315822	2.06961	-0.935576	0.349942	0.736916	-5.44102	PMS2P4	-0.0123632	2.06961	-0.362243	0.717325	0.933338	-5.83678
ENSG00000067606	PRKCZ	-0.332681	6.30349	-5.66184	2.48495e-08	2.61953e-07	8.62751	PRKCZ	-0.0512367	6.30349	-1.44101	0.1502	0.447849	-5.29901	PRKCZ	-0.0436249	6.30349	-1.48857	0.137216	0.378963	-5.31174	PRKCZ	0.000132456	6.30349	0.00479725	0.996174	0.999208	-6.16212	PRKCZ	0.00915963	6.30349	0.338498	0.735131	0.939021	-6.16388
ENSG00000067646	ZFY	0.633857	2.04189	1.53676	0.124962	0.163918	-5.24187	ZFY	0.0975557	2.04189	0.766978	0.443452	0.72019	-5.69837	ZFY	1.06929	2.04189	2.52032	0.0120269	0.109034	-3.06579	ZFY	0.0397409	2.04189	0.317325	0.751129	0.926538	-5.79339	ZFY	0.017153	2.04189	0.134195	0.893303	0.977599	-5.8859
ENSG00000067704	IARS2	-0.172929	6.51561	-4.67081	3.82891e-06	1.49238e-05	3.82326	IARS2	-0.0323914	6.51561	-1.18158	0.237926	0.545765	-5.62716	IARS2	-0.00809178	6.51561	-0.428832	0.668225	0.843283	-6.29878	IARS2	-0.0214138	6.51561	-1.06469	0.287528	0.691703	-5.61921	IARS2	-0.0157139	6.51561	-0.830066	0.406901	0.818566	-5.88713
ENSG00000067715	SYT1	-0.00348583	10.2426	-0.0727671	0.94202	0.953127	-6.66526	SYT1	0.0340233	10.2426	0.679819	0.49693	0.756457	-6.01982	SYT1	0.0404254	10.2426	1.49577	0.135328	0.376553	-5.24463	SYT1	0.0224411	10.2426	0.828693	0.407672	0.775035	-5.77534	SYT1	-0.00439092	10.2426	-0.248133	0.804134	0.957156	-6.12945
ENSG00000067798	NAV3	0.0128615	7.54838	0.578358	0.563274	0.617881	-6.55404	NAV3	-0.00967611	7.54838	-0.397603	0.691091	0.863951	-6.2165	NAV3	-0.00834697	7.54838	-0.400094	0.689254	0.85346	-6.30076	NAV3	-0.019815	7.54838	-0.87864	0.380017	0.756569	-5.78284	NAV3	-0.0496729	7.54838	-2.39288	0.0170878	0.315344	-3.47047
ENSG00000067829	IDH3G	-0.130581	4.2995	-3.20982	0.00141059	0.00280654	-1.62266	IDH3G	-0.03659	4.2995	-0.856203	0.392291	0.681679	-5.87216	IDH3G	0.0282273	4.2995	0.991859	0.321734	0.586962	-5.834	IDH3G	0.0254624	4.2995	0.832047	0.405778	0.77452	-5.75684	IDH3G	0.0338189	4.2995	1.16756	0.243543	0.716784	-5.49111
ENSG00000067836	ROGDI	-0.309355	5.35361	-5.46972	7.02719e-08	5.6435e-07	7.64082	ROGDI	-0.11241	5.35361	-2.36748	0.0182845	0.1966	-3.59033	ROGDI	0.00439738	5.35361	0.152965	0.878486	0.951508	-6.36209	ROGDI	-0.0116202	5.35361	-0.385772	0.699829	0.90972	-6.07624	ROGDI	0.0203789	5.35361	0.72811	0.46689	0.847528	-5.94936
ENSG00000067840	PDZD4	-0.256076	8.26085	-4.47534	9.38847e-06	3.23658e-05	2.98952	PDZD4	-0.0976996	8.26085	-2.21372	0.027293	0.226962	-3.92319	PDZD4	-0.00306108	8.26085	-0.121607	0.903258	0.962554	-6.36086	PDZD4	-0.0111274	8.26085	-0.420049	0.67463	0.900528	-6.05729	PDZD4	0.0173237	8.26085	0.738992	0.460262	0.844035	-5.93615
ENSG00000067842	ATP2B3	0.00985344	6.08959	0.260765	0.794377	0.82845	-6.69477	ATP2B3	-0.033672	6.08959	-0.802368	0.422716	0.704091	-5.99062	ATP2B3	0.0100873	6.08959	0.376375	0.706794	0.863063	-6.31903	ATP2B3	0.00111327	6.08959	0.0421975	0.966358	0.990642	-6.16065	ATP2B3	0.000215708	6.08959	0.00895916	0.992855	0.998469	-6.21837
ENSG00000067900	ROCK1	0.159897	6.43287	4.53578	7.13942e-06	2.55097e-05	3.23353	ROCK1	0.0770696	6.43287	2.41726	0.0159901	0.187669	-3.48849	ROCK1	0.0656265	6.43287	2.82176	0.00496122	0.0700551	-2.54069	ROCK1	0.0409541	6.43287	1.66421	0.0966954	0.477326	-4.83867	ROCK1	0.0202132	6.43287	0.832489	0.405534	0.817854	-5.88544
ENSG00000067955	CBFB	0.086634	4.95156	1.92321	0.0550015	0.078285	-4.87594	CBFB	0.0981437	4.95156	2.40444	0.0165554	0.189857	-3.4915	CBFB	0.058867	4.95156	1.97429	0.0488842	0.225014	-4.46777	CBFB	0.073986	4.95156	2.31997	0.0207429	0.28505	-3.57286	CBFB	0.0550515	4.95156	1.75964	0.0790849	0.517171	-4.70425
ENSG00000067992	PDK3	-0.0132066	5.18081	-0.338027	0.73548	0.77624	-6.64969	PDK3	0.01023	5.18081	0.248946	0.803503	0.91655	-6.25106	PDK3	0.0317684	5.18081	1.2455	0.213515	0.473513	-5.61312	PDK3	0.00299406	5.18081	0.112998	0.910077	0.974282	-6.13466	PDK3	-0.017086	5.18081	-0.719747	0.47202	0.848256	-5.94859
ENSG00000068001	HYAL2	-0.295487	3.01821	-4.87055	1.48103e-06	6.65063e-06	4.85042	HYAL2	-0.0368086	3.01821	-0.605973	0.544804	0.787697	-5.91877	HYAL2	-0.094491	3.01821	-1.99044	0.0470726	0.220355	-4.28461	HYAL2	-0.000247633	3.01821	-0.00509109	0.99594	0.999208	-5.95656	HYAL2	0.0165251	3.01821	0.382822	0.702016	0.930494	-5.943
ENSG00000068024	HDAC4	0.198852	5.98755	4.97561	8.86702e-07	4.34157e-06	5.21306	HDAC4	0.0169699	5.98755	0.551105	0.581805	0.807765	-6.15446	HDAC4	0.0236059	5.98755	0.917755	0.359178	0.6207	-5.97734	HDAC4	0.00824287	5.98755	0.311927	0.755226	0.927536	-6.11415	HDAC4	-0.0179708	5.98755	-0.702473	0.482713	0.853329	-5.98018
ENSG00000068028	RASSF1	-0.202535	3.23769	-4.93607	1.07674e-06	5.09995e-06	5.13822	RASSF1	-0.0441735	3.23769	-1.1395	0.255033	0.562537	-5.50019	RASSF1	-0.035414	3.23769	-1.1654	0.2444	0.509983	-5.55153	RASSF1	-0.0189957	3.23769	-0.605018	0.545441	0.848919	-5.80976	RASSF1	0.0120004	3.23769	0.419478	0.675048	0.92179	-5.95411
ENSG00000068078	FGFR3	-0.281744	6.9013	-4.66435	3.946e-06	1.52928e-05	3.79642	FGFR3	-0.239536	6.9013	-4.07922	5.24765e-05	0.0236177	1.627	FGFR3	-0.0990799	6.9013	-2.81965	0.00499355	0.0702543	-2.54429	FGFR3	-0.133639	6.9013	-3.74509	0.000201254	0.0498679	0.463554	FGFR3	-0.112092	6.9013	-3.13813	0.00180144	0.142578	-1.5234
ENSG00000068079	IFI35	-0.0869474	1.81501	-1.59817	0.110616	0.146917	-5.1212	IFI35	0.0287832	1.81501	0.470417	0.63826	0.837238	-5.84246	IFI35	0.0261107	1.81501	0.593528	0.553089	0.771492	-5.86275	IFI35	0.0505815	1.81501	1.04564	0.296233	0.699796	-5.31278	IFI35	0.0686652	1.81501	1.4857	0.137993	0.617345	-4.84983
ENSG00000068097	HEATR6	0.0369468	4.52274	1.94413	0.0524216	0.0749176	-4.80973	HEATR6	0.0359469	4.52274	1.71626	0.0867252	0.358451	-4.82568	HEATR6	0.0192061	4.52274	1.02573	0.305503	0.571391	-5.81775	HEATR6	0.0300846	4.52274	1.4619	0.144396	0.547616	-5.08691	HEATR6	0.0215781	4.52274	1.05602	0.291474	0.746409	-5.62568
ENSG00000068120	COASY	0.109561	3.72717	3.00546	0.00278037	0.00520461	-2.19092	COASY	0.0234866	3.72717	0.591684	0.554326	0.7932	-6.00428	COASY	0.0889608	3.72717	2.94124	0.0034166	0.0588183	-2.11544	COASY	0.0533776	3.72717	1.69191	0.0912854	0.467081	-4.68448	COASY	0.0617272	3.72717	1.93601	0.0534336	0.454584	-4.31353
ENSG00000068137	PLEKHH3	-0.0770869	2.53327	-1.42106	0.1559	0.199783	-5.46749	PLEKHH3	0.0116185	2.53327	0.221603	0.824712	0.926567	-6.01173	PLEKHH3	0.0648118	2.53327	1.75184	0.0803982	0.290201	-4.65916	PLEKHH3	0.0776979	2.53327	2.00971	0.0449977	0.367531	-4.0328	PLEKHH3	0.106583	2.53327	3.01901	0.0026666	0.166339	-1.73045
ENSG00000068305	MEF2A	0.090125	7.01222	2.75767	0.00602728	0.0105036	-2.99714	MEF2A	0.0405625	7.01222	1.17099	0.242155	0.550104	-5.63588	MEF2A	0.00799345	7.01222	0.286925	0.774286	0.899985	-6.34475	MEF2A	0.00760562	7.01222	0.259767	0.79515	0.942	-6.12591	MEF2A	-0.0239155	7.01222	-0.911116	0.362677	0.796877	-5.8159
ENSG00000068308	OTUD5	-0.172765	5.59293	-4.95818	9.66098e-07	4.6712e-06	5.13596	OTUD5	-0.0299278	5.59293	-1.03149	0.302805	0.609228	-5.78033	OTUD5	-0.00162172	5.59293	-0.098912	0.921247	0.969981	-6.3759	OTUD5	0.0249776	5.59293	1.42034	0.156131	0.560445	-5.19045	OTUD5	0.027387	5.59293	1.53691	0.124952	0.597825	-5.07731
ENSG00000068323	TFE3	-0.0672919	4.97009	-2.03348	0.042514	0.0620778	-4.66327	TFE3	-0.0283141	4.97009	-0.83161	0.406021	0.692068	-5.9367	TFE3	-0.0083675	4.97009	-0.371554	0.710378	0.865916	-6.28923	TFE3	0.0142383	4.97009	0.58257	0.560444	0.856364	-5.96865	TFE3	0.00809683	4.97009	0.355644	0.722258	0.935086	-6.12663
ENSG00000068354	TBC1D25	0.0775114	3.38725	2.44843	0.0146789	0.0236374	-3.63009	TBC1D25	0.00573801	3.38725	0.168121	0.866555	0.944753	-6.12234	TBC1D25	0.0447041	3.38725	1.82315	0.0688616	0.26897	-4.62539	TBC1D25	0.0280213	3.38725	1.1001	0.271815	0.678411	-5.42924	TBC1D25	0.0161502	3.38725	0.646099	0.518514	0.86703	-5.85624
ENSG00000068366	ACSL4	-0.183611	7.58342	-3.1736	0.00159512	0.00313914	-1.79374	ACSL4	0.0449926	7.58342	1.08385	0.278945	0.586294	-5.72447	ACSL4	0.00976518	7.58342	0.431542	0.666256	0.842485	-6.28757	ACSL4	0.0224416	7.58342	1.01034	0.312819	0.71215	-5.66352	ACSL4	-0.00119569	7.58342	-0.0564172	0.955032	0.992403	-6.20706
ENSG00000068383	INPP5A	-0.154839	5.48014	-5.89098	6.91852e-09	1.09529e-07	9.86073	INPP5A	-0.0568203	5.48014	-2.54765	0.0111395	0.161623	-3.17015	INPP5A	-0.0642822	5.48014	-3.34343	0.000887951	0.0297147	-0.996003	INPP5A	-0.0381865	5.48014	-1.87683	0.0611222	0.407096	-4.47136	INPP5A	-0.0480297	5.48014	-2.38258	0.0175673	0.318334	-3.49322
ENSG00000068394	GPKOW	-0.259538	4.69724	-6.16381	1.42985e-09	4.022e-08	11.3934	GPKOW	-0.0706472	4.69724	-2.0141	0.044527	0.275748	-4.30383	GPKOW	-0.0303527	4.69724	-1.18539	0.236414	0.500658	-5.65847	GPKOW	-0.0180071	4.69724	-0.65928	0.510019	0.829373	-5.9075	GPKOW	0.00287051	4.69724	0.105318	0.916166	0.984146	-6.16594
ENSG00000068400	GRIPAP1	-0.138367	6.58094	-4.10314	4.73394e-05	0.000133637	1.45305	GRIPAP1	-0.0345489	6.58094	-1.24128	0.215078	0.520642	-5.55703	GRIPAP1	-0.000376826	6.58094	-0.0168395	0.986571	0.995958	-6.38793	GRIPAP1	0.00763339	6.58094	0.32722	0.743638	0.924235	-6.11015	GRIPAP1	0.0178893	6.58094	0.765402	0.444396	0.837521	-5.93647
ENSG00000068438	FTSJ1	-0.263424	4.00607	-6.2111	1.0815e-09	3.30645e-08	11.6826	FTSJ1	-0.0466074	4.00607	-1.67739	0.0940828	0.36848	-4.85063	FTSJ1	-0.039572	4.00607	-1.90182	0.0577545	0.245501	-4.54072	FTSJ1	-0.01381	4.00607	-0.653652	0.513636	0.831354	-5.85805	FTSJ1	0.00845054	4.00607	0.416925	0.676914	0.922553	-6.03387
ENSG00000068489	PRR11	-0.0169019	0.722387	-0.434529	0.664086	0.711605	-6.11465	PRR11	-0.0177006	0.722387	-0.425381	0.67074	0.854042	-5.71618	PRR11	-0.0283431	0.722387	-0.794028	0.427546	0.67657	-5.58857	PRR11	-0.0255879	0.722387	-0.655241	0.512613	0.830738	-5.47878	PRR11	-0.0285116	0.722387	-0.717912	0.473149	0.848555	-5.49034
ENSG00000068615	REEP1	-0.0919106	6.41161	-2.38839	0.0172797	0.0274349	-3.92704	REEP1	-0.0123464	6.41161	-0.34286	0.731846	0.883479	-6.24599	REEP1	-0.0142734	6.41161	-0.803848	0.421857	0.672003	-6.07408	REEP1	-0.0150783	6.41161	-0.791425	0.42907	0.78636	-5.86209	REEP1	-0.0237976	6.41161	-1.48676	0.137714	0.617345	-5.15701
ENSG00000068650	ATP11A	0.325167	5.19539	5.36409	1.22877e-07	8.6658e-07	7.11029	ATP11A	0.0706986	5.19539	1.82343	0.0688278	0.325659	-4.67848	ATP11A	0.104484	5.19539	3.18052	0.00155899	0.0389801	-1.49521	ATP11A	0.0631889	5.19539	1.97201	0.0491581	0.37815	-4.28903	ATP11A	0.0388992	5.19539	1.32273	0.186536	0.667262	-5.35858
ENSG00000068654	POLR1A	0.132492	5.39278	3.97749	7.95709e-05	0.00021193	0.977936	POLR1A	-0.00254339	5.39278	-0.0845837	0.932626	0.97378	-6.28574	POLR1A	0.032182	5.39278	1.35804	0.175048	0.427074	-5.47884	POLR1A	0.00711625	5.39278	0.294596	0.768425	0.932948	-6.10722	POLR1A	-0.0180317	5.39278	-0.84896	0.396313	0.812647	-5.8591
ENSG00000068697	LAPTM4A	-0.0657997	4.71678	-2.00096	0.0459182	0.0665681	-4.71295	LAPTM4A	0.0127758	4.71678	0.369102	0.712206	0.872981	-6.18999	LAPTM4A	0.0158474	4.71678	0.560125	0.575639	0.786284	-6.18891	LAPTM4A	0.0221951	4.71678	0.723938	0.469442	0.808017	-5.86611	LAPTM4A	0.0234373	4.71678	0.75983	0.447717	0.838329	-5.89578
ENSG00000068724	TTC7A	0.0758705	3.58445	1.94418	0.0524151	0.0749132	-4.72782	TTC7A	0.0188326	3.58445	0.535842	0.592303	0.812982	-6.01979	TTC7A	0.0391159	3.58445	1.54617	0.122679	0.358907	-5.09183	TTC7A	0.0410185	3.58445	1.63698	0.102262	0.486066	-4.75806	TTC7A	0.0473231	3.58445	1.91626	0.0559068	0.463246	-4.33753
ENSG00000068745	IP6K2	-0.143102	5.65399	-4.27338	2.29212e-05	7.04798e-05	2.1388	IP6K2	-0.0149389	5.65399	-0.582971	0.560173	0.796302	-6.1319	IP6K2	0.0127421	5.65399	0.645982	0.51858	0.746944	-6.17899	IP6K2	0.000512331	5.65399	0.0241942	0.980707	0.994004	-6.15553	IP6K2	0.0171795	5.65399	0.827524	0.408338	0.819104	-5.88329
ENSG00000068784	SRBD1	0.00237945	4.12965	0.0735537	0.941394	0.952625	-6.63085	SRBD1	0.0275039	4.12965	0.820571	0.412277	0.695953	-5.88681	SRBD1	0.0434654	4.12965	1.73954	0.0825402	0.294634	-4.8349	SRBD1	0.0230282	4.12965	0.84537	0.398308	0.769851	-5.73253	SRBD1	0.0122795	4.12965	0.445827	0.655916	0.914956	-6.03297
ENSG00000068796	KIF2A	0.0358663	6.70257	1.31674	0.188507	0.236605	-5.87296	KIF2A	0.0386295	6.70257	1.46366	0.143908	0.440473	-5.26605	KIF2A	0.0444936	6.70257	2.17238	0.0302838	0.175352	-4.09956	KIF2A	0.0249229	6.70257	1.1778	0.239435	0.652125	-5.49707	KIF2A	-0.00242598	6.70257	-0.126947	0.899034	0.979323	-6.20994
ENSG00000068831	RASGRP2	-0.292659	3.66732	-5.29126	1.79675e-07	1.1723e-06	6.81133	RASGRP2	-0.124277	3.66732	-2.84851	0.00457098	0.120435	-2.30874	RASGRP2	-0.0707377	3.66732	-2.19105	0.0288968	0.171466	-3.94482	RASGRP2	-0.0592544	3.66732	-1.83733	0.0667531	0.416555	-4.43851	RASGRP2	-0.0241031	3.66732	-0.805788	0.420751	0.826607	-5.77525
ENSG00000068878	PSME4	0.143655	6.37532	4.08571	5.0916e-05	0.000142458	1.38437	PSME4	0.0496732	6.37532	1.47649	0.140434	0.435583	-5.24905	PSME4	0.0338575	6.37532	1.24561	0.213475	0.473513	-5.63408	PSME4	0.0193565	6.37532	0.655234	0.512618	0.830738	-5.95646	PSME4	-0.0179647	6.37532	-0.650869	0.515433	0.866442	-6.01512
ENSG00000068885	IFT80	-0.167537	5.71291	-4.01439	6.84109e-05	0.000184863	1.11236	IFT80	-0.0359565	5.71291	-0.887543	0.375208	0.669156	-5.91642	IFT80	-0.0792748	5.71291	-3.16009	0.0016703	0.040131	-1.56849	IFT80	-0.060717	5.71291	-2.40387	0.0165847	0.264029	-3.40582	IFT80	-0.0598547	5.71291	-2.39313	0.0170762	0.315344	-3.4736
ENSG00000068903	SIRT2	-0.279111	6.42888	-6.79193	3.04631e-11	4.279e-09	15.0847	SIRT2	-0.0745713	6.42888	-1.87903	0.0608139	0.311383	-4.59829	SIRT2	-0.0334905	6.42888	-1.57016	0.116994	0.350567	-5.19064	SIRT2	0.00173589	6.42888	0.0796842	0.93652	0.980632	-6.15895	SIRT2	0.0141244	6.42888	0.702265	0.482843	0.853344	-5.98157
ENSG00000068912	ERLEC1	-0.238754	6.64676	-4.70808	3.21512e-06	1.2843e-05	3.98923	ERLEC1	-0.0176407	6.64676	-0.49255	0.622544	0.829745	-6.18452	ERLEC1	-0.0443404	6.64676	-1.99548	0.0465191	0.218739	-4.45589	ERLEC1	-0.0212781	6.64676	-0.928018	0.353845	0.739811	-5.74883	ERLEC1	-0.0274209	6.64676	-1.2135	0.225518	0.701024	-5.51009
ENSG00000068971	PPP2R5B	-0.195075	5.87448	-5.49431	6.162e-08	5.11818e-07	7.75913	PPP2R5B	-0.0815891	5.87448	-2.56224	0.010688	0.159927	-3.14102	PPP2R5B	-0.0442411	5.87448	-2.45066	0.014592	0.120523	-3.47842	PPP2R5B	-0.0219092	5.87448	-1.13693	0.25611	0.665839	-5.54112	PPP2R5B	-0.00770897	5.87448	-0.408902	0.682788	0.924512	-6.13593
ENSG00000068976	PYGM	-0.306141	3.84713	-3.80209	0.000160577	0.000397263	0.406617	PYGM	-0.238088	3.84713	-3.08583	0.00214088	0.10024	-1.65656	PYGM	-0.0804972	3.84713	-1.3958	0.163378	0.412346	-5.32942	PYGM	-0.133017	3.84713	-2.25651	0.0244684	0.302476	-3.64769	PYGM	-0.155871	3.84713	-2.75103	0.00615805	0.224794	-2.52489
ENSG00000069020	MAST4	0.149246	6.70311	5.46877	7.06291e-08	5.66188e-07	7.62753	MAST4	0.0152774	6.70311	0.594653	0.552341	0.792555	-6.13043	MAST4	0.0266218	6.70311	1.29351	0.196417	0.452906	-5.57379	MAST4	-3.86824e-05	6.70311	-0.00191361	0.998474	0.999516	-6.16076	MAST4	-0.0191599	6.70311	-1.06274	0.288417	0.744287	-5.67454
ENSG00000069122	ADGRF5	-0.15788	5.59294	-3.93022	9.63991e-05	0.000251465	0.794149	ADGRF5	0.0127785	5.59294	0.375189	0.707677	0.87099	-6.22686	ADGRF5	-0.0865189	5.59294	-2.53044	0.01169	0.107545	-3.28292	ADGRF5	-0.00210814	5.59294	-0.0661407	0.947292	0.984108	-6.15232	ADGRF5	-0.0377459	5.59294	-1.35617	0.175661	0.6584	-5.32785
ENSG00000069188	SDK2	0.178236	3.42767	3.02241	0.00263188	0.00495103	-2.11451	SDK2	-0.0619229	3.42767	-1.2527	0.210892	0.516172	-5.39111	SDK2	0.0156333	3.42767	0.425486	0.670661	0.844809	-6.13803	SDK2	-0.0218614	3.42767	-0.578385	0.563264	0.857249	-5.84507	SDK2	-0.0651708	3.42767	-1.92665	0.0545944	0.45883	-4.30523
ENSG00000069206	ADAM7	0.617252	0.59208	5.8932	6.83219e-09	1.08599e-07	9.93157	ADAM7	0.157959	0.59208	1.90616	0.0571948	0.302551	-4.1354	ADAM7	0.0930667	0.59208	1.40701	0.160029	0.408615	-4.9489	ADAM7	0.0736203	0.59208	1.09517	0.273969	0.680235	-5.12203	ADAM7	0.0294288	0.59208	0.44865	0.65388	0.91421	-5.61177
ENSG00000069248	NUP133	-0.162741	6.86196	-5.21405	2.67529e-07	1.62306e-06	6.35544	NUP133	-0.0394945	6.86196	-1.611	0.107803	0.388941	-5.04654	NUP133	-0.0507912	6.86196	-2.73022	0.00654685	0.0797971	-2.7826	NUP133	-0.0458305	6.86196	-2.46812	0.0139151	0.249893	-3.25961	NUP133	-0.0397214	6.86196	-2.23174	0.026078	0.363986	-3.83105
ENSG00000069275	NUCKS1	-0.135162	9.50697	-3.50759	0.000491532	0.00108333	-0.687379	NUCKS1	0.00856231	9.50697	0.272891	0.785048	0.908611	-6.22282	NUCKS1	-4.51149e-05	9.50697	-0.00201276	0.998395	0.999483	-6.34422	NUCKS1	0.00696207	9.50697	0.296643	0.766862	0.932745	-6.07621	NUCKS1	0.00166676	9.50697	0.0723261	0.942372	0.989952	-6.17245
ENSG00000069329	VPS35	-0.268479	8.02589	-4.85489	1.59748e-06	7.09266e-06	4.66351	VPS35	-0.0332021	8.02589	-0.932179	0.351688	0.649861	-5.86606	VPS35	-0.0350177	8.02589	-1.91534	0.0560051	0.241274	-4.59315	VPS35	-0.0340704	8.02589	-1.88119	0.0605259	0.407096	-4.45847	VPS35	-0.0314981	8.02589	-1.77433	0.0766212	0.511728	-4.69333
ENSG00000069345	DNAJA2	-0.321402	7.34907	-5.07821	5.32552e-07	2.83955e-06	5.70218	DNAJA2	-0.0225425	7.34907	-0.597202	0.55064	0.791401	-6.12286	DNAJA2	-0.0233648	7.34907	-0.934042	0.350721	0.613992	-5.95675	DNAJA2	-0.00791164	7.34907	-0.318793	0.750017	0.926211	-6.10594	DNAJA2	0.0100209	7.34907	0.445862	0.655891	0.914956	-6.11587
ENSG00000069399	BCL3	0.269699	-0.984469	2.86642	0.00432044	0.00776264	-2.12221	BCL3	0.232232	-0.984469	2.29703	0.022024	0.211742	-3.30614	BCL3	0.201956	-0.984469	2.48375	0.013319	0.114535	-2.94156	BCL3	0.247474	-0.984469	2.79237	0.00543221	0.172428	-2.30149	BCL3	0.236535	-0.984469	2.79714	0.00535597	0.216725	-2.26817
ENSG00000069424	KCNAB2	0.0258009	7.06727	0.605377	0.545194	0.601038	-6.54389	KCNAB2	-0.0961856	7.06727	-2.24001	0.0255232	0.222684	-3.88052	KCNAB2	-0.0160065	7.06727	-0.571655	0.567806	0.782027	-6.22521	KCNAB2	-0.0443154	7.06727	-1.60558	0.108997	0.495674	-4.92623	KCNAB2	-0.0472175	7.06727	-1.74203	0.0821232	0.523156	-4.75846
ENSG00000069431	ABCC9	0.12386	5.55003	2.8553	0.00447213	0.00801119	-2.72537	ABCC9	0.0449686	5.55003	0.948777	0.343186	0.643398	-5.85843	ABCC9	0.0710494	5.55003	2.04204	0.0416582	0.205541	-4.35785	ABCC9	0.0159341	5.55003	0.416846	0.676969	0.900565	-6.07017	ABCC9	-0.00191609	5.55003	-0.0500873	0.960073	0.992656	-6.20895
ENSG00000069493	CLEC2D	0.158527	2.22136	3.66438	0.000273499	0.000640692	0.0509277	CLEC2D	0.0994071	2.22136	2.37077	0.0181242	0.196098	-3.36688	CLEC2D	0.013406	2.22136	0.41856	0.675713	0.847699	-5.99706	CLEC2D	0.0507257	2.22136	1.45067	0.147498	0.551317	-4.8931	CLEC2D	0.0347491	2.22136	0.992544	0.321416	0.768701	-5.45833
ENSG00000069509	FUNDC1	-0.225177	4.63275	-4.88117	1.40681e-06	6.35874e-06	4.80857	FUNDC1	-0.0524083	4.63275	-1.53649	0.125043	0.414113	-5.11337	FUNDC1	-0.0492776	4.63275	-2.06499	0.0394254	0.200117	-4.27395	FUNDC1	-0.0570946	4.63275	-2.27848	0.0231176	0.295049	-3.64849	FUNDC1	-0.0353976	4.63275	-1.4636	0.143938	0.624754	-5.14237
ENSG00000069535	MAOB	0.13508	5.61879	3.94229	9.18078e-05	0.000241057	0.839182	MAOB	0.0934594	5.61879	2.67377	0.00774262	0.141348	-2.85848	MAOB	0.126007	5.61879	3.92343	9.9182e-05	0.0100544	1.00043	MAOB	0.0864231	5.61879	2.61584	0.00916914	0.21285	-2.90143	MAOB	0.0790542	5.61879	2.41227	0.0162152	0.309944	-3.42832
ENSG00000069667	RORA	0.120074	7.41208	3.69257	0.000245582	0.000581035	-0.0758924	RORA	0.0943646	7.41208	2.69729	0.00722356	0.137719	-2.79751	RORA	0.0549609	7.41208	2.44737	0.0147243	0.121068	-3.48155	RORA	0.0517533	7.41208	2.18401	0.029424	0.320988	-3.8812	RORA	0.0268594	7.41208	1.15676	0.247926	0.720182	-5.56775
ENSG00000069702	TGFBR3	0.109648	4.7632	2.65904	0.00807897	0.0137232	-3.21938	TGFBR3	0.0480802	4.7632	1.16758	0.243524	0.551267	-5.6012	TGFBR3	0.0216884	4.7632	0.775372	0.438477	0.684773	-6.05234	TGFBR3	0.0180129	4.7632	0.61339	0.539897	0.846019	-5.93943	TGFBR3	0.0116897	4.7632	0.416115	0.677506	0.922742	-6.0924
ENSG00000069712	KIAA1107	-0.134613	8.93932	-2.47479	0.0136508	0.0221289	-3.69174	KIAA1107	0.022841	8.93932	0.528638	0.597288	0.815654	-6.1352	KIAA1107	0.0233579	8.93932	0.900942	0.368042	0.627558	-5.96147	KIAA1107	0.00787352	8.93932	0.286045	0.774962	0.935809	-6.09047	KIAA1107	-0.000557648	8.93932	-0.0205707	0.983596	0.996337	-6.18616
ENSG00000069849	ATP1B3	-0.034255	5.33362	-1.02857	0.30416	0.360898	-6.19063	ATP1B3	0.0190464	5.33362	0.575053	0.565511	0.799902	-6.12715	ATP1B3	0.025637	5.33362	0.975662	0.329692	0.594408	-5.90994	ATP1B3	0.0103059	5.33362	0.367152	0.713661	0.914477	-6.08225	ATP1B3	0.00748395	5.33362	0.267148	0.789466	0.952604	-6.16917
ENSG00000069869	NEDD4	0.101395	3.69194	2.77716	0.00568247	0.00996069	-2.82644	NEDD4	0.0998114	3.69194	2.55002	0.011065	0.161174	-3.07154	NEDD4	0.0338749	3.69194	1.29298	0.196601	0.453092	-5.44779	NEDD4	0.0582614	3.69194	2.06634	0.0393096	0.353635	-4.02142	NEDD4	0.0271955	3.69194	1.06049	0.289438	0.744979	-5.55202
ENSG00000069943	PIGB	0.0712626	3.41492	2.59945	0.00960375	0.0160472	-3.26311	PIGB	0.0041194	3.41492	0.14876	0.881802	0.950961	-6.12833	PIGB	-0.0435653	3.41492	-2.2624	0.0240898	0.15511	-3.77097	PIGB	-0.0338043	3.41492	-1.61386	0.107186	0.492034	-4.77807	PIGB	-0.0351538	3.41492	-1.66814	0.0959181	0.55395	-4.74166
ENSG00000069956	MAPK6	-0.204935	7.30178	-4.02187	6.63401e-05	0.000179973	1.14197	MAPK6	-0.00248641	7.30178	-0.0676167	0.946117	0.978395	-6.29386	MAPK6	-0.0225936	7.30178	-0.902954	0.366974	0.62692	-5.98506	MAPK6	-0.0167388	7.30178	-0.644659	0.519443	0.834143	-5.95623	MAPK6	-0.0232809	7.30178	-0.904489	0.366175	0.797714	-5.81869
ENSG00000069966	GNB5	-0.0627323	6.69556	-2.11533	0.034879	0.0517587	-4.52742	GNB5	-0.0173517	6.69556	-0.590924	0.554835	0.793398	-6.13262	GNB5	-0.000964965	6.69556	-0.0566599	0.954838	0.984099	-6.38586	GNB5	-0.00784181	6.69556	-0.431085	0.666592	0.898061	-6.07179	GNB5	0.0001787	6.69556	0.00984731	0.992147	0.998292	-6.2177
ENSG00000069974	RAB27A	0.247417	2.46786	5.48316	6.5406e-08	5.35836e-07	7.82339	RAB27A	0.155246	2.46786	3.53857	0.000439322	0.0588294	-0.187804	RAB27A	0.117056	2.46786	3.27631	0.00112285	0.0332726	-1.04813	RAB27A	0.106976	2.46786	2.74196	0.00632571	0.18136	-2.43433	RAB27A	0.0803219	2.46786	2.07798	0.0382251	0.41354	-3.93733
ENSG00000069998	CECR5	-0.254156	4.01845	-5.94198	5.17557e-09	9.16025e-08	10.1813	CECR5	-0.0908339	4.01845	-2.64897	0.00832574	0.145605	-2.8509	CECR5	-0.0579926	4.01845	-2.13155	0.0335181	0.184916	-4.09697	CECR5	-0.0485876	4.01845	-1.78067	0.0755723	0.437328	-4.56271	CECR5	-0.0188925	4.01845	-0.805136	0.421127	0.826918	-5.80881
ENSG00000070010	UFD1L	-0.0958042	4.35311	-3.71497	0.000225333	0.000538032	0.0575902	UFD1L	0.00316747	4.35311	0.118448	0.90576	0.961673	-6.22264	UFD1L	-0.0229398	4.35311	-0.9968	0.319332	0.584514	-5.83346	UFD1L	0.00763743	4.35311	0.317759	0.7508	0.926335	-6.04207	UFD1L	0.0108349	4.35311	0.453111	0.650667	0.91399	-6.04827
ENSG00000070018	LRP6	0.0456662	6.63809	2.1439	0.0325059	0.0485266	-4.46815	LRP6	0.0167142	6.63809	0.748831	0.454307	0.727848	-6.03056	LRP6	0.0277781	6.63809	1.76381	0.0783589	0.286263	-4.87714	LRP6	0.00934323	6.63809	0.557825	0.577213	0.862242	-6.01211	LRP6	-0.00889518	6.63809	-0.559728	0.575917	0.887137	-6.06728
ENSG00000070019	GUCY2C	0.00248989	-0.353821	0.0451591	0.963998	0.971132	-6.01816	GUCY2C	-0.0609157	-0.353821	-1.00525	0.315256	0.619306	-5.18298	GUCY2C	-0.0740943	-0.353821	-1.39661	0.163133	0.411962	-4.83393	GUCY2C	-0.0819393	-0.353821	-1.40446	0.160801	0.565664	-4.67571	GUCY2C	-0.0984432	-0.353821	-1.66237	0.0970709	0.55613	-4.37456
ENSG00000070047	PHRF1	-0.0566839	5.12386	-1.57144	0.116692	0.15417	-5.48753	PHRF1	-0.0267296	5.12386	-0.764889	0.444694	0.721091	-5.99566	PHRF1	0.00908883	5.12386	0.422345	0.67295	0.846292	-6.2773	PHRF1	0.0266486	5.12386	1.21323	0.225614	0.638208	-5.43559	PHRF1	0.0345186	5.12386	1.59007	0.112457	0.579005	-4.9831
ENSG00000070061	IKBKAP	-0.0519854	6.96831	-1.83258	0.0674397	0.0939987	-5.07253	IKBKAP	0.00169499	6.96831	0.0604898	0.951789	0.980177	-6.29781	IKBKAP	-0.00901428	6.96831	-0.382822	0.70201	0.860462	-6.3139	IKBKAP	-0.00655827	6.96831	-0.25791	0.796582	0.942791	-6.12679	IKBKAP	-0.0130256	6.96831	-0.513892	0.607556	0.899028	-6.08848
ENSG00000070081	NUCB2	0.0306416	5.19306	1.21633	0.224413	0.27631	-5.97739	NUCB2	0.0512063	5.19306	1.90048	0.057938	0.304071	-4.54056	NUCB2	0.0224593	5.19306	1.05066	0.29391	0.562242	-5.83071	NUCB2	0.026904	5.19306	1.16506	0.244547	0.65687	-5.49303	NUCB2	0.00295396	5.19306	0.129637	0.896906	0.978528	-6.18991
ENSG00000070087	PFN2	-0.288573	8.67547	-4.96685	9.25794e-07	4.50147e-06	5.18902	PFN2	-0.0558437	8.67547	-1.39938	0.162311	0.462651	-5.33012	PFN2	-0.0354902	8.67547	-1.53902	0.124415	0.361682	-5.21162	PFN2	-0.0349729	8.67547	-1.42364	0.155174	0.560022	-5.16785	PFN2	-0.0164362	8.67547	-0.713112	0.476112	0.849833	-5.94713
ENSG00000070159	PTPN3	-0.133412	4.9915	-3.33246	0.000922386	0.00191088	-1.27531	PTPN3	-0.0430901	4.9915	-1.147	0.251924	0.559629	-5.63673	PTPN3	-0.0488555	4.9915	-2.29107	0.0223636	0.148594	-3.81867	PTPN3	-0.0300545	4.9915	-1.29855	0.194697	0.601671	-5.32756	PTPN3	-0.0375986	4.9915	-1.66222	0.0971003	0.55613	-4.86523
ENSG00000070182	SPTB	0.000858968	5.8267	0.0240352	0.980834	0.98445	-6.72515	SPTB	0.00917539	5.8267	0.244679	0.806804	0.918648	-6.27062	SPTB	0.0502923	5.8267	2.20606	0.0278221	0.168422	-4.02661	SPTB	0.0506455	5.8267	2.14953	0.0320706	0.33155	-3.95608	SPTB	0.0543534	5.8267	2.37542	0.0179078	0.322121	-3.51526
ENSG00000070190	DAPP1	-0.0622819	0.255261	-0.748097	0.454741	0.513619	-5.85969	DAPP1	0.10531	0.255261	1.21163	0.226221	0.533338	-5.06694	DAPP1	-0.021178	0.255261	-0.440023	0.660106	0.838749	-5.7165	DAPP1	0.00391524	0.255261	0.073884	0.941132	0.981688	-5.59464	DAPP1	0.0078168	0.255261	0.144655	0.885042	0.976194	-5.63937
ENSG00000070193	FGF10	-0.0727687	0.875632	-1.06503	0.287361	0.34331	-5.68353	FGF10	0.027833	0.875632	0.406108	0.684835	0.860992	-5.74592	FGF10	0.0261462	0.875632	0.466655	0.640945	0.827397	-5.80205	FGF10	-0.00104706	0.875632	-0.017278	0.986222	0.995841	-5.6906	FGF10	0.0187685	0.875632	0.305474	0.760133	0.945084	-5.7016
ENSG00000070214	SLC44A1	-0.0438109	8.10353	-0.901636	0.36767	0.426165	-6.31	SLC44A1	-0.00328936	8.10353	-0.077017	0.93864	0.976248	-6.28216	SLC44A1	-0.00898868	8.10353	-0.429553	0.667701	0.843249	-6.28085	SLC44A1	0.00633144	8.10353	0.285253	0.775568	0.935952	-6.10526	SLC44A1	-0.0118925	8.10353	-0.551702	0.581401	0.8887	-6.05476
ENSG00000070269	TMEM260	-0.0270221	5.48591	-1.0777	0.281671	0.337445	-6.14477	TMEM260	0.017183	5.48591	0.664668	0.506565	0.763118	-6.07834	TMEM260	-0.0249414	5.48591	-1.54929	0.121929	0.357737	-5.21211	TMEM260	-0.010441	5.48591	-0.599437	0.549152	0.850991	-5.97967	TMEM260	-0.00890804	5.48591	-0.510911	0.609641	0.899901	-6.08286
ENSG00000070366	SMG6	0.173784	4.96296	5.6143	3.22282e-08	3.17857e-07	8.39671	SMG6	0.0472233	4.96296	1.94723	0.0520594	0.291387	-4.44449	SMG6	0.065692	4.96296	2.96534	0.00316423	0.0564898	-2.11823	SMG6	0.0502593	4.96296	2.29652	0.0220576	0.291575	-3.62447	SMG6	0.0323874	4.96296	1.56212	0.118897	0.5879	-5.01806
ENSG00000070367	EXOC5	0.00157526	7.5117	0.0470933	0.962457	0.970023	-6.71855	EXOC5	0.0449386	7.5117	1.35149	0.177142	0.480153	-5.41073	EXOC5	0.0069441	7.5117	0.358703	0.719965	0.870871	-6.31652	EXOC5	0.00791475	7.5117	0.379572	0.704424	0.911551	-6.08364	EXOC5	-0.0171587	7.5117	-0.848091	0.396796	0.812719	-5.8637
ENSG00000070371	CLTCL1	0.0486427	3.2369	1.24645	0.213164	0.263948	-5.77796	CLTCL1	-0.000510051	3.2369	-0.0119221	0.990492	0.995887	-6.11884	CLTCL1	0.0280425	3.2369	0.738979	0.460258	0.701002	-5.94121	CLTCL1	0.0173892	3.2369	0.415431	0.678004	0.900803	-5.90049	CLTCL1	0.0223466	3.2369	0.532912	0.594333	0.894237	-5.90295
ENSG00000070388	FGF22	-0.446505	1.11094	-5.56722	4.16189e-08	3.79422e-07	8.26497	FGF22	-0.250309	1.11094	-3.27587	0.00112552	0.0824624	-0.967156	FGF22	-0.134969	1.11094	-2.25959	0.0242655	0.155741	-3.56633	FGF22	-0.150947	1.11094	-2.34419	0.0194577	0.279921	-3.2732	FGF22	-0.0676873	1.11094	-1.11707	0.264507	0.728793	-5.2108
ENSG00000070404	FSTL3	-0.172782	2.36425	-2.70876	0.00697713	0.0119993	-2.87452	FSTL3	-0.00715846	2.36425	-0.108026	0.914018	0.965294	-6.00866	FSTL3	0.02957	2.36425	0.604693	0.54565	0.766112	-5.92408	FSTL3	0.0525143	2.36425	0.996451	0.319512	0.717096	-5.41998	FSTL3	0.0894276	2.36425	1.79213	0.0737207	0.506489	-4.4404
ENSG00000070413	DGCR2	-0.153497	6.78683	-4.18143	3.40175e-05	9.96796e-05	1.76395	DGCR2	-0.0513312	6.78683	-1.46633	0.143178	0.438846	-5.26172	DGCR2	-0.0220905	6.78683	-0.963771	0.335615	0.600269	-5.93481	DGCR2	0.00890249	6.78683	0.368149	0.712917	0.914318	-6.09525	DGCR2	0.0361917	6.78683	1.56974	0.117112	0.584977	-5.03378
ENSG00000070423	RNF126	-0.217153	3.45622	-4.14398	3.98699e-05	0.0001148	1.73131	RNF126	-0.0764332	3.45622	-1.4339	0.152219	0.450044	-5.16203	RNF126	0.00273009	3.45622	0.0860319	0.931475	0.974192	-6.22481	RNF126	0.0141423	3.45622	0.413033	0.679759	0.90093	-5.92529	RNF126	0.0324499	3.45622	0.970469	0.332286	0.775546	-5.61523
ENSG00000070444	MNT	0.144637	3.45096	2.89259	0.00398159	0.00721495	-2.48745	MNT	-0.0488357	3.45096	-1.16022	0.246506	0.554307	-5.4999	MNT	-0.0237089	3.45096	-0.840919	0.400785	0.655482	-5.88731	MNT	-0.0366106	3.45096	-1.23665	0.216798	0.626601	-5.28575	MNT	-0.0423876	3.45096	-1.45031	0.147605	0.629949	-5.06553
ENSG00000070476	ZXDC	0.077622	4.57665	2.5667	0.0105471	0.0174818	-3.44273	ZXDC	-0.0124199	4.57665	-0.487773	0.625922	0.831383	-6.13147	ZXDC	-0.000340905	4.57665	-0.016621	0.986745	0.995958	-6.33158	ZXDC	0.000471918	4.57665	0.0221045	0.982373	0.994755	-6.10643	ZXDC	-0.0113334	4.57665	-0.538091	0.590755	0.89214	-6.02441
ENSG00000070495	JMJD6	0.0490658	4.91527	1.29318	0.196525	0.245467	-5.86861	JMJD6	0.09219	4.91527	2.18814	0.0291154	0.233606	-3.96489	JMJD6	0.0697354	4.91527	1.86456	0.0628144	0.256005	-4.66926	JMJD6	0.0875897	4.91527	2.12892	0.0337475	0.335623	-3.97319	JMJD6	0.0708785	4.91527	1.76676	0.0778832	0.514374	-4.69054
ENSG00000070501	POLB	-0.178133	4.51621	-4.42779	1.16204e-05	3.89163e-05	2.81828	POLB	-0.0260767	4.51621	-0.871382	0.383958	0.676042	-5.8759	POLB	-0.0256053	4.51621	-1.07516	0.282807	0.551242	-5.76699	POLB	-0.0330771	4.51621	-1.35777	0.175148	0.581094	-5.22579	POLB	-0.00647996	4.51621	-0.290614	0.771468	0.947558	-6.11837
ENSG00000070526	ST6GALNAC1	-0.505571	0.457116	-7.21816	1.88915e-12	1.01613e-09	17.5728	ST6GALNAC1	-0.252053	0.457116	-3.51506	0.000479079	0.0591805	-0.24651	ST6GALNAC1	-0.357148	0.457116	-5.43835	8.33423e-08	0.000293629	7.33674	ST6GALNAC1	-0.224001	0.457116	-3.34613	0.000880968	0.0891192	-0.789843	ST6GALNAC1	-0.220548	0.457116	-3.45476	0.000598005	0.0894993	-0.452842
ENSG00000070540	WIPI1	-0.104235	3.33266	-3.70518	0.000233984	0.000555919	0.0997322	WIPI1	-0.0292722	3.33266	-0.962836	0.336089	0.637663	-5.68731	WIPI1	-0.032419	3.33266	-1.31966	0.187538	0.441774	-5.37783	WIPI1	-0.0100219	3.33266	-0.39135	0.695705	0.907656	-5.92017	WIPI1	-0.00406193	3.33266	-0.158885	0.873824	0.97425	-6.03601
ENSG00000070601	FRMPD1	0.0238063	2.3404	0.652693	0.514244	0.571518	-6.22012	FRMPD1	-0.0584659	2.3404	-1.54766	0.12233	0.410351	-4.88472	FRMPD1	-0.00461521	2.3404	-0.139159	0.889379	0.955881	-6.08595	FRMPD1	-0.0264747	2.3404	-0.757038	0.449383	0.796643	-5.61108	FRMPD1	-0.0499758	2.3404	-1.49715	0.134989	0.612728	-4.88799
ENSG00000070610	GBA2	-0.208714	6.38378	-5.20036	2.86953e-07	1.71859e-06	6.28707	GBA2	-0.0748524	6.38378	-2.41417	0.0161245	0.188244	-3.49569	GBA2	-0.021628	6.38378	-1.09098	0.275794	0.543387	-5.80959	GBA2	-0.0192717	6.38378	-0.928575	0.353556	0.739558	-5.74928	GBA2	-0.0107918	6.38378	-0.529234	0.59688	0.894992	-6.08418
ENSG00000070614	NDST1	0.0512282	6.25044	1.53113	0.126349	0.165609	-5.57371	NDST1	-0.0562754	6.25044	-1.78342	0.0751159	0.337516	-4.76684	NDST1	0.0217266	6.25044	0.977828	0.32862	0.593583	-5.92335	NDST1	-0.0114281	6.25044	-0.491208	0.623494	0.881122	-6.04649	NDST1	-0.0308659	6.25044	-1.44808	0.148225	0.631167	-5.21145
ENSG00000070669	ASNS	-0.0446305	6.24677	-1.38398	0.166962	0.212281	-5.78471	ASNS	0.00606378	6.24677	0.198751	0.842537	0.934255	-6.28381	ASNS	0.00899921	6.24677	0.468468	0.639649	0.826566	-6.28176	ASNS	-0.00675802	6.24677	-0.330082	0.741476	0.923545	-6.10987	ASNS	-0.0123549	6.24677	-0.654035	0.513393	0.865997	-6.0131
ENSG00000070718	AP3M2	-0.288669	7.01985	-4.9327	1.09462e-06	5.17019e-06	5.01413	AP3M2	-0.0252162	7.01985	-0.720751	0.471395	0.739689	-6.04759	AP3M2	-0.025102	7.01985	-1.20595	0.228391	0.491483	-5.67754	AP3M2	-0.0110833	7.01985	-0.556508	0.578112	0.862803	-6.00986	AP3M2	0.00150847	7.01985	0.0779775	0.937877	0.989239	-6.21217
ENSG00000070729	CNGB1	0.1673	3.05599	2.99785	0.00284953	0.00532052	-2.15024	CNGB1	0.139175	3.05599	2.34675	0.0193221	0.201566	-3.49032	CNGB1	0.111541	3.05599	2.20415	0.0279573	0.1689	-3.86186	CNGB1	0.152946	3.05599	2.83523	0.00476429	0.164424	-2.2277	CNGB1	0.138478	3.05599	2.58747	0.00995165	0.266042	-2.88004
ENSG00000070731	ST6GALNAC2	0.160615	0.392553	3.24383	0.00125548	0.00252482	-1.16684	ST6GALNAC2	0.043399	0.392553	0.849617	0.39594	0.684728	-5.42161	ST6GALNAC2	0.0681279	0.392553	1.6272	0.104308	0.331572	-4.61722	ST6GALNAC2	0.0443139	0.392553	0.963654	0.335684	0.727897	-5.21383	ST6GALNAC2	0.0752075	0.392553	1.64472	0.100662	0.56022	-4.47658
ENSG00000070756	PABPC1	0.165079	6.18133	4.71734	3.07806e-06	1.23795e-05	4.0301	PABPC1	0.0946314	6.18133	2.97443	0.00307536	0.108873	-2.05433	PABPC1	0.0665575	6.18133	2.29641	0.0220543	0.147384	-3.8332	PABPC1	0.0649712	6.18133	2.16513	0.0308492	0.326333	-3.92656	PABPC1	0.0254316	6.18133	0.993807	0.320801	0.768596	-5.74374
ENSG00000070759	TESK2	-0.0260396	3.06207	-0.803193	0.422232	0.481064	-6.20221	TESK2	0.0261614	3.06207	0.742517	0.458119	0.730549	-5.83624	TESK2	0.030583	3.06207	1.23654	0.216823	0.478352	-5.45038	TESK2	0.0508913	3.06207	1.9283	0.0543818	0.391794	-4.22673	TESK2	0.0535773	3.06207	2.0059	0.0454097	0.438631	-4.12673
ENSG00000070761	CFAP20	-0.422932	5.02533	-6.49957	1.89692e-10	1.12454e-08	13.3302	CFAP20	-0.0722362	5.02533	-1.89436	0.0587463	0.306417	-4.54479	CFAP20	-0.075283	5.02533	-2.47826	0.013523	0.115233	-3.39094	CFAP20	-0.032883	5.02533	-1.12882	0.259515	0.668506	-5.52542	CFAP20	-0.00549224	5.02533	-0.198697	0.842581	0.967683	-6.17124
ENSG00000070770	CSNK2A2	0.106296	5.77553	4.41795	1.2142e-05	4.03813e-05	2.73536	CSNK2A2	0.0506582	5.77553	1.93444	0.053615	0.294717	-4.49306	CSNK2A2	0.0479184	5.77553	2.39366	0.0170393	0.129338	-3.61009	CSNK2A2	0.0308812	5.77553	1.49623	0.135223	0.53442	-5.08823	CSNK2A2	0.00218081	5.77553	0.115383	0.908188	0.982128	-6.20854
ENSG00000070778	PTPN21	0.200763	4.04867	5.94966	4.95336e-09	8.8594e-08	10.2222	PTPN21	0.0286235	4.04867	1.19476	0.232738	0.54042	-5.51784	PTPN21	0.0354106	4.04867	1.7215	0.0857635	0.300174	-4.85835	PTPN21	0.00891935	4.04867	0.433319	0.664969	0.897443	-5.97539	PTPN21	-0.00584566	4.04867	-0.298977	0.765083	0.946599	-6.07802
ENSG00000070785	EIF2B3	-0.244467	4.94435	-5.54217	4.76475e-08	4.19872e-07	8.02307	EIF2B3	-0.0614745	4.94435	-2.05836	0.0400667	0.263381	-4.2302	EIF2B3	-0.0408801	4.94435	-1.63753	0.102132	0.327659	-5.05484	EIF2B3	-0.0491313	4.94435	-1.96007	0.0505407	0.381412	-4.3014	EIF2B3	-0.0236007	4.94435	-0.999996	0.3178	0.766605	-5.70628
ENSG00000070808	CAMK2A	-0.0433461	10.2085	-1.36545	0.172704	0.21871	-5.75107	CAMK2A	-0.0510902	10.2085	-1.58899	0.112686	0.396664	-5.02845	CAMK2A	-0.0282597	10.2085	-1.21972	0.223132	0.485566	-5.60781	CAMK2A	-0.0289673	10.2085	-1.13589	0.256544	0.666271	-5.48912	CAMK2A	-0.0314481	10.2085	-1.22035	0.222913	0.699694	-5.44734
ENSG00000070814	TCOF1	0.0629426	4.70395	1.93942	0.0529928	0.0756702	-4.83083	TCOF1	0.016441	4.70395	0.539602	0.589709	0.812007	-6.11437	TCOF1	0.0362277	4.70395	1.51156	0.131261	0.370547	-5.23321	TCOF1	0.0508183	4.70395	2.10031	0.036201	0.342615	-4.02048	TCOF1	0.0339118	4.70395	1.43123	0.152994	0.63431	-5.19137
ENSG00000070831	CDC42	-0.376638	7.55502	-6.64927	7.49637e-11	6.6127e-09	14.2183	CDC42	-0.075988	7.55502	-2.14834	0.0321597	0.242468	-4.06866	CDC42	-0.0986562	7.55502	-3.30448	0.001018	0.031751	-1.11999	CDC42	-0.0662115	7.55502	-2.42005	0.0158727	0.262167	-3.36521	CDC42	-0.0529127	7.55502	-2.00969	0.0450053	0.437807	-4.27388
ENSG00000070882	OSBPL3	0.0202957	5.50351	0.690718	0.490052	0.54864	-6.48266	OSBPL3	0.000692888	5.50351	0.0223411	0.982185	0.992937	-6.29241	OSBPL3	0.00255702	5.50351	0.107669	0.9143	0.967425	-6.37264	OSBPL3	-0.012074	5.50351	-0.471843	0.637244	0.887754	-6.04556	OSBPL3	-0.040225	5.50351	-1.68061	0.0934682	0.548187	-4.85396
ENSG00000070886	EPHA8	-0.0480933	-0.0277721	-0.794452	0.427296	0.486257	-5.77728	EPHA8	0.00664847	-0.0277721	0.100794	0.919754	0.968027	-5.67333	EPHA8	0.0359195	-0.0277721	0.686213	0.492889	0.726291	-5.54467	EPHA8	0.0695893	-0.0277721	1.21722	0.224092	0.636434	-4.92032	EPHA8	0.0972895	-0.0277721	1.68431	0.0927502	0.54749	-4.37496
ENSG00000070950	RAD18	0.0799031	3.94669	3.00468	0.00278746	0.0052158	-2.21187	RAD18	-0.00872594	3.94669	-0.33241	0.739717	0.888216	-6.14069	RAD18	-0.0178126	3.94669	-0.869295	0.385092	0.64221	-5.91374	RAD18	-0.0404595	3.94669	-1.87496	0.0613792	0.407096	-4.39499	RAD18	-0.0538871	3.94669	-2.53747	0.0114708	0.275433	-3.06162
ENSG00000070961	ATP2B1	-0.203429	9.98801	-3.68296	0.000254778	0.000600215	-0.0723365	ATP2B1	-0.026437	9.98801	-0.63702	0.5244	0.774971	-6.05261	ATP2B1	-0.0350799	9.98801	-1.75405	0.0800186	0.289382	-4.84463	ATP2B1	-0.0366017	9.98801	-1.76911	0.0774832	0.440258	-4.62087	ATP2B1	-0.0477256	9.98801	-2.48292	0.0133606	0.292113	-3.22878
ENSG00000071051	NCK2	-0.135011	5.00276	-3.6479	0.000291178	0.000678216	-0.214625	NCK2	0.0298598	5.00276	1.04794	0.295168	0.602835	-5.74216	NCK2	0.0202687	5.00276	0.917336	0.359397	0.620854	-5.94924	NCK2	0.0589969	5.00276	2.55568	0.0108921	0.226821	-3.03246	NCK2	0.051518	5.00276	2.20209	0.0281183	0.373313	-3.87159
ENSG00000071054	MAP4K4	0.152993	7.66298	3.76346	0.000186753	0.000454678	0.180853	MAP4K4	0.0851575	7.66298	2.11842	0.0346259	0.248408	-4.1287	MAP4K4	0.122884	7.66298	4.06148	5.63875e-05	0.00740187	1.52274	MAP4K4	0.105862	7.66298	3.28407	0.0010947	0.0951183	-1.04524	MAP4K4	0.0487882	7.66298	1.71022	0.0878509	0.533921	-4.80472
ENSG00000071073	MGAT4A	-0.0820394	7.4707	-2.16841	0.0305823	0.0459204	-4.40886	MGAT4A	0.047123	7.4707	1.49409	0.135774	0.429224	-5.21553	MGAT4A	0.00149319	7.4707	0.0787979	0.937224	0.976991	-6.37665	MGAT4A	0.0101145	7.4707	0.511926	0.608929	0.874663	-6.02768	MGAT4A	0.00565168	7.4707	0.30401	0.761247	0.945152	-6.16557
ENSG00000071082	RPL31	-0.241696	8.48178	-3.76135	0.000188294	0.000457973	0.183558	RPL31	-0.0986491	8.48178	-1.65995	0.0975424	0.372873	-4.9496	RPL31	0.00980368	8.48178	0.194868	0.845574	0.935881	-6.34579	RPL31	-0.0706567	8.48178	-1.32811	0.184746	0.590334	-5.29616	RPL31	0.00818435	8.48178	0.178858	0.858122	0.971095	-6.1794
ENSG00000071127	WDR1	-0.109448	6.06389	-3.17212	0.00160313	0.00315264	-1.80641	WDR1	0.0389058	6.06389	1.18335	0.237225	0.545348	-5.62468	WDR1	0.0472915	6.06389	2.07959	0.0380593	0.196608	-4.29044	WDR1	0.0673997	6.06389	2.79041	0.00546473	0.172721	-2.46043	WDR1	0.0675165	6.06389	2.76876	0.00583759	0.221838	-2.55631
ENSG00000071189	SNX13	-0.0541851	7.67777	-1.76783	0.0776784	0.106785	-5.17894	SNX13	0.00834592	7.67777	0.304217	0.761087	0.89765	-6.24651	SNX13	-0.0151976	7.67777	-0.993149	0.321106	0.586294	-5.89728	SNX13	-0.0210163	7.67777	-1.33198	0.183472	0.589448	-5.30275	SNX13	-0.0304061	7.67777	-1.94731	0.0520609	0.450877	-4.39028
ENSG00000071205	ARHGAP10	-0.0977203	5.0833	-1.87086	0.0619288	0.0870881	-4.97988	ARHGAP10	0.036391	5.0833	0.861094	0.389593	0.679734	-5.91822	ARHGAP10	0.0444359	5.0833	1.0278	0.304527	0.57092	-5.8489	ARHGAP10	0.0259454	5.0833	0.67341	0.500997	0.824664	-5.91971	ARHGAP10	0.0457327	5.0833	1.19793	0.231517	0.707022	-5.50455
ENSG00000071242	RPS6KA2	0.00764746	6.63272	0.329727	0.74174	0.781762	-6.67461	RPS6KA2	-0.00814043	6.63272	-0.321084	0.748279	0.892457	-6.25217	RPS6KA2	0.0269609	6.63272	1.3499	0.177642	0.430265	-5.50183	RPS6KA2	0.0247645	6.63272	1.18885	0.235062	0.647169	-5.48498	RPS6KA2	0.028761	6.63272	1.40014	0.162097	0.646088	-5.27612
ENSG00000071243	ING3	-0.146763	4.70938	-3.63992	0.000300109	0.000697269	-0.228396	ING3	-0.0174386	4.70938	-0.528828	0.597157	0.815536	-6.12028	ING3	-0.0120535	4.70938	-0.576035	0.564844	0.779604	-6.17966	ING3	-0.0236457	4.70938	-1.07543	0.282699	0.688272	-5.56446	ING3	-0.0216556	4.70938	-1.00818	0.31386	0.76279	-5.68507
ENSG00000071246	VASH1	-0.053804	4.10642	-1.40281	0.161273	0.205998	-5.66422	VASH1	-0.0513316	4.10642	-1.33517	0.18242	0.486541	-5.35243	VASH1	0.00577907	4.10642	0.190681	0.848851	0.937486	-6.27619	VASH1	0.000592731	4.10642	0.01901	0.984841	0.995679	-6.06942	VASH1	-0.0131782	4.10642	-0.428829	0.668233	0.919626	-6.03804
ENSG00000071282	LMCD1	-0.0513235	1.58681	-1.1099	0.267557	0.322604	-5.73285	LMCD1	0.0432919	1.58681	0.8403	0.401137	0.688747	-5.58868	LMCD1	0.0110548	1.58681	0.240497	0.810041	0.919324	-5.97278	LMCD1	0.0597664	1.58681	1.2033	0.229429	0.643076	-5.1267	LMCD1	0.031088	1.58681	0.642734	0.520694	0.867351	-5.64817
ENSG00000071462	WBSCR22	-0.199649	4.10509	-5.72991	1.70709e-08	2.01889e-07	9.03573	WBSCR22	-0.0161878	4.10509	-0.589287	0.555931	0.793927	-6.04139	WBSCR22	-0.0345519	4.10509	-1.40461	0.160742	0.409144	-5.34026	WBSCR22	0.0105155	4.10509	0.434829	0.663874	0.896901	-5.97973	WBSCR22	0.0238515	4.10509	1.00592	0.314945	0.763743	-5.64302
ENSG00000071537	SEL1L	-0.0873423	7.76099	-2.73105	0.00652869	0.0112985	-3.06009	SEL1L	0.0313285	7.76099	1.17088	0.242198	0.550104	-5.6274	SEL1L	-0.0077307	7.76099	-0.4433	0.657736	0.837325	-6.28014	SEL1L	0.0111224	7.76099	0.604352	0.545883	0.849147	-5.97453	SEL1L	-0.00446252	7.76099	-0.249935	0.802741	0.956754	-6.17613
ENSG00000071539	TRIP13	-0.236853	1.1861	-3.64941	0.000289511	0.000674903	0.0807098	TRIP13	0.0538538	1.1861	0.977275	0.328899	0.632199	-5.42454	TRIP13	-0.0144344	1.1861	-0.317199	0.751222	0.887438	-5.90013	TRIP13	0.0485221	1.1861	0.991193	0.32207	0.719907	-5.29171	TRIP13	0.0550052	1.1861	1.11014	0.267475	0.730232	-5.22666
ENSG00000071553	ATP6AP1	-0.254163	6.55656	-5.34147	1.38329e-07	9.50039e-07	6.98419	ATP6AP1	-0.0292591	6.55656	-0.76105	0.446981	0.722304	-6.02203	ATP6AP1	-0.0169067	6.55656	-0.757097	0.44934	0.693155	-6.10914	ATP6AP1	0.0336654	6.55656	1.46214	0.144331	0.547616	-5.13947	ATP6AP1	0.040594	6.55656	1.81648	0.0699	0.499173	-4.63514
ENSG00000071564	TCF3	-0.0429243	2.96545	-1.04934	0.294513	0.351019	-5.96755	TCF3	0.0027515	2.96545	0.0656276	0.9477	0.978702	-6.08518	TCF3	0.0326589	2.96545	1.24291	0.21447	0.474823	-5.43208	TCF3	0.0528973	2.96545	1.8949	0.0586812	0.402518	-4.27754	TCF3	0.0622034	2.96545	2.43134	0.0153963	0.305886	-3.23796
ENSG00000071575	TRIB2	-0.155967	5.46245	-3.09762	0.0020567	0.0039547	-2.023	TRIB2	-0.0375304	5.46245	-0.899129	0.369011	0.663552	-5.90037	TRIB2	-0.0162083	5.46245	-0.441112	0.659318	0.838414	-6.28237	TRIB2	0.00464586	5.46245	0.125832	0.899916	0.971454	-6.14336	TRIB2	-0.0315245	5.46245	-0.883334	0.377484	0.80478	-5.83263
ENSG00000071626	DAZAP1	-0.0897686	5.13604	-3.04524	0.00244338	0.00461769	-2.16788	DAZAP1	0.000814626	5.13604	0.0313928	0.974969	0.989212	-6.27856	DAZAP1	-0.0300593	5.13604	-1.30085	0.193892	0.449522	-5.54287	DAZAP1	0.0273356	5.13604	1.31826	0.188019	0.593783	-5.3094	DAZAP1	0.0321273	5.13604	1.62863	0.104026	0.564212	-4.92427
ENSG00000071655	MBD3	-0.225173	5.25591	-3.94024	9.25725e-05	0.000242747	0.840691	MBD3	-0.121169	5.25591	-2.22323	0.0266409	0.224534	-3.90439	MBD3	-0.0085313	5.25591	-0.231409	0.817089	0.922551	-6.34372	MBD3	-0.0396354	5.25591	-0.996544	0.319467	0.717096	-5.66926	MBD3	-0.00433648	5.25591	-0.133122	0.894151	0.977752	-6.19204
ENSG00000071794	HLTF	-0.147741	7.07209	-3.83433	0.000141415	0.000354349	0.433746	HLTF	-0.0242593	7.07209	-0.726266	0.468011	0.737018	-6.04322	HLTF	-0.0404027	7.07209	-1.75875	0.0792166	0.287945	-4.88256	HLTF	-0.0349966	7.07209	-1.46003	0.14491	0.548052	-5.13886	HLTF	-0.0326239	7.07209	-1.37836	0.168714	0.651736	-5.30186
ENSG00000071859	FAM50A	-0.16603	4.33079	-3.89003	0.000113304	0.000290647	0.69692	FAM50A	-0.0202598	4.33079	-0.504826	0.613901	0.824654	-6.10484	FAM50A	0.020026	4.33079	0.682416	0.495284	0.728739	-6.0873	FAM50A	0.0358616	4.33079	1.18995	0.234628	0.646834	-5.41574	FAM50A	0.045503	4.33079	1.51065	0.131514	0.606753	-5.05555
ENSG00000071889	FAM3A	-0.187279	4.42067	-5.00097	7.82344e-07	3.90782e-06	5.37527	FAM3A	-0.0375738	4.42067	-1.03596	0.300715	0.607488	-5.71786	FAM3A	-0.0097233	4.42067	-0.430236	0.667204	0.842911	-6.23035	FAM3A	0.0291295	4.42067	1.22265	0.222037	0.633947	-5.38478	FAM3A	0.0436514	4.42067	1.88936	0.0594264	0.471395	-4.44919
ENSG00000071894	CPSF1	0.0746186	4.52631	1.53269	0.125963	0.165141	-5.51101	CPSF1	-0.0401536	4.52631	-0.857543	0.39155	0.681232	-5.88814	CPSF1	0.0494633	4.52631	1.48161	0.139057	0.38125	-5.26505	CPSF1	0.0170732	4.52631	0.512753	0.60835	0.874663	-5.97788	CPSF1	0.0188075	4.52631	0.567539	0.570604	0.885603	-6.0053
ENSG00000071909	MYO3B	-0.0707726	-0.159655	-1.37649	0.169264	0.214873	-5.15743	MYO3B	-0.0469455	-0.159655	-0.836923	0.403031	0.68969	-5.34741	MYO3B	-0.0188058	-0.159655	-0.391151	0.695848	0.857175	-5.66639	MYO3B	-0.0539238	-0.159655	-1.02901	0.303973	0.706341	-5.08275	MYO3B	-0.0657865	-0.159655	-1.23448	0.21761	0.696006	-4.92542
ENSG00000071967	CYBRD1	-0.0558545	6.02924	-1.21661	0.224309	0.27622	-5.99787	CYBRD1	-0.0171139	6.02924	-0.35332	0.723995	0.879442	-6.24144	CYBRD1	-0.0859624	6.02924	-2.83483	0.00476576	0.0686923	-2.50447	CYBRD1	-0.0251093	6.02924	-0.772675	0.440079	0.790538	-5.87523	CYBRD1	-0.0255252	6.02924	-0.776234	0.437981	0.834179	-5.92807
ENSG00000071991	CDH19	0.0273407	4.38584	0.30969	0.756921	0.795861	-6.60829	CDH19	0.0398858	4.38584	0.531015	0.595641	0.814824	-6.09612	CDH19	0.0478916	4.38584	1.14524	0.252645	0.518697	-5.68214	CDH19	0.0342264	4.38584	0.757302	0.449225	0.796643	-5.81987	CDH19	-0.00586702	4.38584	-0.13332	0.893994	0.977657	-6.14054
ENSG00000071994	PDCD2	-0.21871	5.23611	-6.12624	1.78268e-09	4.63601e-08	11.1685	PDCD2	-0.0403169	5.23611	-1.69373	0.0909304	0.364399	-4.89933	PDCD2	-0.0671875	5.23611	-3.17838	0.00157034	0.0390866	-1.50292	PDCD2	-0.0392814	5.23611	-1.98916	0.047227	0.372772	-4.25817	PDCD2	-0.0338924	5.23611	-1.85285	0.0644974	0.483632	-4.55516
ENSG00000072041	SLC6A15	-0.234352	7.18212	-4.15035	3.88113e-05	0.000112132	1.64304	SLC6A15	-0.00277093	7.18212	-0.0672305	0.946425	0.978413	-6.29523	SLC6A15	-0.0379028	7.18212	-1.43838	0.150935	0.396094	-5.37769	SLC6A15	-0.0185774	7.18212	-0.692643	0.488854	0.819048	-5.92684	SLC6A15	-0.00383327	7.18212	-0.151561	0.879595	0.975409	-6.20237
ENSG00000072042	RDH11	-0.280564	6.61593	-5.7808	1.28617e-08	1.64715e-07	9.25972	RDH11	-0.0374286	6.61593	-1.17357	0.241118	0.549088	-5.63585	RDH11	-0.065153	6.61593	-2.35856	0.0187198	0.135024	-3.6933	RDH11	-0.0324538	6.61593	-1.27648	0.202375	0.610875	-5.38187	RDH11	-0.0396136	6.61593	-1.58738	0.113064	0.579728	-5.00811
ENSG00000072062	PRKACA	0.0614335	4.43888	1.48323	0.138622	0.1801	-5.57775	PRKACA	-0.0141067	4.43888	-0.337395	0.735959	0.886406	-6.18123	PRKACA	0.00270493	4.43888	0.0849681	0.93232	0.974654	-6.31802	PRKACA	0.0150066	4.43888	0.461454	0.644673	0.889537	-5.99533	PRKACA	-0.00311219	4.43888	-0.104861	0.916528	0.984256	-6.14785
ENSG00000072071	ADGRL1	0.0986639	6.79947	1.95221	0.0514524	0.0736901	-4.85182	ADGRL1	-0.0656149	6.79947	-1.41573	0.15747	0.456631	-5.33199	ADGRL1	-0.00128299	6.79947	-0.0446746	0.964384	0.987581	-6.38572	ADGRL1	-0.0155812	6.79947	-0.558387	0.57683	0.862238	-6.01075	ADGRL1	-0.0348998	6.79947	-1.30966	0.190918	0.671248	-5.39269
ENSG00000072110	ACTN1	0.182998	6.03163	4.57104	6.07643e-06	2.21457e-05	3.38676	ACTN1	0.0628073	6.03163	1.6655	0.0964305	0.371597	-4.96178	ACTN1	0.0740888	6.03163	2.89971	0.00389515	0.0627255	-2.32622	ACTN1	0.0732586	6.03163	2.93803	0.00345513	0.14569	-2.06192	ACTN1	0.0488302	6.03163	2.17063	0.0304324	0.381391	-3.96049
ENSG00000072121	ZFYVE26	0.126825	5.39897	4.88384	1.38873e-06	6.28863e-06	4.79485	ZFYVE26	0.0119015	5.39897	0.603971	0.546133	0.788471	-6.1129	ZFYVE26	0.0272838	5.39897	1.66469	0.0965847	0.317529	-5.02996	ZFYVE26	0.00908258	5.39897	0.531292	0.595451	0.869981	-6.0139	ZFYVE26	0.000713116	5.39897	0.0439202	0.964986	0.993456	-6.2048
ENSG00000072133	RPS6KA6	0.0673528	5.34866	1.88643	0.0597962	0.084477	-4.96212	RPS6KA6	0.071373	5.34866	1.95914	0.0506448	0.288414	-4.43716	RPS6KA6	0.0360367	5.34866	1.79018	0.0740144	0.278777	-4.81862	RPS6KA6	0.0234715	5.34866	1.14393	0.2532	0.663318	-5.52194	RPS6KA6	0.00723403	5.34866	0.360811	0.718394	0.933685	-6.14142
ENSG00000072134	EPN2	-0.00887761	5.69619	-0.302406	0.762464	0.800508	-6.67787	EPN2	-0.00838014	5.69619	-0.274779	0.783598	0.908055	-6.26076	EPN2	0.0314941	5.69619	1.42372	0.155135	0.402177	-5.39794	EPN2	0.0385194	5.69619	1.70678	0.0884821	0.461612	-4.76567	EPN2	0.019613	5.69619	0.984466	0.325366	0.771052	-5.74749
ENSG00000072135	PTPN18	0.0391896	3.52863	1.06435	0.287667	0.343639	-6.01652	PTPN18	-0.0193728	3.52863	-0.555065	0.579095	0.806645	-6.00387	PTPN18	-0.0194378	3.52863	-0.757117	0.449327	0.693155	-5.96005	PTPN18	-0.00577096	3.52863	-0.210526	0.833343	0.953863	-5.99247	PTPN18	0.0071555	3.52863	0.259468	0.795382	0.954462	-6.03732
ENSG00000072163	LIMS2	-0.158394	2.08199	-2.27599	0.0232541	0.0358492	-3.88355	LIMS2	-0.0786973	2.08199	-1.22334	0.22177	0.527626	-5.27762	LIMS2	-0.0716712	2.08199	-1.26561	0.206228	0.464929	-5.30426	LIMS2	0.000123364	2.08199	0.00227877	0.998183	0.999516	-5.84453	LIMS2	-0.041082	2.08199	-0.806452	0.420368	0.826164	-5.59756
ENSG00000072182	ASIC4	-0.288002	2.66132	-5.19785	2.90649e-07	1.73422e-06	6.40581	ASIC4	-0.0932889	2.66132	-2.13138	0.0335388	0.245724	-3.9087	ASIC4	-0.119277	2.66132	-3.00324	0.00280158	0.0527612	-1.86331	ASIC4	-0.0574023	2.66132	-1.48183	0.139014	0.540338	-4.89538	ASIC4	-0.0286496	2.66132	-0.791057	0.429289	0.830828	-5.67645
ENSG00000072195	SPEG	-0.0407575	4.75958	-0.745801	0.456126	0.514814	-6.40863	SPEG	-0.087692	4.75958	-1.81015	0.0708643	0.328382	-4.68117	SPEG	-0.030398	4.75958	-1.03438	0.301447	0.568432	-5.82478	SPEG	-0.0248953	4.75958	-0.828604	0.407723	0.775064	-5.79128	SPEG	-0.00729562	4.75958	-0.254099	0.799524	0.955814	-6.14425
ENSG00000072201	LNX1	-0.313749	6.32955	-5.07413	5.43538e-07	2.88557e-06	5.67798	LNX1	-0.0529668	6.32955	-1.40745	0.159906	0.459371	-5.34513	LNX1	-0.0329673	6.32955	-1.67453	0.0946353	0.314211	-5.02665	LNX1	-0.0224006	6.32955	-1.12395	0.261571	0.669245	-5.55759	LNX1	-0.0110141	6.32955	-0.566931	0.571018	0.885871	-6.06433
ENSG00000072210	ALDH3A2	-0.0720973	6.60591	-2.31145	0.0211998	0.0329935	-4.10314	ALDH3A2	0.0189377	6.60591	0.639125	0.52303	0.774241	-6.10443	ALDH3A2	0.00264439	6.60591	0.107782	0.914211	0.967425	-6.38228	ALDH3A2	0.00207711	6.60591	0.0783539	0.937578	0.980761	-6.15838	ALDH3A2	0.00367507	6.60591	0.140315	0.888468	0.976755	-6.20878
ENSG00000072274	TFRC	-0.156323	7.44126	-3.10503	0.00200681	0.00386889	-2.00389	TFRC	0.0219831	7.44126	0.504154	0.614373	0.824987	-6.17135	TFRC	-0.00602122	7.44126	-0.154601	0.877197	0.950904	-6.36841	TFRC	0.010482	7.44126	0.256406	0.797742	0.943152	-6.12201	TFRC	0.00870504	7.44126	0.211059	0.832928	0.964991	-6.18897
ENSG00000072310	SREBF1	-0.0642222	4.97849	-1.22208	0.222232	0.273992	-5.96006	SREBF1	-0.101795	4.97849	-1.77589	0.0763514	0.339401	-4.75144	SREBF1	0.0408636	4.97849	1.03497	0.30117	0.568347	-5.83655	SREBF1	-0.00991669	4.97849	-0.237325	0.812501	0.948737	-6.10427	SREBF1	-0.00305793	4.97849	-0.0728199	0.941979	0.989952	-6.18526
ENSG00000072315	TRPC5	0.0412623	4.31816	1.01871	0.308815	0.365634	-6.13915	TRPC5	0.0755458	4.31816	1.76285	0.0785284	0.343745	-4.73404	TRPC5	0.0981234	4.31816	3.76632	0.00018486	0.0138185	0.46879	TRPC5	0.0797597	4.31816	2.91679	0.00369506	0.150214	-2.07622	TRPC5	0.0523186	4.31816	2.29829	0.0219603	0.342224	-3.63083
ENSG00000072364	AFF4	0.126866	7.90212	4.69787	3.37321e-06	1.33818e-05	3.95337	AFF4	0.0634295	7.90212	2.46022	0.0142177	0.178251	-3.37636	AFF4	0.0296784	7.90212	1.51332	0.130815	0.369862	-5.2617	AFF4	0.0262132	7.90212	1.29932	0.194433	0.601324	-5.34081	AFF4	-0.0096128	7.90212	-0.55378	0.579979	0.888161	-6.05669
ENSG00000072401	UBE2D1	-0.197736	5.14565	-4.25324	2.50066e-05	7.60754e-05	2.06993	UBE2D1	-0.0451883	5.14565	-1.05135	0.293599	0.601573	-5.74539	UBE2D1	-0.103218	5.14565	-3.50203	0.00050202	0.0226914	-0.471501	UBE2D1	-0.0776257	5.14565	-2.4501	0.0146226	0.254913	-3.28668	UBE2D1	-0.0668836	5.14565	-2.12521	0.0340627	0.397033	-4.03543
ENSG00000072415	MPP5	0.00225555	6.98063	0.0710954	0.943349	0.954297	-6.72318	MPP5	0.0468265	6.98063	1.69224	0.0912146	0.364717	-4.9163	MPP5	0.0398668	6.98063	2.43126	0.0153876	0.123679	-3.52332	MPP5	0.0259272	6.98063	1.54172	0.123773	0.518832	-5.02275	MPP5	0.014688	6.98063	0.878792	0.37994	0.806004	-5.84399
ENSG00000072422	RHOBTB1	-0.14919	5.01666	-5.10861	4.57104e-07	2.50697e-06	5.86239	RHOBTB1	-0.0379368	5.01666	-1.52591	0.127656	0.419241	-5.15008	RHOBTB1	-0.0576568	5.01666	-2.39768	0.0168558	0.128757	-3.57938	RHOBTB1	-0.0341096	5.01666	-1.45071	0.147485	0.551317	-5.1296	RHOBTB1	-0.025411	5.01666	-1.08819	0.277042	0.735033	-5.62165
ENSG00000072501	SMC1A	0.210525	5.33776	6.10469	2.02216e-09	4.94662e-08	11.0454	SMC1A	0.0907964	5.33776	2.97844	0.00303605	0.108873	-2.03206	SMC1A	0.093025	5.33776	3.19063	0.00150652	0.0384678	-1.46851	SMC1A	0.0805179	5.33776	2.7426	0.00631351	0.18136	-2.57555	SMC1A	0.0363705	5.33776	1.37717	0.169081	0.652102	-5.29332
ENSG00000072506	HSD17B10	-0.304952	3.55697	-6.04714	2.82622e-09	6.18435e-08	10.7769	HSD17B10	-0.0890094	3.55697	-1.88092	0.0605557	0.310856	-4.46645	HSD17B10	-0.0453099	3.55697	-1.44774	0.1483	0.392809	-5.23063	HSD17B10	-0.0363062	3.55697	-1.08758	0.277304	0.683504	-5.45899	HSD17B10	0.0130638	3.55697	0.443009	0.657953	0.915042	-5.9791
ENSG00000072518	MARK2	0.104495	4.69922	2.51301	0.0122732	0.0200967	-3.58328	MARK2	-0.027658	4.69922	-0.714317	0.47536	0.74274	-6.00837	MARK2	0.0294906	4.69922	1.16086	0.24624	0.511862	-5.68648	MARK2	0.0125489	4.69922	0.48859	0.625346	0.88148	-6.00103	MARK2	-0.00855588	4.69922	-0.348505	0.727609	0.936223	-6.11315
ENSG00000072571	HMMR	-0.0831986	0.134325	-1.48705	0.13761	0.178924	-5.05417	HMMR	0.0535707	0.134325	0.920174	0.35792	0.654244	-5.3269	HMMR	0.000726921	0.134325	0.015193	0.987884	0.996355	-5.78454	HMMR	0.0144	0.134325	0.275804	0.782813	0.938408	-5.54507	HMMR	0.0208734	0.134325	0.395771	0.692444	0.927	-5.56058
ENSG00000072609	CHFR	0.0577225	4.86497	1.94507	0.0523074	0.0747786	-4.82976	CHFR	-0.0144559	4.86497	-0.566754	0.571132	0.802752	-6.10974	CHFR	-0.00441987	4.86497	-0.233723	0.815293	0.922042	-6.32388	CHFR	-0.00477309	4.86497	-0.249151	0.803346	0.945462	-6.09532	CHFR	0.0128009	4.86497	0.686089	0.492978	0.856463	-5.9557
ENSG00000072657	TRHDE	-0.0724986	7.09599	-1.43791	0.151063	0.194126	-5.70544	TRHDE	0.0368951	7.09599	0.830589	0.406597	0.692622	-5.96441	TRHDE	0.0196694	7.09599	0.831286	0.406198	0.659804	-6.04772	TRHDE	0.00804993	7.09599	0.320292	0.74888	0.925793	-6.10827	TRHDE	-0.00475653	7.09599	-0.190817	0.848747	0.96911	-6.19681
ENSG00000072682	P4HA2	0.00675743	3.94842	0.202233	0.839814	0.867386	-6.59627	P4HA2	0.0815263	3.94842	2.36361	0.0184743	0.197104	-3.52475	P4HA2	0.0481282	3.94842	1.63597	0.10246	0.328184	-4.98803	P4HA2	0.079931	3.94842	2.49965	0.0127502	0.241564	-3.11299	P4HA2	0.0814653	3.94842	2.53782	0.0114596	0.275433	-3.0609
ENSG00000072694	FCGR2B	-0.518251	-0.823386	-3.88432	0.000115922	0.00029674	0.997687	FCGR2B	-0.0525073	-0.823386	-0.385243	0.700219	0.866939	-5.48487	FCGR2B	-0.223499	-0.823386	-2.04219	0.0416436	0.205541	-3.81031	FCGR2B	-0.0992472	-0.823386	-0.867887	0.385872	0.761283	-5.12212	FCGR2B	-0.0353793	-0.823386	-0.311797	0.755326	0.944224	-5.43611
ENSG00000072736	NFATC3	0.0704017	4.87763	2.327	0.02035	0.0318198	-4.03266	NFATC3	0.00680065	4.87763	0.228607	0.819266	0.924403	-6.24039	NFATC3	0.0261114	4.87763	0.990711	0.322294	0.587497	-5.87459	NFATC3	0.00270287	4.87763	0.0967503	0.922963	0.977462	-6.12122	NFATC3	-0.018358	4.87763	-0.67656	0.499	0.859992	-5.96264
ENSG00000072756	TRNT1	-0.0923848	5.36632	-2.89489	0.00395304	0.00716912	-2.60961	TRNT1	-0.00902133	5.36632	-0.308994	0.757453	0.896338	-6.24209	TRNT1	-0.0362721	5.36632	-1.91282	0.0563269	0.241986	-4.59966	TRNT1	-0.035466	5.36632	-1.76888	0.0775215	0.440258	-4.65537	TRNT1	-0.0412492	5.36632	-2.07537	0.0384673	0.413685	-4.14232
ENSG00000072778	ACADVL	-0.151013	6.39249	-4.561	6.36243e-06	2.30584e-05	3.34241	ACADVL	-0.0372417	6.39249	-1.17857	0.239123	0.546861	-5.6309	ACADVL	-0.0407945	6.39249	-1.8233	0.06884	0.26897	-4.77468	ACADVL	0.00150472	6.39249	0.0682557	0.945609	0.9831	-6.15983	ACADVL	0.0108996	6.39249	0.501683	0.616113	0.901712	-6.09783
ENSG00000072786	STK10	0.0434096	2.78732	1.09162	0.275509	0.331143	-5.90186	STK10	0.0492747	2.78732	1.17155	0.241929	0.54997	-5.41549	STK10	0.0505573	2.78732	1.86909	0.0621797	0.255021	-4.48408	STK10	0.0585208	2.78732	2.09266	0.036882	0.344622	-3.89712	STK10	0.0350699	2.78732	1.3057	0.192258	0.67181	-5.18515
ENSG00000072803	FBXW11	-0.181229	7.82468	-5.33502	1.43076e-07	9.75047e-07	6.95989	FBXW11	-0.0140371	7.82468	-0.653057	0.514016	0.768499	-6.08289	FBXW11	-0.0316816	7.82468	-2.17293	0.0302422	0.175278	-4.08756	FBXW11	-0.0117734	7.82468	-0.841138	0.400672	0.770861	-5.81002	FBXW11	-0.0181312	7.82468	-1.38355	0.167117	0.649908	-5.28638
ENSG00000072818	ACAP1	-0.0730848	2.11712	-1.66103	0.0973139	0.131073	-5.05826	ACAP1	-0.00901129	2.11712	-0.187064	0.851686	0.938634	-5.96714	ACAP1	0.000761917	2.11712	0.0230101	0.981651	0.993956	-6.067	ACAP1	0.0370392	2.11712	1.0377	0.299911	0.702986	-5.35385	ACAP1	0.0801909	2.11712	2.34984	0.0191724	0.329034	-3.35431
ENSG00000072832	CRMP1	-0.137482	6.26387	-3.62693	0.000315221	0.000728141	-0.31373	CRMP1	-0.0411625	6.26387	-1.20347	0.229356	0.536769	-5.60224	CRMP1	0.00763249	6.26387	0.40747	0.683833	0.851015	-6.30781	CRMP1	0.0152832	6.26387	0.739743	0.459802	0.802523	-5.90003	CRMP1	0.0165361	6.26387	0.821048	0.412013	0.821985	-5.89463
ENSG00000072840	EVC	0.0380763	2.47627	0.737792	0.460975	0.519808	-6.17949	EVC	-0.0983929	2.47627	-2.00251	0.045762	0.278057	-4.14125	EVC	-0.00350204	2.47627	-0.0906625	0.927796	0.972585	-6.10813	EVC	-0.0627997	2.47627	-1.598	0.110673	0.497995	-4.71172	EVC	-0.0571108	2.47627	-1.51392	0.130682	0.605321	-4.87851
ENSG00000072849	DERL2	-0.10834	4.56381	-3.95524	8.71094e-05	0.000229815	0.92798	DERL2	0.0135638	4.56381	0.566244	0.571479	0.802881	-6.09068	DERL2	-0.0307022	4.56381	-1.64895	0.0997702	0.323031	-5.01455	DERL2	-0.00151747	4.56381	-0.0792126	0.936895	0.980667	-6.10277	DERL2	-0.00589899	4.56381	-0.317257	0.751182	0.942988	-6.114
ENSG00000072858	SIDT1	0.161397	4.94865	4.15699	3.7735e-05	0.00010931	1.69132	SIDT1	0.0353697	4.94865	0.880135	0.379204	0.672233	-5.89548	SIDT1	0.0548693	4.94865	1.74444	0.0816805	0.29299	-4.88029	SIDT1	0.0364904	4.94865	1.13021	0.258928	0.667774	-5.52019	SIDT1	0.0219807	4.94865	0.781726	0.434748	0.833319	-5.89294
ENSG00000072864	NDE1	0.146246	2.90895	2.47608	0.0136022	0.0220599	-3.51432	NDE1	0.023427	2.90895	0.45066	0.652427	0.845059	-5.98399	NDE1	0.111883	2.90895	3.21423	0.00139022	0.037343	-1.26468	NDE1	0.0650671	2.90895	1.85304	0.0644642	0.412784	-4.34528	NDE1	0.0452288	2.90895	1.33708	0.181808	0.663305	-5.15919
ENSG00000072952	MRVI1	0.137013	6.29677	2.84715	0.0045864	0.0081951	-2.75651	MRVI1	0.00148972	6.29677	0.0301179	0.975985	0.989672	-6.30257	MRVI1	0.0609155	6.29677	1.77235	0.076929	0.284078	-4.86337	MRVI1	0.00487485	6.29677	0.131301	0.89559	0.971019	-6.15386	MRVI1	-0.0178746	6.29677	-0.481692	0.630237	0.904823	-6.10734
ENSG00000072954	TMEM38A	-0.367924	5.02422	-6.24481	8.85372e-10	2.94496e-08	11.8462	TMEM38A	-0.168388	5.02422	-4.3378	1.73751e-05	0.0141371	2.65415	TMEM38A	-0.114769	5.02422	-4.15847	3.75506e-05	0.00595757	1.9071	TMEM38A	-0.106477	5.02422	-3.90703	0.000106258	0.0369256	1.04766	TMEM38A	-0.0800029	5.02422	-3.11142	0.00196915	0.146483	-1.58624
ENSG00000072958	AP1M1	0.0503499	5.68817	1.67157	0.0952127	0.128541	-5.3467	AP1M1	-0.0188039	5.68817	-0.613445	0.539858	0.784759	-6.11497	AP1M1	0.0106036	5.68817	0.501569	0.616186	0.813267	-6.26035	AP1M1	0.00624395	5.68817	0.284832	0.77589	0.936018	-6.11766	AP1M1	-0.00466406	5.68817	-0.215132	0.829753	0.964401	-6.19107
ENSG00000073008	PVR	-0.171603	4.89926	-4.84344	1.68813e-06	7.41896e-06	4.62468	PVR	-0.0292395	4.89926	-1.07333	0.283634	0.59132	-5.71076	PVR	-0.0352873	4.89926	-1.70964	0.0879377	0.303536	-4.93586	PVR	0.00208104	4.89926	0.100508	0.919981	0.976998	-6.12208	PVR	0.00224958	4.89926	0.113061	0.910028	0.982725	-6.17736
ENSG00000073050	XRCC1	-0.0415067	2.67747	-1.21082	0.226518	0.278626	-5.75457	XRCC1	-0.00704975	2.67747	-0.193273	0.846822	0.936277	-6.03486	XRCC1	0.0375594	2.67747	1.45057	0.14751	0.391555	-5.13315	XRCC1	0.0441879	2.67747	1.57302	0.116345	0.506268	-4.76802	XRCC1	0.0533951	2.67747	1.89594	0.0585494	0.468169	-4.29198
ENSG00000073060	SCARB1	-0.060207	4.51535	-1.6701	0.0955048	0.128849	-5.29435	SCARB1	-0.00860999	4.51535	-0.248629	0.803748	0.916609	-6.21201	SCARB1	-0.0121333	4.51535	-0.455658	0.648829	0.832298	-6.22653	SCARB1	0.0360817	4.51535	1.36291	0.173524	0.579027	-5.21909	SCARB1	0.0398475	4.51535	1.59931	0.110388	0.574962	-4.93675
ENSG00000073111	MCM2	-0.155444	2.8523	-3.91733	0.00010154	0.000263535	0.910448	MCM2	0.015605	2.8523	0.417072	0.676802	0.856547	-5.99111	MCM2	0.0237733	2.8523	0.788544	0.430743	0.679475	-5.86052	MCM2	0.0527061	2.8523	1.65309	0.0989379	0.481863	-4.66526	MCM2	0.0936518	2.8523	3.06077	0.00232728	0.156953	-1.62943
ENSG00000073146	MOV10L1	0.0457742	1.92823	0.951681	0.341703	0.399723	-5.93444	MOV10L1	-0.0644478	1.92823	-1.36869	0.171702	0.474088	-5.08448	MOV10L1	-0.0765044	1.92823	-1.91684	0.0558131	0.241024	-4.31091	MOV10L1	-0.0610711	1.92823	-1.39464	0.163742	0.568387	-4.93634	MOV10L1	-0.0227335	1.92823	-0.519562	0.603601	0.896889	-5.75539
ENSG00000073150	PANX2	-0.02618	3.44054	-0.455977	0.648598	0.697121	-6.46058	PANX2	-0.137926	3.44054	-2.35725	0.0187902	0.198458	-3.49932	PANX2	-0.0232381	3.44054	-0.591718	0.5543	0.772545	-6.05802	PANX2	-0.0570506	3.44054	-1.39227	0.164458	0.569267	-5.09271	PANX2	-0.0641724	3.44054	-1.58206	0.114273	0.581293	-4.87598
ENSG00000073169	SELO	-0.15506	3.71044	-3.2251	0.0013388	0.002677	-1.52915	SELO	-0.110079	3.71044	-2.23631	0.0257661	0.22301	-3.78451	SELO	-0.0309587	3.71044	-0.986764	0.324223	0.589386	-5.78578	SELO	-0.0353699	3.71044	-1.06153	0.288959	0.693489	-5.50011	SELO	0.00771182	3.71044	0.250969	0.801942	0.956656	-6.05821
ENSG00000073331	ALPK1	0.178071	2.84444	3.40071	0.000724026	0.00153455	-0.892263	ALPK1	0.142867	2.84444	2.77812	0.00567025	0.129313	-2.43655	ALPK1	0.124008	2.84444	3.79896	0.000162715	0.0129078	0.655363	ALPK1	0.0965514	2.84444	2.72692	0.00661694	0.184917	-2.49287	ALPK1	0.0756101	2.84444	2.20623	0.0278255	0.370777	-3.71417
ENSG00000073350	LLGL2	-0.140949	1.74719	-2.48872	0.0131336	0.021369	-3.35933	LLGL2	-0.0157455	1.74719	-0.253535	0.799957	0.914484	-5.90733	LLGL2	-0.00712737	1.74719	-0.158084	0.874453	0.949456	-6.00873	LLGL2	0.0463447	1.74719	0.993336	0.321025	0.718389	-5.3538	LLGL2	0.0719386	1.74719	1.57197	0.116596	0.584251	-4.72193
ENSG00000073417	PDE8A	0.108772	6.10915	2.24487	0.0251977	0.0385197	-4.2515	PDE8A	0.0372568	6.10915	0.885808	0.376141	0.669627	-5.92258	PDE8A	0.0891418	6.10915	3.65912	0.000279256	0.0172505	0.0476969	PDE8A	0.0571641	6.10915	2.25022	0.0248676	0.303995	-3.74809	PDE8A	0.0421681	6.10915	1.65576	0.0984026	0.557237	-4.90219
ENSG00000073464	CLCN4	-0.22618	7.6875	-4.5064	8.1592e-06	2.86384e-05	3.11574	CLCN4	-0.0227382	7.6875	-0.617363	0.537273	0.783257	-6.10673	CLCN4	-0.00781877	7.6875	-0.426871	0.669653	0.843985	-6.28812	CLCN4	0.00291708	7.6875	0.146206	0.883818	0.966809	-6.14006	CLCN4	0.000266764	7.6875	0.0136723	0.989097	0.997463	-6.2071
ENSG00000073536	NLE1	-0.195019	3.8778	-5.21925	2.60486e-07	1.58705e-06	6.44746	NLE1	-0.0836868	3.8778	-2.6105	0.00930878	0.151471	-2.93719	NLE1	-0.0428123	3.8778	-1.85279	0.0644864	0.260175	-4.61835	NLE1	-0.0395355	3.8778	-1.58133	0.114434	0.50291	-4.86736	NLE1	-0.00664123	3.8778	-0.287377	0.773944	0.947558	-6.06537
ENSG00000073578	SDHA	-0.211962	6.98535	-4.81752	1.9121e-06	8.25035e-06	4.48394	SDHA	-0.0312646	6.98535	-0.952187	0.341456	0.642119	-5.86063	SDHA	0.0242181	6.98535	1.05655	0.291213	0.559564	-5.84206	SDHA	0.0235201	6.98535	0.966317	0.334352	0.726577	-5.71163	SDHA	0.0431786	6.98535	1.81135	0.0706915	0.501086	-4.64137
ENSG00000073584	SMARCE1	-0.0130536	5.1252	-0.533594	0.593851	0.64679	-6.56301	SMARCE1	0.0196246	5.1252	0.805403	0.420965	0.702713	-5.96498	SMARCE1	-0.0222189	5.1252	-1.31503	0.189087	0.443647	-5.52442	SMARCE1	-0.00434168	5.1252	-0.240873	0.809752	0.947615	-6.11059	SMARCE1	-0.0187633	5.1252	-1.06105	0.289182	0.744773	-5.65459
ENSG00000073605	GSDMB	0.312245	3.15012	4.92546	1.13403e-06	5.32783e-06	5.09443	GSDMB	0.0848853	3.15012	1.69862	0.090005	0.363033	-4.73751	GSDMB	0.0349741	3.15012	0.924699	0.355557	0.617166	-5.78312	GSDMB	0.0553396	3.15012	1.41191	0.158597	0.562976	-5.03861	GSDMB	0.0504963	3.15012	1.26837	0.205259	0.683257	-5.26861
ENSG00000073614	KDM5A	0.119399	7.08747	6.30464	6.19338e-10	2.37076e-08	12.1792	KDM5A	0.0497912	7.08747	2.86846	0.0042968	0.117857	-2.34601	KDM5A	0.0534444	7.08747	3.62572	0.000316919	0.0181533	-0.0652017	KDM5A	0.0291027	7.08747	1.95806	0.0507768	0.382115	-4.32837	KDM5A	0.0138084	7.08747	0.947762	0.343712	0.783519	-5.78244
ENSG00000073670	ADAM11	-0.304434	6.10655	-5.52425	5.2475e-08	4.5046e-07	7.91162	ADAM11	-0.135075	6.10655	-3.1368	0.00180733	0.0968589	-1.58229	ADAM11	-0.091828	6.10655	-3.34506	0.000882857	0.0296509	-0.99803	ADAM11	-0.0595935	6.10655	-2.13065	0.0336043	0.33537	-3.99659	ADAM11	-0.0333574	6.10655	-1.2447	0.213831	0.691743	-5.47371
ENSG00000073711	PPP2R3A	0.120036	5.30202	3.56922	0.000391371	0.000883046	-0.499164	PPP2R3A	0.0586516	5.30202	1.88935	0.059416	0.308016	-4.56468	PPP2R3A	0.0278411	5.30202	1.28622	0.198946	0.455746	-5.56785	PPP2R3A	0.0316457	5.30202	1.35145	0.177162	0.583389	-5.27341	PPP2R3A	0.00283854	5.30202	0.130349	0.896343	0.978461	-6.19416
ENSG00000073712	FERMT2	0.0147496	6.68646	0.416824	0.67698	0.723255	-6.64219	FERMT2	0.0917796	6.68646	2.42551	0.0156351	0.18605	-3.46845	FERMT2	0.0283325	6.68646	1.1611	0.246142	0.511743	-5.73172	FERMT2	0.0742597	6.68646	2.94966	0.00332994	0.144857	-2.02955	FERMT2	0.06824	6.68646	2.69784	0.00721674	0.239964	-2.73978
ENSG00000073737	DHRS9	-0.531004	0.0529556	-5.3613	1.2469e-07	8.76285e-07	7.20119	DHRS9	-0.157541	0.0529556	-1.53748	0.124799	0.413677	-4.6419	DHRS9	-0.213027	0.0529556	-2.78073	0.00562305	0.0734695	-2.29466	DHRS9	-0.162165	0.0529556	-1.95714	0.0508861	0.382115	-3.92892	DHRS9	-0.182554	0.0529556	-2.26539	0.0239192	0.35402	-3.39155
ENSG00000073756	PTGS2	-0.127813	4.00157	-1.73391	0.0835303	0.114083	-5.14595	PTGS2	0.0740229	4.00157	0.955987	0.339535	0.640086	-5.76002	PTGS2	-0.0497883	4.00157	-0.737202	0.461336	0.701457	-6.02134	PTGS2	0.0205001	4.00157	0.280192	0.779446	0.937342	-6.02296	PTGS2	-0.0156494	4.00157	-0.2147	0.83009	0.964585	-6.09439
ENSG00000073803	MAP3K13	0.000486818	5.95611	0.0238156	0.981009	0.984581	-6.7269	MAP3K13	0.022817	5.95611	1.10935	0.267807	0.575507	-5.70578	MAP3K13	0.0145663	5.95611	1.04478	0.296617	0.564488	-5.85585	MAP3K13	0.0116769	5.95611	0.775617	0.438341	0.790224	-5.87242	MAP3K13	-0.00146859	5.95611	-0.101517	0.919181	0.984638	-6.21239
ENSG00000073849	ST6GAL1	-0.151977	5.54195	-4.52441	7.51848e-06	2.66527e-05	3.1916	ST6GAL1	-0.0198408	5.54195	-0.547725	0.584122	0.809148	-6.14848	ST6GAL1	-0.0770348	5.54195	-3.2549	0.00120917	0.0346309	-1.27551	ST6GAL1	-0.0310624	5.54195	-1.31736	0.188321	0.593828	-5.32374	ST6GAL1	-0.0574334	5.54195	-2.50442	0.0125849	0.285883	-3.21157
ENSG00000073910	FRY	0.0580995	7.70534	1.90918	0.0567913	0.0806347	-4.92362	FRY	0.0154877	7.70534	0.448838	0.65374	0.845744	-6.19342	FRY	0.0156499	7.70534	0.679715	0.496992	0.73019	-6.15177	FRY	0.0036156	7.70534	0.151256	0.879835	0.966562	-6.1391	FRY	-0.0242355	7.70534	-1.181	0.238169	0.711894	-5.53696
ENSG00000073921	PICALM	0.00308186	8.13174	0.102847	0.918124	0.933232	-6.70535	PICALM	0.0299864	8.13174	1.0537	0.292523	0.600539	-5.74791	PICALM	0.0216572	8.13174	1.13914	0.255176	0.521829	-5.73958	PICALM	0.0121515	8.13174	0.603917	0.546172	0.849333	-5.96934	PICALM	-0.0139461	8.13174	-0.724348	0.469193	0.847528	-5.94849
ENSG00000073969	NSF	-0.261793	8.14283	-4.04768	5.96331e-05	0.000164037	1.25074	NSF	-0.00716336	8.14283	-0.146328	0.88372	0.951549	-6.27404	NSF	-0.0165616	8.14283	-0.713421	0.47591	0.713427	-6.12246	NSF	0.00380862	8.14283	0.151138	0.879928	0.966562	-6.13264	NSF	0.0104312	8.14283	0.454654	0.649557	0.913589	-6.10108
ENSG00000074047	GLI2	0.127083	0.0746993	1.45439	0.146445	0.188951	-5.09033	GLI2	-0.117768	0.0746993	-1.31578	0.188843	0.494274	-4.92507	GLI2	0.0356818	0.0746993	0.454655	0.649549	0.832535	-5.68089	GLI2	-0.0923644	0.0746993	-1.12862	0.259599	0.668551	-5.0221	GLI2	-0.127269	0.0746993	-1.62167	0.105509	0.565141	-4.47518
ENSG00000074054	CLASP1	0.12184	7.4986	4.93833	1.06489e-06	5.05686e-06	5.0439	CLASP1	0.0215463	7.4986	0.88092	0.378779	0.671803	-5.91821	CLASP1	0.0352123	7.4986	1.73571	0.0832163	0.295613	-4.91702	CLASP1	0.0127871	7.4986	0.638565	0.523397	0.835927	-5.95763	CLASP1	-0.0101785	7.4986	-0.595508	0.551775	0.877183	-6.03911
ENSG00000074071	MRPS34	-0.393798	4.31108	-5.8473	8.85689e-09	1.30041e-07	9.65582	MRPS34	-0.108131	4.31108	-1.94837	0.0519229	0.291067	-4.40416	MRPS34	-0.031695	4.31108	-0.845357	0.398306	0.653462	-5.96518	MRPS34	-0.0235399	4.31108	-0.581106	0.56143	0.856364	-5.92623	MRPS34	0.0408062	4.31108	1.13872	0.255371	0.725008	-5.52372
ENSG00000074181	NOTCH3	-0.0600805	2.98668	-0.787499	0.43135	0.490263	-6.20539	NOTCH3	-0.0763614	2.98668	-1.05548	0.291707	0.599591	-5.56033	NOTCH3	0.00473619	2.98668	0.0766525	0.93893	0.977482	-6.1715	NOTCH3	-0.00589071	2.98668	-0.0948349	0.924484	0.977731	-5.9487	NOTCH3	-0.0325842	2.98668	-0.601498	0.547783	0.875779	-5.83795
ENSG00000074201	CLNS1A	-0.159256	6.81493	-4.45599	1.02421e-05	3.48779e-05	2.89408	CLNS1A	-0.038991	6.81493	-1.2693	0.204918	0.509823	-5.52165	CLNS1A	-0.0206202	6.81493	-0.889352	0.374231	0.633134	-6.00165	CLNS1A	-0.0329884	6.81493	-1.39014	0.165103	0.569765	-5.23598	CLNS1A	-0.0188449	6.81493	-0.835709	0.403721	0.816513	-5.88089
ENSG00000074211	PPP2R2C	0.020785	7.83417	0.774243	0.43914	0.49809	-6.41937	PPP2R2C	0.007187	7.83417	0.257839	0.796636	0.913014	-6.25693	PPP2R2C	0.0178282	7.83417	0.832597	0.405459	0.658972	-6.03756	PPP2R2C	0.0256366	7.83417	1.12494	0.261153	0.669184	-5.54341	PPP2R2C	-0.0033984	7.83417	-0.164449	0.869445	0.973489	-6.19212
ENSG00000074219	TEAD2	-0.0365006	-0.0759127	-0.528463	0.597404	0.650082	-5.93589	TEAD2	0.0753107	-0.0759127	0.978084	0.3285	0.632032	-5.24691	TEAD2	-0.0156956	-0.0759127	-0.254733	0.799032	0.913232	-5.72001	TEAD2	0.0618302	-0.0759127	0.934007	0.35075	0.737658	-5.17317	TEAD2	0.026776	-0.0759127	0.438618	0.661129	0.916138	-5.51182
ENSG00000074266	EED	0.0594293	4.70036	1.9967	0.0463809	0.0672124	-4.72025	EED	0.0163037	4.70036	0.534284	0.593379	0.813692	-6.1169	EED	0.0235174	4.70036	0.953556	0.340758	0.604395	-5.89896	EED	-0.012962	4.70036	-0.502917	0.615243	0.877963	-5.99432	EED	0.00480573	4.70036	0.187504	0.851342	0.969806	-6.15461
ENSG00000074276	CDHR2	0.124854	1.46491	2.20136	0.0281512	0.0425422	-3.9754	CDHR2	-0.0570629	1.46491	-1.1741	0.240906	0.548916	-5.2624	CDHR2	-0.0440666	1.46491	-1.2884	0.198187	0.454657	-5.20565	CDHR2	-0.0419566	1.46491	-1.17289	0.241395	0.654528	-5.14619	CDHR2	-0.02685	1.46491	-0.750464	0.453331	0.841171	-5.56466
ENSG00000074317	SNCB	-0.232135	6.18076	-4.42638	1.16937e-05	3.91084e-05	2.76776	SNCB	-0.0903972	6.18076	-1.77888	0.0758596	0.338308	-4.77448	SNCB	-0.00573293	6.18076	-0.200073	0.841503	0.934823	-6.36897	SNCB	0.000713753	6.18076	0.0234362	0.981312	0.994076	-6.16165	SNCB	0.0226881	6.18076	0.788046	0.431046	0.831676	-5.91999
ENSG00000074319	TSG101	-0.110112	4.65782	-4.7597	2.51939e-06	1.04456e-05	4.25514	TSG101	-0.0331371	4.65782	-1.64087	0.101445	0.378501	-4.95564	TSG101	-0.0481985	4.65782	-2.87393	0.00422213	0.0648657	-2.35939	TSG101	-0.041446	4.65782	-2.31722	0.0208939	0.285682	-3.56578	TSG101	-0.0361397	4.65782	-1.98987	0.0471539	0.438956	-4.27801
ENSG00000074356	NCBP3	0.0925079	5.47445	3.95684	8.65465e-05	0.000228467	0.897384	NCBP3	0.0396135	5.47445	1.88358	0.0601949	0.309979	-4.58027	NCBP3	0.0239788	5.47445	1.46134	0.144534	0.387715	-5.3401	NCBP3	0.0364124	5.47445	2.05955	0.0399575	0.355029	-4.12967	NCBP3	0.0161587	5.47445	0.97848	0.328314	0.772546	-5.74791
ENSG00000074370	ATP2A3	-0.14988	0.113934	-2.38619	0.0173825	0.0275801	-3.40517	ATP2A3	-0.0599173	0.113934	-0.883717	0.377268	0.670645	-5.35314	ATP2A3	-0.037164	0.113934	-0.6672	0.504944	0.735868	-5.57911	ATP2A3	-0.0161921	0.113934	-0.275242	0.783243	0.938641	-5.54199	ATP2A3	-0.0105404	0.113934	-0.181143	0.856329	0.970692	-5.61148
ENSG00000074410	CA12	0.230919	1.3665	3.14308	0.00176764	0.00344362	-1.56138	CA12	0.214388	1.3665	2.60029	0.00958643	0.152422	-2.77839	CA12	0.182768	1.3665	2.5392	0.0114048	0.106283	-2.96732	CA12	0.209914	1.3665	2.65806	0.00811027	0.204407	-2.58807	CA12	0.178287	1.3665	2.22894	0.026265	0.365209	-3.5523
ENSG00000074416	MGLL	-0.162623	7.07297	-3.65915	0.000278999	0.000652466	-0.197219	MGLL	-0.0836882	7.07297	-2.38578	0.0174094	0.192832	-3.55738	MGLL	-0.0463991	7.07297	-1.70244	0.0892778	0.305272	-4.97689	MGLL	-0.0290536	7.07297	-1.10188	0.271044	0.677471	-5.57682	MGLL	-0.0426972	7.07297	-1.80089	0.0723276	0.504574	-4.65869
ENSG00000074527	NTN4	-0.261303	5.42837	-5.15981	3.52818e-07	2.03257e-06	6.09824	NTN4	-0.0806518	5.42837	-2.08742	0.0373493	0.256114	-4.19029	NTN4	-0.0642626	5.42837	-2.71897	0.00677039	0.0810607	-2.80395	NTN4	-0.0573698	5.42837	-2.22433	0.026571	0.312024	-3.79388	NTN4	-0.0658872	5.42837	-2.54669	0.0111761	0.273658	-3.10777
ENSG00000074582	BCS1L	-0.232152	3.19629	-5.45444	7.62318e-08	6.00407e-07	7.64917	BCS1L	-0.0276893	3.19629	-0.824101	0.41027	0.694854	-5.79054	BCS1L	-0.00732916	3.19629	-0.284378	0.776235	0.901296	-6.16012	BCS1L	0.0161253	3.19629	0.608323	0.543249	0.847681	-5.80333	BCS1L	0.0297585	3.19629	1.14751	0.251725	0.721593	-5.41101
ENSG00000074590	NUAK1	-0.175239	7.79255	-3.86625	0.000124586	0.000316668	0.558807	NUAK1	-0.0118123	7.79255	-0.325565	0.744888	0.890353	-6.2384	NUAK1	-0.000894769	7.79255	-0.0519482	0.95859	0.985676	-6.37401	NUAK1	0.0173273	7.79255	0.915659	0.360286	0.744009	-5.74791	NUAK1	0.00245707	7.79255	0.138761	0.889696	0.976755	-6.19647
ENSG00000074603	DPP8	-0.0364663	7.5426	-1.25051	0.211678	0.262254	-5.94821	DPP8	-0.00814316	7.5426	-0.294444	0.768539	0.900671	-6.25114	DPP8	-0.00439233	7.5426	-0.252072	0.801086	0.914111	-6.34782	DPP8	-0.0256535	7.5426	-1.42631	0.154402	0.559322	-5.18033	DPP8	-0.0336934	7.5426	-1.97786	0.0484977	0.440313	-4.33458
ENSG00000074621	SLC24A1	0.0652921	3.06528	2.22402	0.0265774	0.0403714	-4.1054	SLC24A1	-0.0460273	3.06528	-1.61444	0.107055	0.387423	-4.86109	SLC24A1	-0.0353932	3.06528	-1.42761	0.154013	0.400477	-5.20724	SLC24A1	-0.0553724	3.06528	-2.07104	0.0388661	0.352793	-3.96185	SLC24A1	-0.0689915	3.06528	-2.67855	0.00763956	0.245227	-2.65767
ENSG00000074657	ZNF532	0.111886	6.96566	4.29021	2.13061e-05	6.60848e-05	2.20477	ZNF532	0.0166936	6.96566	0.735806	0.462189	0.733022	-6.03748	ZNF532	0.0223813	6.96566	1.24665	0.213095	0.473155	-5.62957	ZNF532	0.0124237	6.96566	0.639715	0.52265	0.835733	-5.96272	ZNF532	-0.00820934	6.96566	-0.451404	0.651896	0.914043	-6.11753
ENSG00000074660	SCARF1	-0.28202	2.32535	-5.38575	1.09652e-07	7.92835e-07	7.33963	SCARF1	-0.0972883	2.32535	-1.98897	0.0472414	0.280249	-4.15226	SCARF1	-0.127471	2.32535	-3.30771	0.00100659	0.031751	-0.943517	SCARF1	-0.0682164	2.32535	-1.85038	0.0648465	0.41403	-4.29737	SCARF1	-0.0396654	2.32535	-1.24129	0.215085	0.692953	-5.21179
ENSG00000074695	LMAN1	-0.00879026	6.20406	-0.275905	0.782731	0.817812	-6.69132	LMAN1	0.0651018	6.20406	2.16361	0.0309611	0.239168	-4.04545	LMAN1	-0.00145805	6.20406	-0.0798377	0.936397	0.976429	-6.38543	LMAN1	0.0289174	6.20406	1.51892	0.129413	0.528017	-5.05911	LMAN1	0.0182717	6.20406	0.97413	0.330466	0.774191	-5.76241
ENSG00000074696	HACD3	-0.271028	8.12063	-5.98738	3.99008e-09	7.7939e-08	10.3928	HACD3	-0.0638967	8.12063	-2.14687	0.0322774	0.24292	-4.06478	HACD3	-0.0728729	8.12063	-3.51162	0.000484663	0.0224418	-0.442978	HACD3	-0.0574003	8.12063	-2.9134	0.00373482	0.150214	-2.11907	HACD3	-0.0548552	8.12063	-2.92286	0.00362673	0.184712	-2.12951
ENSG00000074706	IPCEF1	0.0982079	7.04866	2.01524	0.0443955	0.0645431	-4.72716	IPCEF1	0.0648483	7.04866	1.20599	0.228384	0.535803	-5.59535	IPCEF1	0.0740977	7.04866	2.2745	0.0233479	0.152515	-3.87807	IPCEF1	0.0443147	7.04866	1.37701	0.169123	0.574223	-5.25141	IPCEF1	0.0161068	7.04866	0.587825	0.556918	0.87938	-6.04854
ENSG00000074755	ZZEF1	0.127117	6.44557	4.4912	8.74001e-06	3.03964e-05	3.04243	ZZEF1	-0.00180832	6.44557	-0.0772342	0.938468	0.976248	-6.29997	ZZEF1	0.0313297	6.44557	1.54955	0.121865	0.357665	-5.22177	ZZEF1	0.00469562	6.44557	0.238685	0.811448	0.948453	-6.13466	ZZEF1	-0.00769463	6.44557	-0.418856	0.675503	0.922028	-6.13442
ENSG00000074800	ENO1	-0.248306	8.83799	-5.33597	1.42365e-07	9.72002e-07	6.97475	ENO1	-0.0250969	8.83799	-0.698503	0.485183	0.748466	-6.03642	ENO1	0.0092229	8.83799	0.392655	0.694737	0.856687	-6.28276	ENO1	0.0271937	8.83799	1.09213	0.275303	0.681474	-5.56229	ENO1	0.0403327	8.83799	1.65014	0.0995467	0.558602	-4.88416
ENSG00000074803	SLC12A1	0.00945094	2.27675	0.182933	0.854922	0.880022	-6.40351	SLC12A1	0.0461751	2.27675	0.786939	0.431685	0.710869	-5.71186	SLC12A1	-0.0490345	2.27675	-1.0098	0.313065	0.579343	-5.60273	SLC12A1	0.00393004	2.27675	0.0740315	0.941015	0.981688	-5.86565	SLC12A1	-0.005851	2.27675	-0.108283	0.913815	0.983645	-5.91758
ENSG00000074842	MYDGF	-0.423472	4.18796	-6.363	4.35933e-10	1.90837e-08	12.5498	MYDGF	-0.0801941	4.18796	-1.64478	0.100636	0.377235	-4.91698	MYDGF	-0.0739472	4.18796	-1.91665	0.0558376	0.241024	-4.52789	MYDGF	-0.0311899	4.18796	-0.792209	0.428614	0.785982	-5.77864	MYDGF	0.019938	4.18796	0.560159	0.575624	0.887137	-5.98302
ENSG00000074855	ANO8	0.0281156	3.98711	0.567695	0.570488	0.624707	-6.46157	ANO8	-0.0728464	3.98711	-1.51324	0.130841	0.423167	-5.09949	ANO8	0.0331537	3.98711	0.9555	0.339775	0.6035	-5.84149	ANO8	-0.0116185	3.98711	-0.327764	0.743227	0.924235	-6.00792	ANO8	0.00974579	3.98711	0.280919	0.77889	0.94874	-6.0774
ENSG00000074935	TUBE1	0.108238	5.39341	3.79903	0.000162512	0.00040133	0.312462	TUBE1	0.0504978	5.39341	1.70382	0.0890284	0.36106	-4.88812	TUBE1	0.00314735	5.39341	0.154095	0.877595	0.95091	-6.36329	TUBE1	0.00547595	5.39341	0.245395	0.806251	0.946664	-6.11996	TUBE1	0.00780983	5.39341	0.36246	0.717163	0.933338	-6.14236
ENSG00000074964	ARHGEF10L	-0.11965	5.0395	-2.95898	0.00322792	0.00595793	-2.41491	ARHGEF10L	-0.0537791	5.0395	-1.4224	0.155526	0.454582	-5.29807	ARHGEF10L	0.000497679	5.0395	0.020584	0.983585	0.995142	-6.35975	ARHGEF10L	-0.00224311	5.0395	-0.0897349	0.928534	0.978954	-6.13042	ARHGEF10L	0.0148242	5.0395	0.658471	0.510541	0.864958	-5.98271
ENSG00000074966	TXK	0.387775	0.425429	5.60672	3.35859e-08	3.27708e-07	8.4392	TXK	0.098081	0.425429	1.49711	0.134986	0.428157	-4.74273	TXK	0.117249	0.425429	2.11891	0.0345776	0.18791	-3.78254	TXK	0.0517096	0.425429	0.897493	0.369887	0.750097	-5.27203	TXK	0.0635914	0.425429	1.17719	0.239683	0.712889	-5.0623
ENSG00000075035	WSCD2	-0.108757	5.45417	-3.50128	0.000503038	0.00110559	-0.735094	WSCD2	-0.0343518	5.45417	-1.15671	0.247936	0.556002	-5.64431	WSCD2	-0.0461473	5.45417	-2.27991	0.0230224	0.151195	-3.85965	WSCD2	-0.0116387	5.45417	-0.532584	0.594558	0.86935	-6.01495	WSCD2	-0.00702499	5.45417	-0.32085	0.748459	0.942692	-6.15795
ENSG00000075043	KCNQ2	-0.0567671	7.79083	-1.19928	0.230967	0.283319	-6.00665	KCNQ2	-0.0544545	7.79083	-1.25496	0.210072	0.515089	-5.52855	KCNQ2	-0.0169707	7.79083	-0.685289	0.493471	0.727004	-6.14688	KCNQ2	0.00555245	7.79083	0.20996	0.833784	0.954151	-6.12776	KCNQ2	0.00131001	7.79083	0.0505926	0.959671	0.992533	-6.20452
ENSG00000075073	TACR2	0.0582686	0.991154	1.34997	0.177615	0.224492	-5.36917	TACR2	0.00772151	0.991154	0.159604	0.873257	0.948012	-5.82626	TACR2	0.0290358	0.991154	0.73847	0.460567	0.701151	-5.66619	TACR2	0.0167487	0.991154	0.38731	0.698691	0.909363	-5.63978	TACR2	-0.00894344	0.991154	-0.206844	0.836217	0.965846	-5.74058
ENSG00000075089	ACTR6	-0.270854	5.88977	-4.37672	1.45806e-05	4.74186e-05	2.56153	ACTR6	-0.0113218	5.88977	-0.254555	0.79917	0.913973	-6.2691	ACTR6	-0.0359511	5.88977	-1.23701	0.216647	0.478012	-5.64203	ACTR6	-0.0254006	5.88977	-0.858126	0.391233	0.765887	-5.80721	ACTR6	0.00086196	5.88977	0.0316379	0.974774	0.994967	-6.21612
ENSG00000075131	TIPIN	-0.100151	2.773	-2.94447	0.00338046	0.00621503	-2.27493	TIPIN	-0.00805941	2.773	-0.234291	0.814854	0.922882	-6.03811	TIPIN	-0.0248596	2.773	-0.901307	0.367848	0.627558	-5.76009	TIPIN	-0.0143697	2.773	-0.484349	0.62835	0.88278	-5.81845	TIPIN	0.00371318	2.773	0.126466	0.899414	0.979481	-5.97559
ENSG00000075142	SRI	-0.0900386	7.39899	-2.47631	0.0135936	0.0220507	-3.71089	SRI	0.00494982	7.39899	0.137482	0.890705	0.954363	-6.28577	SRI	-0.0264866	7.39899	-1.11722	0.264423	0.531756	-5.77361	SRI	-0.00874258	7.39899	-0.342858	0.731849	0.920299	-6.09772	SRI	-0.00625727	7.39899	-0.252856	0.800484	0.956442	-6.18016
ENSG00000075151	EIF4G3	0.0241401	7.87243	1.03047	0.303269	0.360034	-6.19086	EIF4G3	0.0139089	7.87243	0.541225	0.58859	0.811667	-6.1468	EIF4G3	0.0315607	7.87243	1.73801	0.0828098	0.294793	-4.90844	EIF4G3	0.011679	7.87243	0.598407	0.549839	0.851497	-5.97639	EIF4G3	-0.0219526	7.87243	-1.34263	0.180007	0.661528	-5.3392
ENSG00000075188	NUP37	-0.120664	2.39495	-3.5264	0.00045866	0.00101933	-0.435972	NUP37	-0.0351226	2.39495	-1.02019	0.308128	0.614157	-5.52736	NUP37	-0.0624513	2.39495	-2.39663	0.0169036	0.128854	-3.38171	NUP37	-0.0524634	2.39495	-1.87187	0.0618069	0.407538	-4.26683	NUP37	-0.0394825	2.39495	-1.42362	0.155185	0.635052	-4.99341
ENSG00000075213	SEMA3A	0.0609638	5.26106	1.30028	0.194082	0.242746	-5.87627	SEMA3A	0.0035831	5.26106	0.0792888	0.936834	0.975699	-6.28134	SEMA3A	0.0182986	5.26106	0.487175	0.626342	0.818598	-6.25453	SEMA3A	-0.0172751	5.26106	-0.460889	0.645078	0.889537	-6.04245	SEMA3A	-0.031328	5.26106	-0.920677	0.357667	0.793054	-5.79356
ENSG00000075223	SEMA3C	-0.206054	5.79784	-3.66	0.000278098	0.000650636	-0.194384	SEMA3C	-0.00663624	5.79784	-0.139177	0.889366	0.95367	-6.28978	SEMA3C	-0.018446	5.79784	-0.492057	0.622889	0.816924	-6.26695	SEMA3C	-0.0137717	5.79784	-0.343062	0.731695	0.920299	-6.10208	SEMA3C	-0.0171395	5.79784	-0.423515	0.672103	0.920807	-6.12898
ENSG00000075234	TTC38	-0.0637711	2.84379	-1.44936	0.147843	0.190498	-5.46501	TTC38	0.0230887	2.84379	0.470928	0.637895	0.837052	-5.96739	TTC38	8.29423e-05	2.84379	0.00248081	0.998022	0.999247	-6.15713	TTC38	0.0362848	2.84379	0.998724	0.31841	0.716156	-5.47112	TTC38	0.0371947	2.84379	1.03034	0.303354	0.755	-5.49282
ENSG00000075239	ACAT1	-0.236214	6.153	-5.50659	5.76962e-08	4.86754e-07	7.82065	ACAT1	-0.0574651	6.153	-1.8182	0.0696236	0.326849	-4.70629	ACAT1	-0.0498795	6.153	-2.06508	0.0394174	0.200117	-4.31992	ACAT1	-0.0511189	6.153	-2.08748	0.0373494	0.346116	-4.08322	ACAT1	-0.0315843	6.153	-1.38831	0.165665	0.649265	-5.29249
ENSG00000075240	GRAMD4	-0.189649	5.56663	-4.47822	9.26757e-06	3.1999e-05	2.9936	GRAMD4	-0.0918944	5.56663	-2.72456	0.00666121	0.135892	-2.72666	GRAMD4	-0.058133	5.56663	-2.33945	0.0196946	0.139341	-3.72987	GRAMD4	-0.0383571	5.56663	-1.5802	0.114692	0.50323	-4.96126	GRAMD4	-0.0289258	5.56663	-1.26333	0.207063	0.685125	-5.44385
ENSG00000075275	CELSR1	0.191559	0.0747954	2.52475	0.0118759	0.0195039	-3.08021	CELSR1	0.127141	0.0747954	1.71377	0.087183	0.358796	-4.39074	CELSR1	0.00220496	0.0747954	0.0320897	0.974413	0.991681	-5.77418	CELSR1	0.0896763	0.0747954	1.28878	0.19807	0.605535	-4.85639	CELSR1	0.0685874	0.0747954	1.00119	0.317225	0.766072	-5.18254
ENSG00000075292	ZNF638	0.0815453	8.7564	3.211	0.0014049	0.00279674	-1.66185	ZNF638	0.0568473	8.7564	2.13556	0.0331945	0.245321	-4.07872	ZNF638	0.0379709	8.7564	2.12657	0.0339323	0.186045	-4.17012	ZNF638	0.0261124	8.7564	1.35189	0.177019	0.583389	-5.26128	ZNF638	0.00446174	8.7564	0.23951	0.810809	0.959157	-6.16227
ENSG00000075303	SLC25A40	-0.0211701	5.49651	-0.499606	0.617565	0.668852	-6.59471	SLC25A40	0.0222769	5.49651	0.512776	0.608332	0.821321	-6.16518	SLC25A40	-0.0109926	5.49651	-0.46121	0.644844	0.829972	-6.27455	SLC25A40	-0.0153757	5.49651	-0.611256	0.541307	0.846987	-5.97312	SLC25A40	-0.0219434	5.49651	-0.887461	0.375261	0.802991	-5.83009
ENSG00000075336	TIMM21	-0.138609	4.62067	-4.30984	1.95598e-05	6.13588e-05	2.32316	TIMM21	-0.0142112	4.62067	-0.545543	0.58562	0.809881	-6.10573	TIMM21	-0.0181825	4.62067	-0.895778	0.370792	0.63014	-5.94552	TIMM21	-0.0117411	4.62067	-0.552045	0.581163	0.86358	-5.96443	TIMM21	-0.0198604	4.62067	-0.941634	0.346838	0.785248	-5.74153
ENSG00000075340	ADD2	0.0564017	8.13112	1.50904	0.131899	0.172147	-5.58887	ADD2	0.0536737	8.13112	1.28233	0.200314	0.50465	-5.49019	ADD2	0.0718507	8.13112	2.93046	0.00353543	0.0598056	-2.22716	ADD2	0.0680976	8.13112	2.74518	0.00626497	0.18084	-2.56683	ADD2	0.0501091	8.13112	2.40263	0.0166439	0.312381	-3.44176
ENSG00000075391	RASAL2	0.0781966	7.54289	2.91469	0.0037146	0.00677793	-2.55868	RASAL2	0.039444	7.54289	1.32759	0.184911	0.489783	-5.44124	RASAL2	0.0270797	7.54289	1.45781	0.145505	0.388897	-5.34633	RASAL2	0.0172969	7.54289	0.900853	0.368099	0.749719	-5.76401	RASAL2	-0.00616911	7.54289	-0.395037	0.692986	0.927262	-6.13405
ENSG00000075399	VPS9D1	-0.126162	3.72035	-2.96917	0.00312445	0.00578583	-2.2951	VPS9D1	-0.0789855	3.72035	-1.9193	0.0555072	0.299105	-4.41147	VPS9D1	-0.0434807	3.72035	-1.70648	0.0885245	0.304287	-4.85437	VPS9D1	-0.0183932	3.72035	-0.689672	0.490719	0.819696	-5.80839	VPS9D1	0.00899253	3.72035	0.353865	0.72359	0.935458	-6.0296
ENSG00000075407	ZNF37A	0.212491	6.42031	6.20103	1.14788e-09	3.4535e-08	11.5828	ZNF37A	0.0806985	6.42031	2.55307	0.0109698	0.160849	-3.16551	ZNF37A	0.0527512	6.42031	2.28256	0.0228645	0.150606	-3.8639	ZNF37A	0.0389281	6.42031	1.53714	0.124889	0.520342	-5.03258	ZNF37A	-0.00208296	6.42031	-0.091221	0.927354	0.986148	-6.21494
ENSG00000075413	MARK3	0.00223194	6.65236	0.154795	0.877043	0.898629	-6.71636	MARK3	0.0189191	6.65236	1.26621	0.20602	0.511361	-5.52648	MARK3	-0.000395076	6.65236	-0.0281709	0.977537	0.992384	-6.3873	MARK3	0.0145358	6.65236	1.01407	0.311039	0.710444	-5.66888	MARK3	0.00747313	6.65236	0.525815	0.599252	0.895953	-6.08492
ENSG00000075415	SLC25A3	-0.266537	8.20208	-5.65953	2.51656e-08	2.65032e-07	8.62606	SLC25A3	-0.0708324	8.20208	-2.23014	0.0261755	0.223673	-3.88903	SLC25A3	-0.0478849	8.20208	-2.11036	0.0353109	0.190115	-4.21173	SLC25A3	-0.0439945	8.20208	-1.8235	0.0688225	0.42143	-4.55763	SLC25A3	-0.0220641	8.20208	-0.948565	0.343304	0.783282	-5.76732
ENSG00000075420	FNDC3B	0.087232	5.07609	3.40442	0.000714488	0.00151549	-1.04493	FNDC3B	0.0628968	5.07609	2.22888	0.02626	0.223673	-3.88573	FNDC3B	0.0272039	5.07609	1.22431	0.221398	0.483416	-5.63388	FNDC3B	0.0304308	5.07609	1.25446	0.210261	0.618911	-5.38504	FNDC3B	0.00254034	5.07609	0.111203	0.9115	0.982991	-6.18676
ENSG00000075426	FOSL2	0.100636	5.86837	2.25095	0.0248078	0.0379921	-4.23591	FOSL2	0.0709395	5.86837	1.44731	0.148428	0.445204	-5.28762	FOSL2	0.0393015	5.86837	1.06304	0.288264	0.557376	-5.83613	FOSL2	0.0649041	5.86837	1.62586	0.104607	0.4889	-4.89655	FOSL2	0.0333345	5.86837	0.860826	0.38975	0.810149	-5.85986
ENSG00000075429	CACNG5	0.139757	-0.533404	1.93004	0.0541473	0.0771589	-4.24318	CACNG5	0.0557579	-0.533404	0.74932	0.454012	0.727541	-5.35175	CACNG5	0.072676	-0.533404	1.11792	0.264123	0.531355	-5.1199	CACNG5	0.101683	-0.533404	1.44749	0.148384	0.55266	-4.60638	CACNG5	0.0615627	-0.533404	0.913476	0.361436	0.796481	-5.16966
ENSG00000075461	CACNG4	0.00901629	2.0911	0.172324	0.86325	0.886733	-6.38148	CACNG4	-0.0339015	2.0911	-0.67158	0.502157	0.759815	-5.76864	CACNG4	0.013361	2.0911	0.316736	0.751573	0.887615	-6.0164	CACNG4	0.0247054	2.0911	0.569567	0.569227	0.859873	-5.69649	CACNG4	-0.048938	2.0911	-1.34339	0.179761	0.66134	-5.06423
ENSG00000075539	FRYL	0.0602244	8.01413	1.65347	0.0988415	0.132936	-5.36627	FRYL	0.00713567	8.01413	0.21681	0.828444	0.928384	-6.26367	FRYL	0.0112652	8.01413	0.612902	0.540213	0.762208	-6.18929	FRYL	-0.00180683	8.01413	-0.0896347	0.928613	0.978954	-6.14173	FRYL	-0.0205708	8.01413	-1.05424	0.292286	0.747237	-5.66861
ENSG00000075568	TMEM131	0.154047	6.19072	5.6041	3.40694e-08	3.30692e-07	8.32515	TMEM131	0.0450246	6.19072	1.71377	0.0871833	0.358796	-4.88401	TMEM131	0.0494719	6.19072	2.40343	0.0165957	0.127922	-3.5909	TMEM131	0.0154484	6.19072	0.732693	0.464088	0.805104	-5.90485	TMEM131	-0.00918074	6.19072	-0.483152	0.629201	0.904823	-6.10648
ENSG00000075618	FSCN1	-0.317869	6.28835	-6.46691	2.31755e-10	1.27137e-08	13.125	FSCN1	-0.133905	6.28835	-2.84872	0.00456803	0.120435	-2.40313	FSCN1	-0.0606217	6.28835	-2.78566	0.00553941	0.0727651	-2.63785	FSCN1	-0.036104	6.28835	-1.57606	0.115644	0.504408	-4.97492	FSCN1	-0.0216165	6.28835	-0.948485	0.343344	0.783282	-5.78624
ENSG00000075624	ACTB	-0.0437839	9.04591	-1.12721	0.260175	0.314606	-6.0677	ACTB	0.00404163	9.04591	0.0921942	0.92658	0.971127	-6.26407	ACTB	0.034271	9.04591	1.0707	0.284806	0.553766	-5.79704	ACTB	0.0476721	9.04591	1.42579	0.154551	0.559322	-5.15861	ACTB	0.0422394	9.04591	1.43122	0.152995	0.63431	-5.20289
ENSG00000075643	MOCOS	0.170119	-0.448567	2.52868	0.0117451	0.0192997	-3.01062	MOCOS	0.159667	-0.448567	2.19222	0.0288179	0.232196	-3.52927	MOCOS	0.122913	-0.448567	1.96701	0.0497209	0.226691	-3.97402	MOCOS	0.133487	-0.448567	1.94814	0.0519561	0.384751	-3.91149	MOCOS	0.123926	-0.448567	1.78751	0.0744651	0.507159	-4.18369
ENSG00000075651	PLD1	0.0434771	5.10817	0.775333	0.438497	0.497488	-6.40616	PLD1	0.0283426	5.10817	0.559095	0.576344	0.804641	-6.12661	PLD1	0.0643365	5.10817	2.77931	0.00564722	0.0736913	-2.63499	PLD1	0.0479137	5.10817	1.90292	0.0576235	0.400243	-4.41286	PLD1	0.0318991	5.10817	1.2979	0.194926	0.674503	-5.38614
ENSG00000075673	ATP12A	-0.360107	-1.2913	-3.1134	0.00195179	0.00377238	-1.43456	ATP12A	-0.128004	-1.2913	-1.09536	0.27388	0.581084	-4.97775	ATP12A	-0.0756473	-1.2913	-0.757827	0.448902	0.692864	-5.30457	ATP12A	-0.0488121	-1.2913	-0.445312	0.656287	0.893953	-5.28034	ATP12A	-0.00385486	-1.2913	-0.034688	0.972342	0.994649	-5.40459
ENSG00000075702	WDR62	0.0586469	0.247796	1.02056	0.307939	0.364813	-5.62869	WDR62	-0.0433832	0.247796	-0.75801	0.448798	0.723436	-5.46575	WDR62	-0.0628202	0.247796	-1.35078	0.177361	0.430053	-4.97266	WDR62	-0.0430412	0.247796	-0.848829	0.396381	0.768285	-5.28389	WDR62	-0.047358	0.247796	-0.923189	0.356358	0.792537	-5.2728
ENSG00000075711	DLG1	0.0391561	7.84535	1.44981	0.147716	0.190403	-5.67931	DLG1	0.0598352	7.84535	2.19494	0.0286207	0.231545	-3.96825	DLG1	0.059716	7.84535	3.10829	0.00198614	0.0443323	-1.71719	DLG1	0.0468145	7.84535	2.24297	0.0253351	0.30654	-3.75302	DLG1	0.0189455	7.84535	0.963969	0.335531	0.777791	-5.75846
ENSG00000075785	RAB7A	0.0973239	5.96324	3.00778	0.00275967	0.00516717	-2.29803	RAB7A	0.00664431	5.96324	0.203776	0.83861	0.932715	-6.28121	RAB7A	0.0471262	5.96324	1.53912	0.124392	0.361682	-5.23594	RAB7A	0.00990647	5.96324	0.319227	0.749687	0.926158	-6.11172	RAB7A	-0.0153666	5.96324	-0.567106	0.570899	0.885833	-6.06263
ENSG00000075790	BCAP29	-0.104433	7.35811	-2.40502	0.0165214	0.0263313	-3.88119	BCAP29	-0.00313475	7.35811	-0.0794188	0.936731	0.975699	-6.29236	BCAP29	-0.0267343	7.35811	-1.25044	0.21171	0.471245	-5.62094	BCAP29	-0.0326917	7.35811	-1.39585	0.163377	0.567662	-5.2234	BCAP29	-0.04391	7.35811	-1.94167	0.0527433	0.452587	-4.40424
ENSG00000075826	SEC31B	0.164203	3.6644	3.13096	0.00184082	0.00357733	-1.81367	SEC31B	-0.0357614	3.6644	-0.875787	0.381561	0.67419	-5.7983	SEC31B	-0.0424761	3.6644	-1.34304	0.179852	0.433042	-5.38162	SEC31B	-0.0416679	3.6644	-1.30459	0.19263	0.598957	-5.22484	SEC31B	-0.0190888	3.6644	-0.609991	0.542147	0.874906	-5.90662
ENSG00000075856	SART3	-0.0879457	5.85413	-3.66385	0.000274053	0.000641853	-0.181536	SART3	0.0281228	5.85413	1.48011	0.139466	0.433985	-5.24113	SART3	0.0167591	5.85413	0.998271	0.318619	0.583853	-5.90082	SART3	0.0436686	5.85413	2.54391	0.0112609	0.229435	-3.07976	SART3	0.0438107	5.85413	2.5329	0.0116193	0.275993	-3.14808
ENSG00000075884	ARHGAP15	0.0217909	2.09594	0.430267	0.66718	0.714482	-6.30638	ARHGAP15	0.050567	2.09594	0.955933	0.339562	0.640086	-5.55219	ARHGAP15	-0.00123265	2.09594	-0.0360195	0.971281	0.990001	-6.06398	ARHGAP15	-0.0133068	2.09594	-0.353726	0.723693	0.918208	-5.78868	ARHGAP15	-0.0260954	2.09594	-0.688455	0.491488	0.85598	-5.68098
ENSG00000075886	TUBA3D	0.202191	-0.115389	3.30561	0.00101342	0.00208053	-0.935695	TUBA3D	0.0643344	-0.115389	1.00467	0.315537	0.619419	-5.21788	TUBA3D	0.103319	-0.115389	1.76932	0.0774344	0.284803	-4.33707	TUBA3D	0.0815302	-0.115389	1.2878	0.198408	0.605699	-4.8346	TUBA3D	0.0716386	-0.115389	1.12193	0.262435	0.728793	-5.04535
ENSG00000075914	EXOSC7	-0.147809	4.04103	-4.23005	2.76336e-05	8.30137e-05	2.03266	EXOSC7	-0.0199029	4.04103	-0.657886	0.51091	0.766	-5.99456	EXOSC7	0.00760459	4.04103	0.301105	0.763457	0.8943	-6.24396	EXOSC7	0.00400442	4.04103	0.146878	0.883288	0.966787	-6.05354	EXOSC7	0.0410964	4.04103	1.63386	0.102923	0.563074	-4.84948
ENSG00000075945	KIFAP3	-0.0824941	7.8941	-2.15379	0.0317178	0.0474637	-4.43429	KIFAP3	0.00181572	7.8941	0.054913	0.956229	0.982378	-6.28677	KIFAP3	0.0189429	7.8941	1.095	0.274029	0.541454	-5.79099	KIFAP3	-0.00441252	7.8941	-0.241795	0.809038	0.947588	-6.11939	KIFAP3	-0.0142975	7.8941	-0.863458	0.388303	0.80983	-5.84596
[truncated: 20,827 more rows]

## Sheet: Bipolar_filteredgenes
X	symbol_M1	logFC_M1	AveExpr_M1	t_M1	P.Value_M1	adj.P.Val_M1	B_M1	symbol_M2	logFC_M2	AveExpr_M2	t_M2	P.Value_M2	adj.P.Val_M2	B_M2	symbol_M3	logFC_M3	AveExpr_M3	t_M3	P.Value_M3	adj.P.Val_M3	B_M3	symbol_M4	logFC_M4	AveExpr_M4	t_M4	P.Value_M4	adj.P.Val_M4	B_M4	symbol_M5	logFC_M5	AveExpr_M5	t_M5	P.Value_M5	adj.P.Val_M5	B_M5
[truncated: 22,053 more rows]
