# Supplementary material for: Inference of cell type content from human brain transcriptomic datasets illuminates the effects of age, manner of death, dissection, and psychiatric diagnosis
Source: PLoS One. 2018 Jul 17;13(7):e0200003. doi: 10.1371/journal.pone.0200003 (PMC6049916; doi:10.1371/journal.pone.0200003)
Supplement: S10 Table — There is a summary spreadsheet that includes the results for Schizophrenia for Models#1–5. The spreadsheet follows the same format as S9 Table. (XLSX) [file pone.0200003.s011.xlsx]

## Sheet: SchizEffects_M2M4M5
ProbesetID	EntrezGeneID	GeneSymbol	logFC_M1	Tstat_M1	P.Value_M1	adj.P.Val_M1	logFC_M2	Tstat_M2	P.Value_M2	adj.P.Val_M2	logFC_M3	Tstat_M3	P.Value_M3	adj.P.Val_M3	logFC_M4	Tstat_M4	P.Value_M4	adj.P.Val_M4	logFC_M5	Tstat_M5	P.Value_M5	adj.P.Val_M5
1_at	1	A1BG	-0.00230081	-0.061992	0.950878	0.999933	0.00806819	0.180861	0.85752	0.998499	0.0435604	1.22508	0.228725	0.994438	0.0400981	0.892048	0.379467	0.992066	0.0342537	0.643128	0.525773	0.896757
10_at	10	NAT2	-0.0378152	-0.510847	0.612266	0.999933	-0.028192	-0.299918	0.766014	0.997978	-0.0282113	-0.418987	0.677786	0.997585	0.028299	0.34652	0.731371	0.997288	0.0639057	0.800218	0.430836	0.86017
100_at	100	ADA	-0.02512	-0.402341	0.689575	0.999933	0.00303664	0.0404415	0.967971	0.999487	-0.00432073	-0.0854963	0.932354	0.99904	0.0666365	1.14134	0.262757	0.992066	0.0800198	1.32707	0.196023	0.753604
1000_at	1000	CDH2	0.0699736	1.93038	0.0606707	0.999933	0.0394408	1.00501	0.321789	0.990865	0.0445603	1.32485	0.193807	0.994438	0.0431616	1.14279	0.262164	0.992066	0.0663361	1.58957	0.124018	0.707862
10000_at	10000	AKT3	0.0589419	1.26061	0.214754	0.999933	0.0941781	1.80345	0.0799318	0.990865	0.0632689	2.46113	0.0189248	0.994438	0.0575754	1.78964	0.0836113	0.988822	0.0482628	1.31386	0.200369	0.755357
100009676_at	100009676	ZBTB11-AS1	0.0138222	0.394864	0.695041	0.999933	-0.0381699	-0.871583	0.389375	0.990865	0.0263775	0.821278	0.417047	0.997585	-0.00370948	-0.0952612	0.924741	0.998747	-0.0301294	-0.741326	0.465139	0.873271
10001_at	10001	MED6	-0.0522071	-0.610387	0.545058	0.999933	-0.0521174	-0.548219	0.587022	0.99352	-0.0243194	-0.343593	0.733208	0.997585	-0.101542	-1.18425	0.245613	0.992066	-0.112601	-1.27292	0.214311	0.76665
10002_at	10002	NR2E3	0.0133825	0.374642	0.709905	0.999933	0.0036134	0.0815678	0.935455	0.998499	0.0318933	1.06538	0.293998	0.994438	0.0524043	1.41216	0.168191	0.988822	0.0410648	1.10878	0.277678	0.792665
10003_at	10003	NAALAD2	0.0423094	0.682085	0.499116	0.999933	0.0786839	1.0827	0.286343	0.990865	0.051727	0.816903	0.41951	0.997585	0.0741338	1.00153	0.32458	0.992066	0.0572165	0.668588	0.509651	0.893211
10004_at	10004	NAALADL1	-0.029763	-0.83418	0.409134	0.999933	-0.0201619	-0.468542	0.642302	0.997549	-0.0314464	-1.1058	0.276355	0.994438	0.00957813	0.283081	0.779059	0.998747	0.0180158	0.541402	0.59284	0.918985
100048912_at	100048912	CDKN2B-AS1	0.00155004	0.0426992	0.966154	0.999933	0.0145051	0.30735	0.760398	0.997978	0.0184516	0.481707	0.633013	0.997585	0.0387004	0.796747	0.431859	0.992066	0.0888226	1.82705	0.0791946	0.659086
10005_at	10005	ACOT8	-0.0993182	-1.1199	0.269437	0.999933	-0.0889675	-0.880221	0.384744	0.990865	-0.06267	-0.984088	0.331827	0.997585	-0.104089	-1.36844	0.181336	0.992066	-0.0543654	-0.714619	0.481212	0.879933
10006_at	10006	ABI1	0.0800799	0.865953	0.391681	0.999933	0.00613766	0.0543373	0.956975	0.999487	0.0487824	0.551506	0.584791	0.997585	-0.0738182	-0.727965	0.472279	0.992066	-0.0652703	-0.759894	0.454154	0.86981
10007_at	10007	GNPDA1	0.00212624	0.0400501	0.968252	0.999933	0.0243002	0.379646	0.706502	0.997978	-0.00345683	-0.0738637	0.941539	0.99904	-0.0140138	-0.241604	0.810731	0.998747	-0.0636499	-1.29246	0.207568	0.761658
10008_at	10008	KCNE3	0.0137771	0.422962	0.674589	0.999933	-0.0486419	-1.47441	0.149309	0.990865	-0.0276883	-1.01506	0.317042	0.996126	-0.0604378	-1.93754	0.0621432	0.988822	-0.00916567	-0.311181	0.758145	0.955588
10009_at	10009	ZBTB33	0.039099	1.23821	0.222856	0.999933	0.0531736	1.38088	0.176071	0.990865	-0.00778449	-0.271816	0.787361	0.997585	0.0125939	0.351296	0.727822	0.997087	0.0205174	0.502925	0.619251	0.92298
100093630_at	100093630	SNHG8	0.0906548	0.877411	0.385503	0.999933	0.0416253	0.335156	0.739508	0.997978	0.0735927	0.661973	0.512324	0.997585	-0.050162	-0.382287	0.704943	0.997087	-0.0737301	-0.561822	0.579049	0.915548
100093698_at	100093698	GS1-600G8.3	0.0181124	0.396908	0.693545	0.999933	0.0217094	0.383577	0.703612	0.997978	-0.0114334	-0.228807	0.820351	0.997585	0.0185931	0.296628	0.768795	0.998747	0.036229	0.583277	0.564732	0.909984
1001_at	1001	CDH3	-0.0611701	-1.35881	0.181821	0.999933	-0.00892846	-0.161537	0.8726	0.998499	-0.0604139	-1.27302	0.211403	0.994438	-0.0129008	-0.222873	0.825145	0.998747	0.0219064	0.372059	0.712864	0.945564
10010_at	10010	TANK	-0.0134683	-0.417553	0.678507	0.999933	-0.0734458	-1.86055	0.071227	0.990865	-0.0382431	-1.19656	0.23952	0.994438	-0.108975	-3.2021	0.00322114	0.877033	-0.110514	-3.53103	0.00156749	0.500863
100101467_at	100101467	ZSCAN30	0.0338672	0.831966	0.410368	0.999933	0.0669606	1.36437	0.181161	0.990865	0.0537369	1.1616	0.253258	0.994438	0.101016	1.82192	0.0784515	0.988822	0.180665	3.37008	0.00235583	0.500863
100101938_at	100101938	ANKRD26P3	0.0545519	0.993661	0.326361	0.999933	0.14297	2.14355	0.0390967	0.990865	0.053696	0.849814	0.401204	0.997585	0.126968	1.70069	0.0993475	0.988822	0.135969	1.63009	0.11514	0.696527
10011_at	10011	SRA1	-0.0416425	-1.06678	0.292468	0.999933	-0.0576516	-1.16154	0.253282	0.990865	-0.0594139	-1.32753	0.192927	0.994438	-0.0684851	-1.24757	0.22184	0.992066	-0.0474879	-0.743889	0.463614	0.872625
100113407_at	100113407	TMEM170B	0.038055	0.41162	0.682816	0.999933	0.10232	1.00528	0.32166	0.990865	-0.0309777	-0.521125	0.605562	0.997585	-0.0491972	-0.772294	0.445982	0.992066	-0.0491704	-0.729538	0.472194	0.875252
100124700_at	100124700	HOTAIR	-0.00762258	-0.444822	0.658846	0.999933	-0.0121726	-0.548435	0.586875	0.99352	0.00407281	0.200426	0.842308	0.997585	0.00023526	0.00917389	0.992741	0.99921	0.0128141	0.446582	0.658875	0.933975
100125288_at	100125288	ZGLP1	0.0633875	1.33175	0.190483	0.999933	0.0228074	0.399747	0.691772	0.997978	0.0308606	0.642215	0.524918	0.997585	0.0292063	0.506854	0.615962	0.997087	0.04331	0.827902	0.415261	0.854118
100126784_at	100126784	LOC100126784	-0.0315814	-0.830275	0.411312	0.999933	-0.0943975	-2.24588	0.0311263	0.990865	-0.00997778	-0.270123	0.788652	0.997585	-0.0791251	-1.99152	0.0555966	0.988822	-0.0784571	-1.66281	0.108361	0.693788
100126791_at	100126791	EGOT	-0.0102803	-0.254429	0.800468	0.999933	0.0423223	0.837177	0.408174	0.990865	-0.00221228	-0.0525881	0.958359	0.99904	0.0706011	1.46749	0.152649	0.988822	0.0819949	1.62105	0.117074	0.698205
100126793_at	100126793	GHRLOS	-0.009564	-0.235345	0.815141	0.999933	-0.0246495	-0.515318	0.609571	0.995672	0.00773508	0.204342	0.83927	0.997585	0.030592	0.701381	0.488471	0.995162	0.00329706	0.0793598	0.937354	0.990106
100127888_at	100127888	SLCO4A1-AS1	-0.0433674	-1.40256	0.168463	0.999933	-0.0641982	-1.68995	0.0999272	0.990865	-0.0326434	-0.99331	0.327377	0.997585	-0.035876	-0.924434	0.362637	0.992066	0.00313891	0.0883411	0.930282	0.990039
100127983_at	100127983	C8orf88	0.0125776	0.256647	0.798767	0.999933	0.0234143	0.392519	0.697055	0.997978	0.0227398	0.494159	0.624281	0.997585	0.000341967	0.0064369	0.994907	0.999537	-0.0431261	-0.71697	0.479784	0.878901
100128025_at	100128025	WWTR1-AS1	-0.0139577	-0.305791	0.76135	0.999933	-0.061782	-1.10561	0.276436	0.990865	0.000160079	0.00362896	0.997125	0.999272	-0.00715832	-0.139032	0.890354	0.998747	-0.00791992	-0.150201	0.881765	0.98206
100128071_at	100128071	FAM229A	-0.0196548	-0.302452	0.763875	0.999933	-0.0826973	-1.16596	0.251516	0.990865	-0.0446585	-0.699333	0.488966	0.997585	-0.0476813	-0.688025	0.496723	0.996145	0.0346915	0.602387	0.552135	0.907115
100128098_at	100128098	ST8SIA6-AS1	-0.054798	-1.01191	0.317663	0.999933	-0.0450974	-0.678182	0.502116	0.99352	-0.0836008	-1.75188	0.0885528	0.994438	-0.0370988	-0.632833	0.531637	0.996145	-0.0240818	-0.367877	0.715943	0.946115
100128124_at	100128124	HGC6.3	0.0383125	0.729649	0.469856	0.999933	0.0221513	0.323912	0.747932	0.997978	0.0447949	0.86361	0.393682	0.997585	0.0527513	0.802779	0.428417	0.992066	-0.0134041	-0.235614	0.815578	0.967856
100128126_at	100128126	STAU2-AS1	-0.0392092	-0.58436	0.56226	0.999933	0.00964042	0.121927	0.903654	0.998499	-0.0960551	-1.33873	0.18929	0.994438	-0.00354173	-0.0422918	0.966546	0.999012	0.0332629	0.370477	0.714028	0.945799
100128139_at	100128139	LINC01233	0.0299526	1.07389	0.28931	0.999933	-0.0281347	-0.849317	0.401477	0.990865	0.0280322	0.847762	0.402331	0.997585	-0.0230775	-0.593323	0.557412	0.996145	-0.0618634	-1.58816	0.124339	0.707862
100128164_at	100128164	LOC100128164	-0.0125434	-0.337419	0.737565	0.999933	-0.0227372	-0.484653	0.630942	0.997274	-0.0113611	-0.271109	0.7879	0.997585	-0.0217966	-0.423578	0.674895	0.997087	-0.0122748	-0.215439	0.831106	0.972339
100128176_at	100128176	UST-AS1	-0.0065495	-0.4073	0.685959	0.999933	-0.0213624	-1.05164	0.300173	0.990865	0.00102214	0.064867	0.948649	0.99904	-0.00463494	-0.241382	0.810901	0.998747	-0.0123519	-0.554676	0.583857	0.917506
100128191_at	100128191	TMPO-AS1	-0.0128456	-0.337626	0.737411	0.999933	-0.0106774	-0.257384	0.79839	0.998499	-0.00632606	-0.170935	0.865259	0.998157	0.0342283	0.825938	0.41536	0.992066	0.066205	1.43988	0.161834	0.736441
100128239_at	100128239	LOC100128239	-0.0194857	-0.35507	0.724402	0.999933	-0.037814	-0.537029	0.594645	0.99352	0.00324551	0.0640757	0.949275	0.99904	-0.000279678	-0.00455448	0.996396	0.999537	-0.0639823	-0.97703	0.337558	0.822177
100128252_at	100128252	ZNF667-AS1	0.0164174	0.199405	0.842956	0.999933	-0.0309084	-0.299716	0.766167	0.997978	-0.00471763	-0.0593487	0.953012	0.99904	-0.0751724	-0.837474	0.408949	0.992066	-0.108678	-1.01652	0.318747	0.814038
100128285_at	100128285	DNM1P35	-0.0407454	-1.45808	0.152627	0.999933	-0.018525	-0.50619	0.615897	0.99596	-0.0183414	-0.581792	0.564435	0.997585	0.0137797	0.349106	0.729448	0.997087	-0.0147823	-0.399945	0.692464	0.941704
100128288_at	100128288	LOC100128288	0.00676025	0.210967	0.833984	0.999933	0.0316569	0.7746	0.443777	0.990865	0.0223971	0.709108	0.482954	0.997585	0.0584641	1.52922	0.136686	0.988822	0.0690097	1.54643	0.134086	0.712273
100128292_at	100128292	DLG5-AS1	-0.00962091	-0.236965	0.813893	0.999933	-0.0530168	-1.09991	0.27888	0.990865	-0.0129452	-0.393939	0.696016	0.997585	-0.0192108	-0.489977	0.627714	0.997087	-0.0299546	-0.92535	0.363293	0.831034
100128325_at	100128325	LOC100128325	-0.0576338	-0.8936	0.376881	0.999933	-0.150783	-2.16806	0.0370386	0.990865	-0.0968707	-1.35779	0.183219	0.994438	-0.146405	-1.79436	0.0828397	0.988822	-0.203717	-2.31408	0.0288267	0.58638
100128361_at	100128361	LOC100128361	-0.0427977	-0.813641	0.420668	0.999933	-0.0282451	-0.413532	0.68174	0.997978	-0.0758919	-1.4353	0.160078	0.994438	-0.0346801	-0.527147	0.601969	0.997087	-0.00663072	-0.104197	0.917812	0.987862
100128374_at	100128374	LOC100128374	-0.0247054	-0.52456	0.602785	0.999933	-0.104503	-1.83022	0.0757433	0.990865	-0.0332061	-0.744287	0.461671	0.997585	-0.0892949	-1.71632	0.0964139	0.988822	-0.0788163	-1.34916	0.188919	0.751167
100128496_at	100128496	C20orf78	-0.0376867	-0.611342	0.544432	0.999933	-0.0487523	-0.727508	0.471754	0.992788	-0.0766029	-1.30399	0.200749	0.994438	-0.0279143	-0.406138	0.687524	0.997087	-0.0140609	-0.218637	0.82864	0.971481
100128511_at	100128511	NEBL-AS1	0.00958524	0.200151	0.842377	0.999933	-0.0210013	-0.337799	0.737533	0.997978	0.0274117	0.502085	0.618752	0.997585	0.0127618	0.190906	0.849885	0.998747	0.0163985	0.220637	0.827098	0.970948
100128554_at	100128554	LOC100128554	0.0182447	0.459636	0.648266	0.999933	0.0580705	1.16957	0.250077	0.990865	0.0172101	0.3917	0.697655	0.997585	0.0501504	0.994547	0.327911	0.992066	0.0150951	0.268896	0.790132	0.962298
100128590_at	100128590	SLC8A1-AS1	0.00793359	0.38562	0.701822	0.999933	0.0171079	0.661356	0.512714	0.99352	0.0203552	0.872503	0.38888	0.997585	0.0241614	0.869328	0.39157	0.992066	0.0370696	1.27505	0.213568	0.765832
100128640_at	100128640	ACVR2B-AS1	0.0501476	0.863612	0.39295	0.999933	0.0294227	0.508569	0.614245	0.995707	0.0074484	0.116831	0.907662	0.99904	-0.00566327	-0.0920393	0.927279	0.998747	0.0112125	0.156213	0.877072	0.980671
100128653_at	100128653	LOC100128653	-0.0898305	-1.58778	0.12021	0.999933	-0.0962117	-1.43215	0.160972	0.990865	-0.124742	-2.16187	0.0375487	0.994438	-0.0900699	-1.29328	0.205786	0.992066	-0.071735	-1.1113	0.27661	0.792469
100128731_at	100128731	OST4	0.0530181	0.594467	0.555548	0.999933	-0.0840333	-0.844791	0.403965	0.990865	-0.0318367	-0.401567	0.690444	0.997585	-0.109458	-1.11615	0.27322	0.992066	-0.108432	-1.06657	0.29597	0.801522
100128750_at	100128750	RBPMS-AS1	-0.0328936	-0.642499	0.524215	0.999933	0.00266124	0.0424753	0.966361	0.999487	-0.0356513	-0.710913	0.481849	0.997585	0.0443036	0.764633	0.450463	0.992066	0.0329413	0.603337	0.551512	0.907115
100128782_at	100128782	LINC00476	0.00271761	0.0728829	0.942263	0.999933	0.00763505	0.16199	0.872245	0.998499	-0.0179061	-0.425387	0.673159	0.997585	0.0105427	0.205551	0.83853	0.998747	0.00312307	0.0570901	0.95491	0.992806
100128788_at	100128788	SRRM2-AS1	0.0166292	0.320221	0.750467	0.999933	-0.0235966	-0.367729	0.71529	0.997978	-0.0215714	-0.354921	0.724779	0.997585	-0.0464557	-0.62564	0.536282	0.996145	-0.0183153	-0.234473	0.816455	0.968227
100128822_at	100128822	LINC01003	-0.215975	-1.71144	0.0947453	0.999933	-0.126532	-0.834546	0.409633	0.990865	-0.153085	-1.31864	0.195852	0.994438	-0.12468	-0.843532	0.405607	0.992066	-0.110721	-0.673459	0.506598	0.891603
100128830_at	100128830	LINC01165	-0.0150496	-0.382541	0.704085	0.999933	0.0319667	0.701006	0.487934	0.99352	0.00376291	0.0884364	0.930034	0.99904	0.077408	1.65681	0.107982	0.988822	0.121695	2.96255	0.00644439	0.508299
100128881_at	100128881	VPS9D1-AS1	0.0166864	0.350935	0.727479	0.999933	0.0258558	0.432774	0.667834	0.997978	0.0227566	0.492225	0.625633	0.997585	0.0571206	0.997826	0.326344	0.992066	0.107405	1.96612	0.0600471	0.641522
100128893_at	100128893	GATA6-AS1	-0.0364825	-0.642514	0.524205	0.999933	-0.034866	-0.500301	0.619994	0.997055	-0.0136755	-0.223748	0.824254	0.997585	0.0346493	0.47916	0.635299	0.997087	0.0599018	0.733785	0.469646	0.874179
100128927_at	100128927	ZBTB42	0.00223222	0.0420235	0.966689	0.999933	-0.0278585	-0.471955	0.639888	0.997352	0.000230166	0.00507101	0.995983	0.999272	0.0211655	0.393806	0.69651	0.997087	0.0110163	0.190968	0.850034	0.976779
100128946_at	100128946	LINC01310	-0.0320158	-0.739527	0.463906	0.999933	-0.0521418	-0.972118	0.337663	0.990865	-0.0374721	-0.837916	0.407764	0.997585	-0.030761	-0.543088	0.591082	0.996145	-0.0158565	-0.298577	0.767636	0.957655
100128977_at	100128977	MAPT-AS1	-0.0544303	-1.56738	0.124905	0.999933	-0.0400221	-0.901121	0.373683	0.990865	-0.0468206	-1.26025	0.215918	0.994438	-0.00986973	-0.218523	0.828502	0.998747	0.0241916	0.508453	0.615423	0.922435
100128993_at	100128993	LOC100128993	-0.00969605	-0.266609	0.79114	0.999933	-0.00729834	-0.16524	0.869706	0.998499	-0.0479519	-1.34232	0.188134	0.994438	-0.0336393	-0.767484	0.448793	0.992066	-0.0408591	-0.849947	0.403114	0.847374
100128998_at	100128998	C20orf181	-0.0150811	-0.288485	0.774465	0.999933	-0.10511	-1.71295	0.0955677	0.990865	-0.00231063	-0.0406862	0.967777	0.99904	-0.0735644	-1.13257	0.266364	0.992066	-0.142378	-2.32225	0.028316	0.58638
100129034_at	100129034	LOC100129034	0.0925053	1.99948	0.0523812	0.999933	0.0260378	0.51509	0.609728	0.995672	0.0360927	0.945829	0.35072	0.997585	0.00692853	0.157778	0.875689	0.998747	0.0399214	0.806189	0.427447	0.858688
100129098_at	100129098	LOC100129098	-0.0393693	-1.12808	0.266006	0.999933	-0.00388389	-0.0924979	0.92683	0.998499	-0.0439611	-1.05914	0.296793	0.994599	0.010799	0.224563	0.823842	0.998747	0.06694	1.40387	0.17219	0.744453
100129128_at	100129128	KHDC1L	0.00845418	0.204165	0.83926	0.999933	-0.0516815	-1.0821	0.286606	0.990865	0.017345	0.397287	0.693568	0.997585	-0.0295841	-0.585478	0.562605	0.996145	0.0320568	0.698536	0.491044	0.88412
100129175_at	100129175	LOC100129175	-0.0317719	-0.632109	0.530912	0.999933	-0.0936927	-1.54519	0.131295	0.990865	-0.0286339	-0.56929	0.572795	0.997585	-0.0578562	-0.915786	0.367082	0.992066	-0.106604	-1.82128	0.0800918	0.659086
100129195_at	100129195	ZSCAN16-AS1	-0.000421284	-0.0128999	0.989772	0.999933	0.00396687	0.104259	0.917559	0.998499	-0.0311633	-1.01681	0.31622	0.996126	-0.00604417	-0.157535	0.875879	0.998747	0.0008211	0.0181352	0.985669	0.997013
100129196_at	100129196	MATN1-AS1	-0.0714126	-2.01487	0.0506744	0.999933	-0.0458909	-1.04177	0.304663	0.990865	-0.0414425	-1.19747	0.239172	0.994438	-0.00339378	-0.0831078	0.934318	0.998747	-0.00509475	-0.112733	0.911108	0.986808
100129250_at	100129250	TOPORS-AS1	-0.0493925	-1.39688	0.170151	0.999933	-0.0757885	-1.78455	0.0830049	0.990865	-0.0318063	-0.806905	0.425171	0.997585	-0.0634287	-1.3837	0.176659	0.989564	-0.0624827	-1.3308	0.194809	0.753604
100129271_at	100129271	C1orf68	0.0322931	1.27394	0.210038	0.999933	0.0235782	0.719198	0.476794	0.992863	0.0349082	1.1506	0.257699	0.994438	0.0342789	0.947134	0.351138	0.992066	0.0445355	1.17399	0.25104	0.780785
100129361_at	100129361	SMIM10L1	-0.0171562	-0.466216	0.64359	0.999933	-0.029114	-0.747717	0.459625	0.990957	0.0114074	0.311742	0.757086	0.997585	-0.0228065	-0.589455	0.55997	0.996145	-0.0259995	-0.627358	0.535896	0.900648
100129387_at	100129387	GABPB1-AS1	-0.0293228	-0.623669	0.536385	0.999933	-0.00893152	-0.162421	0.871908	0.998499	0.0171491	0.323276	0.74841	0.997585	0.0248589	0.399492	0.692361	0.997087	0.0146273	0.232934	0.817637	0.968739
100129427_at	100129427	DDC-AS1	0.0335645	0.819761	0.41721	0.999933	0.000573461	0.0116824	0.990745	0.999755	0.0325671	0.741235	0.463496	0.997585	0.00481788	0.0921448	0.927196	0.998747	0.00992402	0.178983	0.859339	0.97772
100129455_at	100129455	LOC100129455	-0.0502306	-1.37974	0.17533	0.999933	-0.0361795	-0.790368	0.434636	0.990865	-0.0661673	-1.92788	0.0620151	0.994438	-0.0292073	-0.682775	0.499988	0.996145	-0.0459045	-1.04012	0.30786	0.806765
100129460_at	100129460	DPY19L1P1	-0.0255337	-0.586866	0.560591	0.999933	-0.0344827	-0.619741	0.539442	0.99352	-0.0223491	-0.467768	0.64285	0.997585	-0.0151547	-0.256748	0.799126	0.998747	0.0194232	0.316449	0.754188	0.955437
100129461_at	100129461	LYRM4-AS1	-0.0391739	-0.480359	0.633589	0.999933	-0.0153183	-0.149781	0.881797	0.998499	-0.077014	-0.871235	0.389563	0.997585	-0.0231099	-0.213248	0.832576	0.998747	0.0882757	0.807237	0.426854	0.858512
100129476_at	100129476	LOC100129476	-0.0636964	-1.38389	0.174067	0.999933	-0.0999266	-1.8264	0.0763296	0.990865	-0.0644004	-1.29422	0.204062	0.994438	-0.0884657	-1.48385	0.14828	0.988822	-0.157128	-2.46197	0.0207642	0.58638
100129482_at	100129482	ZNF37BP	0.000238438	0.00529364	0.995803	0.999933	-0.0344002	-0.607302	0.547571	0.99352	-0.00577155	-0.114013	0.909879	0.99904	-0.0298599	-0.479937	0.634753	0.997087	0.0362262	0.541834	0.592547	0.918985
100129503_at	100129503	LOC100129503	-0.000286057	-0.00502116	0.996019	0.999933	0.0252804	0.358915	0.721815	0.997978	-0.0211162	-0.37759	0.708015	0.997585	0.0393869	0.575087	0.569521	0.996145	0.055528	0.82851	0.414923	0.854118
100129550_at	100129550	LOC100129550	-0.0883907	-1.1431	0.259794	0.999933	-0.0539704	-0.566465	0.574692	0.99352	-0.0169091	-0.232006	0.817885	0.997585	-0.0172429	-0.193061	0.848212	0.998747	0.0128914	0.137109	0.892001	0.984559
100129597_at	100129597	LINC00462	-0.0884537	-2.03182	0.0488513	0.999933	-0.0973225	-1.79783	0.0808349	0.990865	-0.0881217	-1.96386	0.057528	0.994438	-0.0644238	-1.15773	0.256107	0.992066	-0.0319766	-0.51964	0.607711	0.92156
100129617_at	100129617	LOC100129617	-0.00705106	-0.163951	0.870596	0.999933	-0.0119415	-0.229719	0.819647	0.998499	-0.0168814	-0.438794	0.663507	0.997585	0.0144996	0.306393	0.761422	0.998747	0.0427623	0.815374	0.422265	0.857138
100129620_at	100129620	LOC100129620	-0.0244187	-1.01173	0.317748	0.999933	-0.0171867	-0.556311	0.581538	0.99352	-0.0108357	-0.389064	0.699586	0.997585	-0.000606543	-0.0170905	0.986478	0.999012	-0.0299654	-0.820805	0.41922	0.855562
100129637_at	100129637	NA	0.0475989	0.635431	0.528766	0.999933	0.100505	1.08079	0.287184	0.990865	0.0101322	0.119122	0.90586	0.99904	0.0910058	0.891121	0.379956	0.992066	0.120805	1.03183	0.311655	0.809609
100129654_at	100129654	TCF24	0.00912642	0.396811	0.693616	0.999933	-0.00106078	-0.0367189	0.970918	0.999755	0.00198158	0.0858178	0.9321	0.99904	0.000855451	0.0290828	0.976991	0.999012	-0.0054732	-0.155838	0.877364	0.980671
100129662_at	100129662	FGF13-AS1	-0.0190601	-0.514566	0.609688	0.999933	0.010697	0.256305	0.799216	0.998499	-0.0469789	-1.19547	0.239942	0.994438	0.00413465	0.0892303	0.929492	0.998747	0.0152231	0.311734	0.757729	0.955588
100129716_at	100129716	ARRDC3-AS1	-0.00611372	-0.140364	0.889077	0.999933	-0.0286881	-0.522403	0.604681	0.995097	-0.00279684	-0.0676733	0.946431	0.99904	0.00761418	0.152371	0.879914	0.998747	-0.0105031	-0.229807	0.82004	0.969501
100129722_at	100129722	C9orf173-AS1	0.0214779	0.448762	0.656025	0.999933	0.00796677	0.138709	0.890475	0.998499	0.0302339	0.673569	0.505009	0.997585	0.0613932	1.14458	0.261432	0.992066	0.0206684	0.437716	0.665207	0.935257
100129726_at	100129726	LINC01126	-0.00297206	-0.0569376	0.954878	0.999933	-0.0321967	-0.544964	0.589234	0.99352	-0.0705757	-1.50001	0.14258	0.994438	-0.0644757	-1.1213	0.271055	0.992066	-0.0797128	-1.33274	0.194178	0.753604
100129792_at	100129792	CCDC152	-0.0485244	-1.71252	0.094544	0.999933	-0.0307606	-0.829053	0.412693	0.990865	-0.0177674	-0.575883	0.568379	0.997585	0.00910517	0.240648	0.811465	0.998747	-0.00562596	-0.130315	0.89732	0.985085
100129794_at	100129794	SLC25A21-AS1	-0.017714	-0.684075	0.497872	0.999933	-0.00773265	-0.231232	0.818481	0.998499	-0.0031075	-0.117277	0.907311	0.99904	0.013183	0.408558	0.685766	0.997087	-0.0118693	-0.346885	0.73147	0.950071
100129827_at	100129827	MRVI1-AS1	-0.0514963	-0.931525	0.357171	0.999933	-0.0441889	-0.621712	0.53816	0.99352	-0.0987269	-1.66441	0.10496	0.994438	-0.0644901	-0.857626	0.397899	0.992066	0.0226726	0.337957	0.738109	0.951345
100129845_at	100129845	PCOLCE-AS1	-0.0124358	-0.225349	0.822855	0.999933	-0.0296008	-0.42581	0.672854	0.997978	-0.0369804	-0.623354	0.537093	0.997585	-0.0250308	-0.338799	0.737121	0.997976	0.0581755	0.814093	0.422986	0.857221
100129858_at	100129858	SCOC-AS1	-0.0338092	-0.949877	0.347879	0.999933	0.0275028	0.633349	0.530623	0.99352	-0.0346052	-0.801218	0.428412	0.997585	0.023972	0.4776	0.636396	0.997087	0.0595768	1.02793	0.313451	0.810564
100129917_at	100129917	LOC100129917	0.076833	2.02447	0.0496347	0.999933	0.0796673	1.59478	0.119753	0.990865	0.0801166	1.81282	0.0784445	0.994438	0.0830307	1.47052	0.151833	0.988822	0.0289804	0.517917	0.608896	0.92156
100129935_at	100129935	LOC100129935	-0.0345707	-0.501501	0.618768	0.999933	-0.00481194	-0.0574497	0.954514	0.999487	-0.0245858	-0.378806	0.70712	0.997585	0.0689587	0.970237	0.339686	0.992066	0.0926536	1.24211	0.225285	0.773177
100129961_at	100129961	CCNT2-AS1	-0.0605215	-1.00319	0.321798	0.999933	-0.0665614	-0.847486	0.402483	0.990865	-0.0172541	-0.270967	0.788008	0.997585	0.0145261	0.191667	0.849294	0.998747	0.00210088	0.023669	0.981297	0.996115
100129973_at	100129973	LOC100129973	0.0359502	0.71281	0.480101	0.999933	0.0975246	1.53521	0.133723	0.990865	0.0256839	0.486999	0.629295	0.997585	0.0731388	1.17327	0.249919	0.992066	0.0672435	0.926553	0.36268	0.831034
10013_at	10013	HDAC6	-0.0297865	-0.772562	0.444323	0.999933	-0.0341128	-0.7139	0.480023	0.99329	-0.0162492	-0.466318	0.643877	0.997585	0.00324142	0.0785001	0.937951	0.998747	0.0325917	0.932566	0.359624	0.831034
100130100_at	100130100	LOC100130100	-0.0522385	-1.1054	0.27559	0.999933	-0.108174	-1.82551	0.0764671	0.990865	-0.0510158	-0.996226	0.325978	0.997512	-0.078688	-1.24838	0.221548	0.992066	-0.0805034	-1.56619	0.129395	0.709986
100130155_at	100130155	MIR124-2HG	0.147897	1.3791	0.175527	0.999933	0.308266	2.52595	0.0162175	0.990865	0.147752	1.71082	0.0959661	0.994438	0.229728	2.17321	0.0377904	0.988822	0.187083	1.93244	0.0642683	0.64665
100130249_at	100130249	PP2672	0.0180605	0.590376	0.558259	0.999933	0.00477925	0.129647	0.897588	0.998499	0.0185174	0.527621	0.601091	0.997585	0.0205058	0.497544	0.622433	0.997087	0.0305838	0.821724	0.418706	0.855416
100130264_at	100130264	LOC100130264	-0.0432428	-0.632708	0.530525	0.999933	0.00157575	0.0208671	0.98347	0.999755	-0.0715069	-1.05678	0.297851	0.994915	0.0285863	0.374414	0.71073	0.997087	0.0913224	1.11789	0.273837	0.791708
100130275_at	100130275	TFAP2A-AS1	-0.0255062	-0.495357	0.623059	0.999933	-0.0208543	-0.320298	0.750647	0.997978	-0.0618004	-1.1596	0.254062	0.994438	-0.0234719	-0.361472	0.72028	0.997087	0.0212513	0.317081	0.753714	0.955343
100130285_at	100130285	NA	0.0194688	0.511489	0.611821	0.999933	-0.00492425	-0.120778	0.904558	0.998499	0.00113581	0.0307123	0.975673	0.99904	0.0198783	0.471051	0.641012	0.997087	0.0312028	0.64501	0.524572	0.896643
100130331_at	100130331	LOC100130331	-0.0238935	-0.635602	0.528656	0.999933	0.0296435	0.662899	0.511738	0.99352	-0.0223627	-0.521738	0.605139	0.997585	0.0302394	0.606323	0.548861	0.996145	-0.00385183	-0.0793754	0.937342	0.990106
100130357_at	100130357	LOC100130357	-0.00574622	-0.131604	0.895957	0.999933	0.0403916	0.726084	0.472615	0.992788	0.0122452	0.253203	0.801593	0.997585	0.0722422	1.25446	0.219361	0.992066	0.136693	2.33792	0.0273589	0.58638
100130418_at	100130418	CECR7	0.00178425	0.0358922	0.971547	0.999933	0.00174956	0.027767	0.978006	0.999755	-0.0179555	-0.351431	0.727372	0.997585	-0.00928903	-0.153666	0.878902	0.998747	-0.0275559	-0.411635	0.68398	0.940681
100130449_at	100130449	PP14571	0.0180899	0.341569	0.734463	0.999933	-0.0490464	-0.733524	0.468124	0.992185	0.00533598	0.0931133	0.926345	0.99904	-0.0529874	-0.761334	0.452401	0.992066	-0.0421397	-0.519445	0.607845	0.92156
100130452_at	100130452	LOC100130452	0.011966	0.247922	0.805463	0.999933	0.00537699	0.0844559	0.933175	0.998499	0.0284957	0.517826	0.607838	0.997585	0.0372863	0.526773	0.602225	0.997087	-0.00729205	-0.0966614	0.923737	0.988682
100130458_at	100130458	LOC100130458	0.0158001	0.660925	0.512449	0.999933	-0.0113354	-0.428732	0.670745	0.997978	0.00322693	0.127952	0.898919	0.99904	-0.00308305	-0.104517	0.917455	0.998747	-0.000845933	-0.0269382	0.978715	0.995838
100130460_at	100130460	CAND1.11	-0.0531876	-1.9094	0.063402	0.999933	-0.0651786	-1.93562	0.0610254	0.990865	-0.0676292	-2.2314	0.0321582	0.994438	-0.0681837	-1.94756	0.0608795	0.988822	-0.0429361	-1.19754	0.2419	0.777702
100130476_at	100130476	LOC100130476	-0.000902948	-0.0398131	0.96844	0.999933	0.00996504	0.368274	0.714887	0.997978	-0.00724052	-0.271591	0.787532	0.997585	0.0110447	0.358867	0.722208	0.997087	0.0205301	0.581688	0.565787	0.910036
100130502_at	100130502	LOC100130502	0.0170967	0.319165	0.751262	0.999933	0.0545611	0.846417	0.40307	0.990865	0.00824705	0.168803	0.866923	0.998157	0.0858159	1.49254	0.146002	0.988822	0.129719	2.12523	0.043232	0.601716
100130519_at	100130519	TMEM221	0.0226433	0.643959	0.523277	0.999933	-0.00656265	-0.148925	0.882467	0.998499	0.0418827	1.15831	0.254582	0.994438	0.0383564	0.900386	0.375086	0.992066	0.0643648	1.54109	0.135378	0.713144
100130522_at	100130522	PARD6G-AS1	-0.0221588	-0.809944	0.422765	0.999933	-0.0303985	-0.920654	0.363534	0.990865	-0.0275484	-0.844991	0.403855	0.997585	-0.0343776	-0.892049	0.379466	0.992066	-0.0325562	-0.88131	0.386225	0.83975
100130548_at	100130548	LOC100130548	-0.00580019	-0.16574	0.869196	0.999933	-0.047119	-1.10698	0.275852	0.990865	-0.0163928	-0.401908	0.690196	0.997585	-0.0443368	-0.921962	0.363904	0.992066	-0.0266375	-0.475745	0.638229	0.928485
100130557_at	100130557	NFYC-AS1	0.0385432	0.601966	0.550594	0.999933	0.0352493	0.452293	0.653849	0.997978	-0.00563863	-0.0882474	0.930183	0.99904	0.0410034	0.512777	0.611863	0.997087	0.0754351	0.936506	0.357631	0.831034
100130581_at	100130581	LINC00910	-0.020411	-0.792288	0.432867	0.999933	-0.0145265	-0.449313	0.655976	0.997978	-0.00860508	-0.31688	0.753217	0.997585	0.0166945	0.520712	0.606389	0.997087	0.0156876	0.467419	0.644094	0.931091
100130613_at	100130613	PRR32	0.00950288	0.232195	0.817571	0.999933	-0.0271723	-0.565534	0.575319	0.99352	-0.00305291	-0.0983501	0.922215	0.99904	-0.00478464	-0.122853	0.903043	0.998747	-0.0237594	-0.554957	0.583667	0.917442
100130691_at	100130691	LOC100130691	-0.0187792	-0.655257	0.516053	0.999933	-0.0241889	-0.658202	0.514715	0.99352	0.00390141	0.125488	0.900855	0.99904	0.0059008	0.151712	0.880429	0.998747	-0.017343	-0.404627	0.689062	0.941174
100130700_at	100130700	TP53TG3HP	-0.0619202	-0.821163	0.416421	0.999933	-0.0733403	-0.806077	0.425642	0.990865	-0.0805239	-1.0536	0.299287	0.994915	-0.0616161	-0.653919	0.518145	0.996145	-0.0014744	-0.0148178	0.988291	0.997129
100130705_at	100130705	LOC100130705	0.143165	1.38313	0.174298	0.999933	0.14237	1.17827	0.246638	0.990865	0.0727609	0.76682	0.44833	0.997585	0.0488354	0.49347	0.625274	0.997087	0.121778	1.16167	0.255923	0.782399
100130717_at	100130717	CECR5-AS1	0.00765022	0.238658	0.81259	0.999933	-0.015218	-0.368833	0.714474	0.997978	0.0133127	0.390028	0.698879	0.997585	0.00642966	0.156275	0.876863	0.998747	0.00860649	0.224472	0.824144	0.970257
100130733_at	100130733	LRRC70	-0.0297788	-1.07297	0.289714	0.999933	-0.0432954	-1.31702	0.196389	0.990865	-0.00561752	-0.212058	0.833292	0.997585	-0.00169999	-0.0566674	0.955186	0.998747	0.00931644	0.274327	0.786001	0.96199
100130744_at	100130744	LOC100130744	-0.0321917	-1.1581	0.25369	0.999933	-0.011962	-0.338801	0.736784	0.997978	-0.0279616	-0.908459	0.369849	0.997585	0.00346124	0.100489	0.920624	0.998747	0.0127411	0.327407	0.745981	0.953289
100130776_at	100130776	AGAP2-AS1	0.0714976	1.65895	0.104948	0.999933	0.0804157	1.52842	0.135396	0.990865	0.0660401	1.41155	0.16691	0.994438	0.0863066	1.58079	0.124414	0.988822	0.143216	2.82458	0.00897048	0.515385
100130855_at	100130855	USP3-AS1	0.0208411	0.753974	0.45528	0.999933	0.040988	1.33886	0.189247	0.990865	0.0454021	1.80513	0.0796631	0.994438	0.0560696	1.80467	0.0811735	0.988822	0.0818714	2.5899	0.0155256	0.578316
100130872_at	100130872	LOC100130872	-0.0446489	-0.953824	0.345902	0.999933	-0.0469457	-0.796561	0.431076	0.990865	-0.0529608	-1.16947	0.250118	0.994438	-0.0286144	-0.518611	0.607837	0.997087	-0.0209078	-0.380756	0.706478	0.944387
100130889_at	100130889	PSORS1C3	-0.016342	-0.482702	0.631938	0.999933	-0.0324329	-0.785112	0.437671	0.990865	-0.00425348	-0.108828	0.91396	0.99904	-0.0220254	-0.530915	0.599387	0.99659	-0.0437284	-0.920882	0.365578	0.831243
100130894_at	100130894	VAC14-AS1	0.0768753	0.976405	0.334732	0.999933	-0.00122988	-0.0166772	0.986789	0.999755	0.00296329	0.0541262	0.957142	0.99904	0.00874346	0.132919	0.895145	0.998747	-0.0185153	-0.240198	0.812061	0.967681
100130933_at	100130933	SMIM6	-0.0929614	-1.53015	0.133851	0.999933	-0.153604	-2.17712	0.0363025	0.990865	-0.068398	-1.33572	0.190263	0.994438	-0.0772414	-1.29011	0.206867	0.992066	-0.0417314	-0.740948	0.465365	0.873271
100130938_at	100130938	NA	-0.0296182	-0.649854	0.519501	0.999933	-0.00951926	-0.170381	0.865692	0.998499	-0.00253187	-0.0600429	0.952463	0.99904	0.0314668	0.641922	0.525799	0.996145	0.0240079	0.444238	0.660546	0.934535
100130950_at	100130950	LOC100130950	0.00887606	0.215573	0.830416	0.999933	0.0100225	0.192219	0.848682	0.998499	-0.00205087	-0.0430555	0.965902	0.99904	0.00903404	0.156726	0.87651	0.998747	0.0137388	0.252504	0.802637	0.966144
100130958_at	100130958	SYCE1L	0.0163062	0.368982	0.714087	0.999933	0.00448384	0.0867841	0.931338	0.998499	0.00857666	0.20068	0.84211	0.997585	0.0305847	0.610324	0.546243	0.996145	0.0738821	1.47236	0.152925	0.730282
100130964_at	100130964	LOC100130964	-0.0121635	-0.662379	0.511527	0.999933	-0.0325278	-1.41385	0.166238	0.990865	-0.00345044	-0.1623	0.872003	0.998157	-0.0240308	-0.91034	0.3699	0.992066	-0.0378132	-1.55428	0.132208	0.711735
100130967_at	100130967	C6orf99	0.000298686	0.00959156	0.992395	0.999933	-0.017813	-0.495945	0.623033	0.997274	-0.032185	-1.149	0.258349	0.994438	-0.025153	-0.710366	0.482964	0.993908	-0.0307274	-0.770731	0.447814	0.866601
100130987_at	100130987	LOC100130987	0.0197302	0.295011	0.769511	0.999933	-0.00452489	-0.0530347	0.958006	0.999487	0.0416527	0.608781	0.546601	0.997585	0.0656409	0.798892	0.430633	0.992066	0.00571792	0.0624285	0.950699	0.992567
100130992_at	100130992	LOC100130992	-0.0294632	-1.0829	0.28534	0.999933	-0.0127744	-0.373475	0.711048	0.997978	-0.0201194	-0.643318	0.524211	0.997585	-0.0161442	-0.412184	0.683135	0.997087	-0.0124677	-0.278568	0.78278	0.9606
100131017_at	100131017	ZNF316	0.0492397	0.846531	0.402293	0.999933	0.00150357	0.0216477	0.982852	0.999755	0.0712593	1.35945	0.182699	0.994438	0.0637638	1.03477	0.309046	0.992066	0.0424705	0.771638	0.447286	0.866173
100131067_at	100131067	CKMT2-AS1	0.0572812	1.36234	0.180712	0.999933	0.0532838	1.04645	0.302528	0.990865	0.0543295	1.32622	0.193356	0.994438	0.0696028	1.34474	0.188789	0.992066	0.125798	2.33539	0.0275112	0.58638
100131096_at	100131096	TNRC6C-AS1	-0.0816228	-0.865229	0.392073	0.999933	-0.134301	-1.20346	0.236876	0.990865	-0.0494016	-0.624215	0.536534	0.997585	-0.0427673	-0.447562	0.657685	0.997087	0.079409	0.905102	0.373722	0.834658
100131117_at	100131117	ZBTB20-AS1	-0.102435	-2.47303	0.0177438	0.999933	-0.171757	-3.56958	0.0010621	0.990865	-0.109947	-2.52652	0.0161953	0.994438	-0.153237	-3.08465	0.00435121	0.877033	-0.145464	-2.91019	0.00731109	0.508299
100131138_at	100131138	LINC01405	-0.0225302	-0.374875	0.709734	0.999933	-0.0672014	-0.956664	0.345299	0.990865	-0.0283476	-0.440109	0.662564	0.997585	-0.0380466	-0.543513	0.590793	0.996145	-0.0887686	-1.22818	0.230381	0.773852
100131187_at	100131187	TSTD1	0.114399	1.15046	0.256786	0.999933	0.177946	1.66421	0.105	0.990865	0.126532	1.70265	0.0975008	0.994438	0.114711	1.30372	0.202245	0.992066	0.117892	1.2924	0.207586	0.761658
100131211_at	100131211	NEMP2	-0.0535836	-1.28377	0.206608	0.999933	-0.016722	-0.334708	0.739843	0.997978	-0.0607953	-1.70206	0.0976128	0.994438	-0.000768579	-0.019073	0.984909	0.999012	-0.00569319	-0.147236	0.884082	0.982229
100131213_at	100131213	ZNF503-AS2	-0.0136598	-0.262357	0.794393	0.999933	-0.0309362	-0.522399	0.604684	0.995097	-0.0299301	-0.741601	0.463277	0.997585	0.00482196	0.104817	0.917219	0.998747	0.0230287	0.551793	0.585802	0.917727
100131303_at	100131303	LOC100131303	-0.0555284	-1.19775	0.238063	0.999933	-0.0874898	-1.61872	0.114486	0.990865	-0.0948955	-2.2708	0.02942	0.994438	-0.0828912	-1.6842	0.102522	0.988822	-0.1011	-1.8373	0.0776211	0.659086
100131347_at	100131347	LOC100131347	-0.0181133	-0.383334	0.703502	0.999933	0.0127603	0.216617	0.829765	0.998499	-0.0291911	-0.524455	0.603268	0.997585	0.0264661	0.403731	0.689274	0.997087	0.0838022	1.34795	0.189301	0.751167
100131366_at	100131366	LINC00605	-0.0419988	-0.774172	0.443381	0.999933	-0.0582551	-1.02946	0.310324	0.990865	-0.0818404	-1.62809	0.112475	0.994438	-0.0430772	-0.802531	0.428558	0.992066	0.0273061	0.552322	0.585445	0.917655
100131434_at	100131434	LINC00893	0.0643031	1.20054	0.236991	0.999933	0.0941629	1.34383	0.187651	0.990865	0.0863216	1.43879	0.159093	0.994438	0.115074	1.56118	0.12897	0.988822	0.145123	1.99176	0.0569985	0.638411
100131454_at	100131454	DBIL5P	-0.0203264	-0.591737	0.557357	0.999933	-0.0378353	-0.877529	0.386183	0.990865	-0.0176798	-0.436931	0.664845	0.997585	-0.0347319	-0.706228	0.485496	0.994398	-0.0297264	-0.520159	0.607354	0.92156
100131496_at	100131496	LOC100131496	-0.0102194	-0.237099	0.81379	0.999933	-0.0470234	-0.987997	0.329935	0.990865	-0.00239891	-0.0589913	0.953295	0.99904	0.00719763	0.16527	0.86984	0.998747	-0.0223057	-0.47975	0.635416	0.927353
100131532_at	100131532	LOC100131532	-0.0342316	-0.652248	0.517972	0.999933	-0.019413	-0.288021	0.775029	0.997978	-0.0256129	-0.495506	0.62334	0.997585	0.0174246	0.292847	0.771655	0.998747	0.0285898	0.478392	0.636369	0.92761
100131561_at	100131561	FKSG29	0.0367505	1.03941	0.304857	0.999933	0.0587197	1.28027	0.20887	0.990865	0.036869	0.902034	0.373205	0.997585	0.0708492	1.39914	0.172026	0.988883	0.0682735	1.25742	0.219781	0.769759
100131564_at	100131564	CCDC18-AS1	-0.0456597	-0.45467	0.651804	0.999933	-0.0172903	-0.146394	0.88445	0.998499	-0.069207	-0.693496	0.492575	0.997585	0.0171309	0.137305	0.891707	0.998747	0.0968997	0.693042	0.494428	0.886466
100131655_at	100131655	LOC100131655	-0.0157572	-0.34564	0.731425	0.999933	0.0156445	0.263472	0.793732	0.998499	-0.00642414	-0.142698	0.887347	0.99904	0.0382837	0.709956	0.483214	0.993908	0.0442011	0.819942	0.419703	0.856028
100131691_at	100131691	MZF1-AS1	0.00225389	0.0791748	0.937288	0.999933	0.0262137	0.720372	0.47608	0.992863	-0.0158	-0.49891	0.620964	0.997585	0.0175631	0.455164	0.652268	0.997087	0.0713086	1.82512	0.0794927	0.659086
100131733_at	100131733	USP30-AS1	-0.0405802	-1.13634	0.262576	0.999933	-0.0477821	-1.14803	0.258743	0.990865	-0.0501075	-1.39376	0.172176	0.994438	-0.0317175	-0.778008	0.442657	0.992066	-0.0740607	-1.70242	0.100604	0.685938
100131755_at	100131755	ARMCX4	-0.0393949	-1.21385	0.231922	0.999933	0.00156695	0.0405453	0.967889	0.999487	-0.0153628	-0.511394	0.612287	0.997585	0.0142025	0.389025	0.700005	0.997087	0.0122585	0.305625	0.762324	0.955913
100131801_at	100131801	PET100	0.0242934	0.372661	0.711368	0.999933	0.0414047	0.525935	0.60225	0.994949	0.0035572	0.0473854	0.962475	0.99904	0.0180727	0.200362	0.84255	0.998747	-0.0143941	-0.14534	0.885563	0.982376
100131814_at	100131814	LINC00271	0.0465459	1.38711	0.173088	0.999933	0.0446391	1.02383	0.312939	0.990865	0.0573674	1.57123	0.125126	0.994438	0.0604957	1.30727	0.201051	0.992066	0.0585283	1.1097	0.277286	0.792665
100131816_at	100131816	UBE2DNL	-0.00232552	-0.0494052	0.960842	0.999933	-0.0545287	-1.0096	0.319617	0.990865	-0.0368677	-0.899259	0.37466	0.997585	-0.0617844	-1.22643	0.229576	0.992066	-0.0496921	-0.921308	0.36536	0.831243
100131825_at	100131825	CADM3-AS1	-0.0459581	-0.681267	0.499628	0.999933	0.0116867	0.136834	0.891946	0.998499	-0.0349488	-0.483143	0.632003	0.997585	0.0647402	0.752721	0.457484	0.992066	0.131023	1.66262	0.1084	0.693788
100131998_at	100131998	RRN3P3	0.0902394	1.43005	0.160467	0.999933	0.0841737	1.05371	0.299236	0.990865	0.138442	1.87723	0.0688414	0.994438	0.109019	1.19802	0.240287	0.992066	0.0310853	0.305716	0.762256	0.955913
100132074_at	100132074	FOXO6	0.0251348	0.408951	0.684757	0.999933	0.0522306	0.64673	0.522025	0.99352	0.0717594	1.23058	0.226687	0.994438	0.109106	1.52994	0.136508	0.988822	0.0852947	1.01651	0.318753	0.814038
100132078_at	100132078	LOC100132078	-0.0311184	-0.792034	0.433013	0.999933	-0.0427748	-0.836696	0.40844	0.990865	-0.0480456	-1.05471	0.298785	0.994915	-0.0551776	-0.939804	0.354824	0.992066	-0.0736791	-1.09109	0.285242	0.798515
100132341_at	100132341	CLUHP3	0.0392607	0.954069	0.345779	0.999933	0.018102	0.353643	0.725728	0.997978	0.016926	0.393033	0.696679	0.997585	0.0040261	0.0759463	0.939966	0.998747	0.0260269	0.520127	0.607376	0.92156
100132354_at	100132354	LINC01512	-0.0111369	-0.226831	0.821711	0.999933	0.0429207	0.695354	0.491424	0.99352	0.0024168	0.0458532	0.963688	0.99904	0.0816162	1.36888	0.181198	0.992066	0.0949111	1.4635	0.155316	0.730527
100132356_at	100132356	LOC100132356	0.000890537	0.0177201	0.98595	0.999933	-0.0697674	-1.15707	0.25508	0.990865	-0.0194927	-0.338779	0.7368	0.997585	-0.0706065	-0.997054	0.326713	0.992066	-0.0573571	-0.7067	0.486039	0.88246
100132386_at	100132386	KRTAP4-9	-0.0185083	-0.367062	0.715508	0.999933	0.0276727	0.4334	0.667384	0.997978	0.0281296	0.517998	0.607719	0.997585	0.0828365	1.24388	0.223176	0.992066	0.0947397	1.2142	0.235586	0.775115
100132464_at	100132464	FAM99B	0.0397661	0.451795	0.653857	0.999933	-0.0866489	-0.834395	0.409717	0.990865	0.0824518	0.968366	0.339506	0.997585	0.00759224	0.0748387	0.94084	0.998747	-0.064864	-0.636331	0.530123	0.898268
100132476_at	100132476	KRTAP4-7	-0.0322129	-1.55783	0.127152	0.999933	-0.0273863	-1.0777	0.288538	0.990865	-0.0415802	-1.75007	0.0888691	0.994438	-0.0259	-0.872972	0.389612	0.992066	-0.0208486	-0.595896	0.556398	0.908277
100132596_at	100132596	XGY2	-0.0384415	-0.819845	0.417163	0.999933	-0.0888659	-1.62637	0.112843	0.990865	-0.0343084	-0.691435	0.493853	0.997585	-0.0545878	-0.914137	0.367934	0.992066	-0.0589944	-0.888732	0.382296	0.83697
100132618_at	100132618	ZRANB2-AS1	-0.0228437	-0.447755	0.656745	0.999933	-0.0642246	-1.0373	0.306708	0.990865	-0.00348956	-0.0691245	0.945284	0.99904	-0.015138	-0.249555	0.804632	0.998747	-0.0562696	-0.908568	0.371923	0.833827
100132677_at	100132677	BSN-AS2	0.0167735	0.354077	0.725141	0.999933	0.0590428	0.995288	0.326428	0.990865	0.014728	0.265058	0.79252	0.997585	0.0738019	1.08058	0.288494	0.992066	0.125012	1.71016	0.0991465	0.684433
100132707_at	100132707	PAXIP1-AS2	0.0687429	1.009	0.319042	0.999933	-0.0129201	-0.176818	0.86067	0.998499	0.0487325	1.09823	0.279601	0.994438	0.0342892	0.654057	0.518058	0.996145	0.0442652	0.842383	0.407256	0.849885
100132735_at	100132735	LOC100132735	-0.0147938	-0.756816	0.453595	0.999933	-0.0286536	-1.18819	0.242757	0.990865	-0.0165074	-0.742816	0.46255	0.997585	-0.0243808	-0.961825	0.343826	0.992066	-0.0134209	-0.516615	0.609791	0.92156
100132815_at	100132815	IPO5P1	0.0957963	1.14077	0.26075	0.999933	0.121243	1.10731	0.275713	0.990865	0.0869963	0.976361	0.335586	0.997585	0.110399	0.95725	0.346092	0.992066	0.199518	1.76078	0.0900356	0.674337
100132891_at	100132891	MSC-AS1	0.0241759	0.408429	0.685137	0.999933	0.0454998	0.630589	0.532406	0.99352	0.0247008	0.430211	0.66968	0.997585	0.00978068	0.140245	0.889404	0.998747	-0.0381938	-0.477876	0.636732	0.927735
100132911_at	100132911	DPH3P1	0.0211567	0.556927	0.580681	0.999933	-0.00513086	-0.12694	0.899714	0.998499	-0.0277357	-0.860664	0.395281	0.997585	-0.0191471	-0.486188	0.630367	0.997087	-0.036481	-0.841887	0.407529	0.850092
100132987_at	100132987	LINC00856	-0.0374692	-0.993097	0.326632	0.999933	-0.0267682	-0.542177	0.591132	0.99352	-0.0197924	-0.489194	0.627756	0.997585	-0.00343316	-0.067065	0.946975	0.998747	0.0283631	0.49792	0.622726	0.924115
100133205_at	100133205	LINC00240	-0.0234669	-0.809369	0.423092	0.999933	-0.00210742	-0.0588637	0.953395	0.999487	-0.0270805	-0.845225	0.403727	0.997585	0.00158769	0.0405475	0.967925	0.999012	0.0281869	0.650061	0.521356	0.89643
100133308_at	100133308	RSU1P2	-0.0247887	-0.838703	0.40662	0.999933	0.00705607	0.19312	0.847981	0.998499	-0.0466053	-1.4505	0.155823	0.994438	-0.0106069	-0.27263	0.787005	0.998747	-0.0198502	-0.450232	0.656275	0.933608
100133311_at	100133311	HOXA-AS3	0.0206002	0.431888	0.668142	0.999933	0.0339639	0.577272	0.567451	0.99352	-0.00774889	-0.157326	0.875892	0.998297	0.0184374	0.313019	0.756432	0.998747	-0.0309394	-0.487302	0.630128	0.925576
100133461_at	100133461	LOC100133461	-0.0465467	-0.963939	0.340868	0.999933	-0.0928602	-1.53943	0.132693	0.990865	-0.0570684	-1.26503	0.214218	0.994438	-0.0771463	-1.49252	0.146006	0.988822	-0.135992	-3.09125	0.00471065	0.508299
100133612_at	100133612	LINC01134	-0.0513298	-1.1811	0.24454	0.999933	-0.0856203	-1.62865	0.112357	0.990865	-0.0609278	-1.22563	0.22852	0.994438	-0.0731305	-1.26591	0.215289	0.992066	-0.0769624	-1.12772	0.269738	0.789365
100133941_at	100133941	CD24	0.273654	1.62434	0.11216	0.999933	0.279999	1.2824	0.208133	0.990865	0.290803	1.60213	0.118116	0.994438	0.312161	1.35574	0.185299	0.992066	0.376537	1.7788	0.0869687	0.669744
100133985_at	100133985	LOC100133985	-0.0723981	-1.68401	0.0999693	0.999933	-0.0521967	-0.97145	0.337991	0.990865	-0.0713447	-1.591	0.120603	0.994438	-0.0279494	-0.502142	0.619233	0.997087	-0.0147368	-0.261494	0.795772	0.963763
100133991_at	100133991	MAP3K14-AS1	0.00615593	0.156151	0.8767	0.999933	-0.0032212	-0.0638002	0.949492	0.999011	0.0146476	0.352461	0.726606	0.997585	0.0307733	0.603032	0.55102	0.996145	0.0491008	0.913036	0.369613	0.833279
100134040_at	100134040	LOC100134040	-0.0324908	-0.491614	0.625679	0.999933	0.025948	0.312227	0.756721	0.997978	-0.00857389	-0.116451	0.907961	0.99904	0.0538187	0.638422	0.528043	0.996145	-0.00661765	-0.0685151	0.9459	0.99204
100134229_at	100134229	JHDM1D-AS1	-0.056374	-1.98519	0.0540094	0.999933	-0.025053	-0.814843	0.420673	0.990865	-0.0502518	-1.59235	0.120299	0.994438	-0.0313276	-0.878053	0.386893	0.992066	-0.00730134	-0.184231	0.855261	0.977454
100134259_at	100134259	LINC01119	0.029548	0.45214	0.653611	0.999933	0.0523062	0.6215	0.538298	0.99352	0.0263876	0.411173	0.683453	0.997585	0.0933072	1.21186	0.235026	0.992066	0.150569	1.9356	0.0638614	0.64665
100134368_at	100134368	LOC100134368	0.0107308	0.258423	0.797406	0.999933	0.0232117	0.487223	0.629138	0.997274	-0.0316575	-0.727952	0.471485	0.997585	0.00640802	0.122265	0.903504	0.998747	0.0462889	0.957553	0.347108	0.825181
100134713_at	100134713	NDUFB2-AS1	-0.0247862	-0.611361	0.544419	0.999933	-0.0455343	-0.869604	0.390442	0.990865	-0.0373616	-0.912705	0.367642	0.997585	-0.0485086	-0.935956	0.35677	0.992066	-0.031221	-0.550728	0.586522	0.917743
100137047_at	100137047	JMJD7	0.00929752	0.169049	0.86661	0.999933	0.00130321	0.0191465	0.984833	0.999755	0.0697298	1.19725	0.239257	0.994438	0.0788503	1.12952	0.267627	0.992066	0.0137575	0.174713	0.862658	0.978808
10014_at	10014	HDAC5	0.0209208	0.466327	0.643511	0.999933	0.0499617	0.90092	0.373789	0.990865	0.0346814	0.71547	0.479065	0.997585	0.0816936	1.48242	0.148658	0.988822	0.102325	1.7633	0.0896003	0.6741
100141515_at	100141515	C17orf99	0.0105628	0.336392	0.738333	0.999933	-0.0151476	-0.389042	0.699602	0.997978	0.0286463	0.799231	0.429547	0.997585	0.00187398	0.0421707	0.966642	0.999012	-0.0104314	-0.21263	0.833274	0.97283
100144596_at	100144596	LINC00029	-0.0312838	-0.6178	0.540209	0.999933	0.00256564	0.0408502	0.967647	0.999487	-0.016522	-0.292941	0.771297	0.997585	0.0352741	0.536505	0.595566	0.996145	0.0740271	1.41807	0.168046	0.739564
100144597_at	100144597	LINC01056	-0.0298549	-0.814978	0.419911	0.999933	0.0130393	0.298984	0.76672	0.997978	-0.0410111	-1.0744	0.289997	0.994438	0.0255645	0.598874	0.553753	0.996145	0.0494114	1.16385	0.255053	0.781822
100144602_at	100144602	EPHA5-AS1	0.0137763	0.186409	0.853066	0.999933	-0.00765176	-0.0879486	0.930419	0.998499	-0.0164634	-0.270777	0.788153	0.997585	0.0258291	0.342913	0.734056	0.997684	0.0199891	0.246085	0.807549	0.966796
100144603_at	100144603	CHKB-AS1	-0.0165094	-0.337253	0.737689	0.999933	-0.0416841	-0.644516	0.523443	0.99352	0.0103109	0.178089	0.85968	0.997585	-0.0111119	-0.152268	0.879995	0.998747	-0.0304384	-0.393402	0.69723	0.942677
100144604_at	100144604	LINC00930	-0.0490731	-1.10957	0.273811	0.999933	-0.0669261	-1.20632	0.235787	0.990865	-0.0979198	-2.15522	0.0381048	0.994438	-0.0933661	-1.59716	0.12071	0.988822	-0.0489716	-0.8111	0.424671	0.857765
100144748_at	100144748	KLLN	-0.0142158	-0.26547	0.792011	0.999933	0.0277907	0.421336	0.676086	0.997978	-0.0154953	-0.26133	0.79537	0.997585	0.046187	0.649882	0.520714	0.996145	0.0896399	1.13396	0.267159	0.789139
100147773_at	100147773	LOC100147773	0.0704645	0.9494	0.348118	0.999933	-0.0257031	-0.292719	0.771465	0.997978	0.0205452	0.255193	0.800068	0.997585	-0.0429168	-0.438871	0.6639	0.997087	-0.0823825	-0.855355	0.400169	0.846199
10015_at	10015	PDCD6IP	-0.0407593	-0.753506	0.455558	0.999933	-0.0490102	-0.782541	0.439159	0.990865	-0.0513626	-1.1769	0.247178	0.994438	-0.0751171	-1.65666	0.108011	0.988822	-0.0453654	-0.970004	0.340983	0.823121
10016_at	10016	PDCD6	-0.125273	-1.43229	0.15983	0.999933	-0.123117	-1.29292	0.204507	0.990865	-0.0721377	-1.16371	0.252414	0.994438	-0.144734	-1.93402	0.062593	0.988822	-0.172065	-2.44113	0.0217587	0.58638
100169752_at	100169752	TEX36-AS1	0.0178254	0.779446	0.440304	0.999933	0.0014807	0.0494045	0.960878	0.999487	0.0365341	1.43588	0.159914	0.994438	0.0256232	0.794872	0.432932	0.992066	0.03408	0.950074	0.350823	0.825796
100169890_at	100169890	PEG3-AS1	-0.0848075	-0.483756	0.631197	0.999933	0.127157	0.732988	0.468447	0.99275	0.000806632	0.00860632	0.993182	0.999272	0.0247567	0.234793	0.815965	0.998747	-0.139803	-1.44307	0.160942	0.73547
100169989_at	100169989	DBIL5P2	0.0620174	0.930947	0.357466	0.999933	0.151753	1.94569	0.0597576	0.990865	0.0266614	0.402972	0.68942	0.997585	0.155748	2.16305	0.0386324	0.988822	0.17443	2.236	0.0341517	0.58638
10017_at	10017	BCL2L10	0.0178557	0.646006	0.521965	0.999933	-0.00210582	-0.0665026	0.947356	0.999011	0.0115066	0.416636	0.679489	0.997585	0.0178454	0.555073	0.58296	0.996145	0.00648823	0.195272	0.846698	0.976375
100170229_at	100170229	SRRM5	-0.0653017	-1.12198	0.268563	0.999933	-0.0501358	-0.742888	0.462507	0.991323	-0.0999292	-1.67703	0.102448	0.994438	-0.035419	-0.528174	0.601264	0.997087	-0.0328871	-0.518891	0.608226	0.92156
100170765_at	100170765	ERICH4	0.0109272	0.284728	0.777321	0.999933	0.0135054	0.272095	0.787148	0.998499	0.0430866	1.18173	0.245279	0.994438	0.0738366	1.67458	0.104411	0.988822	0.0659727	1.30952	0.201812	0.756996
100170841_at	100170841	C17orf96	-0.00632093	-0.0909449	0.92799	0.999933	-0.015085	-0.167666	0.867811	0.998499	0.0284872	0.597058	0.554312	0.997585	0.0425715	0.734729	0.468209	0.992066	0.0217147	0.314732	0.755477	0.955575
10018_at	10018	BCL2L11	-0.00192912	-0.0889192	0.92959	0.999933	-0.00018866	-0.00700649	0.994449	0.999755	-0.00666646	-0.326607	0.74591	0.997585	0.00757348	0.302778	0.764148	0.998747	0.0142876	0.571398	0.572637	0.913324
100188893_at	100188893	TOMM6	0.0184643	0.430518	0.66913	0.999933	-0.000135889	-0.00244296	0.998065	0.999755	-0.0286132	-0.592397	0.557393	0.997585	-0.0352806	-0.582873	0.564335	0.996145	-0.0269037	-0.398235	0.693708	0.941704
100188953_at	100188953	LINC00092	-0.019181	-0.541229	0.591351	0.999933	0.0177339	0.407668	0.686	0.997978	-0.00958234	-0.236701	0.814268	0.997585	0.0313759	0.671918	0.506778	0.996145	0.0443775	0.811312	0.424552	0.857765
100189589_at	100189589	DCTN1-AS1	-0.0555451	-0.760479	0.451428	0.999933	0.104811	1.29902	0.20243	0.990865	-0.0394878	-0.657504	0.515158	0.997585	0.0791659	1.18685	0.244599	0.992066	0.0923853	1.28178	0.211234	0.763783
10019_at	10019	SH2B3	0.142673	1.7654	0.0851305	0.999933	0.141407	1.34081	0.18862	0.990865	0.0655209	0.743147	0.462352	0.997585	0.0750467	0.671976	0.506742	0.996145	0.175253	1.65376	0.110201	0.694029
100190938_at	100190938	RAMP2-AS1	0.00170663	0.0306808	0.975677	0.999933	-0.0538724	-0.860027	0.395627	0.990865	0.0181886	0.311784	0.757055	0.997585	0.00782209	0.130463	0.897071	0.998747	-0.0399403	-0.62232	0.539152	0.901553
100190939_at	100190939	TPT1-AS1	-0.00667996	-0.114342	0.909539	0.999933	-0.0721814	-1.04049	0.305247	0.990865	0.00630176	0.113464	0.910311	0.99904	-0.0419055	-0.674883	0.504919	0.996145	-0.0116079	-0.181753	0.857186	0.977454
100192378_at	100192378	ZFHX4-AS1	-0.0193331	-0.384061	0.702967	0.999933	-0.0201565	-0.343029	0.733628	0.997978	-0.000699702	-0.0156648	0.987591	0.999264	0.0180392	0.347472	0.730663	0.997288	0.105151	2.21707	0.0355695	0.58638
100192379_at	100192379	PP12613	-0.0275576	-0.648336	0.520472	0.999933	-0.0717426	-1.37108	0.179077	0.990865	-0.024635	-0.595665	0.555231	0.997585	-0.0391333	-0.74726	0.460724	0.992066	-0.0211775	-0.400454	0.692094	0.941704
100192386_at	100192386	FLJ16779	0.00134924	0.0219083	0.98263	0.999933	-1.62e-05	-0.000221601	0.999824	0.999971	-0.00570838	-0.0932872	0.926207	0.99904	0.0434117	0.569156	0.573487	0.996145	0.0917708	1.06692	0.295813	0.801522
1002_at	1002	CDH4	0.0752135	0.856941	0.396582	0.999933	0.1319	1.18842	0.242669	0.990865	0.0787879	1.01076	0.319067	0.9966	0.182507	1.92752	0.0634296	0.988822	0.271763	2.78266	0.00990722	0.522457
10020_at	10020	GNE	-0.103561	-1.31858	0.194809	0.999933	-0.0617855	-0.673758	0.50489	0.99352	-0.0549147	-0.99458	0.326767	0.997585	-0.0909736	-1.3663	0.182	0.992066	-0.132001	-1.80591	0.0825239	0.664068
10021_at	10021	HCN4	-0.0253946	-0.847653	0.401675	0.999933	-0.0438553	-1.14488	0.260026	0.990865	-0.0243903	-0.780494	0.440347	0.997585	-0.0273914	-0.677254	0.503435	0.996145	0.00441751	0.129781	0.897738	0.985085
100216545_at	100216545	KMT2E-AS1	0.0316431	0.575871	0.567929	0.999933	0.0146727	0.208609	0.835963	0.998499	0.0480653	0.891462	0.378769	0.997585	0.0407318	0.581249	0.565415	0.996145	-0.0131845	-0.206894	0.837705	0.973963
100216546_at	100216546	LINC01004	0.0647337	2.07217	0.0447391	0.999933	0.0447421	1.19011	0.242012	0.990865	0.0403982	1.23607	0.224663	0.994438	0.0398562	1.04759	0.303195	0.992066	0.0694713	1.76015	0.0901436	0.674337
10022_at	10022	INSL5	-0.0177887	-0.478816	0.634677	0.999933	-0.0041826	-0.0903538	0.928521	0.998499	-0.0190914	-0.488293	0.628388	0.997585	0.0182065	0.382874	0.704513	0.997087	0.0280726	0.517078	0.609473	0.92156
10023_at	10023	FRAT1	-0.106984	-1.98998	0.0534589	0.999933	-0.124604	-1.78816	0.0824112	0.990865	-0.130758	-2.37882	0.0229551	0.994438	-0.147745	-2.22579	0.0336899	0.988822	-0.201623	-3.25024	0.00317994	0.508299
10024_at	10024	TROAP	0.0148208	0.296101	0.768685	0.999933	0.0241786	0.425058	0.673397	0.997978	0.0193251	0.461446	0.647334	0.997585	0.075176	1.58454	0.123557	0.988822	0.0854546	2.08313	0.0472152	0.609488
100240728_at	100240728	LOC100240728	-0.0455937	-1.31269	0.196769	0.999933	-0.0431777	-0.992072	0.327972	0.990865	-0.0409217	-1.28091	0.208647	0.994438	-0.0103129	-0.261174	0.795743	0.998747	-0.038974	-0.985761	0.333336	0.821195
10025_at	10025	MED16	0.0472291	0.962421	0.34162	0.999933	0.00643731	0.117165	0.907399	0.998499	0.0392677	0.938867	0.354233	0.997585	0.0414145	0.780162	0.441408	0.992066	0.0553603	0.882618	0.385531	0.839677
10026_at	10026	PIGK	-0.148944	-1.85553	0.0708991	0.999933	-0.0503514	-0.561912	0.577757	0.99352	-0.0874394	-1.86423	0.0706942	0.994438	-0.0660223	-1.1351	0.265323	0.992066	-0.0687962	-1.20899	0.237546	0.776545
100268168_at	100268168	LOC100268168	0.000742487	0.0152083	0.987942	0.999933	-0.00762922	-0.130668	0.896786	0.998499	-0.0203974	-0.439922	0.662699	0.997585	0.0127308	0.228669	0.820678	0.998747	0.0771989	1.36349	0.184417	0.75091
100270679_at	100270679	LINC01432	0.0265637	0.891538	0.377972	0.999933	-0.00224513	-0.0585678	0.953629	0.999487	0.0150912	0.471804	0.639995	0.997585	-0.012113	-0.326863	0.746041	0.998747	0.0063503	0.15794	0.875724	0.980559
100270804_at	100270804	LOC100270804	-0.111196	-2.24244	0.0305435	0.999933	-0.0605194	-0.971896	0.337772	0.990865	-0.0994828	-1.79781	0.0808389	0.994438	-0.0369343	-0.553145	0.584263	0.996145	-0.0203289	-0.265348	0.792834	0.963274
100271722_at	100271722	LINC00899	-0.0076588	-0.260126	0.796101	0.999933	-0.0280976	-0.778667	0.441409	0.990865	0.00961077	0.345472	0.731807	0.997585	0.00660308	0.184997	0.854477	0.998747	0.0148385	0.364032	0.718778	0.946697
100271832_at	100271832	LOC100271832	-0.0350468	-0.992176	0.327076	0.999933	0.00303853	0.0675311	0.946543	0.999011	-0.0209868	-0.507875	0.614727	0.997585	0.0316122	0.631764	0.532326	0.996145	0.0631977	1.23928	0.226312	0.773177
100272147_at	100272147	CMC4	0.0177321	0.282943	0.77868	0.999933	-0.0524838	-0.852954	0.399484	0.990865	-0.0226725	-0.541581	0.591539	0.997585	-0.0274347	-0.560336	0.579411	0.996145	-0.0298484	-0.519416	0.607865	0.92156
100272217_at	100272217	LOC100272217	0.00148495	0.0867181	0.931328	0.999933	0.00731518	0.342753	0.733834	0.997978	0.00207809	0.12227	0.903384	0.99904	0.0207241	1.06199	0.296714	0.992066	0.0211554	0.934731	0.358528	0.831034
100272228_at	100272228	LINC00894	-0.116238	-1.84437	0.0725441	0.999933	-0.163137	-2.11941	0.0412224	0.990865	-0.0839053	-1.5738	0.124531	0.994438	-0.0874647	-1.32193	0.196183	0.992066	-0.067045	-0.901069	0.375823	0.835896
100286844_at	100286844	BCDIN3D-AS1	-0.00670747	-0.167609	0.867736	0.999933	-0.0297455	-0.57802	0.566952	0.99352	0.00460374	0.104631	0.917266	0.99904	-0.0102309	-0.18583	0.853829	0.998747	-0.0572683	-1.19757	0.241888	0.777702
100286938_at	100286938	VPS13A-AS1	0.00682689	0.145319	0.885189	0.999933	0.0306887	0.55441	0.582824	0.99352	0.012453	0.273051	0.786419	0.997585	0.0849725	1.66615	0.106093	0.988822	0.0962719	1.82034	0.0802376	0.659086
100287015_at	100287015	LOC100287015	0.0137611	0.53853	0.593196	0.999933	0.0103361	0.322604	0.748915	0.997978	-0.00348523	-0.123283	0.902589	0.99904	-0.00110195	-0.0324592	0.974321	0.999012	-0.00890605	-0.221295	0.826592	0.970822
100287098_at	100287098	TONSL-AS1	-0.0325386	-0.564681	0.575444	0.999933	-0.0605682	-0.830323	0.411985	0.990865	-0.0191744	-0.314875	0.754726	0.997585	-0.0247102	-0.323005	0.748932	0.998747	-0.0931778	-1.14676	0.261924	0.785267
100287114_at	100287114	LINC00421	-0.0481933	-1.18053	0.244761	0.999933	-0.0628881	-1.22738	0.227871	0.990865	-0.0103848	-0.225878	0.82261	0.997585	-0.0271877	-0.473216	0.639485	0.997087	-0.105662	-1.83849	0.0774406	0.659086
100287166_at	100287166	LOC100287166	0.00702594	0.111203	0.912011	0.999933	0.0108751	0.138181	0.89089	0.998499	0.0143333	0.246746	0.806546	0.997585	0.047942	0.650292	0.520453	0.996145	-0.0241902	-0.325418	0.747469	0.95375
100287177_at	100287177	EML2-AS1	-0.00907427	-0.196953	0.844862	0.999933	-0.0367216	-0.630919	0.532192	0.99352	-0.0114476	-0.252118	0.802425	0.997585	-0.0217949	-0.373536	0.711376	0.997087	-0.0609957	-1.01464	0.319628	0.814729
100287216_at	100287216	SH3RF3-AS1	-0.00217972	-0.081013	0.935836	0.999933	-0.0307345	-0.882203	0.383686	0.990865	0.00613495	0.218269	0.828487	0.997585	-0.00941613	-0.272916	0.786787	0.998747	-0.00736642	-0.18058	0.858098	0.977454
100287227_at	100287227	TIPARP-AS1	-0.0709869	-1.82083	0.076119	0.999933	-0.0143332	-0.29162	0.772299	0.997978	-0.0511917	-1.15508	0.255885	0.994438	0.00877167	0.164407	0.870514	0.998747	-0.00485636	-0.0775243	0.9388	0.990468
100287290_at	100287290	LOC100287290	-0.0120973	-0.348656	0.729176	0.999933	-0.0352207	-0.812519	0.421986	0.990865	-0.0178763	-0.463526	0.645857	0.997585	-0.0264918	-0.551206	0.585575	0.996145	-0.0458572	-1.04493	0.305674	0.805429
100287366_at	100287366	OSTM1-AS1	0.0116005	0.34324	0.733216	0.999933	0.00247416	0.066865	0.94707	0.999011	0.00998157	0.286933	0.775855	0.997585	0.0353249	0.900484	0.375035	0.992066	0.0348876	0.89098	0.381111	0.836426
100287387_at	100287387	LOC100287387	0.0122484	0.457314	0.64992	0.999933	0.00504145	0.146655	0.884246	0.998499	0.0202708	0.750743	0.457825	0.997585	0.0151758	0.437487	0.664891	0.997087	0.0185303	0.451548	0.655339	0.933084
100287482_at	100287482	SMKR1	-0.0722119	-1.19036	0.240923	0.999933	-0.0204211	-0.283388	0.778549	0.997978	-0.0908606	-2.0125	0.0519122	0.994438	-0.0806354	-1.38363	0.176682	0.989564	-0.054934	-0.857631	0.398933	0.845513
100287569_at	100287569	LINC00173	0.00828681	0.148791	0.882466	0.999933	0.0293139	0.44019	0.662506	0.997978	-0.00747325	-0.153487	0.878896	0.99861	0.0448854	0.752146	0.457824	0.992066	0.0496971	0.871503	0.391456	0.841936
100287616_at	100287616	LOXL1-AS1	-0.0239793	-0.88345	0.382272	0.999933	-0.0132023	-0.372849	0.71151	0.997978	-0.0165286	-0.53721	0.594522	0.997585	-0.00376266	-0.0978594	0.922695	0.998747	0.0301337	0.713605	0.481828	0.880198
100287765_at	100287765	LINC00630	-0.0375793	-1.44746	0.155561	0.999933	-0.0490564	-1.66852	0.104136	0.990865	-0.0357785	-1.16002	0.253892	0.994438	-0.0434056	-1.28705	0.207919	0.992066	-0.0515263	-1.41768	0.168158	0.739564
100287808_at	100287808	LOC100287808	-0.00288719	-0.0574417	0.954479	0.999933	-0.0821086	-1.40598	0.168545	0.990865	0.0142301	0.263008	0.794086	0.997585	-0.0320489	-0.517307	0.608735	0.997087	-0.0580399	-0.84	0.408567	0.851066
100287814_at	100287814	LINC00582	-0.016795	-0.329245	0.743689	0.999933	-0.045728	-0.740927	0.46368	0.991701	-0.0474576	-1.07803	0.288395	0.994438	-0.0392327	-0.704374	0.486632	0.994896	-0.0210239	-0.409163	0.685771	0.940702
100287877_at	100287877	LOC100287877	0.011092	0.2645	0.792753	0.999933	0.00691235	0.128237	0.898696	0.998499	0.000824076	0.0190638	0.984898	0.99904	0.0083798	0.151873	0.880304	0.998747	-0.00748616	-0.144085	0.886545	0.982711
100287896_at	100287896	LOC100287896	-0.0461896	-0.68649	0.496365	0.999933	-0.00442407	-0.0534717	0.95766	0.999487	-0.0468443	-0.955667	0.345795	0.997585	-0.0310487	-0.529666	0.600242	0.996882	-0.00301463	-0.0440589	0.965194	0.993961
100287902_at	100287902	LGALS8-AS1	-0.0410684	-0.783898	0.437718	0.999933	-0.00125716	-0.0187619	0.985138	0.999755	-0.058668	-1.09682	0.280211	0.994438	0.00771189	0.120682	0.904747	0.998747	0.0758311	1.29614	0.206314	0.760362
100287932_at	100287932	TIMM23	-0.0310881	-0.372027	0.711836	0.999933	0.00408981	0.0449716	0.964386	0.999487	-0.0491629	-0.844873	0.403921	0.997585	-0.0934142	-1.51051	0.141375	0.988822	-0.130285	-2.15283	0.0407866	0.594969
100288079_at	100288079	GS1-279B7.1	-0.043223	-0.675589	0.503189	0.999933	0.0207091	0.273914	0.785761	0.998499	-0.0384652	-0.555508	0.582081	0.997585	0.0633323	0.80362	0.427938	0.992066	0.149872	1.99577	0.0565346	0.636304
100288122_at	100288122	LDLRAD4-AS1	-0.0315951	-0.920652	0.362752	0.999933	-0.0279423	-0.669894	0.507321	0.99352	-0.0664201	-1.76442	0.0863885	0.994438	-0.0399109	-0.860539	0.396317	0.992066	-0.0235103	-0.486075	0.630986	0.925696
100288123_at	100288123	LOC100288123	0.0145103	0.255279	0.799816	0.999933	-0.0777403	-1.12807	0.266965	0.990865	-0.0157933	-0.243543	0.809006	0.997585	-0.0980156	-1.2448	0.222842	0.992066	-0.164049	-2.05005	0.0505701	0.619161
100288152_at	100288152	LOC100288152	-0.0747926	-0.727331	0.471259	0.999933	0.0155781	0.119967	0.905195	0.998499	0.0347973	0.297388	0.767928	0.997585	0.14929	1.06391	0.295858	0.992066	0.182128	1.12048	0.272754	0.790168
100288198_at	100288198	HMGN3-AS1	0.0206574	0.806277	0.424851	0.999933	0.0698141	2.25954	0.0301801	0.990865	0.0300817	1.052	0.300009	0.994915	0.0840882	2.65576	0.0125477	0.982689	0.066777	1.85555	0.0748892	0.659086
100288413_at	100288413	ERVMER34-1	-0.0327688	-1.17198	0.248138	0.999933	-0.0281093	-0.890843	0.379097	0.990865	-0.046801	-1.70092	0.0978273	0.994438	-0.0198202	-0.620606	0.539546	0.996145	-0.00428484	-0.116621	0.908057	0.986121
100288432_at	100288432	IL10RB-AS1	-0.0371629	-1.34803	0.185233	0.999933	-0.0336079	-1.09067	0.282871	0.990865	-0.0454171	-1.59283	0.12019	0.994438	-0.0311099	-0.915309	0.367329	0.992066	-0.0617519	-1.85365	0.0751695	0.659086
100288637_at	100288637	LOC100288637	-0.403685	-1.17165	0.24827	0.999933	-0.435415	-1.0566	0.297935	0.990865	-0.259145	-0.721998	0.475092	0.997585	-0.0843563	-0.199269	0.843397	0.998747	0.783555	2.63806	0.0138941	0.569716
100288730_at	100288730	PAN3-AS1	-0.0120403	-0.341428	0.734569	0.999933	-0.0166648	-0.364638	0.717576	0.997978	0.0218692	0.537471	0.594343	0.997585	0.0221702	0.434999	0.666676	0.997087	0.0501763	0.879202	0.387346	0.840206
100288797_at	100288797	TMEM239	0.00667	0.218966	0.82779	0.999933	-0.0210949	-0.594186	0.556209	0.99352	-0.0125655	-0.393252	0.696519	0.997585	-0.0146732	-0.37732	0.708592	0.997087	-0.048414	-1.1268	0.270118	0.789365
100288911_at	100288911	LOC100288911	0.0336543	0.342637	0.733666	0.999933	0.105899	0.903014	0.372692	0.990865	0.0289062	0.392277	0.697232	0.997585	0.0461669	0.498814	0.621549	0.997087	0.0536591	0.645439	0.524298	0.896542
100289019_at	100289019	SLC25A25-AS1	0.00289177	0.0577444	0.95424	0.999933	0.0304631	0.49091	0.626555	0.997274	-0.0140476	-0.27066	0.788243	0.997585	0.0205736	0.325177	0.747304	0.998747	0.00191759	0.034452	0.97278	0.994656
100289092_at	100289092	ATP2A1-AS1	-0.0253745	-0.50483	0.616448	0.999933	-0.10477	-2.02404	0.0506513	0.990865	-0.0467502	-0.986856	0.330487	0.997585	-0.0680725	-1.44857	0.157829	0.988822	-0.0512292	-1.03139	0.311855	0.809677
100289097_at	100289097	FRG1CP	-0.0252499	-0.178469	0.859255	0.999933	0.0362126	0.231038	0.81863	0.998499	0.0191135	0.124033	0.901999	0.99904	0.0176029	0.0981337	0.922479	0.998747	0.016475	0.0802783	0.936631	0.990106
100289098_at	100289098	GS1-124K5.4	-0.00326701	-0.0478072	0.962108	0.999933	0.0503598	0.621439	0.538338	0.99352	-0.0205896	-0.291424	0.772447	0.997585	0.0760905	0.938264	0.355602	0.992066	0.111783	1.16917	0.252943	0.781424
100289187_at	100289187	GS1-259H13.2	-0.0602244	-1.36872	0.178726	0.999933	-0.0171415	-0.307903	0.759981	0.997978	-0.034823	-0.680008	0.500973	0.997585	2.43e-05	0.00040603	0.999679	0.999869	-0.0244329	-0.350196	0.729013	0.949971
100289230_at	100289230	LOC100289230	-0.00445831	-0.0920674	0.927104	0.999933	-0.0300527	-0.52253	0.604593	0.995097	-0.0326455	-0.809492	0.423701	0.997585	-0.036902	-0.796	0.432286	0.992066	0.0129111	0.273586	0.786564	0.96199
100289255_at	100289255	LINC00675	-0.000835926	-0.0149012	0.988185	0.999933	0.0437252	0.646453	0.522203	0.99352	-0.000715499	-0.0120818	0.990429	0.999272	0.0852389	1.2579	0.218131	0.992066	0.118606	1.57826	0.126597	0.708649
100289274_at	100289274	DNAJC3-AS1	-0.0506514	-1.08224	0.285628	0.999933	-0.0330589	-0.583347	0.5634	0.99352	-0.0325838	-0.61733	0.541013	0.997585	-0.0119471	-0.191508	0.849418	0.998747	0.0728399	1.45618	0.157312	0.732074
100289341_at	100289341	MAN1B1-AS1	-0.103676	-2.13867	0.0386205	0.999933	-0.0894102	-1.42224	0.163807	0.990865	-0.0847005	-1.53567	0.133611	0.994438	-0.070612	-1.0036	0.323597	0.992066	-0.0287456	-0.384346	0.703848	0.944051
100289361_at	100289361	LOC100289361	-0.03143	-0.696019	0.490442	0.999933	0.0102393	0.176062	0.86126	0.998499	0.000214574	0.00446598	0.996462	0.999272	0.0562722	0.961284	0.344094	0.992066	0.0626422	0.976243	0.33794	0.822177
100289373_at	100289373	UBAC2-AS1	0.00944596	0.267125	0.790745	0.999933	0.0200269	0.453331	0.653109	0.997978	-0.00610213	-0.161618	0.872536	0.998297	0.0247001	0.520775	0.606346	0.997087	0.081621	1.65778	0.109381	0.693788
100289410_at	100289410	MCF2L-AS1	-0.0206252	-0.623679	0.536379	0.999933	-0.0356399	-0.816262	0.419871	0.990865	-0.0226558	-0.582127	0.564212	0.997585	-0.0388715	-0.774587	0.444646	0.992066	-0.044275	-0.780218	0.442308	0.863467
100289495_at	100289495	LOC100289495	-0.0522892	-0.89084	0.378342	0.999933	-0.0196704	-0.257504	0.798298	0.998499	-0.0507216	-0.834928	0.409421	0.997585	-0.00892357	-0.118716	0.906292	0.998747	0.0162474	0.188253	0.85214	0.977144
100289509_at	100289509	KCNIP2-AS1	-0.041997	-0.729739	0.469802	0.999933	-0.0820013	-1.20268	0.237175	0.990865	-0.0482333	-1.0414	0.30483	0.995033	-0.0392521	-0.680481	0.501418	0.996145	-0.0635602	-0.984089	0.334141	0.821601
100289635_at	100289635	ZNF605	0.0350704	0.451854	0.653815	0.999933	0.0169648	0.172693	0.863888	0.998499	0.0262159	0.298201	0.767313	0.997585	0.0136274	0.124961	0.901388	0.998747	0.0684815	0.589571	0.560567	0.90931
100289678_at	100289678	ZNF783	0.0111146	0.397004	0.693475	0.999933	0.0157724	0.455361	0.651662	0.997978	0.0207762	0.666781	0.509284	0.997585	0.0446583	1.18798	0.244161	0.992066	0.0561855	1.67416	0.106089	0.69189
100292680_at	100292680	LINC00942	-0.0786264	-2.45401	0.0185773	0.999933	-0.0800862	-1.96095	0.057881	0.990865	-0.0737711	-1.99849	0.0534789	0.994438	-0.0602749	-1.32069	0.19659	0.992066	-0.0494694	-0.96511	0.343381	0.823399
100293516_at	100293516	ZNF587B	0.0227415	0.461693	0.646802	0.999933	0.0387757	0.690543	0.494407	0.99352	0.00576463	0.099158	0.921579	0.99904	-0.0229632	-0.385312	0.702725	0.997087	-0.0320917	-0.460006	0.649336	0.931875
100294362_at	100294362	LOC100294362	0.00280572	0.105084	0.916834	0.999933	0.0238905	0.72825	0.471305	0.992788	-0.0180532	-0.624457	0.536377	0.997585	0.0140015	0.398346	0.693196	0.997087	0.0212609	0.535282	0.597004	0.920338
100294720_at	100294720	NHEG1	0.004173	0.124081	0.901873	0.999933	0.011286	0.264136	0.793224	0.998499	-0.00365894	-0.102492	0.918951	0.99904	0.0225665	0.505267	0.617063	0.997087	0.0429419	0.963868	0.343992	0.823399
1003_at	1003	CDH5	0.129577	0.847633	0.401686	0.999933	0.0959628	0.643457	0.524121	0.99352	0.0309138	0.238875	0.812595	0.997585	0.127782	0.838304	0.40849	0.992066	0.162181	1.1918	0.244106	0.77855
100302650_at	100302650	BRE-AS1	0.143558	1.53612	0.132383	0.999933	0.12743	1.03974	0.30559	0.990865	0.138862	2.08072	0.0448436	0.994438	0.120227	1.4428	0.159436	0.988822	0.122884	1.32431	0.196924	0.753827
100302691_at	100302691	LINC00184	-0.00588534	-0.143383	0.886708	0.999933	-0.0321103	-0.630308	0.532587	0.99352	-0.00609741	-0.149979	0.881642	0.998766	-0.0172468	-0.349102	0.729451	0.997087	-0.0379192	-0.793195	0.434844	0.860517
100302740_at	100302740	FAS-AS1	-0.0389631	-1.18201	0.244183	0.999933	-0.0433319	-1.03928	0.305801	0.990865	-0.0185186	-0.549461	0.586178	0.997585	-0.00790123	-0.189438	0.851026	0.998747	-0.0325925	-0.747378	0.461541	0.871992
100303728_at	100303728	SLC25A5-AS1	-0.0326789	-0.549628	0.58563	0.999933	-0.00212365	-0.0339573	0.973104	0.999755	-0.0126686	-0.193495	0.84769	0.997585	0.0375115	0.54682	0.588547	0.996145	0.123987	1.80891	0.0820437	0.662247
100303755_at	100303755	PET117	-0.037084	-0.489371	0.627252	0.999933	-0.0326714	-0.338289	0.737166	0.997978	-0.0868448	-1.16072	0.253611	0.994438	-0.123582	-1.28963	0.207033	0.992066	-0.198809	-1.90995	0.0672297	0.650363
100306951_at	100306951	PITPNA-AS1	-0.0269991	-0.652739	0.517659	0.999933	-0.0958244	-1.96454	0.0574467	0.990865	-0.0473927	-1.03277	0.308795	0.995414	-0.0973287	-1.74999	0.0903437	0.988822	-0.0810109	-1.33015	0.19502	0.753604
100309464_at	100309464	OTX2-AS1	0.0118876	0.38256	0.704071	0.999933	0.0263153	0.706939	0.484285	0.99352	0.010375	0.286967	0.77583	0.997585	0.0400884	0.917699	0.366096	0.992066	0.0409516	0.807467	0.426723	0.858512
100316868_at	100316868	HOTTIP	-0.0322372	-0.73042	0.46939	0.999933	-0.000265001	-0.00484141	0.996165	0.999755	-0.0324791	-0.628036	0.534057	0.997585	0.0276076	0.467319	0.643648	0.997087	0.05694	0.904893	0.373831	0.834658
100316904_at	100316904	SAP25	0.0520904	0.710603	0.481453	0.999933	-0.0211768	-0.2679	0.790349	0.998499	-0.0039243	-0.0751224	0.940545	0.99904	-0.0172274	-0.303028	0.76396	0.998747	-0.00273549	-0.0445873	0.964777	0.993961
100329135_at	100329135	TRPC5OS	-0.0192425	-0.478483	0.634912	0.999933	0.00489666	0.101043	0.920093	0.998499	-0.0088482	-0.219062	0.827874	0.997585	0.039893	0.80542	0.426915	0.992066	0.0215802	0.379391	0.707479	0.944387
100359394_at	100359394	LINC00102	0.00423125	0.108953	0.913784	0.999933	-0.0381141	-0.814208	0.421031	0.990865	0.0177959	0.431874	0.668482	0.997585	-0.00629763	-0.12517	0.901224	0.998747	-0.0422554	-0.731348	0.471107	0.875252
10036_at	10036	CHAF1A	-0.0280748	-0.923014	0.361534	0.999933	-0.0565325	-1.49854	0.142959	0.990865	-0.0192402	-0.591268	0.558141	0.997585	-0.0365075	-0.933029	0.358254	0.992066	-0.0617123	-1.50599	0.144123	0.723046
100379174_at	100379174	MACROD2-AS1	0.0301581	0.704308	0.485321	0.999933	0.0736559	1.35009	0.185653	0.990865	0.0596177	1.31488	0.197102	0.994438	0.124276	2.3331	0.0265376	0.982689	0.16396	3.01165	0.00572117	0.508299
100379224_at	100379224	LOC100379224	-0.0196249	-0.687276	0.495875	0.999933	0.00859274	0.239252	0.812306	0.998499	-0.0175444	-0.571577	0.571261	0.997585	0.0270412	0.823274	0.416849	0.992066	0.0142352	0.407163	0.687221	0.940702
100379661_at	100379661	GRIK1-AS2	-0.000637404	-0.0233858	0.981459	0.999933	-0.0427892	-1.32287	0.194459	0.990865	-0.0131147	-0.425806	0.672857	0.997585	-0.0407026	-1.10586	0.277575	0.992066	-0.0452352	-1.22415	0.231872	0.774649
10038_at	10038	PARP2	0.0181402	0.176499	0.860793	0.999933	0.18736	1.71367	0.0954346	0.990865	0.0685354	1.11131	0.274011	0.994438	0.148127	2.08644	0.0455393	0.988822	0.068913	1.00333	0.324947	0.818519
100381270_at	100381270	ZBED6	0.125229	1.67569	0.1016	0.999933	0.0651055	0.889896	0.379598	0.990865	0.0616823	0.96696	0.340199	0.997585	0.0692409	0.943134	0.353146	0.992066	0.06762	0.849712	0.403242	0.847374
10039_at	10039	PARP3	-0.0764343	-1.49081	0.143856	0.999933	-0.128878	-1.96682	0.0571724	0.990865	-0.0522914	-0.878928	0.385435	0.997585	-0.102669	-1.38306	0.176855	0.989564	-0.109211	-1.46993	0.153579	0.730282
1004_at	1004	CDH6	0.00403823	0.222813	0.824815	0.999933	0.00763887	0.31615	0.753767	0.997978	0.0138577	0.661769	0.512453	0.997585	0.0216655	0.801052	0.429401	0.992066	0.0207218	0.654548	0.518508	0.895316
10040_at	10040	TOM1L1	0.0857239	1.78192	0.0823548	0.999933	0.0978918	1.66391	0.10506	0.990865	0.106335	2.30401	0.0272766	0.994438	0.10561	1.84872	0.0743753	0.988822	0.165736	2.7949	0.00962467	0.522457
10042_at	10042	HMGXB4	-0.0466832	-0.874196	0.38723	0.999933	-0.0262265	-0.409589	0.684604	0.997978	-0.012622	-0.261029	0.7956	0.997585	0.0372273	0.690018	0.495486	0.996145	0.0931598	1.78356	0.0861737	0.669744
100422212_at	100422212	LOC100422212	-0.000272177	-0.00816109	0.993529	0.999933	-0.00277168	-0.0677975	0.946333	0.999011	-0.00914671	-0.301629	0.76472	0.997585	0.0131566	0.342282	0.734525	0.997684	-0.0309231	-0.752639	0.458428	0.871553
100422737_at	100422737	LOC100422737	-0.0297732	-0.737696	0.465005	0.999933	-0.0290771	-0.549963	0.585837	0.99352	-0.0329938	-0.770062	0.44643	0.997585	-0.0227201	-0.444528	0.659852	0.997087	-0.0220811	-0.366853	0.716697	0.946178
10043_at	10043	TOM1	-0.0277524	-0.629214	0.532786	0.999933	-0.0442387	-0.770646	0.446088	0.990865	0.0061671	0.124977	0.901257	0.99904	-0.0164574	-0.261158	0.795755	0.998747	-0.0231116	-0.391306	0.698759	0.943199
10044_at	10044	SH2D3C	0.0204338	0.404989	0.687643	0.999933	0.0628847	0.96788	0.339745	0.990865	0.00122814	0.0262341	0.97922	0.99904	0.0360948	0.634233	0.530736	0.996145	0.0770639	1.28245	0.211001	0.763205
10045_at	10045	SH2D3A	-0.0188136	-0.628107	0.533504	0.999933	-0.0335096	-0.895203	0.376794	0.990865	-0.0396076	-1.26026	0.215915	0.994438	-0.0359055	-0.944031	0.352695	0.992066	-0.0789073	-2.0571	0.0498375	0.618147
10046_at	10046	MAMLD1	0.213955	1.92639	0.0611817	0.999933	0.244408	1.69562	0.0988371	0.990865	0.208036	2.84664	0.00734212	0.994438	0.209885	2.40881	0.0223526	0.982689	0.206858	2.02465	0.0532881	0.626151
10047_at	10047	CST8	-0.00348018	-0.0852788	0.932465	0.999933	0.0204309	0.41798	0.678515	0.997978	-0.00526064	-0.123239	0.902623	0.99904	0.0407898	0.8018	0.428974	0.992066	0.0479089	0.912138	0.370077	0.833317
10048_at	10048	RANBP9	0.00419197	0.0420096	0.9667	0.999933	0.0596438	0.547904	0.587235	0.99352	-0.0343823	-0.588196	0.560177	0.997585	-0.0738112	-1.07452	0.291156	0.992066	-0.174007	-3.783	0.000821227	0.500863
10049_at	10049	DNAJB6	0.0155868	0.194199	0.847003	0.999933	0.0162801	0.162273	0.872024	0.998499	-0.110045	-1.4133	0.1664	0.994438	-0.0946068	-0.958683	0.345381	0.992066	-0.133093	-1.35821	0.186066	0.751167
100498859_at	100498859	LINC00881	0.0380947	0.588158	0.559733	0.999933	-0.0176913	-0.228188	0.820828	0.998499	0.0401385	0.727219	0.471928	0.997585	-0.00407151	-0.0616776	0.951229	0.998747	-0.0186494	-0.247976	0.806101	0.966441
100499171_at	100499171	LINC00276	0.0461012	1.27224	0.210635	0.999933	0.0155364	0.35238	0.726666	0.997978	0.0332145	0.844157	0.404315	0.997585	0.0171075	0.339968	0.736249	0.997976	0.0139944	0.24234	0.810418	0.967257
100499177_at	100499177	THAP9-AS1	0.0300003	0.281855	0.779508	0.999933	0.174541	1.33517	0.190442	0.990865	0.0580855	0.526958	0.601547	0.997585	0.144447	1.04494	0.304397	0.992066	0.157349	1.12481	0.270948	0.789365
100499194_at	100499194	LOC100499194	-0.0161622	-0.399365	0.691748	0.999933	-0.0323338	-0.652113	0.518588	0.99352	-0.0402204	-0.990243	0.328852	0.997585	-0.0304639	-0.626076	0.536	0.996145	-0.0253184	-0.513445	0.611976	0.921853
100499466_at	100499466	LINC00674	0.0413428	0.646612	0.521576	0.999933	-0.0430523	-0.562864	0.577116	0.99352	0.0341903	0.563013	0.577015	0.997585	-0.0216052	-0.295398	0.769725	0.998747	0.0370394	0.50967	0.614582	0.922435
100499467_at	100499467	LINC00673	-0.0078851	-0.199952	0.842531	0.999933	-0.051562	-1.13555	0.263861	0.990865	0.000668573	0.0214658	0.982996	0.99904	-0.0211076	-0.580937	0.565622	0.996145	-0.0252837	-0.608897	0.547877	0.906031
100499489_at	100499489	LOC100499489	-0.0346602	-1.00815	0.319442	0.999933	-0.0341956	-0.803435	0.427146	0.990865	-0.0213838	-0.644284	0.523592	0.997585	-0.0265287	-0.62632	0.535842	0.996145	-0.0510083	-1.05015	0.303314	0.805421
1005_at	1005	CDH7	-0.0263737	-0.380511	0.70558	0.999933	0.0340751	0.410727	0.683776	0.997978	-0.0389736	-0.621427	0.538345	0.997585	-0.00876232	-0.111085	0.912288	0.998747	-0.0328372	-0.386842	0.702021	0.943953
10050_at	10050	SLC17A4	-0.0646925	-0.825715	0.413863	0.999933	0.00333086	0.0344372	0.972724	0.999755	-0.101554	-1.30188	0.201459	0.994438	0.00586661	0.0630386	0.950154	0.998747	0.0888509	0.963987	0.343933	0.823399
100500850_at	100500850	MIR3682	0.110778	0.861055	0.39434	0.999933	-0.0931147	-0.669865	0.507339	0.99352	0.157396	1.55716	0.12843	0.994438	0.0156589	0.137702	0.891396	0.998747	0.0650433	0.568352	0.574672	0.914331
100505474_at	100505474	LINC01539	-0.0366803	-1.01026	0.318441	0.999933	-0.0322523	-0.681504	0.500038	0.99352	-0.00553173	-0.151374	0.88055	0.998692	0.00847322	0.185945	0.853739	0.998747	0.00296007	0.0572486	0.954785	0.992806
100505478_at	100505478	LOC100505478	-0.0325135	-0.287968	0.774858	0.999933	0.0868907	0.694963	0.491667	0.99352	-0.0713373	-0.632829	0.530958	0.997585	0.129378	1.03738	0.30785	0.992066	0.22378	1.67335	0.106249	0.691895
100505483_at	100505483	PRKAG2-AS1	0.0408303	0.363715	0.717986	0.999933	0.14304	1.18316	0.24472	0.990865	0.0314236	0.414125	0.68131	0.997585	0.031882	0.376545	0.709162	0.997087	0.00568618	0.0767679	0.939396	0.990743
100505495_at	100505495	PCAT19	-0.0222295	-0.443411	0.659857	0.999933	-0.0689217	-1.22444	0.228966	0.990865	-0.0529636	-1.17971	0.246071	0.994438	-0.0523887	-0.949515	0.349946	0.992066	-0.0487086	-0.863091	0.39598	0.844296
100505498_at	100505498	LOC100505498	-0.0270848	-0.673898	0.504252	0.999933	0.0279346	0.566018	0.574993	0.99352	-0.0224948	-0.541876	0.591338	0.997585	0.0351485	0.748113	0.460217	0.992066	0.0705216	1.36342	0.18444	0.75091
100505501_at	100505501	LOC100505501	-0.0134351	-0.192389	0.848411	0.999933	0.0355511	0.445252	0.658879	0.997978	-0.0416956	-0.652969	0.518043	0.997585	-0.00880013	-0.112789	0.910949	0.998747	0.0702949	0.809322	0.425675	0.857947
100505515_at	100505515	LOC100505515	-0.00345229	-0.065277	0.948279	0.999933	-0.0104234	-0.165459	0.869535	0.998499	-0.055922	-1.12137	0.269767	0.994438	-0.0298087	-0.483327	0.632372	0.997087	0.00815304	0.127936	0.899184	0.985085
100505518_at	100505518	EDNRB-AS1	-0.0445804	-0.91612	0.365094	0.999933	-0.0345824	-0.540076	0.592565	0.99352	-0.00875159	-0.177554	0.860097	0.997709	0.0224564	0.365395	0.717381	0.997087	0.0554513	0.877896	0.388041	0.840543
100505534_at	100505534	LOC100505534	-0.025312	-1.21687	0.230786	0.999933	-0.0381953	-1.49567	0.143703	0.990865	-0.0285346	-1.26535	0.214106	0.994438	-0.03953	-1.40728	0.169622	0.988822	-0.0463333	-1.55982	0.130893	0.711683
100505536_at	100505536	ISM1-AS1	-0.0285848	-0.812085	0.42155	0.999933	-0.025682	-0.554702	0.582626	0.99352	-0.0361963	-0.897541	0.375563	0.997585	-0.0350185	-0.677709	0.50315	0.996145	-0.0199866	-0.386722	0.702109	0.943953
100505538_at	100505538	RBM26-AS1	-0.0718499	-1.67395	0.101945	0.999933	-0.0365635	-0.668986	0.507893	0.99352	-0.0570407	-1.15312	0.256676	0.994438	-0.0258902	-0.425921	0.673206	0.997087	0.0197933	0.311456	0.757938	0.955588
100505540_at	100505540	SLIT1-AS1	-0.00563337	-0.0985006	0.922027	0.999933	-0.0186387	-0.268329	0.790021	0.998499	-0.0157485	-0.34309	0.733583	0.997585	0.0263769	0.477415	0.636526	0.997087	-0.034079	-0.61552	0.543562	0.903898
100505545_at	100505545	LINC01095	-0.0203256	-0.416717	0.679113	0.999933	-0.0307218	-0.49522	0.62354	0.997274	-0.0179321	-0.385465	0.702226	0.997585	0.00658391	0.118476	0.90648	0.998747	0.00393902	0.0710935	0.943867	0.991921
100505547_at	100505547	LINC01208	-0.0672032	-1.87577	0.0679988	0.999933	-0.0220997	-0.50261	0.618386	0.996883	-0.071886	-1.77118	0.0852398	0.994438	-0.0176802	-0.376994	0.708831	0.997087	-0.0209914	-0.412643	0.683251	0.940544
100505549_at	100505549	LOC100505549	0.00606831	0.196072	0.845547	0.999933	-0.00756561	-0.199348	0.843144	0.998499	-0.00061457	-0.0220356	0.982545	0.99904	0.00545809	0.155407	0.877541	0.998747	0.0323276	0.810809	0.424835	0.857765
100505555_at	100505555	LOC100505555	-0.0363376	-0.763137	0.449859	0.999933	-0.0585268	-0.961943	0.342678	0.990865	-0.0387331	-0.831086	0.411559	0.997585	-0.0323963	-0.574182	0.570125	0.996145	-0.0802343	-1.37235	0.181677	0.749358
100505564_at	100505564	LOC100505564	-0.038672	-1.93927	0.0595441	0.999933	-0.0449251	-1.91845	0.0632396	0.990865	-0.052591	-2.656	0.0118261	0.994438	-0.0459601	-1.91015	0.0657148	0.988822	-0.0264461	-1.04892	0.303867	0.805421
100505570_at	100505570	LOC100505570	-0.0104434	-0.158436	0.87491	0.999933	-0.0718172	-0.955834	0.345712	0.990865	-0.042834	-0.566469	0.57469	0.997585	-0.0658733	-0.749396	0.459455	0.992066	-0.11559	-1.20881	0.237614	0.776545
100505573_at	100505573	INAFM2	0.102799	1.8126	0.0774039	0.999933	0.114655	1.52493	0.136262	0.990865	0.0408037	0.821666	0.416829	0.997585	0.0272975	0.441401	0.662088	0.997087	0.0605051	0.87791	0.388033	0.840543
100505576_at	100505576	LINC00672	-0.0934977	-0.870872	0.389021	0.999933	-0.00516325	-0.0464757	0.963195	0.999487	-0.0409268	-0.670849	0.50672	0.997585	-0.0329513	-0.440087	0.663028	0.997087	-0.0018808	-0.0264671	0.979087	0.995838
100505583_at	100505583	LINC00838	0.0224997	0.746011	0.460023	0.999933	0.0234691	0.609902	0.545866	0.99352	0.025233	0.77283	0.444811	0.997585	0.0436572	1.12805	0.268241	0.992066	0.029996	0.701321	0.489333	0.883365
100505592_at	100505592	GAPLINC	-0.0622093	-1.57207	0.123813	0.999933	-0.0974607	-1.97495	0.0562039	0.990865	-0.0831162	-2.11626	0.0415076	0.994438	-0.102023	-2.09625	0.0445974	0.988822	-0.10921	-2.10326	0.0452714	0.608606
100505601_at	100505601	PARD3-AS1	-0.00904632	-0.305435	0.761618	0.999933	-0.0525423	-1.44876	0.156304	0.990865	-0.0120681	-0.378153	0.707601	0.997585	-0.0456958	-1.1979	0.240335	0.992066	-0.0225166	-0.536274	0.596328	0.919978
100505609_at	100505609	LOC100505609	0.00262573	0.0981858	0.922275	0.999933	0.0285017	0.837932	0.407755	0.990865	0.00057881	0.0183491	0.985465	0.99904	0.0308527	0.786716	0.437619	0.992066	0.0371792	0.862933	0.396065	0.844296
100505616_at	100505616	SNHG21	0.118217	1.69183	0.0984556	0.999933	0.198266	2.46259	0.0188599	0.990865	0.0823681	1.30767	0.19951	0.994438	0.116089	1.64125	0.111189	0.988822	0.10976	1.42482	0.166104	0.739564
100505619_at	100505619	LINC00919	-0.00458829	-0.129834	0.897348	0.999933	-0.0264873	-0.612963	0.543863	0.99352	-0.0113058	-0.340829	0.73527	0.997585	-0.00200864	-0.0532633	0.957875	0.998747	-0.0133617	-0.389805	0.699855	0.943232
100505622_at	100505622	LOC100505622	-0.0211316	-0.64098	0.525191	0.999933	-0.0501212	-1.1955	0.23993	0.990865	-0.0101275	-0.283984	0.778096	0.997585	-0.0346028	-0.763048	0.451394	0.992066	0.0180544	0.394118	0.696708	0.942443
100505624_at	100505624	GTF3C2-AS1	-0.0226514	-0.686735	0.496212	0.999933	-0.0488783	-1.35064	0.185479	0.990865	-0.02602	-0.761256	0.451603	0.997585	-0.021778	-0.576522	0.568563	0.996145	-0.0239462	-0.540747	0.593285	0.919016
100505633_at	100505633	LINC01133	-0.0484863	-1.58561	0.120703	0.999933	-0.0616915	-1.64957	0.107978	0.990865	-0.0480763	-1.52095	0.137257	0.994438	-0.0419256	-1.06725	0.29437	0.992066	-0.0636899	-1.46761	0.154205	0.730334
100505641_at	100505641	FGD5-AS1	-0.05523	-0.904842	0.370967	0.999933	-0.0754224	-0.981612	0.333028	0.990865	-0.0725063	-1.27829	0.20956	0.994438	-0.0746866	-1.04981	0.302191	0.992066	-0.0158879	-0.197008	0.845353	0.976162
100505650_at	100505650	LOC100505650	-0.0170674	-0.378769	0.706862	0.999933	-0.0311451	-0.525409	0.602612	0.994968	-0.00487521	-0.101897	0.91942	0.99904	0.00740713	0.124246	0.901949	0.998747	0.0209165	0.334872	0.740408	0.951516
100505658_at	100505658	LOC100505658	-0.00502188	-0.165407	0.869457	0.999933	-0.002026	-0.0527465	0.958234	0.999487	-0.00352486	-0.122948	0.902851	0.99904	0.0159876	0.444008	0.660223	0.997087	0.023481	0.57853	0.567884	0.911083
100505659_at	100505659	LINC00967	-0.0233369	-0.460913	0.647357	0.999933	-0.0313323	-0.500916	0.619566	0.997055	-0.00956302	-0.197292	0.84474	0.997585	0.00737877	0.124366	0.901855	0.998747	-0.0597849	-0.971678	0.340164	0.823121
100505664_at	100505664	LOC100505664	-0.0645253	-1.88323	0.0669542	0.999933	-0.0991934	-2.30351	0.0273079	0.990865	-0.0734645	-1.88968	0.067106	0.994438	-0.0971921	-2.04858	0.0493406	0.988822	-0.0930147	-1.93453	0.0639989	0.64665
100505666_at	100505666	LOC100505666	-0.0203538	-0.405777	0.687069	0.999933	-0.0508255	-0.803728	0.426979	0.990865	-0.0138255	-0.33029	0.74315	0.997585	-0.00201513	-0.0392417	0.968958	0.999012	-0.0140428	-0.255303	0.800498	0.965168
100505676_at	100505676	RRS1-AS1	-0.013929	-0.750653	0.457255	0.999933	-0.0379934	-1.69738	0.098502	0.990865	0.00521101	0.251622	0.802805	0.997585	-0.0128898	-0.550236	0.586232	0.996145	-0.0234213	-0.869443	0.392561	0.84282
100505681_at	100505681	NAPA-AS1	0.0226431	0.606522	0.547595	0.999933	0.0206636	0.428769	0.670719	0.997978	0.0378348	1.08798	0.284041	0.994438	0.063805	1.56437	0.128219	0.988822	0.0562274	1.33315	0.194048	0.753604
100505683_at	100505683	LINC01431	-0.101233	-2.29705	0.0269291	0.999933	-0.0696709	-1.36818	0.179975	0.990865	-0.0764649	-1.5869	0.12153	0.994438	-0.0205008	-0.405789	0.687778	0.997087	-0.033581	-0.647344	0.523084	0.89643
100505685_at	100505685	LOC100505685	-0.0174364	-0.334811	0.739517	0.999933	-0.0241414	-0.371676	0.712375	0.997978	0.0285343	0.54558	0.588815	0.997585	0.0456998	0.720489	0.476801	0.992066	0.0591961	0.828116	0.415142	0.854118
100505687_at	100505687	LINC00888	-0.0106903	-0.134268	0.893864	0.999933	0.0515794	0.56531	0.575469	0.99352	-0.0469593	-0.990668	0.328647	0.997585	-0.0511441	-0.91943	0.365205	0.992066	-0.028779	-0.480845	0.634649	0.927065
100505696_at	100505696	SH3BP5-AS1	-0.0583196	-0.978366	0.333774	0.999933	-0.0433051	-0.668048	0.508485	0.99352	-0.0722399	-1.21407	0.232849	0.994438	-0.00060152	-0.00934791	0.992603	0.99921	0.0849874	1.44172	0.161319	0.73547
100505702_at	100505702	LINC01094	0.251199	1.55606	0.127572	0.999933	0.0323251	0.191869	0.848954	0.998499	0.0445977	0.506948	0.61537	0.997585	-0.0507857	-0.512298	0.612193	0.997087	-0.0670201	-0.737463	0.467445	0.873271
100505710_at	100505710	NA	-0.00910975	-0.161914	0.872189	0.999933	0.017599	0.260926	0.795679	0.998499	0.0108055	0.197551	0.844539	0.997585	0.0814024	1.26098	0.217033	0.992066	0.155959	2.6311	0.0141194	0.571834
100505711_at	100505711	LOC100505711	-0.03319	-0.506133	0.615541	0.999933	-0.053008	-0.707764	0.483779	0.99352	-0.0465976	-0.848188	0.402097	0.997585	-0.0045476	-0.0679234	0.946297	0.998747	0.0430118	0.642182	0.526377	0.896875
100505715_at	100505715	LOC100505715	0.0100312	0.136857	0.891831	0.999933	-0.0284425	-0.313692	0.755617	0.997978	-0.0581429	-0.745677	0.460842	0.997585	-0.0923763	-0.985928	0.332054	0.992066	-0.0551196	-0.5135	0.611938	0.921853
100505716_at	100505716	LOC100505716	-0.0245532	-0.875336	0.386617	0.999933	-0.0597728	-1.73107	0.092247	0.990865	-0.0141555	-0.456136	0.65111	0.997585	-0.0444787	-1.17887	0.247715	0.992066	-0.0168913	-0.412196	0.683575	0.940563
100505718_at	100505718	LINC01592	0.0367715	1.68389	0.0999925	0.999933	0.0471019	1.66864	0.104112	0.990865	0.0420034	1.73418	0.0916879	0.994438	0.0567943	1.84777	0.0745166	0.988822	0.0715225	2.28645	0.0306178	0.58638
100505727_at	100505727	LOC100505727	-0.0162614	-0.492243	0.625238	0.999933	-0.015744	-0.413039	0.682097	0.997978	-0.0246505	-0.779025	0.441201	0.997585	0.00813982	0.222496	0.825436	0.998747	0.0134695	0.374495	0.711073	0.945349
100505738_at	100505738	MIR4458HG	0.0139472	0.283003	0.778634	0.999933	0.0171915	0.279608	0.781424	0.99813	-0.0158182	-0.300605	0.765494	0.997585	-0.0298467	-0.455562	0.651986	0.997087	-0.0460492	-0.661655	0.514014	0.893876
100505741_at	100505741	SPATA1	0.0259993	0.987829	0.329174	0.999933	0.0150649	0.433305	0.667452	0.997978	0.03823	1.48702	0.145963	0.994438	0.0353	1.14145	0.262711	0.992066	0.0303289	0.838995	0.40912	0.851321
100505746_at	100505746	ITGB2-AS1	0.0572535	1.30382	0.19975	0.999933	-0.0146923	-0.274051	0.785656	0.998499	0.0603677	1.44458	0.157471	0.994438	0.00330568	0.0671524	0.946906	0.998747	-0.0291859	-0.646237	0.523789	0.89643
100505761_at	100505761	RPARP-AS1	-0.019903	-0.35471	0.72467	0.999933	0.000459911	0.00639736	0.994932	0.999755	0.0283187	0.458219	0.649628	0.997585	0.0397712	0.555308	0.582802	0.996145	0.0214049	0.264152	0.793746	0.963337
100505768_at	100505768	LINC01364	-0.0104486	-0.292031	0.771772	0.999933	-0.0359434	-0.815762	0.420154	0.990865	-0.00129861	-0.0377296	0.970118	0.99904	-0.00152541	-0.0347953	0.972473	0.999012	-0.0479482	-1.17238	0.251674	0.781353
100505774_at	100505774	LOC100505774	-0.00630768	-0.11591	0.908304	0.999933	0.0220794	0.324693	0.747346	0.997978	-0.0108963	-0.192648	0.848348	0.997585	0.0510088	0.743891	0.46273	0.992066	0.0651579	0.893906	0.379573	0.836426
100505776_at	100505776	LINC01541	0.0012576	0.0734499	0.941814	0.999933	0.0108304	0.493671	0.624623	0.997274	-0.00709739	-0.375989	0.709195	0.997585	0.00959974	0.419699	0.677696	0.997087	0.0138172	0.527723	0.602167	0.920364
100505782_at	100505782	LOC100505782	-0.00359793	-0.0858903	0.931982	0.999933	-0.0278068	-0.541733	0.591434	0.99352	-0.0199578	-0.519777	0.606491	0.997585	-0.0178528	-0.390214	0.699135	0.997087	-0.0477704	-1.00247	0.325354	0.818519
100505783_at	100505783	OSER1-AS1	0.0275921	0.472636	0.639042	0.999933	0.0773211	1.0982	0.279615	0.990865	-0.00325633	-0.0632311	0.949942	0.99904	0.03612	0.559691	0.579845	0.996145	-0.0391744	-0.61873	0.541478	0.903516
100505784_at	100505784	LOC100505784	-0.00551539	-0.225355	0.82285	0.999933	0.00537227	0.172973	0.863669	0.998499	0.0162627	0.617305	0.541029	0.997585	0.0290738	0.96095	0.344259	0.992066	0.0351406	1.00261	0.32529	0.818519
100505797_at	100505797	LOC100505797	-0.0303778	-0.469029	0.641595	0.999933	-0.0495726	-0.619286	0.539739	0.99352	-0.077458	-1.1876	0.242989	0.994438	-0.127069	-1.64133	0.111173	0.988822	-0.0930691	-1.04845	0.30408	0.805421
100505806_at	100505806	SNHG18	-0.0752698	-1.66948	0.102831	0.999933	-0.0592641	-1.09194	0.282319	0.990865	-0.0789451	-1.61832	0.114572	0.994438	-0.0321445	-0.584113	0.563511	0.996145	0.00666742	0.111159	0.912344	0.987436
100505811_at	100505811	HNCAT21	-0.0587701	-1.58766	0.120238	0.999933	-0.0585894	-1.26181	0.21536	0.990865	-0.0199494	-0.51579	0.609244	0.997585	-0.00940802	-0.192544	0.848614	0.998747	0.0169118	0.318383	0.752738	0.955245
100505812_at	100505812	CARD8-AS1	0.0526681	1.62554	0.111902	0.999933	0.0470621	1.37784	0.176998	0.990865	0.0166361	0.705451	0.485199	0.997585	0.0400651	1.42247	0.165205	0.988822	0.0673997	2.26756	0.0319005	0.58638
100505824_at	100505824	LOC100505824	-0.0241472	-0.323426	0.748058	0.999933	0.00976637	0.111595	0.911782	0.998499	-0.0507913	-0.668752	0.508041	0.997585	0.0449148	0.495938	0.623552	0.997087	0.104928	1.1204	0.272785	0.790168
100505826_at	100505826	STK4-AS1	-0.0349074	-0.83544	0.408433	0.999933	-0.0633811	-1.24841	0.220168	0.990865	-0.0307129	-0.793245	0.43298	0.997585	-0.0332355	-0.672831	0.506205	0.996145	-0.0113725	-0.258105	0.798358	0.964476
100505835_at	100505835	LINC01532	0.0309686	0.651455	0.518478	0.999933	0.00577792	0.101131	0.920023	0.998499	0.0239611	0.548064	0.587127	0.997585	0.0315945	0.570772	0.572405	0.996145	0.0271316	0.437038	0.665692	0.935257
100505839_at	100505839	SH3PXD2A-AS1	-0.05629	-1.22911	0.226213	0.999933	-0.0876023	-1.6105	0.116272	0.990865	-0.0695201	-1.70411	0.097224	0.994438	-0.0708892	-1.35505	0.185517	0.992066	-0.043919	-0.815622	0.422126	0.857138
100505841_at	100505841	LOC100505841	-0.00811664	-0.266638	0.791118	0.999933	-0.0106309	-0.279694	0.781359	0.99813	-0.000810298	-0.0253068	0.979954	0.99904	0.0137606	0.370157	0.713866	0.997087	0.0342316	0.845571	0.405507	0.848807
100505851_at	100505851	LOC100505851	-0.000622826	-0.0176062	0.986041	0.999933	0.0556673	1.27356	0.211213	0.990865	0.0257107	0.657076	0.51543	0.997585	0.0909237	2.00273	0.0543158	0.988822	0.122447	2.59608	0.0153065	0.578026
100505853_at	100505853	LOC100505853	-0.0508679	-1.40416	0.167987	0.999933	-0.038081	-0.816914	0.419504	0.990865	-0.0397726	-1.08232	0.286509	0.994438	-0.00700733	-0.159064	0.874684	0.998747	0.00132406	0.0268648	0.978773	0.995838
100505854_at	100505854	APTR	-0.000147659	-0.003127	0.997521	0.999933	-0.0696054	-1.28544	0.207078	0.990865	-0.0230785	-0.424787	0.673592	0.997585	-0.106346	-1.89273	0.0680778	0.988822	-0.128868	-2.03753	0.0518942	0.621917
100505865_at	100505865	LINC00920	-0.0327368	-0.794578	0.431548	0.999933	-0.0105302	-0.201117	0.841771	0.998499	-0.0280765	-0.635789	0.52905	0.997585	0.00629658	0.121353	0.904221	0.998747	0.0267416	0.496424	0.623767	0.924115
100505875_at	100505875	LINC01088	0.0341517	0.372353	0.711596	0.999933	0.0609772	0.565792	0.575145	0.99352	0.017816	0.225429	0.822957	0.997585	0.0985096	0.999686	0.325458	0.992066	0.119398	1.39873	0.173711	0.744796
100505876_at	100505876	CEBPZOS	0.0460861	0.653137	0.517404	0.999933	0.051173	0.620175	0.53916	0.99352	0.00536669	0.108283	0.91439	0.99904	-0.03398	-0.578652	0.567143	0.996145	-0.0780131	-1.59635	0.122495	0.70583
100505877_at	100505877	UBE2E2-AS1	-0.0516272	-1.13205	0.264353	0.999933	-0.0921317	-1.69851	0.0982851	0.990865	-0.0584455	-1.37544	0.177733	0.994438	-0.0620004	-1.19975	0.239628	0.992066	-0.0329489	-0.633945	0.531655	0.898893
100505878_at	100505878	LOC100505878	-0.0279887	-1.16605	0.2505	0.999933	-0.0517263	-1.76079	0.08701	0.990865	-0.0450919	-2.10678	0.0423752	0.994438	-0.0530508	-2.04201	0.0500275	0.988822	-0.075533	-2.68356	0.0125009	0.557399
100505879_at	100505879	KIF25-AS1	0.0418845	1.61373	0.114448	0.999933	0.013079	0.398929	0.692369	0.997978	0.0494376	1.84772	0.0731078	0.994438	0.026708	0.831042	0.412516	0.992066	0.0069272	0.198651	0.844081	0.975522
100505881_at	100505881	MAGI2-AS3	-0.0764244	-1.89188	0.0657625	0.999933	-0.102535	-2.24998	0.0308399	0.990865	-0.0642782	-1.75847	0.0874104	0.994438	-0.0641522	-1.54863	0.131955	0.988822	0.0123591	0.341225	0.735676	0.950756
100505890_at	100505890	SORCS3-AS1	-0.0553954	-1.24033	0.22208	0.999933	-0.0384823	-0.687737	0.496151	0.99352	-0.0555795	-1.16636	0.251353	0.994438	-0.0149309	-0.257785	0.798333	0.998747	0.035195	0.642685	0.526056	0.896757
100505893_at	100505893	SLIT2-IT1	0.0102789	0.456855	0.650247	0.999933	-0.00256945	-0.087674	0.930635	0.998499	0.0069131	0.25261	0.802047	0.997585	-0.000590796	-0.0171488	0.986431	0.999012	0.0395715	1.4593	0.156459	0.731548
100505894_at	100505894	TMEM161B-AS1	0.0428846	0.811901	0.421654	0.999933	0.0351767	0.528036	0.600807	0.994156	0.0265612	0.450106	0.655409	0.997585	0.0208245	0.281293	0.780417	0.998747	-0.0239886	-0.311539	0.757875	0.955588
100505912_at	100505912	LOC100505912	-0.0721947	-1.6126	0.114694	0.999933	-0.0783685	-1.56561	0.126439	0.990865	-0.0703814	-1.58367	0.122265	0.994438	-0.0378636	-0.738823	0.465756	0.992066	-0.0442865	-0.73746	0.467446	0.873271
100505918_at	100505918	LOC100505918	-0.0742874	-1.05592	0.297342	0.999933	-0.0272773	-0.312615	0.756428	0.997978	-0.0819621	-1.05891	0.296896	0.994599	3.49e-05	0.000371667	0.999706	0.999869	0.0802733	0.993473	0.329636	0.821168
100505920_at	100505920	LOC100505920	0.00105896	0.033284	0.973614	0.999933	-0.0232036	-0.581032	0.564942	0.99352	-0.0231528	-0.642734	0.524585	0.997585	-0.0426575	-0.990273	0.329961	0.992066	-0.0264427	-0.544638	0.590644	0.918051
100505929_at	100505929	LINC01549	-0.0603867	-2.05469	0.046481	0.999933	-0.057256	-1.4825	0.147157	0.990865	-0.0231535	-0.715793	0.478868	0.997585	-0.0185604	-0.449588	0.656239	0.997087	-0.0210569	-0.470813	0.6417	0.929605
100505933_at	100505933	ADD3-AS1	0.0213445	0.52625	0.601621	0.999933	-0.00165313	-0.036453	0.971128	0.999755	0.0158275	0.544487	0.589559	0.997585	0.0263415	0.717141	0.478834	0.993072	0.0409333	1.02039	0.316945	0.812444
100505938_at	100505938	LOC100505938	0.000997967	0.018614	0.985242	0.999933	-0.0289359	-0.433864	0.66705	0.997978	0.00389836	0.0707985	0.943961	0.99904	-0.0311962	-0.47153	0.640674	0.997087	-0.0756232	-1.05856	0.299538	0.804018
100505942_at	100505942	LOC100505942	-0.0419647	-1.02778	0.310227	0.999933	-0.0499105	-0.961867	0.342715	0.990865	-0.0549431	-1.2376	0.224103	0.994438	-0.0469658	-0.878767	0.386512	0.992066	-0.056502	-0.906599	0.372945	0.834547
100505964_at	100505964	LINC01304	0.00313517	0.115266	0.908811	0.999933	-0.006466	-0.193743	0.847497	0.998499	-0.00965807	-0.351756	0.727131	0.997585	0.00116835	0.0352017	0.972152	0.999012	-0.0141082	-0.408041	0.686584	0.940702
100505967_at	100505967	LINC00645	-0.0551229	-1.86214	0.0699412	0.999933	-0.0580732	-1.70844	0.09641	0.990865	-0.064877	-2.02569	0.0504736	0.994438	-0.0423599	-1.13999	0.26331	0.992066	-0.00967197	-0.233234	0.817406	0.968615
100505975_at	100505975	ENO1-AS1	-0.0352307	-1.00868	0.31919	0.999933	-0.0423024	-0.949329	0.348963	0.990865	-0.00730149	-0.224226	0.823885	0.997585	0.0028913	0.0712801	0.943648	0.998747	-0.0131227	-0.294123	0.770999	0.958597
100505978_at	100505978	LOC100505978	-0.0235945	-0.653508	0.517168	0.999933	-0.0740259	-1.70261	0.0975072	0.990865	-0.0199567	-0.535426	0.595741	0.997585	-0.0424552	-1.00071	0.324971	0.992066	-0.0826113	-1.7449	0.0928137	0.677589
100505984_at	100505984	LOC100505984	-0.018559	-0.266217	0.791439	0.999933	0.0754635	1.04438	0.303468	0.990865	-0.0579191	-0.743649	0.462052	0.997585	0.0612202	0.768893	0.447968	0.992066	0.101525	1.2263	0.231075	0.773869
100505985_at	100505985	LOC100505985	-0.0277053	-0.926451	0.359768	0.999933	0.00823217	0.223988	0.824069	0.998499	0.00740382	0.241485	0.810588	0.997585	0.0582246	1.73706	0.0926358	0.988822	0.0811423	2.1655	0.0397062	0.594969
100505989_at	100505989	LINC01207	-0.0561358	-2.26537	0.0289762	0.999933	-0.0638972	-2.12899	0.0403674	0.990865	-0.0577597	-2.32662	0.0258993	0.994438	-0.055215	-1.76169	0.0883116	0.988822	-0.0671497	-1.82796	0.0790533	0.659086
100506012_at	100506012	PPP5D1	0.112219	1.71248	0.0945507	0.999933	0.141762	1.7925	0.0817	0.990865	0.0796329	1.12684	0.267478	0.994438	0.0953303	1.21661	0.233237	0.992066	0.1511	1.74636	0.0925544	0.67727
100506013_at	100506013	APELA	-0.0295442	-1.71067	0.0948893	0.999933	-0.0237798	-1.09574	0.280674	0.990865	-0.0193625	-1.00087	0.32376	0.997306	-0.00735212	-0.312071	0.757145	0.998747	-0.0034156	-0.126096	0.900626	0.985197
100506014_at	100506014	NA	-0.013111	-0.312728	0.756112	0.999933	-0.000799487	-0.0159158	0.987392	0.999755	-0.0260554	-0.599602	0.552634	0.997585	0.00562108	0.103442	0.918301	0.998747	-0.000830375	-0.0138889	0.989025	0.99724
100506016_at	100506016	LOC100506016	-0.0210263	-0.88318	0.382416	0.999933	-0.0124417	-0.436653	0.665045	0.997978	-0.0189111	-0.866136	0.392315	0.997585	-0.000990361	-0.0397081	0.968589	0.999012	0.0224815	0.799967	0.430979	0.860191
100506022_at	100506022	LOC100506022	-0.0374239	-1.02977	0.309306	0.999933	-0.0916683	-2.09979	0.0430254	0.990865	-0.0144581	-0.41739	0.678942	0.997585	-0.0536946	-1.31093	0.199827	0.992066	-0.0128027	-0.294374	0.77081	0.958597
100506025_at	100506025	ISPD-AS1	-0.0221961	-0.941731	0.351984	0.999933	-0.00730659	-0.251508	0.802892	0.998499	-0.0213884	-0.851712	0.400164	0.997585	0.0116382	0.386441	0.701898	0.997087	0.025114	0.794894	0.433872	0.860434
100506046_at	100506046	GAS5-AS1	-0.0699512	-1.41062	0.166088	0.999933	-0.0452187	-0.776453	0.442697	0.990865	-0.0681236	-1.55559	0.128803	0.994438	-0.00512386	-0.1015	0.919829	0.998747	0.0360214	0.702749	0.488457	0.883365
100506047_at	100506047	LOC100506047	0.0142184	0.272629	0.786541	0.999933	0.0134037	0.203171	0.840178	0.998499	-0.00215302	-0.0371522	0.970575	0.99904	0.0214185	0.299098	0.766928	0.998747	0.0836975	1.09216	0.284781	0.798054
100506049_at	100506049	LRRC72	-0.0224362	-0.440651	0.661838	0.999933	0.00433335	0.0685353	0.94575	0.999011	-0.00685831	-0.121369	0.904093	0.99904	0.0377073	0.542074	0.591771	0.996145	0.0329032	0.419401	0.678368	0.93951
100506054_at	100506054	RNASEH1-AS1	-0.0036007	-0.0409283	0.967557	0.999933	-0.0577741	-0.512252	0.611692	0.995707	0.0305901	0.307012	0.760653	0.997585	0.0243716	0.201611	0.841581	0.998747	0.181115	1.50175	0.14521	0.723046
100506068_at	100506068	DACT3-AS1	-0.0259262	-0.585979	0.561182	0.999933	-0.0543536	-0.959315	0.343981	0.990865	-0.0223351	-0.45757	0.650089	0.997585	-0.0400298	-0.649398	0.521022	0.996145	-0.054976	-0.79015	0.436588	0.861494
100506070_at	100506070	RBFADN	0.0609025	1.52199	0.135879	0.999933	0.0277245	0.553495	0.583443	0.99352	0.0684046	1.48224	0.147224	0.994438	0.0521093	0.946703	0.351354	0.992066	0.0243253	0.406063	0.688019	0.940798
100506071_at	100506071	LOC100506071	-0.00494543	-0.127074	0.899519	0.999933	-0.0151087	-0.298995	0.766712	0.997978	-0.00294604	-0.0747462	0.940842	0.99904	0.00275312	0.056829	0.955058	0.998747	-0.000695875	-0.0131354	0.98962	0.99729
100506082_at	100506082	LOC100506082	-0.0150005	-0.359239	0.721306	0.999933	-0.0745944	-1.74762	0.0892991	0.990865	-0.0639051	-1.44332	0.157822	0.994438	-0.0870253	-1.75013	0.0903192	0.988822	-0.102954	-1.82906	0.0788833	0.659086
100506083_at	100506083	LOC100506083	-0.0745115	-1.62104	0.112866	0.999933	-0.149759	-2.97893	0.0052273	0.990865	-0.114086	-2.32186	0.0261836	0.994438	-0.166691	-2.99366	0.00547658	0.894054	-0.215398	-3.55807	0.00146315	0.500863
100506098_at	100506098	LOC100506098	-0.0526231	-1.25981	0.215039	0.999933	-0.0379061	-0.727637	0.471676	0.992788	-0.065486	-1.55325	0.129361	0.994438	-0.0343929	-0.693336	0.493432	0.996145	0.0106354	0.195839	0.846259	0.976327
100506100_at	100506100	LOC100506100	0.0585371	1.64525	0.107756	0.999933	0.0331118	0.720738	0.475858	0.992863	0.0378144	0.923596	0.362021	0.997585	0.0194501	0.372383	0.712225	0.997087	0.0293062	0.503502	0.618851	0.92298
100506107_at	100506107	LOC100506107	-0.0399909	-1.12139	0.26881	0.999933	-0.0146695	-0.32192	0.749428	0.997978	-0.0435649	-1.16757	0.250874	0.994438	-0.00249258	-0.0538267	0.95743	0.998747	0.0158137	0.323201	0.749128	0.954246
100506108_at	100506108	SIX3-AS1	0.0382305	0.714943	0.478797	0.999933	-0.00370324	-0.060055	0.952453	0.999375	0.0935078	1.92196	0.062782	0.994438	0.0837892	1.54474	0.132894	0.988822	0.0808115	1.44998	0.159021	0.734029
100506113_at	100506113	LOC100506113	-0.0347419	-0.620444	0.538485	0.999933	-0.00926556	-0.147092	0.883904	0.998499	-0.0312617	-0.56642	0.574723	0.997585	0.0474173	0.803802	0.427835	0.992066	0.0573251	0.864678	0.395124	0.844296
100506115_at	100506115	LINC01272	-0.00316849	-0.0419908	0.966715	0.999933	0.0135907	0.151156	0.880721	0.998499	-0.00809056	-0.090742	0.928215	0.99904	0.0101174	0.100001	0.921008	0.998747	0.0268068	0.225321	0.823491	0.970034
100506119_at	100506119	LINC01503	0.0746228	1.37036	0.178217	0.999933	0.0669973	1.00073	0.323828	0.990865	-0.011536	-0.216855	0.82958	0.997585	-0.00225057	-0.0376488	0.970217	0.999012	-0.0273391	-0.442284	0.661941	0.934644
100506122_at	100506122	LOC100506122	-0.0412056	-0.620602	0.538382	0.999933	0.0310307	0.380409	0.705941	0.997978	-0.0339503	-0.478115	0.635541	0.997585	0.06158	0.760969	0.452616	0.992066	0.149326	2.04013	0.0516164	0.620905
100506124_at	100506124	LOC100506124	-0.0236385	-0.287122	0.775501	0.999933	0.0366515	0.348422	0.72961	0.997978	0.0196053	0.250035	0.804022	0.997585	0.048126	0.504774	0.617406	0.997087	0.0525693	0.523825	0.604837	0.921239
100506125_at	100506125	LOC100506125	-0.0497498	-1.17471	0.247056	0.999933	-0.0672577	-1.48292	0.147044	0.990865	-0.0405948	-0.888285	0.380452	0.997585	-0.00795878	-0.186536	0.85328	0.998747	0.0334472	0.794377	0.434167	0.860517
100506126_at	100506126	LINC00867	0.0321383	0.650678	0.518975	0.999933	0.096254	1.77313	0.0849105	0.990865	0.0107133	0.211816	0.833479	0.997585	0.11411	2.13464	0.0410771	0.988822	0.155255	2.85838	0.00827673	0.508299
100506127_at	100506127	LOC100506127	0.00934376	0.475022	0.637355	0.999933	0.0379599	1.59691	0.119277	0.990865	-0.00267883	-0.135407	0.893066	0.99904	0.03795	1.75227	0.0899445	0.988822	0.0416371	1.66683	0.107552	0.693788
100506142_at	100506142	LOC100506142	0.0189943	0.592703	0.556716	0.999933	-0.010146	-0.250943	0.803326	0.998499	0.0282042	0.917699	0.365058	0.997585	0.0230663	0.643654	0.52469	0.996145	0.00454858	0.123953	0.902306	0.985503
100506144_at	100506144	ZMYM6NB	0.0140135	0.185333	0.853904	0.999933	-0.0470286	-0.639535	0.526639	0.99352	-0.0664957	-1.34096	0.188572	0.994438	-0.0558017	-0.957421	0.346008	0.992066	-0.0503641	-0.890852	0.381179	0.836426
100506161_at	100506161	TAF1A-AS1	-0.0168367	-0.576395	0.567578	0.999933	0.0124189	0.345622	0.731695	0.997978	-0.0280753	-0.879631	0.385059	0.997585	0.0142115	0.372121	0.712418	0.997087	0.0636793	1.57557	0.127216	0.708831
100506172_at	100506172	LINC01568	-0.0254697	-1.3488	0.184988	0.999933	-0.0110125	-0.451013	0.654762	0.997978	-0.0156697	-0.766657	0.448426	0.997585	0.00718072	0.298917	0.767065	0.998747	0.0162664	0.592913	0.558362	0.908787
100506175_at	100506175	LOC100506175	-0.0342455	-0.72442	0.473024	0.999933	-0.0260818	-0.449331	0.655963	0.997978	-0.00791596	-0.168622	0.867064	0.998157	0.0195611	0.334796	0.740108	0.998416	0.00489185	0.0968171	0.923614	0.988682
100506190_at	100506190	LINC00963	0.0326408	1.29864	0.201504	0.999933	-0.000810079	-0.0273039	0.978372	0.999755	0.0183403	0.720508	0.475997	0.997585	-0.0108731	-0.358208	0.722696	0.997087	-0.0136164	-0.406157	0.687951	0.940798
100506195_at	100506195	LARGE-AS1	-0.0155401	-1.18851	0.241642	0.999933	-0.0226921	-1.51403	0.138997	0.990865	-0.0298779	-2.40054	0.0218222	0.994438	-0.0271759	-1.74782	0.0907244	0.988822	-0.0236984	-1.30735	0.202538	0.757186
100506207_at	100506207	LOC100506207	0.0109476	0.344288	0.732433	0.999933	0.024118	0.581628	0.564545	0.99352	0.0104686	0.284963	0.777352	0.997585	0.0296443	0.640382	0.526786	0.996145	0.0360809	0.789975	0.436688	0.861542
100506211_at	100506211	MIR210HG	0.0550066	0.978152	0.333878	0.999933	0.0222681	0.344028	0.732884	0.997978	0.0573073	1.19052	0.241855	0.994438	0.0777777	1.32288	0.19587	0.992066	0.0806161	1.14657	0.262002	0.785267
100506215_at	100506215	PAXBP1-AS1	-0.0782374	-2.17032	0.0359772	0.999933	-0.0684659	-1.53232	0.134434	0.990865	-0.0664981	-1.64596	0.108725	0.994438	-0.0378774	-0.792439	0.434327	0.992066	0.0158409	0.30529	0.762576	0.955953
100506229_at	100506229	LINC01093	-0.0352929	-1.26379	0.213623	0.999933	-0.0566283	-1.6113	0.116097	0.990865	-0.0236081	-0.756466	0.454432	0.997585	-0.0445457	-1.2166	0.233243	0.992066	-0.0531142	-1.23375	0.228333	0.773177
100506233_at	100506233	RAB30-AS1	-0.0350176	-0.5998	0.552022	0.999933	-0.0781021	-1.08721	0.284376	0.990865	-0.0108	-0.209297	0.83543	0.997585	-0.0482889	-0.748575	0.459942	0.992066	-0.0804157	-1.09508	0.283523	0.797011
100506236_at	100506236	LOC100506236	0.0123641	0.252031	0.802308	0.999933	0.00126847	0.0203054	0.983915	0.999755	0.0352595	0.82768	0.41346	0.997585	0.0520223	0.954747	0.347336	0.992066	0.0159677	0.275264	0.785289	0.961659
100506237_at	100506237	NKX2-1-AS1	0.0024292	0.0489749	0.961183	0.999933	-0.0506451	-0.833478	0.410227	0.990865	-0.00268288	-0.0529907	0.958041	0.99904	-0.0329753	-0.520896	0.606263	0.997087	-0.0911205	-1.52984	0.138133	0.717009
100506243_at	100506243	KRBOX1	0.0130929	0.238553	0.81267	0.999933	-0.0540393	-0.83632	0.408649	0.990865	-0.00746022	-0.123048	0.902773	0.99904	-0.0880669	-1.26108	0.217	0.992066	-0.135997	-1.75687	0.0907127	0.67471
100506271_at	100506271	LOC100506271	-0.0661621	-1.51856	0.136739	0.999933	-0.0497516	-0.885405	0.381981	0.990865	-0.0508182	-1.03409	0.308185	0.995414	-0.0208495	-0.358046	0.722816	0.997087	-0.102602	-2.02755	0.0529707	0.625717
100506272_at	100506272	LOC100506272	-0.0184692	-0.324831	0.747002	0.999933	-0.031716	-0.439065	0.663313	0.997978	0.0074295	0.155516	0.877308	0.998348	0.0393001	0.656593	0.516448	0.996145	0.00127504	0.0211739	0.983269	0.996272
100506274_at	100506274	LOC100506274	-0.0325554	-0.650792	0.518902	0.999933	-0.0286791	-0.467293	0.643187	0.997798	-0.0249499	-0.427899	0.671346	0.997585	-0.0376212	-0.539224	0.593712	0.996145	-0.097108	-1.27854	0.212356	0.764119
100506282_at	100506282	LOC100506282	0.0377175	0.285615	0.776647	0.999933	0.114637	0.774332	0.443934	0.990865	0.0415731	0.384026	0.703283	0.997585	0.189449	1.49187	0.146174	0.988822	0.351102	2.96143	0.00646179	0.508299
100506286_at	100506286	LOC100506286	-0.00930476	-0.245534	0.807299	0.999933	-0.051678	-1.31732	0.19629	0.990865	-0.0341287	-1.00468	0.321948	0.997167	-0.0488098	-1.23137	0.22775	0.992066	-0.0766354	-1.7533	0.0913343	0.676065
100506289_at	100506289	LOC100506289	0.0279117	0.808884	0.423367	0.999933	-0.0225155	-0.543522	0.590216	0.99352	0.0304436	0.755488	0.455011	0.997585	-0.00997176	-0.212877	0.832863	0.998747	-0.0468002	-0.890355	0.38144	0.836426
100506299_at	100506299	ID2-AS1	-0.0486842	-0.941393	0.352155	0.999933	0.0338817	0.545874	0.588615	0.99352	-0.0977238	-1.67848	0.102161	0.994438	-0.0038748	-0.0592978	0.953108	0.998747	0.0441674	0.61949	0.540985	0.903272
100506302_at	100506302	LOC100506302	-0.0316695	-0.60894	0.546007	0.999933	-0.0278873	-0.428323	0.671041	0.997978	-0.0479806	-0.843175	0.404856	0.997585	-0.0314481	-0.45022	0.655789	0.997087	0.0615777	0.869446	0.392559	0.84282
100506311_at	100506311	HOTAIRM1	-0.0274765	-1.00891	0.31908	0.999933	-0.0314225	-0.984533	0.331611	0.990865	-0.0458743	-1.87444	0.069236	0.994438	-0.0271775	-0.924385	0.362662	0.992066	0.00664421	0.229456	0.82031	0.969501
100506314_at	100506314	LOC100506314	0.00970636	0.367877	0.714905	0.999933	-0.00397925	-0.121228	0.904204	0.998499	0.00605096	0.243727	0.808865	0.997585	0.00387511	0.126038	0.900542	0.998747	-0.0211213	-0.601516	0.552705	0.907115
100506319_at	100506319	LOC100506319	-0.0170204	-0.407272	0.68598	0.999933	-0.0550966	-1.08663	0.284629	0.990865	-0.00953345	-0.251341	0.803021	0.997585	-0.0109875	-0.245714	0.807577	0.998747	0.0170867	0.366687	0.71682	0.946178
100506325_at	100506325	SP2-AS1	-0.0220187	-0.390914	0.697935	0.999933	-0.0709127	-1.19976	0.238291	0.990865	-0.0787582	-1.5681	0.125856	0.994438	-0.0904475	-1.61922	0.115866	0.988822	-0.0441147	-0.909113	0.371641	0.833804
100506331_at	100506331	LOC100506331	0.0343188	1.27568	0.209427	0.999933	0.0250932	0.717567	0.477786	0.992863	0.0786395	2.96115	0.00547377	0.994438	0.0731122	2.30708	0.0281327	0.982689	0.0688905	1.83346	0.0782069	0.659086
100506343_at	100506343	FAM212B-AS1	0.00836417	0.210135	0.834629	0.999933	0.0176358	0.342495	0.734027	0.997978	0.0127741	0.294895	0.769816	0.997585	0.0385426	0.718925	0.47775	0.99229	0.082681	1.52285	0.139867	0.71791
100506351_at	100506351	NA	-0.0857738	-2.09806	0.0422624	0.999933	-0.0402974	-0.805051	0.426225	0.990865	-0.0717912	-1.57161	0.125039	0.994438	-0.00553673	-0.10233	0.919176	0.998747	0.0278788	0.487618	0.629907	0.925478
100506358_at	100506358	LOC100506358	0.0160429	0.425731	0.672586	0.999933	-0.0121398	-0.275445	0.784594	0.998499	0.00690695	0.170123	0.865893	0.998157	-0.0257297	-0.588886	0.560346	0.996145	-0.051318	-1.08226	0.289071	0.798947
100506365_at	100506365	OTUD6B-AS1	-0.132475	-2.6062	0.0127991	0.999933	-0.106289	-1.76458	0.0863603	0.990865	-0.112163	-1.94047	0.0604115	0.994438	-0.0909308	-1.38042	0.177658	0.989564	-0.117034	-1.93141	0.0644018	0.64665
100506368_at	100506368	LOC100506368	-0.0150964	-0.276633	0.783486	0.999933	-0.0454202	-0.694636	0.491869	0.99352	-0.0687914	-1.21075	0.234106	0.994438	-0.0720611	-0.992167	0.329052	0.992066	-0.144631	-1.99665	0.056433	0.635884
100506371_at	100506371	LOC100506371	-0.00430722	-0.0860898	0.931825	0.999933	-0.0475189	-0.803353	0.427193	0.990865	-0.0474354	-1.05045	0.30071	0.994915	-0.0524385	-0.937736	0.355869	0.992066	-0.0530062	-0.806928	0.427028	0.858654
100506374_at	100506374	LOC100506374	-0.0237497	-0.365574	0.716609	0.999933	0.0332563	0.42849	0.67092	0.997978	-0.0437424	-0.664924	0.510457	0.997585	0.0583547	0.76461	0.450477	0.992066	0.108138	1.49282	0.14752	0.726069
100506379_at	100506379	NA	-0.0146742	-0.660227	0.512892	0.999933	-0.0240567	-0.871824	0.389246	0.990865	-0.0264706	-1.12321	0.268993	0.994438	-0.0202854	-0.679107	0.502276	0.996145	-0.0467861	-1.40632	0.17147	0.743431
100506380_at	100506380	LINC01006	-0.0615485	-1.08212	0.285682	0.999933	-0.051182	-0.687644	0.496209	0.99352	-0.0228041	-0.475939	0.637075	0.997585	0.0155215	0.262452	0.794767	0.998747	0.0554958	0.84236	0.407269	0.849885
100506385_at	100506385	LINC01426	0.00409479	0.122107	0.903426	0.999933	0.0171556	0.424026	0.674141	0.997978	0.0278412	0.848457	0.401949	0.997585	0.0630148	1.68526	0.102315	0.988822	0.0580649	1.40426	0.172074	0.744453
100506388_at	100506388	LOC100506388	-0.100776	-1.67534	0.101669	0.999933	-0.0333567	-0.465154	0.644702	0.9979	-0.148023	-2.24293	0.031334	0.994438	-0.0448238	-0.599487	0.55335	0.996145	-0.0521319	-0.624184	0.537945	0.901401
100506403_at	100506403	LOC100506403	-0.0159216	-0.303024	0.763442	0.999933	-0.0897597	-1.46054	0.153061	0.990865	0.000745071	0.0125538	0.990055	0.999272	-0.0452865	-0.673866	0.505556	0.996145	-0.121691	-1.71844	0.0976048	0.683177
100506405_at	100506405	LOC100506405	-0.0218576	-0.453644	0.652537	0.999933	0.0444305	0.743713	0.462014	0.991231	-0.0388907	-0.833406	0.410267	0.997585	0.0516851	0.979567	0.335134	0.992066	0.0845446	1.48274	0.150164	0.7285
100506406_at	100506406	LOC100506406	0.0204517	0.476734	0.636146	0.999933	0.00280861	0.0546436	0.956733	0.999487	-0.000291676	-0.00648304	0.994864	0.999272	-0.0037789	-0.0701126	0.944569	0.998747	-0.00423252	-0.0665525	0.947447	0.99204
100506409_at	100506409	ELOVL2-AS1	0.0388935	0.663775	0.510642	0.999933	0.0217497	0.312006	0.756887	0.997978	0.0380925	0.70797	0.483652	0.997585	0.0444807	0.653083	0.518677	0.996145	0.141133	2.08955	0.0465875	0.608606
100506413_at	100506413	DOCK4-AS1	-0.0382004	-0.857375	0.396346	0.999933	-0.0238317	-0.436196	0.665373	0.997978	0.00264846	0.0534622	0.957668	0.99904	0.0316675	0.536771	0.595384	0.996145	0.0274566	0.454851	0.652991	0.932878
100506421_at	100506421	LINC01158	-0.0653986	-1.06182	0.294685	0.999933	-0.114955	-1.80546	0.0796104	0.990865	-0.102903	-2.00841	0.0523656	0.994438	-0.0953319	-1.56929	0.127069	0.988822	-0.0934589	-1.85037	0.0756563	0.659086
100506428_at	100506428	CBR3-AS1	-0.045146	-0.960759	0.342446	0.999933	-0.0682723	-1.13378	0.264593	0.990865	-0.0657455	-1.22622	0.228302	0.994438	-0.0852503	-1.25163	0.220375	0.992066	-0.0497085	-0.737045	0.467695	0.873271
100506433_at	100506433	LINC00648	-0.0386241	-0.914365	0.366004	0.999933	-0.00128809	-0.023996	0.980992	0.999755	-0.0202379	-0.419353	0.677521	0.997585	0.0368481	0.64984	0.520741	0.996145	0.0306608	0.472446	0.64055	0.929571
100506436_at	100506436	SPAG5-AS1	0.0150388	0.276999	0.783207	0.999933	0.0235989	0.346504	0.731039	0.997978	-0.00466343	-0.103144	0.918438	0.99904	0.0432555	0.780319	0.441317	0.992066	0.0751958	1.32063	0.198132	0.754958
100506443_at	100506443	ITPKB-IT1	-0.00288765	-0.0646694	0.948759	0.999933	0.00898935	0.167876	0.867647	0.998499	-0.0205258	-0.505155	0.616616	0.997585	0.0345112	0.746848	0.460969	0.992066	0.0445336	1.08176	0.289291	0.798968
100506446_at	100506446	LOC100506446	0.00838078	0.151934	0.880003	0.999933	-0.0297203	-0.455582	0.651505	0.997978	0.029618	0.583641	0.563204	0.997585	0.0419203	0.716998	0.478921	0.993072	0.00408141	0.0690496	0.945478	0.99204
100506457_at	100506457	MIR3681HG	0.0206363	0.457897	0.649505	0.999933	0.0774049	1.4141	0.166167	0.990865	0.0142039	0.313275	0.755931	0.997585	0.0992345	1.94728	0.0609155	0.988822	0.139927	2.69228	0.0122494	0.555364
100506462_at	100506462	SRD5A3-AS1	-0.00416047	-0.136264	0.892296	0.999933	-0.0453281	-1.24366	0.221889	0.990865	0.00906932	0.272345	0.786957	0.997585	-0.0104006	-0.27731	0.783444	0.998747	-0.00746578	-0.17577	0.861836	0.978758
100506465_at	100506465	LINC01234	-0.00820705	-0.243464	0.808891	0.999933	-0.0342031	-0.824124	0.41545	0.990865	-0.0180759	-0.449521	0.655827	0.997585	-0.0559084	-1.24006	0.224566	0.992066	-0.0613449	-1.17134	0.252084	0.781424
100506469_at	100506469	TMEM147-AS1	-0.0215824	-0.508394	0.61397	0.999933	-0.0253975	-0.473114	0.63907	0.997352	-0.041409	-0.872633	0.388811	0.997585	-0.0274528	-0.45682	0.651091	0.997087	0.00829703	0.127889	0.899221	0.985085
100506470_at	100506470	LOC100506470	-0.0275148	-0.690182	0.494065	0.999933	-0.0236842	-0.469828	0.641392	0.997352	-0.0122944	-0.342533	0.733999	0.997585	0.00629165	0.146001	0.884897	0.998747	-0.0330954	-0.803671	0.428874	0.85968
100506473_at	100506473	LOC100506473	-0.0214369	-0.225653	0.82262	0.999933	0.0798641	0.746081	0.460601	0.991107	-0.0387525	-0.37633	0.708943	0.997585	0.103396	0.875557	0.388227	0.992066	0.196687	1.64343	0.112333	0.69548
100506475_at	100506475	EGFLAM-AS2	0.00713545	0.249339	0.804374	0.999933	0.0208548	0.609236	0.546303	0.99352	0.00097791	0.0423969	0.966423	0.99904	0.0365435	1.3394	0.1905	0.992066	0.035246	1.20694	0.238322	0.776545
100506476_at	100506476	LOC100506476	-0.0366577	-0.593871	0.555942	0.999933	-0.011245	-0.148817	0.882552	0.998499	0.000286404	0.00455669	0.99639	0.999272	0.0621681	0.863177	0.394889	0.992066	0.0893919	1.13019	0.268713	0.789365
100506489_at	100506489	LOC100506489	-0.0327799	-1.02633	0.310902	0.999933	-0.0755251	-2.03733	0.0492334	0.990865	-0.052789	-1.91189	0.0641048	0.994438	-0.0743828	-2.13343	0.0411843	0.988822	-0.0876816	-2.13868	0.0420246	0.595431
100506492_at	100506492	DSCAM-AS1	0.0344651	0.602804	0.550041	0.999933	0.0982246	1.45317	0.155085	0.990865	0.0357778	0.568856	0.573087	0.997585	0.13174	1.79515	0.0827105	0.988822	0.186702	2.55733	0.016728	0.580456
100506495_at	100506495	LIFR-AS1	0.02259	1.09539	0.279898	0.999933	0.0216435	0.812568	0.421958	0.990865	0.021367	0.94503	0.351122	0.997585	0.025293	0.879174	0.386295	0.992066	0.0202685	0.634814	0.531097	0.898527
100506497_at	100506497	LOC100506497	0.0508141	1.35726	0.182307	0.999933	0.0304757	0.633988	0.530211	0.99352	0.0530978	1.21399	0.23288	0.994438	0.0309011	0.590894	0.559017	0.996145	0.00884758	0.150303	0.881685	0.98206
100506498_at	100506498	LOC100506498	0.0183867	0.642759	0.524048	0.999933	-0.00713696	-0.212757	0.832751	0.998499	0.0203236	0.683542	0.498765	0.997585	0.0198278	0.57989	0.566319	0.996145	0.0217937	0.623047	0.538681	0.901401
100506504_at	100506504	LOC100506504	-0.0350713	-0.674425	0.50392	0.999933	-0.0376942	-0.597412	0.554078	0.99352	-0.0376939	-0.737214	0.465906	0.997585	0.00210132	0.0348591	0.972423	0.999012	0.0660556	1.1036	0.279876	0.794522
100506526_at	100506526	LOC100506526	0.0045546	0.114926	0.909079	0.999933	0.0178267	0.370774	0.71304	0.997978	-0.0165981	-0.403786	0.688826	0.997585	0.0211154	0.419712	0.677687	0.997087	0.00625449	0.11299	0.910906	0.986808
100506527_at	100506527	LINC01007	-0.0852927	-0.985146	0.330474	0.999933	-0.0216896	-0.212507	0.832944	0.998499	-0.0445025	-0.61186	0.544585	0.997585	-0.0096366	-0.107527	0.915087	0.998747	0.0409786	0.410368	0.684898	0.940681
100506530_at	100506530	LOC100506530	0.0214912	0.635329	0.528832	0.999933	0.0465606	1.12481	0.268325	0.990865	0.00381039	0.0984998	0.922097	0.99904	0.0395423	0.837543	0.408911	0.992066	0.057487	1.04502	0.305634	0.805429
100506538_at	100506538	NA	0.0121307	0.546564	0.587715	0.999933	0.00780193	0.270132	0.788646	0.998499	0.0150402	0.595527	0.555323	0.997585	0.0156331	0.478424	0.635817	0.997087	-0.00264438	-0.0824287	0.934937	0.990106
100506540_at	100506540	SPTY2D1-AS1	-0.0610535	-1.12662	0.266618	0.999933	-0.149254	-2.25453	0.0305239	0.990865	-0.0473027	-0.987323	0.330261	0.997585	-0.112726	-1.95622	0.0598054	0.988822	-0.168275	-3.03581	0.00539444	0.508299
100506542_at	100506542	LINC01082	-0.0247126	-0.586901	0.560568	0.999933	-0.0389962	-0.710761	0.481942	0.99352	-0.0171054	-0.411829	0.682976	0.997585	-0.0141021	-0.263299	0.79412	0.998747	-0.0496391	-0.868538	0.393047	0.842824
100506548_at	100506548	LOC100506548	0.11345	2.26221	0.0291877	0.999933	0.0828692	1.3142	0.197327	0.990865	0.128238	2.28923	0.028213	0.994438	0.0874461	1.32064	0.196607	0.992066	0.131334	1.93793	0.0635638	0.64665
100506555_at	100506555	PVRL3-AS1	-0.082118	-1.99006	0.05345	0.999933	-0.0010184	-0.020461	0.983792	0.999755	-0.0528366	-1.18348	0.244596	0.994438	0.0341759	0.692995	0.493643	0.996145	0.0660696	1.21987	0.233464	0.774794
100506557_at	100506557	LOC100506557	-0.00613616	-0.127494	0.899188	0.999933	-0.0542934	-0.891618	0.378686	0.990865	-0.0374575	-0.787843	0.436092	0.997585	-0.0672001	-1.17177	0.250511	0.992066	-0.111581	-1.8373	0.0776213	0.659086
100506558_at	100506558	NA	-0.0481102	-1.06663	0.292533	0.999933	-0.0642537	-1.0742	0.290084	0.990865	-0.0244135	-0.499839	0.620316	0.997585	-0.0274409	-0.438187	0.66439	0.997087	-0.0936007	-1.56401	0.129906	0.710617
100506571_at	100506571	LOC100506571	-0.066101	-1.62557	0.111896	0.999933	-0.102069	-2.12164	0.0410226	0.990865	-0.0706401	-1.66262	0.105321	0.994438	-0.0730583	-1.50254	0.143411	0.988822	-0.0523052	-1.08237	0.289023	0.798947
100506581_at	100506581	C16orf95	0.0077035	0.249129	0.804536	0.999933	-0.0049374	-0.127669	0.899141	0.998499	0.00936033	0.290112	0.773442	0.997585	-0.0101483	-0.262158	0.794991	0.998747	-0.0570554	-1.39538	0.174707	0.745787
100506585_at	100506585	LOC100506585	-0.031364	-0.786851	0.436006	0.999933	-0.0699852	-1.44893	0.156258	0.990865	-0.0252664	-0.596174	0.554895	0.997585	-0.0407241	-0.814637	0.4217	0.992066	-0.0194157	-0.379229	0.707597	0.944387
100506599_at	100506599	PPP1R26-AS1	0.0281591	0.990318	0.327972	0.999933	-0.0159088	-0.464265	0.645333	0.997978	0.0137412	0.444189	0.65964	0.997585	-0.0208282	-0.594108	0.556894	0.996145	-0.0450413	-1.14887	0.261068	0.785267
100506603_at	100506603	LOC100506603	0.0140184	0.346271	0.730954	0.999933	0.00311391	0.0611957	0.951552	0.999281	-0.00792322	-0.195388	0.846219	0.997585	0.00482971	0.0964019	0.923843	0.998747	0.0412702	0.882575	0.385553	0.839677
100506606_at	100506606	LOC100506606	-0.012609	-0.326606	0.745669	0.999933	0.0178217	0.354922	0.724778	0.997978	-0.0186682	-0.419328	0.677539	0.997585	0.0154031	0.288302	0.775098	0.998747	0.0608912	1.01511	0.319407	0.814729
100506621_at	100506621	LINC01279	-0.0636871	-1.53733	0.132087	0.999933	-0.0566196	-1.08306	0.286185	0.990865	-0.00912979	-0.21731	0.829229	0.997585	0.0129456	0.251351	0.803256	0.998747	0.0550728	1.05591	0.300722	0.80434
100506622_at	100506622	LINC00540	-0.0612662	-1.67768	0.101209	0.999933	-0.0723236	-1.60011	0.118564	0.990865	-0.0675536	-1.92152	0.0628386	0.994438	-0.0582881	-1.3791	0.178061	0.989564	-0.0246459	-0.531439	0.599626	0.920364
100506627_at	100506627	DCDC5	0.0267805	2.05306	0.0466468	0.999933	0.032643	2.0909	0.0438647	0.990865	0.0208751	1.49667	0.143443	0.994438	0.0305258	1.82534	0.0779207	0.988822	0.0393187	2.2945	0.0300864	0.58638
100506649_at	100506649	PXN-AS1	-0.0942412	-2.12606	0.039721	0.999933	-0.09874	-1.76314	0.0866067	0.990865	-0.0688444	-1.49441	0.144031	0.994438	-0.0580569	-1.06175	0.296824	0.992066	-0.0193741	-0.337223	0.738656	0.951345
100506655_at	100506655	LCMT1-AS2	0.0218817	0.530649	0.598596	0.999933	0.0108404	0.204974	0.83878	0.998499	-0.00253096	-0.0655576	0.948103	0.99904	0.00359805	0.0740616	0.941453	0.998747	-0.0187301	-0.421364	0.676952	0.939029
100506660_at	100506660	DDX11-AS1	-0.0317285	-1.3075	0.198507	0.999933	-0.0509392	-1.65669	0.106522	0.990865	-0.013465	-0.54717	0.587734	0.997585	-0.0244678	-0.832232	0.411854	0.992066	-0.0411242	-1.33541	0.193317	0.753604
100506668_at	100506668	NRAV	-0.00465278	-0.13168	0.895897	0.999933	0.00322935	0.0705168	0.944184	0.998578	-0.0228651	-0.579339	0.566071	0.997585	-0.00367621	-0.0735601	0.941849	0.998747	0.028684	0.540943	0.593152	0.919016
100506675_at	100506675	LOC100506675	0.00781987	0.191342	0.849225	0.999933	0.026482	0.512739	0.611355	0.995707	-0.0153089	-0.351101	0.727617	0.997585	0.0247077	0.452601	0.654092	0.997087	0.0274343	0.419112	0.678577	0.939575
100506677_at	100506677	AA06	-0.0156658	-0.373234	0.710945	0.999933	-0.0167268	-0.314297	0.755161	0.997978	-0.0360911	-0.814831	0.420679	0.997585	-0.0164805	-0.306042	0.761687	0.998747	0.0258266	0.544568	0.590691	0.918051
100506679_at	100506679	LOC100506679	-0.0369698	-0.745106	0.460563	0.999933	-0.0621038	-1.0085	0.320134	0.990865	-0.0688343	-1.40437	0.169022	0.994438	-0.0597533	-0.953908	0.347754	0.992066	-0.0537617	-0.822963	0.418013	0.854797
100506680_at	100506680	SACS-AS1	-0.0254024	-0.872683	0.388044	0.999933	0.0113646	0.338245	0.737199	0.997978	-0.0420819	-1.29109	0.205135	0.994438	0.0116879	0.306778	0.761132	0.998747	0.0174292	0.431593	0.669595	0.93598
100506681_at	100506681	JARID2-AS1	-0.0134871	-0.416224	0.679471	0.999933	0.0169703	0.412751	0.682307	0.997978	-0.013777	-0.365283	0.717098	0.997585	0.0257584	0.578334	0.567355	0.996145	0.0500965	1.0828	0.288838	0.798947
100506686_at	100506686	IQCH-AS1	-0.0622673	-1.04928	0.300349	0.999933	-0.034002	-0.470437	0.640961	0.997352	-0.0976306	-1.5548	0.12899	0.994438	-0.0311914	-0.416986	0.679657	0.997087	0.0656194	0.937116	0.357323	0.831034
100506691_at	100506691	LOC100506691	-0.0211951	-0.575957	0.567871	0.999933	-0.00127151	-0.0316823	0.974905	0.999755	-0.0190851	-0.558262	0.58022	0.997585	0.0364425	1.14798	0.260048	0.992066	0.0423004	1.28906	0.20873	0.761987
100506696_at	100506696	PCAT6	-0.0492899	-1.01725	0.315147	0.999933	-0.0204345	-0.341121	0.735052	0.997978	-0.0950554	-2.04149	0.0487969	0.994438	-0.0385403	-0.668757	0.508764	0.996145	-0.00410848	-0.0637678	0.949643	0.992215
100506697_at	100506697	LINC00327	0.0565595	1.05073	0.29969	0.999933	-0.00491168	-0.0714855	0.943418	0.998578	0.0971111	1.80832	0.0791554	0.994438	0.0576106	0.850893	0.40157	0.992066	0.0151782	0.240745	0.811641	0.967608
100506710_at	100506710	EBLN3	-0.0271232	-0.338901	0.736457	0.999933	0.0152472	0.175521	0.861682	0.998499	-0.033129	-0.706759	0.484395	0.997585	-0.0728973	-1.36268	0.183125	0.992066	-0.0844636	-1.63737	0.113601	0.696087
100506713_at	100506713	ALOX12-AS1	-0.0241248	-0.775426	0.442648	0.999933	-0.0140107	-0.352375	0.72667	0.997978	-0.0350884	-1.05034	0.300759	0.994915	-0.0164997	-0.389983	0.699305	0.997087	-0.00648077	-0.157267	0.876249	0.980671
100506714_at	100506714	NUP50-AS1	0.00432373	0.102828	0.918613	0.999933	0.0142361	0.258823	0.797288	0.998499	-0.0196182	-0.407654	0.68601	0.997585	-0.00813764	-0.131755	0.896058	0.998747	0.050171	0.791119	0.436032	0.861033
100506724_at	100506724	LINC00901	-0.0411567	-1.45934	0.15228	0.999933	-0.0646521	-2.10938	0.0421356	0.990865	-0.0723407	-2.59719	0.0136546	0.994438	-0.0753265	-2.35696	0.0251473	0.982689	-0.0890183	-2.45742	0.0209779	0.58638
100506725_at	100506725	LOC100506725	-0.453846	-2.43271	0.0195525	0.999933	-0.394703	-1.63409	0.111204	0.990865	-0.0875671	-0.666958	0.509173	0.997585	-0.0424106	-0.271498	0.787868	0.998747	-0.0668315	-0.387207	0.701754	0.943953
100506730_at	100506730	LOC100506730	0.0133165	0.265586	0.791922	0.999933	0.0113989	0.178982	0.858984	0.998499	0.020934	0.441755	0.661384	0.997585	0.0301366	0.518092	0.608195	0.997087	0.105469	2.53727	0.0175114	0.580456
100506731_at	100506731	LOC100506731	-0.0220833	-0.260624	0.795719	0.999933	0.049205	0.547364	0.587602	0.99352	0.0200562	0.335678	0.739118	0.997585	0.0234338	0.330247	0.743509	0.998416	0.0689109	0.92628	0.36282	0.831034
100506733_at	100506733	FAM170B-AS1	-0.00148678	-0.0622997	0.950634	0.999933	0.00784512	0.251768	0.802693	0.998499	-0.000658769	-0.027561	0.978169	0.99904	0.0173604	0.577433	0.567956	0.996145	0.00365386	0.123247	0.90286	0.985549
100506742_at	100506742	CASP12	-0.0749673	-2.4957	0.0167951	0.999933	-0.0573027	-1.52293	0.13676	0.990865	-0.0569694	-1.96612	0.0572564	0.994438	-0.0290679	-0.797638	0.431349	0.992066	0.0113068	0.315109	0.755194	0.955517
100506755_at	100506755	MIR497HG	0.0144374	0.176446	0.860834	0.999933	-0.145076	-1.80029	0.0804381	0.990865	-0.00900273	-0.141339	0.888413	0.99904	-0.0823412	-1.22442	0.230323	0.992066	-0.0830056	-1.15131	0.260082	0.785267
100506757_at	100506757	LINC00629	0.00244461	0.0647571	0.94869	0.999933	0.0418898	0.946491	0.350388	0.990865	0.0134714	0.304066	0.762878	0.997585	0.0654117	1.34673	0.188153	0.992066	0.0942303	1.68026	0.104884	0.691497
100506765_at	100506765	IGSF11-AS1	-0.00454803	-0.132097	0.89557	0.999933	-0.00877548	-0.208033	0.836409	0.998499	-0.0089004	-0.252658	0.80201	0.997585	0.0101332	0.228978	0.82044	0.998747	0.00091159	0.0196721	0.984455	0.996608
100506769_at	100506769	C10orf71-AS1	-0.0248148	-0.497737	0.621395	0.999933	-0.0628219	-0.998651	0.324819	0.990865	-0.0181219	-0.354471	0.725113	0.997585	-0.026258	-0.399681	0.692223	0.997087	-0.11681	-2.09274	0.0462781	0.608606
100506776_at	100506776	TRG-AS1	-0.0231292	-0.512285	0.611269	0.999933	-0.0189342	-0.324913	0.747181	0.997978	-0.0272194	-0.526199	0.602068	0.997585	-0.015173	-0.231519	0.818484	0.998747	0.027893	0.383354	0.704574	0.944387
100506779_at	100506779	BZRAP1-AS1	0.00561917	0.104604	0.917213	0.999933	0.0585895	0.885685	0.381832	0.990865	-0.00269653	-0.0494916	0.960809	0.99904	0.0373435	0.563078	0.577566	0.996145	0.0257808	0.379575	0.707344	0.944387
100506783_at	100506783	HOXD-AS2	-0.00234434	-0.0510541	0.959536	0.999933	-0.0151924	-0.293159	0.771132	0.997978	-0.00426896	-0.0841587	0.93341	0.99904	0.0149439	0.264192	0.793439	0.998747	0.0464185	0.730583	0.471566	0.875252
100506790_at	100506790	LOC100506790	0.054226	1.22717	0.226934	0.999933	0.0220775	0.382194	0.704628	0.997978	0.0203308	0.400974	0.690877	0.997585	-0.00975074	-0.152178	0.880066	0.998747	0.0215087	0.296108	0.7695	0.958206
100506791_at	100506791	LINC01511	-0.0181592	-0.466442	0.64343	0.999933	-0.0309942	-0.630279	0.532606	0.99352	-0.0226159	-0.551699	0.58466	0.997585	-0.0416381	-0.799517	0.430276	0.992066	-0.078035	-1.41098	0.170104	0.742669
100506795_at	100506795	LINC01354	0.0909972	1.13704	0.262288	0.999933	0.00503979	0.0575925	0.954401	0.999487	0.0305487	0.462849	0.646338	0.997585	0.00665995	0.0917399	0.927515	0.998747	0.0844093	1.17728	0.249751	0.780215
100506797_at	100506797	LOC100506797	-0.000425463	-0.0104124	0.991744	0.999933	-0.00873009	-0.1716	0.864741	0.998499	-0.00790723	-0.176249	0.861114	0.997909	0.0107706	0.193348	0.84799	0.998747	0.0264434	0.409024	0.685872	0.940702
100506826_at	100506826	MYLK-AS1	-0.021005	-0.48195	0.632468	0.999933	-0.0385857	-0.781254	0.439906	0.990865	-0.0382194	-0.761956	0.451191	0.997585	-0.0281828	-0.522551	0.605125	0.997087	0.00539993	0.09152	0.927781	0.989592
100506827_at	100506827	LVCAT1	-0.0476593	-1.2682	0.212059	0.999933	-0.00685475	-0.146197	0.884605	0.998499	-0.0243261	-0.606535	0.548074	0.997585	0.027383	0.583848	0.563687	0.996145	0.0385337	0.748575	0.460832	0.871558
100506834_at	100506834	GAS1RR	0.000247685	0.0108713	0.99138	0.999933	0.0348379	1.23325	0.225703	0.990865	-0.00626047	-0.233913	0.816416	0.997585	0.0281058	0.881155	0.385239	0.992066	0.0281404	0.792661	0.435149	0.860517
100506840_at	100506840	IQCF4	-0.0304569	-1.05313	0.298602	0.999933	-0.0333612	-0.874973	0.387553	0.990865	-0.00688514	-0.216137	0.830136	0.997585	0.00221573	0.0538997	0.957372	0.998747	-0.0308625	-0.704154	0.487596	0.883365
100506844_at	100506844	LOC100506844	0.0250509	0.412219	0.68238	0.999933	-0.0668732	-0.885201	0.382089	0.990865	-0.0149195	-0.212729	0.832773	0.997585	-0.106131	-1.25211	0.220204	0.992066	-0.117492	-1.30146	0.204517	0.758927
100506851_at	100506851	LOC100506851	-0.106523	-1.81921	0.0763712	0.999933	-0.120904	-1.64185	0.109578	0.990865	-0.0436928	-0.791151	0.434184	0.997585	-0.079703	-1.18483	0.245388	0.992066	-0.124379	-1.91795	0.0661631	0.64665
100506858_at	100506858	LOC100506858	-0.0385539	-0.687158	0.495948	0.999933	0.00133322	0.0196486	0.984435	0.999755	-0.0860783	-1.36722	0.180273	0.994438	-0.0279715	-0.394767	0.695808	0.997087	0.0222205	0.296875	0.768921	0.958073
100506860_at	100506860	LOC100506860	0.00471328	0.144221	0.88605	0.999933	-0.0548978	-1.39911	0.170579	0.990865	-0.00546334	-0.163432	0.871118	0.998157	-0.0529095	-1.37183	0.180289	0.992066	-0.0495449	-1.08892	0.286179	0.798857
100506866_at	100506866	TTN-AS1	0.0612101	1.64479	0.107851	0.999933	0.0772764	1.63314	0.111405	0.990865	0.0664915	1.80789	0.0792245	0.994438	0.105117	2.30071	0.0285364	0.982689	0.110044	2.55547	0.0167993	0.580456
100506870_at	100506870	NA	0.107043	1.52979	0.133939	0.999933	0.105735	1.1901	0.242017	0.990865	0.103541	1.46044	0.153087	0.994438	0.103124	1.1643	0.253478	0.992066	0.153547	1.70796	0.0995586	0.684562
100506874_at	100506874	LINC00933	-0.0275944	-0.584901	0.561899	0.999933	0.0228579	0.413027	0.682106	0.997978	0.0117299	0.212787	0.832727	0.997585	0.0358812	0.583491	0.563924	0.996145	0.00541632	0.0836142	0.934004	0.990106
100506882_at	100506882	NA	-0.0308522	-0.780889	0.439465	0.999933	-0.035938	-0.713572	0.480223	0.99329	-0.0437344	-1.04875	0.301483	0.994915	-0.0265502	-0.500499	0.620376	0.997087	-0.000682671	-0.0122739	0.990301	0.997371
100506895_at	100506895	LOC100506895	-0.0508552	-1.58381	0.121113	0.999933	-0.0360127	-0.850958	0.400577	0.990865	-0.0486048	-1.29526	0.203708	0.994438	-0.0258016	-0.543575	0.590751	0.996145	0.0269748	0.532736	0.598741	0.920364
100506898_at	100506898	MAGOH2P	0.0266226	0.811731	0.42175	0.999933	-0.0146759	-0.36691	0.715895	0.997978	0.0120304	0.324862	0.74722	0.997585	-0.0205698	-0.456568	0.65127	0.997087	-0.0405754	-0.847284	0.404569	0.848679
100506907_at	100506907	CCDC37-AS1	0.000328707	0.0103953	0.991758	0.999933	-0.00992892	-0.272415	0.786904	0.998499	-0.0178348	-0.638821	0.527098	0.997585	-0.000502092	-0.0144948	0.988531	0.999012	0.00381283	0.128633	0.898638	0.985085
100506922_at	100506922	LOC100506922	-0.149348	-1.53562	0.132504	0.999933	-0.0540638	-0.450717	0.654974	0.997978	-0.163156	-1.41012	0.16733	0.994438	-0.105128	-0.792852	0.43409	0.992066	-0.0943609	-0.639312	0.528213	0.89749
100506929_at	100506929	LOC100506929	-0.0143066	-0.296399	0.768459	0.999933	-0.00317076	-0.0524478	0.95847	0.999487	-0.0464033	-0.859162	0.396097	0.997585	-0.0132267	-0.197441	0.844814	0.998747	0.0114239	0.153931	0.878852	0.981407
100506930_at	100506930	LINC00665	-0.00124975	-0.0456759	0.963796	0.999933	-0.00603921	-0.174218	0.862698	0.998499	0.002225	0.0705084	0.94419	0.99904	0.00825334	0.208759	0.836047	0.998747	-0.010504	-0.232704	0.817813	0.968846
100506963_at	100506963	TCEB3-AS1	-0.0729021	-1.2095	0.233572	0.999933	-0.080904	-1.08409	0.285735	0.990865	-0.101857	-1.71462	0.0952587	0.994438	-0.0749702	-1.01819	0.316728	0.992066	0.0306336	0.512896	0.612355	0.921853
100506974_at	100506974	LOC100506974	-0.0236518	-0.615078	0.541987	0.999933	-0.0198363	-0.397708	0.693261	0.997978	-0.0309952	-0.702284	0.487147	0.997585	-0.00717333	-0.129137	0.898111	0.998747	-0.0251257	-0.399265	0.692959	0.941704
100506994_at	100506994	PTPRG-AS1	-0.00495026	-0.131905	0.895721	0.999933	-0.00429932	-0.0888916	0.929675	0.998499	-0.00521679	-0.127262	0.899461	0.99904	0.00353914	0.0688885	0.945535	0.998747	0.0142946	0.261604	0.795688	0.963763
100506999_at	100506999	LOC100506999	0.00756086	0.414004	0.681083	0.999933	-0.000176592	-0.0076924	0.993906	0.999755	0.00494222	0.24318	0.809286	0.997585	-0.00293272	-0.116792	0.907804	0.998747	-0.00513629	-0.174775	0.86261	0.978808
100507006_at	100507006	LOC100507006	0.00625919	0.115435	0.908678	0.999933	-0.0526185	-0.835797	0.408939	0.990865	-0.0272778	-0.50465	0.616967	0.997585	-0.0389383	-0.623342	0.537771	0.996145	-0.0344998	-0.492049	0.626814	0.92471
100507008_at	100507008	LINC00844	-0.0945829	-0.438166	0.663623	0.999933	-0.17145	-0.703132	0.486625	0.99352	-0.042664	-0.500765	0.619671	0.997585	-0.00218895	-0.0211368	0.983276	0.999012	-0.0452178	-0.386774	0.702071	0.943953
100507027_at	100507027	MRLN	-0.030283	-0.717007	0.477536	0.999933	-0.00136476	-0.0258044	0.97956	0.999755	-0.0241171	-0.525994	0.60221	0.997585	0.0154116	0.278484	0.782551	0.998747	0.0618784	1.03166	0.311735	0.809609
100507033_at	100507033	NA	-0.026519	-0.63324	0.530181	0.999933	-0.0524025	-1.04604	0.302715	0.990865	-0.0146677	-0.34924	0.729002	0.997585	-0.0183432	-0.350725	0.728245	0.997087	-0.0601971	-1.02133	0.316508	0.812362
100507034_at	100507034	PITRM1-AS1	-0.0273189	-0.552146	0.583921	0.999933	-0.0414045	-0.700914	0.487991	0.99352	-0.0692558	-1.37643	0.17743	0.994438	-0.0566233	-0.925481	0.362101	0.992066	-0.0825884	-1.41167	0.169903	0.742591
100507043_at	100507043	TUNAR	-0.0987425	-0.741461	0.462745	0.999933	-0.294295	-2.07677	0.0452282	0.990865	-0.104361	-0.772313	0.445113	0.997585	-0.39123	-2.90393	0.00685273	0.894054	-0.458537	-3.31427	0.00271004	0.508299
100507050_at	100507050	TPBGL	-0.0622474	-1.14019	0.260987	0.999933	-0.0028754	-0.0427012	0.966182	0.999487	-0.0280933	-0.559886	0.579123	0.997585	0.0202603	0.326578	0.746254	0.998747	0.0957774	1.49202	0.147729	0.72635
100507054_at	100507054	NA	-0.0494463	-1.21074	0.233102	0.999933	-0.0567832	-1.10368	0.277261	0.990865	-0.0671836	-1.65299	0.107277	0.994438	-0.0484487	-0.952995	0.348208	0.992066	-0.0482912	-0.843315	0.406744	0.849429
100507057_at	100507057	MFI2-AS1	0.00453689	0.0796853	0.936885	0.999933	-0.0529577	-0.8821	0.383741	0.990865	-0.0175083	-0.358964	0.721779	0.997585	-0.0132653	-0.23933	0.812478	0.998747	0.00287744	0.0471518	0.962753	0.993821
100507058_at	100507058	LINC00845	0.00435151	0.0932067	0.926205	0.999933	0.0238663	0.401867	0.690225	0.997978	-0.00463956	-0.0886433	0.929871	0.99904	0.0329595	0.506849	0.615966	0.997087	0.0232075	0.344528	0.733221	0.950259
100507059_at	100507059	LINC00703	-0.00422615	-0.112833	0.910728	0.999933	-0.00154236	-0.0319465	0.974696	0.999755	-0.0118818	-0.303045	0.763649	0.997585	0.00103553	0.0206083	0.983695	0.999012	0.0504838	0.948438	0.351639	0.826177
100507062_at	100507062	PSMD6-AS2	0.0059031	0.153199	0.879011	0.999933	0.0290049	0.655224	0.516607	0.99352	-0.00114159	-0.0289743	0.97705	0.99904	0.044392	0.966546	0.341499	0.992066	0.0723327	1.37664	0.180363	0.749152
100507064_at	100507064	TEX26-AS1	0.0294826	1.44109	0.157341	0.999933	0.0314299	1.1849	0.244039	0.990865	0.0298396	1.40175	0.169798	0.994438	0.0364049	1.39216	0.174108	0.989564	0.0434263	1.53924	0.135828	0.713816
100507065_at	100507065	LOC100507065	-0.0262103	-0.709513	0.482121	0.999933	-0.0194956	-0.470436	0.640962	0.997352	-0.0534246	-1.29421	0.204068	0.994438	-0.015847	-0.333748	0.740891	0.998416	0.0474017	1.08496	0.287896	0.798857
100507066_at	100507066	CLIP1-AS1	-0.0528639	-1.77392	0.0836885	0.999933	-0.0550299	-1.44957	0.156079	0.990865	-0.0481897	-1.4089	0.167687	0.994438	-0.0325736	-0.764115	0.450767	0.992066	-0.048428	-1.04446	0.305887	0.805429
100507086_at	100507086	DLG1-AS1	-0.000893406	-0.0295933	0.976539	0.999933	0.0119026	0.313076	0.756081	0.997978	-0.0155687	-0.464618	0.645083	0.997585	0.0128151	0.333086	0.741386	0.998416	0.0349841	0.862601	0.396244	0.844443
100507098_at	100507098	ADAMTS9-AS2	0.02179	0.580367	0.564923	0.999933	0.095324	2.14579	0.038905	0.990865	0.0307093	0.717471	0.477845	0.997585	0.11093	2.31714	0.0275057	0.982689	0.104804	1.88886	0.0701147	0.655133
100507099_at	100507099	FRY-AS1	0.00312491	0.154624	0.877895	0.999933	-0.00359218	-0.136774	0.891993	0.998499	-0.0025433	-0.105502	0.91658	0.99904	-0.012863	-0.422309	0.675811	0.997087	-0.0194078	-0.571867	0.572324	0.913324
100507114_at	100507114	LINC00445	-0.0051167	-0.128034	0.898764	0.999933	-0.0864864	-1.85939	0.0713945	0.990865	0.00718103	0.157895	0.875447	0.998297	-0.0560968	-1.11607	0.273251	0.992066	-0.0776375	-1.67217	0.106485	0.692481
100507117_at	100507117	ASAP1-IT2	-0.0471857	-1.23201	0.225139	0.999933	-0.0770685	-1.62875	0.112336	0.990865	-0.0765281	-1.8338	0.075198	0.994438	-0.0912397	-1.76959	0.0869601	0.988822	-0.0955017	-1.76527	0.0892628	0.673985
100507135_at	100507135	SPG20-AS1	0.0179324	0.34681	0.730552	0.999933	0.0713109	1.17289	0.248761	0.990865	0.0459014	0.815774	0.420146	0.997585	0.127206	2.03516	0.0507536	0.988822	0.121733	1.79151	0.0848603	0.668883
100507140_at	100507140	LOC100507140	-0.0168116	-0.298649	0.766754	0.999933	0.0663128	0.939893	0.353714	0.990865	0.0449488	0.828287	0.413121	0.997585	0.116896	1.89572	0.0676667	0.988822	0.158189	2.3171	0.0286371	0.58638
100507143_at	100507143	LINC00708	0.00559748	0.138902	0.890225	0.999933	-0.0135589	-0.288882	0.774376	0.997978	-0.0212835	-0.612856	0.543934	0.997585	-0.0115513	-0.259517	0.797009	0.998747	-0.0329212	-0.76847	0.449132	0.867172
100507156_at	100507156	LOC100507156	-0.0560535	-1.28204	0.207209	0.999933	-0.0361352	-0.654455	0.517096	0.99352	-0.0396456	-0.797581	0.430492	0.997585	-0.00805111	-0.132797	0.89524	0.998747	0.0526817	0.868129	0.393267	0.842824
100507165_at	100507165	NA	-0.0919873	-1.13377	0.263641	0.999933	-0.00583281	-0.065661	0.948021	0.999011	-0.0560338	-0.842913	0.405001	0.997585	-0.0235638	-0.300827	0.765622	0.998747	-0.0983877	-1.14017	0.26461	0.787563
100507171_at	100507171	BOLA3-AS1	-0.0492426	-1.03659	0.306155	0.999933	-0.0772481	-1.3724	0.17867	0.990865	-0.0429651	-0.897633	0.375515	0.997585	-0.0751071	-1.41764	0.1666	0.988822	-0.0940775	-1.68428	0.104096	0.691497
100507173_at	100507173	LINC01012	-0.027493	-0.964374	0.340653	0.999933	-0.00469003	-0.138191	0.890882	0.998499	-0.0662062	-2.18805	0.0354316	0.994438	-0.0315402	-0.878862	0.386461	0.992066	-0.0514741	-1.33438	0.19365	0.753604
100507194_at	100507194	LOC100507194	-0.0290944	-0.672576	0.505084	0.999933	-0.0252002	-0.456182	0.651077	0.997978	-0.0451267	-0.981482	0.333091	0.997585	-0.0357434	-0.616707	0.54208	0.996145	0.0176434	0.331237	0.74312	0.952191
100507201_at	100507201	LOC100507201	0.00470083	0.248579	0.804959	0.999933	-0.0126791	-0.540822	0.592056	0.99352	0.00344059	0.155985	0.876941	0.998348	-0.00558841	-0.212133	0.833438	0.998747	0.00190106	0.0642387	0.949272	0.992215
100507203_at	100507203	SMLR1	-0.0114109	-0.505369	0.616073	0.999933	-0.000859742	-0.0337722	0.973251	0.999755	-0.0309419	-1.37451	0.178021	0.994438	-0.00599891	-0.235779	0.815206	0.998747	-0.00725918	-0.257821	0.798575	0.964489
100507206_at	100507206	LINC00943	-0.0148284	-0.178861	0.85895	0.999933	0.0236795	0.228786	0.820367	0.998499	-0.00486366	-0.0633425	0.949854	0.99904	0.0581999	0.645614	0.523437	0.996145	0.0953849	1.15911	0.256946	0.782643
100507213_at	100507213	NA	-0.0508797	-1.45064	0.154677	0.999933	-0.0250486	-0.563215	0.576879	0.99352	-0.041015	-1.13515	0.264026	0.994438	-0.0135658	-0.316162	0.754069	0.998747	0.015315	0.31726	0.75358	0.955343
100507217_at	100507217	LINC01578	-0.120495	-1.53693	0.132183	0.999933	-0.141444	-1.42203	0.16387	0.990865	-0.0352304	-0.471277	0.640367	0.997585	-0.0804327	-0.881057	0.385291	0.992066	-0.0664144	-0.671795	0.50764	0.892208
100507218_at	100507218	RNF157-AS1	0.0606048	1.09734	0.279056	0.999933	-0.0201389	-0.328451	0.744528	0.997978	0.0406436	0.836494	0.408552	0.997585	0.0103947	0.176167	0.861346	0.998747	0.0433171	0.667711	0.510202	0.893347
100507221_at	100507221	LOC100507221	-0.0081365	-0.152843	0.87929	0.999933	-0.0334612	-0.485062	0.630655	0.997274	-0.0108491	-0.200225	0.842463	0.997585	-0.0174592	-0.255099	0.800387	0.998747	-0.0645673	-0.935702	0.358037	0.831034
100507240_at	100507240	VWA8-AS1	-0.0087036	-0.466932	0.643082	0.999933	-0.00731426	-0.318983	0.751635	0.997978	-0.0230572	-1.37202	0.178787	0.994438	-0.0097158	-0.480829	0.634126	0.997087	-0.0370779	-1.9247	0.0652751	0.64665
100507244_at	100507244	MAMDC2-AS1	-0.0041942	-0.195786	0.845769	0.999933	0.0223533	0.835697	0.408994	0.990865	-0.00634043	-0.268383	0.78998	0.997585	0.0284695	1.01762	0.316994	0.992066	0.061989	2.12526	0.0432299	0.601716
100507246_at	100507246	SNHG16	0.15263	1.80843	0.078061	0.999933	0.142906	1.33713	0.189807	0.990865	0.0877978	0.968673	0.339355	0.997585	0.0262334	0.23605	0.814998	0.998747	0.0270679	0.241841	0.810801	0.967282
100507250_at	100507250	LOC100507250	-0.00727561	-0.160845	0.873025	0.999933	-0.00398378	-0.0728047	0.942376	0.998578	0.00227957	0.0520614	0.958776	0.99904	0.0258604	0.497566	0.622417	0.997087	0.0503933	0.922626	0.364685	0.831155
100507254_at	100507254	LINC01013	-0.00813971	-0.151813	0.880098	0.999933	-0.0915536	-1.4561	0.154277	0.990865	-0.0275243	-0.495248	0.62352	0.997585	-0.0844616	-1.31374	0.198893	0.992066	-0.04619	-0.738628	0.466749	0.873271
100507257_at	100507257	MEG9	-0.0227845	-0.538921	0.592929	0.999933	-0.0270875	-0.489497	0.627544	0.997274	-0.0145971	-0.353505	0.72583	0.997585	-0.0144553	-0.289498	0.774192	0.998747	-0.0188206	-0.384563	0.703689	0.943983
100507261_at	100507261	MIR670HG	0.0107519	0.279717	0.781136	0.999933	0.0545697	1.2405	0.223042	0.990865	-0.007141	-0.173723	0.863084	0.998157	0.0675241	1.45017	0.157386	0.988822	0.131876	2.94192	0.00677357	0.508299
100507266_at	100507266	STX18-AS1	-0.0328256	-0.885211	0.381333	0.999933	-0.0406064	-0.85433	0.398732	0.990865	-0.0193018	-0.449495	0.655846	0.997585	-0.0052596	-0.0979167	0.92265	0.998747	-0.0112491	-0.183798	0.855598	0.977454
100507267_at	100507267	LINC01187	-0.0326659	-0.853217	0.39862	0.999933	-0.0697235	-1.53676	0.133344	0.990865	-0.0486528	-1.21358	0.233036	0.994438	-0.0693978	-1.53741	0.134675	0.988822	-0.083262	-1.92699	0.0649752	0.64665
100507274_at	100507274	LINC01210	-0.0322563	-0.832559	0.410037	0.999933	-0.0207065	-0.432781	0.667829	0.997978	-0.055146	-1.37191	0.178821	0.994438	-0.0193542	-0.388975	0.700042	0.997087	0.0128943	0.259791	0.797071	0.964204
100507277_at	100507277	LOC100507277	-0.0267792	-0.58834	0.559612	0.999933	0.0426419	0.772848	0.444801	0.990865	-0.0348124	-0.688215	0.495854	0.997585	0.0378786	0.653036	0.518707	0.996145	0.0344536	0.588092	0.561545	0.90931
100507283_at	100507283	LOC100507283	-0.0132087	-0.659621	0.513277	0.999933	-0.0196286	-0.814014	0.421141	0.990865	-0.0118856	-0.576437	0.568009	0.997585	-0.00104058	-0.0427193	0.966208	0.999012	0.0139145	0.52619	0.603216	0.920803
100507290_at	100507290	ZNF865	-0.0245412	-0.615398	0.541778	0.999933	-0.0409101	-0.818581	0.418564	0.990865	-0.026778	-0.741926	0.463082	0.997585	-0.0114133	-0.264929	0.792876	0.998747	0.0132432	0.334674	0.740556	0.951516
100507297_at	100507297	TMEM44-AS1	0.0242185	0.422968	0.674584	0.999933	-0.0159148	-0.237754	0.813458	0.998499	0.0236586	0.55062	0.585392	0.997585	0.0272384	0.495993	0.623514	0.997087	0.118414	2.6102	0.0148173	0.576564
100507299_at	100507299	SMC5-AS1	-0.0182808	-0.467048	0.643	0.999933	-0.0583134	-1.23658	0.224478	0.990865	-0.0475048	-1.15745	0.254927	0.994438	-0.0652284	-1.2658	0.215328	0.992066	-0.0585201	-0.980968	0.335649	0.822145
100507300_at	100507300	ALKBH3-AS1	0.00799775	0.338026	0.737111	0.999933	-0.0106985	-0.385786	0.70199	0.997978	0.0100236	0.405762	0.687387	0.997585	0.0132974	0.492955	0.625634	0.997087	0.00987123	0.363221	0.719377	0.946954
100507303_at	100507303	SNHG19	0.19709	1.8964	0.0651461	0.999933	0.0988439	0.906673	0.37078	0.990865	0.0954518	1.14622	0.259481	0.994438	0.0768484	0.739393	0.465415	0.992066	0.142387	1.27838	0.212409	0.764119
100507316_at	100507316	MINCR	-0.00245535	-0.0273856	0.978288	0.999933	0.0639146	0.646588	0.522116	0.99352	-0.0640905	-0.876317	0.386833	0.997585	0.0784795	0.950156	0.349625	0.992066	0.148607	1.7131	0.0985952	0.683494
100507321_at	100507321	ERVK13-1	0.0444593	0.599482	0.552232	0.999933	0.00560158	0.0584324	0.953737	0.999487	0.0326116	0.366781	0.71599	0.997585	0.0199316	0.178564	0.859481	0.998747	0.0600883	0.461358	0.648379	0.931872
100507331_at	100507331	ZSWIM8-AS1	-0.0717508	-1.22741	0.226844	0.999933	-0.0595847	-0.840139	0.406533	0.990865	-0.033522	-0.583237	0.563474	0.997585	0.0226441	0.362834	0.719273	0.997087	0.0757258	1.18977	0.244889	0.778819
100507336_at	100507336	LOC100507336	-0.0381382	-0.878009	0.385182	0.999933	-0.080672	-1.49321	0.144344	0.990865	-0.0512166	-1.05986	0.296467	0.994438	-0.0759709	-1.28331	0.209208	0.992066	-0.0872533	-1.42333	0.166532	0.739564
100507351_at	100507351	LOC100507351	-0.0850698	-2.0189	0.0502358	0.999933	-0.0497711	-1.00166	0.323384	0.990865	-0.0599166	-1.26213	0.215246	0.994438	-0.0155728	-0.297554	0.768095	0.998747	-0.0149298	-0.242577	0.810236	0.967257
100507353_at	100507353	NA	-0.00924465	-0.314202	0.755001	0.999933	0.000420907	0.0112632	0.991077	0.999755	-0.00256826	-0.0784989	0.937878	0.99904	-0.00102776	-0.0252489	0.980024	0.999012	-0.0128971	-0.30344	0.76397	0.956174
100507362_at	100507362	LINC01015	-0.0180369	-0.344116	0.732561	0.999933	-0.0361575	-0.560674	0.578592	0.99352	-0.0326408	-0.611284	0.544962	0.997585	-0.0111492	-0.164863	0.870158	0.998747	-0.0258308	-0.385573	0.70295	0.943953
100507384_at	100507384	LOC100507384	-0.0608733	-1.36785	0.178994	0.999933	-0.0931179	-1.68839	0.10023	0.990865	-0.0558204	-1.28766	0.206314	0.994438	-0.0645076	-1.22804	0.22898	0.992066	-0.0503164	-0.969213	0.341369	0.823365
100507388_at	100507388	LOC100507388	-0.0227282	-0.456424	0.650554	0.999933	0.00163878	0.0251154	0.980106	0.999755	-0.0480881	-0.861829	0.394648	0.997585	-0.0204503	-0.291453	0.772711	0.998747	-0.0186135	-0.271834	0.787896	0.96199
100507389_at	100507389	LOC100507389	-0.0294634	-0.74163	0.462644	0.999933	0.00758952	0.16935	0.866496	0.998499	-0.0159815	-0.402495	0.689767	0.997585	0.0426974	1.01858	0.316545	0.992066	0.0529451	1.12349	0.271498	0.789365
100507391_at	100507391	LOC100507391	0.0175195	0.522379	0.604288	0.999933	0.0203785	0.498278	0.621405	0.99717	0.0114032	0.325729	0.746569	0.997585	0.0405663	1.00542	0.322736	0.992066	0.0376983	0.918219	0.366944	0.831496
100507392_at	100507392	SENCR	-0.0579075	-1.05177	0.299217	0.999933	-0.0225688	-0.340878	0.735233	0.997978	-0.108479	-1.97596	0.0560835	0.994438	-0.0381326	-0.57171	0.571777	0.996145	0.0266451	0.372639	0.712438	0.945564
100507398_at	100507398	INTS6-AS1	0.00568193	0.211379	0.833665	0.999933	-0.00599782	-0.199927	0.842695	0.998499	-0.00863005	-0.350531	0.728041	0.997585	0.00222634	0.0737973	0.941662	0.998747	0.0350185	1.11353	0.275672	0.791926
100507399_at	100507399	HCG8	-0.0472907	-0.475485	0.637028	0.999933	0.0310989	0.244278	0.808442	0.998499	0.0315923	0.305706	0.761639	0.997585	0.0645981	0.501093	0.619963	0.997087	0.179539	1.30069	0.204776	0.759182
100507403_at	100507403	LOC100507403	-0.0286553	-0.597502	0.55354	0.999933	0.00171195	0.0279445	0.977865	0.999755	-0.024237	-0.428983	0.670565	0.997585	0.0191358	0.268331	0.790281	0.998747	-0.00454261	-0.0567948	0.955143	0.992922
100507410_at	100507410	C1QTNF1-AS1	-0.0238773	-0.638831	0.526574	0.999933	-0.0269312	-0.633429	0.530572	0.99352	0.00140589	0.0362751	0.971269	0.99904	0.026045	0.659517	0.514595	0.996145	0.0163172	0.454978	0.652902	0.932838
100507419_at	100507419	MMP25-AS1	0.0390594	0.421613	0.675565	0.999933	0.0130276	0.108616	0.914127	0.998499	0.0656856	0.649294	0.520387	0.997585	0.0600936	0.46327	0.646515	0.997087	-0.0946541	-0.689951	0.496338	0.886644
100507421_at	100507421	TMEM178B	-0.0233517	-0.146526	0.884242	0.999933	0.0530703	0.330039	0.743338	0.997978	0.0377377	0.448888	0.656279	0.997585	-0.048537	-0.545499	0.589443	0.996145	-0.073126	-0.753906	0.457679	0.871553
100507423_at	100507423	MKNK1-AS1	-0.0438589	-0.895364	0.375949	0.999933	0.00840846	0.136383	0.8923	0.998499	-0.0491858	-0.992625	0.327706	0.997585	0.0301808	0.539261	0.593687	0.996145	0.0446007	0.77238	0.446854	0.866152
100507424_at	100507424	LOC100507424	-0.0376479	-0.830905	0.41096	0.999933	-0.0598659	-1.09526	0.280883	0.990865	-0.0245734	-0.59554	0.555314	0.997585	-0.0283311	-0.583852	0.563685	0.996145	-0.00856026	-0.171039	0.865517	0.978922
100507428_at	100507428	LINC00458	-0.00948013	-0.657704	0.514495	0.999933	0.00224064	0.12061	0.904689	0.998499	-0.000488812	-0.0340519	0.973029	0.99904	0.013006	0.738406	0.466006	0.992066	0.0107491	0.524106	0.604645	0.921184
100507431_at	100507431	LOC100507431	0.00614034	0.284426	0.777551	0.999933	0.0268974	0.985599	0.331095	0.990865	0.0112885	0.461398	0.647368	0.997585	0.02812	0.992789	0.328754	0.992066	0.013602	0.505833	0.617236	0.92298
100507433_at	100507433	ZNF571-AS1	-0.0608215	-1.03411	0.307298	0.999933	-0.0508573	-0.661068	0.512897	0.99352	-0.0435692	-0.642762	0.524567	0.997585	-0.0248265	-0.287	0.776085	0.998747	0.0553826	0.650597	0.521015	0.89643
100507436_at	100507436	MICA	-0.0199833	-0.249664	0.804125	0.999933	-0.0120035	-0.121428	0.904046	0.998499	-0.0454296	-0.50588	0.616112	0.997585	0.00574289	0.0513139	0.959416	0.998747	-0.0587438	-0.554934	0.583683	0.917442
100507443_at	100507443	LOC100507443	-0.0121093	-0.300054	0.76569	0.999933	-0.00713265	-0.135483	0.893006	0.998499	-0.0318846	-0.723845	0.473971	0.997585	-0.0179038	-0.315925	0.754247	0.998747	0.00308304	0.049124	0.961196	0.993537
100507459_at	100507459	NRSN2-AS1	-0.0413577	-1.25604	0.21639	0.999933	-0.0554474	-1.36878	0.179791	0.990865	-0.073283	-2.0016	0.053127	0.994438	-0.0703941	-1.51632	0.139905	0.988822	-0.0376837	-0.744075	0.463503	0.872625
100507461_at	100507461	LOC100507461	-0.015808	-0.397532	0.693088	0.999933	-0.0367709	-0.792289	0.43353	0.990865	-0.0105253	-0.27533	0.784681	0.997585	-0.00170927	-0.0392304	0.968967	0.999012	0.0282286	0.580247	0.566743	0.910131
100507462_at	100507462	GVQW2	0.0164665	0.733693	0.467415	0.999933	0.0252052	0.884023	0.382717	0.990865	0.030032	1.21817	0.231307	0.994438	0.0374485	1.29565	0.204975	0.992066	0.0490478	1.72054	0.0972162	0.682284
100507463_at	100507463	PSMB8-AS1	0.00305578	0.0453068	0.964088	0.999933	-0.0133854	-0.187834	0.852092	0.998499	-0.0519766	-1.11516	0.272381	0.994438	-0.0246623	-0.437985	0.664535	0.997087	-0.0433953	-0.700762	0.489676	0.883428
100507466_at	100507466	DPH6-AS1	-0.0211752	-0.774527	0.443174	0.999933	-0.0503916	-1.42588	0.162762	0.990865	-0.0182133	-0.561572	0.577986	0.997585	-0.0457826	-1.11459	0.273876	0.992066	-0.0293223	-0.633357	0.532033	0.898893
100507468_at	100507468	LOC100507468	0.0173541	0.539049	0.592841	0.999933	0.0537466	1.34058	0.188695	0.990865	0.0295767	0.93697	0.355195	0.997585	0.0763967	2.08523	0.0456564	0.988822	0.11683	3.34951	0.00248082	0.500863
100507470_at	100507470	GRID1-AS1	-0.0295783	-0.653278	0.517315	0.999933	0.0165964	0.31001	0.758392	0.997978	-0.0563189	-1.09559	0.280742	0.994438	0.0140198	0.2355	0.815421	0.998747	0.0172524	0.250499	0.804171	0.966144
100507475_at	100507475	IDH1-AS1	-0.0362641	-0.540637	0.591756	0.999933	-0.0763095	-0.998082	0.32509	0.990865	-0.0113787	-0.205444	0.838415	0.997585	0.00649555	0.097947	0.922626	0.998747	0.0506708	0.701478	0.489237	0.883365
100507477_at	100507477	LOC100507477	0.0296861	0.801511	0.427572	0.999933	0.0338508	0.757433	0.45386	0.990957	0.0139701	0.399276	0.692116	0.997585	0.0400604	0.906514	0.371888	0.992066	0.023896	0.47816	0.636532	0.927691
100507480_at	100507480	LOC100507480	-0.0689347	-1.45286	0.154062	0.999933	-0.0592857	-0.964599	0.341363	0.990865	-0.0576281	-1.12688	0.267462	0.994438	-0.023586	-0.388208	0.700603	0.997087	-0.0441574	-0.707388	0.485618	0.8824
100507487_at	100507487	LOC100507487	-0.0384641	-0.695531	0.490744	0.999933	-0.0552829	-0.957735	0.344766	0.990865	-0.0419203	-0.942946	0.352172	0.997585	0.00184421	0.036933	0.970783	0.999012	0.0158542	0.305647	0.762307	0.955913
100507495_at	100507495	SDCBP2-AS1	0.0297927	0.438594	0.663316	0.999933	0.0377318	0.469006	0.641973	0.997352	0.0237564	0.366299	0.716347	0.997585	0.0938429	1.19497	0.241459	0.992066	0.134257	1.66123	0.108681	0.693788
100507501_at	100507501	LINC01569	-0.0402584	-0.686077	0.496622	0.999933	0.00840655	0.110159	0.912912	0.998499	0.00291082	0.0455521	0.963926	0.99904	0.0760485	0.978619	0.335595	0.992066	0.1329	2.11975	0.0437327	0.606207
100507506_at	100507506	LOC100507506	-0.027368	-0.565062	0.575188	0.999933	-0.0974773	-1.75566	0.0878952	0.990865	-0.0122107	-0.21726	0.829267	0.997585	-0.0629558	-1.02371	0.314156	0.992066	-0.0750911	-1.1372	0.265827	0.788362
100507507_at	100507507	LOC100507507	0.0277316	0.579978	0.565182	0.999933	0.0197474	0.342175	0.734265	0.997978	0.00720737	0.175244	0.861898	0.998099	0.0317804	0.638425	0.528041	0.996145	-0.00292145	-0.0707684	0.944124	0.99204
100507513_at	100507513	LOC100507513	0.0451184	0.684212	0.497787	0.999933	0.077142	0.932778	0.357325	0.990865	0.0228004	0.324526	0.747472	0.997585	0.0753125	0.882364	0.384596	0.992066	0.0972259	1.12994	0.268817	0.789365
100507520_at	100507520	NA	-0.0273124	-0.405346	0.687383	0.999933	-0.0184058	-0.226539	0.8221	0.998499	0.00717084	0.118094	0.906669	0.99904	0.0599903	0.789251	0.436159	0.992066	0.105891	1.34922	0.188898	0.751167
100507524_at	100507524	ARHGEF26-AS1	0.203767	1.28567	0.205953	0.999933	0.0808269	0.460481	0.648019	0.997978	0.176306	1.56152	0.127398	0.994438	0.195788	1.46623	0.15299	0.988822	0.300627	2.09774	0.0457976	0.608606
100507527_at	100507527	THEG5	-0.00842404	-0.184058	0.854898	0.999933	-0.0221965	-0.37527	0.709725	0.997978	0.0252823	0.539422	0.593011	0.997585	0.0267718	0.450202	0.655801	0.997087	-0.0269243	-0.428838	0.671573	0.936624
100507530_at	100507530	MCPH1-AS1	-0.0131606	-0.261558	0.795004	0.999933	-0.013724	-0.247257	0.806154	0.998499	0.0130957	0.269184	0.789369	0.997585	0.0501933	0.986323	0.331863	0.992066	0.104418	2.03983	0.0516479	0.620906
100507533_at	100507533	SOX21-AS1	0.00350536	0.0576274	0.954332	0.999933	-0.0726085	-1.09455	0.28119	0.990865	-0.0579126	-1.26998	0.212471	0.994438	-0.098662	-1.77368	0.0862686	0.988822	-0.104054	-1.84943	0.0757952	0.659086
100507534_at	100507534	LOC100507534	-0.105981	-2.20012	0.0336362	0.999933	-0.117639	-1.89399	0.066514	0.990865	-0.0905517	-1.7162	0.0949659	0.994438	-0.111305	-1.69276	0.100863	0.988822	-0.119767	-1.58701	0.124598	0.708155
100507537_at	100507537	LOC100507537	-0.0123813	-0.689696	0.494368	0.999933	-0.0202271	-1.00652	0.321072	0.990865	-0.0288147	-1.40815	0.167908	0.994438	-0.0308747	-1.43804	0.160773	0.988822	-0.0203482	-0.963983	0.343935	0.823399
100507540_at	100507540	LINC01504	-0.0161973	-0.315967	0.75367	0.999933	0.0306985	0.480062	0.63417	0.997274	-0.0166363	-0.342295	0.734176	0.997585	0.0661865	1.1652	0.253118	0.992066	0.109093	1.76685	0.0889915	0.673947
100507547_at	100507547	LOC100507547	-0.0479788	-0.751848	0.456544	0.999933	-0.0302265	-0.444676	0.659292	0.997978	-0.0978132	-1.80866	0.0791019	0.994438	-0.028802	-0.445158	0.659401	0.997087	0.0185482	0.264192	0.793715	0.963337
100507557_at	100507557	LOC100507557	0.00216165	0.0176267	0.986024	0.999933	0.108372	0.794822	0.432074	0.990865	0.0840182	0.795466	0.431704	0.997585	0.117776	0.888652	0.381261	0.992066	0.168425	1.2161	0.234873	0.774794
100507560_at	100507560	LOC100507560	-0.0187935	-0.471509	0.639839	0.999933	-0.0109603	-0.21593	0.830296	0.998499	-0.0302263	-0.724061	0.47384	0.997585	-0.0220368	-0.436937	0.665286	0.997087	-0.00353067	-0.06385	0.949578	0.992215
100507562_at	100507562	LOC100507562	0.00407121	0.0878503	0.930434	0.999933	-0.0276402	-0.47176	0.640026	0.997352	0.0046271	0.104272	0.917548	0.99904	0.0032048	0.0586668	0.953607	0.998747	-0.0345411	-0.649611	0.521642	0.89643
100507564_at	100507564	LOC100507564	-0.0424634	-1.45985	0.152141	0.999933	-0.028052	-0.822533	0.416342	0.990865	-0.0472059	-1.44162	0.158299	0.994438	-0.0220032	-0.574629	0.569827	0.996145	-0.00290492	-0.0699716	0.944752	0.99204
100507567_at	100507567	RAB11B-AS1	-0.0235248	-0.534362	0.596049	0.999933	-0.0344975	-0.621008	0.538618	0.99352	0.0378174	0.972018	0.337712	0.997585	0.0474139	0.997668	0.32642	0.992066	0.0527444	1.0495	0.303605	0.805421
100507577_at	100507577	LOC100507577	-0.0116764	-0.142027	0.887771	0.999933	-0.0718339	-0.718671	0.477114	0.992863	0.0353575	0.412897	0.682201	0.997585	0.0113073	0.105496	0.916685	0.998747	0.036372	0.296347	0.76932	0.958203
100507584_at	100507584	LINC01016	-0.0148011	-0.540213	0.592045	0.999933	-0.0205562	-0.593561	0.556623	0.99352	-0.0234788	-0.95346	0.346896	0.997585	-0.010972	-0.353864	0.725916	0.997087	-0.0140956	-0.466192	0.644961	0.931322
100507599_at	100507599	LOC100507599	0.0481445	0.462905	0.645941	0.999933	0.0717523	0.610403	0.545538	0.99352	0.123689	1.59244	0.120278	0.994438	0.0707558	0.730577	0.470705	0.992066	0.0733194	0.714212	0.481459	0.880011
100507600_at	100507600	LOC100507600	0.0100345	0.309951	0.758207	0.999933	0.00356171	0.0847665	0.93293	0.998499	0.0529582	1.52621	0.135944	0.994438	0.0464899	1.09732	0.28123	0.992066	0.0305996	0.612487	0.545536	0.904755
100507602_at	100507602	TRIM52-AS1	-0.018683	-0.449733	0.655331	0.999933	-0.0294625	-0.538749	0.593471	0.99352	-0.0325992	-0.690799	0.494248	0.997585	-0.0380612	-0.628215	0.534617	0.996145	0.0133538	0.223037	0.825249	0.970443
100507605_at	100507605	LINC00837	-0.0186696	-0.831087	0.410858	0.999933	-0.0262977	-0.906178	0.371038	0.990865	-0.0114964	-0.448214	0.656761	0.997585	-0.00412366	-0.151632	0.880492	0.998747	-0.00871747	-0.269372	0.789769	0.962122
100507616_at	100507616	LOC100507616	0.0213825	0.87176	0.388542	0.999933	0.0361636	1.14998	0.257948	0.990865	0.0247281	0.960795	0.343246	0.997585	0.0411377	1.31334	0.199024	0.992066	0.0120658	0.361275	0.720813	0.947149
100507629_at	100507629	LINC00658	-0.000227162	-0.00525133	0.995836	0.999933	-0.0373698	-0.68002	0.500965	0.99352	0.0460326	1.16399	0.252303	0.994438	0.0381315	0.794261	0.433282	0.992066	-0.0205895	-0.435531	0.666771	0.935411
100507632_at	100507632	LINC00968	0.00385889	0.153291	0.878939	0.999933	-0.0214693	-0.657115	0.515405	0.99352	0.0138464	0.520258	0.606159	0.997585	-0.00318045	-0.0964678	0.923791	0.998747	-0.0162037	-0.450401	0.656155	0.933572
100507634_at	100507634	LOC100507634	-0.00366179	-0.230689	0.818732	0.999933	-0.0150886	-0.744273	0.46168	0.991231	-0.00596036	-0.340687	0.735376	0.997585	-0.0096239	-0.429547	0.670595	0.997087	-0.0201597	-0.772675	0.446682	0.866141
100507642_at	100507642	LOC100507642	-0.0442903	-1.38439	0.173914	0.999933	-0.0824463	-2.05712	0.047187	0.990865	-0.0791627	-2.53414	0.015902	0.994438	-0.122499	-3.3027	0.00248178	0.872162	-0.115567	-2.65669	0.013307	0.568836
100507650_at	100507650	RNF212B	-0.0295974	-0.552623	0.583597	0.999933	0.0685676	1.07637	0.289128	0.990865	-0.0194237	-0.328035	0.74484	0.997585	0.0933401	1.40579	0.17006	0.988822	0.135865	1.95382	0.06156	0.644766
100507656_at	100507656	NA	-0.0381178	-0.844287	0.40353	0.999933	-0.0525152	-0.972735	0.33736	0.990865	-0.0276959	-0.61027	0.545626	0.997585	-0.00655363	-0.126134	0.900468	0.998747	-0.0154262	-0.283476	0.779057	0.959392
100507670_at	100507670	LOC100507670	-0.0612009	-1.10271	0.276745	0.999933	-0.0524392	-0.710994	0.4818	0.99352	-0.0860252	-1.44045	0.158626	0.994438	-0.0709757	-0.939334	0.355061	0.992066	-0.0383365	-0.465456	0.64548	0.931482
100508631_at	100508631	LOC100508631	7.44e-05	0.00233822	0.998146	0.999933	-0.00420135	-0.102143	0.919226	0.998499	-0.00207555	-0.0609219	0.951768	0.99904	0.011754	0.271256	0.788052	0.998747	0.0386818	0.995177	0.328822	0.821168
100509303_at	100509303	LOC100509303	0.00347088	0.0774151	0.938679	0.999933	-0.0555081	-0.983155	0.332279	0.990865	0.00314554	0.0669631	0.946992	0.99904	-0.0334932	-0.568278	0.574076	0.996145	-0.0734234	-1.27962	0.211982	0.764119
10051_at	10051	SMC4	-0.000400492	-0.0117969	0.990646	0.999933	-0.0427363	-1.09488	0.281046	0.990865	-0.00983808	-0.268829	0.78964	0.997585	-0.0370579	-0.958185	0.345628	0.992066	-0.0144767	-0.386776	0.70207	0.943953
10052_at	10052	GJC1	0.010334	0.276851	0.78332	0.999933	0.0334052	0.854501	0.398639	0.990865	1.71e-05	0.000444159	0.999648	0.999749	0.0561012	1.31993	0.196841	0.992066	0.0652112	1.38455	0.17796	0.747764
100526820_at	100526820	CAHM	-0.0921432	-0.703537	0.485796	0.999933	-0.0970805	-0.593175	0.556878	0.99352	0.0117763	0.117164	0.9074	0.99904	0.0368987	0.287915	0.775392	0.998747	0.137444	1.09991	0.281452	0.795049
100527964_at	100527964	LHX4-AS1	0.0213057	0.74572	0.460197	0.999933	0.0172782	0.525726	0.602394	0.994968	0.0130938	0.472659	0.639391	0.997585	0.0299337	0.863837	0.394532	0.992066	0.0366358	0.922746	0.364624	0.831155
100528062_at	100528062	ARMCX5-GPRASP2	0.0996205	1.39119	0.171859	0.999933	0.0505471	0.684403	0.498228	0.99352	0.101434	1.51949	0.137622	0.994438	-0.00176841	-0.0241962	0.980856	0.999012	0.0305058	0.372206	0.712756	0.945564
10053_at	10053	AP1M2	-0.0368773	-0.847603	0.401702	0.999933	-0.00974688	-0.176993	0.860534	0.998499	-0.0513421	-1.0896	0.283334	0.994438	0.000487173	0.00860167	0.993194	0.99921	0.0365203	0.59807	0.554967	0.907115
100533106_at	100533106	ZHX1-C8orf76	0.0144023	0.383746	0.703199	0.999933	0.0501925	1.0515	0.300236	0.990865	0.00535996	0.126492	0.900066	0.99904	0.052481	1.03043	0.311045	0.992066	0.0860055	1.4682	0.154045	0.730282
100533178_at	100533178	PRORY	0.00912938	0.169095	0.866574	0.999933	-0.0300894	-0.474813	0.637869	0.997274	0.0201409	0.457925	0.649837	0.997585	0.0334567	0.644628	0.524068	0.996145	0.0132425	0.227613	0.821728	0.969995
100533182_at	100533182	SEC24B-AS1	0.0016451	0.0448955	0.964414	0.999933	0.0433737	1.01086	0.319019	0.990865	0.0140903	0.336049	0.73884	0.997585	0.069825	1.45566	0.155874	0.988822	0.11176	2.07545	0.0479761	0.612312
100533184_at	100533184	ARHGAP19-SLIT1	0.0732897	1.09919	0.278257	0.999933	0.0110821	0.130943	0.89657	0.998499	0.0933504	1.33036	0.192005	0.994438	0.0755546	0.873637	0.389256	0.992066	0.0575943	0.580905	0.566307	0.910106
10054_at	10054	UBA2	0.0412993	0.916398	0.36495	0.999933	0.0634562	1.12559	0.267998	0.990865	0.0272643	0.687226	0.496469	0.997585	0.024024	0.500997	0.62003	0.997087	0.0360019	0.639849	0.527869	0.89706
10055_at	10055	SAE1	-0.0393158	-0.514873	0.609475	0.999933	0.0102799	0.135361	0.893102	0.998499	0.00949955	0.202035	0.841059	0.997585	-0.0147252	-0.249488	0.804683	0.998747	-0.0860229	-1.4359	0.162954	0.737949
10056_at	10056	FARSB	-0.0539214	-0.86941	0.38981	0.999933	0.0845114	1.40426	0.169054	0.990865	-0.0183662	-0.360503	0.720638	0.997585	0.0720434	1.42756	0.163747	0.988822	0.0699243	1.29286	0.20743	0.761658
10057_at	10057	ABCC5	0.110528	1.9002	0.0646323	0.999933	0.160877	2.1482	0.0386984	0.990865	0.100979	1.79177	0.0818191	0.994438	0.13924	2.03011	0.051294	0.988822	0.142904	1.93298	0.0641996	0.64665
10058_at	10058	ABCB6	0.0202982	0.432097	0.667992	0.999933	-0.0176658	-0.314232	0.75521	0.997978	-0.061502	-1.27071	0.212213	0.994438	-0.0819657	-1.41304	0.167936	0.988822	-0.0615277	-0.941923	0.354902	0.82928
10059_at	10059	DNM1L	-0.0217127	-0.202153	0.840822	0.999933	0.0616589	0.54379	0.590033	0.99352	0.0169383	0.257544	0.798267	0.997585	-0.00240327	-0.0302551	0.976064	0.999012	-0.092609	-1.41856	0.167905	0.739564
1006_at	1006	CDH8	0.0285877	0.316206	0.75349	0.999933	0.0880192	0.859238	0.396056	0.990865	0.0581028	0.827727	0.413434	0.997585	0.0459426	0.55534	0.58278	0.996145	-0.00587424	-0.0668154	0.94724	0.99204
10060_at	10060	ABCC9	0.0517886	1.40982	0.166321	0.999933	0.0231974	0.498034	0.621575	0.99717	0.068722	2.0894	0.0440077	0.994438	0.0536487	1.29197	0.206232	0.992066	0.0161017	0.349795	0.72931	0.95007
10061_at	10061	ABCF2	-0.0100486	-0.376172	0.708777	0.999933	-0.0481685	-1.48101	0.14755	0.990865	-0.0154028	-0.540129	0.592528	0.997585	-0.0531803	-1.67388	0.10455	0.988822	-0.0815934	-2.47816	0.0200212	0.58638
100616668_at	100616668	TPTE2P5	-0.00922621	-0.341161	0.734768	0.999933	0.00401977	0.113839	0.910016	0.998499	-0.00709643	-0.221564	0.825941	0.997585	0.0151141	0.37488	0.710387	0.997087	0.00746672	0.169205	0.866945	0.978922
10062_at	10062	NR1H3	-0.0135836	-0.270156	0.788429	0.999933	-0.0132886	-0.219041	0.82789	0.998499	-0.00924624	-0.161031	0.872995	0.998297	0.0236757	0.34435	0.732986	0.997486	0.085152	1.13632	0.266189	0.788696
100628307_at	100628307	DIO2-AS1	-0.0494641	-1.15156	0.256338	0.999933	-0.031542	-0.619479	0.539613	0.99352	-0.0723088	-1.79045	0.0820351	0.994438	-0.0347703	-0.727336	0.472658	0.992066	-0.0242802	-0.452653	0.654553	0.932918
100628315_at	100628315	DNM3OS	-0.00816331	-0.363554	0.718106	0.999933	0.0144109	0.519087	0.606967	0.995444	0.000217199	0.00977195	0.992259	0.999272	0.0328013	1.28193	0.209684	0.992066	0.0178317	0.623032	0.538691	0.901401
100630918_at	100630918	PARTICL	-0.0408798	-0.709999	0.481824	0.999933	-0.0284526	-0.378306	0.707488	0.997978	0.0271223	0.435109	0.666155	0.997585	0.0485559	0.628154	0.534657	0.996145	0.0411111	0.523748	0.60489	0.921247
100631378_at	100631378	LOC100631378	0.0273455	0.934629	0.355588	0.999933	0.0302619	0.789301	0.435251	0.990865	0.01573	0.495835	0.62311	0.997585	0.0249985	0.627968	0.534777	0.996145	-0.0160064	-0.366067	0.717277	0.946178
100652740_at	100652740	PYCARD-AS1	-0.028631	-0.524151	0.603066	0.999933	-0.0536144	-0.790032	0.434829	0.990865	-0.0546772	-1.2096	0.234538	0.994438	-0.0373186	-0.689572	0.495763	0.996145	-0.0177615	-0.375916	0.710029	0.945176
100652768_at	100652768	LOC100652768	-0.003028	-0.0655151	0.94809	0.999933	0.00308572	0.0549234	0.956512	0.999487	-0.00682557	-0.151465	0.880479	0.998692	0.032065	0.581933	0.56496	0.996145	0.0236308	0.41133	0.684202	0.940681
100652770_at	100652770	DSG2-AS1	-0.00079319	-0.0355746	0.971799	0.999933	0.0182267	0.653166	0.517917	0.99352	-0.00819011	-0.310078	0.75834	0.997585	0.0170649	0.525717	0.60295	0.997087	0.0284397	0.918378	0.366863	0.831496
100652772_at	100652772	NNT-AS1	-0.0974199	-0.939923	0.352899	0.999933	-0.0749132	-0.621414	0.538354	0.99352	-0.17367	-2.32431	0.0260371	0.994438	-0.110251	-1.23284	0.227209	0.992066	-0.0395395	-0.396203	0.695189	0.942068
100652791_at	100652791	GS1-24F4.2	0.0189632	0.72203	0.474476	0.999933	-0.0187829	-0.602072	0.551007	0.99352	0.0123959	0.439558	0.662959	0.997585	-0.00818159	-0.238805	0.812881	0.998747	-0.0494502	-1.47622	0.151895	0.730282
100652824_at	100652824	KIAA2012	-0.00289229	-0.0723739	0.942665	0.999933	0.0285943	0.609973	0.54582	0.99352	-0.0146268	-0.370155	0.713498	0.997585	0.0466471	1.04473	0.304494	0.992066	0.0619811	1.40933	0.170587	0.743255
100652853_at	100652853	LINC01023	0.00148613	0.0222384	0.982368	0.999933	-0.0595379	-0.739722	0.464402	0.991748	0.00810101	0.130081	0.897247	0.99904	-0.0012893	-0.0165218	0.986927	0.999012	-0.0530923	-0.621957	0.539386	0.901745
100652856_at	100652856	LINC00408	0.0174792	0.390082	0.698545	0.999933	0.0148519	0.263846	0.793446	0.998499	0.0257064	0.543307	0.590362	0.997585	0.0457664	0.803277	0.428133	0.992066	0.0782328	1.23135	0.229213	0.773177
100652857_at	100652857	TMCO5B	-0.0449866	-0.717351	0.477326	0.999933	-0.0395214	-0.490335	0.626957	0.997274	-0.0671494	-1.20579	0.235986	0.994438	-0.0295871	-0.428564	0.671302	0.997087	-0.0263042	-0.356035	0.724687	0.948306
100652911_at	100652911	LOC100652911	-0.0652159	-0.979648	0.333148	0.999933	-0.00299671	-0.0363179	0.971235	0.999755	-0.0816307	-1.17539	0.247773	0.994438	0.0114202	0.136636	0.892232	0.998747	0.0373011	0.435793	0.666584	0.935411
100652929_at	100652929	HP09025	0.0221397	0.527732	0.600601	0.999933	-0.0299609	-0.565476	0.575357	0.99352	0.0145328	0.30117	0.765067	0.997585	-0.0296414	-0.499144	0.621318	0.997087	-0.0601809	-0.956789	0.347487	0.825181
100652931_at	100652931	LOC100652931	-0.0304379	-0.662564	0.51141	0.999933	-0.000964629	-0.0165625	0.98688	0.999755	-0.0190234	-0.406383	0.686936	0.997585	0.0163595	0.289542	0.774158	0.998747	0.0454113	0.782588	0.440939	0.863126
100652999_at	100652999	LOC100652999	-0.0377289	-1.00492	0.320975	0.999933	-0.0667298	-1.45862	0.153587	0.990865	-0.0438143	-1.06965	0.292097	0.994438	-0.0538568	-1.04006	0.306622	0.992066	-0.0566298	-1.23688	0.227188	0.773177
100653233_at	100653233	LOC100653233	0.0527853	1.28163	0.207351	0.999933	0.0230464	0.435858	0.665617	0.997978	0.0482201	1.38887	0.173647	0.994438	0.0448638	1.02481	0.313647	0.992066	0.0331984	0.689583	0.496566	0.886644
10066_at	10066	SCAMP2	0.0221197	0.387814	0.70021	0.999933	-0.0371944	-0.64028	0.52616	0.99352	-0.00441006	-0.201379	0.841568	0.997585	-0.0173228	-0.649876	0.520718	0.996145	-0.00896349	-0.285099	0.777827	0.959392
10067_at	10067	SCAMP3	-0.0624103	-2.02977	0.0490686	0.999933	-0.0628722	-1.63463	0.111091	0.990865	-0.0405869	-1.26572	0.213973	0.994438	-0.053143	-1.31705	0.197792	0.992066	-0.0328936	-0.717083	0.479716	0.878901
10068_at	10068	IL18BP	0.0517815	0.727151	0.471368	0.999933	0.108589	1.32747	0.192947	0.990865	-0.013015	-0.202897	0.84039	0.997585	0.101196	1.38163	0.177288	0.989564	0.166233	2.14079	0.0418382	0.595428
100689074_at	100689074	POU6F2-AS2	-0.00778731	-0.537756	0.593725	0.999933	-0.00639211	-0.355347	0.724462	0.997978	-0.0134802	-0.77074	0.446033	0.997585	-0.00597909	-0.286621	0.776373	0.998747	0.00300754	0.123157	0.90293	0.985549
10069_at	10069	RWDD2B	-0.0398767	-0.434598	0.66619	0.999933	0.0788491	0.69048	0.494446	0.99352	-0.0976856	-1.06528	0.294044	0.994438	0.00137328	0.0123962	0.990192	0.999012	0.0421229	0.331801	0.7427	0.951944
1007_at	1007	CDH9	-0.0390795	-0.460569	0.647602	0.999933	0.0278848	0.333103	0.741044	0.997978	0.0162845	0.232381	0.817596	0.997585	0.00891194	0.108923	0.913989	0.998747	0.0352357	0.431053	0.669983	0.93598
10071_at	10071	MUC12	0.00103486	0.0287907	0.977175	0.999933	0.0102211	0.221301	0.826144	0.998499	0.0101462	0.255748	0.799642	0.997585	0.0334459	0.675315	0.504648	0.996145	0.00212929	0.0462661	0.963452	0.993961
10072_at	10072	DPP3	-0.0644836	-1.31394	0.196354	0.999933	-0.0827489	-1.31086	0.198441	0.990865	-0.0615521	-1.18174	0.245274	0.994438	-0.0787823	-1.22293	0.230876	0.992066	-0.0621736	-0.899519	0.376632	0.836032
10073_at	10073	SNUPN	-0.00356776	-0.0800946	0.936561	0.999933	0.0132382	0.240554	0.811304	0.998499	0.00685864	0.148154	0.883071	0.998823	0.0110847	0.187622	0.852436	0.998747	0.0539973	0.813231	0.423471	0.857221
10075_at	10075	HUWE1	0.0278115	0.816809	0.418876	0.999933	0.0609531	1.67424	0.102999	0.990865	0.0347349	1.41443	0.166069	0.994438	0.0424194	1.39907	0.172046	0.988883	0.0419413	1.24993	0.222461	0.771714
10076_at	10076	PTPRU	0.0100297	0.282989	0.778644	0.999933	0.0194128	0.44288	0.660578	0.997978	-0.00335964	-0.0837796	0.933709	0.99904	0.0264349	0.548806	0.5872	0.996145	0.0251174	0.557001	0.58229	0.916491
10077_at	10077	TSPAN32	-0.0151367	-0.386057	0.701501	0.999933	-0.0206176	-0.412949	0.682163	0.997978	-0.0344217	-0.906635	0.370799	0.997585	-0.0116923	-0.257261	0.798733	0.998747	0.00929952	0.205631	0.838681	0.974105
10078_at	10078	TSSC4	-0.0262095	-0.592755	0.556682	0.999933	-0.0462398	-0.817765	0.419024	0.990865	-0.012674	-0.236439	0.81447	0.997585	-0.0221139	-0.33437	0.740427	0.998416	-0.0758316	-1.20962	0.237308	0.776545
10079_at	10079	ATP9A	0.0239055	0.231062	0.818445	0.999933	0.108236	1.00821	0.320275	0.990865	0.13432	2.21761	0.0331683	0.994438	0.121522	1.75809	0.0889314	0.988822	0.073742	1.21795	0.23418	0.774794
1008_at	1008	CDH10	0.0580419	0.518471	0.606986	0.999933	0.130826	0.957902	0.344682	0.990865	0.0510874	0.567533	0.573975	0.997585	0.0541187	0.499188	0.621288	0.997087	-0.0523594	-0.531871	0.599331	0.920364
10081_at	10081	PDCD7	0.0985564	1.9582	0.0572063	0.999933	0.067367	1.06392	0.294652	0.990865	0.0552604	1.22228	0.229768	0.994438	0.0301906	0.531904	0.59871	0.99659	0.0257272	0.422381	0.676219	0.938473
10082_at	10082	GPC6	-0.0218472	-0.73312	0.46776	0.999933	-0.0242795	-0.695874	0.491103	0.99352	0.0168013	0.57058	0.57193	0.997585	0.0145736	0.421047	0.676722	0.997087	0.0421959	1.21086	0.23684	0.77654
100820829_at	100820829	MYZAP	0.0573073	1.94115	0.0593093	0.999933	0.0841389	2.38378	0.0226921	0.990865	0.0511964	1.557	0.128468	0.994438	0.093291	2.49969	0.0181288	0.982689	0.111	2.86157	0.00821386	0.508299
10083_at	10083	USH1C	-0.179825	-2.27007	0.0286636	0.999933	-0.1423	-1.52597	0.136003	0.990865	-0.137791	-1.87689	0.0688903	0.994438	-0.0467703	-0.541762	0.591984	0.996145	0.0598108	0.810268	0.425141	0.857765
10084_at	10084	PQBP1	0.0409919	0.85696	0.396572	0.999933	0.0425285	0.764456	0.449719	0.990865	0.0788218	1.77383	0.0847929	0.994438	0.051573	0.925732	0.361973	0.992066	-1.45e-06	-2.47e-05	0.99998	0.99998
10085_at	10085	EDIL3	-0.181058	-1.49605	0.14249	0.999933	-0.141519	-0.929324	0.359087	0.990865	0.00383791	0.0717143	0.943238	0.99904	-0.0330302	-0.536243	0.595745	0.996145	-0.0310507	-0.480622	0.634805	0.927195
100852408_at	100852408	EGFLAM-AS4	-0.0313727	-1.08884	0.282743	0.999933	0.00412265	0.115377	0.908806	0.998499	-0.0533037	-1.66547	0.104747	0.994438	-0.0117881	-0.30848	0.759849	0.998747	0.00727306	0.172975	0.864011	0.978922
100852409_at	100852409	NEGR1-IT1	-0.0547337	-1.13476	0.263232	0.999933	0.025635	0.476605	0.636605	0.997274	-0.0329568	-0.583302	0.56343	0.997585	0.0474223	0.7594	0.453539	0.992066	0.0632237	0.982102	0.335101	0.821758
100859921_at	100859921	LINC00536	-0.0165103	-0.416355	0.679376	0.999933	0.0113739	0.239142	0.81239	0.998499	-0.0476596	-1.11559	0.272199	0.994438	0.00530094	0.105003	0.917073	0.998747	-0.00684339	-0.119951	0.905444	0.985608
100859930_at	100859930	HEIH	-0.0245879	-0.738099	0.464763	0.999933	-0.0637685	-1.64148	0.109655	0.990865	-0.0516691	-1.58971	0.120895	0.994438	-0.0725435	-1.77962	0.0852713	0.988822	-0.049493	-1.18731	0.245841	0.779023
10086_at	10086	HHLA1	-0.0555504	-1.62603	0.111797	0.999933	-0.0544868	-1.27243	0.211608	0.990865	-0.0575256	-1.84899	0.0729209	0.994438	-0.0325028	-0.893965	0.378456	0.992066	-0.0162296	-0.442293	0.661934	0.934644
100861523_at	100861523	RPS6KA2-AS1	-0.0328974	-0.671367	0.505845	0.999933	-0.0866106	-1.54151	0.132186	0.990865	-0.0631491	-1.23644	0.224527	0.994438	-0.0827764	-1.32422	0.195432	0.992066	-0.119213	-1.71183	0.098834	0.684049
100861541_at	100861541	DOCK9-AS2	-0.0877515	-1.71169	0.0946986	0.999933	-0.0188595	-0.299063	0.766661	0.997978	-0.0610595	-1.01133	0.3188	0.9966	0.0149501	0.214381	0.8317	0.998747	0.0484108	0.589344	0.560717	0.90931
100861552_at	100861552	LINC00558	-0.0383711	-2.00623	0.0516261	0.999933	-0.0200942	-0.825075	0.414917	0.990865	-0.0238283	-1.0745	0.289952	0.994438	-0.00440557	-0.161238	0.872987	0.998747	0.00376624	0.117046	0.907723	0.986093
100861553_at	100861553	LINC00560	0.0531398	1.64256	0.108314	0.999933	0.059903	1.62181	0.113819	0.990865	0.0683888	1.99871	0.0534538	0.994438	0.0941225	2.52804	0.0169695	0.982689	0.110992	2.57653	0.016009	0.580456
100861554_at	100861554	LINC00563	-0.00353524	-0.0788483	0.937546	0.999933	0.0167694	0.298937	0.766756	0.997978	-0.0184531	-0.36881	0.714491	0.997585	0.0274375	0.46175	0.647592	0.997087	0.0735541	1.18916	0.245122	0.778819
100861555_at	100861555	LINC00565	0.062363	1.81643	0.0768037	0.999933	0.0543642	1.19864	0.238722	0.990865	0.0706517	1.98137	0.0554483	0.994438	0.074639	1.65544	0.108261	0.988822	0.0979902	1.97558	0.0589057	0.639431
100861573_at	100861573	LINC00572	-0.0240449	-0.832608	0.410009	0.999933	-0.0144709	-0.426817	0.672127	0.997978	-0.0269051	-0.81579	0.420138	0.997585	0.00517037	0.141343	0.888543	0.998747	-0.0132272	-0.362187	0.72014	0.947041
100862662_at	100862662	ALDH1L1-AS2	-0.0570177	-1.06364	0.293871	0.999933	-0.131111	-2.03951	0.0490041	0.990865	-0.0615404	-1.13711	0.263219	0.994438	-0.0955905	-1.5002	0.144015	0.988822	-0.070147	-1.20258	0.239977	0.776713
100862671_at	100862671	TMEM265	0.013969	0.448709	0.656063	0.999933	0.022114	0.565552	0.575307	0.99352	0.0232371	0.670551	0.506908	0.997585	0.0440894	1.07741	0.289884	0.992066	0.0699981	1.80113	0.0832931	0.665671
100862679_at	100862679	NAALADL2-AS3	0.00373906	0.200264	0.842289	0.999933	-0.00678638	-0.284075	0.778026	0.997978	0.0126583	0.608295	0.546919	0.997585	0.00117844	0.047436	0.96248	0.998919	-0.00323615	-0.118719	0.90641	0.985656
100862680_at	100862680	LINC00507	-0.182613	-1.04874	0.300593	0.999933	0.00451093	0.025478	0.979818	0.999755	-0.185688	-1.63189	0.111668	0.994438	-0.158668	-1.14556	0.261034	0.992066	-0.190522	-1.17931	0.248953	0.780211
100862704_at	100862704	LINC00441	0.0188332	0.639605	0.526076	0.999933	0.0154877	0.425732	0.67291	0.997978	0.0240963	0.832095	0.410997	0.997585	0.0408841	1.11695	0.27288	0.992066	0.0439639	1.02613	0.314283	0.811085
10087_at	10087	COL4A3BP	-0.0192597	-0.228308	0.82057	0.999933	0.039539	0.4201	0.67698	0.997978	-0.010808	-0.228006	0.820968	0.997585	-0.0349771	-0.617277	0.541709	0.996145	-0.111431	-2.37442	0.025243	0.58638
100873769_at	100873769	RNU6-64P	0.0127979	0.228862	0.820142	0.999933	0.0427498	0.597729	0.553869	0.99352	-0.0495814	-0.84925	0.401514	0.997585	-0.00648192	-0.0919231	0.92737	0.998747	0.0193626	0.246571	0.807177	0.966792
100873930_at	100873930	DLG3-AS1	-0.0139292	-0.249199	0.804482	0.999933	-0.0218807	-0.30926	0.758957	0.997978	-0.0328531	-0.680611	0.500596	0.997585	0.00475288	0.0805757	0.936315	0.998747	-0.0100748	-0.185037	0.854636	0.977454
100873942_at	100873942	PHEX-AS1	-0.0489195	-1.10391	0.276228	0.999933	-0.0611894	-1.06634	0.29357	0.990865	-0.0567721	-1.07903	0.287954	0.994438	-0.0600389	-0.89364	0.378628	0.992066	-0.0567786	-0.717618	0.479392	0.878871
100873954_at	100873954	SNRK-AS1	0.0504609	1.02447	0.311771	0.999933	0.0128845	0.203663	0.839797	0.998499	0.0420311	0.780082	0.440586	0.997585	0.0201877	0.304799	0.762624	0.998747	-0.0036048	-0.0571133	0.954892	0.992806
100873979_at	100873979	RBMS3-AS3	0.00484523	0.158101	0.875173	0.999933	-0.0111152	-0.296069	0.768927	0.997978	0.0123321	0.406617	0.686765	0.997585	0.0131864	0.351321	0.727803	0.997087	0.040966	1.06254	0.297761	0.803118
100874012_at	100874012	NAV2-AS5	-0.028244	-0.781762	0.438957	0.999933	-0.0086717	-0.206664	0.83747	0.998499	-0.0254	-0.669961	0.507279	0.997585	0.000606001	0.0143005	0.988685	0.999012	-0.0303537	-0.656985	0.516964	0.895023
100874018_at	100874018	EPN2-AS1	0.0226705	0.559996	0.578605	0.999933	0.00143129	0.0295079	0.976627	0.999755	0.0148083	0.371433	0.712554	0.997585	0.0221329	0.4321	0.668759	0.997087	0.0181265	0.304544	0.763138	0.95608
100874021_at	100874021	MAGI2-AS2	-0.0136184	-0.39307	0.696355	0.999933	0.017418	0.399526	0.691934	0.997978	0.0175206	0.518857	0.607126	0.997585	0.0483856	1.16522	0.253113	0.992066	0.0599198	1.26634	0.216618	0.767788
100874032_at	100874032	PRRT3-AS1	-0.00733856	-0.10893	0.913803	0.999933	0.0177793	0.20853	0.836024	0.998499	-0.0271654	-0.421546	0.675934	0.997585	0.0357577	0.466808	0.64401	0.997087	0.0986076	1.23974	0.226146	0.773177
100874034_at	100874034	UBXN7-AS1	-0.048035	-0.600953	0.551262	0.999933	0.0680299	0.684361	0.498254	0.99352	-0.0466275	-0.484008	0.631395	0.997585	0.0874939	0.757254	0.454805	0.992066	0.148319	1.17001	0.25261	0.781424
100874035_at	100874035	PLCH1-AS1	-0.0788928	-1.44405	0.156513	0.999933	-0.0677769	-0.962599	0.342353	0.990865	-0.0732336	-1.35292	0.184756	0.994438	-0.0386956	-0.586123	0.562177	0.996145	0.00374131	0.05084	0.959842	0.993537
100874038_at	100874038	CADM2-AS1	-0.00878966	-0.39109	0.697807	0.999933	-0.0492458	-1.89572	0.0662788	0.990865	-0.0177219	-0.731832	0.469143	0.997585	-0.0507804	-1.75035	0.0902805	0.988822	-0.0676663	-2.14701	0.0412922	0.595028
100874051_at	100874051	LZTS1-AS1	0.0169599	0.298931	0.766541	0.999933	-0.0246424	-0.392003	0.697433	0.997978	-0.00251554	-0.0440302	0.965131	0.99904	-0.000866643	-0.0136224	0.989221	0.999012	-0.0018149	-0.0273007	0.978428	0.995838
100874063_at	100874063	CLYBL-AS2	-0.00219342	-0.0614135	0.951336	0.999933	-0.0430075	-1.00048	0.323944	0.990865	-0.0139239	-0.421007	0.676324	0.997585	-0.0307078	-0.815873	0.421004	0.992066	-0.0369289	-0.970063	0.340954	0.823121
100874074_at	100874074	DLEU7-AS1	-0.02709	-0.605959	0.547965	0.999933	-0.0596984	-1.03774	0.306507	0.990865	-0.0404178	-0.835664	0.409013	0.997585	-0.0506248	-0.815059	0.421462	0.992066	-0.00337373	-0.0507168	0.959939	0.993537
100874107_at	100874107	MTUS2-AS1	-0.00271736	-0.0594275	0.952908	0.999933	-0.0285857	-0.515399	0.609515	0.995672	-0.043725	-0.853527	0.399171	0.997585	-0.0485249	-0.756402	0.455307	0.992066	-0.093596	-1.52415	0.139542	0.717476
100874143_at	100874143	LINC00358	-0.0105187	-0.400222	0.691123	0.999933	0.0198192	0.610713	0.545336	0.99352	-0.0176666	-0.58211	0.564224	0.997585	0.0189578	0.516174	0.609517	0.997087	0.0369947	0.914043	0.369093	0.833037
100874167_at	100874167	LINC00423	-0.0538309	-1.45378	0.15381	0.999933	-0.0737148	-1.58115	0.122841	0.990865	-0.0373954	-0.860698	0.395262	0.997585	-0.0485829	-0.911319	0.369392	0.992066	-0.0080578	-0.147503	0.883873	0.982229
100874178_at	100874178	LINC00454	-0.0359533	-0.905587	0.370577	0.999933	-0.00782266	-0.16141	0.872698	0.998499	-0.0131497	-0.342702	0.733872	0.997585	0.00515345	0.109285	0.913704	0.998747	0.019404	0.394506	0.696425	0.942401
100874182_at	100874182	LINC00424	-0.0099423	-0.230436	0.818927	0.999933	-0.0296052	-0.56917	0.572876	0.99352	-0.0459617	-1.06787	0.29289	0.994438	-0.0366558	-0.681021	0.501081	0.996145	-0.00297677	-0.0490908	0.961222	0.993537
100874187_at	100874187	LINC00559	-0.0387648	-0.811465	0.421901	0.999933	-0.0316015	-0.572868	0.570396	0.99352	-0.0150444	-0.332008	0.741863	0.997585	0.0153638	0.300864	0.765593	0.998747	-0.00880668	-0.16226	0.872356	0.980284
100874194_at	100874194	CLDN10-AS1	0.0101889	0.274039	0.785465	0.999933	0.00184782	0.0397677	0.968504	0.999487	0.00616788	0.149702	0.881859	0.998766	0.0134445	0.276531	0.784037	0.998747	0.0413362	0.784607	0.439775	0.863126
100874195_at	100874195	DIAPH3-AS1	0.00789075	0.255167	0.799901	0.999933	0.0206988	0.539209	0.593156	0.99352	0.0123978	0.425267	0.673246	0.997585	0.0441931	1.25598	0.218819	0.992066	0.0280152	0.70899	0.48464	0.881676
100874205_at	100874205	ATP11A-AS1	-0.000791387	-0.0392424	0.968892	0.999933	-0.0061289	-0.231109	0.818576	0.998499	0.0123387	0.691827	0.49361	0.997585	0.0191018	0.879187	0.386288	0.992066	0.0211527	1.00337	0.324928	0.818519
100874239_at	100874239	ARHGAP26-AS1	-0.0346621	-0.933758	0.356031	0.999933	-0.0442543	-0.915869	0.366003	0.990865	-0.0418574	-0.995225	0.326458	0.997512	-0.0443194	-0.839893	0.407612	0.992066	-0.0590719	-1.0611	0.298403	0.80359
100874241_at	100874241	STARD13-AS	-0.0071503	-0.161559	0.872466	0.999933	0.0265601	0.479861	0.634312	0.997274	-0.00221871	-0.0440102	0.965146	0.99904	0.048742	0.793498	0.433719	0.992066	0.0737538	1.12505	0.270848	0.789365
100874243_at	100874243	PRICKLE2-AS3	0.0167264	0.405703	0.687123	0.999933	0.0744993	1.50305	0.141798	0.990865	0.0264458	0.612474	0.544183	0.997585	0.10676	2.17586	0.0375737	0.988822	0.143216	2.88333	0.00779751	0.508299
100874251_at	100874251	KIRREL3-AS2	-0.0191008	-0.559376	0.579024	0.999933	0.00253658	0.0627171	0.950349	0.999011	-0.00193839	-0.0549571	0.956485	0.99904	0.0396962	0.968204	0.340684	0.992066	0.0520537	1.11019	0.277081	0.792665
100874253_at	100874253	LINC00853	-0.0398874	-0.914534	0.365916	0.999933	-0.0413056	-0.782022	0.439461	0.990865	-0.0473461	-1.28257	0.208074	0.994438	-0.0070921	-0.165426	0.869719	0.998747	-0.0150922	-0.313601	0.756326	0.955588
100874291_at	100874291	ALMS1-IT1	-0.0236153	-0.648715	0.52023	0.999933	-0.0574621	-1.25091	0.219265	0.990865	-0.0206569	-0.512853	0.611276	0.997585	-0.0658235	-1.38448	0.176423	0.989564	-0.0714403	-1.33636	0.19301	0.753604
100874309_at	100874309	EPN2-IT1	-0.046139	-0.938475	0.353633	0.999933	-0.049992	-0.769219	0.446924	0.990865	-0.0124466	-0.225271	0.823079	0.997585	-0.0140691	-0.196612	0.845457	0.998747	-0.0253334	-0.347205	0.731232	0.950071
100874323_at	100874323	HOXA10-AS	0.0141175	0.339645	0.735901	0.999933	-0.0340758	-0.74484	0.461341	0.991189	0.0267453	0.60735	0.547539	0.997585	-0.00774193	-0.169246	0.866739	0.998747	-0.0378088	-0.760479	0.45381	0.869728
100874362_at	100874362	HOXB-AS1	-0.0741252	-0.75546	0.454399	0.999933	-0.195586	-1.69967	0.0980654	0.990865	-0.0792982	-0.795311	0.431793	0.997585	-0.12358	-1.0434	0.305099	0.992066	-0.246286	-2.35215	0.0265153	0.58638
100874365_at	100874365	HOXC-AS3	0.00521249	0.147014	0.883859	0.999933	-0.0353187	-0.802583	0.427632	0.990865	-0.0198283	-0.576574	0.567917	0.997585	-0.0386936	-0.919453	0.365193	0.992066	-0.0298179	-0.632036	0.532882	0.899315
100874375_at	100874375	FAM155A-IT1	-0.0119658	-0.448958	0.655885	0.999933	-0.0127555	-0.374668	0.710168	0.997978	0.00347412	0.115468	0.908734	0.99904	0.00906997	0.242378	0.810136	0.998747	0.0048753	0.122567	0.903392	0.985549
100885775_at	100885775	BANCR	-0.0574077	-1.07461	0.288989	0.999933	-0.0735598	-1.15346	0.256536	0.990865	-0.0785678	-1.30231	0.201317	0.994438	-0.0533305	-0.735137	0.467964	0.992066	-0.0700747	-0.840919	0.408061	0.85073
100885778_at	100885778	NALCN-AS1	-0.0756242	-1.50045	0.141349	0.999933	-0.081086	-1.39812	0.170875	0.990865	-0.0646379	-1.22956	0.227062	0.994438	-0.0404699	-0.653907	0.518153	0.996145	-0.00959915	-0.1401	0.889661	0.984182
100885781_at	100885781	LINC00348	-0.00218076	-0.0774971	0.938614	0.999933	-0.0114532	-0.311958	0.756923	0.997978	0.00612991	0.183964	0.855103	0.997585	-0.00448208	-0.105005	0.917071	0.998747	0.0362827	0.916837	0.367655	0.831849
100885798_at	100885798	LINC00210	-0.0183665	-0.634122	0.529611	0.999933	-0.0115027	-0.311972	0.756913	0.997978	-0.02896	-1.10959	0.274742	0.994438	-0.00421777	-0.141151	0.888695	0.998747	-0.00319057	-0.101558	0.919887	0.988293
100885848_at	100885848	PTGES3L	-0.00882006	-0.286949	0.775632	0.999933	-0.0329244	-0.899152	0.374716	0.990865	0.0137063	0.481314	0.633289	0.997585	-0.0175471	-0.512103	0.612329	0.997087	-0.0264596	-0.687311	0.497972	0.887459
10089_at	10089	KCNK7	-0.00635799	-0.157626	0.875544	0.999933	-0.033237	-0.661273	0.512767	0.99352	0.00474292	0.11956	0.905515	0.99904	-0.0161111	-0.343409	0.733686	0.997684	-0.0328399	-0.788967	0.437267	0.861603
1009_at	1009	CDH11	0.0534457	0.670596	0.506331	0.999933	-0.0509284	-0.502258	0.618632	0.997049	0.0975146	1.32707	0.193077	0.994438	0.00211138	0.0252316	0.980037	0.999012	-3.67e-05	-0.000442691	0.99965	0.99998
10090_at	10090	UST	-0.062312	-1.29931	0.201276	0.999933	0.00593496	0.11532	0.908851	0.998499	-0.0127725	-0.249067	0.804765	0.997585	0.0451553	0.830072	0.413055	0.992066	0.0539372	0.966641	0.34263	0.823399
10092_at	10092	ARPC5	-0.0339336	-0.335165	0.739252	0.999933	-0.112423	-1.03347	0.308474	0.990865	0.0710099	0.733257	0.468285	0.997585	-0.0941331	-0.849914	0.402105	0.992066	-0.138687	-1.52033	0.140496	0.719197
10093_at	10093	ARPC4	0.0291307	0.623155	0.53672	0.999933	0.0468862	0.889273	0.379928	0.990865	0.0697034	1.56609	0.126324	0.994438	0.0628837	1.13622	0.26486	0.992066	0.0862823	1.42814	0.165154	0.739258
10095_at	10095	ARPC1B	0.248214	1.70352	0.0962297	0.999933	0.0851135	0.622096	0.537911	0.99352	0.0108043	0.151373	0.880551	0.998692	-0.0401017	-0.462439	0.647103	0.997087	-0.0199332	-0.248875	0.805413	0.966144
10096_at	10096	ACTR3	0.0181658	0.36639	0.716005	0.999933	0.0297394	0.499253	0.620725	0.997055	0.0208626	0.460986	0.647661	0.997585	-0.00458118	-0.0809672	0.936006	0.998747	-0.0499218	-1.12359	0.271454	0.789365
10097_at	10097	ACTR2	0.0205063	0.238889	0.812412	0.999933	0.0245855	0.253203	0.801593	0.998499	0.0243821	0.39677	0.693946	0.997585	-0.0477623	-0.641891	0.525818	0.996145	-0.14094	-2.19683	0.0371447	0.587772
10098_at	10098	TSPAN5	-0.0248088	-0.236341	0.814374	0.999933	0.0828303	0.764268	0.44983	0.990865	0.0419466	0.820982	0.417214	0.997585	0.0345157	0.700213	0.489189	0.995162	-0.0136703	-0.296768	0.769001	0.958113
10099_at	10099	TSPAN3	-0.0112806	-0.215566	0.830421	0.999933	-0.0382985	-0.650493	0.519621	0.99352	0.011421	0.224189	0.823914	0.997585	-0.0497562	-0.809752	0.424459	0.992066	-0.0594266	-0.898693	0.377064	0.836032
100996246_at	100996246	LOC100996246	0.00352117	0.0901197	0.928642	0.999933	-0.0595035	-1.23603	0.224678	0.990865	0.00746481	0.162476	0.871865	0.998157	-0.0524851	-0.951884	0.348762	0.992066	-0.0700749	-1.31506	0.199972	0.755259
100996251_at	100996251	LOC100996251	-0.00525325	-0.174931	0.862016	0.999933	-0.0405297	-1.23896	0.223604	0.990865	-0.0153541	-0.571683	0.57119	0.997585	-0.0287006	-0.897857	0.376411	0.992066	-0.0040089	-0.119959	0.905438	0.985608
100996273_at	100996273	LOC100996273	0.00517512	0.120198	0.904928	0.999933	0.0707981	1.40811	0.167919	0.990865	0.0198974	0.459861	0.64846	0.997585	0.111672	2.46662	0.0195728	0.982689	0.156377	3.24043	0.00325861	0.508299
100996279_at	100996279	LINC00269	-0.0415444	-1.29772	0.201817	0.999933	-0.0261147	-0.636682	0.528474	0.99352	-0.0595505	-1.69125	0.0996771	0.994438	-0.0378554	-0.85723	0.398114	0.992066	-0.00109034	-0.0225218	0.982204	0.996272
100996280_at	100996280	LINC00911	-0.0301486	-0.720132	0.475631	0.999933	0.00396608	0.0727424	0.942425	0.998578	0.00332858	0.0720946	0.942937	0.99904	0.0412619	0.7101	0.483126	0.993908	0.0726338	1.19087	0.244465	0.778819
100996286_at	100996286	LOC100996286	-0.0203474	-0.398526	0.692362	0.999933	-0.00910791	-0.141312	0.888433	0.998499	-0.0505435	-1.06355	0.294814	0.994438	-0.0152903	-0.271944	0.787528	0.998747	0.0293536	0.530379	0.60035	0.920364
100996290_at	100996290	NA	0.0515993	1.10952	0.273832	0.999933	0.0671829	1.34916	0.185949	0.990865	0.0417318	0.779958	0.440659	0.997585	0.103289	1.90869	0.0659101	0.988822	0.125023	2.20057	0.036849	0.58638
100996295_at	100996295	DNAH17-AS1	-0.0163339	-0.30363	0.762984	0.999933	0.0181137	0.269073	0.789454	0.998499	0.00334789	0.0569656	0.954897	0.99904	0.0636159	0.907295	0.371481	0.992066	0.0812189	1.09473	0.283674	0.797175
100996301_at	100996301	FOXD3-AS1	-0.0396502	-0.338421	0.736816	0.999933	-0.197764	-1.48596	0.146242	0.990865	-0.0444515	-0.32621	0.746208	0.997585	-0.170603	-1.14295	0.262099	0.992066	-0.222085	-1.44834	0.159476	0.734992
100996307_at	100996307	LIPE-AS1	0.0105555	0.248092	0.805333	0.999933	-0.0472849	-0.903154	0.372618	0.990865	0.0236777	0.549529	0.586132	0.997585	-0.00628629	-0.123136	0.902821	0.998747	-0.0252853	-0.481232	0.634377	0.926829
100996342_at	100996342	LOC100996342	-0.0499934	-1.06254	0.294363	0.999933	-0.105308	-1.75205	0.0885241	0.990865	-0.0373857	-0.879573	0.38509	0.997585	-0.0817918	-1.60986	0.117902	0.988822	-0.0621767	-1.2387	0.226525	0.773177
100996345_at	100996345	LOC100996345	-0.0170393	-0.25413	0.800697	0.999933	-0.033561	-0.424573	0.673747	0.997978	-0.0393653	-0.645754	0.52265	0.997585	0.00805115	0.118534	0.906434	0.998747	0.0632632	0.866816	0.393972	0.843695
100996369_at	100996369	NA	-0.0762715	-1.98463	0.0540747	0.999933	-0.0765875	-1.55587	0.128737	0.990865	-0.0605649	-1.38046	0.176198	0.994438	-0.0443255	-0.83513	0.410247	0.992066	-0.0934826	-2.07696	0.047825	0.612125
100996419_at	100996419	LOC100996419	-0.0235939	-0.961439	0.342108	0.999933	-0.0252724	-0.836172	0.408731	0.990865	-0.0213811	-0.753234	0.456346	0.997585	-0.0355357	-1.06988	0.293208	0.992066	-0.0120134	-0.330294	0.743825	0.952566
100996425_at	100996425	PRCAT47	-0.0467956	-0.711672	0.480798	0.999933	-0.138556	-1.76656	0.0860236	0.990865	-0.0247605	-0.347619	0.730209	0.997585	-0.0952305	-1.12518	0.269436	0.992066	-0.189313	-2.28073	0.0310011	0.58638
100996433_at	100996433	NA	0.0567723	0.512979	0.610787	0.999933	-0.0544844	-0.458639	0.649329	0.997978	-0.065166	-0.755597	0.454946	0.997585	-0.0804395	-0.9039	0.37325	0.992066	-0.0504406	-0.483576	0.632735	0.926392
100996455_at	100996455	LOC100996455	-0.00933824	-0.20454	0.838969	0.999933	0.0109083	0.184785	0.854464	0.998499	-0.00157271	-0.0325605	0.97421	0.99904	0.037618	0.635776	0.529743	0.996145	0.0544659	0.867234	0.393748	0.843397
100996457_at	100996457	NA	0.0206559	0.413841	0.681201	0.999933	-0.0234817	-0.367547	0.715425	0.997978	0.0455035	0.995037	0.326548	0.997512	0.0186703	0.325515	0.747051	0.998747	-0.00503995	-0.078253	0.938226	0.99018
100996482_at	100996482	NA	-0.0160725	-0.521428	0.604944	0.999933	0.0389454	1.11613	0.271969	0.990865	-0.00367076	-0.102618	0.918852	0.99904	0.0527755	1.36654	0.181925	0.992066	0.0531112	1.24005	0.226032	0.773177
100996485_at	100996485	C5orf66	0.0252514	0.720925	0.475148	0.999933	0.0295677	0.668481	0.508212	0.99352	0.0259822	0.765219	0.449271	0.997585	0.0518492	1.29371	0.205637	0.992066	0.0736608	2.04991	0.0505847	0.619161
100996490_at	100996490	LINC01206	0.0118817	0.396289	0.693998	0.999933	0.0311861	0.802588	0.427629	0.990865	0.0252477	0.924338	0.36164	0.997585	0.0608538	1.89428	0.0678645	0.988822	0.0693951	2.12657	0.0431104	0.601716
100996492_at	100996492	LINC01314	0.0342469	0.395931	0.69426	0.999933	-0.0559635	-0.568439	0.573366	0.99352	0.00880895	0.153148	0.879161	0.99861	-0.0151977	-0.223456	0.824695	0.998747	0.0758364	1.10373	0.27982	0.794522
100996511_at	100996511	LINC01355	0.0247676	0.649405	0.519789	0.999933	0.0439216	0.964016	0.341651	0.990865	0.0355997	0.864107	0.393413	0.997585	0.0812603	1.76148	0.0883473	0.988822	0.103241	2.20871	0.0362124	0.58638
100996539_at	100996539	ITPR1-AS1	-0.00634694	-0.131056	0.896388	0.999933	0.0731387	1.29999	0.202099	0.990865	-0.0599891	-1.1242	0.268578	0.994438	0.025085	0.407297	0.686682	0.997087	0.0684788	1.00217	0.325499	0.818677
100996570_at	100996570	NFIA-AS2	-0.00575003	-0.174064	0.862693	0.999933	-0.015052	-0.367259	0.715637	0.997978	0.000223327	0.00898475	0.992882	0.999272	0.0136285	0.433118	0.668027	0.997087	0.027765	0.820886	0.419175	0.855562
100996579_at	100996579	LOC100996579	-0.000362717	-0.0169313	0.986576	0.999933	0.00564471	0.212435	0.833	0.998499	0.0216446	1.14757	0.25893	0.994438	0.0369131	1.63701	0.112077	0.988822	0.0383414	1.45784	0.156858	0.732059
100996583_at	100996583	LOC100996583	-0.0656673	-1.60488	0.116388	0.999933	-0.0835999	-1.56658	0.12621	0.990865	-0.0828421	-2.02686	0.0503481	0.994438	-0.0793201	-1.52111	0.138704	0.988822	-0.111388	-2.57348	0.0161215	0.580456
100996590_at	100996590	LINC01505	0.00596376	0.142723	0.887226	0.999933	0.0161829	0.319243	0.75144	0.997978	-0.0090643	-0.201982	0.8411	0.997585	0.0312553	0.56949	0.573264	0.996145	0.0601521	1.04111	0.307412	0.806649
100996597_at	100996597	LINC00690	0.00928955	0.312408	0.756354	0.999933	-0.00844344	-0.222349	0.825335	0.998499	0.0135849	0.383546	0.703635	0.997585	-0.00596363	-0.138588	0.890702	0.998747	-0.0162794	-0.335448	0.739979	0.951463
100996624_at	100996624	LOC100996624	-0.0320142	-1.26194	0.214281	0.999933	-0.0445629	-1.41921	0.164684	0.990865	-0.0502512	-1.78662	0.0826637	0.994438	-0.0543449	-1.54552	0.132706	0.988822	-0.0825893	-2.2861	0.0306415	0.58638
100996634_at	100996634	LOC100996634	-0.008542	-0.19277	0.848115	0.999933	0.0676562	1.33426	0.190736	0.990865	-0.0345173	-0.69011	0.494676	0.997585	0.0524914	0.964889	0.342315	0.992066	0.0918633	1.62658	0.115887	0.697691
100996654_at	100996654	LOC100996654	-0.00325104	-0.0944333	0.925236	0.999933	-0.0198214	-0.486606	0.629571	0.997274	-0.00301188	-0.0844266	0.933198	0.99904	0.00930583	0.23546	0.815451	0.998747	0.0442786	1.15644	0.258018	0.784353
100996671_at	100996671	LOC100996671	0.00914929	0.213136	0.832304	0.999933	-0.0245277	-0.450198	0.655344	0.997978	0.0299913	0.760297	0.452169	0.997585	0.0246838	0.496627	0.623072	0.997087	-0.0146585	-0.290315	0.773878	0.958792
100996681_at	100996681	LOC100996681	-0.0100848	-0.197692	0.844288	0.999933	0.0845497	1.37512	0.177832	0.990865	-0.0107186	-0.183389	0.855551	0.997585	0.0998059	1.50513	0.142747	0.988822	0.155462	2.12933	0.0428613	0.600702
100996694_at	100996694	LOC100996694	-0.039973	-0.699595	0.488229	0.999933	0.0700065	1.01653	0.316355	0.990865	-0.0225374	-0.354527	0.725071	0.997585	0.106629	1.51608	0.139966	0.988822	0.148355	1.96139	0.0606252	0.6435
100996702_at	100996702	LINC01356	-0.0247934	-0.440108	0.662228	0.999933	-0.0357545	-0.582291	0.564103	0.99352	-0.0723997	-1.27751	0.209833	0.994438	-0.0345821	-0.52655	0.602378	0.997087	0.0147635	0.248381	0.805791	0.966304
100996770_at	100996770	LOC100996770	0.0171841	0.470068	0.640859	0.999933	0.0123557	0.260779	0.795791	0.998499	0.0352552	0.812888	0.421778	0.997585	0.0350313	0.64006	0.526992	0.996145	0.0052725	0.0817622	0.935462	0.990106
100996873_at	100996873	NA	-0.0287566	-0.500973	0.619136	0.999933	0.0227156	0.350759	0.727872	0.997978	-0.00250256	-0.0406919	0.967773	0.99904	0.0610956	0.889663	0.380726	0.992066	0.0613464	0.953694	0.349022	0.825181
100996902_at	100996902	LOC100996902	0.0223533	0.784772	0.43721	0.999933	0.060665	1.72319	0.0936799	0.990865	0.0241381	0.730404	0.470005	0.997585	0.0720811	1.86806	0.0715489	0.988822	0.112533	2.70534	0.0118816	0.551239
101_at	101	ADAM8	0.0480869	0.946255	0.3497	0.999933	-0.0108833	-0.175947	0.86135	0.998499	0.0428798	0.865715	0.392542	0.997585	0.0136848	0.217304	0.829442	0.998747	-0.0169787	-0.275653	0.784994	0.961659
1010_at	1010	CDH12	-0.189883	-1.07243	0.289954	0.999933	0.0310602	0.173293	0.863419	0.998499	-0.121609	-1.2921	0.20479	0.994438	-0.0603887	-0.570033	0.5729	0.996145	-0.079037	-0.746436	0.4621	0.872297
10100_at	10100	TSPAN2	-0.00466515	-0.238204	0.812939	0.999933	0.0134753	0.540066	0.592572	0.99352	-0.00655674	-0.310658	0.757903	0.997585	0.0205761	0.815374	0.421285	0.992066	0.0456001	1.7428	0.093187	0.677589
10101_at	10101	NUBP2	-0.0387229	-0.770369	0.445607	0.999933	-0.0473336	-0.840426	0.406374	0.990865	-0.0441004	-0.874051	0.388049	0.997585	-0.0134385	-0.25372	0.801442	0.998747	0.023965	0.404997	0.688792	0.941174
10102_at	10102	TSFM	-0.00508628	-0.172436	0.863965	0.999933	-0.0435244	-1.20004	0.238183	0.990865	-0.0279425	-0.833703	0.410102	0.997585	-0.076438	-2.02393	0.0519632	0.988822	-0.0957278	-2.37176	0.0253919	0.58638
10103_at	10103	TSPAN1	-0.061805	-1.12802	0.266033	0.999933	-0.0466122	-0.651265	0.519129	0.99352	-0.0935165	-1.53884	0.132836	0.994438	-0.0800335	-1.04259	0.305466	0.992066	0.0103449	0.131416	0.896458	0.985085
10105_at	10105	PPIF	-0.15543	-2.24178	0.0305896	0.999933	-0.216543	-2.47844	0.0181644	0.990865	-0.0887942	-1.23881	0.22366	0.994438	-0.17499	-1.97679	0.0573203	0.988822	-0.201504	-2.02129	0.0536567	0.627368
101055625_at	101055625	OVCH1-AS1	0.0189584	0.364401	0.717478	0.999933	0.00543147	0.0899038	0.928876	0.998499	0.00605962	0.136762	0.892002	0.99904	0.0400262	0.719066	0.477665	0.99229	0.0481843	0.813395	0.423378	0.857221
101059948_at	101059948	LOC101059948	-0.0125648	-0.372503	0.711485	0.999933	-0.0583814	-1.42692	0.162463	0.990865	0.00127845	0.0325067	0.974253	0.99904	-0.0295743	-0.647569	0.522189	0.996145	-0.0449237	-0.950545	0.350589	0.825794
101059976_at	101059976	NA	-0.0245209	-0.559562	0.578898	0.999933	-0.0132261	-0.231329	0.818406	0.998499	-0.0769232	-1.65599	0.106665	0.994438	-0.0610582	-1.01922	0.316246	0.992066	-0.0385963	-0.580767	0.566398	0.910119
10106_at	10106	CTDSP2	0.0109623	0.194341	0.846892	0.999933	-0.0314327	-0.472811	0.639284	0.997352	-0.0137621	-0.26933	0.789257	0.997585	-0.0339173	-0.534142	0.59718	0.996438	0.0552568	0.852967	0.401468	0.846809
101060004_at	101060004	LINC01523	-0.0467653	-1.0574	0.296671	0.999933	-0.089755	-1.63549	0.110909	0.990865	-0.0174908	-0.393132	0.696606	0.997585	-0.0501981	-0.935273	0.357116	0.992066	-0.0748873	-1.23146	0.229174	0.773177
101060019_at	101060019	LOC101060019	-0.00615259	-0.184617	0.854462	0.999933	-0.0292125	-0.723648	0.474091	0.992788	0.000277549	0.00914313	0.992757	0.999272	0.000460893	0.0124497	0.990149	0.999012	-0.0331901	-0.909494	0.371444	0.833804
101060091_at	101060091	LOC101060091	0.0591089	1.92472	0.0613968	0.999933	0.0418314	1.04363	0.30381	0.990865	0.073736	2.17839	0.0361999	0.994438	0.0586473	1.39078	0.174524	0.989564	0.0834318	1.7742	0.087743	0.671527
101060179_at	101060179	LOC101060179	-0.025118	-0.497565	0.621515	0.999933	0.0271292	0.431622	0.668664	0.997978	-0.0551039	-0.923212	0.362218	0.997585	0.00447596	0.0631381	0.950075	0.998747	0.0715475	1.12751	0.269825	0.789365
101060181_at	101060181	LOC101060181	0.00341355	0.0505179	0.959961	0.999933	-0.0482556	-0.58319	0.563505	0.99352	0.00603308	0.0886479	0.929867	0.99904	-0.00903221	-0.104419	0.917532	0.998747	-0.0597755	-0.691304	0.495501	0.886576
101060200_at	101060200	ZNF891	-0.0166048	-1.01541	0.316011	0.999933	-0.0160597	-0.786288	0.43699	0.990865	-0.0100326	-0.542531	0.590891	0.997585	-0.00980895	-0.427121	0.672341	0.997087	-0.0160281	-0.65531	0.518025	0.895107
101060264_at	101060264	FOXP4-AS1	-0.00187017	-0.066455	0.947347	0.999933	-0.0136166	-0.39392	0.69603	0.997978	0.0173119	0.551308	0.584925	0.997585	0.0116494	0.309604	0.759003	0.998747	0.0197724	0.46128	0.648434	0.931872
101060391_at	101060391	LOC101060391	0.0242396	0.782745	0.438386	0.999933	0.0154565	0.405425	0.687633	0.997978	0.021228	0.768213	0.447513	0.997585	0.042181	1.28155	0.209817	0.992066	0.0597738	1.71543	0.0981614	0.683494
101060400_at	101060400	LOC101060400	0.00481464	0.177595	0.859938	0.999933	-0.0183513	-0.54425	0.58972	0.99352	0.000569905	0.0197827	0.984329	0.99904	-0.0213214	-0.584853	0.56302	0.996145	-0.0124975	-0.287935	0.77568	0.958792
101060544_at	101060544	LINC01563	0.0263335	0.595091	0.555134	0.999933	-0.0336031	-0.61244	0.544206	0.99352	0.0246493	0.51887	0.607117	0.997585	-0.0259657	-0.461944	0.647454	0.997087	-0.0485113	-0.867473	0.393619	0.843285
101060553_at	101060553	LOC101060553	-0.0358472	-0.826579	0.413379	0.999933	0.0150457	0.270219	0.788579	0.998499	-0.0403294	-0.828551	0.412973	0.997585	0.0218305	0.3643	0.718189	0.997087	0.0791931	1.25639	0.220146	0.770543
10107_at	10107	TRIM10	-0.00961882	-0.36759	0.715117	0.999933	-0.0300109	-1.03346	0.308477	0.990865	-0.0183686	-0.818212	0.418772	0.997585	-0.0106185	-0.407914	0.686234	0.997087	0.011239	0.535579	0.596802	0.920338
10109_at	10109	ARPC2	0.0612418	0.827171	0.413047	0.999933	0.019842	0.243108	0.809341	0.998499	0.0615833	1.04583	0.302809	0.994915	-0.0328518	-0.48882	0.628524	0.997087	-0.047649	-0.723703	0.475709	0.876743
10110_at	10110	SGK2	-0.0852878	-1.67208	0.102313	0.999933	-0.0556593	-0.905922	0.371172	0.990865	-0.00465499	-0.0957832	0.924239	0.99904	0.0173318	0.304803	0.762621	0.998747	-0.0406724	-0.712704	0.482377	0.880399
10111_at	10111	RAD50	-0.058631	-0.943766	0.350955	0.999933	-0.175562	-2.75727	0.00919878	0.990865	-0.056211	-0.867011	0.391841	0.997585	-0.190815	-3.13797	0.00379788	0.877033	-0.211949	-3.08784	0.0047502	0.508299
10112_at	10112	KIF20A	0.00193899	0.0719881	0.94297	0.999933	0.00705458	0.216828	0.829602	0.998499	-0.00612012	-0.252856	0.801858	0.997585	0.0193812	0.703135	0.487393	0.994896	0.0338955	1.06286	0.297617	0.803118
10113_at	10113	PREB	0.00560742	0.0809435	0.935891	0.999933	-0.00287502	-0.0328716	0.973964	0.999755	-0.0143297	-0.213693	0.832027	0.997585	-0.0229578	-0.265948	0.792099	0.998747	0.0420918	0.492145	0.626747	0.92471
10114_at	10114	HIPK3	0.0931174	2.25941	0.0293763	0.999933	0.068007	1.31486	0.197109	0.990865	0.0560395	1.43337	0.160626	0.994438	0.0331372	0.718074	0.478267	0.992801	0.0223711	0.444736	0.660191	0.934337
10116_at	10116	FEM1B	0.0237202	0.331506	0.741993	0.999933	0.033175	0.418875	0.677867	0.997978	0.0361454	0.650694	0.519493	0.997585	-0.0262292	-0.403846	0.68919	0.997087	-0.0790078	-1.41126	0.170024	0.742669
10117_at	10117	ENAM	-0.0512641	-0.820185	0.416972	0.999933	-0.0367871	-0.511306	0.612348	0.995707	-0.0572296	-0.92628	0.360644	0.997585	0.017754	0.25606	0.799653	0.998747	0.0695853	0.895137	0.378927	0.83622
1012_at	1012	CDH13	0.119194	0.543737	0.58964	0.999933	0.338533	1.50292	0.141831	0.990865	0.204308	1.39068	0.173103	0.994438	0.215339	1.22888	0.22867	0.992066	-0.0362916	-0.344022	0.733596	0.950259
10120_at	10120	ACTR1B	-0.077676	-0.971606	0.337086	0.999933	0.0361987	0.418192	0.678362	0.997978	-0.00566526	-0.101972	0.919361	0.99904	0.0523117	0.774379	0.444767	0.992066	0.0120742	0.202051	0.841449	0.974875
10121_at	10121	ACTR1A	-0.0784651	-1.07719	0.287848	0.999933	-0.0155801	-0.196485	0.845367	0.998499	-0.0420122	-0.926452	0.360556	0.997585	-0.040781	-0.833752	0.41101	0.992066	-0.0798832	-1.65625	0.109693	0.693788
10123_at	10123	ARL4C	0.0221928	0.127859	0.898901	0.999933	0.161433	0.990837	0.328566	0.990865	0.157356	1.7716	0.0851688	0.994438	0.12635	1.18716	0.24448	0.992066	-0.00911253	-0.0856639	0.93239	0.990106
10125_at	10125	RASGRP1	-0.0243425	-0.194335	0.846897	0.999933	0.0791404	0.572155	0.570874	0.99352	0.106079	1.27654	0.210169	0.994438	0.101881	0.969913	0.339845	0.992066	0.0466342	0.408584	0.686191	0.940702
10126_at	10126	DNAL4	0.193411	1.32453	0.192844	0.999933	0.198706	1.05463	0.29882	0.990865	0.188101	1.95127	0.0590657	0.994438	0.148571	1.20919	0.236035	0.992066	0.142502	1.12552	0.270653	0.789365
10127_at	10127	ZNF263	0.0564996	1.06545	0.293062	0.999933	0.0389752	0.601525	0.551367	0.99352	0.0973232	2.43912	0.0199344	0.994438	0.0505256	1.04772	0.303136	0.992066	0.0426364	0.80366	0.42888	0.85968
10128_at	10128	LRPPRC	-0.0588588	-0.608215	0.546483	0.999933	-0.0265628	-0.267649	0.79054	0.998499	-0.00820592	-0.156233	0.876747	0.998348	-0.0778164	-1.27575	0.211833	0.992066	-0.0469644	-0.797807	0.432209	0.860411
10129_at	10129	FRY	0.0137355	0.124477	0.901561	0.999933	0.107872	0.935149	0.356119	0.990865	0.0165713	0.285105	0.777244	0.997585	0.0120825	0.167727	0.867924	0.998747	0.0220213	0.306008	0.762036	0.955913
1013_at	1013	CDH15	-0.0504846	-1.10674	0.275018	0.999933	-0.104124	-1.86916	0.0699863	0.990865	-0.0241809	-0.595917	0.555065	0.997585	-0.0440492	-0.908183	0.371019	0.992066	-0.0995176	-2.60004	0.0151678	0.577604
10130_at	10130	PDIA6	0.0904953	0.948521	0.34856	0.999933	-0.00222163	-0.0188063	0.985102	0.999755	0.0318404	0.34078	0.735307	0.997585	-0.0893995	-0.827428	0.414528	0.992066	-0.0900507	-0.756429	0.456192	0.870517
10131_at	10131	TRAP1	-0.058342	-0.860501	0.394641	0.999933	-0.0292977	-0.375676	0.709426	0.997978	0.00429733	0.0683081	0.945929	0.99904	-0.0101468	-0.129379	0.897921	0.998747	-0.0378494	-0.408954	0.685923	0.940702
10133_at	10133	OPTN	-0.00159001	-0.0152227	0.98793	0.999933	0.0664205	0.581225	0.564813	0.99352	0.00185156	0.0303853	0.975932	0.99904	-0.0238482	-0.336044	0.739177	0.998381	-0.076974	-1.47805	0.151408	0.730282
10134_at	10134	BCAP31	-0.0182401	-0.312526	0.756264	0.999933	-0.0346287	-0.500787	0.619656	0.997055	-0.0193371	-0.366619	0.71611	0.997585	-0.0637684	-1.04506	0.304345	0.992066	-0.0737887	-1.11314	0.275835	0.792089
10135_at	10135	NAMPT	0.193009	0.905481	0.370633	0.999933	0.0756048	0.279144	0.781777	0.998297	0.0989344	0.546597	0.588124	0.997585	-0.0894667	-0.399097	0.692649	0.997087	-0.054183	-0.222391	0.825747	0.970625
10136_at	10136	CELA3A	-0.0598387	-1.45691	0.152948	0.999933	-0.0400523	-0.763689	0.45017	0.990865	-0.0485074	-1.14079	0.261702	0.994438	-0.0138348	-0.264058	0.793541	0.998747	0.00570184	0.0928081	0.926767	0.9895
10137_at	10137	RBM12	0.0830993	1.05748	0.296639	0.999933	0.0490609	0.544123	0.589807	0.99352	0.142265	2.10302	0.0427237	0.994438	0.0348334	0.443368	0.660681	0.997087	0.0493892	0.62987	0.534276	0.899778
10138_at	10138	YAF2	-0.0445133	-1.1094	0.273884	0.999933	-0.0684095	-1.52377	0.136553	0.990865	-0.0237306	-0.60058	0.551989	0.997585	-0.0752687	-1.56801	0.127367	0.988822	-0.0848255	-1.86815	0.07305	0.657532
10139_at	10139	ARFRP1	-0.024427	-0.747022	0.459419	0.999933	-0.0535504	-1.26438	0.21445	0.990865	-0.0109885	-0.303688	0.763164	0.997585	-0.0263158	-0.592313	0.558079	0.996145	-0.0519583	-1.04647	0.304976	0.805429
1014_at	1014	CDH16	-0.00814917	-0.230964	0.81852	0.999933	-0.0212236	-0.468072	0.642635	0.997599	-0.0433618	-1.23987	0.223272	0.994438	-0.0423881	-0.946668	0.351371	0.992066	-0.0464626	-1.00388	0.324687	0.818519
10140_at	10140	TOB1	0.0806789	0.658174	0.514197	0.999933	-0.00308234	-0.0231358	0.981673	0.999755	-0.00797622	-0.108686	0.914072	0.99904	-0.00962502	-0.104404	0.917544	0.998747	0.0458847	0.447347	0.658329	0.933975
10141_at	10141	LINC01587	-0.0101461	-0.235238	0.815224	0.999933	0.0228526	0.445373	0.658793	0.997978	-0.0242663	-0.494214	0.624243	0.997585	0.0108328	0.187575	0.852473	0.998747	0.00197008	0.0334004	0.97361	0.99474
101410533_at	101410533	YTHDF3-AS1	-0.0287243	-0.59375	0.556022	0.999933	-0.0706305	-1.14946	0.258159	0.990865	-0.00703493	-0.135051	0.893345	0.99904	-0.0324744	-0.498248	0.621942	0.997087	-0.0650425	-0.991038	0.330801	0.821195
101410535_at	101410535	LAMTOR5-AS1	-0.0887526	-2.27996	0.0280163	0.999933	-0.0871684	-1.88661	0.0675306	0.990865	-0.0843439	-2.13459	0.0398746	0.994438	-0.0592398	-1.24848	0.22151	0.992066	0.0119174	0.300788	0.765968	0.95717
101410538_at	101410538	MMP24-AS1	0.00378974	0.140204	0.889202	0.999933	0.0305578	0.905244	0.371526	0.990865	-0.00031951	-0.0109836	0.991299	0.999272	0.0320533	0.956235	0.346596	0.992066	0.0311543	0.793203	0.434839	0.860517
10142_at	10142	AKAP9	0.0234578	0.314649	0.754664	0.999933	0.0130505	0.150246	0.881433	0.998499	0.0628974	1.19181	0.241356	0.994438	-0.0144708	-0.235312	0.815565	0.998747	-0.00397227	-0.060093	0.952541	0.992567
10143_at	10143	CLEC3A	-0.0261852	-0.546478	0.587773	0.999933	0.0185143	0.327343	0.745359	0.997978	-0.0221186	-0.40185	0.690238	0.997585	0.0578421	1.00591	0.322503	0.992066	0.0999377	1.78606	0.085758	0.669744
10144_at	10144	FAM13A	0.0757746	1.14793	0.257817	0.999933	0.112147	1.32306	0.194395	0.990865	-0.00319726	-0.0629895	0.950133	0.99904	-0.0103715	-0.167015	0.868479	0.998747	-0.0466712	-0.859575	0.39788	0.845413
10146_at	10146	G3BP1	0.0368795	1.41755	0.164066	0.999933	0.0602918	2.07297	0.0456013	0.990865	0.03534	1.59128	0.120539	0.994438	0.0739195	2.97269	0.00577253	0.894054	0.055873	2.02252	0.0535219	0.627161
10147_at	10147	SUGP2	0.0390798	0.867017	0.391104	0.999933	0.0805596	1.47557	0.149	0.990865	0.0393951	0.788188	0.435893	0.997585	0.0713201	1.21792	0.232747	0.992066	0.00194546	0.0439415	0.965287	0.993961
10148_at	10148	EBI3	0.0370278	0.473316	0.638561	0.999933	-0.016044	-0.225345	0.823022	0.998499	-0.0532784	-1.11939	0.270596	0.994438	-0.0211927	-0.391365	0.698293	0.997087	-0.0403541	-0.692776	0.494592	0.886552
10149_at	10149	ADGRG2	-0.0142873	-0.472072	0.639441	0.999933	-0.0450785	-1.27398	0.211067	0.990865	-0.0357115	-1.0511	0.300418	0.994915	-0.0443476	-1.11435	0.273978	0.992066	-0.0267373	-0.58773	0.561784	0.90931
1015_at	1015	CDH17	-0.0246623	-0.835711	0.408282	0.999933	-0.00544673	-0.143146	0.886996	0.998499	-0.0201259	-0.570815	0.571772	0.997585	-0.00445959	-0.102685	0.918896	0.998747	0.00388398	0.0969834	0.923483	0.988682
10150_at	10150	MBNL2	-0.0384565	-0.420237	0.676561	0.999933	0.0325531	0.302309	0.764206	0.997978	0.0278824	0.514364	0.61023	0.997585	0.0224332	0.325039	0.747408	0.998747	0.0396813	0.510287	0.614156	0.922435
10151_at	10151	HNRNPA3P1	0.0330709	1.47893	0.146991	0.999933	0.0606488	2.164	0.0373729	0.990865	0.0475596	1.80686	0.0793881	0.994438	0.0674079	2.08462	0.0457161	0.988822	0.0691992	2.08038	0.0474858	0.609701
10152_at	10152	ABI2	0.0186078	0.560728	0.57811	0.999933	0.0389834	1.22185	0.229929	0.990865	0.0357626	1.46318	0.152341	0.994438	0.03336	1.15141	0.258659	0.992066	0.0148016	0.488456	0.629321	0.925299
10153_at	10153	CEBPZ	-0.0112865	-0.176771	0.86058	0.999933	-0.0454968	-0.553872	0.583188	0.99352	0.00122149	0.0189844	0.984961	0.99904	-0.039314	-0.51118	0.612967	0.997087	-0.0818	-0.944907	0.353405	0.827768
10154_at	10154	PLXNC1	0.0974545	1.11772	0.270356	0.999933	0.12009	1.16307	0.252671	0.990865	0.131241	1.74799	0.089235	0.994438	0.0992707	1.07224	0.292161	0.992066	0.0986449	1.48879	0.148573	0.727533
10155_at	10155	TRIM28	0.0262611	0.58773	0.560017	0.999933	0.0542182	0.965572	0.340883	0.990865	0.0231222	0.463375	0.645964	0.997585	0.0413492	0.670851	0.507448	0.996145	0.0588814	0.840332	0.408384	0.851066
101559451_at	101559451	LOC101559451	-0.0144601	-0.664067	0.510458	0.999933	-0.0156986	-0.545506	0.588866	0.99352	2.61e-05	0.00107228	0.999151	0.999749	0.00718666	0.232271	0.817905	0.998747	0.00215548	0.0621278	0.950936	0.992567
10157_at	10157	AASS	-0.0280148	-0.379181	0.706559	0.999933	-0.0801278	-0.935612	0.355884	0.990865	0.0523048	1.54634	0.131019	0.994438	0.0358192	0.972849	0.338407	0.992066	0.0513048	1.2257	0.2313	0.773896
10158_at	10158	PDZK1IP1	-0.0116219	-0.428825	0.670351	0.999933	-0.0360842	-1.09527	0.280877	0.990865	-0.0177999	-0.596578	0.554629	0.997585	-0.0293863	-0.794893	0.43292	0.992066	-0.00423854	-0.117049	0.907721	0.986093
10159_at	10159	ATP6AP2	-0.0709378	-0.512416	0.611178	0.999933	0.0089974	0.0618681	0.95102	0.999012	-0.0457469	-0.604757	0.549241	0.997585	-0.110937	-1.25913	0.217693	0.992066	-0.193055	-2.79516	0.00961854	0.522457
101593348_at	101593348	LOC101593348	-0.0175233	-0.273815	0.785635	0.999933	-0.0149228	-0.195345	0.846253	0.998499	-0.0235742	-0.430493	0.669477	0.997585	0.0351118	0.575368	0.569333	0.996145	0.0608319	0.865776	0.394532	0.844296
1016_at	1016	CDH18	0.0508344	0.417236	0.678737	0.999933	0.207708	1.49152	0.144784	0.990865	0.0542396	0.577866	0.567054	0.997585	0.11269	1.07593	0.290534	0.992066	-0.0520887	-0.762921	0.452377	0.868756
10160_at	10160	FARP1	0.0763878	1.15117	0.256497	0.999933	-0.0535891	-0.745349	0.461037	0.991107	0.0259078	0.432408	0.668098	0.997585	-0.0613119	-0.907534	0.371357	0.992066	-0.0307093	-0.407705	0.686828	0.940702
10161_at	10161	LPAR6	0.198849	1.54319	0.130659	0.999933	0.114394	0.74591	0.460703	0.991107	0.0793861	0.769997	0.446468	0.997585	0.0437545	0.333518	0.741063	0.998416	0.104223	0.77476	0.445471	0.865935
10162_at	10162	LPCAT3	-0.00243964	-0.0459022	0.963617	0.999933	-0.0607916	-0.940523	0.353396	0.990865	0.0334328	0.568563	0.573283	0.997585	-0.03711	-0.523286	0.60462	0.997087	-0.128926	-1.89443	0.069343	0.654487
10163_at	10163	WASF2	-0.01982	-0.146007	0.884649	0.999933	-0.134041	-0.951525	0.347863	0.990865	-0.0661666	-0.945129	0.351072	0.997585	-0.0848416	-1.03376	0.309513	0.992066	0.00078387	0.0101621	0.99197	0.997898
10164_at	10164	CHST4	0.0193908	0.465543	0.644067	0.999933	0.0418002	0.798367	0.430042	0.990865	0.00830483	0.172726	0.863862	0.998157	0.0492465	0.834083	0.410827	0.992066	0.0745854	1.30727	0.202564	0.757186
10165_at	10165	SLC25A13	-0.192674	-2.32258	0.0253742	0.999933	-0.210027	-1.93046	0.0616843	0.990865	-0.0674115	-1.27755	0.209819	0.994438	-0.0715929	-1.11103	0.275379	0.992066	-0.00163002	-0.0280678	0.977822	0.995838
10166_at	10166	SLC25A15	-0.0307727	-0.592861	0.556612	0.999933	0.00115875	0.0173974	0.986218	0.999755	0.00140015	0.0288773	0.977126	0.99904	0.0511319	0.901858	0.374316	0.992066	0.0728699	1.19015	0.244741	0.778819
101669762_at	101669762	BLACAT1	-3.84e-06	-6.26e-05	0.99995	0.99995	0.0848874	1.1307	0.265871	0.990865	0.0181547	0.277872	0.782745	0.997585	0.131874	1.86001	0.0727141	0.988822	0.105304	1.53571	0.136691	0.715076
101669764_at	101669764	GPR1-AS	-0.0331965	-1.10359	0.276367	0.999933	-0.0407441	-1.12167	0.26964	0.990865	-0.0241664	-0.853074	0.399419	0.997585	-0.0132603	-0.395811	0.695045	0.997087	-0.0121585	-0.340948	0.735883	0.950896
10168_at	10168	ZNF197	0.0173913	0.614419	0.542418	0.999933	-0.0189641	-0.592226	0.557506	0.99352	0.0300316	0.943501	0.351893	0.997585	0.0111714	0.318499	0.752313	0.998747	-0.030679	-0.846947	0.404753	0.848679
10169_at	10169	SERF2	0.045299	0.544567	0.589075	0.999933	-0.0633705	-0.691441	0.49385	0.99352	0.049849	0.996924	0.325644	0.997504	0.00252881	0.0413067	0.967325	0.999012	0.0403645	0.681782	0.501406	0.889092
1017_at	1017	CDK2	0.0286716	0.657168	0.514837	0.999933	0.0163821	0.336972	0.73815	0.997978	0.00581074	0.156523	0.87652	0.998348	0.0317795	0.705037	0.486226	0.994896	0.0389841	0.861038	0.397088	0.845062
10170_at	10170	DHRS9	0.0862163	1.73512	0.09042	0.999933	0.0756459	1.24241	0.222347	0.990865	0.0425225	0.995819	0.326173	0.997512	0.0570223	1.03513	0.308881	0.992066	0.0588981	0.961879	0.344971	0.824029
10171_at	10171	RCL1	-0.0371197	-1.20224	0.23634	0.999933	-0.104133	-3.10627	0.00374504	0.990865	-0.0279893	-0.778143	0.441714	0.997585	-0.0945623	-2.60407	0.01419	0.982689	-0.116062	-2.98272	0.00613731	0.508299
10172_at	10172	ZNF256	0.0153101	0.269948	0.788588	0.999933	-0.0315055	-0.483457	0.631782	0.997274	0.0165298	0.402152	0.690017	0.997585	0.011568	0.228239	0.821009	0.998747	-0.0129584	-0.235539	0.815636	0.967856
10174_at	10174	SORBS3	0.0093527	0.139008	0.890141	0.999933	-0.0289479	-0.412705	0.68234	0.997978	-0.0380797	-0.628721	0.533614	0.997585	-0.00426428	-0.0602363	0.952367	0.998747	0.0249688	0.385773	0.702803	0.943953
10175_at	10175	CNIH1	0.038415	0.484563	0.63063	0.999933	-0.0227787	-0.243913	0.808722	0.998499	-0.010146	-0.14352	0.886702	0.999039	-0.127739	-1.57242	0.126342	0.988822	-0.1558	-1.66984	0.106948	0.693286
101752400_at	101752400	CAPN10-AS1	0.0631571	1.03886	0.305108	0.999933	0.0281884	0.368507	0.714715	0.997978	0.0999995	1.69801	0.0983814	0.994438	0.106784	1.4431	0.159353	0.988822	0.0746889	0.890461	0.381385	0.836426
10178_at	10178	TENM1	0.0572255	1.27994	0.207942	0.999933	0.0508119	0.968837	0.339274	0.990865	0.115824	2.80603	0.00813759	0.994438	0.0973472	1.95978	0.0593687	0.988822	0.115513	2.09149	0.0463994	0.608606
10179_at	10179	RBM7	0.0408848	1.35204	0.183957	0.999933	0.0524434	1.46682	0.151354	0.990865	0.0472937	1.64767	0.108371	0.994438	0.0668296	1.90589	0.0662862	0.988822	0.10723	2.9105	0.00730566	0.508299
10180_at	10180	RBM6	0.0598297	0.836895	0.407624	0.999933	0.0970524	1.18996	0.242071	0.990865	0.0572478	0.797641	0.430457	0.997585	0.151214	1.85148	0.073966	0.988822	0.153586	1.6195	0.117408	0.699206
101805491_at	101805491	LOC101805491	-0.0171926	-0.684374	0.497685	0.999933	-0.00762449	-0.233098	0.817044	0.998499	-0.00311283	-0.133068	0.894902	0.99904	0.0146539	0.50497	0.61727	0.997087	0.0227814	0.804493	0.428408	0.859425
10181_at	10181	RBM5	-0.0120113	-0.266024	0.791587	0.999933	-0.013341	-0.228131	0.820872	0.998499	0.0327168	0.949197	0.349029	0.997585	0.0163859	0.377014	0.708817	0.997087	0.0303362	0.643991	0.525222	0.896643
10184_at	10184	LHFPL2	0.0985931	1.121	0.268973	0.999933	-0.0688618	-0.889512	0.379802	0.990865	-0.0126435	-0.231484	0.818286	0.997585	-0.100623	-1.76238	0.0881931	0.988822	-0.0999363	-1.5576	0.131419	0.711735
10186_at	10186	LHFP	0.0829771	1.04746	0.301174	0.999933	0.00607567	0.0629762	0.950144	0.999011	0.0115708	0.153293	0.879047	0.99861	-0.0427132	-0.479286	0.63521	0.997087	-0.0763557	-0.85176	0.402125	0.847096
10188_at	10188	TNK2	-0.0276222	-0.680681	0.499995	0.999933	0.00252127	0.0482979	0.961753	0.999487	-0.026958	-0.605132	0.548995	0.997585	0.00882906	0.166128	0.869171	0.998747	0.0142476	0.265712	0.792556	0.963274
10189_at	10189	ALYREF	0.110161	0.983749	0.331152	0.999933	0.0854937	0.644127	0.523692	0.99352	0.142431	1.2446	0.221548	0.994438	0.0542354	0.397327	0.69394	0.997087	-0.0358454	-0.25697	0.799225	0.964729
1019_at	1019	CDK4	-0.0183754	-0.350742	0.727623	0.999933	-0.035586	-0.614072	0.543139	0.99352	-0.0588064	-1.40509	0.168808	0.994438	-0.0346399	-0.67827	0.502799	0.996145	0.00323398	0.0642572	0.949257	0.992215
10190_at	10190	TXNDC9	-0.130613	-1.30055	0.200856	0.999933	-0.0948526	-0.88986	0.379617	0.990865	-0.063868	-0.887914	0.380648	0.997585	-0.122835	-1.36707	0.181759	0.992066	-0.136556	-1.73297	0.0949482	0.679592
101926887_at	101926887	LOC101926887	-0.168075	-1.55312	0.128273	0.999933	-0.124071	-0.875758	0.387132	0.990865	-0.0903892	-1.18541	0.243843	0.994438	-0.0762714	-0.809986	0.424327	0.992066	-0.0887181	-0.843288	0.406759	0.849429
101926888_at	101926888	RALY-AS1	-0.0934229	-1.1726	0.247894	0.999933	-0.0190908	-0.194716	0.846741	0.998499	-0.108463	-1.30059	0.201898	0.994438	0.0174078	0.173862	0.863142	0.998747	0.100286	0.97683	0.337655	0.822177
101926890_at	101926890	DAB1-AS1	-0.0120777	-0.368712	0.714287	0.999933	-0.0110833	-0.292527	0.771611	0.997978	0.011688	0.339056	0.736594	0.997585	0.0267354	0.68173	0.500639	0.996145	-0.0104824	-0.256746	0.799396	0.964739
101926892_at	101926892	LOC101926892	0.0166379	0.566327	0.574335	0.999933	0.0170214	0.459202	0.648929	0.997978	0.038494	1.26107	0.215624	0.994438	0.0593972	1.56705	0.127591	0.988822	0.0446889	1.05271	0.302161	0.804513
101926903_at	101926903	LSAMP-AS1	0.00572599	0.113514	0.910191	0.999933	0.0233243	0.353741	0.725655	0.997978	0.0249943	0.485648	0.630243	0.997585	0.055466	0.852557	0.40066	0.992066	0.0420047	0.638305	0.528858	0.897621
101926906_at	101926906	SLC16A12-AS1	-0.0372595	-1.09638	0.279467	0.999933	-0.07106	-1.77125	0.0852282	0.990865	-0.035988	-0.977709	0.334928	0.997585	-0.050002	-1.18391	0.245745	0.992066	-0.0472551	-1.05619	0.300598	0.80434
101926907_at	101926907	LOC101926907	-0.00952466	-0.172705	0.863754	0.999933	-0.00437332	-0.0684723	0.945799	0.999011	-0.00386179	-0.0725215	0.9426	0.99904	0.0382568	0.64401	0.524463	0.996145	0.0364364	0.574086	0.570843	0.912292
101926912_at	101926912	NA	0.0389381	1.19421	0.23943	0.999933	0.0570292	1.35732	0.183369	0.990865	0.0470185	1.27855	0.209468	0.994438	0.0750051	1.61344	0.117121	0.988822	0.0597755	1.13119	0.268301	0.789365
101926913_at	101926913	LOC101926913	-0.0411984	-1.00385	0.321486	0.999933	-0.0606392	-1.14659	0.259328	0.990865	-0.0516321	-1.03899	0.305934	0.995414	-0.0582426	-0.933979	0.357772	0.992066	0.0109415	0.190717	0.850228	0.976818
101926916_at	101926916	NA	-0.0345901	-0.809404	0.423071	0.999933	-0.0580353	-1.10593	0.276302	0.990865	-0.0352164	-0.885235	0.382072	0.997585	-0.0254462	-0.512511	0.612046	0.997087	-0.00323808	-0.0692001	0.94536	0.99204
101926921_at	101926921	NA	-0.0205696	-0.690366	0.49395	0.999933	0.0169501	0.456702	0.650707	0.997978	-0.00791559	-0.23616	0.814685	0.997585	0.0432453	1.09905	0.28049	0.992066	0.036019	0.843601	0.406587	0.849429
101926928_at	101926928	CRAT37	-0.000275679	-0.0110914	0.991206	0.999933	-0.00308665	-0.0940512	0.925605	0.998499	-0.0081461	-0.297135	0.76812	0.997585	-0.00884407	-0.255168	0.800334	0.998747	0.00653576	0.181733	0.857201	0.977454
101926934_at	101926934	LOC101926934	0.0123213	0.318927	0.751442	0.999933	0.0293614	0.578729	0.566478	0.99352	0.0387354	0.85277	0.399585	0.997585	0.0538719	0.924099	0.362809	0.992066	0.00503622	0.0888998	0.929843	0.990002
101926942_at	101926942	LOC101926942	0.0032918	0.102882	0.918571	0.999933	0.00550483	0.135896	0.892682	0.998499	0.00846153	0.228618	0.820497	0.997585	2.62e-05	0.000594422	0.99953	0.999869	-0.0106797	-0.236775	0.814687	0.967856
101926944_at	101926944	LOC101926944	-0.0470533	-1.3378	0.188517	0.999933	-0.0284722	-0.612124	0.544412	0.99352	-0.0438761	-1.08018	0.287451	0.994438	-0.0216816	-0.423219	0.675154	0.997087	-0.00609275	-0.111862	0.911792	0.987138
101926948_at	101926948	LOC101926948	-0.0237925	-0.441978	0.660886	0.999933	-0.06308	-0.934854	0.356269	0.990865	0.00824303	0.154559	0.878057	0.998348	0.00219608	0.0333302	0.973632	0.999012	-0.0288878	-0.445421	0.659702	0.93418
101926951_at	101926951	LOC101926951	-0.0208081	-0.803592	0.426383	0.999933	-0.0419402	-1.41101	0.16707	0.990865	-0.0393845	-1.39054	0.173144	0.994438	-0.0436829	-1.29463	0.205323	0.992066	-0.0352723	-0.993143	0.329794	0.821168
101926959_at	101926959	LOC101926959	-0.0365751	-1.37744	0.176036	0.999933	-0.0517506	-1.51212	0.139482	0.990865	-0.0488341	-1.58609	0.121713	0.994438	-0.0658485	-1.72436	0.0949341	0.988822	-0.0543754	-1.3906	0.176135	0.74742
101926960_at	101926960	LOC101926960	-0.0134606	-0.304992	0.761954	0.999933	-0.0689263	-1.4288	0.161926	0.990865	-0.046395	-1.11898	0.270768	0.994438	-0.065251	-1.38884	0.175105	0.989564	-0.0418811	-0.783691	0.440303	0.863126
101926962_at	101926962	LOC101926962	0.00754291	0.221547	0.825794	0.999933	0.0535995	1.26186	0.215346	0.990865	-0.00834349	-0.230926	0.818717	0.997585	0.0429558	1.00608	0.322423	0.992066	0.0114365	0.243211	0.809751	0.967257
101926963_at	101926963	LOC101926963	0.0263192	0.515992	0.6087	0.999933	-0.0169602	-0.261443	0.795284	0.998499	0.0421672	1.02366	0.313019	0.996126	0.0382664	0.75479	0.45626	0.992066	0.0419517	0.712692	0.482384	0.880399
101926967_at	101926967	LOC101926967	-0.0946761	-1.7339	0.0906378	0.999933	-0.0519678	-0.729756	0.470396	0.992788	-0.0737432	-1.17139	0.249355	0.994438	-0.0184633	-0.234286	0.816355	0.998747	0.0218189	0.236273	0.815072	0.967856
101926975_at	101926975	LOC101926975	-0.00133155	-0.0323548	0.97435	0.999933	-0.0135565	-0.267778	0.790442	0.998499	-0.0147008	-0.310395	0.758101	0.997585	-0.00737724	-0.128702	0.898452	0.998747	-0.00493323	-0.0838401	0.933826	0.990106
101926978_at	101926978	LINC01111	-0.0425931	-0.969482	0.338131	0.999933	-0.0354573	-0.640382	0.526095	0.99352	-0.0406231	-0.825183	0.414857	0.997585	-0.0133674	-0.218486	0.82853	0.998747	0.010296	0.16939	0.866801	0.978922
101926987_at	101926987	DLGAP4-AS1	-0.0437059	-0.945264	0.350199	0.999933	-0.00662768	-0.111117	0.912158	0.998499	-0.0285678	-0.565539	0.575315	0.997585	0.0193298	0.315733	0.754391	0.998747	0.028662	0.422991	0.67578	0.93846
101926996_at	101926996	RUNDC3A-AS1	0.057892	1.45495	0.153487	0.999933	0.0999405	2.0005	0.0532507	0.990865	0.0806712	1.72443	0.0934527	0.994438	0.119259	2.10429	0.0438386	0.988822	0.131895	1.94456	0.0627209	0.64665
101926997_at	101926997	LOC101926997	-0.0520674	-1.9028	0.0642817	0.999933	-0.0873105	-2.99468	0.00501774	0.990865	-0.05469	-2.15486	0.038135	0.994438	-0.0713556	-2.50722	0.017814	0.982689	-0.0428497	-1.37618	0.180504	0.749152
101927003_at	101927003	PKIA-AS1	-0.0103326	-0.612973	0.543364	0.999933	0.00316792	0.154276	0.878278	0.998499	-0.0170908	-0.871921	0.389193	0.997585	0.00221344	0.0935554	0.926084	0.998747	0.000670148	0.0238866	0.981125	0.996115
101927007_at	101927007	LINC01365	-0.0638411	-1.60158	0.117117	0.999933	-0.0706746	-1.40361	0.169247	0.990865	-0.090762	-1.96164	0.0577969	0.994438	-0.079618	-1.39793	0.172384	0.989484	-0.0700487	-1.12768	0.269753	0.789365
101927017_at	101927017	LINC01180	0.0154812	0.314976	0.754417	0.999933	0.0319294	0.53612	0.595267	0.99352	-0.0234715	-0.507713	0.61484	0.997585	0.0256949	0.46862	0.642729	0.997087	0.0198126	0.386186	0.702501	0.943953
101927018_at	101927018	LOC101927018	0.0291192	1.04823	0.300823	0.999933	0.0307786	1.06155	0.295711	0.990865	0.020887	0.695435	0.491374	0.997585	0.0496687	1.54089	0.133826	0.988822	0.0339303	0.951028	0.350348	0.825696
101927020_at	101927020	LOC101927020	0.0265881	0.708252	0.482896	0.999933	-0.0190268	-0.426033	0.672692	0.997978	0.00639889	0.172837	0.863776	0.998157	-0.0179536	-0.409711	0.684929	0.997087	0.00336509	0.0732231	0.942189	0.991284
101927021_at	101927021	LOC101927021	0.0309757	0.522922	0.603913	0.999933	0.036062	0.47698	0.636342	0.997274	0.0101538	0.14906	0.882362	0.998823	0.0254224	0.302571	0.764305	0.998747	0.023109	0.270772	0.788704	0.96199
101927027_at	101927027	LOC101927027	0.0670962	1.98277	0.0542899	0.999933	0.0786366	1.81375	0.0782979	0.990865	0.0420166	1.08262	0.286382	0.994438	0.0571935	1.15322	0.257924	0.992066	0.0643905	1.16206	0.255767	0.782399
101927034_at	101927034	ROR1-AS1	-0.0025446	-0.114767	0.909204	0.999933	0.00830457	0.293867	0.770595	0.997978	0.0163159	0.638986	0.526992	0.997585	0.0307575	0.977921	0.335934	0.992066	-0.00330302	-0.0998818	0.921204	0.988682
101927035_at	101927035	NA	0.0723855	1.03269	0.307953	0.999933	0.0768177	0.885462	0.381951	0.990865	0.139265	1.91587	0.0635783	0.994438	0.117217	1.28891	0.207281	0.992066	0.119669	1.21116	0.23673	0.77654
101927038_at	101927038	LOC101927038	0.043718	0.508759	0.613716	0.999933	0.116518	1.09566	0.280711	0.990865	0.0640598	0.688971	0.495384	0.997585	0.173224	1.55465	0.130516	0.988822	0.155727	1.46184	0.155768	0.730527
101927040_at	101927040	LOC101927040	0.0277154	0.526441	0.601489	0.999933	-0.028923	-0.450339	0.655244	0.997978	-0.000896352	-0.0148621	0.988227	0.999264	-0.0275567	-0.373934	0.711083	0.997087	-0.0839274	-1.02478	0.314906	0.811085
101927043_at	101927043	LOC101927043	0.00523987	0.152675	0.879422	0.999933	0.024977	0.649607	0.520187	0.99352	-0.028633	-0.984949	0.33141	0.997585	0.0179871	0.544886	0.58986	0.996145	0.0340593	0.95292	0.349406	0.825181
101927051_at	101927051	LOC101927051	0.00628199	0.222314	0.825201	0.999933	-0.0129493	-0.366653	0.716085	0.997978	-0.00544354	-0.185447	0.853949	0.997585	-0.00910945	-0.24301	0.809651	0.998747	-0.0453858	-1.3765	0.180406	0.749152
101927057_at	101927057	LOC101927057	0.0250789	0.625744	0.535037	0.999933	0.0649731	1.36042	0.182395	0.990865	-0.00579585	-0.132091	0.895668	0.99904	0.0557849	1.05882	0.298135	0.992066	0.0385568	0.635573	0.53061	0.898396
101927058_at	101927058	LOC101927058	-0.0582601	-2.37099	0.0226459	0.999933	-0.0286915	-0.921011	0.36335	0.990865	-0.0593952	-2.05235	0.0476728	0.994438	-0.0258297	-0.730026	0.471037	0.992066	-0.0416204	-1.00643	0.323482	0.81808
101927059_at	101927059	LOC101927059	-0.0122047	-0.365913	0.716358	0.999933	-0.0156876	-0.376212	0.709031	0.997978	-0.0398292	-1.07704	0.28883	0.994438	-0.0360484	-0.775162	0.444311	0.992066	-0.0510215	-1.20678	0.238384	0.776545
101927063_at	101927063	NA	0.0415788	2.08969	0.0430495	0.999933	0.00887513	0.364759	0.717486	0.997978	0.0580052	2.63613	0.012417	0.994438	0.0331254	1.29312	0.205839	0.992066	0.0157958	0.539838	0.593902	0.919047
101927066_at	101927066	LOC101927066	-0.0554103	-3.00152	0.00461141	0.999933	-0.0460639	-1.89418	0.0664885	0.990865	-0.0431188	-2.06645	0.0462474	0.994438	-0.0306114	-1.16179	0.25448	0.992066	-0.0354439	-1.16692	0.253835	0.781673
101927067_at	101927067	LINC01607	-0.100495	-1.92752	0.061037	0.999933	-0.0535014	-0.887396	0.380923	0.990865	-0.139743	-2.49288	0.0175511	0.994438	-0.0545709	-0.824279	0.416287	0.992066	-0.0908904	-1.36524	0.183876	0.750824
101927069_at	101927069	LOC101927069	-0.0103133	-0.409951	0.684029	0.999933	-0.0277235	-0.873065	0.388578	0.990865	-0.0258023	-0.901698	0.373381	0.997585	-0.0414472	-1.18475	0.245418	0.992066	-0.0294034	-0.717229	0.479628	0.878901
101927071_at	101927071	NA	-0.0452764	-1.13146	0.264601	0.999933	-0.0591091	-1.17051	0.249704	0.990865	-0.0545626	-1.43138	0.16119	0.994438	-0.0525989	-1.12577	0.269188	0.992066	-0.0351362	-0.7241	0.47547	0.876743
101927074_at	101927074	LINC00682	-0.0100916	-0.290122	0.773221	0.999933	-0.0111286	-0.250866	0.803385	0.998499	-0.00109806	-0.0306122	0.975753	0.99904	0.0174363	0.398291	0.693236	0.997087	0.0047173	0.113224	0.910723	0.986808
101927075_at	101927075	FGF10-AS1	-0.0340882	-0.809112	0.423237	0.999933	-0.0479252	-0.9007	0.373904	0.990865	-0.0444945	-0.894357	0.37724	0.997585	-0.0398382	-0.66652	0.510173	0.996145	-0.095521	-1.57346	0.127703	0.708831
101927081_at	101927081	MIR4307HG	-0.00711364	-0.12009	0.905013	0.999933	-0.0538787	-0.713079	0.480525	0.993475	0.00236289	0.0436171	0.965457	0.99904	-0.0106776	-0.161865	0.872498	0.998747	-0.0721186	-1.12541	0.270698	0.789365
101927085_at	101927085	NA	-0.0137603	-0.325672	0.74637	0.999933	-0.0215476	-0.412068	0.682803	0.997978	0.0180399	0.478703	0.635127	0.997585	0.0439184	0.973732	0.337976	0.992066	0.0668808	1.69531	0.101962	0.687071
101927089_at	101927089	LOC101927089	-0.00545363	-0.159693	0.873927	0.999933	0.02345	0.576231	0.568146	0.99352	0.000382529	0.00999818	0.99208	0.999272	0.0536175	1.21671	0.2332	0.992066	0.0779266	1.5153	0.14176	0.720084
101927093_at	101927093	LOC101927093	-0.0154732	-0.326201	0.745973	0.999933	-0.0676867	-1.12116	0.269853	0.990865	-0.0305916	-0.537128	0.594578	0.997585	-0.0716725	-1.02119	0.315329	0.992066	-0.084136	-1.05161	0.302656	0.805159
101927095_at	101927095	NA	-0.0444311	-0.990974	0.327655	0.999933	-0.0567031	-1.14181	0.261286	0.990865	-0.0538305	-1.27643	0.210208	0.994438	-0.0214521	-0.430817	0.669681	0.997087	0.0461338	1.08462	0.288046	0.798899
101927096_at	101927096	CTB-113P19.1	-0.0240494	-0.465563	0.644053	0.999933	-0.0327355	-0.513211	0.611028	0.995707	-0.0704271	-1.31518	0.197002	0.994438	-0.0440756	-0.660519	0.513961	0.996145	-0.0477507	-0.642444	0.52621	0.896824
101927098_at	101927098	LOC101927098	-0.00470079	-0.113243	0.910404	0.999933	-0.0613009	-1.18063	0.245711	0.990865	-0.0132786	-0.284326	0.777836	0.997585	-0.0547711	-0.968778	0.340402	0.992066	-0.0661386	-1.10119	0.280904	0.795049
101927111_at	101927111	SUCLG2-AS1	-0.0145855	-0.660889	0.512472	0.999933	-0.0391326	-1.44585	0.157115	0.990865	-0.0221477	-1.10083	0.278483	0.994438	-0.0316796	-1.28792	0.20762	0.992066	-0.00516608	-0.210464	0.834946	0.97361
101927112_at	101927112	LINC01581	-0.0011502	-0.0437105	0.965353	0.999933	-0.0152614	-0.486618	0.629562	0.997274	-0.0395882	-1.46358	0.152234	0.994438	-0.0382562	-1.14863	0.259784	0.992066	-0.0398796	-1.11425	0.275367	0.791926
101927115_at	101927115	CTB-12O2.1	-0.0135391	-0.44527	0.658525	0.999933	-0.053885	-1.42327	0.163513	0.990865	-0.00324233	-0.103285	0.918326	0.99904	-0.0286981	-0.742349	0.463649	0.992066	-0.042453	-1.0935	0.284203	0.79729
101927117_at	101927117	PLCG1-AS1	0.00113854	0.032091	0.974559	0.999933	-0.0571899	-1.40098	0.170026	0.990865	0.00391381	0.119236	0.90577	0.99904	-0.0259484	-0.659536	0.514583	0.996145	-0.0381894	-0.924446	0.363755	0.831049
101927121_at	101927121	LOC101927121	0.000807685	0.0223808	0.982255	0.999933	-0.0590701	-1.46694	0.151322	0.990865	0.0347317	1.22182	0.229941	0.994438	-0.00172109	-0.0531585	0.957958	0.998747	-0.00381833	-0.106197	0.916241	0.987807
101927122_at	101927122	NA	-0.0115701	-0.509603	0.61313	0.999933	-0.0136248	-0.487439	0.628986	0.997274	-0.00594978	-0.30305	0.763646	0.997585	0.00428486	0.184493	0.854868	0.998747	0.00361072	0.162315	0.872313	0.980284
101927123_at	101927123	LOC101927123	-0.0164279	-0.570307	0.571659	0.999933	-0.0521093	-1.53091	0.13478	0.990865	-0.0261295	-0.813092	0.421662	0.997585	-0.0412599	-1.06839	0.293867	0.992066	-0.026145	-0.611957	0.545881	0.904928
101927124_at	101927124	LOC101927124	-0.000854548	-0.0390001	0.969084	0.999933	-0.00763402	-0.279108	0.781804	0.998297	0.000889037	0.0387069	0.969344	0.99904	0.00329254	0.119558	0.90563	0.998747	0.0134471	0.450108	0.656363	0.933666
101927125_at	101927125	ELFN1-AS1	0.0523404	1.53649	0.13229	0.999933	0.0477782	1.23229	0.226054	0.990865	0.0580531	1.57957	0.123203	0.994438	0.0648118	1.56231	0.128704	0.988822	0.0670769	1.43142	0.164222	0.739258
101927129_at	101927129	LINC01580	-0.0222586	-0.737001	0.465423	0.999933	-0.0339911	-0.956366	0.345447	0.990865	-0.0360594	-1.15032	0.257809	0.994438	-0.0260003	-0.669154	0.508515	0.996145	-0.0270909	-0.648337	0.522452	0.89643
101927131_at	101927131	LOC101927131	-0.0111912	-0.366409	0.715991	0.999933	0.0415547	1.19311	0.240851	0.990865	-0.0127816	-0.413232	0.681957	0.997585	0.0546538	1.67972	0.103398	0.988822	0.0651308	1.98484	0.0578078	0.639431
101927133_at	101927133	NA	-0.0093703	-0.316293	0.753425	0.999933	0.000928426	0.0251721	0.980061	0.999755	-0.0266588	-0.872574	0.388842	0.997585	-0.000240075	-0.00635005	0.994975	0.999537	0.0452046	1.29882	0.205407	0.759524
101927138_at	101927138	LOC101927138	0.0105098	0.326172	0.745995	0.999933	-0.025697	-0.650913	0.519353	0.99352	-0.00964145	-0.253409	0.801435	0.997585	-0.039384	-0.874956	0.388549	0.992066	-0.0798262	-1.63055	0.115042	0.696527
101927143_at	101927143	LOC101927143	-0.0400703	-1.0974	0.279029	0.999933	-0.0872516	-2.01854	0.0512492	0.990865	-0.0375397	-0.950584	0.348334	0.997585	-0.0679394	-1.46817	0.152465	0.988822	-0.0629543	-1.31543	0.199849	0.755259
101927150_at	101927150	L3MBTL4-AS1	0.0166353	0.305575	0.761513	0.999933	-0.0394111	-0.561195	0.57824	0.99352	0.00574218	0.0872256	0.930989	0.99904	-0.0491041	-0.596072	0.555599	0.996145	-0.119968	-1.43246	0.163927	0.739258
101927151_at	101927151	LOC101927151	0.0793353	1.11782	0.270314	0.999933	0.121775	1.33633	0.190064	0.990865	0.046101	0.568952	0.573022	0.997585	0.115856	1.16561	0.252956	0.992066	0.209211	1.97529	0.0589404	0.639431
101927152_at	101927152	LINC01212	-0.00488388	-0.192552	0.848284	0.999933	-0.0011172	-0.0339927	0.973076	0.999755	0.00557495	0.206796	0.837367	0.997585	0.0183485	0.544448	0.590158	0.996145	-0.0282286	-0.981745	0.335273	0.821758
101927157_at	101927157	LOC101927157	-0.0769034	-2.08225	0.0437601	0.999933	-0.0506773	-1.11209	0.273681	0.990865	-0.0518983	-1.30599	0.200073	0.994438	-0.000777311	-0.0169728	0.986571	0.999012	-0.0103661	-0.19446	0.847327	0.976375
101927159_at	101927159	LOC101927159	-0.0327308	-0.981441	0.332275	0.999933	-0.0412976	-1.01056	0.319161	0.990865	-0.0344021	-0.964141	0.34159	0.997585	-0.0166415	-0.402755	0.689984	0.997087	-0.0388805	-0.868527	0.393053	0.842824
101927164_at	101927164	LOC101927164	0.0503175	0.899162	0.373948	0.999933	0.0393738	0.559397	0.579453	0.99352	0.048658	0.902306	0.373062	0.997585	0.0647337	1.02941	0.311514	0.992066	0.125752	2.39087	0.0243393	0.58638
101927165_at	101927165	LOC101927165	0.0091778	0.450896	0.654499	0.999933	-0.0118843	-0.450595	0.655061	0.997978	-0.0116661	-0.512317	0.611647	0.997585	-0.0311615	-1.09438	0.282499	0.992066	-0.0322448	-1.07732	0.291231	0.799503
101927166_at	101927166	LOC101927166	-0.00316108	-0.0454984	0.963936	0.999933	-0.0771502	-1.10375	0.277232	0.990865	-0.0468949	-0.881234	0.384203	0.997585	-0.0487865	-0.775478	0.444128	0.992066	-0.00981603	-0.160026	0.874098	0.980468
101927176_at	101927176	LINC01069	-0.0329851	-0.535918	0.594983	0.999933	0.0220542	0.309967	0.758424	0.997978	-0.0484491	-0.792087	0.433646	0.997585	0.0344308	0.519316	0.607351	0.997087	0.0921753	1.29224	0.207641	0.761658
101927193_at	101927193	CHL1-AS1	-0.0201262	-1.04521	0.3022	0.999933	0.0218	1.01897	0.315211	0.990865	-0.0311531	-1.55104	0.129889	0.994438	0.0131599	0.67913	0.502262	0.996145	0.0185788	0.824877	0.416946	0.854563
101927195_at	101927195	LINC00382	-0.0219915	-0.707558	0.483322	0.999933	-0.000953263	-0.0237418	0.981193	0.999755	0.0175494	0.551933	0.584502	0.997585	0.041816	1.04007	0.306619	0.992066	0.0452744	1.08794	0.286604	0.798857
101927196_at	101927196	LOC101927196	-0.000713142	-0.0286585	0.977279	0.999933	-0.00373279	-0.115388	0.908797	0.998499	0.00171487	0.0593161	0.953038	0.99904	0.00296977	0.0825482	0.934759	0.998747	-0.0196107	-0.541253	0.592941	0.918985
101927204_at	101927204	LOC101927204	0.00901104	0.376651	0.708424	0.999933	-0.0133894	-0.458127	0.649693	0.997978	0.013237	0.651132	0.519214	0.997585	0.00363459	0.150721	0.881204	0.998747	-0.00886765	-0.315609	0.754819	0.955461
101927206_at	101927206	NA	-0.0276783	-0.41614	0.679532	0.999933	-0.115729	-1.43522	0.160102	0.990865	-0.0165378	-0.225397	0.822981	0.997585	-0.070229	-0.809332	0.424697	0.992066	-0.0904503	-0.935786	0.357995	0.831034
101927210_at	101927210	LOC101927210	0.00981201	0.220746	0.826413	0.999933	0.0223187	0.38979	0.699054	0.997978	0.00516909	0.100408	0.920593	0.99904	0.0326058	0.496528	0.623141	0.997087	0.0658861	0.931273	0.36028	0.831034
101927211_at	101927211	LOC101927211	0.014988	0.405127	0.687543	0.999933	0.065821	1.45369	0.154941	0.990865	0.0119609	0.28558	0.776883	0.997585	0.0768371	1.61992	0.115715	0.988822	0.127331	2.45826	0.0209383	0.58638
101927219_at	101927219	HNF4A-AS1	-0.00184017	-0.081229	0.935665	0.999933	0.0054952	0.19059	0.849948	0.998499	-0.000786337	-0.0312948	0.975212	0.99904	0.0147816	0.488263	0.628914	0.997087	-0.00555322	-0.163087	0.871711	0.980156
101927220_at	101927220	DEPDC1-AS1	0.0167441	0.496412	0.622321	0.999933	0.0517829	1.37256	0.178623	0.990865	0.0310741	0.846286	0.403143	0.997585	0.0813065	2.11901	0.0424797	0.988822	0.0688524	1.56442	0.12981	0.710494
101927224_at	101927224	LINC01049	0.0103049	0.19229	0.848488	0.999933	0.0355019	0.54201	0.591246	0.99352	-0.0435649	-0.851622	0.400214	0.997585	0.0116007	0.185107	0.854391	0.998747	0.0534305	0.962351	0.344739	0.824029
101927228_at	101927228	LOC101927228	-0.035527	-1.00707	0.319955	0.999933	-0.0287546	-0.639921	0.526391	0.99352	-0.0392652	-1.02952	0.310299	0.996126	-0.0179348	-0.378063	0.708046	0.997087	-0.00990853	-0.187552	0.852684	0.977222
101927237_at	101927237	LOC101927237	-0.0187511	-0.634602	0.529301	0.999933	-0.00430175	-0.119789	0.905335	0.998499	-0.0108815	-0.319617	0.751159	0.997585	0.0233402	0.589443	0.559977	0.996145	0.0483717	1.12644	0.270271	0.789365
101927244_at	101927244	LOC101927244	-0.0104685	-0.437756	0.663918	0.999933	-0.00333247	-0.108061	0.914565	0.998499	-0.0155715	-0.546235	0.58837	0.997585	-0.00778894	-0.216028	0.830428	0.998747	0.0117859	0.287594	0.775938	0.958792
101927247_at	101927247	LOC101927247	0.0162222	0.493761	0.624176	0.999933	0.016635	0.442042	0.661179	0.997978	0.0128227	0.363762	0.718224	0.997585	0.0343283	0.846213	0.404134	0.992066	0.0835864	2.14851	0.0411612	0.595028
101927248_at	101927248	LOC101927248	0.0712738	1.5113	0.138573	0.999933	-0.0135884	-0.244736	0.80809	0.998499	0.0888547	2.02932	0.050084	0.994438	0.0331222	0.647271	0.522379	0.996145	0.00887214	0.165044	0.870186	0.980156
101927249_at	101927249	PDZRN3-AS1	-0.00697308	-0.196901	0.844902	0.999933	-0.0135473	-0.31395	0.755423	0.997978	-0.00594044	-0.151098	0.880766	0.998707	-0.0187364	-0.399421	0.692412	0.997087	0.00240427	0.043592	0.965563	0.993961
101927253_at	101927253	LOC101927253	-0.00989502	-0.211563	0.833522	0.999933	-0.0388336	-0.680291	0.500796	0.99352	-0.00509395	-0.0973982	0.922966	0.99904	-0.0119076	-0.190218	0.85042	0.998747	-0.0205518	-0.346132	0.732029	0.950259
101927254_at	101927254	LOC101927254	-0.0153741	-0.170624	0.865379	0.999933	0.138644	1.29711	0.20308	0.990865	-0.0327094	-0.308766	0.75933	0.997585	0.132223	1.14804	0.260025	0.992066	0.238716	1.84475	0.0764952	0.659086
101927255_at	101927255	NA	0.0133988	0.217297	0.829082	0.999933	0.046885	0.602291	0.550863	0.99352	0.0076051	0.102476	0.918964	0.99904	0.048266	0.530481	0.599683	0.99659	0.125575	1.37447	0.181028	0.749302
101927256_at	101927256	LOC101927256	-0.0250952	-0.627064	0.534181	0.999933	-0.0600594	-1.38236	0.175619	0.990865	-0.0693899	-1.73158	0.0921552	0.994438	-0.0729725	-1.50427	0.142967	0.988822	-0.0276694	-0.552425	0.585375	0.917655
101927257_at	101927257	LOC101927257	0.0192039	0.574055	0.569145	0.999933	-0.020002	-0.481044	0.633479	0.997274	0.0045251	0.120246	0.904976	0.99904	-0.0169491	-0.376221	0.7094	0.997087	-0.046793	-0.892378	0.380376	0.836426
101927263_at	101927263	LOC101927263	0.0100133	0.284015	0.777864	0.999933	0.0467661	1.08881	0.283679	0.990865	0.0141047	0.37743	0.708133	0.997585	0.0670106	1.57247	0.126329	0.988822	0.0758622	1.63141	0.11486	0.696527
101927272_at	101927272	LOC101927272	0.0142247	0.397381	0.693199	0.999933	-0.0129347	-0.287121	0.775713	0.997978	0.011601	0.348793	0.729334	0.997585	0.00384172	0.0954769	0.924571	0.998747	0.0296904	0.734625	0.469142	0.873987
101927273_at	101927273	LINC01416	0.0170527	0.264718	0.792586	0.999933	0.119317	1.62485	0.113167	0.990865	0.0123633	0.174095	0.862794	0.998137	0.161805	2.18685	0.036686	0.988822	0.22344	2.76437	0.0103442	0.526266
101927274_at	101927274	LOC101927274	0.00269776	0.0588999	0.953325	0.999933	-0.0120988	-0.203907	0.839607	0.998499	0.00344086	0.0737464	0.941632	0.99904	0.00127451	0.0215312	0.982965	0.999012	0.00452325	0.0676286	0.946599	0.99204
101927275_at	101927275	NDUFV2-AS1	0.0204663	0.579535	0.565478	0.999933	0.0340362	0.845894	0.403358	0.990865	0.00531942	0.140374	0.889169	0.99904	0.0351623	0.782663	0.43996	0.992066	0.0449578	1.06911	0.294848	0.800707
101927278_at	101927278	LOC101927278	0.0151385	0.388763	0.699513	0.999933	-0.0273264	-0.564351	0.576114	0.99352	0.00758833	0.162611	0.87176	0.998157	-0.0242099	-0.429156	0.670876	0.997087	-0.0147094	-0.233887	0.816905	0.968416
101927279_at	101927279	EP300-AS1	0.0251089	1.27556	0.20947	0.999933	0.0244485	0.959069	0.344103	0.990865	0.0190031	0.823569	0.415761	0.997585	0.011171	0.391969	0.697852	0.997087	0.00733813	0.221152	0.826702	0.970822
101927282_at	101927282	LOC101927282	-0.0150645	-0.456597	0.65043	0.999933	0.0156778	0.378735	0.707172	0.997978	-0.0084758	-0.216529	0.829833	0.997585	0.0384065	0.86477	0.394027	0.992066	0.0589027	1.17526	0.250541	0.780785
101927286_at	101927286	LOC101927286	-0.0204044	-0.797744	0.429729	0.999933	0.00709118	0.219587	0.827469	0.998499	-0.0174149	-0.622413	0.537705	0.997585	0.0179714	0.542484	0.591493	0.996145	0.0219069	0.628685	0.53504	0.900055
101927287_at	101927287	NA	-0.00121118	-0.0255792	0.97972	0.999933	0.0209024	0.37291	0.711465	0.997978	-0.0229403	-0.553866	0.583192	0.997585	0.0368938	0.763062	0.451386	0.992066	0.065447	1.21677	0.234621	0.774794
101927291_at	101927291	NA	0.0190149	0.358032	0.722202	0.999933	0.0289051	0.412171	0.682728	0.997978	0.0460712	0.812572	0.421957	0.997585	0.0614864	0.874412	0.38884	0.992066	0.00788005	0.107604	0.915136	0.987504
101927292_at	101927292	LOC101927292	-0.00922345	-0.56393	0.57595	0.999933	-0.0335448	-1.66644	0.104551	0.990865	-0.0214524	-1.39195	0.172719	0.994438	-0.0419705	-2.28711	0.0294152	0.982689	-0.055915	-2.66317	0.0131082	0.568682
101927295_at	101927295	LINC01360	-0.00866918	-0.409103	0.684646	0.999933	-0.00325275	-0.117657	0.907012	0.998499	0.00650723	0.277398	0.783106	0.997585	0.0173247	0.590807	0.559075	0.996145	0.00581395	0.171177	0.86541	0.978922
101927308_at	101927308	LOC101927308	-0.0351204	-0.630457	0.531981	0.999933	-0.0786034	-1.12042	0.270165	0.990865	-0.0399606	-0.699522	0.488849	0.997585	-0.0447953	-0.624761	0.536851	0.996145	-0.0563838	-0.855634	0.400017	0.846007
101927310_at	101927310	LOC101927310	0.00542996	0.218886	0.827852	0.999933	-0.0143945	-0.459256	0.64889	0.997978	0.0125645	0.476533	0.636656	0.997585	0.00810198	0.242451	0.810081	0.998747	0.0455447	1.25066	0.222197	0.771714
101927313_at	101927313	LOC101927313	-0.0402218	-0.767488	0.447298	0.999933	-0.0275504	-0.407549	0.686087	0.997978	-0.0431402	-0.789819	0.434952	0.997585	-0.00384462	-0.0595999	0.95287	0.998747	0.0246532	0.358426	0.722918	0.948021
101927314_at	101927314	LOC101927314	0.0146069	0.554237	0.582502	0.999933	0.00443658	0.12776	0.89907	0.998499	0.013416	0.435415	0.665935	0.997585	-0.00415234	-0.106775	0.915679	0.998747	-0.0413838	-1.14348	0.263259	0.785267
101927320_at	101927320	ERICH3-AS1	0.00646772	0.145346	0.885168	0.999933	-0.0266713	-0.500668	0.619739	0.997055	-0.000291562	-0.0056172	0.99555	0.999272	-0.0235674	-0.385202	0.702805	0.997087	-0.076769	-1.14155	0.264045	0.786407
101927330_at	101927330	LOC101927330	-0.0809236	-1.47115	0.149075	0.999933	-0.151685	-2.30713	0.0270827	0.990865	-0.0817746	-1.54495	0.131354	0.994438	-0.123829	-1.85818	0.072982	0.988822	-0.0361268	-0.535806	0.596647	0.920287
101927331_at	101927331	LOC101927331	0.0169861	0.377497	0.7078	0.999933	0.0483726	0.955324	0.345966	0.990865	-0.0104255	-0.251799	0.802669	0.997585	0.0585076	1.27712	0.211357	0.992066	0.0703665	1.40249	0.172596	0.744796
101927339_at	101927339	LOC101927339	-0.0729821	-1.40026	0.169145	0.999933	-0.0468184	-0.685958	0.497259	0.99352	-0.0660063	-1.08458	0.285521	0.994438	-0.0263844	-0.344384	0.73296	0.997486	0.0103226	0.12837	0.898844	0.985085
101927342_at	101927342	LOC101927342	-0.0733512	-1.98294	0.0542704	0.999933	-0.0575384	-1.19998	0.238206	0.990865	-0.0850283	-2.09928	0.0430731	0.994438	-0.070049	-1.43914	0.160462	0.988822	-0.135037	-2.73067	0.0111972	0.534547
101927346_at	101927346	LOC101927346	-0.0262099	-0.753555	0.455529	0.999933	-0.0165788	-0.363949	0.718086	0.997978	-0.00718019	-0.194559	0.846863	0.997585	0.01363	0.29803	0.767735	0.998747	0.0205974	0.420334	0.677695	0.9394
101927348_at	101927348	LOC101927348	-0.0354033	-0.749756	0.457789	0.999933	-0.0545813	-0.875286	0.387385	0.990865	-0.0547509	-1.01609	0.316561	0.996126	-0.076012	-1.10287	0.278851	0.992066	-0.0677876	-0.894907	0.379047	0.83622
101927358_at	101927358	LOC101927358	0.00302978	0.0988738	0.921732	0.999933	-0.0239532	-0.606355	0.548192	0.99352	-0.000836262	-0.0248902	0.980284	0.99904	-0.0286705	-0.750409	0.458854	0.992066	-0.0316475	-0.730863	0.471398	0.875252
101927360_at	101927360	LINC01103	-0.0361371	-0.771127	0.445163	0.999933	0.0113635	0.194087	0.84723	0.998499	-0.0373913	-0.714505	0.479654	0.997585	0.0156707	0.249477	0.804692	0.998747	-0.00563267	-0.0807716	0.936242	0.990106
101927362_at	101927362	LOC101927362	-0.0137347	-0.370642	0.71286	0.999933	-0.0314677	-0.744892	0.46131	0.991189	-0.0486366	-1.26606	0.213853	0.994438	-0.0436311	-1.02582	0.313177	0.992066	-0.0610475	-1.52734	0.138751	0.717476
101927363_at	101927363	LOC101927363	0.00799525	0.358028	0.722205	0.999933	0.035689	1.32448	0.193927	0.990865	-0.00131221	-0.0516336	0.959114	0.99904	0.0362833	1.18353	0.245894	0.992066	0.0356824	1.01503	0.319443	0.814729
101927371_at	101927371	NA	-0.000329689	-0.0114367	0.990932	0.999933	-0.0162998	-0.461188	0.647517	0.997978	0.0363282	1.20463	0.236427	0.994438	0.0293222	0.850158	0.401972	0.992066	0.023928	0.623405	0.538449	0.901401
101927377_at	101927377	LOC101927377	-0.0242361	-0.536617	0.594505	0.999933	0.0333482	0.632942	0.530886	0.99352	-0.0447046	-0.937279	0.355038	0.997585	0.0422987	0.827865	0.414284	0.992066	0.0599763	1.05492	0.301166	0.80434
101927379_at	101927379	LOC101927379	-0.0288961	-0.849324	0.400756	0.999933	-0.0274423	-0.614429	0.542905	0.99352	-0.0555677	-1.44579	0.157132	0.994438	-0.0494927	-1.01214	0.319566	0.992066	-0.0630568	-1.13319	0.267474	0.789365
101927382_at	101927382	NA	0.0898799	1.1798	0.245048	0.999933	0.120596	1.22428	0.229023	0.990865	0.0961091	1.1131	0.273253	0.994438	0.151192	1.39061	0.174573	0.989564	0.252959	2.05796	0.0497492	0.618147
101927391_at	101927391	LOC101927391	-0.0669958	-1.79631	0.080001	0.999933	-0.0182276	-0.408452	0.68543	0.997978	-0.0421576	-1.02191	0.313834	0.996126	0.0074335	0.155925	0.877136	0.998747	-0.0230971	-0.42564	0.673873	0.937455
101927396_at	101927396	LINC01514	0.00768556	0.244164	0.808352	0.999933	0.0334479	0.842061	0.405471	0.990865	0.0188221	0.575135	0.568879	0.997585	0.0575113	1.47587	0.150399	0.988822	0.0403656	0.968865	0.34154	0.823365
101927402_at	101927402	LOC101927402	0.0242442	0.800809	0.427973	0.999933	0.0469208	1.21359	0.233031	0.990865	0.0220239	0.718171	0.477419	0.997585	0.0550071	1.4408	0.159996	0.988822	0.0619099	1.48342	0.149984	0.7285
101927406_at	101927406	LOC101927406	0.0342523	0.968859	0.338438	0.999933	0.0289687	0.639079	0.526932	0.99352	0.0201979	0.555055	0.582387	0.997585	0.0341652	0.793178	0.433903	0.992066	0.0321202	0.624409	0.5378	0.901401
101927410_at	101927410	LOC101927410	0.0464248	1.09523	0.279969	0.999933	0.00290929	0.0550639	0.956401	0.999487	0.0262544	0.558796	0.579859	0.997585	0.00235725	0.0406004	0.967883	0.999012	0.0108855	0.166294	0.869212	0.979648
101927411_at	101927411	LOC101927411	0.00323618	0.0724716	0.942588	0.999933	-0.0301776	-0.572183	0.570855	0.99352	-0.00648873	-0.157939	0.875413	0.998297	-0.00332226	-0.0678145	0.946383	0.998747	-0.0272142	-0.584779	0.563737	0.909984
101927416_at	101927416	LOC101927416	-0.0289163	-0.903455	0.371693	0.999933	-0.0420073	-1.05003	0.300899	0.990865	-0.000751871	-0.0225906	0.982105	0.99904	0.0121583	0.325609	0.74698	0.998747	0.00241036	0.0601985	0.952458	0.992567
101927417_at	101927417	LOC101927417	-0.0503924	-1.44851	0.155268	0.999933	-0.0687312	-1.59485	0.119737	0.990865	-0.0802459	-2.28825	0.0282759	0.994438	-0.078023	-1.75432	0.0895874	0.988822	-0.0479578	-0.990084	0.331258	0.821195
101927420_at	101927420	LOC101927420	0.00289222	0.0278383	0.97793	0.999933	-0.0230779	-0.177763	0.859934	0.998499	-0.00436756	-0.0407518	0.967725	0.99904	0.0262621	0.190988	0.849822	0.998747	0.195602	1.35757	0.186267	0.751167
101927422_at	101927422	GNA14-AS1	0.0551265	0.886475	0.38066	0.999933	4.5e-05	0.000650488	0.999485	0.999924	0.0549033	1.00204	0.323202	0.997167	0.0658168	1.02018	0.3158	0.992066	-0.028089	-0.485839	0.631151	0.925696
101927432_at	101927432	LOC101927432	0.0097378	0.228995	0.82004	0.999933	0.0932358	1.92637	0.0622099	0.990865	-0.00380527	-0.0794908	0.937095	0.99904	0.0641765	1.25765	0.218219	0.992066	0.0885366	1.50082	0.14545	0.723046
101927433_at	101927433	LINC01255	0.0122408	0.263126	0.793804	0.999933	0.00223548	0.0383009	0.969665	0.999503	0.00992074	0.205205	0.838601	0.997585	0.00274818	0.0499289	0.96051	0.998747	-0.0800455	-1.5702	0.12846	0.709033
101927438_at	101927438	LOC101927438	0.0525967	1.12012	0.269345	0.999933	0.0974387	1.61442	0.115417	0.990865	0.0465444	0.929463	0.359016	0.997585	0.106399	1.75885	0.0888015	0.988822	0.145791	2.33769	0.0273724	0.58638
101927442_at	101927442	NA	0.0271869	0.601355	0.550996	0.999933	0.0263237	0.457073	0.650443	0.997978	0.0237382	0.468449	0.642368	0.997585	0.046564	0.738792	0.465774	0.992066	0.0847006	1.27501	0.213584	0.765832
101927446_at	101927446	LOC101927446	0.00823393	0.426954	0.671702	0.999933	0.00577213	0.231707	0.818115	0.998499	0.00472515	0.213902	0.831865	0.997585	0.00303635	0.110226	0.912964	0.998747	-0.0118893	-0.437827	0.665127	0.935257
101927447_at	101927447	LOC101927447	0.0233126	0.590746	0.558014	0.999933	0.00073737	0.0143221	0.988654	0.999755	0.0451275	1.08722	0.28437	0.994438	0.0372669	0.72591	0.473519	0.992066	0.00174783	0.032509	0.974314	0.994775
101927449_at	101927449	LINC01282	-0.0131218	-0.203908	0.839459	0.999933	0.052635	0.639646	0.526568	0.99352	-0.00338066	-0.0525716	0.958372	0.99904	0.0811664	1.06231	0.296574	0.992066	0.109335	1.29083	0.208124	0.761987
101927450_at	101927450	LOC101927450	-0.0314059	-1.16963	0.249074	0.999933	-0.0436094	-1.26005	0.215987	0.990865	-0.0244358	-0.813652	0.421346	0.997585	-0.0227802	-0.594526	0.556618	0.996145	-0.0438338	-1.14572	0.262349	0.785267
101927451_at	101927451	LOC101927451	0.00537731	0.0706515	0.944027	0.999933	-0.053622	-0.585704	0.561833	0.99352	-0.018314	-0.255705	0.799675	0.997585	-0.0417972	-0.467335	0.643637	0.997087	0.0128447	0.12995	0.897606	0.985085
101927455_at	101927455	TMEM108-AS1	0.0427191	0.779961	0.440005	0.999933	0.0141033	0.200499	0.842251	0.998499	0.0230834	0.416632	0.679492	0.997585	0.0153558	0.217591	0.829221	0.998747	0.0691529	0.928789	0.361542	0.831034
101927460_at	101927460	LOC101927460	-0.0107348	-0.295553	0.7691	0.999933	-0.0158169	-0.349983	0.728449	0.997978	-0.0141214	-0.364166	0.717925	0.997585	-0.00920461	-0.187432	0.852584	0.998747	0.0370951	0.699893	0.49021	0.883714
101927467_at	101927467	LOC101927467	0.00675955	0.14995	0.881558	0.999933	0.024824	0.419895	0.677129	0.997978	0.0273587	0.570998	0.571649	0.997585	0.0668786	1.10459	0.278117	0.992066	0.0868831	1.47754	0.151543	0.730282
101927478_at	101927478	LOC101927478	-0.0838226	-0.90835	0.369134	0.999933	0.059694	0.543851	0.589992	0.99352	-0.0507051	-0.49777	0.621759	0.997585	0.137463	1.19756	0.240467	0.992066	0.231466	1.97379	0.0591201	0.639896
101927479_at	101927479	LOC101927479	-0.0724548	-1.72192	0.0928094	0.999933	-0.0847687	-1.6706	0.10372	0.990865	-0.0756417	-2.00103	0.053191	0.994438	-0.0477927	-1.12666	0.268819	0.992066	-0.0194256	-0.397455	0.694276	0.941704
101927482_at	101927482	LOC101927482	0.0104243	0.528274	0.600228	0.999933	-0.00367929	-0.149863	0.881733	0.998499	0.0246203	1.09694	0.280158	0.994438	0.0190053	0.709733	0.48335	0.993908	0.0140212	0.482267	0.633652	0.926746
101927490_at	101927490	LOC101927490	0.0126603	0.394274	0.695473	0.999933	-0.00851655	-0.208105	0.836353	0.998499	0.0172448	0.522083	0.604901	0.997585	0.009594	0.230661	0.819144	0.998747	-0.023797	-0.530161	0.600499	0.920364
101927494_at	101927494	LOC101927494	-0.0160555	-0.586845	0.560606	0.999933	-0.0140197	-0.438814	0.663494	0.997978	-0.00183626	-0.0723491	0.942736	0.99904	0.00599857	0.206383	0.837886	0.998747	-0.00287687	-0.0902485	0.928781	0.989592
101927495_at	101927495	LOC101927495	-0.0357255	-0.92779	0.359082	0.999933	0.0463791	1.0415	0.304784	0.990865	-0.0322592	-0.750308	0.458084	0.997585	0.0654852	1.44896	0.157722	0.988822	0.0734378	1.35964	0.185621	0.751167
101927498_at	101927498	LINC01361	-0.0012385	-0.0507569	0.959772	0.999933	-0.0287772	-0.92779	0.359871	0.990865	-0.00979639	-0.359375	0.721473	0.997585	-0.0345304	-1.02296	0.314505	0.992066	-0.0249841	-0.646389	0.523693	0.89643
101927499_at	101927499	LOC101927499	0.0027598	0.0717022	0.943196	0.999933	-0.0247186	-0.523965	0.603605	0.995097	0.0176894	0.467757	0.642858	0.997585	0.0224717	0.478717	0.635611	0.997087	-0.0355516	-0.842564	0.407157	0.849831
101927502_at	101927502	LOC101927502	-0.009948	-0.272899	0.786335	0.999933	-0.0123736	-0.300761	0.765376	0.997978	-0.0485522	-1.30037	0.201972	0.994438	-0.028637	-0.705942	0.485671	0.994398	-0.0280162	-0.663315	0.512968	0.893876
101927503_at	101927503	LOC101927503	0.00170672	0.0457422	0.963743	0.999933	-0.0349477	-0.751414	0.457426	0.990957	-0.0196624	-0.518491	0.607378	0.997585	-0.0398446	-0.885789	0.382776	0.992066	-0.0640559	-1.44121	0.161463	0.73547
101927508_at	101927508	NA	0.00274646	0.115669	0.908494	0.999933	-0.00728395	-0.239907	0.811802	0.998499	-0.0148949	-0.651165	0.519193	0.997585	-0.0110016	-0.381481	0.705535	0.997087	-0.0020079	-0.0678061	0.946459	0.99204
101927513_at	101927513	LOC101927513	-0.0314077	-0.536348	0.594688	0.999933	-0.0202813	-0.284178	0.777948	0.997978	-0.0729758	-1.17564	0.247676	0.994438	-0.025982	-0.349974	0.728803	0.997087	0.0488721	0.614823	0.544015	0.903898
101927520_at	101927520	NA	-0.0130931	-0.317086	0.752828	0.999933	-0.00205151	-0.0378146	0.97005	0.999677	0.00488251	0.113057	0.910631	0.99904	0.0115936	0.211273	0.834103	0.998747	0.074368	1.29771	0.205783	0.760194
101927523_at	101927523	LOC101927523	-0.0306766	-0.733913	0.467282	0.999933	-0.0150649	-0.328058	0.744822	0.997978	-0.0648421	-1.61685	0.11489	0.994438	-0.0105442	-0.225183	0.823364	0.998747	-0.00664354	-0.126861	0.900026	0.985197
101927526_at	101927526	LOC101927526	0.0254847	0.570279	0.571678	0.999933	-0.021207	-0.409104	0.684956	0.997978	0.0537158	1.15444	0.256141	0.994438	0.0427156	0.884256	0.38359	0.992066	0.0492102	0.92983	0.361012	0.831034
101927528_at	101927528	LINC01204	-0.0182423	-0.391395	0.697583	0.999933	-0.0192706	-0.317858	0.752482	0.997978	0.0187674	0.365907	0.716637	0.997585	0.0462976	0.768226	0.448358	0.992066	0.0592957	0.919501	0.366286	0.831354
101927531_at	101927531	LOC101927531	0.0149815	0.37205	0.71182	0.999933	0.0825348	1.73645	0.0912809	0.990865	0.00786116	0.163299	0.871222	0.998157	0.0927416	1.73098	0.0937292	0.988822	0.123142	2.04503	0.0510973	0.619161
101927534_at	101927534	LOC101927534	-0.0223249	-0.7317	0.468617	0.999933	-0.0489395	-1.27253	0.211574	0.990865	-0.0268899	-0.813346	0.421519	0.997585	-0.0394482	-0.945075	0.352171	0.992066	-0.0234867	-0.550812	0.586465	0.917727
101927537_at	101927537	NA	-0.0440546	-0.700242	0.487829	0.999933	-0.0301821	-0.415483	0.680325	0.997978	-0.0772968	-1.32671	0.193195	0.994438	-0.00752878	-0.111205	0.912194	0.998747	0.0383762	0.532363	0.598995	0.920364
101927539_at	101927539	LOC101927539	-0.0103374	-0.264552	0.792713	0.999933	-0.0185838	-0.369397	0.714057	0.997978	-0.0124188	-0.26526	0.792365	0.997585	-0.0176719	-0.303219	0.763816	0.998747	-0.0181909	-0.262384	0.795093	0.963678
101927543_at	101927543	LOC101927543	-0.032602	-1.16252	0.251915	0.999933	-0.0297358	-0.906153	0.371051	0.990865	-0.0420846	-1.49461	0.143978	0.994438	-0.0210422	-0.625257	0.53653	0.996145	-0.00164088	-0.0450796	0.964388	0.993961
101927547_at	101927547	ANKRD44-IT1	0.0226884	0.599744	0.552059	0.999933	0.0188312	0.397652	0.693302	0.997978	0.0356949	0.979294	0.334155	0.997585	0.0537298	1.226	0.229734	0.992066	0.0499397	1.0083	0.322603	0.817742
101927550_at	101927550	LOC101927550	0.0340293	0.895538	0.375857	0.999933	-0.000954465	-0.0195812	0.984489	0.999755	0.0644785	1.58849	0.121169	0.994438	0.0470973	0.933065	0.358236	0.992066	0.0210056	0.41279	0.683145	0.940533
101927553_at	101927553	LOC101927553	-0.0341957	-0.758924	0.452347	0.999933	-0.00607742	-0.111696	0.911702	0.998499	-0.0841713	-1.76556	0.0861929	0.994438	-0.0297039	-0.506394	0.616281	0.997087	-0.0204049	-0.295061	0.770291	0.958597
101927565_at	101927565	LINC01267	-0.0565238	-1.81133	0.077604	0.999933	-0.0528618	-1.39761	0.171027	0.990865	-0.0739128	-2.05728	0.04717	0.994438	-0.0520476	-1.20883	0.236171	0.992066	-0.0339009	-0.71305	0.482166	0.880399
101927567_at	101927567	NA	0.0239645	0.958866	0.343387	0.999933	0.0764697	2.775	0.00879875	0.990865	0.0274379	0.933563	0.356926	0.997585	0.0763396	2.5797	0.0150313	0.982689	0.0717994	2.05326	0.0502351	0.619161
101927574_at	101927574	LINC01186	-0.0292725	-0.566776	0.574033	0.999933	-0.0092597	-0.141493	0.888291	0.998499	-0.00500442	-0.0859361	0.932007	0.99904	0.0490151	0.71255	0.48163	0.993686	0.053138	0.654107	0.518787	0.895555
101927578_at	101927578	NA	-0.0186129	-0.473339	0.638544	0.999933	-0.0599961	-1.34578	0.187026	0.990865	-0.0359672	-0.908983	0.369576	0.997585	-0.0546506	-1.17784	0.24812	0.992066	-0.0314504	-0.639853	0.527866	0.89706
101927581_at	101927581	CCDC182	-0.025335	-0.793493	0.432173	0.999933	-0.0400874	-1.00892	0.319938	0.990865	-0.0396458	-1.33476	0.190573	0.994438	-0.0307559	-0.84765	0.403345	0.992066	-0.0041813	-0.114786	0.909496	0.986677
101927582_at	101927582	NA	-0.032503	-0.88596	0.380934	0.999933	-0.0103458	-0.223174	0.824697	0.998499	-0.0336324	-0.881073	0.384289	0.997585	0.00565664	0.120023	0.905265	0.998747	-0.0152661	-0.309678	0.759274	0.955588
101927586_at	101927586	LINC01271	-0.0115954	-0.286243	0.776169	0.999933	-0.0373688	-0.827571	0.413521	0.990865	-0.0249324	-0.591594	0.557925	0.997585	-0.00769463	-0.167604	0.86802	0.998747	-0.0436336	-0.894334	0.379348	0.83622
101927587_at	101927587	LOC101927587	-0.0540471	-2.30486	0.0264442	0.999933	-0.0747129	-2.50817	0.0169226	0.990865	-0.0671718	-2.53939	0.0157024	0.994438	-0.0829614	-2.54633	0.0162583	0.982689	-0.0537884	-1.58107	0.125953	0.708649
101927588_at	101927588	LOC101927588	-0.0220273	-0.543609	0.589728	0.999933	-0.0210888	-0.409506	0.684664	0.997978	-0.0659507	-1.69623	0.0987213	0.994438	-0.0815604	-1.66862	0.105598	0.988822	-0.0706858	-1.32258	0.197491	0.754243
101927591_at	101927591	DPP10-AS3	0.000398579	0.0101667	0.991939	0.999933	0.00893056	0.176728	0.86074	0.998499	-0.0153059	-0.333048	0.741085	0.997585	-0.00707146	-0.122149	0.903596	0.998747	0.0332599	0.538655	0.594707	0.919342
101927592_at	101927592	LOC101927592	0.0425502	0.947781	0.348932	0.999933	0.0502044	0.91299	0.367494	0.990865	0.0361738	0.74214	0.462954	0.997585	0.0821817	1.44646	0.158416	0.988822	0.123285	2.26043	0.0323969	0.58638
101927597_at	101927597	NCK1-AS1	-0.00125972	-0.0232629	0.981556	0.999933	-0.00400917	-0.0599929	0.952503	0.999375	0.0349195	0.683672	0.498684	0.997585	0.0727372	1.17489	0.249281	0.992066	0.0915559	1.39194	0.175733	0.7466
101927599_at	101927599	ZNF529-AS1	-0.0123447	-0.336384	0.73834	0.999933	-0.0212409	-0.464816	0.644942	0.9979	0.00136026	0.0347742	0.972457	0.99904	0.00709892	0.142745	0.887446	0.998747	-0.0124928	-0.22513	0.823639	0.970068
101927603_at	101927603	LOC101927603	0.0378395	0.66341	0.510874	0.999933	-0.00857522	-0.12264	0.903094	0.998499	0.0645984	1.2846	0.207371	0.994438	0.0577833	1.00908	0.321004	0.992066	0.109558	2.10653	0.0449628	0.608471
101927604_at	101927604	LOC101927604	-0.00430975	-0.0922378	0.926969	0.999933	-0.015846	-0.270642	0.788256	0.998499	-0.00112161	-0.0245511	0.980552	0.99904	0.0204011	0.349836	0.728906	0.997087	0.00962033	0.188294	0.852108	0.977144
101927606_at	101927606	LOC101927606	-0.0502665	-1.17013	0.248875	0.999933	-0.111031	-2.09759	0.0432313	0.990865	-0.0400749	-0.852442	0.399764	0.997585	-0.0833321	-1.48437	0.148142	0.988822	-0.109014	-1.82695	0.07921	0.659086
101927608_at	101927608	LOC101927608	-0.0105724	-0.216382	0.82979	0.999933	-0.028827	-0.489352	0.627645	0.997274	0.00458182	0.0987514	0.921899	0.99904	0.0329131	0.60618	0.548955	0.996145	0.0261211	0.515233	0.610743	0.921738
101927609_at	101927609	LOC101927609	0.000748817	0.015294	0.987874	0.999933	0.063491	1.16287	0.252748	0.990865	0.0540848	1.03643	0.307109	0.995414	0.0912885	1.57754	0.125159	0.988822	0.0878664	1.5691	0.128717	0.709033
101927610_at	101927610	LOC101927610	0.0256418	0.578449	0.566204	0.999933	0.0613631	1.10092	0.278444	0.990865	0.0138996	0.295163	0.769613	0.997585	0.0642866	1.10657	0.277273	0.992066	0.0846272	1.57178	0.128093	0.708831
101927616_at	101927616	LOC101927616	0.00211817	0.0861255	0.931796	0.999933	0.010889	0.349069	0.729129	0.997978	-0.0124415	-0.444714	0.659264	0.997585	-0.00159003	-0.0460604	0.963567	0.999012	-0.0240803	-0.65726	0.51679	0.895023
101927623_at	101927623	LOC101927623	0.026992	0.430859	0.668884	0.999933	-0.0511433	-0.694739	0.491806	0.99352	-0.0291346	-0.449215	0.656046	0.997585	-0.0633348	-0.827568	0.41445	0.992066	-0.0509056	-0.590673	0.55984	0.909063
101927636_at	101927636	LOC101927636	-0.0122046	-0.423508	0.674193	0.999933	-0.00613107	-0.174334	0.862607	0.998499	0.00664397	0.217415	0.829148	0.997585	0.00407208	0.106021	0.916272	0.998747	-0.00925229	-0.236113	0.815195	0.967856
101927640_at	101927640	LOC101927640	-0.0225219	-0.485829	0.629739	0.999933	-0.0103884	-0.206115	0.837896	0.998499	-0.0429	-1.03507	0.307735	0.995414	0.00472487	0.10492	0.917138	0.998747	0.00855778	0.16383	0.871132	0.980156
101927641_at	101927641	LOC101927641	-0.0430776	-0.902813	0.37203	0.999933	-0.0379024	-0.606978	0.547783	0.99352	-0.0243762	-0.480327	0.633983	0.997585	-0.00221395	-0.0343363	0.972836	0.999012	0.00715468	0.0946932	0.925285	0.988872
101927647_at	101927647	LOC101927647	-0.0056149	-0.180994	0.857286	0.999933	0.0350139	0.910037	0.369028	0.990865	0.0159655	0.453377	0.653076	0.997585	0.0663815	1.59598	0.120975	0.988822	0.0642626	1.32736	0.195927	0.753604
101927650_at	101927650	LOC101927650	-0.0163948	-0.386311	0.701313	0.999933	0.00615134	0.1193	0.90572	0.998499	-0.0406979	-0.845706	0.403461	0.997585	0.00367197	0.0648925	0.94869	0.998747	0.0760302	1.35604	0.186747	0.751167
101927651_at	101927651	LOC101927651	-0.0507542	-1.1764	0.24639	0.999933	-0.0289209	-0.511523	0.612197	0.995707	-0.0839581	-1.78106	0.0835831	0.994438	-0.0695049	-1.22833	0.228871	0.992066	-0.0321628	-0.564889	0.576991	0.915074
101927657_at	101927657	LOC101927657	0.0389346	1.32983	0.191109	0.999933	0.00599936	0.162013	0.872227	0.998499	0.0747739	2.33291	0.0255274	0.994438	0.0538554	1.41845	0.166365	0.988822	0.0351878	0.838632	0.40932	0.851327
101927659_at	101927659	SMAD1-AS2	0.0564564	1.61704	0.113729	0.999933	0.0934061	2.10245	0.0427765	0.990865	0.064353	1.64373	0.109186	0.994438	0.10536	2.22314	0.0338862	0.988822	0.119864	2.36462	0.0257959	0.58638
101927660_at	101927660	LOC101927660	-0.0172079	-0.574719	0.5687	0.999933	0.0111817	0.303177	0.76355	0.997978	-0.0216157	-0.681187	0.500236	0.997585	0.0237931	0.625439	0.536412	0.996145	0.0141087	0.329555	0.744376	0.952799
101927668_at	101927668	LOC101927668	-0.0281978	-0.935442	0.355174	0.999933	-0.00229996	-0.0591725	0.953151	0.999487	-0.00931086	-0.27492	0.784994	0.997585	0.0271738	0.672535	0.506391	0.996145	0.00812225	0.179216	0.859158	0.977642
101927681_at	101927681	LOC101927681	0.0418125	0.469152	0.641508	0.999933	0.0711457	0.602711	0.550586	0.99352	0.00569104	0.0861283	0.931855	0.99904	0.0376888	0.458271	0.65006	0.997087	0.0823471	0.89982	0.376475	0.836032
101927682_at	101927682	CD81-AS1	-0.0264575	-0.774903	0.442954	0.999933	-0.0288407	-0.682186	0.499612	0.99352	-0.0371213	-0.99512	0.326508	0.997512	-0.0417567	-0.937173	0.356154	0.992066	-0.0785561	-1.61409	0.11858	0.701914
101927690_at	101927690	LOC101927690	-0.0292601	-0.873837	0.387423	0.999933	-0.0398932	-1.05262	0.29973	0.990865	-0.0357043	-1.31662	0.196523	0.994438	-0.018611	-0.559163	0.580201	0.996145	-0.00168327	-0.0561903	0.95562	0.992953
101927701_at	101927701	LOC101927701	-0.0327319	-0.895228	0.376021	0.999933	-0.0618898	-1.34167	0.188345	0.990865	-0.0364892	-0.977141	0.335205	0.997585	-0.0406353	-0.880529	0.385573	0.992066	-0.019113	-0.376137	0.709867	0.945126
101927702_at	101927702	LOC101927702	-0.0131822	-0.371746	0.712044	0.999933	-0.00098524	-0.0226241	0.982079	0.999755	-0.00870911	-0.237194	0.813889	0.997585	0.0146119	0.316028	0.75417	0.998747	0.0143103	0.308761	0.759964	0.955588
101927703_at	101927703	FOXCUT	-0.0131348	-0.319042	0.751355	0.999933	0.000242816	0.00480701	0.996192	0.999755	0.00276015	0.0681046	0.94609	0.99904	0.0490811	1.11979	0.271689	0.992066	0.0519578	1.17088	0.252265	0.781424
101927705_at	101927705	NA	0.0110259	0.258086	0.797664	0.999933	-0.0143044	-0.262531	0.794451	0.998499	0.0153322	0.379494	0.706614	0.997585	-0.00245552	-0.0493923	0.960934	0.998747	-0.0481406	-0.992267	0.330213	0.821195
101927709_at	101927709	LOC101927709	0.012244	0.683384	0.498304	0.999933	0.0074041	0.324108	0.747785	0.997978	0.0146562	0.707932	0.483676	0.997585	0.0163543	0.630731	0.532992	0.996145	0.011355	0.385598	0.702932	0.943953
101927710_at	101927710	NA	-0.0396102	-0.856325	0.396919	0.999933	-0.0377752	-0.62086	0.538714	0.99352	-0.0208863	-0.424397	0.673874	0.997585	-0.000918091	-0.0147323	0.988343	0.999012	0.0472102	0.737588	0.46737	0.873271
101927715_at	101927715	LINC01029	-0.0042068	-0.102257	0.919064	0.999933	0.0351114	0.701721	0.487493	0.99352	-0.0327294	-0.743917	0.461892	0.997585	0.0283135	0.531031	0.599307	0.99659	0.0240217	0.438825	0.664414	0.935257
101927719_at	101927719	NA	0.0203705	0.907528	0.369563	0.999933	0.0136036	0.46413	0.645429	0.997978	-0.00281583	-0.11666	0.907797	0.99904	-0.0100461	-0.333183	0.741314	0.998416	-0.0459314	-1.63038	0.115077	0.696527
101927720_at	101927720	ZNF793-AS1	-0.0534242	-1.12526	0.267184	0.999933	-0.0528094	-0.888806	0.380176	0.990865	-0.0413424	-1.05309	0.299516	0.994915	-0.00543789	-0.124281	0.901922	0.998747	0.00862938	0.168062	0.867835	0.979109
101927722_at	101927722	LL22NC03-75H12.2	0.00437033	0.171317	0.864838	0.999933	-0.00339245	-0.102509	0.918938	0.998499	-0.0101044	-0.350697	0.727918	0.997585	-0.0118635	-0.325345	0.747178	0.998747	-0.0179239	-0.439713	0.663778	0.935257
101927723_at	101927723	LOC101927723	-0.0197345	-0.846587	0.402262	0.999933	-0.02195	-0.751225	0.457539	0.990957	-0.013927	-0.525253	0.602719	0.997585	-0.0184159	-0.558913	0.58037	0.996145	0.00922096	0.264012	0.793852	0.963386
101927734_at	101927734	NA	-0.0282241	-1.02143	0.313189	0.999933	-0.0428442	-1.23409	0.225391	0.990865	-0.0264185	-0.804712	0.426419	0.997585	-0.0321003	-0.807863	0.425529	0.992066	-0.0695154	-1.73837	0.0939772	0.679592
101927735_at	101927735	LOC101927735	0.0361613	1.39256	0.171445	0.999933	0.0316507	1.01293	0.318044	0.990865	0.0317977	1.15434	0.256181	0.994438	0.0412827	1.18639	0.244778	0.992066	0.0216049	0.599559	0.55399	0.907115
101927746_at	101927746	LOC101927746	-0.0171492	-0.662986	0.511142	0.999933	0.00380265	0.118298	0.906508	0.998499	-0.00665914	-0.242392	0.809891	0.997585	0.0296396	0.941638	0.353899	0.992066	0.0166164	0.453896	0.65367	0.932878
101927752_at	101927752	LOC101927752	-0.0341808	-0.483454	0.631409	0.999933	-0.102264	-1.29168	0.204934	0.990865	-0.0188613	-0.347906	0.729994	0.997585	-0.0342376	-0.508189	0.615038	0.997087	0.0155093	0.22857	0.820991	0.969756
101927759_at	101927759	LOC101927759	-0.0727517	-1.03728	0.305836	0.999933	-0.0464169	-0.523259	0.604092	0.995097	-0.0514957	-0.677793	0.502359	0.997585	0.00574741	0.0616493	0.951251	0.998747	-0.0291532	-0.358786	0.722652	0.947996
101927760_at	101927760	LOC101927760	0.0154612	0.250836	0.803225	0.999933	-0.0529343	-0.789623	0.435065	0.990865	-0.00589689	-0.127806	0.899034	0.99904	-0.0158717	-0.284444	0.778024	0.998747	0.0197567	0.308797	0.759936	0.955588
101927766_at	101927766	LOC101927766	-0.00450934	-0.115021	0.909004	0.999933	-0.0126987	-0.268121	0.79018	0.998499	-0.0244075	-0.544482	0.589563	0.997585	-0.0126578	-0.235078	0.815745	0.998747	-0.0226681	-0.409788	0.685318	0.940681
101927769_at	101927769	LOC101927769	0.0191227	0.483636	0.631281	0.999933	0.0230228	0.46674	0.643579	0.997798	0.0138737	0.369357	0.714087	0.997585	0.0247343	0.557277	0.581473	0.996145	0.0267648	0.681128	0.501812	0.889092
101927770_at	101927770	LOC101927770	-0.039001	-0.955415	0.345107	0.999933	-0.0871756	-1.91474	0.0637282	0.990865	-0.0482988	-1.26609	0.213845	0.994438	-0.0615584	-1.30749	0.200978	0.992066	-0.101326	-2.14027	0.0418837	0.595428
101927774_at	101927774	LINC00824	-0.00857453	-0.244445	0.808136	0.999933	-0.0269849	-0.600438	0.552083	0.99352	0.00786038	0.204665	0.83902	0.997585	0.0014007	0.0298186	0.976409	0.999012	0.0203726	0.389506	0.700074	0.943232
101927775_at	101927775	NA	-0.004759	-0.0920479	0.927119	0.999933	-0.0383807	-0.621965	0.537996	0.99352	-0.0161366	-0.293059	0.771208	0.997585	-0.00545265	-0.0926825	0.926772	0.998747	-0.0374002	-0.625525	0.537079	0.901397
101927783_at	101927783	NA	0.0167204	0.444531	0.659054	0.999933	-0.0148517	-0.3166	0.753428	0.997978	0.0270562	0.673749	0.504897	0.997585	0.0121592	0.241839	0.81055	0.998747	-0.0363679	-0.69117	0.495584	0.886576
101927787_at	101927787	LOC101927787	-0.0411737	-1.00731	0.319841	0.999933	-0.0511959	-1.03616	0.307234	0.990865	-0.0434001	-1.05169	0.30015	0.994915	-0.0218971	-0.436123	0.66587	0.997087	-0.0248851	-0.422828	0.675897	0.93846
101927790_at	101927790	LOC101927790	-0.0230485	-0.725477	0.472383	0.999933	-0.0714911	-2.02335	0.0507263	0.990865	-0.0441789	-1.26515	0.214175	0.994438	-0.0690333	-1.69081	0.101239	0.988822	-0.0777386	-1.73338	0.0948739	0.679592
101927792_at	101927792	NA	-0.0411299	-1.30161	0.200497	0.999933	-0.0470093	-1.1742	0.248241	0.990865	-0.0123675	-0.395643	0.69477	0.997585	-0.00830576	-0.210793	0.834474	0.998747	-0.00941452	-0.20694	0.837669	0.973963
101927794_at	101927794	NA	-0.00829773	-0.109582	0.913289	0.999933	-0.068676	-0.722386	0.474856	0.992863	-0.0165857	-0.18878	0.851355	0.997585	-0.0451979	-0.415761	0.680544	0.997087	-0.0299776	-0.235514	0.815655	0.967856
101927797_at	101927797	MIR548XHG	0.0552146	0.859049	0.395432	0.999933	-0.0133425	-0.161629	0.872528	0.998499	-0.0303272	-0.432764	0.667842	0.997585	-0.112378	-1.43094	0.162784	0.988822	-0.122788	-1.38303	0.178418	0.748511
101927798_at	101927798	LOC101927798	-0.00501967	-0.13703	0.891695	0.999933	0.030877	0.743975	0.461858	0.991231	-0.0205011	-0.507411	0.615049	0.997585	0.034797	0.746877	0.460951	0.992066	0.076197	1.48737	0.148945	0.727749
101927803_at	101927803	NA	-0.0229382	-0.539175	0.592754	0.999933	-0.0664951	-1.28913	0.205809	0.990865	-0.0280018	-0.6509	0.519362	0.997585	-0.0421109	-0.834565	0.41056	0.992066	-0.0093866	-0.195678	0.846383	0.976356
101927808_at	101927808	CLSTN2-AS1	0.00375295	0.119015	0.905859	0.999933	0.00841478	0.203366	0.840026	0.998499	0.00853126	0.229293	0.819976	0.997585	0.0175753	0.369825	0.714111	0.997087	0.0584967	1.17604	0.250234	0.78056
101927809_at	101927809	LOC101927809	-0.000710882	-0.0223306	0.982295	0.999933	0.00395037	0.0997987	0.921074	0.998499	-0.019509	-0.642878	0.524493	0.997585	-0.00313942	-0.0809725	0.936002	0.998747	0.0211968	0.524014	0.604708	0.921184
101927811_at	101927811	LOC101927811	-0.0185133	-0.338537	0.736729	0.999933	0.00880237	0.149383	0.882109	0.998499	-0.0337967	-0.693361	0.492659	0.997585	0.0363875	0.678647	0.502564	0.996145	0.0573864	0.90543	0.373552	0.834547
101927813_at	101927813	HMMR-AS1	0.0152154	0.510194	0.61272	0.999933	0.0278812	0.794258	0.432398	0.990865	0.0459594	1.3776	0.177074	0.994438	0.0572046	1.46317	0.15382	0.988822	0.0823263	2.05481	0.0500743	0.618929
101927814_at	101927814	LOC101927814	-0.00744453	-0.23535	0.815138	0.999933	-0.0223073	-0.559828	0.579163	0.99352	0.0106206	0.326189	0.746224	0.997585	0.0141847	0.347594	0.730572	0.997288	-0.0211822	-0.506452	0.616808	0.92298
101927815_at	101927815	LOC101927815	-0.0501835	-1.00027	0.323191	0.999933	-0.0020753	-0.0323773	0.974355	0.999755	-0.0310735	-0.548364	0.586923	0.997585	0.0206613	0.302276	0.764527	0.998747	0.0325645	0.443042	0.6614	0.934644
101927820_at	101927820	NA	-0.0133399	-0.579731	0.565347	0.999933	-0.00814209	-0.281501	0.779984	0.997978	0.00960938	0.431649	0.668644	0.997585	0.0277247	1.07796	0.289644	0.992066	0.0110886	0.420344	0.677688	0.9394
101927821_at	101927821	LINC01425	-0.0170653	-0.320185	0.750495	0.999933	0.0107278	0.156305	0.87669	0.998499	-0.00452788	-0.0733026	0.941983	0.99904	0.0304826	0.390995	0.698564	0.997087	0.0525903	0.604024	0.551063	0.907115
101927824_at	101927824	LOC101927824	0.0858776	2.19836	0.0337704	0.999933	0.0367647	0.760124	0.452271	0.990865	0.0933482	2.42523	0.0205962	0.994438	0.0597945	1.3273	0.194423	0.992066	0.0667083	1.31417	0.200266	0.755354
101927828_at	101927828	OVOL1-AS1	-0.0253161	-0.585676	0.561383	0.999933	-0.0214239	-0.40281	0.689538	0.997978	-0.0323076	-0.823279	0.415924	0.997585	0.00818764	0.171866	0.864697	0.998747	0.0164334	0.344828	0.732998	0.950259
101927829_at	101927829	LOC101927829	-0.0737771	-2.71239	0.0098008	0.999933	-0.0693805	-2.03194	0.0498052	0.990865	-0.0762239	-2.51983	0.0164569	0.994438	-0.0612719	-1.68592	0.102186	0.988822	-0.0683903	-1.67897	0.105139	0.691497
101927831_at	101927831	NA	-0.0910497	-1.26727	0.212386	0.999933	-0.0862822	-0.995039	0.326547	0.990865	-0.124232	-1.86493	0.0705942	0.994438	-0.0565996	-0.692733	0.493805	0.996145	-0.0370434	-0.410838	0.684557	0.940681
101927839_at	101927839	LOC101927839	-0.0135542	-0.213932	0.831687	0.999933	-0.0283991	-0.39461	0.695525	0.997978	-0.0394989	-0.647044	0.521825	0.997585	0.00727462	0.107077	0.915441	0.998747	-0.0305756	-0.438949	0.664325	0.935257
101927841_at	101927841	LOC101927841	0.0314394	1.21718	0.23067	0.999933	0.0313077	0.927928	0.359801	0.990865	0.0479932	1.92451	0.0624501	0.994438	0.0624483	2.03525	0.0507438	0.988822	0.0660865	1.82759	0.0791098	0.659086
101927843_at	101927843	LOC101927843	0.0127376	0.379382	0.706411	0.999933	0.0248382	0.570568	0.571938	0.99352	0.00199509	0.060337	0.95223	0.99904	0.0245957	0.613574	0.544122	0.996145	-0.00112062	-0.0248053	0.9804	0.996115
101927849_at	101927849	LOC101927849	-0.0616352	-1.65276	0.106209	0.999933	-0.0521641	-1.13507	0.264059	0.990865	-0.0930453	-2.12651	0.040587	0.994438	-0.0675117	-1.28862	0.207378	0.992066	-0.030555	-0.505632	0.617375	0.92298
101927853_at	101927853	LOC101927853	-0.0177758	-0.347664	0.729915	0.999933	-0.0506812	-0.762595	0.450814	0.990865	0.00940538	0.167102	0.868252	0.998157	-0.014753	-0.20763	0.836921	0.998747	0.000608782	0.00766124	0.993946	0.997898
101927861_at	101927861	LINC01293	0.0182278	0.546553	0.587722	0.999933	0.0764164	1.95009	0.0592106	0.990865	0.0225091	0.630552	0.53243	0.997585	0.0935128	2.45164	0.0202607	0.982689	0.0971608	2.16285	0.0399301	0.594969
101927869_at	101927869	LOC101927869	-0.0184024	-0.627116	0.534147	0.999933	-0.03559	-0.958284	0.344493	0.990865	-0.0202255	-0.726352	0.472453	0.997585	-0.0317587	-0.948787	0.35031	0.992066	-0.0307246	-0.818404	0.420564	0.856321
101927870_at	101927870	LOC101927870	-0.0150699	-1.04468	0.302443	0.999933	-0.0107676	-0.574755	0.569133	0.99352	-0.00261147	-0.181745	0.856831	0.997585	0.0106711	0.619533	0.540242	0.996145	0.00341539	0.19193	0.849288	0.976402
101927876_at	101927876	LOC101927876	0.0055743	0.165419	0.869448	0.999933	-0.068261	-2.14581	0.0389032	0.990865	-0.0156011	-0.420513	0.676682	0.997585	-0.0669773	-1.79866	0.0821414	0.988822	-0.089359	-2.11901	0.0438008	0.606207
101927877_at	101927877	LOC101927877	-0.0532937	-0.995217	0.325613	0.999933	-0.0552838	-0.858452	0.396484	0.990865	-0.100769	-1.86844	0.0700893	0.994438	-0.0615348	-0.95039	0.349508	0.992066	0.0185141	0.28447	0.778304	0.959392
101927884_at	101927884	LOC101927884	0.0159406	0.26468	0.792615	0.999933	0.0519935	0.700472	0.488263	0.99352	0.00467227	0.0739914	0.941439	0.99904	0.0745771	0.967434	0.341062	0.992066	0.114777	1.51644	0.141474	0.720084
101927886_at	101927886	GBAT2	0.0570237	1.04075	0.30424	0.999933	0.0424311	0.66609	0.509721	0.99352	0.021264	0.469194	0.641841	0.997585	0.058802	1.07108	0.292677	0.992066	0.0908357	1.58138	0.125882	0.708649
101927889_at	101927889	LINC01153	-0.0835622	-1.61685	0.11377	0.999933	-0.089579	-1.34213	0.188194	0.990865	-0.020006	-0.342258	0.734204	0.997585	-0.0323042	-0.436104	0.665884	0.997087	-0.107076	-1.34732	0.189502	0.751167
101927900_at	101927900	LINC01477	-0.00496468	-0.160642	0.873184	0.999933	-0.0214248	-0.545873	0.588616	0.99352	0.00761141	0.262737	0.794293	0.997585	0.00970869	0.271964	0.787512	0.998747	-0.0193823	-0.614619	0.544148	0.903898
101927901_at	101927901	LOC101927901	0.0254941	0.605211	0.548457	0.999933	-0.00552931	-0.118667	0.906218	0.998499	0.00946566	0.240533	0.81132	0.997585	0.0066399	0.139717	0.889818	0.998747	-0.00802387	-0.152445	0.880013	0.981575
101927907_at	101927907	LOC101927907	-0.0364676	-0.687078	0.495998	0.999933	-0.000689386	-0.0105057	0.991677	0.999755	-0.0194766	-0.338777	0.736802	0.997585	0.0264918	0.393548	0.696698	0.997087	0.0819203	1.08701	0.287009	0.798857
101927910_at	101927910	LOC101927910	0.0364479	1.00166	0.322529	0.999933	0.0131023	0.287341	0.775546	0.997978	0.0291241	0.778004	0.441794	0.997585	0.0227918	0.529642	0.600258	0.996882	0.0027926	0.0618608	0.951147	0.992567
101927914_at	101927914	LOC101927914	-0.058867	-1.59347	0.118928	0.999933	-0.0900272	-2.1152	0.0416039	0.990865	-0.0899933	-2.32979	0.0257108	0.994438	-0.090865	-2.22931	0.0334299	0.988822	-0.0917884	-2.05672	0.0498773	0.618147
101927929_at	101927929	NA	-0.0448408	-1.10515	0.275699	0.999933	-0.00416648	-0.0807338	0.936114	0.998499	-0.0427436	-0.986828	0.3305	0.997585	0.0172978	0.344162	0.733125	0.997486	0.0512407	0.952452	0.349639	0.825181
101927933_at	101927933	NA	-0.00685228	-0.125922	0.900425	0.999933	0.00906611	0.132826	0.895092	0.998499	0.00789314	0.143946	0.886369	0.999039	0.0511312	0.755328	0.455942	0.992066	0.00354839	0.0478277	0.962219	0.993763
101927934_at	101927934	LOC101927934	-0.0402434	-1.25672	0.216143	0.999933	-0.040754	-1.06859	0.292569	0.990865	-0.0370735	-1.01661	0.316316	0.996126	-0.0148449	-0.366877	0.716286	0.997087	-0.00315436	-0.0772031	0.939053	0.990577
101927943_at	101927943	LOC101927943	-0.0952044	-1.94769	0.058495	0.999933	-0.110941	-1.95648	0.0584245	0.990865	-0.105569	-2.12765	0.0404861	0.994438	-0.102678	-1.84428	0.0750389	0.988822	-0.0610933	-1.0127	0.320537	0.815025
101927944_at	101927944	FAM53B-AS1	-0.05004	-1.50525	0.140117	0.999933	-0.0332291	-0.815642	0.420221	0.990865	-0.0524501	-1.55383	0.129222	0.994438	-0.0107915	-0.265838	0.792183	0.998747	0.0217472	0.508739	0.615225	0.922435
101927948_at	101927948	LOC101927948	0.0375879	0.924432	0.360805	0.999933	0.074387	1.46865	0.15086	0.990865	0.0409073	0.919236	0.364264	0.997585	0.0845928	1.57174	0.126499	0.988822	0.0686426	1.10919	0.277504	0.792665
101927950_at	101927950	LOC101927950	0.030106	0.351316	0.727195	0.999933	0.0276228	0.255339	0.799956	0.998499	0.0144219	0.166456	0.868756	0.998157	0.0530775	0.488541	0.628719	0.997087	0.101669	0.932533	0.359641	0.831034
101927953_at	101927953	C5orf66-AS1	0.0187092	0.44625	0.657823	0.999933	-0.0217774	-0.430927	0.669164	0.997978	-0.00678872	-0.164309	0.870433	0.998157	-0.0284375	-0.542885	0.59122	0.996145	-0.0479206	-0.901175	0.375768	0.835896
101927958_at	101927958	LOC101927958	-0.0066254	-0.228259	0.820607	0.999933	-0.0234399	-0.667721	0.508691	0.99352	-0.0104314	-0.334366	0.740099	0.997585	-0.0042905	-0.113053	0.910741	0.998747	0.00238241	0.0744358	0.941233	0.991284
101927972_at	101927972	LOC101927972	-0.00623411	-0.191472	0.849124	0.999933	-0.0130715	-0.311084	0.757582	0.997978	0.0138333	0.389912	0.698964	0.997585	0.0143681	0.319036	0.75191	0.998747	-0.0028291	-0.0550878	0.95649	0.993038
101927974_at	101927974	LOC101927974	0.0639622	1.31659	0.195471	0.999933	0.047058	0.75928	0.452769	0.990957	0.0719636	1.3167	0.196495	0.994438	0.0797875	1.18018	0.247201	0.992066	0.0919735	1.22523	0.231472	0.774249
101927980_at	101927980	SLC14A2-AS1	0.0538132	0.984315	0.330877	0.999933	-0.0074635	-0.1121	0.911385	0.998499	0.0566418	0.978508	0.334538	0.997585	0.0229194	0.31885	0.752049	0.998747	-0.0210011	-0.265864	0.792441	0.963226
101927990_at	101927990	HRAT13	0.0200811	0.586338	0.560943	0.999933	0.06511	1.52591	0.13602	0.990865	0.0117737	0.298798	0.766861	0.997585	0.0611887	1.29641	0.20472	0.992066	0.0700267	1.46177	0.155785	0.730527
101927992_at	101927992	LINC01213	-0.0096994	-0.321221	0.749716	0.999933	-0.00541946	-0.147153	0.883855	0.998499	0.0337175	1.02052	0.314482	0.996126	0.0265762	0.645339	0.523613	0.996145	0.0145185	0.296941	0.768871	0.958073
101927994_at	101927994	LINC01087	0.085889	1.7228	0.0926488	0.999933	0.0487714	0.758103	0.453464	0.990957	0.107241	1.96703	0.0571474	0.994438	0.0883863	1.252	0.220242	0.992066	0.00387065	0.0573674	0.954691	0.992806
101928000_at	101928000	LOC101928000	-0.0916397	-1.67638	0.101465	0.999933	-0.0525855	-0.783934	0.438352	0.990865	-0.071455	-1.23302	0.225785	0.994438	-0.0441063	-0.648253	0.521753	0.996145	-0.0773251	-1.00395	0.324657	0.818519
101928001_at	101928001	PRKCA-AS1	-0.00619335	-0.542817	0.590268	0.999933	-0.00284275	-0.197582	0.844515	0.998499	-0.00122792	-0.109689	0.913283	0.99904	0.0059439	0.420083	0.677418	0.997087	0.00602008	0.37107	0.713592	0.94565
101928002_at	101928002	LOC101928002	0.043908	1.22346	0.228315	0.999933	0.0427433	1.02343	0.313126	0.990865	0.034952	1.03646	0.307096	0.995414	0.0658852	1.91182	0.0654925	0.988822	0.0521146	1.28624	0.209696	0.762547
101928009_at	101928009	LOC101928009	-0.042055	-1.31141	0.197199	0.999933	-0.0537813	-1.29913	0.202393	0.990865	-0.0197753	-0.528187	0.600703	0.997585	-0.0269779	-0.574203	0.570111	0.996145	-0.0285684	-0.526664	0.602891	0.920617
101928012_at	101928012	LOC101928012	-0.00585156	-0.348316	0.729429	0.999933	-0.00653465	-0.299892	0.766033	0.997978	-0.00746735	-0.41314	0.682024	0.997585	-0.00323904	-0.147782	0.883504	0.998747	0.000257227	0.0098071	0.99225	0.997898
101928014_at	101928014	LOC101928014	-0.0260559	-0.648586	0.520312	0.999933	-0.0165363	-0.335396	0.739328	0.997978	-0.0674601	-1.70169	0.0976819	0.994438	-0.0390702	-0.802952	0.428318	0.992066	0.0191738	0.400731	0.691892	0.941704
101928017_at	101928017	UBXN10-AS1	-0.0644944	-1.55773	0.127176	0.999933	-0.0296472	-0.591402	0.558052	0.99352	-0.0690569	-1.59156	0.120476	0.994438	-0.0469717	-0.891136	0.379948	0.992066	0.00150897	0.0289104	0.977157	0.995545
101928020_at	101928020	LOC101928020	-0.0174771	-0.562282	0.577061	0.999933	-0.00838753	-0.231303	0.818426	0.998499	-0.0338132	-0.997833	0.325209	0.997334	-0.00603398	-0.154506	0.878246	0.998747	0.00832941	0.180762	0.857956	0.977454
101928022_at	101928022	LINC01214	-0.0379929	-0.620599	0.538384	0.999933	0.00332157	0.0464314	0.96323	0.999487	-0.0459381	-0.744636	0.461463	0.997585	0.0365642	0.499677	0.620948	0.997087	0.0166763	0.217607	0.829434	0.972009
101928031_at	101928031	LOC101928031	-0.0377361	-1.03863	0.305215	0.999933	-0.0759525	-1.64681	0.108549	0.990865	-0.0135826	-0.332686	0.741356	0.997585	-0.0425711	-0.829539	0.413352	0.992066	-0.0899815	-1.61302	0.118814	0.702178
101928035_at	101928035	LOC101928035	0.00978782	0.258146	0.797618	0.999933	0.00481592	0.10331	0.918307	0.998499	-0.0103861	-0.317411	0.752818	0.997585	0.0143581	0.383107	0.704342	0.997087	0.025438	0.652816	0.519606	0.896195
101928040_at	101928040	BARX1-AS1	-0.0470199	-1.24981	0.218634	0.999933	-0.0696853	-1.43218	0.160964	0.990865	-0.0549094	-1.48999	0.145183	0.994438	-0.0617898	-1.36727	0.181697	0.992066	-0.0587271	-1.1491	0.260977	0.785267
101928043_at	101928043	LOC101928043	-0.0262978	-0.807698	0.424042	0.999933	-0.0363899	-0.872661	0.388796	0.990865	-0.0316107	-0.929624	0.358933	0.997585	-0.0213646	-0.512684	0.611927	0.997087	-0.0334072	-0.768924	0.448868	0.867172
101928045_at	101928045	LOC101928045	-0.0372907	-0.774794	0.443018	0.999933	-0.0622874	-1.07754	0.288608	0.990865	-0.0233132	-0.522994	0.604274	0.997585	-0.00606021	-0.108939	0.913976	0.998747	0.0209378	0.381823	0.705696	0.944387
101928047_at	101928047	LOC101928047	-0.0218709	-0.502906	0.617789	0.999933	-0.0202513	-0.392956	0.696735	0.997978	-0.0511151	-1.15558	0.255681	0.994438	-0.0224826	-0.41618	0.680241	0.997087	0.0167386	0.28939	0.774578	0.958792
101928052_at	101928052	LOC101928052	0.037715	1.30086	0.200751	0.999933	0.011127	0.324686	0.747352	0.997978	0.0269215	0.839236	0.407033	0.997585	0.0241684	0.624621	0.536942	0.996145	-0.0012564	-0.032399	0.974401	0.994786
101928054_at	101928054	NA	-0.0170004	-0.480705	0.633345	0.999933	0.00200615	0.0505849	0.959944	0.999487	-0.0383417	-1.01907	0.315163	0.996126	0.00371089	0.0848728	0.932926	0.998747	0.0304843	0.609757	0.547316	0.905636
101928061_at	101928061	NA	-0.0405756	-0.837834	0.407103	0.999933	-0.0426878	-0.679482	0.501302	0.99352	-0.0507751	-1.01807	0.31563	0.996126	-0.0406555	-0.638286	0.528131	0.996145	-0.0631203	-0.870602	0.391939	0.842353
101928068_at	101928068	LOC101928068	-0.0410336	-1.07136	0.290429	0.999933	-0.0394148	-0.809968	0.423431	0.990865	-0.0517173	-1.39051	0.173152	0.994438	-0.0419886	-0.912731	0.368661	0.992066	-0.0725792	-1.39289	0.17545	0.746494
101928069_at	101928069	LOC101928069	0.000196414	0.00470958	0.996266	0.999933	-0.0264384	-0.529499	0.599802	0.993579	0.00823867	0.192657	0.848341	0.997585	0.021697	0.449739	0.656132	0.997087	-0.00831179	-0.184579	0.854992	0.977454
101928076_at	101928076	LOC101928076	0.0140601	0.380109	0.705876	0.999933	0.0412569	0.903159	0.372616	0.990865	0.0361355	0.914268	0.366832	0.997585	0.0786429	1.68696	0.101984	0.988822	0.0650422	1.56573	0.129502	0.710178
101928079_at	101928079	LINC01057	-0.00948432	-0.224972	0.823146	0.999933	-0.0550802	-1.25245	0.21871	0.990865	-0.0254026	-0.593236	0.556838	0.997585	-0.0383639	-0.790516	0.435432	0.992066	-0.0719864	-1.38732	0.177121	0.747764
101928087_at	101928087	LOC101928087	0.0248184	0.597271	0.553693	0.999933	-0.021392	-0.447176	0.657503	0.997978	0.0114308	0.277148	0.783297	0.997585	-0.00455304	-0.0923171	0.92706	0.998747	-0.0647142	-1.50686	0.143902	0.723046
101928098_at	101928098	LOC101928098	-0.0802123	-1.57115	0.124024	0.999933	-0.00434152	-0.075945	0.939895	0.998499	-0.0952086	-1.63343	0.111344	0.994438	0.00709544	0.113216	0.910614	0.998747	0.0110533	0.160096	0.874042	0.980468
101928099_at	101928099	PCAT7	-0.0647038	-1.47899	0.146976	0.999933	-0.00990901	-0.176737	0.860734	0.998499	-0.0262258	-0.546827	0.587968	0.997585	0.0396335	0.683693	0.499416	0.996145	0.00701903	0.117009	0.907752	0.986093
101928100_at	101928100	LOC101928100	-0.039952	-0.643837	0.523356	0.999933	-0.0458866	-0.620722	0.538804	0.99352	-0.0035411	-0.0689419	0.945428	0.99904	0.0413758	0.669744	0.508144	0.996145	0.0201308	0.300347	0.766301	0.957259
101928101_at	101928101	LOC101928101	-0.0852241	-1.97273	0.0554659	0.999933	-0.104431	-1.91541	0.06364	0.990865	-0.0845307	-2.276	0.0290751	0.994438	-0.0669501	-1.48181	0.148818	0.988822	-0.0916552	-1.72755	0.0959312	0.68054
101928104_at	101928104	LINC01482	-0.0431517	-0.975965	0.334948	0.999933	-0.0560275	-0.986567	0.330626	0.990865	-0.0610354	-1.50134	0.142237	0.994438	-0.0445973	-0.888526	0.381327	0.992066	-0.0179519	-0.349726	0.729361	0.95007
101928107_at	101928107	LOC101928107	-0.0119226	-0.400617	0.690834	0.999933	0.0117909	0.309477	0.758793	0.997978	-0.010759	-0.333335	0.74087	0.997585	0.0214054	0.534735	0.596775	0.996438	0.0175219	0.40226	0.690781	0.94152
101928111_at	101928111	LOC101928111	-0.00869372	-0.196164	0.845475	0.999933	0.00693292	0.127846	0.899002	0.998499	0.00264185	0.0605656	0.95205	0.99904	0.0414311	0.826585	0.414998	0.992066	0.021386	0.424899	0.674406	0.937522
101928115_at	101928115	NA	0.0385686	0.895006	0.376138	0.999933	0.0628842	1.12855	0.266763	0.990865	0.0296566	0.629777	0.532931	0.997585	0.072688	1.22806	0.228974	0.992066	0.0591451	0.891752	0.380705	0.836426
101928120_at	101928120	LOC101928120	0.0195214	0.317502	0.752514	0.999933	-0.0416712	-0.574293	0.569442	0.99352	0.0242733	0.369325	0.71411	0.997585	0.00231579	0.0304458	0.975913	0.999012	-0.0835467	-1.23436	0.228111	0.773177
101928123_at	101928123	LOC101928123	-0.0650772	-2.14355	0.0382024	0.999933	-0.0777497	-1.97221	0.0565279	0.990865	-0.0608417	-2.12239	0.0409553	0.994438	-0.0552389	-1.53012	0.136464	0.988822	-0.0387897	-1.23878	0.226493	0.773177
101928124_at	101928124	NA	-0.0333774	-0.643231	0.523745	0.999933	0.0277367	0.426605	0.67228	0.997978	-0.0370443	-0.630495	0.532467	0.997585	0.0401726	0.573464	0.570605	0.996145	0.0470593	0.631276	0.533371	0.899715
101928132_at	101928132	LOC101928132	0.0113565	0.17221	0.864141	0.999933	0.00399578	0.048796	0.961359	0.999487	-0.0152477	-0.253944	0.801025	0.997585	0.0203768	0.279684	0.781639	0.998747	0.0783536	0.963986	0.343934	0.823399
101928134_at	101928134	LOC101928134	0.00903706	0.163995	0.870561	0.999933	0.0134177	0.216039	0.830212	0.998499	0.00555786	0.106546	0.915757	0.99904	0.0463856	0.744809	0.462183	0.992066	0.105565	1.57728	0.126823	0.708649
101928135_at	101928135	LOC101928135	-0.0475282	-1.68409	0.0999543	0.999933	-0.056563	-1.68938	0.100037	0.990865	-0.0424026	-1.44117	0.158423	0.994438	-0.0315734	-0.872303	0.389972	0.992066	-0.049667	-1.23554	0.227678	0.773177
101928139_at	101928139	LOC101928139	-0.00667433	-0.116065	0.908182	0.999933	-0.0409319	-0.60355	0.550035	0.99352	-0.0534279	-0.864189	0.393368	0.997585	-0.0589466	-0.788882	0.436372	0.992066	0.0270433	0.381445	0.705973	0.944387
101928140_at	101928140	LOC101928140	-0.0095315	-0.342056	0.7341	0.999933	0.00198782	0.0573654	0.95458	0.999487	-0.0221004	-0.744806	0.461361	0.997585	-0.00745891	-0.207268	0.837201	0.998747	-0.0127422	-0.305603	0.762341	0.955913
101928144_at	101928144	LOC101928144	-0.0682851	-1.28069	0.207677	0.999933	-0.0727754	-1.10674	0.275954	0.990865	-0.104782	-1.87087	0.0697422	0.994438	-0.0780233	-1.16109	0.25476	0.992066	-0.0356316	-0.499703	0.621487	0.924105
101928158_at	101928158	LAMA5-AS1	-0.00635334	-0.077909	0.938289	0.999933	-0.0734799	-0.728575	0.471109	0.992788	0.0166065	0.176986	0.860539	0.99789	-0.0438582	-0.388001	0.700755	0.997087	-0.175721	-1.52234	0.139994	0.718037
101928160_at	101928160	LOC101928160	-0.00430543	-0.0956955	0.92424	0.999933	-0.0662185	-1.36615	0.180607	0.990865	-0.0339549	-0.812841	0.421804	0.997585	-0.052966	-1.15286	0.258072	0.992066	-0.0689223	-1.37885	0.17969	0.74882
101928162_at	101928162	LOC101928162	-0.00235461	-0.0706891	0.943997	0.999933	-0.0326477	-0.785551	0.437416	0.990865	0.00812086	0.214016	0.831776	0.997585	-0.00458684	-0.098958	0.92183	0.998747	0.0276859	0.566699	0.575779	0.914771
101928165_at	101928165	CASC17	-0.0303369	-0.772323	0.444463	0.999933	0.0156587	0.317223	0.752959	0.997978	-0.0124197	-0.270963	0.788011	0.997585	0.0452012	0.821039	0.418101	0.992066	0.0448042	0.831541	0.41324	0.854085
101928167_at	101928167	LOC101928167	-0.0557544	-1.80794	0.07814	0.999933	-0.0878192	-2.32305	0.0261124	0.990865	-0.0527816	-1.66997	0.103847	0.994438	-0.0698467	-1.73835	0.0924051	0.988822	-0.110995	-2.87725	0.00791182	0.508299
101928170_at	101928170	NA	0.0478886	1.57712	0.122644	0.999933	0.0477076	1.32768	0.192878	0.990865	0.076113	2.24527	0.0311694	0.994438	0.0812373	2.16399	0.0385545	0.988822	0.06251	1.42722	0.165416	0.739259
101928172_at	101928172	NA	0.0297625	0.902716	0.372081	0.999933	0.033132	0.957867	0.3447	0.990865	0.0182761	0.527067	0.601472	0.997585	0.0563046	1.47178	0.151494	0.988822	0.0425527	0.941573	0.355078	0.82928
101928173_at	101928173	LOC101928173	-0.114514	-2.40432	0.0209244	0.999933	-0.0795601	-1.33186	0.191516	0.990865	-0.125868	-2.38118	0.0228297	0.994438	-0.070503	-1.08603	0.286117	0.992066	-0.0666258	-0.875425	0.389359	0.840967
101928178_at	101928178	NA	-0.0628959	-2.05473	0.0464775	0.999933	-0.0680154	-1.71665	0.0948828	0.990865	-0.0486013	-1.35196	0.185061	0.994438	-0.0513584	-1.14351	0.261868	0.992066	-0.00830747	-0.186108	0.853805	0.977454
101928185_at	101928185	LOC101928185	-0.0446438	-1.32821	0.191639	0.999933	-0.052306	-1.19614	0.239684	0.990865	-0.0599519	-1.88862	0.067253	0.994438	-0.0484107	-1.21973	0.23207	0.992066	-0.0231415	-0.548822	0.58781	0.917834
101928188_at	101928188	LOC101928188	-0.0120284	-0.273749	0.785686	0.999933	-0.0402231	-0.719531	0.476591	0.992863	-0.0291918	-0.669349	0.507665	0.997585	-0.0417111	-0.798256	0.430996	0.992066	-0.0105338	-0.182778	0.85639	0.977454
101928190_at	101928190	LINC01487	0.00399726	0.16758	0.867758	0.999933	0.0308995	1.09812	0.279651	0.990865	0.00459556	0.174481	0.862493	0.998137	0.035107	1.19436	0.241696	0.992066	0.032794	1.09202	0.284842	0.798054
101928191_at	101928191	LOC101928191	-0.0284607	-0.759821	0.451817	0.999933	0.0125641	0.281112	0.78028	0.997978	-0.00958255	-0.247481	0.805982	0.997585	0.054446	1.27471	0.212198	0.992066	0.109593	2.4319	0.0222126	0.58638
101928192_at	101928192	NA	-0.0954645	-1.43547	0.158926	0.999933	-0.118904	-1.44673	0.156869	0.990865	-0.068257	-0.965431	0.340953	0.997585	-0.0648831	-0.753019	0.457307	0.992066	-0.113015	-1.23415	0.228188	0.773177
101928196_at	101928196	LOC101928196	-0.00871605	-0.263202	0.793746	0.999933	-0.0271561	-0.637267	0.528098	0.99352	0.0172537	0.486931	0.629343	0.997585	0.0101107	0.224204	0.824119	0.998747	0.00582052	0.113291	0.91067	0.986808
101928201_at	101928201	LOC101928201	-0.005282	-0.197422	0.844497	0.999933	-0.0315508	-0.950125	0.348564	0.990865	-0.0207846	-0.89293	0.377993	0.997585	-0.0355354	-1.21742	0.232933	0.992066	-0.0212847	-0.671317	0.50794	0.892269
101928205_at	101928205	LOC101928205	-0.0170487	-0.420332	0.676492	0.999933	0.0341952	0.724738	0.473431	0.992788	-0.0314183	-0.690988	0.494131	0.997585	0.0317723	0.630768	0.532968	0.996145	0.0456092	0.808801	0.425969	0.858104
101928207_at	101928207	LOC101928207	-0.00689821	-0.243767	0.808657	0.999933	-0.0234249	-0.672417	0.505733	0.99352	0.00804072	0.291644	0.772281	0.997585	0.00612262	0.175375	0.861963	0.998747	-0.00294189	-0.0772832	0.93899	0.990563
101928211_at	101928211	LOC101928211	-0.0294359	-1.23886	0.222619	0.999933	-0.0297983	-0.948162	0.349548	0.990865	-0.0110986	-0.419752	0.677232	0.997585	-0.00578139	-0.170396	0.865843	0.998747	-0.0254919	-0.64575	0.5241	0.896542
101928221_at	101928221	NA	-0.00227961	-0.0520951	0.958712	0.999933	0.000335208	0.0061582	0.995121	0.999755	-0.0170062	-0.397553	0.693374	0.997585	0.0197561	0.381564	0.705474	0.997087	0.0262742	0.481414	0.634249	0.926829
101928222_at	101928222	LOC101928222	-0.0641211	-1.08532	0.284276	0.999933	-0.114509	-1.58859	0.121148	0.990865	-0.0784648	-1.46097	0.152943	0.994438	-0.0843087	-1.23985	0.224642	0.992066	-0.0195709	-0.303356	0.764033	0.956174
101928225_at	101928225	LOC101928225	-0.0762412	-2.63453	0.0119259	0.999933	-0.0909093	-2.39467	0.0221235	0.990865	-0.0725921	-2.13254	0.0400538	0.994438	-0.0768322	-1.76813	0.0872095	0.988822	-0.0821423	-1.88196	0.0710817	0.655279
101928227_at	101928227	LOC101928227	-0.0135687	-0.358507	0.721849	0.999933	-0.0346166	-0.715361	0.479132	0.993136	0.00290674	0.0742595	0.941227	0.99904	-0.000933743	-0.0200698	0.984121	0.999012	-0.0241806	-0.466856	0.644491	0.93112
101928230_at	101928230	LOC101928230	-0.0249839	-0.566782	0.574029	0.999933	-0.075427	-1.53034	0.134922	0.990865	-0.00851	-0.203535	0.839895	0.997585	-0.00957839	-0.215164	0.831096	0.998747	-0.0327002	-0.716744	0.479922	0.879071
101928238_at	101928238	LOC101928238	-0.0102052	-0.318637	0.75166	0.999933	-0.00296644	-0.073597	0.94175	0.998578	0.00387996	0.126601	0.89998	0.99904	0.0252097	0.658142	0.515466	0.996145	0.0207452	0.527996	0.60198	0.920364
101928243_at	101928243	DARS-AS1	-0.0959572	-2.00458	0.0518101	0.999933	-0.118019	-1.98464	0.055067	0.990865	-0.110038	-2.13879	0.0395079	0.994438	-0.100595	-1.6171	0.116325	0.988822	-0.0526261	-0.780326	0.442246	0.863467
101928245_at	101928245	NA	0.000418823	0.014592	0.98843	0.999933	0.026591	0.724224	0.473742	0.992788	-0.0249643	-0.758117	0.453456	0.997585	0.00939326	0.230591	0.819198	0.998747	0.0318601	0.720177	0.477841	0.877621
101928251_at	101928251	LOC101928251	-0.0164746	-0.410282	0.683789	0.999933	-0.0350384	-0.710427	0.482147	0.99352	0.00535633	0.135176	0.893247	0.99904	-0.00595061	-0.12302	0.902912	0.998747	0.0238185	0.455407	0.652597	0.932838
101928255_at	101928255	LOC101928255	-0.0500777	-1.20435	0.235534	0.999933	-0.072453	-1.34497	0.187286	0.990865	-0.0441827	-1.09394	0.281452	0.994438	-0.0492954	-1.00293	0.323915	0.992066	0.0059184	0.117386	0.907456	0.985999
101928259_at	101928259	LOC101928259	-0.00555322	-0.196318	0.845356	0.999933	-0.0332006	-0.959902	0.343689	0.990865	-0.0128514	-0.452001	0.654057	0.997585	-0.0283239	-0.82054	0.418381	0.992066	-0.00583496	-0.162676	0.872031	0.980156
101928269_at	101928269	LOC101928269	-0.0178777	-0.625117	0.535445	0.999933	-0.0190795	-0.527973	0.60085	0.994156	-0.0247579	-0.82927	0.412572	0.997585	-0.0120195	-0.339534	0.736573	0.997976	0.00640626	0.188229	0.852159	0.977144
101928271_at	101928271	LOC101928271	-0.0304199	-1.78889	0.0812069	0.999933	-0.044899	-2.15193	0.0383818	0.990865	-0.027171	-1.37963	0.17645	0.994438	-0.037483	-1.5867	0.123065	0.988822	-0.0531643	-2.08005	0.0475189	0.609701
101928273_at	101928273	LOC101928273	0.02723	0.631372	0.531389	0.999933	0.0233811	0.419461	0.677443	0.997978	0.0199955	0.456769	0.650659	0.997585	0.043774	0.789134	0.436226	0.992066	0.0560974	0.890112	0.381568	0.836426
101928276_at	101928276	LINC01227	-0.00630939	-0.196247	0.84541	0.999933	0.0414739	1.03817	0.306312	0.990865	0.0193796	0.527289	0.601319	0.997585	0.0637751	1.4741	0.150871	0.988822	0.0555621	1.14088	0.264322	0.786992
101928277_at	101928277	LOC101928277	-0.0335444	-1.30542	0.199209	0.999933	-0.00900243	-0.299781	0.766117	0.997978	-0.0617206	-2.20052	0.0344607	0.994438	-0.028828	-0.900036	0.37527	0.992066	-0.0129446	-0.347696	0.730868	0.950071
101928280_at	101928280	LOC101928280	-0.00501331	-0.127881	0.898884	0.999933	-0.0399411	-0.795152	0.431884	0.990865	-0.00713973	-0.165208	0.869731	0.998157	-0.0314551	-0.590522	0.559263	0.996145	-0.00707679	-0.132346	0.89573	0.984989
101928281_at	101928281	NA	-0.00723434	-0.141509	0.888178	0.999933	0.00192884	0.0304746	0.975862	0.999755	0.00314475	0.0572005	0.954711	0.99904	0.0528333	0.789039	0.436281	0.992066	0.0964289	1.52481	0.139378	0.717476
101928283_at	101928283	LOC101928283	-0.0199616	-0.851434	0.399597	0.999933	-0.0188676	-0.654419	0.517119	0.99352	-0.0223203	-0.873267	0.38847	0.997585	-0.00970109	-0.314882	0.755031	0.998747	-0.00421105	-0.121065	0.904571	0.985608
101928284_at	101928284	LOC101928284	-0.0664244	-1.78019	0.0826426	0.999933	-0.0916191	-1.91401	0.0638244	0.990865	-0.0743855	-2.07577	0.0453264	0.994438	-0.080096	-1.77877	0.0854134	0.988822	-0.0841103	-1.79192	0.0847925	0.668883
101928288_at	101928288	LOC101928288	-0.0264106	-0.546523	0.587742	0.999933	-0.0349806	-0.575107	0.568898	0.99352	-0.0314601	-0.638507	0.5273	0.997585	-0.00905023	-0.149609	0.882075	0.998747	0.00928944	0.134676	0.893905	0.984901
101928298_at	101928298	LOC101928298	0.0385893	1.20371	0.235777	0.999933	0.03318	0.821125	0.417133	0.990865	0.0529837	1.567	0.126113	0.994438	0.0704607	1.70432	0.0986599	0.988822	0.0615688	1.28283	0.210871	0.763205
101928303_at	101928303	LOC101928303	-0.00181028	-0.048525	0.961539	0.999933	0.00230202	0.0468737	0.96288	0.999487	-0.0341898	-0.901715	0.373372	0.997585	-0.0251776	-0.56701	0.574926	0.996145	-0.040053	-0.818179	0.420691	0.856321
101928304_at	101928304	LOC101928304	-0.108715	-1.77014	0.0843261	0.999933	-0.206085	-3.03928	0.00446656	0.990865	-0.0993523	-1.97388	0.0563306	0.994438	-0.172855	-2.92669	0.00647569	0.894054	-0.142479	-2.17984	0.038515	0.590544
101928306_at	101928306	LOC101928306	-0.100863	-2.67952	0.0106513	0.999933	-0.0883278	-1.83705	0.0747053	0.990865	-0.0905057	-2.22925	0.0323136	0.994438	-0.059778	-1.18179	0.246572	0.992066	-0.0275442	-0.518893	0.608224	0.92156
101928307_at	101928307	LOC101928307	0.102939	0.861482	0.394108	0.999933	0.279549	1.90339	0.0652389	0.990865	0.216861	1.71524	0.095143	0.994438	0.356085	2.43173	0.02121	0.982689	0.22796	1.62533	0.116155	0.697691
101928309_at	101928309	LOC101928309	0.0201182	0.75008	0.457596	0.999933	0.026871	0.765255	0.449249	0.990865	0.0636947	2.36911	0.0234788	0.994438	0.0768293	2.3145	0.0276693	0.982689	0.0963081	2.51739	0.0183211	0.580456
101928314_at	101928314	LOC101928314	-0.00906189	-0.534022	0.596282	0.999933	0.0130914	0.617634	0.540815	0.99352	-0.0102216	-0.528558	0.600448	0.997585	0.0165703	0.726828	0.472965	0.992066	0.0144475	0.598342	0.554789	0.907115
101928323_at	101928323	LOC101928323	-0.105181	-1.7715	0.0840961	0.999933	-0.0863818	-1.12552	0.268028	0.990865	-0.0199652	-0.398575	0.692628	0.997585	0.0346375	0.600175	0.552897	0.996145	0.0487815	0.783812	0.440233	0.863126
101928324_at	101928324	LOC101928324	-0.028925	-0.58809	0.559778	0.999933	-0.0888372	-1.45664	0.15413	0.990865	-0.0651792	-1.34485	0.187325	0.994438	-0.103354	-1.69478	0.100475	0.988822	-0.140014	-2.21436	0.0357768	0.58638
101928326_at	101928326	LOC101928326	-0.00185769	-0.0501488	0.960253	0.999933	0.0281937	0.614155	0.543085	0.99352	0.0126584	0.354454	0.725126	0.997585	0.0676676	1.70091	0.099305	0.988822	0.0697875	1.75884	0.09037	0.674693
101928327_at	101928327	LOC101928327	0.00555952	0.140429	0.889026	0.999933	0.0105457	0.233254	0.816923	0.998499	0.000395426	0.0104824	0.991696	0.999272	0.0342652	0.763403	0.451185	0.992066	0.00460384	0.089772	0.929156	0.989592
101928333_at	101928333	LOC101928333	-0.0398123	-1.00813	0.319452	0.999933	-0.10068	-2.16383	0.0373869	0.990865	-0.0234892	-0.499968	0.620227	0.997585	-0.0600576	-1.18896	0.243782	0.992066	-0.0184071	-0.3331	0.74173	0.951718
101928335_at	101928335	LOC101928335	0.0116983	0.262017	0.794653	0.999933	0.0635827	1.11578	0.272117	0.990865	-0.0375902	-0.916415	0.365721	0.997585	0.0159068	0.324299	0.747962	0.998747	0.0318299	0.54413	0.590988	0.918096
101928342_at	101928342	NA	-0.0545235	-1.76677	0.0848967	0.999933	-0.0898987	-2.51636	0.0165944	0.990865	-0.0812085	-2.89906	0.00642281	0.994438	-0.0929264	-2.9537	0.00605363	0.894054	-0.0839666	-2.60947	0.014842	0.576564
101928343_at	101928343	LOC101928343	-0.00954938	-0.234434	0.815844	0.999933	-0.029693	-0.585738	0.56181	0.99352	-0.0183366	-0.471351	0.640315	0.997585	-0.0166716	-0.335423	0.739641	0.998381	0.0104729	0.228404	0.821119	0.969798
101928361_at	101928361	LOC101928361	-0.0743014	-2.75781	0.00872848	0.999933	-0.0658177	-1.85994	0.0713149	0.990865	-0.0597999	-1.96969	0.0568287	0.994438	-0.0407177	-1.05527	0.299725	0.992066	-0.0406795	-1.08526	0.287766	0.798857
101928370_at	101928370	LOC101928370	-0.000946469	-0.0307631	0.975611	0.999933	-0.0159061	-0.457412	0.650202	0.997978	-0.0288105	-0.89238	0.378284	0.997585	-0.0224307	-0.565667	0.575827	0.996145	-0.0498669	-1.20084	0.240641	0.77731
101928371_at	101928371	LOC101928371	-0.0518249	-1.71097	0.0948324	0.999933	-0.0306859	-0.788838	0.435517	0.990865	-0.0542121	-1.5312	0.134709	0.994438	-0.0210473	-0.475717	0.637722	0.997087	-0.0443685	-0.95703	0.347367	0.825181
101928376_at	101928376	IL12A-AS1	0.0809457	1.70671	0.0956298	0.999933	0.0246881	0.40474	0.688132	0.997978	0.0682539	1.25618	0.217372	0.994438	0.0170808	0.253014	0.801983	0.998747	-0.0529234	-0.83753	0.409928	0.851692
101928386_at	101928386	LOC101928386	-0.0228355	-1.25585	0.216455	0.999933	-0.00553485	-0.268278	0.790061	0.998499	-0.0228686	-1.1631	0.252657	0.994438	-0.00077377	-0.0418866	0.966867	0.999012	0.00196169	0.0936245	0.926125	0.989295
101928388_at	101928388	PLA2G4E-AS1	-0.00682516	-0.264862	0.792476	0.999933	-0.00558807	-0.180382	0.857893	0.998499	0.00442571	0.240789	0.811124	0.997585	0.0264126	1.21542	0.233684	0.992066	0.0277115	1.12414	0.271226	0.789365
101928389_at	101928389	LOC101928389	-0.0437385	-1.52472	0.135197	0.999933	-0.056046	-1.54275	0.131887	0.990865	-0.0364845	-1.13306	0.264891	0.994438	-0.0457562	-1.12172	0.27088	0.992066	-0.0601915	-1.309	0.201988	0.757186
101928399_at	101928399	TCONS_00029157	0.0232457	0.375735	0.709099	0.999933	0.01321	0.179842	0.858314	0.998499	0.016493	0.361755	0.71971	0.997585	0.0538905	0.971374	0.339129	0.992066	0.0172503	0.316117	0.754438	0.955447
101928401_at	101928401	LOC101928401	-0.0587086	-2.16247	0.0366177	0.999933	-0.0545098	-1.53515	0.133739	0.990865	-0.0548732	-1.78815	0.0824127	0.994438	-0.0380378	-1.00208	0.32432	0.992066	-0.042314	-1.08035	0.289905	0.798968
101928403_at	101928403	LOC101928403	-0.0526547	-2.05903	0.0460436	0.999933	-0.0690537	-2.19813	0.0346449	0.990865	-0.0374288	-1.25201	0.218868	0.994438	-0.0423379	-1.21583	0.233531	0.992066	-0.0308175	-0.784688	0.439728	0.863126
101928405_at	101928405	LOC101928405	-0.0275792	-0.858192	0.3959	0.999933	-0.0128042	-0.304878	0.762265	0.997978	-0.0313401	-1.06498	0.294178	0.994438	-0.00192746	-0.0532603	0.957878	0.998747	0.0302938	0.797975	0.432113	0.860411
101928409_at	101928409	LOC101928409	-0.0755058	-1.57491	0.123155	0.999933	-0.0206117	-0.355184	0.724584	0.997978	-0.0972546	-1.75105	0.088698	0.994438	-0.0264995	-0.396359	0.694646	0.997087	0.0548641	0.934408	0.358691	0.831034
101928412_at	101928412	NA	0.00377283	0.16894	0.866695	0.999933	2.25e-05	0.000785914	0.999377	0.999883	-0.00996656	-0.387943	0.700408	0.997585	-0.0178636	-0.568288	0.574069	0.996145	-0.0493221	-1.52411	0.139554	0.717476
101928418_at	101928418	LOC101928418	-0.0801947	-2.62526	0.0122055	0.999933	-0.094988	-2.61204	0.0131697	0.990865	-0.114172	-3.70136	0.000733579	0.80547	-0.11728	-3.11987	0.00397769	0.877033	-0.115613	-2.59574	0.0153184	0.578026
101928419_at	101928419	LOC101928419	-0.0378536	-0.663164	0.511029	0.999933	0.0230353	0.325718	0.746577	0.997978	-0.0372475	-0.614849	0.542632	0.997585	0.0438527	0.624427	0.537067	0.996145	0.110874	1.46958	0.153674	0.730282
101928424_at	101928424	LOC101928424	0.0158548	0.319016	0.751375	0.999933	-0.0451572	-0.786145	0.437073	0.990865	0.0258529	0.648356	0.520986	0.997585	0.00724975	0.149572	0.882103	0.998747	-0.00363486	-0.0748991	0.940868	0.991171
101928429_at	101928429	LOC101928429	0.0282561	0.788811	0.434873	0.999933	0.000637088	0.0154438	0.987766	0.999755	0.00979275	0.266272	0.791592	0.997585	0.00711816	0.170773	0.865549	0.998747	0.0332954	0.702876	0.48838	0.883365
101928433_at	101928433	LOC101928433	0.0135629	0.239701	0.811786	0.999933	-0.00998667	-0.142483	0.887516	0.998499	0.0467547	0.775526	0.443238	0.997585	0.0326667	0.437665	0.664764	0.997087	0.0442174	0.735216	0.468789	0.87374
101928434_at	101928434	NA	-0.00388438	-0.0916971	0.927396	0.999933	0.000703366	0.0135049	0.989302	0.999755	-0.0358786	-0.902195	0.37312	0.997585	-0.000882025	-0.0184518	0.985401	0.999012	0.0364443	0.697382	0.491754	0.884218
101928435_at	101928435	LOC101928435	0.0160056	0.478612	0.634821	0.999933	0.0646393	1.58855	0.121157	0.990865	-0.000971362	-0.0249038	0.980273	0.99904	0.0551497	1.18105	0.24686	0.992066	0.106699	2.29685	0.0299321	0.58638
101928443_at	101928443	LOC101928443	-0.0920124	-1.17373	0.247444	0.999933	-0.177473	-2.03822	0.0491406	0.990865	-0.124386	-1.81177	0.0786105	0.994438	-0.126934	-1.6188	0.115957	0.988822	-0.111759	-1.34698	0.189609	0.751383
101928446_at	101928446	LOC101928446	-0.0170932	-0.372702	0.711338	0.999933	0.0181224	0.302394	0.764141	0.997978	-0.00100466	-0.0193646	0.98466	0.99904	0.0408707	0.63039	0.533212	0.996145	0.0965388	1.49772	0.14625	0.723046
101928449_at	101928449	LOC101928449	0.0261741	0.860708	0.394529	0.999933	0.0481285	1.32581	0.193492	0.990865	0.0228913	0.779436	0.440962	0.997585	0.0667754	1.9078	0.0660297	0.988822	0.0685921	1.6566	0.109622	0.693788
101928460_at	101928460	LOC101928460	-0.0178733	-0.596309	0.554329	0.999933	-0.0411572	-1.07516	0.289659	0.990865	-0.00778944	-0.254052	0.800942	0.997585	-0.0308771	-0.793888	0.433496	0.992066	-0.036135	-0.881662	0.386038	0.83975
101928461_at	101928461	LOC101928461	-0.0413521	-0.521346	0.605	0.999933	-0.0278557	-0.2774	0.783105	0.998499	-0.0622476	-0.829209	0.412606	0.997585	-0.00433669	-0.0484868	0.96165	0.998747	0.0773041	0.893589	0.379739	0.836426
101928464_at	101928464	LOC101928464	-0.0290755	-0.704378	0.485279	0.999933	-0.0913519	-1.92194	0.0627841	0.990865	-0.0329539	-0.790193	0.434737	0.997585	-0.079873	-1.56403	0.128299	0.988822	-0.101978	-1.85576	0.0748583	0.659086
101928475_at	101928475	LOC101928475	-0.0347899	-1.1567	0.254257	0.999933	-0.0188656	-0.482934	0.63215	0.997274	-0.0365246	-1.17236	0.24897	0.994438	-0.0126468	-0.327087	0.745874	0.998747	-0.0293227	-0.640572	0.527407	0.896995
101928476_at	101928476	LOC101928476	-0.00457616	-0.0495517	0.960726	0.999933	0.040179	0.379878	0.706331	0.997978	-0.0277967	-0.307226	0.760492	0.997585	0.0856659	0.817292	0.420205	0.992066	0.160704	1.39941	0.173508	0.744796
101928483_at	101928483	NALT1	0.017643	0.491116	0.626028	0.999933	-0.00675335	-0.147331	0.883716	0.998499	0.0194454	0.581963	0.564322	0.997585	0.0206429	0.503843	0.618052	0.997087	0.058518	1.37998	0.179344	0.748588
101928491_at	101928491	LOC101928491	-0.0224116	-1.19765	0.238104	0.999933	-0.0100377	-0.40762	0.686035	0.997978	-0.0198439	-0.946823	0.350221	0.997585	-0.0031413	-0.121369	0.904208	0.998747	-0.0103477	-0.350267	0.72896	0.949971
101928495_at	101928495	LOC101928495	-0.0259633	-1.22669	0.227109	0.999933	-0.0209398	-0.81368	0.42133	0.990865	-0.0171283	-0.707347	0.484034	0.997585	0.00266279	0.096069	0.924105	0.998747	-0.0210942	-0.72409	0.475476	0.876743
101928496_at	101928496	LINC01492	0.00410074	0.19521	0.846217	0.999933	-0.0180204	-0.689484	0.495065	0.99352	-0.00660199	-0.30257	0.764008	0.997585	-0.0259007	-0.984875	0.332562	0.992066	-0.0508648	-1.79532	0.0842365	0.667461
101928498_at	101928498	NA	-0.012252	-0.311776	0.75683	0.999933	0.0019994	0.0425493	0.966303	0.999487	-0.0347053	-0.875728	0.387148	0.997585	0.00799155	0.162353	0.872116	0.998747	0.0539384	1.07507	0.29222	0.799925
101928504_at	101928504	LOC101928504	-0.0189658	-0.514114	0.610001	0.999933	0.0249975	0.55513	0.582337	0.99352	0.00701555	0.16739	0.868027	0.998157	0.066161	1.35548	0.185382	0.992066	0.112038	2.35029	0.026624	0.58638
101928505_at	101928505	LOC101928505	-0.0222036	-0.890202	0.37868	0.999933	0.00674301	0.219331	0.827666	0.998499	-0.0221671	-0.921801	0.362943	0.997585	-0.00582384	-0.191696	0.849272	0.998747	0.00233012	0.0663301	0.947622	0.992045
101928510_at	101928510	LOC101928510	-0.00419099	-0.191672	0.848968	0.999933	0.00761304	0.282246	0.779417	0.997978	1.62e-05	0.000644248	0.99949	0.999749	0.0180314	0.578956	0.566941	0.996145	0.00153848	0.0439162	0.965307	0.993961
101928513_at	101928513	CATIP-AS1	0.0416581	0.706377	0.484048	0.999933	0.0866693	1.25484	0.217851	0.990865	0.0339143	0.566393	0.574741	0.997585	0.113243	1.78988	0.0835723	0.988822	0.171304	2.49246	0.0193854	0.58638
101928516_at	101928516	LOC101928516	0.052577	0.942357	0.351667	0.999933	0.0518906	0.729888	0.470316	0.992788	0.0592412	1.06148	0.295743	0.994438	0.075215	1.13106	0.266993	0.992066	0.147725	2.46144	0.020789	0.58638
101928519_at	101928519	LOC101928519	-0.0204145	-1.04481	0.302384	0.999933	-0.0280834	-1.15171	0.257247	0.990865	-0.0190416	-0.829018	0.412713	0.997585	-0.0311053	-1.09924	0.280406	0.992066	-0.0222798	-0.67541	0.505378	0.891092
101928521_at	101928521	LOC101928521	0.0335355	0.596427	0.554251	0.999933	0.0749528	1.06497	0.294181	0.990865	0.0976769	1.52748	0.135629	0.994438	0.135027	1.7855	0.0842938	0.988822	0.117387	1.64725	0.111542	0.69548
101928524_at	101928524	LOC101928524	-0.0391557	-0.744169	0.461124	0.999933	-0.0536915	-0.818187	0.418786	0.990865	0.00439188	0.0894921	0.929201	0.99904	0.00284014	0.0451829	0.964261	0.999012	-0.0619956	-0.906945	0.372765	0.834547
101928525_at	101928525	LOC101928525	-0.00153597	-0.0431248	0.965817	0.999933	-0.0149556	-0.318279	0.752165	0.997978	0.00600966	0.16938	0.866473	0.998157	-0.00487112	-0.110847	0.912476	0.998747	0.00621486	0.12778	0.899306	0.985085
101928526_at	101928526	LOC101928526	-0.023153	-0.647924	0.520736	0.999933	-0.0351644	-0.843653	0.404593	0.990865	-0.0461903	-1.22138	0.230104	0.994438	-0.0294033	-0.633598	0.531144	0.996145	0.00537513	0.113656	0.910383	0.986808
101928535_at	101928535	LOC101928535	-0.0225813	-0.717702	0.477112	0.999933	-0.0281187	-0.77589	0.443026	0.990865	-0.0191991	-0.626492	0.535058	0.997585	-0.0153934	-0.422402	0.675744	0.997087	-0.0188275	-0.464251	0.646332	0.931668
101928537_at	101928537	LINC01494	0.0483005	1.06487	0.293321	0.999933	0.0176647	0.333241	0.740941	0.997978	0.0328223	0.657768	0.51499	0.997585	0.0324811	0.540341	0.592951	0.996145	0.0425288	0.604446	0.550786	0.907115
101928539_at	101928539	LOC101928539	0.0093361	0.291508	0.772169	0.999933	0.0433678	1.12723	0.267312	0.990865	0.0392758	1.19631	0.239615	0.994438	0.0813495	2.17674	0.0375023	0.988822	0.0613023	1.56039	0.130759	0.711466
101928551_at	101928551	LOC101928551	-0.011004	-0.449141	0.655754	0.999933	-0.0315083	-1.08942	0.283415	0.990865	-0.0176885	-0.777113	0.442313	0.997585	-0.0178939	-0.641905	0.52581	0.996145	0.0105961	0.373714	0.711647	0.945402
101928553_at	101928553	LOC101928553	-0.00592651	-0.187417	0.852281	0.999933	0.0106074	0.278799	0.78204	0.998297	-0.00580153	-0.159055	0.87454	0.998297	0.0254698	0.599	0.55367	0.996145	0.0246713	0.500801	0.620724	0.923748
101928554_at	101928554	LOC101928554	0.025041	0.373426	0.710803	0.999933	0.0342375	0.426572	0.672304	0.997978	0.0255454	0.365089	0.717242	0.997585	0.0599316	0.758335	0.454167	0.992066	0.0996447	1.11409	0.275435	0.791926
101928555_at	101928555	LINC01537	-0.0102781	-0.523842	0.603279	0.999933	-0.0166457	-0.654394	0.517136	0.99352	0.00351842	0.195029	0.846498	0.997585	0.0081897	0.365012	0.717664	0.997087	-0.0123904	-0.5368	0.59597	0.919927
101928557_at	101928557	LOC101928557	0.00308074	0.065309	0.948253	0.999933	-0.0599747	-1.07718	0.28877	0.990865	0.0232342	0.586922	0.561023	0.997585	-0.013054	-0.284247	0.778174	0.998747	-0.0581205	-1.24551	0.224052	0.773177
101928559_at	101928559	LINC01467	0.0152631	0.383162	0.703628	0.999933	0.0539942	1.12627	0.267714	0.990865	0.0179811	0.4057	0.687432	0.997585	0.0556205	1.11751	0.272646	0.992066	0.0734965	1.28833	0.208978	0.761987
101928560_at	101928560	LOC101928560	-0.0421247	-1.26268	0.214018	0.999933	-0.0297786	-0.71229	0.481007	0.993475	-0.032304	-0.804223	0.426697	0.997585	-0.00754358	-0.160658	0.87344	0.998747	0.0532258	1.15029	0.260494	0.785267
101928565_at	101928565	LOC101928565	0.040632	0.77487	0.442973	0.999933	0.0153295	0.225756	0.822704	0.998499	0.0421615	0.763041	0.450552	0.997585	0.0411677	0.583925	0.563636	0.996145	0.0332748	0.474331	0.639223	0.92894
101928571_at	101928571	ZNF649-AS1	0.0145278	0.51437	0.609824	0.999933	0.000126789	0.00371814	0.997054	0.999755	0.0141312	0.493624	0.624655	0.997585	0.0246015	0.73227	0.469687	0.992066	0.0104387	0.292749	0.772038	0.958767
101928578_at	101928578	RAP2C-AS1	-0.00230223	-0.0457184	0.963762	0.999933	0.00403935	0.075579	0.940184	0.998499	-0.0160787	-0.309965	0.758426	0.997585	0.00806292	0.142745	0.887446	0.998747	0.0235669	0.369317	0.714882	0.945883
101928580_at	101928580	LOC101928580	-0.0280669	-0.591173	0.557731	0.999933	-0.0340907	-0.546273	0.588344	0.99352	0.00953104	0.19541	0.846202	0.997585	0.031773	0.519201	0.60743	0.997087	0.040601	0.642977	0.525869	0.896757
101928583_at	101928583	LOC101928583	-0.0121975	-0.421954	0.675318	0.999933	-0.00793502	-0.220234	0.826968	0.998499	0.00322995	0.103347	0.918278	0.99904	0.0112276	0.312051	0.75716	0.998747	0.00584604	0.139721	0.889957	0.984332
101928588_at	101928588	LOC101928588	-0.0889499	-1.76422	0.0853305	0.999933	-0.122496	-1.98447	0.055087	0.990865	-0.106547	-1.98928	0.0545305	0.994438	-0.124099	-2.0458	0.0496297	0.988822	-0.116972	-1.80978	0.0819059	0.662152
101928590_at	101928590	LOC101928590	-0.00395943	-0.110047	0.912922	0.999933	-0.0134071	-0.298305	0.767234	0.997978	0.0185149	0.446946	0.657668	0.997585	0.0321696	0.658207	0.515425	0.996145	0.0131786	0.239936	0.812262	0.967686
101928595_at	101928595	LOC101928595	-0.0830921	-1.6998	0.0969333	0.999933	-0.0959016	-1.62699	0.112711	0.990865	-0.0861515	-1.86236	0.0709645	0.994438	-0.0560587	-0.994616	0.327878	0.992066	-0.0600911	-0.996587	0.32815	0.821168
101928597_at	101928597	LOC101928597	0.00487546	0.110007	0.912954	0.999933	0.00473294	0.0858575	0.932069	0.998499	0.0195906	0.462444	0.646625	0.997585	0.034204	0.642098	0.525686	0.996145	0.0611235	1.07026	0.294337	0.800707
101928602_at	101928602	LOC101928602	-0.0127972	-0.277625	0.78273	0.999933	-0.0755691	-1.4328	0.160788	0.990865	-0.00477945	-0.100778	0.920301	0.99904	-0.0502862	-0.891044	0.379996	0.992066	-0.038491	-0.636205	0.530204	0.898268
101928604_at	101928604	ZBTB46-AS1	-0.0223282	-0.336101	0.738552	0.999933	-0.0733604	-0.903105	0.372644	0.990865	0.0108964	0.143399	0.886797	0.99904	-0.00928558	-0.100855	0.920337	0.998747	-0.0819753	-0.904349	0.374114	0.834819
101928612_at	101928612	HSPC324	0.030536	0.665812	0.509353	0.999933	0.0256081	0.48218	0.63268	0.997274	0.0134706	0.275772	0.784345	0.997585	0.0477835	0.823755	0.41658	0.992066	0.00146099	0.0249925	0.980252	0.996081
101928614_at	101928614	LOC101928614	-0.0361082	-1.38463	0.173842	0.999933	-0.03612	-1.0907	0.282857	0.990865	-0.0263062	-0.940996	0.353157	0.997585	-0.0326725	-0.931109	0.35923	0.992066	-0.0205536	-0.518616	0.608414	0.92156
101928615_at	101928615	NA	0.000182256	0.00594262	0.995288	0.999933	-0.00339724	-0.0857672	0.93214	0.998499	-0.0128291	-0.369936	0.713659	0.997585	-0.00983781	-0.226661	0.822225	0.998747	0.0367104	0.821856	0.418632	0.855416
101928616_at	101928616	LINC00354	0.0167746	0.403787	0.68852	0.999933	-0.00417656	-0.0768893	0.939149	0.998499	0.0141633	0.29631	0.768744	0.997585	-0.00104123	-0.0169418	0.986595	0.999012	-0.0393725	-0.581264	0.566068	0.910052
101928618_at	101928618	LOC101928618	-0.0177072	-0.564644	0.575469	0.999933	0.0355845	0.947729	0.349765	0.990865	-0.00881758	-0.254927	0.800271	0.997585	0.0472117	1.21227	0.234869	0.992066	0.027755	0.681181	0.501779	0.889092
101928622_at	101928622	LOC101928622	0.00499346	0.338928	0.736437	0.999933	0.00900715	0.522394	0.604687	0.995097	-0.00317734	-0.192115	0.848763	0.997585	0.0081513	0.411594	0.683563	0.997087	-0.00864009	-0.422724	0.675973	0.93846
101928632_at	101928632	LOC101928632	-0.00784383	-0.227521	0.821178	0.999933	0.00596431	0.137345	0.891545	0.998499	-0.0154183	-0.408036	0.685733	0.997585	0.0142823	0.308877	0.75955	0.998747	0.0016147	0.0320313	0.974692	0.994877
101928635_at	101928635	LOC101928635	-0.0274395	-0.416412	0.679335	0.999933	0.0304398	0.356323	0.723738	0.997978	-0.0785083	-1.07987	0.287586	0.994438	-0.0119372	-0.131978	0.895883	0.998747	0.0182026	0.229806	0.820041	0.969501
101928646_at	101928646	ARNTL2-AS1	-0.000491673	-0.0265582	0.978944	0.999933	0.00991402	0.441883	0.661292	0.997978	0.0206571	1.05336	0.299392	0.994915	0.0385476	1.77405	0.0862054	0.988822	0.0355917	1.39266	0.175519	0.746494
101928647_at	101928647	NA	-0.071644	-1.44281	0.156858	0.999933	-0.0670674	-1.03673	0.306974	0.990865	-0.0645964	-1.32358	0.194224	0.994438	-0.028572	-0.467851	0.643272	0.997087	-0.0525139	-0.841927	0.407506	0.850092
101928649_at	101928649	CTC-338M12.4	-0.0824635	-1.75112	0.0875913	0.999933	-0.0272988	-0.501995	0.618815	0.997049	-0.0259995	-0.649839	0.520039	0.997585	0.0309834	0.738877	0.465723	0.992066	0.0618221	1.29929	0.205247	0.759261
101928651_at	101928651	LOC101928651	0.0236659	0.652013	0.518122	0.999933	-0.00106941	-0.0228657	0.981887	0.999755	0.033332	0.887477	0.380881	0.997585	0.0291994	0.609749	0.546619	0.996145	-0.0156865	-0.322639	0.749549	0.954246
101928658_at	101928658	LOC101928658	-0.00591914	-0.195978	0.845619	0.999933	-0.0208026	-0.556626	0.581325	0.99352	0.0158888	0.552493	0.584122	0.997585	0.0187925	0.519045	0.607537	0.997087	-0.00988617	-0.265419	0.79278	0.963274
101928661_at	101928661	LOC101928661	-0.0089927	-0.204519	0.838985	0.999933	0.0523569	0.962035	0.342632	0.990865	-0.0323406	-0.637388	0.52802	0.997585	0.0358966	0.597015	0.554977	0.996145	0.0600117	0.957121	0.347322	0.825181
101928663_at	101928663	LOC101928663	-0.035796	-0.951586	0.347022	0.999933	-0.0239653	-0.507378	0.615072	0.995707	-0.0338739	-0.861343	0.394912	0.997585	0.00336188	0.0694935	0.945058	0.998747	0.0216795	0.396032	0.695313	0.942068
101928666_at	101928666	NA	-0.0817136	-1.7949	0.0802295	0.999933	-0.111159	-1.88737	0.0674262	0.990865	-0.0351992	-0.981453	0.333106	0.997585	-0.0390097	-0.850065	0.402023	0.992066	-0.0503263	-1.08589	0.287494	0.798857
101928668_at	101928668	LOC101928668	-0.00743391	-0.184466	0.85458	0.999933	0.0180693	0.371872	0.71223	0.997978	-0.00179177	-0.0418724	0.966838	0.99904	0.0320326	0.675962	0.504243	0.996145	0.0472686	0.845161	0.405732	0.849008
101928673_at	101928673	LOC101928673	-0.0106874	-0.198229	0.84387	0.999933	-0.0211045	-0.307012	0.760653	0.997978	-0.000192304	-0.00336319	0.997336	0.999305	0.0129794	0.18115	0.857468	0.998747	0.0548476	0.948792	0.351463	0.826155
101928682_at	101928682	LOC101928682	-0.0294288	-0.49679	0.622057	0.999933	-0.117869	-1.66004	0.105841	0.990865	-0.0720009	-1.25045	0.219431	0.994438	-0.126181	-1.97012	0.0581159	0.988822	-0.0914796	-1.33439	0.193644	0.753604
101928684_at	101928684	LINC01209	-0.0321177	-0.624839	0.535625	0.999933	-0.0713465	-1.08783	0.284104	0.990865	-0.00500691	-0.0895407	0.929163	0.99904	-0.026108	-0.371753	0.71269	0.997087	-0.0798582	-1.14646	0.262048	0.785267
101928687_at	101928687	LINC01468	-0.0219067	-0.577992	0.566509	0.999933	-0.0362394	-0.771196	0.445766	0.990865	-0.0190141	-0.518567	0.607326	0.997585	-0.00928276	-0.212955	0.832803	0.998747	-0.0245286	-0.504943	0.617852	0.92298
101928689_at	101928689	LINC01424	-0.0246642	-0.725411	0.472423	0.999933	0.000621249	0.0147394	0.988324	0.999755	0.0082777	0.213822	0.831926	0.997585	0.0437243	0.961748	0.343865	0.992066	0.0745844	1.46362	0.155284	0.730527
101928694_at	101928694	LOC101928694	0.00813487	0.252945	0.801606	0.999933	-0.0114237	-0.301332	0.764944	0.997978	-0.00395191	-0.1136	0.910204	0.99904	0.00221153	0.0529507	0.958122	0.998747	-0.0306616	-0.648673	0.522238	0.89643
101928697_at	101928697	LOC101928697	0.00524315	0.122548	0.903079	0.999933	-0.0101793	-0.183391	0.85555	0.998499	0.0221329	0.4953	0.623484	0.997585	0.0250835	0.434789	0.666827	0.997087	-0.0373281	-0.60118	0.552926	0.907115
101928700_at	101928700	LOC101928700	-0.00978277	-0.265044	0.792337	0.999933	-0.0837263	-1.94381	0.0599932	0.990865	-0.01962	-0.466103	0.644029	0.997585	-0.0751355	-1.54121	0.13375	0.988822	-0.101978	-1.84355	0.0766767	0.659086
101928707_at	101928707	LOC101928707	-0.0117281	-0.248815	0.804777	0.999933	-0.0480671	-0.869928	0.390267	0.990865	-0.0337741	-0.6434	0.524158	0.997585	-0.0391517	-0.628589	0.534375	0.996145	-0.0948107	-1.40973	0.17047	0.743255
101928708_at	101928708	LOC101928708	-0.0759162	-1.59415	0.118774	0.999933	-0.0637737	-1.03934	0.305772	0.990865	-0.0824176	-1.64009	0.109944	0.994438	-0.0501303	-0.787287	0.43729	0.992066	-0.0424939	-0.589826	0.560399	0.909265
101928710_at	101928710	LOC101928710	-0.0336132	-1.21755	0.23053	0.999933	-0.033152	-1.13857	0.262615	0.990865	-0.0588871	-2.47038	0.0185151	0.994438	-0.0341368	-1.30351	0.202314	0.992066	-0.0252088	-0.866058	0.39438	0.844209
101928714_at	101928714	LOC101928714	-0.0525513	-1.0594	0.295775	0.999933	-0.0484004	-0.854798	0.398477	0.990865	-0.066879	-1.37111	0.179068	0.994438	-0.0348935	-0.575193	0.56945	0.996145	-0.0263841	-0.382765	0.705005	0.944387
101928716_at	101928716	LOC101928716	-0.0332717	-1.10957	0.273812	0.999933	-0.0187879	-0.475849	0.637139	0.997274	-0.0294716	-0.90308	0.372657	0.997585	-0.00374764	-0.0905602	0.928444	0.998747	-0.00717936	-0.149953	0.881959	0.98206
101928725_at	101928725	LOC101928725	-0.0588521	-1.04132	0.303979	0.999933	-0.0681368	-0.956449	0.345406	0.990865	0.00050463	0.00938048	0.992569	0.999272	0.0173609	0.257954	0.798204	0.998747	0.103046	1.48779	0.148836	0.727749
101928727_at	101928727	LOC101928727	0.00378852	0.137112	0.89163	0.999933	0.0437009	1.3324	0.19134	0.990865	-0.000243178	-0.00750838	0.994052	0.999272	0.0479633	1.30189	0.202861	0.992066	0.0714726	1.68632	0.103699	0.691208
101928728_at	101928728	LOC101928728	0.0216412	0.832598	0.410015	0.999933	0.0268568	0.808913	0.42403	0.990865	0.0242095	0.952836	0.347208	0.997585	0.0448187	1.4106	0.16865	0.988822	0.0664854	2.03728	0.0519204	0.621917
101928729_at	101928729	NA	0.0523794	1.02033	0.313702	0.999933	0.0360559	0.549574	0.586102	0.99352	0.0613178	1.16334	0.252561	0.994438	0.0828765	1.28373	0.209065	0.992066	0.0842332	1.1167	0.274337	0.791926
101928730_at	101928730	LOC101928730	-0.00981746	-0.207362	0.836779	0.999933	-0.0221601	-0.406616	0.686766	0.997978	-0.0367481	-0.722125	0.475015	0.997585	-0.00783603	-0.126278	0.900355	0.998747	-0.0267673	-0.392912	0.697588	0.942731
101928731_at	101928731	LOC101928731	0.0188141	0.452933	0.653044	0.999933	0.00132706	0.0254792	0.979817	0.999755	0.000288901	0.00639024	0.994938	0.999272	-0.00180654	-0.0320439	0.974649	0.999012	0.0322897	0.585101	0.563524	0.909984
101928739_at	101928739	LOC101928739	0.0188008	0.89805	0.374533	0.999933	0.0357456	1.35668	0.183569	0.990865	0.0273654	1.18938	0.242297	0.994438	0.0375024	1.34589	0.188422	0.992066	0.049748	1.53193	0.137617	0.717009
101928741_at	101928741	LOC101928741	-0.0648497	-1.47671	0.147584	0.999933	-0.0333909	-0.612376	0.544248	0.99352	-0.0648409	-1.4735	0.149553	0.994438	-0.0166656	-0.322925	0.748992	0.998747	0.00466279	0.0816547	0.935547	0.990106
101928748_at	101928748	LOC101928748	-0.0121586	-0.389423	0.699029	0.999933	-0.0278003	-0.736881	0.466106	0.992185	0.00281214	0.0807193	0.936125	0.99904	-0.000106881	-0.00257877	0.99796	0.999537	-0.00630577	-0.141855	0.888288	0.983646
101928751_at	101928751	LOC101928751	0.0544232	1.40717	0.1671	0.999933	0.0318979	0.641345	0.525476	0.99352	0.0547678	1.37288	0.178521	0.994438	0.0514483	0.9942	0.328077	0.992066	0.0793877	1.53633	0.13654	0.714982
101928760_at	101928760	LOC101928760	-0.0575827	-1.52629	0.134806	0.999933	-0.0665064	-1.49971	0.142656	0.990865	-0.0858236	-2.20152	0.0343841	0.994438	-0.0856642	-1.86977	0.071303	0.988822	-0.0416039	-0.901636	0.375527	0.835614
101928762_at	101928762	LOC101928762	-0.0411166	-0.667897	0.508035	0.999933	-0.109934	-1.50673	0.140854	0.990865	0.00829985	0.186808	0.85289	0.997585	-0.0422049	-0.87774	0.38706	0.992066	-0.0580795	-1.06976	0.294557	0.800707
101928770_at	101928770	LINC01526	-0.0105012	-0.303482	0.763095	0.999933	0.00926578	0.221804	0.825756	0.998499	-0.0209981	-0.550702	0.585336	0.997585	0.0232629	0.509795	0.613925	0.997087	0.0461019	1.00495	0.324183	0.818429
101928773_at	101928773	LINC01449	-0.0225123	-0.699952	0.488008	0.999933	-0.0266028	-0.645096	0.523072	0.99352	-0.0456898	-1.28071	0.208716	0.994438	-0.0403401	-0.889679	0.380718	0.992066	-0.0211185	-0.396421	0.69503	0.942022
101928778_at	101928778	LOC101928778	-0.0114828	-0.27812	0.782353	0.999933	-0.00447826	-0.0838155	0.933681	0.998499	-0.0341293	-0.717281	0.477961	0.997585	-0.0135345	-0.223859	0.824385	0.998747	0.0270423	0.474132	0.639363	0.92894
101928779_at	101928779	NA	-0.0919295	-1.0857	0.284112	0.999933	-0.0727437	-0.667323	0.508942	0.99352	-0.0716558	-0.780068	0.440594	0.997585	-0.0120125	-0.105923	0.916349	0.998747	0.000157803	0.00138181	0.998908	0.999728
101928781_at	101928781	TMEM26-AS1	0.0232535	1.34774	0.185327	0.999933	0.0260734	1.1667	0.251219	0.990865	0.0201768	1.07257	0.290803	0.994438	0.0244551	1.04326	0.305164	0.992066	0.00267395	0.103993	0.917973	0.987956
101928783_at	101928783	NA	-0.0633236	-1.73738	0.0900162	0.999933	-0.0924631	-2.11189	0.0419056	0.990865	-0.0534517	-1.48519	0.146446	0.994438	-0.0581231	-1.41008	0.168799	0.988822	-0.0611515	-1.44277	0.161024	0.73547
101928784_at	101928784	RORA-AS1	0.00623798	0.108388	0.91423	0.999933	0.0189067	0.265835	0.791926	0.998499	0.0344877	0.551257	0.58496	0.997585	0.0434542	0.569104	0.573522	0.996145	-0.0191558	-0.235838	0.815406	0.967856
101928787_at	101928787	NA	0.0336102	0.834205	0.40912	0.999933	-0.0157099	-0.347641	0.730192	0.997978	0.0275201	0.624536	0.536326	0.997585	0.0102938	0.206918	0.837472	0.998747	-0.0111161	-0.196724	0.845573	0.976163
101928790_at	101928790	PEX5L-AS2	-0.0217144	-0.673525	0.504487	0.999933	-0.0169298	-0.39468	0.695474	0.997978	0.00164922	0.0501824	0.960262	0.99904	0.0153102	0.381039	0.70586	0.997087	0.0174332	0.416606	0.680386	0.939599
101928795_at	101928795	LINC01448	-0.024628	-0.835736	0.408268	0.999933	-0.0305124	-0.796816	0.43093	0.990865	-0.0209896	-0.625766	0.535528	0.997585	-0.0224775	-0.532924	0.598012	0.996556	0.0019915	0.0438915	0.965326	0.993961
101928797_at	101928797	LOC101928797	0.0125382	0.499275	0.620321	0.999933	-0.0134358	-0.435489	0.665881	0.997978	0.0137498	0.509557	0.61356	0.997585	0.0030321	0.0918344	0.92744	0.998747	-0.00731587	-0.233223	0.817415	0.968615
101928798_at	101928798	NA	-0.000235422	-0.00718899	0.9943	0.999933	-0.0165205	-0.425299	0.673222	0.997978	-0.0293143	-0.895141	0.376827	0.997585	-0.0197705	-0.511042	0.613062	0.997087	-0.0213543	-0.510947	0.6137	0.922252
101928806_at	101928806	NA	-0.0465795	-1.50481	0.140229	0.999933	-0.0501761	-1.2893	0.205749	0.990865	-0.0592307	-1.77255	0.0850083	0.994438	-0.0602515	-1.41611	0.167044	0.988822	-0.046789	-0.997801	0.327572	0.821168
101928809_at	101928809	LOC101928809	-0.0187155	-0.731362	0.468821	0.999933	-0.0254378	-0.824714	0.41512	0.990865	-0.0154438	-0.610998	0.545149	0.997585	-0.00357483	-0.121172	0.904363	0.998747	0.00739207	0.226193	0.82282	0.97001
101928813_at	101928813	LOC101928813	-0.0623399	-1.62825	0.111325	0.999933	-0.134727	-3.18628	0.0030279	0.990865	-0.0789756	-1.93757	0.0607787	0.994438	-0.125364	-2.81332	0.00856902	0.946135	-0.0959696	-1.92031	0.0658517	0.64665
101928817_at	101928817	LOC101928817	0.00902029	0.246311	0.806701	0.999933	0.0364939	0.856396	0.397604	0.990865	-0.0219557	-0.555919	0.581803	0.997585	0.0261792	0.566637	0.575176	0.996145	0.0665824	1.38213	0.17869	0.748522
101928820_at	101928820	LOC101928820	0.0258421	0.435953	0.665215	0.999933	0.0840925	1.23089	0.22657	0.990865	0.0112238	0.169956	0.866023	0.998157	0.0912746	1.22548	0.229927	0.992066	0.166623	2.25326	0.032903	0.58638
101928823_at	101928823	LOC101928823	0.00592607	0.166563	0.868553	0.999933	-0.0164753	-0.365993	0.716573	0.997978	0.0129094	0.353001	0.726205	0.997585	-0.000941545	-0.0212588	0.98318	0.999012	-0.0518021	-1.18867	0.245315	0.778944
101928825_at	101928825	NA	-0.0138046	-0.279451	0.781339	0.999933	-0.0219064	-0.371525	0.712486	0.997978	-0.0417537	-0.931169	0.358145	0.997585	-0.0183031	-0.345148	0.732392	0.997486	-0.0313776	-0.552299	0.58546	0.917655
101928833_at	101928833	LOC101928833	-0.059042	-1.01636	0.315568	0.999933	-0.0843613	-1.19247	0.241098	0.990865	-0.0857212	-1.46356	0.152238	0.994438	-0.0736968	-1.02062	0.315596	0.992066	-0.0797335	-0.950201	0.35076	0.825794
101928834_at	101928834	LOC101928834	-0.00513911	-0.139292	0.889919	0.999933	-0.0543544	-1.20496	0.236302	0.990865	-0.00923006	-0.225713	0.822738	0.997585	-0.0458047	-0.92791	0.36086	0.992066	-0.0706618	-1.33225	0.194337	0.753604
101928837_at	101928837	LOC101928837	0.00443398	0.0568848	0.95492	0.999933	-0.115992	-1.28729	0.206442	0.990865	0.0198183	0.228666	0.820459	0.997585	-0.070529	-0.711959	0.481991	0.993747	-0.0642561	-0.595403	0.556722	0.908368
101928841_at	101928841	LOC101928841	0.0163466	0.288068	0.774782	0.999933	-0.0147127	-0.21043	0.834552	0.998499	0.0163155	0.369817	0.713747	0.997585	0.00983727	0.175424	0.861925	0.998747	-0.0344942	-0.68293	0.500692	0.888872
101928844_at	101928844	LOC101928844	0.00864525	0.249911	0.803935	0.999933	-0.0162706	-0.446202	0.6582	0.997978	0.00160446	0.045549	0.963929	0.99904	0.000644545	0.0169579	0.986583	0.999012	-0.00349298	-0.0843666	0.933411	0.990106
101928845_at	101928845	LOC101928845	-0.0025236	-0.0445421	0.964694	0.999933	-0.116587	-1.8448	0.0735423	0.990865	-0.00961078	-0.15081	0.880992	0.998766	-0.0955012	-1.37762	0.17851	0.99068	-0.132246	-1.87381	0.0722372	0.655959
101928846_at	101928846	HIPK1-AS1	-0.0155034	-0.280638	0.780435	0.999933	0.00834384	0.137241	0.891627	0.998499	-0.0156445	-0.293456	0.770907	0.997585	0.0578149	0.954182	0.347617	0.992066	0.0985931	1.56069	0.130688	0.711466
101928847_at	101928847	LOC101928847	-0.0302756	-0.815586	0.419567	0.999933	0.00456941	0.102866	0.918656	0.998499	-0.0101012	-0.238919	0.812562	0.997585	0.021593	0.428424	0.671403	0.997087	0.0521817	1.06405	0.29709	0.802497
101928850_at	101928850	LOC101928850	-0.0228988	-0.708949	0.482468	0.999933	-0.0168517	-0.407132	0.68639	0.997978	-0.0205689	-0.527991	0.600837	0.997585	0.000511428	0.010874	0.991396	0.999076	0.0405795	0.831058	0.413508	0.854118
101928851_at	101928851	LOC101928851	-0.0723523	-1.41925	0.163571	0.999933	-0.0500099	-0.866878	0.391913	0.990865	-0.107353	-1.98149	0.0554342	0.994438	-0.0494379	-0.832203	0.41187	0.992066	-0.0158435	-0.240567	0.811778	0.967626
101928857_at	101928857	CTD-3080P12.3	0.0146699	0.265271	0.792163	0.999933	-0.0300847	-0.422301	0.675388	0.997978	0.00974151	0.156081	0.876866	0.998348	-0.0140915	-0.176592	0.861015	0.998747	-0.0957231	-1.17629	0.250137	0.78056
101928858_at	101928858	LOC101928858	-0.00111889	-0.0203998	0.983826	0.999933	0.0327101	0.506064	0.615985	0.996017	-0.0088731	-0.166458	0.868754	0.998157	0.0622501	1.01022	0.32047	0.992066	0.0855796	1.24495	0.224254	0.773177
101928865_at	101928865	LOC101928865	0.0297115	0.71061	0.481449	0.999933	-0.0319919	-0.610069	0.545757	0.99352	0.0451875	0.946621	0.350322	0.997585	0.00276176	0.0469129	0.962894	0.999012	-0.0578221	-0.922596	0.3647	0.831155
101928869_at	101928869	GABRG3-AS1	0.00370119	0.0728715	0.942272	0.999933	-0.00494329	-0.0851338	0.93264	0.998499	-0.0032987	-0.0694746	0.945007	0.99904	0.0308731	0.551032	0.585693	0.996145	0.032082	0.529279	0.601102	0.920364
101928881_at	101928881	LOC101928881	0.0126112	0.309323	0.758682	0.999933	0.00676362	0.129568	0.89765	0.998499	0.0269075	0.577443	0.567336	0.997585	0.0234397	0.402047	0.690499	0.997087	0.0426362	0.710745	0.48357	0.881126
101928886_at	101928886	LOC101928886	0.0505087	1.63212	0.110504	0.999933	0.073256	1.84193	0.0739719	0.990865	0.0732251	1.9857	0.0549443	0.994438	0.092088	2.00555	0.0539973	0.988822	0.0692177	1.34672	0.189693	0.751383
101928893_at	101928893	LOC101928893	0.011393	0.759784	0.451839	0.999933	0.0248233	1.35828	0.183066	0.990865	0.0142549	0.848627	0.401856	0.997585	0.0319332	1.62666	0.11427	0.988822	0.0368462	1.58199	0.125741	0.708649
101928894_at	101928894	LOC101928894	0.0292201	0.501737	0.618603	0.999933	0.0800186	1.12838	0.266834	0.990865	-0.0163646	-0.257404	0.798374	0.997585	0.0668355	0.895231	0.377791	0.992066	0.137387	1.98811	0.0574237	0.639032
101928896_at	101928896	LOC101928896	-0.0147649	-0.336037	0.738599	0.999933	0.0188096	0.332364	0.741597	0.997978	-0.0178597	-0.364641	0.717574	0.997585	0.0318367	0.527815	0.60151	0.997087	0.0409635	0.583161	0.564809	0.909984
101928898_at	101928898	NA	-0.0653735	-1.34166	0.187273	0.999933	-0.0393445	-0.651888	0.518731	0.99352	-0.0809668	-1.46825	0.150967	0.994438	-0.044071	-0.716502	0.479223	0.993072	-0.0332445	-0.479095	0.635876	0.927555
101928902_at	101928902	LOC101928902	-0.00459894	-0.144288	0.885998	0.999933	0.0349407	0.925636	0.360974	0.990865	-0.00207457	-0.0634897	0.949738	0.99904	0.0580434	1.60332	0.119341	0.988822	0.0638166	1.62627	0.115954	0.697691
101928905_at	101928905	NA	-0.0170172	-0.613612	0.542946	0.999933	0.0296326	0.887968	0.38062	0.990865	-0.00035463	-0.0119827	0.990507	0.999272	0.0596984	1.8156	0.0794398	0.988822	0.0659239	1.84827	0.0759687	0.659086
101928907_at	101928907	LOC101928907	-0.0530538	-1.76313	0.0855167	0.999933	-0.0581188	-1.85289	0.0723457	0.990865	-0.0691623	-2.31908	0.0263517	0.994438	-0.0413025	-1.27652	0.211566	0.992066	-0.0413701	-1.14679	0.261914	0.785267
101928909_at	101928909	LOC101928909	-0.0484061	-1.64467	0.107875	0.999933	-0.0641823	-1.6724	0.103363	0.990865	-0.0525715	-1.68933	0.100048	0.994438	-0.0613331	-1.67778	0.10378	0.988822	-0.0577214	-1.42166	0.167011	0.739564
101928921_at	101928921	NA	-0.0535011	-1.11249	0.27257	0.999933	-0.0148575	-0.253746	0.801177	0.998499	-0.0900933	-1.77415	0.0847379	0.994438	-0.0288602	-0.475179	0.638101	0.997087	0.0258883	0.394279	0.696591	0.942401
101928922_at	101928922	LINC00463	-0.0167206	-0.336433	0.738303	0.999933	0.0451906	0.89782	0.375416	0.990865	-0.0632723	-1.36693	0.180362	0.994438	0.0295928	0.644657	0.524049	0.996145	0.0445707	0.858325	0.398557	0.845413
101928937_at	101928937	LOC101928937	-0.0471284	-1.53279	0.1332	0.999933	-0.051219	-1.34956	0.185822	0.990865	-0.052942	-1.66276	0.105291	0.994438	-0.0553967	-1.4588	0.155011	0.988822	-0.0536601	-1.20969	0.237284	0.776545
101928940_at	101928940	LOC101928940	-0.0333194	-0.958248	0.343694	0.999933	0.0183714	0.44055	0.662248	0.997978	-0.0124261	-0.324092	0.747797	0.997585	0.0546486	1.23605	0.226032	0.992066	0.0719463	1.46482	0.154959	0.730527
101928955_at	101928955	LOC101928955	-0.00541896	-0.27446	0.785143	0.999933	-0.00282202	-0.117125	0.90743	0.998499	0.00021329	0.00988292	0.992171	0.999272	0.0107043	0.409263	0.685254	0.997087	-0.018378	-0.858192	0.398629	0.845413
101928961_at	101928961	LOC101928961	0.0193014	0.884387	0.381772	0.999933	0.0330958	1.17318	0.248646	0.990865	0.0156814	0.666614	0.50939	0.997585	0.0240301	0.851352	0.401319	0.992066	0.0294282	1.02679	0.313977	0.810852
101928965_at	101928965	NA	0.0436824	0.99189	0.327214	0.999933	0.100362	1.81025	0.0788499	0.990865	0.0164789	0.328456	0.744524	0.997585	0.0705029	1.18321	0.246017	0.992066	0.0827922	1.1816	0.248058	0.779453
101928973_at	101928973	LOC101928973	-0.0766108	-2.01435	0.0507313	0.999933	-0.0766074	-1.74463	0.0898253	0.990865	-0.113673	-3.33294	0.00203906	0.994438	-0.0845422	-2.01617	0.0528131	0.988822	-0.0665967	-1.43474	0.163283	0.737965
101928978_at	101928978	LOC101928978	-0.0826626	-1.78544	0.0817737	0.999933	-0.0934704	-1.62745	0.112612	0.990865	-0.105743	-2.33355	0.0254895	0.994438	-0.0895268	-1.55409	0.130649	0.988822	-0.123761	-1.94687	0.0624299	0.64665
101928985_at	101928985	LOC101928985	-0.0345268	-0.722532	0.474171	0.999933	0.00657454	0.116022	0.908298	0.998499	-0.0512493	-1.03236	0.308986	0.995414	0.0281249	0.497409	0.622527	0.997087	0.0776735	1.39354	0.175256	0.746494
101928988_at	101928988	LOC101928988	0.0123192	0.191366	0.849207	0.999933	0.133339	1.78587	0.0827871	0.990865	0.0276909	0.363799	0.718197	0.997585	0.151969	1.78168	0.0849281	0.988822	0.218029	2.36647	0.0256906	0.58638
101928989_at	101928989	MIR4300HG	-0.0558324	-1.25229	0.217735	0.999933	-0.0316553	-0.554367	0.582853	0.99352	-0.0478309	-1.0093	0.319758	0.996826	-0.0068914	-0.118527	0.90644	0.998747	0.0393562	0.753188	0.458103	0.871553
101928999_at	101928999	IQCF5-AS1	-0.0190869	-0.505638	0.615886	0.999933	-0.0368978	-0.755423	0.455049	0.990957	-0.0238561	-0.60115	0.551614	0.997585	-0.0310542	-0.611378	0.545555	0.996145	-0.0234869	-0.439803	0.663714	0.935257
101929002_at	101929002	LOC101929002	-0.0157085	-0.341898	0.734217	0.999933	0.00867893	0.147553	0.883542	0.998499	-0.0303098	-0.569094	0.572927	0.997585	0.00539286	0.0822527	0.934992	0.998747	0.0675494	0.953835	0.348952	0.825181
101929004_at	101929004	LOC101929004	0.0537292	0.669918	0.506759	0.999933	0.0893237	0.853422	0.399229	0.990865	0.060846	0.639467	0.526683	0.997585	0.117854	0.97624	0.336752	0.992066	0.0882821	0.62534	0.537199	0.901401
101929007_at	101929007	LOC101929007	0.00518218	0.133589	0.894398	0.999933	-0.0302385	-0.654113	0.517315	0.99352	-0.006471	-0.152799	0.879435	0.998692	-0.0132836	-0.266651	0.791562	0.998747	-0.019655	-0.39296	0.697552	0.942731
101929017_at	101929017	NA	-0.0249288	-0.882911	0.38256	0.999933	-0.0431311	-1.22113	0.230199	0.990865	0.00333296	0.128212	0.898715	0.99904	0.00368927	0.118405	0.906536	0.998747	-0.0257691	-0.804808	0.428229	0.859339
101929019_at	101929019	LOC101929019	-0.0166432	-0.486453	0.629301	0.999933	0.00491425	0.118856	0.906069	0.998499	-0.0343082	-0.925871	0.360854	0.997585	0.00132749	0.0310808	0.975411	0.999012	-0.00247617	-0.0505063	0.960105	0.993537
101929025_at	101929025	LINC01516	-0.0234936	-0.538385	0.593295	0.999933	-0.0403791	-0.727907	0.471513	0.992788	0.0115593	0.257788	0.79808	0.997585	0.0193998	0.35988	0.721458	0.997087	0.0453887	0.745323	0.462761	0.872598
101929027_at	101929027	LOC101929027	-0.00401028	-0.114302	0.90957	0.999933	0.0138106	0.315577	0.754198	0.997978	-0.00818447	-0.207982	0.836448	0.997585	0.0264248	0.569147	0.573494	0.996145	0.0442869	0.82179	0.418669	0.855416
101929034_at	101929034	LOC101929034	-0.0414691	-1.24103	0.221824	0.999933	-0.0402892	-0.979351	0.334128	0.990865	-0.0336632	-0.930097	0.358692	0.997585	-0.0429409	-1.01187	0.319692	0.992066	-0.0166758	-0.381682	0.705799	0.944387
101929040_at	101929040	NA	0.0165171	0.629634	0.532514	0.999933	-0.0108916	-0.340928	0.735196	0.997978	0.0118087	0.422822	0.675012	0.997585	-0.00392486	-0.116425	0.908091	0.998747	-0.00854556	-0.239813	0.812356	0.967692
101929052_at	101929052	LINC00836	-0.0206117	-0.372449	0.711525	0.999933	0.0244459	0.356421	0.723665	0.997978	-0.0316062	-0.516799	0.608547	0.997585	0.0437563	0.59478	0.55645	0.996145	0.0942092	1.23658	0.227298	0.773177
101929060_at	101929060	LOC101929060	-0.0126009	-0.366794	0.715706	0.999933	-0.0435242	-1.03914	0.305866	0.990865	-0.0307632	-0.815375	0.420372	0.997585	-0.0462973	-1.00524	0.322822	0.992066	-0.0192599	-0.431684	0.66953	0.93598
101929064_at	101929064	LOC101929064	0.00676311	0.224396	0.823592	0.999933	-0.0295529	-0.855469	0.39811	0.990865	0.0270879	0.842582	0.405184	0.997585	0.00937655	0.260799	0.796029	0.998747	0.0172858	0.420127	0.677844	0.939499
101929072_at	101929072	LOC101929072	-0.0481727	-0.879304	0.384489	0.999933	-0.0461523	-0.675013	0.504103	0.99352	-0.068184	-1.07409	0.290132	0.994438	-0.0599419	-0.768375	0.448271	0.992066	0.0384432	0.489766	0.628407	0.925095
101929076_at	101929076	LOC101929076	0.0201714	0.495969	0.622631	0.999933	0.0236681	0.439847	0.662752	0.997978	0.01123	0.260655	0.795886	0.997585	0.0294376	0.538816	0.59399	0.996145	0.0533706	0.95314	0.349297	0.825181
101929078_at	101929078	NA	-0.0139042	-0.266025	0.791586	0.999933	-0.0195629	-0.299896	0.76603	0.997978	-0.018918	-0.375428	0.709608	0.997585	0.0122184	0.192663	0.848522	0.998747	0.00873728	0.124816	0.90163	0.985445
101929081_at	101929081	CTD-2194D22.4	-0.0297143	-0.960976	0.342337	0.999933	-0.0128222	-0.335532	0.739226	0.997978	-0.0362474	-1.01974	0.314848	0.996126	-0.00165695	-0.0397591	0.968549	0.999012	0.00402032	0.0874746	0.930965	0.990106
101929082_at	101929082	LINC01333	-0.0346234	-0.879063	0.384618	0.999933	-0.0221718	-0.45894	0.649115	0.997978	-0.0541364	-1.47993	0.147839	0.994438	-0.0142115	-0.334445	0.740371	0.998416	-0.00772729	-0.164575	0.870552	0.980156
101929083_at	101929083	CASC6	-0.0519785	-1.28868	0.204915	0.999933	-0.0453235	-0.905482	0.371401	0.990865	-0.0700457	-1.5921	0.120354	0.994438	-0.0435001	-0.783542	0.439451	0.992066	-0.0234998	-0.382251	0.705382	0.944387
101929084_at	101929084	LOC101929084	0.0120545	0.370983	0.712608	0.999933	-0.0103098	-0.244962	0.807917	0.998499	-0.00706241	-0.205299	0.838528	0.997585	-0.0138268	-0.318397	0.75239	0.998747	0.0193359	0.459854	0.649443	0.931875
101929093_at	101929093	LINC01350	0.0161725	0.241202	0.810631	0.999933	-0.00770173	-0.0906385	0.928297	0.998499	0.0242843	0.398245	0.692868	0.997585	0.0277385	0.368521	0.715073	0.997087	-0.0372499	-0.497954	0.622703	0.924115
101929109_at	101929109	LOC101929109	0.00532245	0.160185	0.873542	0.999933	-0.00382947	-0.0927042	0.926667	0.998499	0.0285265	0.937849	0.354749	0.997585	0.0420516	1.10464	0.278097	0.992066	0.0392623	0.999941	0.326555	0.820144
101929110_at	101929110	CASC18	0.00849722	0.240085	0.811491	0.999933	-0.0245353	-0.566673	0.574553	0.99352	0.00943403	0.29994	0.765997	0.997585	-0.0209599	-0.536496	0.595572	0.996145	-0.0245638	-0.559577	0.580557	0.915864
101929112_at	101929112	NA	-0.0764608	-1.22683	0.227058	0.999933	-0.0882207	-1.25669	0.21719	0.990865	-0.0612804	-0.888955	0.380097	0.997585	-0.0204751	-0.282231	0.779705	0.998747	-0.0200057	-0.231883	0.818444	0.969238
101929115_at	101929115	NA	-0.0354288	-1.15381	0.255425	0.999933	-0.0470492	-1.23603	0.224679	0.990865	-0.0139898	-0.439251	0.66318	0.997585	-0.00816147	-0.205975	0.838202	0.998747	0.0301818	0.689571	0.496573	0.886644
101929116_at	101929116	LOC101929116	-0.0512291	-0.718754	0.47647	0.999933	-0.0654234	-0.793365	0.432911	0.990865	-0.0298093	-0.447851	0.657021	0.997585	-0.00193182	-0.0254476	0.979866	0.999012	0.0332918	0.416566	0.680415	0.939599
101929118_at	101929118	NA	0.00847025	0.127365	0.899289	0.999933	0.0747473	0.951564	0.347843	0.990865	0.0139943	0.19153	0.849217	0.997585	0.113546	1.33751	0.191108	0.992066	0.205045	2.21058	0.0360676	0.58638
101929120_at	101929120	LINC01351	-0.0145229	-0.238158	0.812974	0.999933	-0.104369	-1.42405	0.163288	0.990865	-0.0226626	-0.353016	0.726194	0.997585	-0.106692	-1.42526	0.164404	0.988822	-0.15434	-1.77205	0.0881073	0.671559
101929121_at	101929121	LINC00437	0.0106285	0.457223	0.649985	0.999933	0.0224158	0.792327	0.433508	0.990865	0.0242659	0.883803	0.382833	0.997585	0.0478296	1.56004	0.129239	0.988822	0.0633038	1.90812	0.0674764	0.650363
101929122_at	101929122	LOC101929122	-0.0291975	-0.903729	0.37155	0.999933	-0.0588103	-1.45036	0.155862	0.990865	-0.0214924	-0.551725	0.584642	0.997585	-0.0453232	-0.959476	0.344988	0.992066	-0.0997419	-2.28421	0.0307676	0.58638
101929123_at	101929123	LOC101929123	-0.00487331	-0.115781	0.908405	0.999933	0.0278341	0.51525	0.609618	0.995672	0.0025196	0.050417	0.960077	0.99904	0.033608	0.541094	0.592439	0.996145	0.0665369	1.05299	0.302035	0.80449
101929125_at	101929125	LOC101929125	0.00503983	0.101993	0.919272	0.999933	-0.0332107	-0.574339	0.569412	0.99352	-0.00525337	-0.102106	0.919255	0.99904	-0.0257057	-0.425293	0.673659	0.997087	-0.0621881	-0.981741	0.335275	0.821758
101929133_at	101929133	LOC101929133	-0.0159205	-0.583166	0.563055	0.999933	-0.0533411	-1.61866	0.114499	0.990865	-0.0133599	-0.455527	0.651544	0.997585	-0.0316775	-0.885742	0.382802	0.992066	0.00168614	0.0421862	0.966673	0.994033
101929143_at	101929143	LOC101929143	0.0445758	0.833282	0.409634	0.999933	0.00201089	0.0321533	0.974532	0.999755	0.0288207	0.563804	0.576482	0.997585	0.025401	0.393419	0.696792	0.997087	-0.00468167	-0.065071	0.948615	0.992215
101929144_at	101929144	LOC101929144	0.0478393	0.757654	0.453099	0.999933	-0.021837	-0.272261	0.787021	0.998499	0.0490702	0.662838	0.511776	0.997585	-0.00639243	-0.0691674	0.945315	0.998747	-0.0602109	-0.607001	0.549115	0.906741
101929151_at	101929151	LOC101929151	-0.065479	-2.0759	0.0443739	0.999933	-0.0588224	-1.45266	0.155225	0.990865	-0.0713871	-2.00076	0.0532217	0.994438	-0.0491901	-1.09755	0.281132	0.992066	-0.0458525	-0.907247	0.372609	0.834475
101929153_at	101929153	LOC101929153	-0.0104691	-0.362141	0.719153	0.999933	-0.0298029	-0.844641	0.404048	0.990865	-0.00157097	-0.0476232	0.962287	0.99904	-0.0223112	-0.569611	0.573183	0.996145	-0.0618948	-1.44925	0.159224	0.73467
101929154_at	101929154	LOC101929154	-0.0175303	-0.450401	0.654853	0.999933	-0.0299107	-0.621021	0.53861	0.99352	-0.00920925	-0.239923	0.81179	0.997585	-0.000694339	-0.0140902	0.988851	0.999012	-0.0257758	-0.529284	0.601099	0.920364
101929155_at	101929155	NA	-0.0515227	-1.03577	0.306533	0.999933	-0.00961348	-0.177922	0.85981	0.998499	-0.0614664	-1.19067	0.241797	0.994438	0.0256869	0.460866	0.648219	0.997087	0.0358759	0.599315	0.55415	0.907115
101929162_at	101929162	LOC101929162	0.0264953	0.60236	0.550335	0.999933	0.0668241	1.24043	0.223066	0.990865	0.0242564	0.494155	0.624284	0.997585	0.0678307	1.22589	0.229776	0.992066	0.0677414	1.12436	0.271134	0.789365
101929164_at	101929164	LOC101929164	-0.0839211	-1.60379	0.116628	0.999933	-0.086342	-1.36762	0.180149	0.990865	-0.100304	-1.88638	0.0675635	0.994438	-0.0645071	-0.999586	0.325506	0.992066	-0.0451916	-0.649056	0.521995	0.89643
101929165_at	101929165	LOC101929165	-0.00383789	-0.113872	0.909909	0.999933	0.0583623	1.42479	0.163074	0.990865	-0.0163747	-0.427229	0.671829	0.997585	0.0433045	0.949812	0.349797	0.992066	0.0512216	1.0099	0.321849	0.816773
101929167_at	101929167	NA	-0.0122719	-0.463573	0.645467	0.999933	-0.063799	-2.05426	0.047478	0.990865	-0.0163297	-0.584942	0.562339	0.997585	-0.0555855	-1.71902	0.095915	0.988822	-0.0723261	-2.11434	0.0442323	0.606585
101929172_at	101929172	LOC101929172	-0.0174792	-0.360066	0.720692	0.999933	0.0235291	0.389363	0.699367	0.997978	-0.00998448	-0.179655	0.85846	0.997585	0.0589144	0.910307	0.369917	0.992066	0.0641014	0.947137	0.352289	0.826974
101929176_at	101929176	CTD-2297D10.2	-0.0390167	-1.31764	0.195122	0.999933	-0.0873837	-2.63215	0.0125386	0.990865	-0.0478409	-1.40687	0.168285	0.994438	-0.0788655	-2.19492	0.0360459	0.988822	-0.0856266	-2.28306	0.0308444	0.58638
101929180_at	101929180	LOC101929180	0.0405722	0.787759	0.435481	0.999933	0.0805105	1.227	0.228013	0.990865	0.0787192	1.48224	0.147226	0.994438	0.128145	2.06892	0.0472648	0.988822	0.156659	2.76098	0.0104272	0.526304
101929181_at	101929181	LOC101929181	-0.00133265	-0.0352364	0.972066	0.999933	-0.023233	-0.499601	0.620483	0.997055	0.0247976	0.611649	0.544723	0.997585	0.00608833	0.121608	0.90402	0.998747	-0.0246168	-0.506235	0.616957	0.92298
101929188_at	101929188	LOC101929188	0.0329858	1.29409	0.203055	0.999933	0.0276523	0.849583	0.401331	0.990865	0.0488634	1.64402	0.109127	0.994438	0.0421483	1.13238	0.266444	0.992066	0.0486314	1.11473	0.275165	0.791926
101929198_at	101929198	ATP13A4-AS1	-0.0444718	-1.39263	0.171425	0.999933	-0.0755639	-1.98478	0.0550509	0.990865	-0.0339887	-1.36791	0.18006	0.994438	-0.0349768	-1.12875	0.267949	0.992066	-0.0582855	-1.78495	0.0859421	0.669744
101929210_at	101929210	LOC101929210	0.0195031	0.964892	0.340397	0.999933	0.0279219	1.08276	0.286318	0.990865	0.0153362	0.661311	0.512743	0.997585	0.0230441	0.828831	0.413746	0.992066	0.00813571	0.248892	0.8054	0.966144
101929211_at	101929211	LOC101929211	-0.00241821	-0.0713345	0.943487	0.999933	0.0130648	0.306265	0.761217	0.997978	0.0140137	0.412145	0.682747	0.997585	0.0490317	1.19681	0.240753	0.992066	0.0891598	1.93506	0.0639314	0.64665
101929212_at	101929212	SMIM2-AS1	0.011889	0.354515	0.724815	0.999933	0.00492296	0.11613	0.908213	0.998499	-0.0152934	-0.465128	0.644721	0.997585	-0.00363332	-0.0875706	0.9308	0.998747	0.0101891	0.220385	0.827293	0.970948
101929224_at	101929224	LOC101929224	-0.0641159	-0.952671	0.346479	0.999933	-0.0904804	-1.10392	0.277159	0.990865	-0.0930435	-1.28745	0.206385	0.994438	-0.073222	-0.804042	0.427698	0.992066	0.0946258	1.36898	0.182717	0.750141
101929225_at	101929225	MCM8-AS1	0.010019	0.311802	0.75681	0.999933	-0.0101317	-0.252455	0.802166	0.998499	0.0248569	0.76522	0.44927	0.997585	0.0180986	0.443602	0.660513	0.997087	0.00255218	0.0559789	0.955787	0.992953
101929229_at	101929229	LOC101929229	0.0316367	0.522834	0.603974	0.999933	0.00409004	0.0650872	0.948475	0.999011	-0.00390683	-0.0741398	0.941321	0.99904	0.034622	0.568635	0.573836	0.996145	0.0530361	0.85044	0.402844	0.847374
101929239_at	101929239	PACRG-AS2	-0.00739397	-0.229378	0.819744	0.999933	-0.044547	-1.10583	0.276345	0.990865	0.0108576	0.331447	0.742284	0.997585	-0.00426434	-0.105263	0.916868	0.998747	-0.00484531	-0.111827	0.911819	0.987138
101929241_at	101929241	LOC101929241	-0.0243778	-0.823925	0.414868	0.999933	-0.00730858	-0.210173	0.834751	0.998499	-0.0403949	-1.20876	0.234857	0.994438	-0.00522628	-0.132488	0.895483	0.998747	0.00852119	0.192344	0.848967	0.976375
101929243_at	101929243	LOC101929243	-0.0549836	-0.574528	0.568828	0.999933	-0.10443	-0.977563	0.334999	0.990865	-0.0898409	-1.26129	0.215545	0.994438	-0.0536207	-0.597678	0.55454	0.996145	-0.00174421	-0.0212597	0.983201	0.996272
101929247_at	101929247	LINC01231	-0.0565	-1.27332	0.210253	0.999933	-0.0742064	-1.31899	0.195738	0.990865	-0.0591589	-1.14507	0.259949	0.994438	-0.0505053	-0.782244	0.440202	0.992066	-0.023947	-0.339351	0.737071	0.951345
101929248_at	101929248	LOC101929248	-0.05702	-1.64312	0.108198	0.999933	-0.0999556	-2.63134	0.0125634	0.990865	-0.0749556	-2.00763	0.0524519	0.994438	-0.083617	-2.06389	0.0477709	0.988822	-0.080839	-1.72097	0.0971364	0.682284
101929260_at	101929260	LOC101929260	-0.0393036	-1.0693	0.291344	0.999933	-0.0181723	-0.391409	0.697868	0.997978	-0.0494573	-1.18437	0.244246	0.994438	-0.0156167	-0.310471	0.75835	0.998747	0.035831	0.733567	0.469776	0.874179
101929261_at	101929261	LOC101929261	0.0172672	0.506346	0.615393	0.999933	-0.0148777	-0.368842	0.714468	0.997978	0.0188108	0.619371	0.539683	0.997585	0.0135474	0.379015	0.707346	0.997087	0.0285709	0.790887	0.436165	0.86109
101929264_at	101929264	NA	-0.0382227	-1.50413	0.140403	0.999933	-0.0582581	-1.84768	0.0731148	0.990865	-0.0426144	-1.59094	0.120615	0.994438	-0.048499	-1.42115	0.165585	0.988822	-0.0587167	-1.70205	0.100675	0.685938
101929265_at	101929265	LINC01428	-0.0320988	-0.784422	0.437414	0.999933	-0.00226772	-0.0445295	0.964735	0.999487	-0.0470428	-1.03557	0.307503	0.995414	0.00192313	0.0359371	0.971571	0.999012	0.00776577	0.134132	0.894331	0.984901
101929268_at	101929268	LOC101929268	-0.0109932	-0.21933	0.827509	0.999933	0.0188431	0.292842	0.771372	0.997978	0.00149368	0.0255537	0.979758	0.99904	0.027988	0.381428	0.705574	0.997087	0.084435	1.0865	0.287228	0.798857
101929269_at	101929269	LOC101929269	-0.0299497	-0.689031	0.494781	0.999933	-0.0509231	-0.994085	0.327005	0.990865	-0.0464463	-0.992894	0.327577	0.997585	-0.0344547	-0.606463	0.54877	0.996145	-0.103996	-1.81002	0.0818672	0.662152
101929279_at	101929279	LOC101929279	-0.00918963	-0.157719	0.875472	0.999933	0.126173	2.03048	0.04996	0.990865	0.0139134	0.233135	0.817015	0.997585	0.106893	1.59578	0.12102	0.988822	0.0659306	0.962024	0.3449	0.824029
101929280_at	101929280	LOC101929280	-0.00268433	-0.0528042	0.958151	0.999933	-0.0391997	-0.604991	0.549088	0.99352	-0.0523638	-1.00282	0.32283	0.997167	-0.090153	-1.3875	0.175511	0.989564	-0.186131	-3.18249	0.00376244	0.508299
101929284_at	101929284	LOC101929284	0.02678	0.59018	0.558389	0.999933	0.0958931	1.7885	0.0823541	0.990865	0.0518229	1.03368	0.308375	0.995414	0.131239	2.32563	0.0269869	0.982689	0.175645	2.86535	0.00814004	0.508299
101929288_at	101929288	LOC101929288	-0.072642	-2.01985	0.0501327	0.999933	-0.0600911	-1.34033	0.188775	0.990865	-0.0941389	-2.42773	0.0204757	0.994438	-0.0552896	-1.19447	0.241654	0.992066	-0.0367863	-0.741612	0.464969	0.873271
101929289_at	101929289	LOC101929289	0.0531001	0.861295	0.394209	0.999933	-0.0185427	-0.246424	0.806794	0.998499	0.0489024	0.789695	0.435023	0.997585	0.00412561	0.0541259	0.957194	0.998747	-0.0522732	-0.766019	0.450564	0.867324
101929312_at	101929312	LOC101929312	-0.0481699	-1.39211	0.171582	0.999933	-0.0602802	-1.32823	0.192699	0.990865	-0.044949	-1.18757	0.242999	0.994438	-0.0451606	-0.941197	0.354121	0.992066	-0.0850954	-1.5879	0.124398	0.707862
101929315_at	101929315	LOC101929315	-0.035663	-1.81838	0.0764993	0.999933	-0.0396394	-1.55935	0.127912	0.990865	-0.0371899	-1.63415	0.111192	0.994438	-0.0454519	-1.56834	0.12729	0.988822	-0.0523593	-2.00587	0.0553799	0.633051
101929319_at	101929319	LOC101929319	-0.0393676	-0.955162	0.345233	0.999933	-0.0484489	-0.934489	0.356455	0.990865	-0.0389038	-0.987201	0.33032	0.997585	-0.0263066	-0.521972	0.605523	0.997087	-0.0197375	-0.353027	0.726914	0.949455
101929325_at	101929325	LOC101929325	-0.00974554	-0.141697	0.888031	0.999933	0.00359708	0.0408657	0.967635	0.999487	0.0155969	0.24054	0.811315	0.997585	0.0650282	0.787399	0.437225	0.992066	0.021979	0.254331	0.801241	0.965537
101929328_at	101929328	KCNMA1-AS1	-0.0367516	-0.753423	0.455608	0.999933	-0.0659352	-1.05703	0.29774	0.990865	-0.0403394	-0.710603	0.482039	0.997585	-0.0488225	-0.686222	0.497843	0.996145	0.00864922	0.124514	0.901866	0.985486
101929330_at	101929330	NA	0.0116993	0.415572	0.679944	0.999933	0.0511265	1.45968	0.153297	0.990865	0.0170258	0.51531	0.609576	0.997585	0.0621871	1.58857	0.122643	0.988822	0.0857764	1.90982	0.0672479	0.650363
101929335_at	101929335	ADAMTS9-AS1	-0.0135471	-0.218199	0.828383	0.999933	0.0185068	0.264715	0.792782	0.998499	-0.0224811	-0.339296	0.736414	0.997585	0.0396708	0.525559	0.603058	0.997087	0.0107347	0.129198	0.898195	0.985085
101929336_at	101929336	NA	0.0103775	0.32508	0.746814	0.999933	0.0048802	0.118433	0.906401	0.998499	0.0230677	0.662196	0.512183	0.997585	0.016654	0.378789	0.707512	0.997087	-0.0128011	-0.252322	0.802776	0.966144
101929372_at	101929372	LOC101929372	-0.055729	-1.19208	0.240255	0.999933	-0.0617514	-1.11789	0.271229	0.990865	-0.075096	-2.04143	0.0488034	0.994438	-0.043804	-0.983766	0.333098	0.992066	-0.0147312	-0.330043	0.744012	0.952744
101929378_at	101929378	LOC101929378	-0.0454985	-1.07282	0.289781	0.999933	0.0328977	0.660838	0.513043	0.99352	-0.0165067	-0.351241	0.727513	0.997585	0.0647807	1.23142	0.227731	0.992066	0.033825	0.64848	0.522361	0.89643
101929379_at	101929379	NA	-0.00532599	-0.0928469	0.926489	0.999933	0.044777	0.666869	0.509229	0.99352	-0.0534594	-0.8717	0.389313	0.997585	0.0268429	0.378369	0.707821	0.997087	0.062412	0.793036	0.434934	0.860517
101929384_at	101929384	LOC101929384	0.00444094	0.126622	0.899874	0.999933	0.0199133	0.45415	0.652525	0.997978	0.0334397	0.910754	0.368655	0.997585	0.0543179	1.20889	0.236148	0.992066	0.0587295	1.16921	0.252927	0.781424
101929398_at	101929398	LOC101929398	-0.0212377	-0.44847	0.656234	0.999933	0.00605199	0.0983942	0.922181	0.998499	-0.000643469	-0.0118473	0.990615	0.999272	0.0334823	0.485912	0.63056	0.997087	0.0595063	0.797098	0.432614	0.860411
101929406_at	101929406	LOC101929406	-0.0452851	-0.869333	0.389852	0.999933	-0.0814807	-1.25346	0.218347	0.990865	-0.0694154	-1.19196	0.241298	0.994438	-0.0718347	-1.01869	0.316497	0.992066	-0.0285542	-0.373916	0.711499	0.945349
101929407_at	101929407	PTPRD-AS1	-0.0405768	-0.541407	0.59123	0.999933	-0.0377689	-0.383648	0.70356	0.997978	0.0147509	0.192221	0.84868	0.997585	0.0146893	0.147479	0.88374	0.998747	0.14415	1.3723	0.181695	0.749358
101929410_at	101929410	SUCLA2-AS1	-0.0358858	-0.752849	0.455949	0.999933	-0.0359647	-0.591433	0.558031	0.99352	-0.0476155	-0.892773	0.378076	0.997585	-0.0235518	-0.381919	0.705213	0.997087	0.00129692	0.0214166	0.983077	0.996272
101929413_at	101929413	LOC101929413	0.0294724	1.07439	0.289087	0.999933	0.0385296	1.14859	0.258513	0.990865	0.0197708	0.616833	0.541337	0.997585	0.036713	0.955593	0.346916	0.992066	0.00154538	0.0394082	0.968866	0.99438
101929423_at	101929423	MEF2C-AS1	-0.00363015	-0.0683592	0.94584	0.999933	-0.0487915	-0.743504	0.462139	0.991231	-0.00153002	-0.0294626	0.976663	0.99904	-0.0103038	-0.158962	0.874764	0.998747	-0.0576324	-0.875307	0.389422	0.840967
101929434_at	101929434	NA	-0.00846625	-0.0950202	0.924773	0.999933	0.0574264	0.60558	0.548701	0.99352	-0.0732003	-0.77776	0.441937	0.997585	0.0546962	0.536432	0.595616	0.996145	0.082295	0.697992	0.491378	0.884165
101929437_at	101929437	PRRX2-AS1	-0.0235086	-0.448102	0.656497	0.999933	-0.0257241	-0.390292	0.698686	0.997978	-0.042228	-0.997476	0.32538	0.997334	-0.0120081	-0.223278	0.824833	0.998747	0.0124619	0.249818	0.804692	0.966144
101929438_at	101929438	NA	-0.0387331	-0.778267	0.440991	0.999933	-0.0591023	-1.12671	0.267531	0.990865	-0.0487327	-1.19835	0.238831	0.994438	-0.0162902	-0.337681	0.737955	0.998381	0.00632919	0.117956	0.907009	0.985721
101929441_at	101929441	LOC101929441	-0.0107433	-0.193917	0.847222	0.999933	0.00697102	0.0979516	0.92253	0.998499	-0.0623008	-1.13254	0.265107	0.994438	-0.0151335	-0.224551	0.823851	0.998747	0.0261977	0.494391	0.625181	0.924263
101929454_at	101929454	LOC101929454	-0.0255987	-0.652875	0.517572	0.999933	-0.0490282	-1.01852	0.315421	0.990865	-0.0240017	-0.575867	0.56839	0.997585	-0.0184919	-0.354215	0.725656	0.997087	-0.000368902	-0.00597401	0.995279	0.998259
101929456_at	101929456	NA	-0.0220528	-0.589626	0.558757	0.999933	-0.0111556	-0.228489	0.820596	0.998499	-0.0458793	-1.04264	0.304263	0.995033	-0.0317114	-0.564032	0.576925	0.996145	0.0194741	0.373667	0.711682	0.945402
101929459_at	101929459	LOC101929459	0.00315835	0.0974251	0.922875	0.999933	0.00487218	0.113314	0.910429	0.998499	0.00746905	0.237661	0.81353	0.997585	0.0213498	0.567951	0.574295	0.996145	0.0795143	2.24984	0.0331472	0.58638
101929460_at	101929460	LOC101929460	-0.039943	-0.966901	0.339404	0.999933	-0.0115342	-0.217747	0.828891	0.998499	-0.0384754	-0.841896	0.405562	0.997585	-0.00134834	-0.0242967	0.980777	0.999012	0.0302555	0.537797	0.595291	0.919578
101929465_at	101929465	LOC101929465	-0.010709	-0.259688	0.796436	0.999933	-0.0127546	-0.238764	0.812681	0.998499	-0.00910843	-0.189485	0.850808	0.997585	0.00838274	0.137479	0.891571	0.998747	-0.0185862	-0.336125	0.739474	0.951375
101929472_at	101929472	CTD-2350J17.1	-0.0199155	-0.836615	0.40778	0.999933	-0.0314817	-1.08108	0.287054	0.990865	-0.0401979	-1.69218	0.0994967	0.994438	-0.0377448	-1.23795	0.225336	0.992066	-0.0521455	-1.46074	0.156066	0.730527
101929475_at	101929475	LOC101929475	-0.0513505	-1.21808	0.230331	0.999933	-0.0599287	-1.11798	0.271189	0.990865	-0.0547631	-1.55393	0.129197	0.994438	-0.0339228	-0.75386	0.45681	0.992066	-0.0558174	-1.17693	0.249887	0.780339
101929478_at	101929478	LINGO1-AS2	-0.00574119	-0.152442	0.879604	0.999933	0.019762	0.452768	0.65351	0.997978	-0.0146761	-0.344297	0.732683	0.997585	0.0365158	0.734498	0.468348	0.992066	0.0837101	1.81218	0.0815238	0.661526
101929480_at	101929480	LOC101929480	-0.0216099	-0.446301	0.657787	0.999933	0.0257581	0.431468	0.668774	0.997978	-0.01004	-0.190387	0.850106	0.997585	0.0424493	0.68701	0.497353	0.996145	0.128478	2.07005	0.0485173	0.615466
101929486_at	101929486	LOC101929486	-0.0104539	-0.350923	0.727488	0.999933	-0.0205783	-0.561247	0.578205	0.99352	-0.0120004	-0.347117	0.730582	0.997585	-0.0121189	-0.28673	0.77629	0.998747	-0.0447623	-0.976548	0.337792	0.822177
101929488_at	101929488	LOC101929488	-0.039332	-1.28335	0.206756	0.999933	-0.0455192	-1.13661	0.263424	0.990865	-0.0485748	-1.47067	0.150315	0.994438	-0.0437077	-1.06296	0.296281	0.992066	-0.0464816	-1.11574	0.27474	0.791926
101929497_at	101929497	LOC101929497	-0.019062	-0.732306	0.468251	0.999933	0.00622891	0.195177	0.846383	0.998499	-0.0216726	-0.781507	0.439759	0.997585	0.00349862	0.115022	0.909194	0.998747	0.00843306	0.242715	0.81013	0.967257
101929504_at	101929504	LOC101929504	0.0613122	1.82802	0.0750115	0.999933	0.0402231	0.930004	0.35874	0.990865	0.046257	1.26405	0.214567	0.994438	0.0311033	0.692364	0.494034	0.996145	0.0424689	0.810814	0.424833	0.857765
101929505_at	101929505	LOC101929505	-0.0146478	-0.431824	0.668188	0.999933	-0.0237686	-0.565303	0.575474	0.99352	-0.028013	-0.733717	0.468008	0.997585	-0.0252909	-0.537234	0.595068	0.996145	-0.0219391	-0.422897	0.675848	0.93846
101929511_at	101929511	LOC101929511	-0.050982	-1.40337	0.168222	0.999933	0.0212943	0.524945	0.602931	0.994968	-0.0300603	-0.707209	0.484119	0.997585	0.0371318	0.794386	0.43321	0.992066	0.021745	0.44031	0.663351	0.93506
101929512_at	101929512	LOC101929512	-0.037268	-1.13744	0.262121	0.999933	-0.00975643	-0.229388	0.819903	0.998499	-0.0169808	-0.44258	0.660793	0.997585	0.0169316	0.359423	0.721796	0.997087	0.0223532	0.416447	0.680501	0.939599
101929515_at	101929515	NA	0.027129	0.656932	0.514987	0.999933	0.024448	0.470031	0.641248	0.997352	0.0136517	0.372992	0.711404	0.997585	0.0170602	0.371269	0.713047	0.997087	0.00198055	0.0363928	0.971247	0.994472
101929517_at	101929517	LOC101929517	0.03184	0.996126	0.325177	0.999933	0.0278301	0.709828	0.482514	0.99352	0.0365656	1.11638	0.271867	0.994438	0.0538252	1.32691	0.194549	0.992066	0.0265028	0.622411	0.539093	0.901553
101929520_at	101929520	LINC00993	-0.0175582	-0.341138	0.734785	0.999933	-0.0254557	-0.37429	0.710447	0.997978	0.0300225	0.549037	0.586466	0.997585	0.044323	0.637146	0.528862	0.996145	0.0472833	0.60112	0.552965	0.907115
101929524_at	101929524	LOC101929524	-0.0110344	-0.381219	0.705059	0.999933	-0.00531736	-0.149062	0.88236	0.998499	-0.0255143	-0.862811	0.394115	0.997585	-0.010446	-0.285736	0.777044	0.998747	0.0387889	1.07457	0.292438	0.799925
101929526_at	101929526	LOC101929526	-0.0364558	-1.05413	0.298148	0.999933	-0.060389	-1.34996	0.185695	0.990865	-0.00728756	-0.188652	0.851455	0.997585	-0.0170077	-0.359892	0.72145	0.997087	-0.000334304	-0.00630307	0.995019	0.998259
101929528_at	101929528	LOC101929528	-0.0509105	-1.4449	0.156276	0.999933	-0.0799186	-1.91958	0.0630922	0.990865	-0.0428107	-1.20556	0.236073	0.994438	-0.046458	-1.0607	0.297292	0.992066	-0.0727252	-1.55435	0.132191	0.711735
101929529_at	101929529	LOC101929529	-0.0043901	-0.133317	0.894611	0.999933	-0.0110081	-0.267091	0.790967	0.998499	-0.039382	-1.16808	0.250669	0.994438	-0.0248988	-0.59229	0.558094	0.996145	-0.0282495	-0.583778	0.5644	0.909984
101929536_at	101929536	LOC101929536	0.0258459	0.417981	0.678196	0.999933	0.000164399	0.00208124	0.998351	0.999755	0.0762676	1.39436	0.171999	0.994438	0.075942	1.0701	0.293109	0.992066	0.00585948	0.0920865	0.927335	0.989592
101929538_at	101929538	LOC101929538	-0.010327	-0.310391	0.757875	0.999933	0.00199747	0.0453767	0.964065	0.999487	-0.0209417	-0.563694	0.576557	0.997585	-0.00412506	-0.0865603	0.931596	0.998747	0.0305184	0.583989	0.564261	0.909984
101929549_at	101929549	LOC101929549	-0.0149447	-0.256868	0.798597	0.999933	0.0247133	0.329424	0.743799	0.997978	-0.00308365	-0.046894	0.962864	0.99904	0.0579282	0.70815	0.484318	0.993908	0.099074	1.12556	0.270635	0.789365
101929550_at	101929550	LOC101929550	-0.0126473	-0.335998	0.738629	0.999933	0.0262022	0.570382	0.572062	0.99352	-0.0254033	-0.631043	0.532112	0.997585	0.0374992	0.779463	0.441813	0.992066	0.0749249	1.35711	0.186411	0.751167
101929552_at	101929552	LOC101929552	0.00248228	0.0543026	0.956964	0.999933	0.0165109	0.288641	0.774559	0.997978	-0.0160673	-0.317783	0.752538	0.997585	0.0291937	0.472417	0.640048	0.997087	0.0751245	1.10757	0.278189	0.79298
101929557_at	101929557	LINC01395	-0.0625836	-2.39788	0.0212476	0.999933	-0.0519414	-1.55376	0.129238	0.990865	-0.0859386	-3.05302	0.00430865	0.994438	-0.0704079	-2.1319	0.0413198	0.988822	-0.0830971	-2.20675	0.0363647	0.58638
101929570_at	101929570	LOC101929570	-0.0300823	-1.11814	0.270176	0.999933	-0.0418932	-1.34878	0.18607	0.990865	-0.0419139	-1.79523	0.0812557	0.994438	-0.0296659	-1.06022	0.297505	0.992066	-0.0253675	-0.802206	0.429705	0.859717
101929582_at	101929582	LINC01241	-0.0629636	-2.38601	0.0218552	0.999933	-0.0500536	-1.52156	0.137105	0.990865	-0.0719835	-2.43639	0.0200628	0.994438	-0.0455501	-1.31451	0.198637	0.992066	-0.0275016	-0.828505	0.414926	0.854118
101929584_at	101929584	LOC101929584	-0.057075	-0.779529	0.440256	0.999933	-0.0131392	-0.149874	0.881724	0.998499	-0.0154711	-0.208247	0.836243	0.997585	0.0695387	0.819061	0.419211	0.992066	0.0991762	1.19999	0.240962	0.777539
101929586_at	101929586	LOC101929586	-0.0323946	-1.09375	0.280608	0.999933	-0.013871	-0.375108	0.709844	0.997978	-0.0316788	-0.92268	0.362491	0.997585	-0.00591079	-0.14362	0.886761	0.998747	-0.00887453	-0.184456	0.855087	0.977454
101929591_at	101929591	KIZ-AS1	-0.0119023	-0.481351	0.63289	0.999933	-0.00624735	-0.192128	0.848752	0.998499	0.000570502	0.0212533	0.983164	0.99904	0.019248	0.58117	0.565467	0.996145	0.0390765	1.02578	0.314446	0.811085
101929592_at	101929592	LOC101929592	-0.0153635	-0.797106	0.430096	0.999933	-0.0389622	-1.59458	0.119797	0.990865	-0.0139754	-0.606889	0.547842	0.997585	-0.0397582	-1.39675	0.172736	0.989564	-0.0189867	-0.643252	0.525694	0.896757
101929604_at	101929604	NA	-0.0601027	-0.884335	0.3818	0.999933	-0.0785483	-0.901945	0.373251	0.990865	-0.0628636	-0.920336	0.363697	0.997585	-0.0579362	-0.669569	0.508254	0.996145	-0.148391	-1.59077	0.123748	0.707862
101929607_at	101929607	LOC101929607	-0.00991505	-0.79405	0.431852	0.999933	-0.00934617	-0.606172	0.548312	0.99352	-0.0145475	-1.03613	0.307247	0.995414	-0.00911696	-0.538075	0.594495	0.996145	-0.0158206	-0.818849	0.420315	0.856321
101929609_at	101929609	LOC101929609	-0.0527795	-0.910251	0.368143	0.999933	-0.0843142	-1.16293	0.252724	0.990865	-0.0344932	-0.589211	0.559504	0.997585	-0.0298797	-0.404035	0.689053	0.997087	-0.0960731	-1.35438	0.187271	0.751167
101929620_at	101929620	LINC01243	-0.0150708	-0.537423	0.593953	0.999933	-0.0226646	-0.643397	0.52416	0.99352	-0.0215074	-0.901585	0.37344	0.997585	-0.0121601	-0.398268	0.693253	0.997087	-0.000840643	-0.024393	0.980725	0.996115
101929621_at	101929621	LOC101929621	-0.0311038	-0.898275	0.374414	0.999933	-0.0303665	-0.659515	0.513882	0.99352	-0.0235113	-0.587752	0.560472	0.997585	-0.0123974	-0.240094	0.81189	0.998747	0.0352496	0.626628	0.536367	0.900731
101929622_at	101929622	LOC101929622	0.0144417	0.784153	0.43757	0.999933	0.00846537	0.376598	0.708746	0.997978	0.0056319	0.265537	0.792154	0.997585	0.00921368	0.369081	0.71466	0.997087	-0.00603836	-0.231611	0.818654	0.969238
101929623_at	101929623	LINC01215	-0.00694615	-0.328031	0.744599	0.999933	0.00453834	0.207164	0.837082	0.998499	-0.0148462	-0.742167	0.462938	0.997585	0.0121789	0.605365	0.549489	0.996145	0.0058038	0.259894	0.796993	0.964177
101929631_at	101929631	LOC101929631	-0.0294316	-0.546773	0.587572	0.999933	-0.0395773	-0.625468	0.535722	0.99352	-0.0364161	-0.82018	0.417664	0.997585	0.00933799	0.190126	0.850491	0.998747	0.0130281	0.245534	0.807971	0.966796
101929636_at	101929636	NA	0.0047793	0.159801	0.873842	0.999933	0.0457044	1.27913	0.209267	0.990865	0.00650218	0.18909	0.851115	0.997585	0.0561198	1.44882	0.157759	0.988822	0.0894493	2.08074	0.0474503	0.609701
101929645_at	101929645	LOC101929645	-0.0169141	-0.386523	0.701158	0.999933	0.00449843	0.0797097	0.936922	0.998499	0.00375099	0.075846	0.939974	0.99904	0.0326771	0.533836	0.597389	0.996438	0.110974	1.71708	0.097856	0.683494
101929648_at	101929648	NA	-0.0483473	-1.5551	0.127799	0.999933	-0.0294315	-0.76932	0.446864	0.990865	-0.0400938	-1.24996	0.219607	0.994438	0.00236183	0.0637196	0.949616	0.998747	0.0280974	0.741683	0.464927	0.873271
101929651_at	101929651	LINC01398	0.00966956	0.275316	0.784491	0.999933	0.00560054	0.124654	0.901511	0.998499	-0.0073653	-0.202539	0.840668	0.997585	0.00545868	0.119715	0.905507	0.998747	0.0347243	0.810615	0.424945	0.857765
101929657_at	101929657	LOC101929657	-0.00849861	-0.216744	0.829509	0.999933	0.0305977	0.711345	0.481585	0.99352	0.00191543	0.0511003	0.959536	0.99904	0.0688919	1.72392	0.0950148	0.988822	0.0784223	1.77782	0.0871323	0.669813
101929660_at	101929660	LOC101929660	-0.0417955	-1.32693	0.192058	0.999933	-0.0199301	-0.48546	0.630376	0.997274	-0.0376572	-1.10703	0.275831	0.994438	-0.0143743	-0.335531	0.73956	0.998381	0.0300043	0.642318	0.526291	0.896845
101929668_at	101929668	NA	-0.00435736	-0.0630668	0.950027	0.999933	0.0792794	0.919121	0.364323	0.990865	0.0175488	0.231576	0.818216	0.997585	0.133044	1.50351	0.143162	0.988822	0.219409	2.42149	0.0227356	0.58638
101929681_at	101929681	LOC101929681	-0.0101128	-0.166503	0.8686	0.999933	0.024245	0.332945	0.741162	0.997978	-0.0517423	-0.827409	0.413611	0.997585	0.0236862	0.313208	0.75629	0.998747	0.103727	1.30697	0.202664	0.757186
101929683_at	101929683	NA	0.0186956	0.454978	0.651585	0.999933	0.0206976	0.413773	0.681565	0.997978	0.00350912	0.0834689	0.933954	0.99904	0.0260778	0.492678	0.625827	0.997087	0.0205236	0.370387	0.714094	0.945799
101929687_at	101929687	NA	-0.0544381	-1.35538	0.182901	0.999933	-0.0293971	-0.638567	0.527261	0.99352	-0.0596456	-1.3097	0.19883	0.994438	-0.0223	-0.449103	0.656585	0.997087	0.0470463	0.988883	0.331834	0.821195
101929690_at	101929690	LINC01583	-0.0515143	-2.45969	0.0183247	0.999933	-0.0236837	-0.949902	0.348675	0.990865	-0.061278	-2.65006	0.0119999	0.994438	-0.0246337	-0.914089	0.367959	0.992066	-0.0390646	-1.27773	0.212637	0.764119
101929693_at	101929693	RARA-AS1	-0.0833865	-1.75182	0.0874695	0.999933	-0.041562	-0.830912	0.411656	0.990865	-0.0920763	-1.67634	0.102583	0.994438	-0.00605051	-0.110153	0.913022	0.998747	0.0363336	0.587953	0.561637	0.90931
101929694_at	101929694	LOC101929694	0.0283249	0.804534	0.425845	0.999933	0.0649548	1.49296	0.144407	0.990865	0.0169252	0.405765	0.687385	0.997585	0.0483269	0.977135	0.336317	0.992066	0.0627862	1.21425	0.235567	0.775115
101929714_at	101929714	NA	-0.0157358	-0.539642	0.592435	0.999933	-0.01052	-0.281117	0.780276	0.997978	-0.0117885	-0.370407	0.713311	0.997585	0.00309451	0.0766528	0.939409	0.998747	-0.0183636	-0.432129	0.66921	0.93598
101929715_at	101929715	LOC101929715	-5.19e-05	-0.00148946	0.998819	0.99995	-0.0411258	-0.971514	0.337959	0.990865	-0.00151641	-0.0443902	0.964846	0.99904	-0.0233233	-0.545895	0.589175	0.996145	-0.0617014	-1.89477	0.0692961	0.654435
101929717_at	101929717	LOC101929717	-0.00352209	-0.0751692	0.940455	0.999933	-0.0047451	-0.0810829	0.935838	0.998499	-0.0144343	-0.294499	0.770116	0.997585	0.0142218	0.229717	0.819871	0.998747	0.0360252	0.533225	0.598407	0.920364
101929718_at	101929718	LOC101929718	0.0257812	0.455212	0.651418	0.999933	-0.0369409	-0.566746	0.574503	0.99352	0.032644	0.657017	0.515467	0.997585	0.0238356	0.417557	0.679244	0.997087	-0.0147188	-0.261574	0.795711	0.963763
101929719_at	101929719	LOC101929719	0.02497	0.531107	0.598282	0.999933	0.0156067	0.259768	0.796565	0.998499	-0.0119586	-0.282306	0.779372	0.997585	0.00855497	0.161429	0.872838	0.998747	0.0252457	0.441804	0.662284	0.934756
101929724_at	101929724	NA	0.0716458	0.760024	0.451697	0.999933	0.16694	1.51166	0.139597	0.990865	0.0635843	0.94287	0.352211	0.997585	0.0905355	1.16136	0.254653	0.992066	0.0183234	0.316798	0.753927	0.955351
101929726_at	101929726	LOC101929726	-0.0400574	-0.965281	0.340204	0.999933	-0.0163399	-0.314741	0.754827	0.997978	-0.0441136	-1.17364	0.248464	0.994438	-0.00200518	-0.0451065	0.964321	0.999012	-0.0109949	-0.246073	0.807558	0.966796
101929728_at	101929728	NA	0.0191562	0.46863	0.641878	0.999933	-0.0499879	-1.12252	0.269284	0.990865	-0.0144245	-0.416151	0.67984	0.997585	-0.0463998	-1.17437	0.249486	0.992066	-0.0721201	-1.92621	0.0650781	0.64665
101929730_at	101929730	LINC01352	0.0019484	0.0798123	0.936785	0.999933	-0.00673085	-0.211594	0.833651	0.998499	0.016544	0.703897	0.486154	0.997585	0.0179464	0.596532	0.555295	0.996145	0.0102692	0.339262	0.737137	0.951345
101929745_at	101929745	LOC101929745	-0.00546464	-0.23095	0.818531	0.999933	0.00142154	0.0473719	0.962486	0.999487	-0.0128877	-0.512403	0.611587	0.997585	0.00314975	0.099897	0.921091	0.998747	0.00390542	0.109823	0.913393	0.987504
101929747_at	101929747	LOC101929747	-0.0530533	-1.59267	0.119107	0.999933	-0.0518913	-1.26601	0.21387	0.990865	-0.0525385	-1.52422	0.136439	0.994438	-0.0328477	-0.853857	0.399951	0.992066	-0.0346633	-0.786876	0.438468	0.862793
101929748_at	101929748	LOC101929748	-0.0166537	-0.168067	0.867377	0.999933	0.0373595	0.310016	0.758387	0.997978	-0.00270495	-0.0314723	0.975072	0.99904	0.0056072	0.0535028	0.957686	0.998747	-0.00193634	-0.0162503	0.987159	0.997129
101929752_at	101929752	LOC101929752	-0.0649554	-1.16318	0.251647	0.999933	-0.0492792	-0.828355	0.413083	0.990865	-0.112503	-1.87718	0.0688485	0.994438	-0.040276	-0.63927	0.527499	0.996145	-0.0334321	-0.575259	0.570061	0.911855
101929757_at	101929757	NA	-0.0317239	-0.839746	0.406042	0.999933	-0.0636381	-1.37064	0.179215	0.990865	-0.0144891	-0.368712	0.714564	0.997585	-0.0164646	-0.350668	0.728288	0.997087	-0.00536147	-0.107894	0.914908	0.987504
101929759_at	101929759	LOC101929759	-0.0400044	-1.07092	0.290624	0.999933	-0.0185725	-0.382572	0.704351	0.997978	-0.0346298	-0.837094	0.408219	0.997585	-0.00613901	-0.119657	0.905553	0.998747	0.0117615	0.205714	0.838617	0.974105
101929760_at	101929760	PIK3IP1-AS1	0.0177694	0.334617	0.739663	0.999933	0.0668368	1.1608	0.253579	0.990865	0.0118767	0.218347	0.828427	0.997585	0.0993283	1.61531	0.116714	0.988822	0.0959905	1.52355	0.139692	0.717476
101929761_at	101929761	NA	-0.0265491	-0.567523	0.57353	0.999933	0.02398	0.40109	0.690792	0.997978	-0.0172029	-0.321695	0.749598	0.997585	0.040798	0.623376	0.537748	0.996145	-0.0416776	-0.622637	0.538946	0.901553
101929765_at	101929765	LINC01585	0.00562994	0.204594	0.838927	0.999933	-0.00958766	-0.281759	0.779788	0.997978	-0.00241285	-0.0872743	0.930951	0.99904	-0.000201045	-0.0058396	0.995379	0.999537	-0.0156901	-0.489396	0.628665	0.925106
101929897_at	101929897	LOC101929897	-0.143451	-2.57716	0.0137549	0.999933	-0.15724	-2.48509	0.0178793	0.990865	-0.13354	-2.49686	0.0173854	0.994438	-0.0966751	-1.57643	0.125415	0.988822	-0.0710559	-1.07021	0.294362	0.800707
101929949_at	101929949	NA	0.0576996	1.50876	0.139219	0.999933	0.0167362	0.349	0.72918	0.997978	0.0452874	1.00158	0.323422	0.997167	0.00743606	0.135739	0.892934	0.998747	-0.0330087	-0.619089	0.541245	0.903516
101929964_at	101929964	LOC101929964	0.0432597	1.36871	0.178727	0.999933	0.0346975	0.876979	0.386478	0.990865	0.0719213	1.98373	0.0551727	0.994438	0.0517923	1.19579	0.241147	0.992066	0.0747967	1.52648	0.138964	0.717476
101929986_at	101929986	NA	0.00750212	0.179456	0.858486	0.999933	0.0244562	0.529462	0.599828	0.993579	-0.0185641	-0.466312	0.643882	0.997585	0.0365711	0.778797	0.442199	0.992066	0.0706985	1.3675	0.183174	0.750161
10193_at	10193	RNF41	0.00600342	0.100962	0.920085	0.999933	0.0132314	0.190409	0.850089	0.998499	0.0162589	0.315123	0.754539	0.997585	-0.0140584	-0.217344	0.829412	0.998747	0.0114968	0.157961	0.875708	0.980559
101930071_at	101930071	LOC101930071	0.0488223	0.758552	0.452567	0.999933	-0.0131999	-0.167142	0.86822	0.998499	0.0418047	0.677954	0.502259	0.997585	0.026171	0.355853	0.724441	0.997087	-0.0255023	-0.361188	0.720877	0.947149
101930114_at	101930114	LOC101930114	-0.0734987	-2.42247	0.0200375	0.999933	-0.100616	-2.57945	0.0142555	0.990865	-0.05916	-1.97339	0.0563882	0.994438	-0.0731372	-1.96596	0.0586174	0.988822	-0.0694181	-1.64709	0.111574	0.69548
101930137_at	101930137	LOC101930137	0.00471999	0.0991605	0.921506	0.999933	-0.000280181	-0.00468701	0.996287	0.999755	0.00970739	0.181269	0.857202	0.997585	0.0310946	0.480267	0.634521	0.997087	0.069836	0.97489	0.338599	0.822177
101930232_at	101930232	NA	0.0120072	0.429404	0.669933	0.999933	0.0236409	0.664829	0.510517	0.99352	0.0291485	0.974897	0.336302	0.997585	0.0320143	0.864978	0.393915	0.992066	0.0337553	0.810041	0.425269	0.857765
101930357_at	101930357	NA	-0.0124966	-0.329238	0.743694	0.999933	-0.0719574	-1.63652	0.110694	0.990865	-0.0208721	-0.52759	0.601113	0.997585	-0.0581792	-1.29153	0.206383	0.992066	-0.0566338	-1.31436	0.200203	0.755259
101930421_at	101930421	LOC101930421	-0.000179666	-0.001582	0.998746	0.99995	-0.0302069	-0.219621	0.827442	0.998499	0.0569425	0.726924	0.472107	0.997585	0.056164	0.597763	0.554484	0.996145	0.128298	1.20518	0.238991	0.776545
101930452_at	101930452	LOC101930452	-0.0140405	-0.261189	0.795287	0.999933	0.0536552	0.842881	0.405019	0.990865	-0.00679219	-0.109043	0.913791	0.99904	0.0715363	1.00581	0.322553	0.992066	0.0919956	1.18945	0.245012	0.778819
101930531_at	101930531	LOC101930531	0.0114401	0.375287	0.70943	0.999933	-0.0475698	-1.2988	0.202506	0.990865	0.0203619	0.604554	0.549375	0.997585	-0.0343101	-0.896955	0.376885	0.992066	-0.0380223	-0.849566	0.403322	0.847374
10194_at	10194	TSHZ1	0.1477	2.09395	0.0426479	0.999933	0.199969	2.31367	0.0266804	0.990865	0.0841958	1.10803	0.275404	0.994438	0.100925	1.24437	0.222997	0.992066	0.0982544	1.22862	0.230218	0.773721
10195_at	10195	ALG3	-0.0511428	-0.896405	0.3754	0.999933	-0.0249439	-0.34189	0.734478	0.997978	-0.0934286	-1.45583	0.154351	0.994438	-0.0462961	-0.618543	0.540886	0.996145	0.0039242	0.047159	0.962747	0.993821
101954204_at	101954204	LINC00644	-0.00294153	-0.154168	0.878253	0.999933	-0.000331076	-0.0140633	0.988859	0.999755	-0.0004154	-0.0199633	0.984186	0.99904	0.00676047	0.286446	0.776506	0.998747	-0.0027173	-0.0991123	0.921809	0.988682
10196_at	10196	PRMT3	-0.131694	-2.01949	0.0501718	0.999933	-0.133073	-1.57349	0.124603	0.990865	-0.098469	-1.47793	0.148369	0.994438	-0.0938029	-1.10577	0.277614	0.992066	-0.0629033	-0.73736	0.467506	0.873271
10197_at	10197	PSME3	-0.0485883	-0.681837	0.499271	0.999933	-0.0859008	-1.15558	0.25568	0.990865	-0.0166437	-0.32526	0.746921	0.997585	-0.108341	-1.8602	0.0726867	0.988822	-0.119225	-2.10159	0.0454304	0.608606
101978719_at	101978719	LINC00970	-0.0299633	-0.917453	0.364404	0.999933	-0.0227866	-0.543178	0.59045	0.99352	-0.0532671	-1.47335	0.149595	0.994438	-0.0366301	-0.807354	0.425818	0.992066	0.00770062	0.15857	0.875233	0.980507
10198_at	10198	MPHOSPH9	-0.00176625	-0.0463542	0.963259	0.999933	0.019496	0.395406	0.694943	0.997978	-0.0138822	-0.335804	0.739023	0.997585	-0.00476411	-0.0915439	0.927669	0.998747	0.00925147	0.149522	0.882296	0.982184
10199_at	10199	MPHOSPH10	0.0211872	0.489725	0.627003	0.999933	0.0824404	1.5304	0.134907	0.990865	-0.000431919	-0.0101327	0.991973	0.999272	0.0529178	1.05909	0.298011	0.992066	0.0609076	1.03713	0.309226	0.807862
102_at	102	ADAM10	0.0242912	0.357074	0.722913	0.999933	-0.0476667	-0.58663	0.561217	0.99352	0.0884948	1.53445	0.13391	0.994438	-0.0206182	-0.324518	0.747798	0.998747	-0.0487344	-0.835387	0.411111	0.852145
1020_at	1020	CDK5	-0.0952317	-0.612138	0.543911	0.999933	0.100326	0.641242	0.525542	0.99352	-0.0200582	-0.231292	0.818435	0.997585	0.0353423	0.409454	0.685116	0.997087	-0.0555885	-0.737663	0.467325	0.873271
10200_at	10200	MPHOSPH6	0.0346545	0.852614	0.39895	0.999933	0.0598847	1.18456	0.244173	0.990865	0.0246854	0.588231	0.560154	0.997585	0.0247976	0.520745	0.606367	0.997087	0.0100784	0.208271	0.83664	0.973859
10201_at	10201	NME6	-0.0174392	-0.356088	0.723646	0.999933	-0.0455705	-0.740968	0.463656	0.991701	-0.0197313	-0.420536	0.676665	0.997585	-0.0225544	-0.370156	0.713867	0.997087	-0.0194806	-0.289395	0.774574	0.958792
10202_at	10202	DHRS2	-0.0230424	-1.38203	0.174631	0.999933	-0.0304155	-1.41255	0.16662	0.990865	-0.0145872	-0.818911	0.418378	0.997585	-0.0164272	-0.723038	0.475257	0.992066	-0.00490841	-0.190984	0.850021	0.976779
10203_at	10203	CALCRL	0.00851163	0.302237	0.764037	0.999933	-0.0185641	-0.55627	0.581565	0.99352	0.00984123	0.32856	0.744446	0.997585	-0.00518226	-0.145413	0.885358	0.998747	-0.0284913	-0.7971	0.432612	0.860411
10204_at	10204	NUTF2	-0.00862436	-0.20499	0.838619	0.999933	-0.00659011	-0.125524	0.900827	0.998499	-0.0215076	-0.529048	0.600112	0.997585	0.0106068	0.226033	0.822709	0.998747	0.00547708	0.131939	0.896049	0.984989
10205_at	10205	MPZL2	0.0127612	0.386498	0.701176	0.999933	0.0241923	0.75837	0.453306	0.990957	-0.000572547	-0.0196511	0.984433	0.99904	0.0408493	1.25969	0.217494	0.992066	0.0663005	2.08323	0.0472053	0.609488
10206_at	10206	TRIM13	0.0394189	0.850291	0.400225	0.999933	0.0379132	0.643229	0.524268	0.99352	0.0300037	0.750098	0.458209	0.997585	0.0350714	0.738041	0.466224	0.992066	0.0219419	0.389587	0.700015	0.943232
102060282_at	102060282	RASSF1-AS1	-0.030797	-0.665278	0.50969	0.999933	-0.0210671	-0.364818	0.717442	0.997978	-0.0213978	-0.43415	0.666844	0.997585	0.0178173	0.286651	0.77635	0.998747	-0.00114316	-0.0209747	0.983426	0.996272
10207_at	10207	PATJ	0.0432341	1.81706	0.0767049	0.999933	0.0394315	1.3035	0.200914	0.990865	0.0389792	1.37405	0.178163	0.994438	0.046083	1.32937	0.193746	0.992066	0.0314376	1.09917	0.281768	0.795049
10208_at	10208	USPL1	-0.0238779	-0.462718	0.646074	0.999933	-0.0458183	-0.694971	0.491662	0.99352	-0.00105894	-0.0172829	0.986309	0.99904	-0.0189025	-0.248007	0.805819	0.998747	-0.0469311	-0.606872	0.549199	0.906793
10209_at	10209	EIF1	-0.0835307	-1.2808	0.207642	0.999933	-0.203826	-2.68868	0.0109105	0.990865	-0.0827353	-1.09995	0.278864	0.994438	-0.217585	-2.61198	0.0139263	0.982689	-0.255144	-2.77787	0.0100201	0.522457
1021_at	1021	CDK6	-0.0391283	-0.990067	0.328093	0.999933	-0.0465427	-0.909195	0.369466	0.990865	-0.000117566	-0.00428008	0.996609	0.999272	0.00642578	0.192653	0.848529	0.998747	-0.0108851	-0.288972	0.774894	0.958792
10210_at	10210	TOPORS	0.0875482	1.22595	0.227386	0.999933	0.0278971	0.321875	0.749462	0.997978	0.0393193	0.629139	0.533343	0.997585	-0.00545949	-0.070119	0.944564	0.998747	0.0426302	0.483892	0.632513	0.926392
10211_at	10211	FLOT1	-0.0152333	-0.330479	0.742763	0.999933	0.0338934	0.672837	0.50547	0.99352	-0.0313867	-0.785537	0.437424	0.997585	-0.00758764	-0.17206	0.864546	0.998747	-0.0155177	-0.304448	0.76321	0.95608
10212_at	10212	DDX39A	-0.0035448	-0.0434858	0.965531	0.999933	-0.0253309	-0.259598	0.796695	0.998499	-0.067061	-0.88832	0.380433	0.997585	-0.0649505	-0.688014	0.496729	0.996145	-0.090389	-0.991201	0.330723	0.821195
10213_at	10213	PSMD14	-0.0493972	-0.614341	0.542469	0.999933	-0.00580468	-0.0642939	0.949102	0.999011	-0.0493332	-0.737081	0.465986	0.997585	-0.0823125	-1.00916	0.320967	0.992066	-0.170222	-2.11178	0.044471	0.606585
10214_at	10214	SSX3	-0.00147976	-0.0264316	0.979045	0.999933	0.069395	0.999821	0.32426	0.990865	0.045158	0.728225	0.47132	0.997585	0.125085	1.69331	0.100757	0.988822	0.178891	2.19037	0.0376605	0.589503
10215_at	10215	OLIG2	-0.268627	-2.8326	0.00719702	0.999933	-0.321414	-2.77627	0.0087708	0.990865	-0.156661	-2.47221	0.0184347	0.994438	-0.185144	-2.50452	0.0179261	0.982689	-0.14699	-2.25774	0.0325859	0.58638
102157402_at	102157402	AK6	-0.0413359	-0.638066	0.527067	0.999933	-0.0657062	-0.896432	0.376146	0.990865	-0.0368238	-0.626241	0.53522	0.997585	-0.109024	-1.55213	0.131119	0.988822	-0.150597	-2.2033	0.0366347	0.58638
10216_at	10216	PRG4	0.00984668	0.228423	0.820481	0.999933	0.0300513	0.573922	0.569691	0.99352	0.0238023	0.573675	0.569856	0.997585	0.063471	1.37972	0.177872	0.989564	0.0738773	1.60684	0.120167	0.703139
10217_at	10217	CTDSPL	0.00863913	0.187723	0.852043	0.999933	-0.029238	-0.60462	0.549331	0.99352	-0.0294461	-0.832888	0.410555	0.997585	-0.0340026	-0.784126	0.439114	0.992066	-0.035694	-0.721732	0.476901	0.877474
10218_at	10218	ANGPTL7	-0.0237852	-0.76156	0.45079	0.999933	-0.0630638	-1.65715	0.106428	0.990865	-0.0263276	-0.813858	0.421229	0.997585	-0.0541678	-1.35938	0.184159	0.992066	-0.0420513	-0.980845	0.335709	0.822145
10219_at	10219	KLRG1	-0.0572094	-1.32942	0.191242	0.999933	-0.0188629	-0.353761	0.72564	0.997978	-0.0365944	-0.752475	0.456797	0.997585	-0.0028962	-0.0486991	0.961482	0.998747	0.00346383	0.0566697	0.955242	0.992922
1022_at	1022	CDK7	-0.0217945	-0.194706	0.846609	0.999933	0.0498843	0.375624	0.709463	0.997978	-0.0795819	-0.882878	0.383326	0.997585	-0.102727	-0.900945	0.374794	0.992066	-0.206007	-1.8816	0.0711319	0.655279
10220_at	10220	GDF11	-0.0275501	-0.466995	0.643037	0.999933	-0.0536365	-0.762904	0.450632	0.990865	-0.0114312	-0.263034	0.794066	0.997585	0.0238135	0.469634	0.642012	0.997087	0.0734754	1.63549	0.113997	0.696527
10221_at	10221	TRIB1	0.0520162	0.617721	0.540261	0.999933	-0.0500742	-0.470163	0.641155	0.997352	0.0561986	0.763956	0.450013	0.997585	-0.00980542	-0.108727	0.914143	0.998747	0.0510232	0.507017	0.616416	0.92298
10223_at	10223	GPA33	-0.0304129	-0.558121	0.579872	0.999933	-0.00324393	-0.0453402	0.964094	0.999487	0.0031391	0.0503202	0.960153	0.99904	0.0425646	0.541496	0.592165	0.996145	0.0913927	1.28745	0.20928	0.761987
10224_at	10224	ZNF443	-0.0033758	-0.0918354	0.927287	0.999933	-0.0119042	-0.253982	0.800995	0.998499	-0.0157777	-0.418004	0.678498	0.997585	-0.00315988	-0.0668914	0.947112	0.998747	0.0235777	0.46249	0.647577	0.931728
10225_at	10225	CD96	0.0255133	0.687286	0.495869	0.999933	0.027789	0.627661	0.5343	0.99352	0.00832318	0.202345	0.840818	0.997585	0.0223347	0.446227	0.658638	0.997087	0.00860995	0.146769	0.884446	0.982229
10226_at	10226	PLIN3	0.01476	0.17134	0.86482	0.999933	-0.0671531	-0.765985	0.448821	0.990865	0.00394339	0.0744752	0.941056	0.99904	-0.0251764	-0.401758	0.69071	0.997087	-0.00503406	-0.0735616	0.941922	0.991284
10227_at	10227	MFSD10	0.0133921	0.210766	0.83414	0.999933	-0.0482154	-0.64682	0.521968	0.99352	0.024574	0.430364	0.669569	0.997585	-0.00965407	-0.14335	0.886972	0.998747	-0.0432764	-0.559043	0.580916	0.915933
10228_at	10228	STX6	-0.00164348	-0.0330299	0.973815	0.999933	0.021544	0.38603	0.701811	0.997978	0.00876135	0.240769	0.811139	0.997585	-0.00993904	-0.21954	0.827716	0.998747	0.0228468	0.484834	0.631854	0.925788
10229_at	10229	COQ7	-0.0396808	-1.28987	0.204503	0.999933	-0.0230609	-0.636743	0.528435	0.99352	-0.0304769	-1.02075	0.314379	0.996126	-0.024267	-0.653443	0.518448	0.996145	-0.0704211	-1.92214	0.0656101	0.64665
10230_at	10230	NBR2	-0.0212134	-0.408036	0.685424	0.999933	-0.0669297	-1.13429	0.264381	0.990865	-0.0100889	-0.20673	0.837419	0.997585	-0.01831	-0.313081	0.756385	0.998747	-0.0511541	-0.778425	0.443346	0.864386
10231_at	10231	RCAN2	-0.124682	-0.630805	0.531756	0.999933	0.101277	0.523659	0.603816	0.995097	-0.0597438	-0.486352	0.629749	0.997585	-0.0436144	-0.303781	0.763391	0.998747	-0.192301	-1.36162	0.185001	0.75091
10232_at	10232	MSLN	0.00798764	0.193175	0.847799	0.999933	-0.0406361	-0.813017	0.421704	0.990865	-0.0131206	-0.315244	0.754448	0.997585	-0.0565804	-1.12189	0.270808	0.992066	-0.0771605	-1.38732	0.177122	0.747764
10233_at	10233	LRRC23	-0.0627375	-0.968078	0.338823	0.999933	-0.123646	-1.65765	0.106327	0.990865	-0.0548738	-0.79501	0.431966	0.997585	-0.0584286	-0.741414	0.464207	0.992066	-0.0453301	-0.552186	0.585537	0.917655
10234_at	10234	LRRC17	-0.042656	-1.18151	0.244377	0.999933	-0.0105138	-0.225346	0.823021	0.998499	-0.0165148	-0.442565	0.660803	0.997585	0.0211541	0.464957	0.64532	0.997087	0.022321	0.470875	0.641656	0.929605
10235_at	10235	RASGRP2	-0.035141	-0.929802	0.358051	0.999933	-0.0309433	-0.665352	0.510186	0.99352	-0.0553582	-1.45806	0.153738	0.994438	-0.0386689	-0.834986	0.410326	0.992066	-0.0650646	-1.45003	0.159008	0.734029
10236_at	10236	HNRNPR	0.0112591	0.235043	0.815374	0.999933	0.0213228	0.339837	0.73601	0.997978	0.0225173	0.526065	0.602161	0.997585	0.00418976	0.0782295	0.938165	0.998747	-0.0035022	-0.0634562	0.949889	0.992314
10237_at	10237	SLC35B1	-0.0816537	-0.882996	0.382515	0.999933	-0.0121476	-0.124081	0.901961	0.998499	-0.0220913	-0.337488	0.737765	0.997585	-0.0391259	-0.515713	0.609835	0.997087	-0.0349443	-0.457177	0.651341	0.932327
10238_at	10238	DCAF7	0.017602	0.856723	0.396702	0.999933	0.0074638	0.293252	0.771061	0.997978	0.039859	1.76982	0.0854694	0.994438	0.0294227	1.11578	0.273376	0.992066	0.0377044	1.31379	0.200391	0.755357
1024_at	1024	CDK8	0.106344	1.56337	0.125844	0.999933	0.0908443	1.14375	0.260488	0.990865	0.139888	2.48401	0.0179256	0.994438	0.0702086	1.12992	0.267465	0.992066	0.0123724	0.207392	0.837319	0.973859
10240_at	10240	MRPS31	-0.0453196	-0.949157	0.34824	0.999933	-0.125538	-2.18023	0.0360526	0.990865	-0.0934204	-1.91549	0.0636285	0.994438	-0.170772	-3.01894	0.00513883	0.883165	-0.152584	-2.40118	0.0237876	0.58638
10241_at	10241	CALCOCO2	0.0275365	0.395718	0.694416	0.999933	-0.0128076	-0.177899	0.859828	0.998499	-0.0112298	-0.316011	0.753871	0.997585	-0.00593428	-0.137899	0.891242	0.998747	-0.00287639	-0.0592268	0.953224	0.992806
10242_at	10242	KCNMB2	-0.0255606	-0.576576	0.567457	0.999933	-0.0154137	-0.291153	0.772653	0.997978	-0.000657987	-0.0175982	0.986059	0.99904	0.00716105	0.15346	0.879063	0.998747	0.0331981	0.64792	0.522718	0.89643
10243_at	10243	GPHN	0.00200641	0.0223862	0.982251	0.999933	0.0778886	0.846379	0.403092	0.990865	0.0188972	0.346908	0.730737	0.997585	0.00422153	0.0650839	0.948539	0.998747	-0.0279402	-0.380849	0.706409	0.944387
10244_at	10244	RABEPK	-0.09163	-2.1593	0.0368789	0.999933	-0.0662965	-1.36797	0.180041	0.990865	-0.0646559	-1.8562	0.0718599	0.994438	-0.0665321	-1.4922	0.146089	0.988822	-0.0866819	-1.79647	0.0840486	0.667461
10245_at	10245	TIMM17B	-0.0154139	-0.311583	0.756976	0.999933	-0.0234677	-0.395241	0.695064	0.997978	-0.0106342	-0.251237	0.8031	0.997585	-0.0494421	-1.02184	0.315027	0.992066	-0.0306305	-0.55832	0.581403	0.916116
10246_at	10246	SLC17A2	0.0209548	0.688464	0.495134	0.999933	0.027328	0.714742	0.479509	0.99329	0.0303652	1.04488	0.303241	0.994915	0.0524239	1.50624	0.142463	0.988822	0.0732219	1.8994	0.0686603	0.653437
102467079_at	102467079	LOC102467079	-0.00268137	-0.0827805	0.934439	0.999933	-0.0318799	-0.764344	0.449785	0.990865	-0.00639753	-0.200723	0.842077	0.997585	-0.0181192	-0.463309	0.646486	0.997087	-0.0449339	-1.12532	0.270735	0.789365
10247_at	10247	RIDA	0.0293433	0.248422	0.805079	0.999933	-0.127583	-1.08244	0.28646	0.990865	-0.0412422	-0.529947	0.599495	0.997585	-0.135017	-1.71683	0.0963206	0.988822	-0.141096	-1.76381	0.0895128	0.674051
10248_at	10248	POP7	-0.057758	-0.570457	0.571558	0.999933	0.00711818	0.0645676	0.948886	0.999011	-0.0530541	-0.885012	0.38219	0.997585	-0.0855261	-1.19548	0.241263	0.992066	-0.160945	-2.46871	0.0204518	0.58638
10249_at	10249	GLYAT	0.0104212	0.306804	0.760584	0.999933	0.0212107	0.483314	0.631883	0.997274	0.00642881	0.181258	0.857211	0.997585	0.0324509	0.726365	0.473244	0.992066	0.0653549	1.45318	0.158137	0.733148
1025_at	1025	CDK9	0.00680048	0.188318	0.851579	0.999933	0.0343252	0.741389	0.463403	0.991701	0.0322454	0.779019	0.441204	0.997585	0.0625546	1.23586	0.226101	0.992066	0.0352683	0.616728	0.542777	0.903516
10250_at	10250	SRRM1	-0.0225459	-0.360717	0.720209	0.999933	0.0478485	0.633204	0.530717	0.99352	-0.00443314	-0.0660786	0.947691	0.99904	0.0737441	0.941176	0.354132	0.992066	0.176177	2.14234	0.0417016	0.595416
10251_at	10251	SPRY3	0.0124292	0.285634	0.776632	0.999933	0.0666599	1.31126	0.198307	0.990865	0.0136137	0.321451	0.74978	0.997585	0.101282	2.23971	0.0326732	0.987072	0.115202	2.29939	0.0297669	0.58638
10252_at	10252	SPRY1	0.0342975	0.623475	0.536512	0.999933	0.0419241	0.664317	0.510841	0.99352	0.00532016	0.0950482	0.924819	0.99904	0.059066	0.873787	0.389176	0.992066	0.162142	2.45322	0.0211767	0.58638
10253_at	10253	SPRY2	0.00779013	0.0904435	0.928386	0.999933	-0.029362	-0.263346	0.793828	0.998499	-0.0399253	-0.506732	0.615521	0.997585	-0.0789173	-0.811481	0.423482	0.992066	-0.067307	-0.599221	0.554212	0.907115
10254_at	10254	STAM2	-0.00506126	-0.188217	0.851658	0.999933	-0.0536467	-1.6606	0.105728	0.990865	-0.00447811	-0.149853	0.88174	0.998766	-0.0483782	-1.39947	0.171928	0.988883	-0.0168672	-0.489154	0.628834	0.925205
102546226_at	102546226	LOC102546226	-0.0106332	-0.412535	0.68215	0.999933	-0.0323146	-0.987391	0.330228	0.990865	-0.0107995	-0.378175	0.707585	0.997585	-0.0239529	-0.697906	0.490611	0.996132	-0.0704332	-2.04879	0.0507022	0.619161
102546294_at	102546294	LOC102546294	0.00109553	0.0275041	0.978194	0.999933	0.00245416	0.0488264	0.961335	0.999487	-0.012564	-0.295602	0.769281	0.997585	0.00469198	0.0920948	0.927235	0.998747	0.065647	1.44173	0.161317	0.73547
10255_at	10255	HCG9	0.0100939	0.208875	0.835606	0.999933	-0.0742679	-1.3426	0.188046	0.990865	0.0150609	0.272812	0.786601	0.997585	-0.0487958	-0.806021	0.426574	0.992066	-0.0868443	-1.43057	0.164464	0.739258
[truncated: 17,971 more rows]
