# Supplementary material for: Inference of cell type content from human brain transcriptomic datasets illuminates the effects of age, manner of death, dissection, and psychiatric diagnosis
Source: PLoS One. 2018 Jul 17;13(7):e0200003. doi: 10.1371/journal.pone.0200003 (PMC6049916; doi:10.1371/journal.pone.0200003)
Supplement: S11 Table — There are two summary spreadsheets that include the results for Bipolar Disorder and Schizophrenia for Models#1–5. The spreadsheets follow the same format as S9 Table. (XLSX) [file pone.0200003.s012.xlsx]

## Sheet: Schizophrenia
C	EntrezGeneID	GeneSymbol	logFC_M1	Tstat_M1	P.Value_M1	adj.P.Val_M1	logFC_M2	Tstat_M2	P.Value_M2	adj.P.Val_M2	logFC_M3	Tstat_M3	P.Value_M3	adj.P.Val_M3	logFC_M4	Tstat_M4	P.Value_M4	adj.P.Val_M4	logFC_M5	Tstat_M5	P.Value_M5	adj.P.Val_M5
1_at	1	A1BG	-0.130497	-1.89576	0.0626549	0.43378	-0.141295	-1.98994	0.0514019	0.418758	-0.0737158	-1.03656	0.304318	0.904725	-0.0572511	-0.748339	0.457627	0.906402	-0.0357748	-0.450124	0.654647	0.923515
10_at	10	NAT2	0.109975	1.8708	0.0660938	0.440428	0.117558	1.92222	0.0595814	0.440928	0.0417452	0.711424	0.479723	0.944989	0.0207192	0.3526	0.725814	0.964295	0.0119468	0.213925	0.831512	0.971292
100_at	100	ADA	0.100631	1.19494	0.23666	0.67553	0.090224	1.07452	0.287117	0.728873	0.0575521	0.707919	0.48188	0.945186	0.0452992	0.522218	0.603736	0.943492	0.0726003	0.827692	0.411941	0.839292
1000_at	1000	CDH2	0.11554	2.80619	0.00669012	0.206599	0.118791	2.81765	0.00663737	0.210219	0.090203	2.22912	0.029764	0.678129	0.0831061	1.92439	0.0597855	0.642177	0.0875371	1.9124	0.061802	0.533752
10000_at	10000	AKT3	-0.0663362	-1.23688	0.220798	0.662067	-0.0411479	-0.768194	0.445543	0.823056	-0.0434372	-0.805972	0.423609	0.92946	-0.039904	-0.734383	0.466014	0.908313	-0.0589603	-1.19879	0.236494	0.744635
100009676_at	100009676	ZBTB11-AS1	-0.0382446	-0.703638	0.484293	0.829529	-0.0542945	-0.995313	0.32379	0.751928	-0.0289748	-0.484231	0.630077	0.968476	-0.0686149	-1.11542	0.2698	0.831099	-0.0726339	-1.16836	0.248431	0.756816
10001_at	10001	MED6	-0.00247125	-0.0367953	0.970766	0.992049	0.0537028	1.00332	0.319948	0.751036	0.0809722	1.43835	0.155803	0.839951	0.0766065	1.42993	0.158718	0.755719	0.0805503	1.51009	0.137575	0.653614
10002_at	10002	NR2E3	-0.00934068	-0.219679	0.826843	0.958404	-0.0241189	-0.571134	0.570154	0.878227	-0.0264286	-0.577613	0.5658	0.960193	-0.00583296	-0.124896	0.901087	0.99088	-0.0143535	-0.29163	0.771826	0.954545
10003_at	10003	NAALAD2	-0.0702191	-0.8847	0.379737	0.776759	-0.0635554	-0.802895	0.425371	0.811989	-0.0999818	-1.32764	0.189591	0.860809	-0.0904846	-1.21266	0.230739	0.807196	-0.0928281	-1.1522	0.254944	0.760164
10004_at	10004	NAALADL1	0.0120651	0.220682	0.826065	0.958312	-0.00322546	-0.0580159	0.953939	0.989842	-0.0425139	-0.883459	0.3807	0.920252	-0.0345492	-0.683739	0.497176	0.916879	-0.0412769	-0.82697	0.412346	0.839292
100048912_at	100048912	CDKN2B-AS1	0.0751505	2.02461	0.0472204	0.399513	0.0700169	1.87212	0.0663234	0.454967	0.0570568	1.42963	0.158282	0.843993	0.03685	0.91602	0.363885	0.875393	0.0160814	0.390437	0.697941	0.935225
10005_at	10005	ACOT8	-0.131792	-2.59579	0.0117673	0.25501	-0.12044	-2.94436	0.00467677	0.187217	-0.0432191	-0.927859	0.357393	0.914949	-0.0848011	-1.8857	0.0649274	0.64732	-0.0768813	-1.62454	0.110811	0.621877
10006_at	10006	ABI1	0.100899	2.45498	0.0169084	0.285134	0.128453	3.38041	0.00131214	0.127749	0.0863924	2.09962	0.0402005	0.701726	0.0958337	2.35204	0.0224926	0.544331	0.115987	2.79292	0.00748021	0.344926
10007_at	10007	GNPDA1	-0.0284647	-0.746044	0.458461	0.818964	-0.02705	-0.710773	0.480123	0.842133	-0.0263403	-0.644522	0.521823	0.952202	-0.0288056	-0.689137	0.493801	0.916545	-0.030762	-0.701851	0.486161	0.872785
10008_at	10008	KCNE3	-0.0779044	-1.76357	0.0827314	0.471747	-0.0850846	-1.89059	0.0637666	0.451229	-0.0667366	-1.51422	0.135496	0.82045	-0.0803287	-1.70367	0.0944135	0.677323	-0.0676847	-1.41966	0.162168	0.679197
10009_at	10009	ZBTB33	0.0552817	1.44297	0.154061	0.588512	0.0559108	1.49918	0.139345	0.585587	0.0111586	0.316637	0.752676	0.981062	0.0149809	0.429316	0.669467	0.956336	0.0353365	1.00671	0.319121	0.796648
100093630_at	100093630	SNHG8	0.0441235	0.586713	0.559527	0.863693	0.104066	1.74299	0.0867273	0.499667	0.171896	3.1723	0.00243646	0.558431	0.166297	3.18227	0.00246639	0.377874	0.194689	3.58714	0.000781694	0.260064
100093698_at	100093698	GS1-600G8.3	0.0676087	1.21227	0.230009	0.6694	0.0612314	1.07211	0.28819	0.72988	0.0371043	0.607426	0.54598	0.956706	0.0277116	0.431005	0.668246	0.955693	-0.00566471	-0.0870767	0.930973	0.989433
1001_at	1001	CDH3	0.0528273	1.08478	0.28222	0.714285	0.0310914	0.666553	0.507747	0.853445	0.0556191	1.11504	0.269513	0.895688	0.0370078	0.736599	0.464676	0.907921	0.0412444	0.796968	0.429394	0.844433
10010_at	10010	TANK	-0.0331501	-0.74767	0.457486	0.818703	0.00395976	0.106506	0.915555	0.981292	-0.0208616	-0.51615	0.607746	0.965828	-0.0184638	-0.471486	0.639266	0.951609	0.00187354	0.0594963	0.952804	0.99167
100101467_at	100101467	ZSCAN30	0.137273	3.51197	0.000835858	0.123682	0.133901	3.34243	0.00147137	0.129822	0.0865988	2.22372	0.0301455	0.678129	0.0843745	1.9989	0.0508582	0.61874	0.081261	1.85948	0.0690937	0.548286
100101938_at	100101938	ANKRD26P3	-0.0548278	-0.49383	0.623171	0.892763	-0.0200017	-0.175983	0.860931	0.969485	-0.0897162	-0.760052	0.450356	0.935969	-0.0903136	-0.740283	0.462458	0.907921	-0.157266	-1.30487	0.198159	0.714698
10011_at	10011	SRA1	-0.0852805	-1.49879	0.139003	0.569627	-0.0710503	-1.29592	0.200225	0.654211	-0.00361195	-0.0719047	0.942929	0.99686	-0.0147591	-0.282993	0.778305	0.972072	-0.00125544	-0.0226421	0.98203	0.997473
100113407_at	100113407	TMEM170B	0.202573	3.7437	0.000399219	0.100711	0.197197	3.71099	0.000470459	0.0915574	0.149191	2.96821	0.00437399	0.576317	0.154505	2.93985	0.0048897	0.418355	0.174921	3.27099	0.00198801	0.277842
100124700_at	100124700	HOTAIR	-0.0427171	-1.32271	0.190789	0.631543	-0.0419853	-1.24186	0.219373	0.671854	-0.0242823	-0.687763	0.494391	0.946824	-0.0152361	-0.404239	0.687695	0.958666	-0.0152016	-0.399795	0.691081	0.933486
100125288_at	100125288	ZGLP1	-0.0214762	-0.436073	0.664298	0.909589	-0.0394571	-0.798867	0.427684	0.813163	-0.027522	-0.597159	0.552766	0.957177	-0.0352587	-0.744193	0.460109	0.906967	-0.0435678	-0.896499	0.374461	0.825711
100126784_at	100126784	LOC100126784	-0.0918414	-1.81262	0.0747317	0.459128	-0.0703601	-1.43419	0.156982	0.607418	-0.0386037	-0.792877	0.431138	0.929545	-0.0401268	-0.777302	0.440503	0.901859	-0.00912061	-0.184453	0.854435	0.97601
100126791_at	100126791	EGOT	0.0356565	0.674331	0.502607	0.838869	0.0283702	0.507583	0.613704	0.896753	0.0113836	0.200543	0.841769	0.990899	0.003679	0.0600611	0.952337	0.997097	-0.0264735	-0.41991	0.676425	0.929524
100126793_at	100126793	GHRLOS	-0.0725746	-1.51749	0.134227	0.5613	-0.102185	-2.25898	0.0277271	0.341432	-0.0915919	-1.81578	0.0746645	0.756791	-0.122632	-2.43878	0.0181875	0.5206	-0.13607	-2.56611	0.0134612	0.379897
100127888_at	100127888	SLCO4A1-AS1	0.0761185	1.489	0.141556	0.572308	0.0945683	1.81067	0.0754634	0.479045	0.0729706	1.43265	0.15742	0.84261	0.0842486	1.6475	0.105486	0.691167	0.0588533	1.17783	0.244671	0.753924
100127983_at	100127983	C8orf88	-0.049977	-0.756204	0.45239	0.816907	-0.0115527	-0.184865	0.853992	0.967344	-0.0284088	-0.513217	0.609783	0.966305	-0.0466995	-0.844001	0.402535	0.887269	-0.066995	-1.14407	0.258267	0.761705
100128025_at	100128025	WWTR1-AS1	0.0578298	0.962923	0.339327	0.754128	0.0445914	0.720246	0.474317	0.838273	0.0442929	0.697716	0.488191	0.946824	0.041965	0.62015	0.537867	0.924901	0.00207888	0.0297866	0.976361	0.996725
100128071_at	100128071	FAM229A	0.0732344	1.81108	0.074973	0.459128	0.0528824	1.43068	0.15798	0.608878	0.0445397	1.07331	0.287654	0.898241	0.0393535	0.968463	0.337296	0.862262	0.0141381	0.366261	0.71578	0.939666
100128098_at	100128098	ST8SIA6-AS1	-0.0503609	-0.836245	0.406228	0.791304	-0.0670561	-1.09134	0.279713	0.723594	-0.0823284	-1.28105	0.205365	0.86865	-0.078712	-1.15939	0.251595	0.819512	-0.0875491	-1.22354	0.227097	0.736706
100128124_at	100128124	HGC6.3	-0.12208	-1.5373	0.129307	0.5554	-0.133168	-1.60953	0.113026	0.544111	-0.104614	-1.19393	0.237449	0.885459	-0.0983086	-1.06283	0.292772	0.844722	-0.10622	-1.07869	0.286116	0.775165
100128126_at	100128126	STAU2-AS1	0.0083976	0.114459	0.909244	0.979628	0.00690288	0.0910176	0.927798	0.984801	-0.0398701	-0.579346	0.564639	0.960193	0.00325696	0.0458793	0.963582	0.997153	-0.0294464	-0.419237	0.676913	0.929581
100128139_at	100128139	LINC01233	-0.0769687	-1.8062	0.0757414	0.460507	-0.0896509	-2.05401	0.0445708	0.399681	-0.0398329	-0.870092	0.3879	0.921953	-0.0414834	-0.871115	0.387695	0.882957	-0.0510369	-1.02824	0.308989	0.791148
100128164_at	100128164	LOC100128164	-0.0223761	-0.484048	0.630057	0.894232	-0.00959536	-0.204678	0.838553	0.963406	-0.0291823	-0.585904	0.560253	0.957757	-0.042725	-0.825955	0.412603	0.89062	-0.0246185	-0.455634	0.650708	0.922209
100128176_at	100128176	UST-AS1	-0.0808188	-2.12547	0.0375388	0.369941	-0.0946329	-2.46926	0.0165592	0.27822	-0.100058	-2.41066	0.0191711	0.657202	-0.101833	-2.35366	0.0224043	0.544331	-0.112484	-2.42768	0.0189957	0.404538
100128191_at	100128191	TMPO-AS1	0.080955	1.63952	0.10617	0.514519	0.0743492	1.50668	0.137416	0.582819	0.103271	1.99356	0.0509937	0.721802	0.0936134	1.7761	0.0815676	0.659045	0.0858062	1.55933	0.125488	0.638201
100128239_at	100128239	LOC100128239	-0.0399253	-0.429169	0.669288	0.911834	-0.0409585	-0.433416	0.666349	0.917062	-0.0842051	-0.841011	0.403856	0.923697	-0.0434114	-0.409411	0.68392	0.958176	-0.0849096	-0.758353	0.451947	0.856469
100128252_at	100128252	ZNF667-AS1	0.0211409	0.197165	0.844343	0.963997	0.0593146	0.597179	0.552753	0.871712	0.157476	1.61636	0.111537	0.799714	0.0970001	0.966647	0.338195	0.863456	0.0605662	0.578358	0.565727	0.897224
100128285_at	100128285	DNM1P35	-0.0449552	-0.729705	0.468319	0.823546	-0.0524076	-0.829142	0.410483	0.80329	-0.039381	-0.592963	0.555551	0.957177	-0.0424391	-0.600606	0.550711	0.925842	-0.0674191	-0.970987	0.336422	0.803253
100128288_at	100128288	LOC100128288	0.0857404	0.911612	0.365504	0.767838	0.0399515	0.443082	0.659384	0.913731	0.0325449	0.329231	0.743188	0.981062	0.0212922	0.22301	0.824402	0.979641	0.00180642	0.0179513	0.985752	0.997673
100128292_at	100128292	DLG5-AS1	0.0441855	1.21829	0.227728	0.667183	0.0222871	0.630963	0.530586	0.864178	0.0429164	1.20955	0.231445	0.882668	0.0450699	1.21653	0.229276	0.80645	0.0423708	1.07851	0.286198	0.775165
100128325_at	100128325	LOC100128325	-0.0447608	-0.615833	0.540259	0.85548	-0.0723221	-0.974899	0.33373	0.75595	-0.0574662	-0.73789	0.463608	0.940433	-0.0415342	-0.505438	0.615387	0.946579	-0.0952048	-1.20467	0.234238	0.742685
100128361_at	100128361	LOC100128361	0.031794	0.549921	0.584349	0.875229	0.0322822	0.541168	0.590501	0.886433	0.0360981	0.584265	0.561347	0.958237	0.0333478	0.504458	0.616071	0.946887	0.0453824	0.637915	0.526561	0.885321
100128374_at	100128374	LOC100128374	-0.0170832	-0.299934	0.765231	0.943039	-0.024555	-0.413994	0.680432	0.921026	-0.0127734	-0.207367	0.836463	0.990311	-0.0128186	-0.192642	0.84799	0.982087	-0.0392145	-0.579366	0.565052	0.897175
100128496_at	100128496	C20orf78	0.0806501	1.27728	0.206265	0.647355	0.068251	1.06021	0.293522	0.733283	0.0480131	0.770457	0.44421	0.933876	0.055576	0.882177	0.381741	0.880153	0.0180094	0.309664	0.758157	0.950551
100128511_at	100128511	NEBL-AS1	-0.222929	-2.61046	0.0113232	0.250888	-0.202154	-2.2916	0.0256441	0.333311	-0.195032	-2.21593	0.0307048	0.678129	-0.189644	-2.12869	0.0380364	0.590669	-0.134422	-1.57363	0.122143	0.635992
100128554_at	100128554	LOC100128554	0.0438071	0.76587	0.44666	0.81377	0.0598637	1.0262	0.309131	0.74276	0.0412091	0.735318	0.46516	0.941027	0.048091	0.809101	0.422144	0.894818	0.0366862	0.594681	0.55485	0.892685
100128590_at	100128590	SLC8A1-AS1	-0.0269295	-0.642393	0.522986	0.848505	-0.0216878	-0.509323	0.612492	0.896162	-0.0360709	-0.781571	0.437701	0.930986	-0.0171757	-0.352737	0.725712	0.964295	-0.0257528	-0.508837	0.613198	0.910976
100128640_at	100128640	ACVR2B-AS1	0.0591154	0.647894	0.519446	0.846149	0.0617546	0.6797	0.499446	0.851025	0.118801	1.19127	0.238483	0.885979	0.136141	1.33767	0.186825	0.777915	0.114247	1.07188	0.289135	0.777675
100128653_at	100128653	LOC100128653	-0.0136722	-0.15989	0.873487	0.972421	-0.0276441	-0.312117	0.75609	0.943115	-0.0391527	-0.447897	0.655925	0.972886	-0.0173718	-0.188794	0.85099	0.982645	-0.0715759	-0.861	0.393519	0.835213
100128731_at	100128731	OST4	0.0589104	1.13485	0.260805	0.697029	0.071326	1.38158	0.172491	0.623468	0.0919192	1.71278	0.0921892	0.779158	0.0677604	1.21768	0.228844	0.80645	0.0880985	1.54041	0.130027	0.645693
100128750_at	100128750	RBPMS-AS1	-0.0550165	-0.933852	0.354003	0.76107	-0.0546925	-0.9031	0.370274	0.779598	-0.0627152	-1.0993	0.276257	0.896019	-0.0714808	-1.2067	0.233008	0.809344	-0.0719232	-1.18585	0.241521	0.750579
100128782_at	100128782	LINC00476	-0.0530735	-0.718836	0.474942	0.826586	-0.0649036	-0.911081	0.36609	0.777539	-0.0585372	-0.73685	0.464236	0.940559	-0.057665	-0.778814	0.439619	0.901859	-0.0701493	-0.895727	0.374868	0.825746
100128788_at	100128788	SRRM2-AS1	-0.185071	-2.28683	0.0256322	0.33038	-0.181686	-2.16394	0.034674	0.371815	-0.203998	-2.30979	0.0245437	0.663816	-0.229411	-2.45963	0.0172701	0.518321	-0.209473	-2.21158	0.0317905	0.462672
100128822_at	100128822	LINC01003	-0.117392	-0.950689	0.345454	0.756426	-0.118024	-0.905427	0.369051	0.778485	-0.0757999	-0.577919	0.565595	0.960193	-0.0739091	-0.524105	0.602432	0.943492	0.00814093	0.0581241	0.953891	0.99183
100128830_at	100128830	LINC01165	0.00711575	0.140228	0.888935	0.974917	0.00167831	0.0327477	0.97399	0.993571	-0.0247676	-0.456578	0.64971	0.971619	0.0017039	0.0302197	0.976008	0.998179	-0.0181086	-0.313412	0.755325	0.949358
100128881_at	100128881	VPS9D1-AS1	0.104128	1.79337	0.0777917	0.462121	0.0740764	1.28651	0.203465	0.656067	0.0630484	1.06727	0.290348	0.898481	0.0388468	0.620955	0.537342	0.924901	0.00505407	0.0890981	0.929375	0.989386
100128893_at	100128893	GATA6-AS1	-0.0560764	-1.0095	0.316658	0.737655	-0.08034	-1.47358	0.146095	0.595815	-0.0587955	-1.00217	0.320499	0.909291	-0.102862	-1.70067	0.0949781	0.677323	-0.125258	-1.95619	0.0562756	0.521661
100128927_at	100128927	ZBTB42	0.0198523	0.346801	0.729916	0.932156	-0.00681278	-0.122997	0.902542	0.97807	0.00842199	0.135425	0.892753	0.994788	-0.0129066	-0.204014	0.839139	0.980624	-0.033981	-0.533964	0.595831	0.906976
100128946_at	100128946	LINC01310	-0.00540543	-0.0973208	0.922786	0.981968	-0.0158303	-0.283145	0.778092	0.949198	-0.0511795	-0.967764	0.337251	0.911195	-0.0431372	-0.763061	0.448875	0.904656	-0.0768073	-1.33227	0.189062	0.706614
100128977_at	100128977	MAPT-AS1	-0.0600837	-1.22663	0.224601	0.664952	-0.0524744	-1.096	0.27769	0.722589	-0.029305	-0.567863	0.572358	0.961012	-0.0466437	-0.89013	0.377496	0.87888	-0.0411748	-0.735574	0.46557	0.863521
100128993_at	100128993	LOC100128993	-0.0111449	-0.183616	0.854914	0.966912	-0.0270872	-0.442158	0.660048	0.913912	-0.0475744	-0.775383	0.441319	0.932494	-0.0409469	-0.643535	0.522705	0.922313	-0.0472944	-0.704882	0.48429	0.871977
100128998_at	100128998	C20orf181	-0.033825	-0.640638	0.524118	0.848772	-0.0328144	-0.607484	0.545942	0.870268	-0.0652991	-1.1985	0.235681	0.884523	-0.0611249	-1.05799	0.294951	0.847632	-0.0940347	-1.6838	0.098714	0.602694
100129034_at	100129034	LOC100129034	0.0763907	2.12309	0.0377455	0.370888	0.0566755	1.67038	0.100326	0.525068	0.0340721	1.00264	0.320274	0.909291	0.0423401	1.19858	0.236126	0.809441	0.0402867	1.09254	0.280047	0.773533
100129098_at	100129098	LOC100129098	-0.0999573	-1.97557	0.0526592	0.413327	-0.113619	-2.22374	0.0301443	0.352946	-0.124701	-2.54497	0.0136605	0.650674	-0.109735	-2.22958	0.0301192	0.572753	-0.105199	-2.07257	0.043606	0.491631
100129128_at	100129128	KHDC1L	-0.136487	-2.11121	0.0387928	0.374472	-0.153045	-2.29869	0.0252098	0.331438	-0.170441	-2.44175	0.0177426	0.656119	-0.175953	-2.37483	0.0212806	0.53784	-0.183257	-2.3985	0.0203969	0.416646
100129175_at	100129175	LOC100129175	-0.0172138	-0.322632	0.74806	0.938061	-0.0378549	-0.710155	0.480504	0.842265	-0.039689	-0.701262	0.485993	0.946824	-0.0436937	-0.725968	0.471113	0.911472	-0.059237	-1.11371	0.270951	0.768868
100129195_at	100129195	ZSCAN16-AS1	0.0684052	1.46782	0.147208	0.579234	0.0363423	0.827683	0.411302	0.803735	0.0468986	0.937853	0.352277	0.914267	0.038008	0.7857	0.435609	0.900804	0.0576071	1.2098	0.232281	0.740931
100129196_at	100129196	MATN1-AS1	0.0354105	0.852899	0.396998	0.786795	0.0376482	0.878085	0.383584	0.787243	0.0287778	0.726666	0.470404	0.942607	0.0334899	0.780205	0.438807	0.90161	0.0319466	0.715224	0.477935	0.867786
100129250_at	100129250	TOPORS-AS1	-0.068393	-1.42505	0.159158	0.595049	-0.0539415	-1.12612	0.264833	0.712532	-0.0106221	-0.239702	0.811421	0.988287	-0.00874296	-0.192071	0.848435	0.982231	0.0308407	0.712425	0.47965	0.86899
100129271_at	100129271	C1orf68	-0.0074375	-0.109619	0.913066	0.980279	-0.000865	-0.0127322	0.989886	0.996694	-0.0583111	-0.863379	0.391548	0.921978	-0.0361814	-0.539888	0.591579	0.937786	-0.0474374	-0.682582	0.498152	0.877572
100129361_at	100129361	SMIM10L1	-0.12827	-2.25219	0.0278611	0.335433	-0.0984679	-1.93943	0.0574038	0.434487	-0.022817	-0.538476	0.592345	0.962409	-0.0428924	-0.95818	0.342406	0.864883	-0.0379821	-0.814651	0.419296	0.841177
100129387_at	100129387	GABPB1-AS1	-0.0648089	-1.46844	0.14704	0.579234	-0.0539681	-1.2943	0.200783	0.654341	-0.0269351	-0.587142	0.559427	0.957375	-0.0581798	-1.26326	0.212132	0.798694	-0.056531	-1.15494	0.253831	0.759774
100129427_at	100129427	DDC-AS1	0.00849769	0.13621	0.892097	0.975455	-0.0168047	-0.263645	0.793004	0.952672	-0.0447494	-0.771918	0.443351	0.933486	-0.0623583	-0.996531	0.323607	0.857978	-0.0857838	-1.31072	0.19619	0.713067
100129455_at	100129455	LOC100129455	-0.0386738	-0.920822	0.360713	0.764389	-0.0357219	-0.834595	0.40743	0.801637	-0.0226851	-0.535589	0.594327	0.962409	-0.0271595	-0.591359	0.556842	0.928394	-0.0576757	-1.26234	0.212925	0.724711
100129460_at	100129460	DPY19L1P1	0.0349662	0.357433	0.721982	0.92925	0.0142374	0.159541	0.873807	0.971895	-0.0690901	-0.689773	0.493136	0.946824	-0.0262712	-0.263365	0.79331	0.974027	-0.00288077	-0.0278342	0.97791	0.996725
100129461_at	100129461	LYRM4-AS1	0.0735172	0.963686	0.338947	0.753871	0.0611195	0.777383	0.440147	0.820408	0.0256419	0.352377	0.725855	0.980773	0.0405418	0.526574	0.600729	0.942735	-0.0014122	-0.0184519	0.985355	0.997672
100129476_at	100129476	LOC100129476	-0.0857239	-1.90684	0.0611779	0.430905	-0.0938329	-2.13185	0.0373417	0.380296	-0.0943422	-2.02078	0.0480087	0.715064	-0.113981	-2.39565	0.0202257	0.530238	-0.11617	-2.49826	0.0159587	0.386029
100129482_at	100129482	ZNF37BP	-0.133171	-1.82463	0.0728753	0.455217	-0.141258	-1.88501	0.0645298	0.452418	-0.101625	-1.2642	0.211305	0.872276	-0.134522	-1.61691	0.111949	0.702546	-0.174151	-2.12224	0.0390043	0.485417
100129503_at	100129503	LOC100129503	-0.0113932	-0.165393	0.869173	0.970772	-0.0424273	-0.634288	0.52843	0.863522	-0.0337514	-0.449287	0.654929	0.972394	-0.0540834	-0.720554	0.474411	0.911759	-0.0298239	-0.379886	0.705706	0.937256
100129550_at	100129550	LOC100129550	0.00591114	0.105242	0.916524	0.980929	0.00920687	0.156687	0.876045	0.971954	0.0417546	0.692381	0.491509	0.946824	0.0688606	1.10001	0.276393	0.833006	0.0840854	1.26764	0.211041	0.724711
100129597_at	100129597	LINC00462	0.0257045	0.470328	0.639771	0.898715	0.021814	0.381022	0.704603	0.929958	0.0307756	0.505102	0.615434	0.966753	0.0258401	0.398902	0.691599	0.958666	0.0198546	0.284079	0.777572	0.95595
100129617_at	100129617	LOC100129617	0.0820863	1.31088	0.194735	0.636426	0.0765911	1.18665	0.240289	0.692899	0.0854932	1.57904	0.119861	0.804914	0.0697643	1.20283	0.23449	0.809404	0.0574876	0.925564	0.359303	0.815689
100129620_at	100129620	LOC100129620	0.0327541	0.467527	0.641762	0.899802	0.0277198	0.383452	0.702811	0.929708	0.0628016	0.878262	0.383489	0.921616	0.022634	0.300663	0.764871	0.970219	0.0505634	0.654049	0.516202	0.88239
100129637_at	100129637	NA	-0.0537267	-0.500605	0.618422	0.890838	-0.0569767	-0.532545	0.596418	0.88852	-0.0537716	-0.479377	0.633505	0.969807	-0.0397406	-0.354208	0.724615	0.964295	-0.0534926	-0.457506	0.649372	0.921929
100129654_at	100129654	TCF24	0.0269981	0.735084	0.46506	0.822427	0.014538	0.391853	0.696628	0.926858	0.0142492	0.351705	0.726357	0.980773	0.00172138	0.0409023	0.96753	0.997316	-0.00930141	-0.211967	0.833031	0.971856
100129662_at	100129662	FGF13-AS1	-0.0519924	-0.902356	0.37036	0.771739	-0.0610533	-1.00916	0.317164	0.748456	-0.0774224	-1.29684	0.199911	0.864703	-0.0755102	-1.17992	0.243401	0.813454	-0.0888857	-1.30596	0.197791	0.714167
100129716_at	100129716	ARRDC3-AS1	-0.0354274	-0.522467	0.603207	0.883553	-0.0272052	-0.387674	0.699701	0.928259	-0.00363547	-0.0508498	0.959623	0.997679	0.00297388	0.039586	0.968575	0.997316	0.00407477	0.051175	0.959398	0.992851
100129722_at	100129722	C9orf173-AS1	0.0172656	0.293269	0.770296	0.944014	0.0138733	0.231731	0.817577	0.958854	-7.28e-05	-0.00121663	0.999034	0.999866	0.00659762	0.105	0.91678	0.993249	-0.0235832	-0.379315	0.706127	0.937256
100129726_at	100129726	LINC01126	-0.0137268	-0.225406	0.822405	0.957583	-0.0249678	-0.40374	0.687915	0.923557	-0.0564822	-0.914156	0.364486	0.916202	-0.0571957	-0.857426	0.395144	0.885816	-0.0901831	-1.31676	0.19417	0.711782
100129792_at	100129792	CCDC152	0.0152443	0.256802	0.798182	0.950031	0.0353989	0.605675	0.547135	0.870967	-0.00466831	-0.0750139	0.940466	0.99686	0.039224	0.613683	0.5421	0.925736	0.0851866	1.31552	0.194584	0.711782
100129794_at	100129794	SLC25A21-AS1	-0.0127405	-0.21032	0.834108	0.960626	-0.0176093	-0.279316	0.781014	0.949295	0.022494	0.35623	0.722984	0.980773	0.0196811	0.286291	0.775793	0.971463	0.0261909	0.39008	0.698203	0.935225
100129827_at	100129827	MRVI1-AS1	0.0670945	1.07109	0.288279	0.71839	0.0463155	0.731567	0.46743	0.83539	0.0533324	0.844719	0.401799	0.923697	0.0320253	0.478869	0.634039	0.950578	0.000773449	0.0121907	0.990324	0.998175
100129845_at	100129845	PCOLCE-AS1	0.116463	1.60849	0.112809	0.529711	0.107887	1.42387	0.159936	0.61073	0.0890135	1.29832	0.199406	0.864703	0.0935194	1.31093	0.195643	0.785682	0.0621202	0.995194	0.324633	0.798563
100129858_at	100129858	SCOC-AS1	-0.0409943	-0.753124	0.454225	0.817266	-0.046177	-0.808707	0.422046	0.810388	-0.0707053	-1.18998	0.238989	0.885979	-0.0754966	-1.17687	0.244605	0.815102	-0.103828	-1.54673	0.128497	0.643165
100129917_at	100129917	LOC100129917	-0.0878703	-0.819598	0.415585	0.797826	-0.0886685	-0.810821	0.420841	0.809726	-0.10534	-0.993676	0.32458	0.91046	-0.117527	-1.11297	0.270841	0.832123	-0.116951	-1.04921	0.299337	0.784461
100129935_at	100129935	LOC100129935	0.0332425	0.40241	0.688767	0.919085	-0.000434801	-0.00535001	0.99575	0.99892	0.00124849	0.0144309	0.988537	0.998411	-0.0381901	-0.432411	0.667231	0.955472	-0.0757343	-0.925547	0.359312	0.815689
100129961_at	100129961	CCNT2-AS1	-0.0105467	-0.118866	0.905766	0.978655	-0.0378577	-0.423266	0.673694	0.919491	-0.0045868	-0.0497323	0.96051	0.997679	-0.0176358	-0.181661	0.856555	0.982813	-0.0578452	-0.603596	0.548954	0.891582
100129973_at	100129973	LOC100129973	-0.0409726	-0.358605	0.721109	0.92898	-0.0153675	-0.12906	0.897764	0.977369	0.0775573	0.69544	0.489605	0.946824	0.0957528	0.797061	0.42904	0.897774	0.119647	0.950694	0.346522	0.80877
10013_at	10013	HDAC6	0.0521847	1.39518	0.16794	0.603639	0.0421784	1.11223	0.270709	0.718814	0.0660567	1.68103	0.0982293	0.782274	0.0592378	1.46469	0.149024	0.747112	0.0569545	1.40408	0.166732	0.684525
100130100_at	100130100	LOC100130100	0.0559989	0.605547	0.547026	0.858426	0.0510227	0.527295	0.600035	0.890593	0.0623304	0.645752	0.521031	0.952202	0.0439724	0.424254	0.673131	0.956417	0.00771397	0.072259	0.942696	0.99068
100130155_at	100130155	MIR124-2HG	-0.0410619	-0.757489	0.451626	0.816527	-0.0332304	-0.587253	0.559353	0.873295	-0.0152751	-0.290018	0.772855	0.984699	-0.00328264	-0.0601824	0.952241	0.997097	0.0309227	0.55592	0.580848	0.902365
100130249_at	100130249	PP2672	-0.0345796	-0.794767	0.429781	0.802953	-0.0459552	-1.05906	0.294041	0.733283	-0.042726	-0.907504	0.367961	0.918557	-0.0556182	-1.15489	0.253413	0.820886	-0.061909	-1.31827	0.19367	0.711782
100130264_at	100130264	LOC100130264	0.0254766	0.347615	0.729307	0.931909	0.0161917	0.209705	0.834645	0.962423	-0.0227837	-0.319536	0.750489	0.981062	-0.0258024	-0.340094	0.735156	0.965766	-0.091551	-1.34935	0.183555	0.701033
100130275_at	100130275	TFAP2A-AS1	0.0149836	0.308972	0.758379	0.940668	0.0156868	0.313051	0.755385	0.943115	0.0233918	0.468472	0.641234	0.970908	0.0140639	0.271451	0.787119	0.973436	0.00630224	0.115852	0.908253	0.986443
100130285_at	100130285	NA	0.0893295	1.77956	0.0800492	0.466556	0.0706702	1.60888	0.113167	0.544111	0.03493	0.690643	0.492593	0.946824	0.0560123	1.17599	0.244954	0.815125	0.0569554	1.17381	0.246261	0.755472
100130331_at	100130331	LOC100130331	-0.0429304	-0.530388	0.597737	0.881361	-0.0498912	-0.654424	0.515471	0.857123	0.024726	0.299302	0.765798	0.983169	-0.0333742	-0.392232	0.69649	0.959579	-0.0112414	-0.124555	0.901396	0.984853
100130357_at	100130357	LOC100130357	-0.0333988	-0.68299	0.497157	0.834971	-0.0376843	-0.739085	0.462888	0.833123	-0.0823023	-1.63591	0.10737	0.798366	-0.0748441	-1.39708	0.168323	0.760933	-0.0703415	-1.29212	0.202501	0.718891
100130418_at	100130418	CECR7	-0.0419577	-0.49466	0.622588	0.892543	-0.0827669	-0.97031	0.335992	0.757879	-0.0552634	-0.618297	0.538843	0.956006	-0.0791997	-0.825805	0.412687	0.89062	-0.039848	-0.399092	0.691595	0.933486
100130449_at	100130449	PP14571	-0.0312441	-0.43427	0.6656	0.909891	-0.0204713	-0.28988	0.77296	0.948195	0.0230209	0.298271	0.766581	0.983258	0.0187058	0.23839	0.812515	0.978292	0.000228574	0.00276736	0.997803	0.999289
100130452_at	100130452	LOC100130452	0.0190591	0.281584	0.7792	0.945547	0.00196095	0.0281212	0.977664	0.994072	-0.0178223	-0.243268	0.808671	0.987737	-0.0393161	-0.506346	0.614754	0.946579	-0.0900057	-1.13667	0.261318	0.762855
100130458_at	100130458	LOC100130458	-0.0243123	-0.537963	0.592529	0.878746	-0.0316389	-0.670097	0.505502	0.853068	0.00162027	0.0327731	0.97397	0.997861	0.000341539	0.00641015	0.99491	0.999375	-0.0212031	-0.375633	0.708844	0.937925
100130460_at	100130460	CAND1.11	0.0442905	0.879232	0.382671	0.778469	0.0489296	0.955291	0.343464	0.763476	0.0134199	0.25737	0.79782	0.987211	0.0406061	0.751977	0.455455	0.906402	0.0159274	0.296554	0.768086	0.953367
100130476_at	100130476	LOC100130476	0.0322075	0.928962	0.356512	0.762977	0.0226013	0.648213	0.51945	0.859186	0.00891905	0.236027	0.814258	0.98844	0.0158558	0.397553	0.692587	0.958697	0.00403481	0.0959643	0.923948	0.988237
100130502_at	100130502	LOC100130502	0.0956944	1.52312	0.132814	0.55865	0.0803737	1.35534	0.180656	0.634179	0.0685668	1.09114	0.279804	0.896019	0.105666	1.68988	0.0970386	0.677554	0.104948	1.6561	0.104225	0.610331
100130519_at	100130519	TMEM221	-0.0852989	-1.69074	0.0959083	0.496473	-0.0869994	-1.69577	0.0953852	0.51494	-0.0332046	-0.68491	0.496176	0.946824	-0.0517013	-1.0263	0.309501	0.854134	-0.0460458	-0.870244	0.388498	0.832164
100130522_at	100130522	PARD6G-AS1	-0.0112862	-0.186687	0.852516	0.966232	-0.0121277	-0.193375	0.847352	0.965332	-0.00818243	-0.133324	0.894407	0.994788	-0.0185387	-0.293013	0.770679	0.970612	-0.0317946	-0.491602	0.625241	0.914989
100130548_at	100130548	LOC100130548	-0.0167469	-0.296152	0.768104	0.943418	-0.0269221	-0.455465	0.650505	0.911881	-0.0523639	-0.999481	0.321786	0.909969	-0.0380239	-0.687336	0.494925	0.916545	-0.0628384	-1.08843	0.281839	0.773949
100130557_at	100130557	NFYC-AS1	-0.0844414	-0.919189	0.361559	0.76508	-0.0722741	-0.75721	0.452043	0.82695	-0.0840141	-0.845516	0.401358	0.923697	-0.0420705	-0.396802	0.693137	0.958883	-0.0991744	-0.913743	0.365419	0.821326
100130581_at	100130581	LINC00910	0.0144146	0.396182	0.693331	0.920899	0.0218518	0.577494	0.56588	0.876196	0.0292089	0.760462	0.450113	0.935969	0.0284385	0.691494	0.492331	0.916545	0.00347673	0.085461	0.93225	0.989673
100130613_at	100130613	PRR32	-0.0748405	-1.20482	0.232851	0.673704	-0.107045	-1.75501	0.0846311	0.497664	-0.0855426	-1.31909	0.192415	0.861864	-0.0816192	-1.20602	0.233268	0.809344	-0.09692	-1.3963	0.16905	0.686177
100130691_at	100130691	LOC100130691	0.0119722	0.240695	0.810585	0.953989	-0.00350567	-0.0698763	0.944537	0.987648	-0.0328967	-0.629658	0.531434	0.954197	-0.0480058	-0.880755	0.382503	0.880529	-0.0296619	-0.537453	0.593438	0.906377
100130700_at	100130700	TP53TG3HP	0.0800942	0.955488	0.343042	0.755351	0.0539724	0.624667	0.534683	0.865802	0.00649991	0.080915	0.935793	0.99686	-0.000449957	-0.00516681	0.995897	0.999575	-0.00570899	-0.0686166	0.94558	0.990828
100130705_at	100130705	LOC100130705	0.147587	1.79425	0.0776489	0.461749	0.115045	1.54038	0.129002	0.570252	0.148665	1.79548	0.0778791	0.763443	0.0756443	0.951175	0.345916	0.866551	0.106193	1.28838	0.203788	0.719558
100130717_at	100130717	CECR5-AS1	0.0255052	0.538695	0.592026	0.878715	-0.00112363	-0.0249859	0.980153	0.994188	0.0400486	0.816262	0.417749	0.928153	0.0419715	0.851845	0.398206	0.885952	0.0433646	0.864653	0.39153	0.834349
100130733_at	100130733	LRRC70	0.0632014	1.38362	0.171438	0.608131	0.0561784	1.2012	0.234643	0.685532	0.0635961	1.25214	0.215634	0.872642	0.059921	1.13033	0.263522	0.827232	0.0755621	1.37038	0.176944	0.695044
100130744_at	100130744	LOC100130744	-0.0919392	-1.42724	0.158527	0.594482	-0.11482	-1.93025	0.0585569	0.437722	-0.140205	-2.01547	0.0485789	0.716026	-0.135171	-2.00481	0.0502021	0.618563	-0.114783	-1.63177	0.109273	0.618549
100130776_at	100130776	AGAP2-AS1	-0.0182573	-0.23604	0.81418	0.954869	-0.0286249	-0.356891	0.722491	0.933805	-0.0725678	-0.96421	0.339014	0.912337	-0.0696403	-0.865105	0.390955	0.883773	-0.109379	-1.40834	0.165476	0.683969
100130855_at	100130855	USP3-AS1	0.0506053	0.656802	0.513739	0.84419	0.0807034	1.09309	0.278951	0.723328	0.0938451	1.29399	0.200887	0.865148	0.0651804	0.902091	0.371168	0.87745	0.102211	1.36592	0.178329	0.695715
100130872_at	100130872	LOC100130872	-0.0273743	-0.486493	0.628333	0.893536	-0.0274093	-0.482667	0.631181	0.903241	-0.0392126	-0.692172	0.491639	0.946824	-0.0356332	-0.632321	0.529948	0.923547	-0.0602297	-1.16778	0.248662	0.756816
100130889_at	100130889	PSORS1C3	0.0668123	1.27266	0.207891	0.648915	0.0776254	1.42301	0.160184	0.61073	0.101679	1.82211	0.0736853	0.754707	0.11036	1.86156	0.0683211	0.65115	0.0791658	1.29258	0.202345	0.718891
100130894_at	100130894	VAC14-AS1	0.148539	1.25426	0.214456	0.655911	0.083723	0.82671	0.411849	0.804194	-0.0753754	-0.776809	0.440483	0.932082	-0.0665892	-0.687544	0.494795	0.916545	0.00572253	0.0626407	0.950313	0.991134
100130933_at	100130933	SMIM6	-0.0628017	-1.00723	0.317741	0.737983	-0.0802318	-1.25871	0.213267	0.664775	-0.060193	-0.97809	0.332163	0.911181	-0.0753638	-1.13223	0.26273	0.826716	-0.0936449	-1.35973	0.180269	0.697187
100130938_at	100130938	NA	-0.0316362	-0.542747	0.58925	0.877095	-0.036792	-0.597707	0.552403	0.871649	-0.0667316	-1.07315	0.287727	0.898241	-0.0913369	-1.40497	0.165978	0.760643	-0.0974092	-1.5967	0.116895	0.627292
100130950_at	100130950	LOC100130950	0.00868863	0.133698	0.894074	0.976055	0.0178406	0.260522	0.7954	0.95341	0.00385806	0.0586308	0.953451	0.99686	0.0259758	0.371856	0.711511	0.96239	0.00732325	0.102472	0.918809	0.987696
100130958_at	100130958	SYCE1L	0.00764493	0.132716	0.894847	0.976092	-0.0171915	-0.304232	0.762059	0.944938	-0.022153	-0.374819	0.709186	0.980773	-0.0344232	-0.555204	0.581136	0.934736	-0.0348201	-0.523116	0.6033	0.908651
100130964_at	100130964	LOC100130964	0.0116222	0.227736	0.820601	0.956835	0.0182365	0.338523	0.736213	0.937714	0.00486236	0.0884026	0.929867	0.996489	0.00708385	0.119424	0.905399	0.991742	7.28e-05	0.00117606	0.999067	0.999503
100130967_at	100130967	C6orf99	0.0125526	0.28061	0.779944	0.945926	-0.0105246	-0.244644	0.807611	0.956588	-0.00822405	-0.171744	0.864247	0.994034	-0.0109142	-0.22163	0.82547	0.979641	-0.0284245	-0.599731	0.551506	0.89191
100130987_at	100130987	LOC100130987	-0.191011	-1.52316	0.132803	0.55865	-0.244144	-1.97431	0.0531986	0.423331	-0.173316	-1.32501	0.190455	0.861227	-0.196126	-1.51393	0.136098	0.734552	-0.19719	-1.43607	0.157469	0.673444
100130992_at	100130992	LOC100130992	0.0471527	0.668533	0.506275	0.840834	0.0362606	0.497058	0.62106	0.89924	0.0135587	0.175721	0.861136	0.994034	0.00553978	0.0673058	0.946596	0.997097	-0.0240541	-0.282371	0.778873	0.956603
100131017_at	100131017	ZNF316	0.00111783	0.0198065	0.984261	0.996548	-0.0161497	-0.290593	0.772417	0.948195	0.00488713	0.0814459	0.935373	0.99686	-0.00343147	-0.0552876	0.956121	0.997097	-0.0244946	-0.395844	0.693974	0.934161
100131067_at	100131067	CKMT2-AS1	-0.000790491	-0.00626507	0.995021	0.999019	-0.0302003	-0.229675	0.819167	0.959633	-0.0655755	-0.47521	0.636454	0.969807	-0.0719165	-0.481989	0.631837	0.950111	-0.108203	-0.700937	0.486727	0.873338
100131096_at	100131096	TNRC6C-AS1	-0.0152866	-0.255934	0.798849	0.950253	-0.0247507	-0.413637	0.680693	0.921026	-0.00996701	-0.177607	0.859661	0.994034	-0.00357222	-0.0590051	0.953174	0.997097	-0.0120532	-0.186977	0.852467	0.975852
100131117_at	100131117	ZBTB20-AS1	0.0319534	0.434955	0.665106	0.909762	0.024111	0.314455	0.754324	0.942887	0.00827268	0.104232	0.917351	0.995198	-0.000163228	-0.00193189	0.998466	0.999575	-0.00216201	-0.0270983	0.978494	0.996725
100131138_at	100131138	LINC01405	0.0864448	1.31097	0.194703	0.636426	0.0874933	1.27612	0.20709	0.659831	0.0728879	1.0043	0.319479	0.909291	0.0686325	0.894174	0.375349	0.877794	0.112176	1.42916	0.159434	0.675762
100131187_at	100131187	TSTD1	-0.0384139	-0.440747	0.66093	0.908777	0.0342756	0.492111	0.624531	0.900966	0.102994	1.50535	0.137756	0.822543	0.0878531	1.33083	0.189051	0.77939	0.111054	1.69521	0.0965151	0.602694
100131211_at	100131211	NEMP2	0.0437192	0.592977	0.555353	0.862123	-0.000173858	-0.00253716	0.997985	0.9994	0.0179709	0.221613	0.825407	0.989748	0.0325197	0.415643	0.679382	0.9578	0.00920465	0.11289	0.910589	0.986941
100131213_at	100131213	ZNF503-AS2	-0.053603	-1.2952	0.200053	0.641545	-0.0779153	-1.93301	0.0582081	0.436926	-0.0738687	-1.72318	0.0902768	0.779149	-0.083598	-1.85227	0.0696666	0.65115	-0.100618	-2.18456	0.0338371	0.470979
100131303_at	100131303	LOC100131303	0.0631075	1.1639	0.248925	0.685585	0.064997	1.17153	0.246261	0.697612	0.0762082	1.37112	0.175711	0.85333	0.0537135	0.919184	0.362244	0.874909	0.0330526	0.576223	0.567157	0.897748
100131347_at	100131347	LOC100131347	0.0154076	0.276451	0.783121	0.94685	0.00739734	0.126508	0.899775	0.977741	-0.0268317	-0.464381	0.644143	0.970921	-0.0318514	-0.516649	0.607592	0.943881	-0.085372	-1.5632	0.124574	0.637845
100131366_at	100131366	LINC00605	-0.0482779	-0.735181	0.465001	0.822402	-0.059602	-0.886559	0.379042	0.784173	-0.0785029	-1.27798	0.206438	0.869411	-0.0529098	-0.813857	0.419438	0.894159	-0.0780958	-1.24237	0.220137	0.728652
100131434_at	100131434	LINC00893	0.069768	0.868468	0.388488	0.782439	0.0525346	0.63013	0.531128	0.864537	0.053233	0.634767	0.52812	0.953482	0.0492851	0.539195	0.592054	0.937984	0.0910294	0.944009	0.349893	0.811119
100131454_at	100131454	DBIL5P	-0.000374619	-0.00438063	0.996519	0.9993	0.0292566	0.352123	0.726045	0.933959	0.0440606	0.468885	0.64094	0.970908	0.0582334	0.62293	0.536053	0.924901	0.0643024	0.646937	0.520755	0.883365
100131496_at	100131496	LOC100131496	0.0362306	0.842296	0.40286	0.78997	0.0362522	0.83141	0.409211	0.802586	0.039503	0.868773	0.388615	0.921953	0.0429358	0.940631	0.351243	0.869138	0.0488626	1.04873	0.299552	0.784461
100131532_at	100131532	LOC100131532	-0.0678433	-1.11016	0.271219	0.705497	-0.100551	-1.67649	0.09912	0.521864	-0.0736636	-1.16117	0.250411	0.886121	-0.063735	-0.984976	0.329197	0.860533	-0.0591494	-0.869391	0.38896	0.832398
100131561_at	100131561	FKSG29	0.0664901	1.42079	0.160387	0.596294	0.0583122	1.19298	0.237818	0.690497	0.0593908	1.15232	0.253998	0.88797	0.0598687	1.07263	0.288389	0.842158	0.0158033	0.288192	0.774441	0.954718
100131564_at	100131564	CCDC18-AS1	-0.0576231	-0.478628	0.633887	0.895696	-0.122654	-1.11584	0.269171	0.717643	-0.194681	-1.56462	0.123208	0.809388	-0.248289	-2.13459	0.0375276	0.589103	-0.264269	-2.12765	0.0385298	0.485417
100131655_at	100131655	LOC100131655	0.154096	2.36759	0.0210386	0.309381	0.130222	2.062	0.0437773	0.396748	0.113463	1.63619	0.107311	0.798231	0.131513	1.9421	0.0575507	0.636148	0.0769943	1.16308	0.250547	0.75855
100131691_at	100131691	MZF1-AS1	0.0506416	1.0381	0.303254	0.729581	0.0480261	0.960073	0.341074	0.761664	0.0407811	0.784517	0.435985	0.929791	0.076045	1.40332	0.166465	0.760875	0.0579112	1.05939	0.294726	0.781462
100131733_at	100131733	USP30-AS1	0.0195066	0.364825	0.716484	0.928015	-0.00442684	-0.0834387	0.933795	0.98603	-0.00095825	-0.0170318	0.986471	0.998257	-0.02283	-0.397421	0.692684	0.958697	-0.0518404	-0.979262	0.33236	0.801937
100131755_at	100131755	ARMCX4	-0.0123725	-0.388109	0.699265	0.922719	-0.0159989	-0.489703	0.626223	0.901504	-0.0113699	-0.340215	0.734945	0.981062	0.00568791	0.162384	0.871633	0.98663	-0.00803351	-0.217352	0.828856	0.970411
100131801_at	100131801	PET100	-0.0220772	-0.278169	0.781809	0.946449	-0.0111789	-0.135549	0.892655	0.976343	0.0436818	0.572479	0.569249	0.960479	0.0814188	1.07483	0.287412	0.841025	0.118992	1.63474	0.108647	0.618549
100131814_at	100131814	LINC00271	-0.0266644	-0.43089	0.668042	0.911319	-0.0384205	-0.607262	0.546089	0.870268	-0.0763977	-1.18354	0.241509	0.886121	-0.067135	-0.975225	0.333964	0.861193	-0.0744459	-1.03962	0.303723	0.786444
100131816_at	100131816	UBE2DNL	0.011273	0.191888	0.848457	0.965147	-0.0137964	-0.232952	0.816633	0.958854	0.00464189	0.0745077	0.940867	0.99686	0.00793876	0.122443	0.90302	0.991251	0.0139977	0.205945	0.837705	0.971911
100131825_at	100131825	CADM3-AS1	0.0377069	0.680388	0.498792	0.836136	0.0346807	0.616762	0.539847	0.868785	0.00397959	0.0692723	0.945015	0.99686	0.0345174	0.572759	0.569277	0.93197	0.0304555	0.483819	0.630715	0.916418
100131998_at	100131998	RRN3P3	-0.0643692	-0.553163	0.582141	0.874439	-0.125791	-1.10701	0.272942	0.719802	-0.00459486	-0.0375634	0.970167	0.997861	-0.0305854	-0.249543	0.803924	0.976688	0.0108386	0.0872226	0.930857	0.989433
100132074_at	100132074	FOXO6	0.0616485	0.901174	0.370983	0.772326	0.0712733	1.13442	0.261365	0.710459	0.129805	1.92877	0.0587441	0.734822	0.0862524	1.33339	0.188217	0.778249	0.0585357	0.853593	0.39757	0.836934
100132078_at	100132078	LOC100132078	-0.0250794	-0.520147	0.604813	0.884203	-0.0412939	-0.832609	0.40854	0.802302	-0.0670974	-1.31117	0.195058	0.863207	-0.102348	-1.92798	0.0593273	0.641787	-0.0953406	-1.71513	0.0927717	0.59647
100132341_at	100132341	CLUHP3	0.00813908	0.126625	0.899647	0.977559	-0.00852519	-0.132894	0.894745	0.976718	0.0156212	0.221444	0.825538	0.989748	0.00871409	0.118844	0.905857	0.991742	-0.00123953	-0.016961	0.986538	0.997797
100132354_at	100132354	LINC01512	0.0625557	0.918209	0.362068	0.765441	0.0703765	0.982709	0.329903	0.754363	0.0525224	0.72381	0.472143	0.942949	0.0589684	0.784783	0.436142	0.901167	0.0302753	0.416037	0.679237	0.930079
100132356_at	100132356	LOC100132356	-0.0785397	-1.02907	0.307447	0.732557	-0.0957836	-1.20623	0.23271	0.68443	-0.0879096	-1.14309	0.257781	0.88797	-0.0447049	-0.557008	0.579912	0.934623	-0.0402875	-0.466586	0.642907	0.920261
100132386_at	100132386	KRTAP4-9	-0.0236789	-0.417503	0.677753	0.914856	-0.0343286	-0.599083	0.551492	0.871649	-0.0617964	-1.02742	0.308561	0.905923	-0.0443504	-0.706768	0.482866	0.913405	-0.0665731	-0.998425	0.32308	0.797861
100132464_at	100132464	FAM99B	0.00407675	0.0404284	0.967881	0.990913	-0.0150351	-0.147772	0.883044	0.97386	0.0128683	0.115626	0.908355	0.994788	0.0173395	0.150433	0.881005	0.98773	0.0407022	0.351628	0.726656	0.941877
100132476_at	100132476	KRTAP4-7	-0.0435483	-1.04292	0.301034	0.727581	-0.0670723	-1.70546	0.0935531	0.511583	-0.0517318	-1.18266	0.241854	0.886121	-0.071164	-1.61983	0.111319	0.702471	-0.0463662	-1.02874	0.308757	0.791148
100132596_at	100132596	XGY2	-0.0963159	-1.57475	0.120403	0.540854	-0.121108	-1.9655	0.0542351	0.426845	-0.0972479	-1.47074	0.146861	0.83049	-0.105584	-1.49762	0.140277	0.740563	-0.105269	-1.43426	0.157982	0.674011
100132618_at	100132618	ZRANB2-AS1	0.0356045	0.528254	0.599209	0.882224	0.00993744	0.143321	0.886542	0.975028	-0.00165741	-0.0229579	0.981764	0.998257	-0.0310055	-0.408736	0.684412	0.958217	-0.0874232	-1.18289	0.242678	0.75199
100132677_at	100132677	BSN-AS2	0.0574068	0.690936	0.492185	0.833408	0.0506726	0.610717	0.543815	0.869408	0.02254	0.261662	0.794526	0.986912	0.0482864	0.539523	0.591829	0.937786	0.0210746	0.221177	0.825893	0.969388
100132707_at	100132707	PAXIP1-AS2	-0.0137554	-0.22207	0.824989	0.958312	-0.0453882	-0.805809	0.423702	0.811292	-0.0876923	-1.51971	0.134112	0.819094	-0.104646	-1.8717	0.0668775	0.651116	-0.099211	-1.73738	0.0887343	0.58784
100132735_at	100132735	LOC100132735	0.110137	2.4294	0.0180346	0.292443	0.107559	2.27733	0.0265374	0.335545	0.12448	2.492	0.015635	0.654111	0.130841	2.49048	0.0159893	0.515911	0.110412	1.97276	0.0542975	0.515362
100132815_at	100132815	IPO5P1	0.0254397	0.314396	0.754276	0.939707	0.0248389	0.306821	0.760098	0.944044	0.0305634	0.366713	0.715191	0.980773	0.0931372	1.12305	0.266576	0.829322	0.097	1.14235	0.258974	0.761766
100132891_at	100132891	MSC-AS1	-0.102886	-0.799511	0.427047	0.80189	-0.115877	-0.97304	0.334645	0.756655	-0.1192	-0.846529	0.400798	0.923697	-0.0807149	-0.622448	0.536368	0.924901	-0.0468779	-0.342259	0.73365	0.943923
100132911_at	100132911	DPH3P1	0.0430831	0.817912	0.41654	0.798215	0.0357114	0.66218	0.510524	0.854461	0.00048757	0.00920538	0.992687	0.998758	0.026863	0.481337	0.632296	0.950149	-0.0055269	-0.0974587	0.922768	0.988059
100132987_at	100132987	LINC00856	-0.0128427	-0.226952	0.821208	0.956982	-0.0293803	-0.501313	0.618082	0.897494	-0.0164616	-0.276265	0.783344	0.98525	-0.00890731	-0.137872	0.890874	0.98898	0.0166818	0.249913	0.803721	0.964857
100133205_at	100133205	LINC00240	0.0120195	0.285339	0.776335	0.944763	0.000253489	0.0064191	0.994901	0.998573	0.000989514	0.0225463	0.982091	0.998257	0.0132282	0.301175	0.764482	0.970219	0.0279229	0.616455	0.540507	0.888128
100133308_at	100133308	RSU1P2	-0.0337308	-0.796978	0.428505	0.802671	-0.039564	-0.909322	0.367009	0.777548	-0.0393657	-0.865744	0.39026	0.921953	-0.0341444	-0.711504	0.479952	0.913405	-0.054441	-1.09724	0.278011	0.771885
100133311_at	100133311	HOXA-AS3	-0.00196751	-0.0283509	0.977473	0.994323	-0.00285296	-0.0404793	0.967852	0.992973	0.0131319	0.168932	0.866448	0.994034	0.00546872	0.0676074	0.946357	0.997097	0.00519554	0.0609745	0.951633	0.991542
100133461_at	100133461	LOC100133461	0.0182758	0.288974	0.773565	0.944442	-0.0103191	-0.162634	0.871382	0.971427	-0.000106418	-0.0015971	0.998731	0.999866	-0.00491792	-0.0704466	0.944108	0.997097	-0.0324919	-0.493676	0.623786	0.914989
100133612_at	100133612	LINC01134	0.00895997	0.151045	0.88043	0.97309	0.0246739	0.403713	0.687934	0.923557	-0.0133647	-0.228733	0.819895	0.988923	0.0140773	0.233608	0.816207	0.979122	-0.00277597	-0.0518732	0.958845	0.992851
100133941_at	100133941	CD24	-0.201844	-1.21869	0.227578	0.667042	-0.156493	-0.984181	0.329186	0.754363	-0.0165653	-0.101752	0.919311	0.995285	-0.114332	-0.670777	0.505331	0.919257	-0.163612	-0.911983	0.366336	0.821636
100133985_at	100133985	LOC100133985	-0.0250275	-0.358171	0.721432	0.929066	-0.0274785	-0.405021	0.686978	0.923465	-0.0532541	-0.699065	0.487354	0.946824	-0.0170884	-0.227721	0.820756	0.979641	-0.0716239	-0.961844	0.340949	0.80457
100133991_at	100133991	MAP3K14-AS1	-0.10321	-1.95742	0.0548035	0.416541	-0.0989432	-1.8609	0.0679191	0.45864	-0.122706	-2.15109	0.0357213	0.698303	-0.0984753	-1.65674	0.103594	0.688439	-0.106923	-1.72011	0.0918552	0.59647
100134040_at	100134040	LOC100134040	0.0474776	0.457682	0.648781	0.903231	0.0378654	0.357279	0.722202	0.933805	0.0158504	0.138775	0.890117	0.994788	0.00164289	0.0139799	0.9889	0.9987	-0.0193511	-0.156845	0.876025	0.979991
100134229_at	100134229	JHDM1D-AS1	0.0547397	0.898663	0.372309	0.773603	0.0417586	0.672692	0.503861	0.853068	0.0480927	0.740421	0.462084	0.94009	0.0627441	0.908943	0.367574	0.876186	0.0629484	0.849327	0.399916	0.836934
100134259_at	100134259	LINC01119	-0.0308868	-0.363228	0.71767	0.92834	-0.0550076	-0.64966	0.518521	0.85914	-0.0469149	-0.525051	0.601584	0.963501	-0.0663972	-0.704539	0.484241	0.913772	-0.0509592	-0.511883	0.61108	0.910016
100134368_at	100134368	LOC100134368	-0.0785572	-1.49684	0.139509	0.570505	-0.0844497	-1.53993	0.12911	0.570347	-0.0754297	-1.37041	0.175932	0.85333	-0.0708742	-1.20133	0.235068	0.809404	-0.0917987	-1.48423	0.144285	0.663559
100134713_at	100134713	NDUFB2-AS1	-0.00362865	-0.0552277	0.956135	0.989396	-0.0156968	-0.23009	0.818846	0.959519	-0.0236027	-0.333595	0.73991	0.981062	-0.0453459	-0.60308	0.549077	0.925842	-0.0621334	-0.78059	0.438877	0.849305
100137047_at	100137047	JMJD7	-0.134299	-2.63115	0.0107224	0.24613	-0.116108	-2.26411	0.0273894	0.339645	-0.101688	-1.85245	0.0691417	0.75164	-0.0959797	-1.65129	0.104707	0.689583	-0.126423	-2.0781	0.0430711	0.490495
10014_at	10014	HDAC5	-0.00595484	-0.125936	0.90019	0.977703	-0.0374367	-0.867203	0.389467	0.791835	-0.016336	-0.364465	0.716859	0.980773	-0.0186566	-0.4446	0.658454	0.954529	-0.0165919	-0.432173	0.667551	0.927603
100141515_at	100141515	C17orf99	-0.0114799	-0.199837	0.842262	0.96284	-0.0223104	-0.373024	0.710514	0.931045	-0.0205467	-0.326984	0.744878	0.981062	-0.015846	-0.236226	0.814186	0.978951	-0.0224639	-0.324319	0.747105	0.947801
100144596_at	100144596	LINC00029	-0.0740796	-1.22759	0.22424	0.664749	-0.0949012	-1.54099	0.128852	0.569947	-0.117474	-1.89332	0.0633949	0.741349	-0.109492	-1.67523	0.0998938	0.685026	-0.105367	-1.50767	0.138193	0.654396
100144597_at	100144597	LINC01056	0.0215202	0.446292	0.656941	0.907159	0.0145499	0.285376	0.776391	0.948969	0.0172516	0.336151	0.737992	0.981062	0.0194114	0.347349	0.729731	0.965084	-0.0223857	-0.425236	0.672565	0.928438
100144602_at	100144602	EPHA5-AS1	-0.144891	-2.41379	0.0187545	0.298404	-0.169543	-2.83118	0.00639659	0.209308	-0.154189	-2.36077	0.0216806	0.661064	-0.170812	-2.49507	0.0158063	0.515911	-0.16762	-2.47338	0.0169753	0.393779
100144603_at	100144603	CHKB-AS1	0.204455	2.06349	0.043259	0.386295	0.224874	2.211	0.031063	0.356935	0.279676	2.69088	0.00933512	0.63147	0.265984	2.38927	0.0205439	0.532942	0.23695	2.07467	0.043402	0.491001
100144604_at	100144604	LINC00930	0.0686527	1.19856	0.235261	0.674887	0.0480819	0.835768	0.406775	0.80105	0.0535113	0.956627	0.342796	0.913147	0.0408179	0.677713	0.500958	0.917678	0.0206132	0.339312	0.735855	0.944082
100144748_at	100144748	KLLN	0.0195386	0.291601	0.771565	0.944218	0.0135054	0.196753	0.844721	0.964942	-0.0120913	-0.175401	0.861386	0.994034	-0.00270685	-0.0375924	0.970157	0.997316	-0.0328171	-0.47944	0.633803	0.917321
100147773_at	100147773	LOC100147773	-0.182836	-2.46068	0.0166663	0.284529	-0.191004	-2.47356	0.0163808	0.277898	-0.183468	-2.37298	0.0210407	0.657202	-0.199072	-2.44524	0.0178985	0.5206	-0.216824	-2.60118	0.0123149	0.376709
10015_at	10015	PDCD6IP	0.00727437	0.268521	0.78919	0.948795	0.0120215	0.444872	0.658097	0.913455	0.016925	0.652674	0.51659	0.95061	0.0306762	1.14043	0.259332	0.825041	0.0195189	0.689277	0.493968	0.875532
10016_at	10016	PDCD6	-0.173736	-2.73602	0.00810075	0.222985	-0.113051	-2.83605	0.00631187	0.206955	-0.0629611	-1.24906	0.216747	0.873174	-0.080787	-1.98543	0.0523817	0.621033	-0.0598331	-1.59728	0.116767	0.627284
100169752_at	100169752	TEX36-AS1	-0.0584515	-1.28061	0.205102	0.646204	-0.0526216	-1.11376	0.270058	0.718459	-0.0300604	-0.614598	0.541266	0.956006	-0.0352976	-0.663477	0.509956	0.920526	-0.0396253	-0.719894	0.475081	0.86683
100169890_at	100169890	PEG3-AS1	-0.325009	-2.34112	0.0224562	0.316986	-0.244969	-1.84952	0.0695691	0.463732	-0.236378	-1.78703	0.0792505	0.763876	-0.263209	-1.87197	0.0668391	0.651063	-0.289706	-1.99433	0.0518127	0.506539
100169989_at	100169989	DBIL5P2	0.0375676	0.453924	0.651469	0.904632	-0.0227864	-0.350516	0.727244	0.934381	-0.0824627	-1.06197	0.292727	0.899338	-0.0443918	-0.603004	0.549127	0.925842	-0.0661724	-0.846652	0.401391	0.836934
10017_at	10017	BCL2L10	-0.00155225	-0.0361126	0.971309	0.992295	-0.0141087	-0.324903	0.746444	0.940083	-0.0217148	-0.484375	0.629976	0.968476	-0.0262808	-0.553251	0.582462	0.935385	-0.0620798	-1.32571	0.191211	0.708756
100170229_at	100170229	SRRM5	0.00518382	0.0906688	0.928048	0.983644	0.000219305	0.00375736	0.997015	0.999224	-0.00445969	-0.0749401	0.940525	0.99686	0.000952478	0.015337	0.987822	0.998677	0.0144242	0.256439	0.798708	0.963245
100170765_at	100170765	ERICH4	-0.0426386	-0.764414	0.44752	0.814437	-0.0382966	-0.679235	0.499738	0.851083	-0.0415485	-0.702334	0.485329	0.946736	-0.0582309	-0.979499	0.331869	0.860815	-0.0762767	-1.28152	0.206168	0.720588
100170841_at	100170841	C17orf96	-0.143002	-1.55805	0.124312	0.547926	-0.16612	-2.27607	0.0266172	0.336143	-0.0886437	-1.25529	0.214495	0.872276	-0.109373	-1.66061	0.102812	0.688439	-0.0876933	-1.30073	0.199561	0.716395
10018_at	10018	BCL2L11	0.014265	0.573848	0.568147	0.867294	0.0117656	0.45178	0.653142	0.912186	0.0132916	0.564347	0.574732	0.961752	0.0174135	0.714617	0.478042	0.912428	0.0179174	0.760191	0.450859	0.856318
100188893_at	100188893	TOMM6	-0.00605548	-0.173165	0.863086	0.969493	0.0152455	0.476461	0.635567	0.905258	0.0358702	1.19705	0.236242	0.885176	0.0272157	0.876437	0.384823	0.881628	0.0442738	1.45593	0.151922	0.670519
100188953_at	100188953	LINC00092	0.124342	1.98225	0.0518881	0.410194	0.10007	1.65073	0.104293	0.530976	0.0527784	0.96301	0.33961	0.912337	0.0731233	1.27367	0.208443	0.796168	0.079787	1.32407	0.191751	0.709735
100189589_at	100189589	DCTN1-AS1	-0.0694268	-1.0522	0.296792	0.725524	-0.0558835	-0.816049	0.417869	0.808099	-0.0066153	-0.099818	0.920839	0.995285	0.013378	0.190491	0.849666	0.982265	0.0425591	0.585878	0.560703	0.895184
10019_at	10019	SH2B3	-0.0212728	-0.331542	0.741353	0.935727	-0.0400447	-0.706633	0.482673	0.843333	0.0594696	1.06972	0.289253	0.898241	0.0232769	0.408217	0.684791	0.95831	0.0614061	1.07891	0.28602	0.775165
100190938_at	100190938	RAMP2-AS1	0.0376177	0.426676	0.671093	0.912325	-0.00852692	-0.0994267	0.921148	0.982748	0.00610598	0.0625441	0.950348	0.99686	-0.0303177	-0.311123	0.756951	0.968685	-0.0234982	-0.227555	0.820958	0.967965
100190939_at	100190939	TPT1-AS1	-0.0555379	-1.06173	0.292475	0.722289	-0.0550367	-1.04776	0.299171	0.736524	-0.0644301	-1.12417	0.265652	0.893056	-0.0491459	-0.850722	0.398824	0.886179	-0.0645323	-1.06781	0.290948	0.778827
100192378_at	100192378	ZFHX4-AS1	0.283844	2.90599	0.00507042	0.188124	0.266061	2.75814	0.007799	0.221465	0.133481	1.7286	0.0892945	0.778868	0.118541	1.49757	0.14029	0.740563	0.155977	2.02978	0.0479419	0.501335
100192379_at	100192379	PP12613	0.0425508	0.771626	0.443267	0.812081	0.0329623	0.56644	0.573318	0.878977	0.0233778	0.400104	0.690576	0.977226	0.0179002	0.281615	0.779357	0.972324	-0.0421582	-0.71608	0.477412	0.867572
100192386_at	100192386	FLJ16779	0.235815	3.23994	0.00192389	0.151183	0.227643	3.13734	0.00269757	0.154985	0.212723	2.92496	0.00493719	0.578434	0.202332	2.65066	0.0106202	0.463432	0.182279	2.30857	0.0253188	0.443078
1002_at	1002	CDH4	-0.047291	-0.674215	0.502681	0.838869	-0.0853672	-1.30579	0.196869	0.650872	-0.0532285	-0.870981	0.387418	0.921953	-0.0328982	-0.57484	0.567878	0.93126	-0.0467673	-0.771545	0.444166	0.852422
10020_at	10020	GNE	-0.0155247	-0.304507	0.761761	0.94178	0.00884425	0.194218	0.846695	0.965224	0.0151595	0.38945	0.698394	0.978213	0.00591174	0.146066	0.884434	0.98821	0.00208945	0.0488009	0.96128	0.993318
10021_at	10021	HCN4	-0.0348911	-0.731582	0.46718	0.823143	-0.0346765	-0.71402	0.478129	0.841288	-0.0657078	-1.34264	0.184711	0.859157	-0.0590637	-1.20209	0.234773	0.809404	-0.0548879	-1.08985	0.281221	0.773533
100216545_at	100216545	KMT2E-AS1	-0.11466	-1.74754	0.0854946	0.478766	-0.127411	-1.89767	0.0628086	0.447979	-0.103029	-1.49078	0.141533	0.825716	-0.119899	-1.72919	0.0897084	0.674481	-0.146338	-2.24156	0.0296492	0.456636
100216546_at	100216546	LINC01004	0.107446	2.10297	0.0395343	0.377284	0.0744394	1.54214	0.128574	0.569125	0.0783861	1.53859	0.129437	0.8129	0.063693	1.26659	0.210945	0.798224	0.0594759	1.11666	0.269699	0.768171
10022_at	10022	INSL5	0.00614073	0.100823	0.920016	0.981645	-0.0220384	-0.36951	0.713117	0.9319	-0.0479427	-0.742553	0.460802	0.94009	-0.0460706	-0.675116	0.502593	0.917678	-0.0047531	-0.0671962	0.946705	0.990926
10023_at	10023	FRAT1	-0.0305778	-0.338321	0.736264	0.933448	-0.0288245	-0.322613	0.748169	0.940816	-0.0386656	-0.4046	0.687286	0.977226	0.0463189	0.50557	0.615295	0.946579	0.0882984	0.943374	0.350214	0.811276
10024_at	10024	TROAP	-0.00707172	-0.112317	0.910935	0.979767	-0.0163298	-0.248123	0.804931	0.955905	-0.0382879	-0.578392	0.565278	0.960193	-0.0726736	-1.04995	0.298595	0.849173	-0.120679	-1.94379	0.057796	0.525697
100240728_at	100240728	LOC100240728	0.0146622	0.319397	0.750499	0.939235	0.00307238	0.0647517	0.948598	0.988881	-0.00184218	-0.0374817	0.970232	0.997861	-0.0232895	-0.446459	0.65712	0.954529	-0.056314	-1.08003	0.285527	0.775165
10025_at	10025	MED16	0.0591075	1.39121	0.169134	0.605144	0.0272919	0.732407	0.466922	0.83539	0.0212169	0.516065	0.607805	0.965828	0.0262081	0.651231	0.517765	0.921198	0.0293025	0.678827	0.500507	0.877691
10026_at	10026	PIGK	-0.0248179	-0.561794	0.576281	0.872233	0.00159287	0.0394266	0.968688	0.993226	0.00975577	0.273949	0.785114	0.985746	-0.00821054	-0.22647	0.821724	0.979641	0.0161739	0.478375	0.634555	0.917503
100268168_at	100268168	LOC100268168	-0.0938335	-1.81101	0.0749841	0.459128	-0.108261	-2.04252	0.045735	0.402273	-0.101256	-1.79059	0.0786703	0.763443	-0.124343	-2.07539	0.0429139	0.597402	-0.14017	-2.17725	0.0344101	0.475582
100270679_at	100270679	LINC01432	-0.0801592	-1.3259	0.189737	0.629823	-0.0742058	-1.27855	0.206236	0.658702	-0.111332	-1.72296	0.0903178	0.779149	-0.0783882	-1.2	0.235577	0.809432	-0.0838337	-1.19213	0.239072	0.747593
100270804_at	100270804	LOC100270804	0.113782	1.33692	0.186134	0.62514	0.105661	1.22397	0.225998	0.677256	0.0700074	0.794286	0.430324	0.929545	0.116258	1.27221	0.208957	0.796884	0.0878016	0.913291	0.365654	0.821326
100271722_at	100271722	LINC00899	0.129869	2.95488	0.00441704	0.182449	0.134246	3.33044	0.00152536	0.13099	0.0897536	1.8989	0.0626436	0.740576	0.121589	2.69731	0.00940071	0.451133	0.0971992	2.08819	0.0421102	0.490495
100271832_at	100271832	LOC100271832	-0.00253641	-0.0477382	0.962078	0.990236	-0.00673044	-0.122663	0.902806	0.97807	-0.00255378	-0.048365	0.961594	0.997701	0.0164885	0.313306	0.755302	0.968268	-5.28e-06	-9.53e-05	0.999924	0.999924
100272147_at	100272147	CMC4	0.0693224	1.57591	0.120137	0.540854	0.0515526	1.20508	0.23315	0.684548	0.0367597	0.81956	0.415881	0.927688	0.0343567	0.770947	0.444227	0.902472	0.0412895	0.884736	0.380709	0.828243
100272217_at	100272217	LOC100272217	0.00674066	0.112452	0.910829	0.979767	-0.0113906	-0.188765	0.850948	0.966192	-0.00302417	-0.0467198	0.9629	0.997701	-0.00249956	-0.0375342	0.970203	0.997316	-0.0160085	-0.231084	0.818232	0.967555
100272228_at	100272228	LINC00894	0.101968	1.42025	0.160544	0.596664	0.0762891	1.06987	0.289186	0.73063	0.0589726	0.806113	0.423528	0.92946	0.0714444	0.923088	0.360225	0.872948	0.0810403	0.988947	0.327648	0.800278
100286844_at	100286844	BCDIN3D-AS1	0.0335349	0.692699	0.491085	0.832402	0.027674	0.582246	0.562697	0.87499	0.00770065	0.144698	0.88546	0.994788	0.00165256	0.0307803	0.975563	0.998179	0.0129603	0.225777	0.822333	0.968694
100286938_at	100286938	VPS13A-AS1	0.0202295	0.296575	0.767782	0.943418	-0.00160122	-0.0227652	0.981917	0.994656	0.00410026	0.0612398	0.951382	0.99686	0.017271	0.243332	0.808705	0.97745	-0.0440203	-0.668319	0.507131	0.879801
100287015_at	100287015	LOC100287015	0.0388026	0.688888	0.493464	0.834294	0.0225798	0.396721	0.693054	0.925153	0.0112275	0.198624	0.843263	0.991497	-0.0251826	-0.42833	0.67018	0.956352	-0.0461882	-0.740965	0.462324	0.861483
100287098_at	100287098	TONSL-AS1	-0.0813228	-1.06715	0.290041	0.720279	-0.115752	-1.54838	0.127065	0.567803	-0.0782644	-1.04231	0.301669	0.903415	-0.110235	-1.38213	0.172841	0.765335	-0.124786	-1.57467	0.121901	0.63549
100287114_at	100287114	LINC00421	-0.103634	-1.21977	0.227171	0.666836	-0.109296	-1.29859	0.199315	0.653042	-0.134341	-1.53338	0.130713	0.814444	-0.149567	-1.72624	0.0902412	0.674743	-0.189112	-2.21913	0.0312385	0.459671
100287166_at	100287166	LOC100287166	-0.0160874	-0.19683	0.844604	0.964106	-0.0574486	-0.732223	0.467033	0.83539	-0.068835	-0.814752	0.418605	0.928195	-0.0448458	-0.517936	0.6067	0.943881	-0.0407921	-0.45681	0.649868	0.922095
100287177_at	100287177	EML2-AS1	0.00698365	0.176564	0.860427	0.968069	-0.0125755	-0.319675	0.750383	0.941983	0.0126547	0.320026	0.750119	0.981062	0.00742147	0.174129	0.86244	0.983968	0.000115866	0.00262557	0.997916	0.999289
100287216_at	100287216	SH3RF3-AS1	-0.0821726	-1.329	0.18872	0.62834	-0.0984261	-1.53357	0.130668	0.573131	-0.0782875	-1.1627	0.249797	0.886121	-0.0944754	-1.34097	0.18576	0.777867	-0.105417	-1.38728	0.171764	0.689568
100287227_at	100287227	TIPARP-AS1	0.0799408	1.59622	0.115525	0.533841	0.0746836	1.46907	0.147312	0.596137	0.0971071	1.85327	0.0690224	0.75164	0.0956685	1.70379	0.0943901	0.677323	0.0746298	1.25045	0.217195	0.727444
100287290_at	100287290	LOC100287290	-0.055268	-1.07016	0.288698	0.71887	-0.0706377	-1.35824	0.17974	0.633821	-0.0748256	-1.33323	0.187762	0.859157	-0.0772596	-1.35297	0.181919	0.773727	-0.101568	-1.76864	0.0833085	0.578186
100287366_at	100287366	OSTM1-AS1	-0.0640301	-1.70181	0.0938014	0.493173	-0.0669177	-1.71562	0.0916637	0.509747	-0.0902026	-2.20983	0.0311489	0.678129	-0.0852879	-1.91974	0.0603846	0.642177	-0.0664528	-1.47083	0.147862	0.666648
100287387_at	100287387	LOC100287387	-0.0912447	-0.74991	0.456145	0.818253	-0.0721264	-0.701859	0.485623	0.844554	0.0736228	0.680621	0.498867	0.946824	0.0294292	0.288535	0.774084	0.971115	0.0444321	0.423518	0.673809	0.928438
100287482_at	100287482	SMKR1	-0.178064	-2.01427	0.0483254	0.402487	-0.145619	-1.69361	0.0957988	0.515904	-0.0473455	-0.635685	0.527526	0.953018	-0.0509259	-0.651388	0.517665	0.921198	-0.00159543	-0.0207975	0.983493	0.997508
100287569_at	100287569	LINC00173	0.0444455	0.710717	0.479925	0.828041	0.0332747	0.583906	0.561587	0.874717	-0.00119374	-0.0187497	0.985106	0.998257	0.0447258	0.725614	0.471329	0.911472	0.0581891	0.894913	0.375299	0.825776
100287616_at	100287616	LOXL1-AS1	0.0812143	1.70797	0.092644	0.491719	0.077983	1.57818	0.120058	0.554554	0.0644267	1.25222	0.215604	0.872642	0.0534982	0.979829	0.331707	0.860815	0.0719852	1.26898	0.210569	0.724708
100287765_at	100287765	LINC00630	-0.00372238	-0.0709711	0.943649	0.986424	0.00753763	0.141032	0.888342	0.975559	0.0445359	0.800322	0.426848	0.929545	0.0722065	1.29087	0.202458	0.791476	0.0608153	1.06448	0.292439	0.779833
100287808_at	100287808	LOC100287808	-0.0978702	-1.78001	0.0799751	0.46638	-0.100436	-1.73093	0.0888743	0.50489	-0.124391	-2.09014	0.0410775	0.701726	-0.145953	-2.28931	0.0261522	0.565767	-0.12541	-1.88825	0.0650442	0.539295
100287814_at	100287814	LINC00582	0.00896958	0.171566	0.864338	0.969798	-0.0014289	-0.0267861	0.978724	0.994072	-0.0139056	-0.250518	0.803088	0.987211	0.0127788	0.216448	0.829486	0.979896	-0.0367489	-0.637159	0.527049	0.885565
100287877_at	100287877	LOC100287877	-0.0164829	-0.353849	0.724652	0.929873	-0.0301595	-0.673963	0.503059	0.853068	3.33e-05	0.000698211	0.999445	0.999866	-0.0283859	-0.595144	0.554328	0.926971	-0.0421084	-0.847746	0.400787	0.836934
100287896_at	100287896	LOC100287896	0.0584157	1.06964	0.288928	0.719046	0.0780395	1.50892	0.136842	0.581998	0.0394202	0.744178	0.459826	0.94009	0.0505226	0.933147	0.355057	0.870082	0.0727709	1.31668	0.194199	0.711782
100287902_at	100287902	LGALS8-AS1	0.0538714	0.863297	0.391302	0.784111	0.0483891	0.746813	0.458246	0.830897	0.0757812	1.21619	0.228926	0.879062	0.0727362	1.0791	0.285521	0.838491	0.0333956	0.521433	0.604463	0.908725
100287932_at	100287932	TIMM23	-0.0287629	-0.775428	0.441034	0.810545	-0.0190411	-0.516732	0.607342	0.894018	0.00974293	0.337862	0.736708	0.981062	-0.00977955	-0.33727	0.737271	0.966377	-0.0126273	-0.41149	0.682545	0.931117
100288079_at	100288079	GS1-279B7.1	0.00910304	0.140313	0.888868	0.974917	0.00240212	0.0352275	0.972021	0.993405	-0.00556514	-0.086782	0.931149	0.996707	0.00894972	0.133135	0.894601	0.990305	-0.0102193	-0.159051	0.874296	0.979544
100288122_at	100288122	LDLRAD4-AS1	0.0512117	0.939419	0.351161	0.759816	0.0667456	1.22732	0.224746	0.67588	-0.000741659	-0.013948	0.98892	0.998411	0.0111855	0.204656	0.83864	0.980605	-0.0188557	-0.369109	0.71367	0.938722
100288123_at	100288123	LOC100288123	-0.106199	-2.55978	0.0129258	0.263417	-0.128188	-3.11936	0.00284185	0.158183	-0.114115	-2.56926	0.012833	0.643098	-0.113832	-2.43771	0.0182358	0.5206	-0.142323	-3.11211	0.00312608	0.277842
100288152_at	100288152	LOC100288152	-0.273842	-2.0516	0.0444387	0.390571	-0.233187	-1.69801	0.0949591	0.5138	-0.188327	-1.29834	0.199399	0.864703	-0.137176	-0.887513	0.37889	0.879125	-0.147267	-0.901194	0.371985	0.824495
100288198_at	100288198	HMGN3-AS1	0.069822	1.72133	0.0901786	0.488664	0.0689875	1.65309	0.103811	0.529512	0.0597076	1.39395	0.168743	0.851544	0.0417679	0.942333	0.35038	0.868711	0.0272149	0.598706	0.552184	0.892145
100288413_at	100288413	ERVMER34-1	-0.0288662	-0.4646	0.643845	0.900877	-0.0146033	-0.227934	0.820513	0.959675	-0.0153256	-0.234081	0.815761	0.988637	-0.00463882	-0.0659372	0.947681	0.997097	-0.00914665	-0.122701	0.902856	0.985175
100288432_at	100288432	IL10RB-AS1	0.00831161	0.206727	0.8369	0.961266	0.00868249	0.222079	0.825046	0.959961	0.00662164	0.148692	0.882321	0.994574	-0.000144743	-0.0034123	0.99729	0.999575	-0.0250371	-0.603337	0.549125	0.891628
100288637_at	100288637	LOC100288637	-0.138202	-2.52891	0.0140002	0.268207	-0.149311	-2.61396	0.0114283	0.250627	-0.147366	-2.4026	0.0195579	0.657202	-0.159648	-2.41991	0.0190553	0.522342	-0.1868	-2.87661	0.00598035	0.325755
100288730_at	100288730	PAN3-AS1	-0.0476532	-0.541681	0.589979	0.877385	-0.0602848	-0.675158	0.502305	0.852956	-0.0119574	-0.122504	0.902931	0.994788	-0.0719359	-0.703634	0.4848	0.914011	-0.0516393	-0.479834	0.633525	0.917221
100288797_at	100288797	TMEM239	0.016814	0.354927	0.723848	0.929873	0.0159784	0.337835	0.736728	0.937966	0.00584283	0.112438	0.910871	0.994925	0.00127686	0.0244153	0.980615	0.998197	-0.0196276	-0.391721	0.696998	0.934869
100288911_at	100288911	LOC100288911	-0.0297756	-0.510546	0.611482	0.887816	-0.0220504	-0.366325	0.715479	0.933073	0.0130488	0.243591	0.808422	0.987737	0.00215307	0.0375791	0.970167	0.997316	0.0217903	0.368153	0.714378	0.938886
100289019_at	100289019	SLC25A25-AS1	0.028623	0.452992	0.652136	0.90483	0.00403236	0.0641447	0.949079	0.988881	-0.0329589	-0.550257	0.584293	0.962409	-0.0297131	-0.461662	0.646249	0.952905	-0.0108141	-0.166009	0.868847	0.97938
100289092_at	100289092	ATP2A1-AS1	-0.246606	-3.26059	0.00180833	0.151183	-0.258387	-3.36592	0.00137086	0.128287	-0.203128	-2.56071	0.0131191	0.64339	-0.235257	-2.80328	0.00709344	0.447901	-0.226969	-2.5206	0.0150932	0.38596
100289097_at	100289097	FRG1CP	-0.120665	-0.744389	0.459454	0.819625	-0.0289022	-0.19115	0.849087	0.965528	-0.013921	-0.0793759	0.937012	0.99686	0.0509229	0.294937	0.769216	0.970595	0.111207	0.610665	0.544303	0.889646
100289098_at	100289098	GS1-124K5.4	-0.067625	-0.926885	0.35758	0.763281	-0.0705603	-0.916213	0.363415	0.775974	-0.00976962	-0.127508	0.898988	0.994788	-0.00119072	-0.0145382	0.988456	0.9987	0.0545121	0.687807	0.494885	0.87597
100289187_at	100289187	GS1-259H13.2	0.100183	1.41552	0.161919	0.597684	0.113535	1.62825	0.108986	0.539311	0.116328	1.48545	0.142935	0.826374	0.161399	2.05132	0.045289	0.602928	0.108912	1.39979	0.168006	0.68531
100289230_at	100289230	LOC100289230	0.257526	3.87871	0.000256618	0.096011	0.269106	4.00492	0.000181634	0.0720195	0.222309	3.14922	0.002606	0.558431	0.230764	3.06594	0.00343802	0.412171	0.269764	3.65994	0.000626906	0.24875
100289255_at	100289255	LINC00675	0.0173594	0.272429	0.786197	0.948013	-0.00806723	-0.127214	0.899219	0.977741	0.00658333	0.115736	0.908268	0.994788	0.0186949	0.328176	0.744096	0.967293	-0.000524191	-0.00938106	0.992554	0.998594
100289274_at	100289274	DNAJC3-AS1	0.231169	2.14261	0.0360779	0.364462	0.222708	1.95854	0.0550667	0.427526	0.145773	1.33891	0.185917	0.859157	0.0871604	0.760651	0.450301	0.904898	0.135741	1.15391	0.25425	0.759774
100289341_at	100289341	MAN1B1-AS1	-0.00900008	-0.0933778	0.925904	0.982967	0.00962319	0.0964675	0.923488	0.983686	0.0248291	0.251537	0.802304	0.987211	0.03019	0.297076	0.767592	0.970485	0.0287131	0.264584	0.792463	0.961657
100289361_at	100289361	LOC100289361	-0.0621908	-0.695427	0.489386	0.831788	-0.101643	-1.13163	0.262528	0.710672	-0.064112	-0.670069	0.505519	0.947641	-0.112635	-1.14516	0.257386	0.824251	-0.0763393	-0.783425	0.437226	0.848688
100289373_at	100289373	UBAC2-AS1	0.0215889	0.504888	0.615427	0.889402	0.00119312	0.0277545	0.977955	0.994072	0.00500863	0.118481	0.906103	0.994788	-0.00654482	-0.143365	0.886556	0.988269	-0.0108956	-0.246229	0.806555	0.965163
100289410_at	100289410	MCF2L-AS1	-0.087457	-1.39304	0.168583	0.60477	-0.071282	-1.10766	0.272662	0.719767	-0.0977866	-1.41557	0.162342	0.847689	-0.0749189	-1.02452	0.310331	0.854134	-0.0533901	-0.689118	0.494067	0.875532
100289495_at	100289495	LOC100289495	-0.00478091	-0.0663918	0.947279	0.987386	0.00114532	0.0156759	0.987548	0.995883	0.0095658	0.124522	0.90134	0.994788	-0.0144602	-0.178621	0.858929	0.983429	-0.0384747	-0.46322	0.6453	0.920514
100289509_at	100289509	KCNIP2-AS1	-0.00661528	-0.115755	0.908221	0.979351	-0.0275665	-0.488918	0.626776	0.9019	-0.036508	-0.587955	0.558885	0.957375	-0.0289257	-0.44512	0.65808	0.954529	-0.0137028	-0.209506	0.83494	0.971856
100289635_at	100289635	ZNF605	0.0596596	0.680259	0.498873	0.836136	0.00434699	0.0535362	0.957492	0.990598	0.0182037	0.218263	0.828004	0.989862	0.0120988	0.150922	0.880621	0.98773	0.0566899	0.704136	0.48475	0.871977
100289678_at	100289678	ZNF783	0.0543924	1.47307	0.14579	0.577891	0.0356462	1.01813	0.312918	0.745086	0.0129434	0.356214	0.722995	0.980773	0.00389065	0.106404	0.915672	0.993159	-0.00942172	-0.256931	0.798331	0.963143
100292680_at	100292680	LINC00942	-0.0197664	-0.328936	0.743313	0.936331	-0.0386941	-0.630874	0.530645	0.864178	-0.0258754	-0.438055	0.663002	0.973999	-0.0358317	-0.566928	0.573202	0.933277	-0.0654674	-1.01317	0.316061	0.795286
100293516_at	100293516	ZNF587B	-0.218809	-2.17852	0.0331782	0.354017	-0.235335	-2.35992	0.0217256	0.313046	-0.208375	-1.90258	0.0621511	0.740576	-0.256795	-2.28774	0.0262502	0.565767	-0.226823	-1.90365	0.0629604	0.537284
100294362_at	100294362	LOC100294362	0.0509505	0.756343	0.452308	0.81686	0.00758142	0.127572	0.898936	0.977741	0.00567606	0.0846267	0.932855	0.99686	0.00741347	0.117621	0.906821	0.991742	0.0102124	0.151762	0.880011	0.979993
100294720_at	100294720	NHEG1	-0.0283994	-0.67206	0.504042	0.839816	-0.0495575	-1.20438	0.233421	0.684548	-0.0393874	-0.952826	0.344702	0.914185	-0.0474452	-1.11345	0.270637	0.83199	-0.0516965	-1.14406	0.258272	0.761705
1003_at	1003	CDH5	-0.0192411	-0.147194	0.883457	0.973453	-0.0411438	-0.300426	0.764945	0.945608	0.0107579	0.078371	0.937807	0.99686	0.0791665	0.550128	0.584587	0.936211	0.12237	0.8911	0.377321	0.826522
100302650_at	100302650	BRE-AS1	0.310318	2.90328	0.00510904	0.188124	0.244423	2.37077	0.0211554	0.310174	0.258709	2.47202	0.0164444	0.654111	0.218114	1.98541	0.0523846	0.621033	0.176969	1.60086	0.11597	0.627095
100302691_at	100302691	LINC00184	0.0038089	0.107381	0.914833	0.980519	0.00265369	0.0710604	0.943598	0.987603	0.00920055	0.243417	0.808557	0.987737	0.0066886	0.164117	0.870276	0.98663	-0.0199669	-0.504769	0.616031	0.911941
100302740_at	100302740	FAS-AS1	0.0296683	0.643906	0.522012	0.847952	0.0350529	0.766159	0.446743	0.823871	0.0615185	1.26116	0.212389	0.872276	0.0387045	0.761093	0.450039	0.904898	0.0231007	0.437212	0.663918	0.926519
100303728_at	100303728	SLC25A5-AS1	-0.0759886	-1.04464	0.300245	0.727581	-0.0868868	-1.21079	0.230974	0.682662	-0.145667	-2.07762	0.0422601	0.701726	-0.120723	-1.68809	0.0973842	0.678428	-0.0976594	-1.27676	0.207831	0.721636
100303755_at	100303755	PET117	0.0515805	0.931689	0.355111	0.761187	0.086564	1.67493	0.0994268	0.522599	0.0987139	1.97613	0.0529872	0.723598	0.0978104	1.90891	0.0617989	0.644049	0.122976	2.53343	0.0146159	0.38596
100306951_at	100306951	PITPNA-AS1	0.0847033	1.35803	0.179375	0.61741	0.0880568	1.35988	0.179224	0.633097	0.0888707	1.35596	0.18046	0.857562	0.0685615	0.994901	0.324392	0.858134	0.0835992	1.14201	0.259116	0.761766
100309464_at	100309464	OTX2-AS1	-0.0580741	-1.36273	0.177899	0.616515	-0.0605725	-1.36448	0.177778	0.630687	-0.0575778	-1.27888	0.206122	0.869411	-0.0577595	-1.20049	0.235391	0.809432	-0.0662981	-1.29604	0.20116	0.716992
100316868_at	100316868	HOTTIP	-0.034138	-0.634058	0.528375	0.850151	-0.0433146	-0.792941	0.431101	0.814992	-0.0515113	-0.873089	0.386278	0.921953	-0.0428121	-0.68336	0.497413	0.917	-0.0582518	-0.973421	0.335224	0.802866
100316904_at	100316904	SAP25	-0.00529089	-0.0733462	0.941767	0.986424	-0.0232584	-0.314158	0.754548	0.942913	-0.0217804	-0.314527	0.754269	0.981062	-0.0546404	-0.76572	0.447305	0.903663	-0.0727566	-0.971102	0.336366	0.803253
100329135_at	100329135	TRPC5OS	-0.0332001	-0.599784	0.550836	0.859524	-0.0478411	-0.845834	0.401182	0.797332	-0.0700833	-1.16815	0.247607	0.886121	-0.0601008	-0.949764	0.346626	0.86685	-0.0559378	-0.820766	0.415837	0.84063
100359394_at	100359394	LINC00102	-0.00130005	-0.0338965	0.973069	0.992554	-0.0190084	-0.498801	0.619839	0.898359	0.0138982	0.339448	0.735519	0.981062	0.00658181	0.155249	0.877226	0.987329	-0.000355625	-0.00813861	0.99354	0.998699
10036_at	10036	CHAF1A	-0.056982	-1.28975	0.201927	0.643114	-0.0612419	-1.49264	0.141046	0.588328	-0.0128024	-0.286299	0.775687	0.984815	-0.0135826	-0.312932	0.755584	0.968335	-0.0151741	-0.327411	0.744781	0.947222
100379174_at	100379174	MACROD2-AS1	-0.00945656	-0.173529	0.862801	0.969327	-0.00223196	-0.0397883	0.968401	0.993226	-0.0129655	-0.227262	0.821033	0.989204	-0.00825904	-0.138423	0.890441	0.98898	-0.0251285	-0.448923	0.655508	0.923867
100379224_at	100379224	LOC100379224	-0.0421709	-0.422032	0.674462	0.91333	-0.0475556	-0.457025	0.64939	0.911479	-0.0563419	-0.51111	0.611248	0.966728	-0.109753	-0.951637	0.345683	0.866508	-0.0306207	-0.262207	0.794284	0.962019
100379661_at	100379661	GRIK1-AS2	-0.060455	-1.17253	0.245471	0.683529	-0.0357794	-0.698474	0.487721	0.844954	-0.0757407	-1.36582	0.17736	0.85333	-0.0823864	-1.46468	0.149028	0.747112	-0.0968907	-1.63695	0.108182	0.618306
10038_at	10038	PARP2	-0.0644022	-1.05853	0.29392	0.723541	-0.0267808	-0.469231	0.640694	0.907459	0.0157355	0.286653	0.775418	0.984815	0.0172493	0.294626	0.769452	0.970595	0.0368877	0.606155	0.547268	0.890999
100381270_at	100381270	ZBED6	-0.0235014	-0.237797	0.812822	0.954481	-0.0441738	-0.454044	0.651521	0.91196	-0.0409188	-0.415918	0.679032	0.976692	0.0178681	0.184997	0.853951	0.98277	0.0130298	0.129025	0.897877	0.983683
10039_at	10039	PARP3	0.0395842	0.764656	0.447377	0.814349	0.0359892	0.684348	0.496529	0.849451	0.00773026	0.140083	0.889088	0.994788	0.00137818	0.0241533	0.980823	0.998197	-0.0101244	-0.173523	0.86297	0.978191
1004_at	1004	CDH6	0.0170759	0.417348	0.677866	0.914869	0.00810344	0.196105	0.845226	0.964942	0.0366125	0.840834	0.403955	0.923697	0.029116	0.657538	0.513735	0.920635	-0.00439525	-0.0997048	0.920994	0.987845
10040_at	10040	TOM1L1	0.0121272	0.125039	0.900898	0.977774	0.033417	0.329387	0.74307	0.9395	0.0864347	0.866206	0.390009	0.921953	0.102017	0.950535	0.346238	0.866605	0.126541	1.192	0.239123	0.747593
10042_at	10042	HMGXB4	0.0156153	0.363693	0.717325	0.92834	-0.0038692	-0.0949967	0.924651	0.983891	-0.0226715	-0.525272	0.601432	0.963501	-0.0229572	-0.539585	0.591786	0.937786	-0.0203362	-0.461665	0.646407	0.920736
100422212_at	100422212	LOC100422212	0.0410046	0.878648	0.382985	0.778469	0.0341809	0.742087	0.461082	0.831864	0.037101	0.78815	0.433875	0.929545	0.0342386	0.707391	0.482482	0.913405	0.0106848	0.223549	0.824057	0.96921
100422737_at	100422737	LOC100422737	0.0430695	0.924524	0.358798	0.763827	0.0350095	0.734305	0.465773	0.835215	0.0306542	0.609916	0.544342	0.956706	0.0350136	0.646105	0.521053	0.922216	0.00713418	0.126687	0.899717	0.984344
10043_at	10043	TOM1	-0.0518802	-1.08283	0.283079	0.714796	-0.0608905	-1.22189	0.22678	0.677973	-0.0418363	-0.956601	0.342809	0.913147	-0.0485232	-1.07827	0.285891	0.838995	-0.0488054	-1.0823	0.284527	0.775139
10044_at	10044	SH2D3C	0.00283049	0.0465914	0.962989	0.990416	0.000116074	0.00190099	0.99849	0.9994	0.0571804	1.02795	0.308318	0.905923	0.0836743	1.4438	0.154793	0.754187	0.0898649	1.45276	0.152797	0.670638
10045_at	10045	SH2D3A	0.027397	0.596402	0.553078	0.860915	0.0287219	0.624064	0.535075	0.865921	0.0363313	0.718281	0.475518	0.944579	0.0494258	0.942637	0.350225	0.868711	0.0178857	0.335715	0.738548	0.945331
10046_at	10046	MAMLD1	0.0879958	1.58341	0.118415	0.53819	0.0861788	1.49437	0.140595	0.587575	0.0914157	1.61193	0.112502	0.799714	0.115345	1.97186	0.0539558	0.62398	0.104494	1.75365	0.0858742	0.584642
10047_at	10047	CST8	0.0203872	0.39724	0.692555	0.920899	0.016366	0.306638	0.760236	0.944091	0.0256822	0.45516	0.650723	0.971765	0.0183122	0.301917	0.76392	0.970219	-0.0305289	-0.556166	0.580681	0.902365
10048_at	10048	RANBP9	-0.010637	-0.294166	0.769613	0.943705	0.0232239	0.786565	0.434795	0.817769	0.0303154	0.947073	0.347599	0.914185	0.0471852	1.55409	0.126229	0.724958	0.0407548	1.42751	0.159908	0.676604
10049_at	10049	DNAJB6	-0.00292696	-0.0354262	0.971854	0.992544	-0.0110435	-0.126791	0.899552	0.977741	-0.00185484	-0.0205814	0.983651	0.998257	-0.0113184	-0.11698	0.907326	0.991742	-5e-05	-0.000484376	0.999616	0.99977
100498859_at	100498859	LINC00881	0.158746	2.51137	0.0146459	0.273442	0.152506	2.2932	0.0255455	0.333306	0.130625	1.86818	0.0668802	0.748482	0.121819	1.61109	0.113213	0.70319	0.112476	1.39476	0.16951	0.686516
100499171_at	100499171	LINC00276	-0.000545185	-0.00851018	0.993237	0.998796	-0.0285806	-0.470497	0.639795	0.906835	-0.0343418	-0.49608	0.621746	0.967522	-0.032633	-0.477304	0.635146	0.950997	-0.0076097	-0.1055	0.916419	0.987696
100499177_at	100499177	THAP9-AS1	0.285866	2.00179	0.0496873	0.40542	0.312635	2.18573	0.0329583	0.363286	0.29675	1.90267	0.0621399	0.740576	0.381514	2.40195	0.0199157	0.527272	0.384316	2.29335	0.0262493	0.445315
100499194_at	100499194	LOC100499194	0.0580677	1.02555	0.309089	0.733794	0.0532325	0.899605	0.372115	0.781146	0.0560539	0.983673	0.329434	0.9105	0.0535761	0.867194	0.38982	0.882957	0.0292476	0.53425	0.595635	0.906976
100499466_at	100499466	LINC00674	0.0120571	0.203865	0.839127	0.962298	-0.0037784	-0.0616	0.951097	0.989302	-0.0384736	-0.618638	0.538619	0.956006	-0.0520125	-0.786253	0.435288	0.900804	-0.0435607	-0.646679	0.52092	0.883427
100499467_at	100499467	LINC00673	0.0145816	0.261623	0.794479	0.94958	0.00546761	0.0955333	0.924226	0.983863	-0.0377408	-0.84187	0.403379	0.923697	-0.0323989	-0.686618	0.495374	0.916549	-0.0213929	-0.433543	0.666563	0.927457
100499489_at	100499489	LOC100499489	-0.103866	-2.09801	0.0399862	0.378514	-0.095942	-2.00278	0.0499655	0.41482	-0.0341263	-0.752341	0.454942	0.937029	-0.0536797	-1.11809	0.26867	0.830567	-0.0490044	-0.954991	0.344367	0.806598
1005_at	1005	CDH7	-0.0823017	-1.07488	0.286594	0.717628	-0.0520208	-0.688855	0.493709	0.848445	-0.11688	-1.43241	0.157489	0.84261	-0.100675	-1.21733	0.228975	0.80645	-0.11353	-1.29927	0.200056	0.71688
10050_at	10050	SLC17A4	0.0701313	1.27316	0.207714	0.648915	0.0791343	1.45569	0.150964	0.601905	0.0578145	0.990968	0.325889	0.91046	0.0926898	1.61354	0.112681	0.70319	0.0721895	1.37259	0.176259	0.694631
100500850_at	100500850	MIR3682	0.1299	1.32242	0.190886	0.631543	0.0842584	0.944919	0.348689	0.766306	-0.0769845	-1.10822	0.272419	0.896019	-0.0724255	-0.98493	0.329219	0.860533	-0.0392231	-0.517535	0.60716	0.909466
100505474_at	100505474	LINC01539	-0.0347494	-0.525921	0.60082	0.882987	-0.0458912	-0.690612	0.492612	0.848017	-0.0941572	-1.36612	0.177268	0.85333	-0.0912801	-1.29852	0.199838	0.788184	-0.11353	-1.51192	0.137111	0.65307
100505478_at	100505478	LOC100505478	-0.0904072	-1.68128	0.0977399	0.499943	-0.103294	-1.84179	0.0707111	0.466934	-0.0956275	-1.68241	0.0979609	0.782274	-0.080034	-1.30825	0.196543	0.785682	-0.0615831	-1.00249	0.321133	0.796945
100505483_at	100505483	PRKAG2-AS1	0.106072	1.39265	0.168699	0.60477	0.15581	2.13954	0.0366865	0.378293	0.217494	3.56362	0.000747793	0.39724	0.254273	3.97831	0.000215835	0.278835	0.24111	3.68119	0.000587576	0.24875
100505495_at	100505495	PCAT19	0.0870788	0.962188	0.339693	0.754307	0.0674269	0.71605	0.476884	0.840267	0.0122514	0.139197	0.889785	0.994788	-0.0272089	-0.289797	0.773124	0.970924	-0.0223988	-0.232741	0.816952	0.967555
100505498_at	100505498	LOC100505498	0.0802533	1.25328	0.21481	0.656385	0.0764244	1.1566	0.252262	0.702904	0.10033	1.48543	0.142939	0.826374	0.1154	1.60812	0.113865	0.704573	0.0701088	1.01369	0.315812	0.795112
100505501_at	100505501	LOC100505501	0.145062	2.0947	0.0402902	0.37909	0.149697	2.2009	0.0318089	0.360064	0.0929745	1.32644	0.189984	0.860809	0.12635	1.72133	0.0911363	0.674743	0.159694	2.12887	0.0384238	0.485417
100505515_at	100505515	LOC100505515	-0.0305139	-0.387841	0.699462	0.922719	-0.0675364	-0.863245	0.391621	0.792869	-0.0772419	-0.982881	0.32982	0.910984	-0.105414	-1.30207	0.198631	0.787301	-0.124968	-1.56536	0.124068	0.637636
100505518_at	100505518	EDNRB-AS1	0.0475975	0.73531	0.464923	0.822402	0.0366641	0.551985	0.583116	0.883877	0.020338	0.291047	0.772072	0.984699	0.039673	0.54623	0.587244	0.936996	0.0430728	0.560253	0.577913	0.901276
100505534_at	100505534	LOC100505534	0.0155365	0.266699	0.790586	0.949232	-0.00105408	-0.0179907	0.985709	0.99536	-0.0220656	-0.360535	0.71978	0.980773	-0.0511019	-0.833607	0.408315	0.888915	-0.0883258	-1.53224	0.132028	0.647173
100505536_at	100505536	ISM1-AS1	0.00122042	0.019846	0.98423	0.996548	-0.0109916	-0.171199	0.864674	0.969731	0.0041892	0.0660724	0.947551	0.99686	0.00168607	0.0247367	0.98036	0.998197	-0.00770328	-0.108837	0.913786	0.987288
100505538_at	100505538	RBM26-AS1	0.124174	1.03336	0.30545	0.731597	0.0899009	0.787181	0.434437	0.817437	0.0570178	0.434996	0.665208	0.97432	0.0496933	0.378493	0.706605	0.961205	0.0466472	0.339789	0.735498	0.944082
100505540_at	100505540	SLIT1-AS1	-0.0758227	-1.27148	0.208306	0.649019	-0.116931	-2.13157	0.0373663	0.380296	-0.104299	-1.64177	0.106144	0.795624	-0.109754	-1.80776	0.0764291	0.652162	-0.128989	-2.14594	0.0369631	0.481886
100505545_at	100505545	LINC01095	-0.0168476	-0.33618	0.73787	0.934196	-0.0187005	-0.365323	0.716223	0.933304	-0.0270165	-0.488216	0.62727	0.968299	-0.0204331	-0.348323	0.729004	0.964553	-0.0300639	-0.50008	0.619304	0.913384
100505547_at	100505547	LINC01208	-0.0878076	-1.61812	0.110713	0.526504	-0.100487	-1.78959	0.0788324	0.488546	-0.104054	-1.99976	0.0503	0.720934	-0.121721	-2.22816	0.03022	0.572753	-0.133515	-2.35325	0.0227543	0.42792
100505549_at	100505549	LOC100505549	-0.00476985	-0.101382	0.919574	0.981395	-0.0320703	-0.718345	0.475479	0.839379	0.0201536	0.404375	0.687451	0.977226	-0.00653725	-0.131797	0.895654	0.990305	0.000119528	0.00227755	0.998192	0.999305
100505555_at	100505555	LOC100505555	-0.20648	-3.0457	0.00340625	0.168158	-0.195733	-3.29886	0.00167659	0.133266	-0.122965	-1.79107	0.0785915	0.763443	-0.187082	-2.79727	0.00720892	0.447901	-0.183122	-2.62933	0.0114602	0.37376
100505564_at	100505564	LOC100505564	0.041813	0.994858	0.323672	0.742204	0.0417491	0.96782	0.337223	0.75848	0.0393705	0.890287	0.377054	0.919257	0.0709758	1.57247	0.121907	0.720261	0.062734	1.31175	0.195843	0.712837
100505570_at	100505570	LOC100505570	0.122748	1.15586	0.252173	0.689533	0.119493	1.09238	0.279261	0.723328	0.0234228	0.218532	0.827795	0.989748	0.000362946	0.0033313	0.997355	0.999575	-0.0596556	-0.530179	0.598432	0.907706
100505573_at	100505573	INAFM2	0.0465629	1.25258	0.215063	0.656759	0.0472289	1.21917	0.2278	0.679173	0.0454134	1.1252	0.265218	0.892503	0.0555261	1.2808	0.205949	0.795734	0.082973	2.19131	0.033315	0.469129
100505576_at	100505576	LINC00672	-0.175221	-2.12189	0.0378499	0.370888	-0.115701	-1.8515	0.0692798	0.462738	-0.020582	-0.311354	0.756668	0.981156	-0.0396238	-0.658157	0.513341	0.920635	-0.021886	-0.343045	0.733062	0.94391
100505583_at	100505583	LINC00838	0.0319315	0.631695	0.529908	0.850548	0.0166098	0.323437	0.747548	0.940693	0.0471628	1.03732	0.303969	0.904221	0.059256	1.22505	0.226076	0.806278	0.0498499	1.04274	0.302291	0.78584
100505592_at	100505592	GAPLINC	-0.0250992	-0.473643	0.637418	0.897608	-0.0452124	-0.82888	0.41063	0.80329	-0.0462334	-0.798466	0.427915	0.929545	-0.0563483	-0.902626	0.370887	0.877134	-0.06611	-1.02469	0.310644	0.792202
100505601_at	100505601	PARD3-AS1	0.0530082	0.798854	0.427425	0.80189	0.0383513	0.581148	0.563432	0.87517	-0.0296132	-0.45763	0.648958	0.971503	-0.0182338	-0.2619	0.794434	0.974084	-0.0117202	-0.169494	0.86612	0.978877
100505609_at	100505609	LOC100505609	-0.00957893	-0.265363	0.79161	0.949287	-0.0163492	-0.439966	0.661626	0.915007	-0.023989	-0.630764	0.530716	0.954029	-0.0384629	-0.957038	0.342976	0.865282	-0.0453053	-1.1081	0.273339	0.769225
100505616_at	100505616	SNHG21	0.166711	3.22895	0.00198816	0.151183	0.1545	3.22842	0.00206641	0.143187	0.139929	2.48511	0.01591	0.654111	0.145578	2.77586	0.00763431	0.447901	0.174725	3.79358	0.00041594	0.24875
100505619_at	100505619	LINC00919	0.00953962	0.236662	0.813699	0.95475	0.00712001	0.169325	0.86614	0.970156	0.00883162	0.2202	0.826502	0.989748	0.011576	0.278103	0.782036	0.97259	0.0105585	0.253297	0.80112	0.963764
100505622_at	100505622	LOC100505622	-0.0830613	-1.64467	0.105099	0.51301	-0.0909827	-1.78458	0.0796508	0.490381	-0.0612748	-1.1292	0.263542	0.890984	-0.0797266	-1.38646	0.171522	0.764493	-0.115703	-1.96704	0.0549729	0.516831
100505624_at	100505624	GTF3C2-AS1	-0.0182424	-0.379814	0.705381	0.92427	-0.0341997	-0.703468	0.484628	0.844306	-0.0431693	-0.909918	0.366697	0.917742	-0.0590971	-1.16851	0.24793	0.817357	-0.08906	-1.84029	0.0719132	0.55372
100505633_at	100505633	LINC01133	-0.0267314	-0.529768	0.598165	0.881525	-0.0304839	-0.574288	0.568033	0.877335	-0.0372194	-0.676079	0.501725	0.946824	-0.0292738	-0.494347	0.623143	0.948303	-0.0452278	-0.734534	0.466197	0.863535
100505641_at	100505641	FGD5-AS1	0.075013	1.98526	0.0515434	0.409282	0.0760161	1.96119	0.0547486	0.426845	0.0367698	0.989296	0.326699	0.9105	0.0337905	0.833481	0.408386	0.888915	0.0472331	1.1387	0.260478	0.762224
100505650_at	100505650	LOC100505650	0.0788598	1.56533	0.122596	0.544247	0.0875279	1.70571	0.0935068	0.511583	0.0790085	1.45379	0.151489	0.834543	0.083219	1.47059	0.147427	0.745015	0.0598009	1.00872	0.318169	0.796473
100505658_at	100505658	LOC100505658	0.00808445	0.169632	0.865852	0.970108	-0.0013342	-0.0274851	0.978169	0.994072	-0.00255711	-0.0495706	0.960638	0.997679	0.00667676	0.123179	0.90244	0.991164	-0.0205653	-0.370509	0.712634	0.938298
100505659_at	100505659	LINC00967	-0.0252658	-0.41387	0.680398	0.916221	-0.0341478	-0.553012	0.582418	0.883369	-0.0507364	-0.764296	0.447843	0.935049	-0.0777737	-1.18579	0.241097	0.812714	-0.0881622	-1.2594	0.213975	0.725197
100505664_at	100505664	LOC100505664	-0.0162419	-0.182325	0.855922	0.967041	-0.0330485	-0.371484	0.711654	0.931493	0.0135027	0.141893	0.887665	0.994788	-0.00230233	-0.0228966	0.98182	0.99856	-0.00523201	-0.0590544	0.953154	0.991744
100505666_at	100505666	LOC100505666	-0.0352482	-0.604419	0.54777	0.858461	-0.062358	-1.07992	0.284728	0.727276	-0.0318552	-0.50651	0.614452	0.966728	-0.0540536	-0.823391	0.414046	0.891216	-0.0718262	-1.04714	0.300279	0.784641
100505676_at	100505676	RRS1-AS1	-0.00357321	-0.107162	0.915006	0.980535	-0.00173505	-0.049928	0.960354	0.991596	0.00141255	0.0381586	0.969695	0.997861	-0.00384708	-0.0983956	0.921996	0.993731	0.0192636	0.489893	0.626442	0.915073
100505681_at	100505681	NAPA-AS1	-0.21563	-2.52652	0.0140868	0.269257	-0.203238	-2.30144	0.0250433	0.33019	-0.178357	-1.88984	0.0638689	0.741842	-0.189992	-1.88761	0.0646653	0.64732	-0.189409	-1.7475	0.0869456	0.585722
100505683_at	100505683	LINC01431	-0.0024472	-0.0428197	0.965983	0.990913	-0.0140269	-0.243449	0.808532	0.956717	-0.0448696	-0.746696	0.458316	0.939383	-0.0580187	-0.940561	0.351279	0.869138	-0.0545175	-0.851568	0.398682	0.836934
100505685_at	100505685	LOC100505685	0.0486581	1.02154	0.310969	0.73478	0.0533381	1.06081	0.293251	0.733283	0.0509271	0.983637	0.329451	0.9105	0.0578168	1.03078	0.307413	0.853466	0.0722204	1.2702	0.210136	0.724425
100505687_at	100505687	LINC00888	-0.119539	-1.98503	0.0515699	0.409328	-0.0872259	-1.5409	0.128875	0.569947	-0.0951974	-1.70536	0.0935711	0.779158	-0.107834	-1.87601	0.0662725	0.649707	-0.0878056	-1.44579	0.154734	0.672134
100505696_at	100505696	SH3BP5-AS1	0.0586971	0.692315	0.491325	0.832731	0.0165395	0.215073	0.830478	0.961183	-0.0243563	-0.277711	0.782239	0.98525	0.00707405	0.0814323	0.935411	0.995505	0.000622235	0.00672192	0.994665	0.998699
100505702_at	100505702	LINC01094	0.0460342	0.257226	0.797856	0.949979	0.0533027	0.311825	0.756311	0.943115	-0.0913314	-0.535754	0.594213	0.962409	0.0106967	0.0631345	0.949901	0.997097	0.0978807	0.594689	0.554844	0.892685
100505710_at	100505710	NA	-0.097295	-1.56746	0.122098	0.543258	-0.106498	-1.6427	0.105951	0.534458	-0.137791	-2.10543	0.0396722	0.701726	-0.153937	-2.18419	0.0334808	0.576476	-0.178407	-2.58097	0.0129642	0.377913
100505711_at	100505711	LOC100505711	0.0191065	0.259872	0.795823	0.94974	0.000226307	0.00297091	0.99764	0.9994	-0.00907267	-0.125056	0.90092	0.994788	-0.0274682	-0.350924	0.727063	0.964397	-0.0349934	-0.491535	0.625288	0.914989
100505715_at	100505715	LOC100505715	-0.0100447	-0.153358	0.878614	0.972613	-0.0189204	-0.297259	0.76735	0.945989	-0.0388848	-0.539601	0.591574	0.962409	-0.0941516	-1.36945	0.176744	0.766888	-0.0727764	-1.00366	0.320574	0.796898
100505716_at	100505716	LOC100505716	-0.0131268	-0.255952	0.798835	0.950253	-0.0147629	-0.282061	0.778918	0.949295	-0.021555	-0.384985	0.701681	0.97945	-0.00365452	-0.0628514	0.950126	0.997097	-0.0212658	-0.362485	0.718581	0.940643
100505718_at	100505718	LINC01592	0.0283355	0.633571	0.528691	0.850151	0.0227395	0.482182	0.631523	0.903338	0.000184845	0.00387113	0.996925	0.999429	-0.0114237	-0.222517	0.824783	0.979641	-0.0142887	-0.264803	0.792295	0.961614
100505727_at	100505727	LOC100505727	-0.00448188	-0.0881419	0.930048	0.983644	-0.0130109	-0.24518	0.807197	0.956311	-0.0216356	-0.433457	0.666319	0.97432	-0.0217347	-0.411103	0.682686	0.9578	-0.0365018	-0.739846	0.462997	0.861483
100505738_at	100505738	MIR4458HG	0.0751705	0.655347	0.514669	0.844773	0.132791	1.21439	0.229607	0.681619	0.129284	1.02467	0.309848	0.906006	0.158973	1.31698	0.193618	0.78512	0.240109	1.97622	0.0538926	0.513565
100505741_at	100505741	SPATA1	0.0911648	1.42733	0.158503	0.594482	0.0697074	1.07796	0.285594	0.727759	0.0410931	0.623762	0.535272	0.955935	0.0489079	0.695508	0.489834	0.916495	0.0785125	1.10268	0.275664	0.771266
100505746_at	100505746	ITGB2-AS1	-0.117426	-2.41583	0.0186591	0.298124	-0.135671	-3.03837	0.00358608	0.172087	-0.071393	-1.4433	0.154411	0.838861	-0.100195	-2.03884	0.0465643	0.607457	-0.107553	-2.13761	0.0376691	0.485417
100505761_at	100505761	RPARP-AS1	0.0900135	0.907624	0.367591	0.769646	0.0973495	0.978687	0.33187	0.755219	0.220884	2.53168	0.0141334	0.650805	0.218809	2.36572	0.0217581	0.543649	0.210697	2.40325	0.020163	0.414751
100505768_at	100505768	LINC01364	-0.0203525	-0.481189	0.632076	0.894958	-0.0321697	-0.737719	0.463711	0.833921	-0.00753158	-0.165813	0.868891	0.994034	-0.0050937	-0.110616	0.912347	0.99233	-0.00619514	-0.125665	0.900522	0.984344
100505774_at	100505774	LOC100505774	0.0475315	0.617389	0.539239	0.855014	0.0601195	0.75937	0.450761	0.825728	0.0745423	0.92732	0.357671	0.914949	0.102255	1.25974	0.213387	0.798917	0.065901	0.78098	0.438649	0.849198
100505776_at	100505776	LINC01541	-0.0242026	-0.685173	0.495789	0.834594	-0.0295225	-0.883598	0.380625	0.784507	-0.0359218	-0.96021	0.341005	0.912375	-0.0127514	-0.351962	0.726289	0.964295	0.00321687	0.0860031	0.931822	0.989596
100505782_at	100505782	LOC100505782	-0.0318968	-0.773054	0.442428	0.811446	-0.0556187	-1.39614	0.168088	0.618448	-0.0440432	-0.973682	0.334329	0.911181	-0.0688242	-1.52876	0.132384	0.732556	-0.072423	-1.51751	0.135697	0.652862
100505783_at	100505783	OSER1-AS1	-0.0967157	-1.25212	0.21523	0.656759	-0.0515021	-0.701542	0.48582	0.844554	-0.0418391	-0.646204	0.520741	0.952196	-0.0414419	-0.609618	0.54477	0.925736	-0.046182	-0.630621	0.53128	0.886404
100505784_at	100505784	LOC100505784	0.0299737	0.45176	0.653018	0.905108	0.030741	0.449007	0.655129	0.912729	0.0482396	0.675103	0.50234	0.946954	0.0882326	1.19333	0.238156	0.810844	0.107939	1.45839	0.151245	0.670519
100505797_at	100505797	LOC100505797	0.18844	1.74153	0.0865503	0.481582	0.217531	1.97245	0.0534167	0.424158	0.239314	2.09997	0.0401687	0.701726	0.306647	2.5668	0.0131821	0.497196	0.330048	2.59285	0.0125788	0.377725
100505806_at	100505806	SNHG18	-0.0268646	-0.359395	0.720521	0.928867	-0.000325139	-0.00448594	0.996436	0.99908	-0.00224282	-0.0270651	0.978502	0.998257	-0.0443933	-0.542588	0.589731	0.937687	-0.0623991	-0.760354	0.450762	0.856318
100505811_at	100505811	HNCAT21	0.00733594	0.10297	0.918319	0.980999	0.0246625	0.330992	0.741864	0.93922	0.0340006	0.428429	0.669954	0.974974	0.0445746	0.519713	0.605469	0.943869	0.0916836	1.02848	0.308877	0.791148
100505812_at	100505812	CARD8-AS1	-5.91e-05	-0.00122978	0.999023	0.999632	-0.00651218	-0.133623	0.894172	0.976718	-0.0268029	-0.553053	0.58239	0.962409	-0.0395299	-0.799452	0.427665	0.896526	-0.0151572	-0.320952	0.74964	0.948001
100505824_at	100505824	LOC100505824	-0.0823151	-0.987533	0.32722	0.744634	-0.0966907	-1.10698	0.272954	0.719802	-0.110684	-1.44984	0.152582	0.835961	-0.075568	-0.96467	0.339175	0.863456	-0.0961807	-1.15389	0.254258	0.759774
100505826_at	100505826	STK4-AS1	0.0377925	0.565875	0.573521	0.870824	0.0223362	0.321207	0.749228	0.941433	0.0226552	0.335819	0.73824	0.981062	0.0122827	0.170259	0.865467	0.984693	0.0298136	0.387835	0.699853	0.935433
100505835_at	100505835	LINC01532	0.166338	3.08179	0.00306801	0.163574	0.136975	2.66328	0.0100419	0.240912	0.142307	2.58308	0.0123827	0.642852	0.153961	2.71122	0.00906283	0.451133	0.136746	2.35555	0.0226288	0.42792
100505839_at	100505839	SH3PXD2A-AS1	-0.0190389	-0.404823	0.687001	0.918504	-0.0195587	-0.407646	0.68506	0.922614	-0.0288893	-0.571583	0.569852	0.960479	-0.0143516	-0.273964	0.785198	0.97259	-0.00494744	-0.0882481	0.930047	0.989386
100505841_at	100505841	LOC100505841	0.0249422	0.638397	0.525567	0.848791	0.0222977	0.546449	0.58689	0.885484	0.0210296	0.518029	0.606443	0.965074	0.00956361	0.222161	0.825059	0.979641	-0.0150326	-0.356962	0.722685	0.941726
100505851_at	100505851	LOC100505851	0.0550717	1.51368	0.135187	0.562704	0.0489572	1.28757	0.203098	0.656067	0.0471295	1.19352	0.237609	0.885459	0.0560941	1.3128	0.195015	0.785682	0.0602324	1.34348	0.185434	0.702858
100505853_at	100505853	LOC100505853	-0.0483466	-0.716859	0.476153	0.826702	-0.0633847	-0.895474	0.3743	0.782242	-0.0871372	-1.294	0.200885	0.865148	-0.1063	-1.47837	0.145341	0.744619	-0.109562	-1.54797	0.128198	0.642822
100505854_at	100505854	APTR	0.0948001	0.845642	0.401005	0.788681	0.127947	1.11411	0.269906	0.718345	0.190711	1.701	0.0943921	0.779158	0.209838	1.83747	0.0718571	0.65115	0.242391	2.14755	0.0368278	0.481295
100505865_at	100505865	LINC00920	-0.00941317	-0.159002	0.874184	0.972592	-0.00226384	-0.0388094	0.969178	0.99325	0.00393509	0.0609171	0.951638	0.99686	-0.0113182	-0.175488	0.861377	0.983663	-0.0369017	-0.56167	0.576954	0.900613
100505875_at	100505875	LINC01088	-0.0938826	-1.34178	0.184562	0.623109	-0.088685	-1.41871	0.161429	0.612108	-0.0608704	-0.856389	0.395369	0.922449	-0.0360431	-0.555063	0.581232	0.934736	-0.0228768	-0.358177	0.721782	0.941698
100505876_at	100505876	CEBPZOS	0.040131	0.31644	0.752731	0.939461	0.0737587	0.569563	0.571212	0.878384	0.045691	0.348897	0.728452	0.980798	0.0344344	0.243128	0.808863	0.977475	-0.0170931	-0.113557	0.910063	0.986707
100505877_at	100505877	UBE2E2-AS1	0.00110153	0.0172284	0.98631	0.996947	-0.0199823	-0.307426	0.75964	0.943923	-0.035934	-0.528056	0.59951	0.963501	-0.0327991	-0.452215	0.652995	0.954432	-0.0710485	-1.01065	0.317254	0.796473
100505878_at	100505878	LOC100505878	-0.103041	-2.63506	0.0106121	0.244867	-0.0965839	-2.37963	0.0206994	0.308059	-0.104235	-2.42369	0.0185605	0.657202	-0.114092	-2.55185	0.0136936	0.50587	-0.106772	-2.21615	0.0314558	0.460221
100505879_at	100505879	KIF25-AS1	-0.0545341	-1.57086	0.121306	0.542051	-0.0649182	-1.85233	0.0691593	0.462738	-0.0537589	-1.42172	0.160557	0.845228	-0.0703876	-1.76568	0.083321	0.660471	-0.0630987	-1.52418	0.134026	0.649915
100505881_at	100505881	MAGI2-AS3	0.0843118	1.57589	0.12014	0.540854	0.0686248	1.39419	0.168673	0.618646	0.0181154	0.357664	0.721916	0.980773	0.0408186	0.787836	0.43437	0.900543	0.0786063	1.50307	0.139374	0.656686
100505890_at	100505890	SORCS3-AS1	0.0127967	0.222654	0.824537	0.958312	0.0131458	0.217615	0.828506	0.960695	-0.0169544	-0.272268	0.7864	0.985746	-0.00829686	-0.122456	0.90301	0.991251	-0.0502789	-0.772561	0.44357	0.851882
100505893_at	100505893	SLIT2-IT1	0.04052	0.723705	0.471969	0.825579	0.0450961	0.775358	0.441333	0.821174	0.0349929	0.581914	0.562919	0.959181	0.0408796	0.656244	0.514561	0.920635	0.00622187	0.0996034	0.921074	0.987845
100505894_at	100505894	TMEM161B-AS1	0.0166271	0.318606	0.751096	0.939235	0.0143027	0.261511	0.794641	0.95316	0.0131656	0.229502	0.819301	0.988923	-0.00508886	-0.0842659	0.933169	0.995282	0.0182852	0.301489	0.764344	0.952588
100505912_at	100505912	LOC100505912	-0.0393492	-0.709255	0.480825	0.828328	-0.0493944	-0.891719	0.376293	0.783288	-0.0718128	-1.19688	0.236308	0.885176	-0.0581199	-0.926666	0.358381	0.872094	-0.0756069	-1.40496	0.166472	0.684525
100505918_at	100505918	LOC100505918	0.139967	1.89244	0.063103	0.434578	0.134339	1.79172	0.0784872	0.487445	0.0811694	1.16109	0.250444	0.886121	0.0886792	1.20868	0.232255	0.808717	0.0789991	1.11375	0.270934	0.768868
100505920_at	100505920	LOC100505920	0.0929037	1.45449	0.150855	0.584266	0.0713336	1.09465	0.278275	0.722806	0.0547015	0.920487	0.361198	0.916141	0.0241426	0.387482	0.699981	0.960616	-0.00142419	-0.0216466	0.98282	0.997489
100505929_at	100505929	LINC01549	-0.101839	-1.3745	0.174234	0.611754	-0.105478	-1.37386	0.174864	0.626655	-0.0752006	-0.993332	0.324747	0.91046	-0.115607	-1.51789	0.135099	0.73386	-0.12542	-1.63142	0.109346	0.618549
100505933_at	100505933	ADD3-AS1	0.114354	2.10955	0.0389414	0.374884	0.0982022	1.87645	0.0657163	0.454967	0.0638597	1.19999	0.235109	0.884074	0.0821367	1.48612	0.143287	0.743654	0.0660913	1.11994	0.268311	0.767313
100505938_at	100505938	LOC100505938	-0.0173802	-0.178296	0.859072	0.967977	-0.0102351	-0.100778	0.92008	0.982721	0.0399094	0.380382	0.705076	0.979806	0.00810731	0.0715288	0.943251	0.996922	0.000988306	0.00824314	0.993457	0.998699
100505942_at	100505942	LOC100505942	0.0499256	0.827204	0.411294	0.794156	0.0340816	0.549008	0.585144	0.885039	0.0782648	1.37133	0.175646	0.85333	0.0794459	1.35473	0.181361	0.773505	0.0787258	1.25996	0.213777	0.725096
100505964_at	100505964	LINC01304	-0.00432847	-0.0716106	0.943142	0.986424	-0.00828979	-0.135245	0.892895	0.976343	-0.0353459	-0.549301	0.584944	0.962409	-0.0255119	-0.377937	0.707016	0.961462	-0.0430081	-0.623255	0.536067	0.887512
100505967_at	100505967	LINC00645	0.0370334	0.248859	0.804293	0.95245	0.0670501	0.43542	0.664902	0.916716	-0.0357526	-0.230994	0.818147	0.988923	0.00341378	0.0219354	0.982583	0.998677	0.00558603	0.0334709	0.973438	0.996118
100505975_at	100505975	ENO1-AS1	-0.0913703	-1.65319	0.103347	0.509925	-0.0782678	-1.35279	0.181465	0.634261	-0.111266	-1.83039	0.0724214	0.754136	-0.132116	-2.06907	0.0435266	0.597402	-0.118521	-1.82395	0.0743879	0.560337
100505978_at	100505978	LOC100505978	-0.104875	-2.04549	0.0450555	0.391035	-0.130169	-2.62827	0.011009	0.248094	-0.121343	-2.27315	0.0268043	0.664938	-0.0991014	-1.81089	0.0759356	0.651628	-0.118294	-2.11555	0.039598	0.485417
100505984_at	100505984	LOC100505984	0.169057	2.12749	0.0373639	0.368862	0.170369	2.07596	0.0424188	0.390846	0.157095	1.81576	0.0746674	0.756791	0.189703	2.08501	0.0419951	0.594184	0.141586	1.58177	0.120269	0.632118
100505985_at	100505985	LOC100505985	0.0720727	1.38583	0.170762	0.607075	0.0507092	0.955502	0.343359	0.763476	0.0429305	0.853263	0.397085	0.923585	0.0391966	0.713791	0.478548	0.912848	0.0329285	0.61697	0.54017	0.887944
100505989_at	100505989	LINC01207	0.00784745	0.178035	0.859276	0.967977	-0.0181283	-0.442615	0.659719	0.913842	-0.017791	-0.368949	0.713532	0.980773	-0.0222274	-0.474485	0.637141	0.951379	-0.0294894	-0.607831	0.546165	0.890692
100506012_at	100506012	PPP5D1	-0.0188915	-0.197281	0.844253	0.963997	-0.00878556	-0.0898809	0.928697	0.985121	0.0156842	0.147453	0.883295	0.994574	0.0248871	0.22261	0.824711	0.979641	0.110711	1.00729	0.318849	0.796604
100506013_at	100506013	APELA	-0.0193531	-0.57156	0.569686	0.868223	-0.0212102	-0.599382	0.551293	0.871649	-0.011841	-0.316505	0.752776	0.981062	0.0110915	0.28418	0.777401	0.971786	-0.000126815	-0.00305741	0.997573	0.999289
100506014_at	100506014	NA	-0.014652	-0.251973	0.801896	0.951745	-0.0239764	-0.39641	0.693283	0.925153	-0.00387683	-0.0603346	0.9521	0.99686	-0.00646828	-0.0936613	0.925738	0.994646	-0.00377017	-0.0527589	0.958143	0.992723
100506016_at	100506016	LOC100506016	0.0317263	0.653636	0.515763	0.845245	0.020172	0.397554	0.692444	0.924777	0.0275556	0.515432	0.608245	0.965828	0.0215454	0.371451	0.711811	0.96239	0.00312449	0.053359	0.957667	0.992476
100506022_at	100506022	LOC100506022	0.0421876	0.581756	0.562841	0.864939	0.0439299	0.579685	0.564411	0.875809	0.0520071	0.664672	0.508941	0.947737	0.0343513	0.411612	0.682315	0.9578	0.0283832	0.327221	0.744923	0.947222
100506025_at	100506025	ISPD-AS1	-0.0269432	-0.752145	0.45481	0.817571	-0.030782	-0.832492	0.408606	0.802302	-0.0270387	-0.684429	0.496478	0.946824	-0.00837202	-0.204631	0.838659	0.980605	-0.0201608	-0.479035	0.634089	0.917336
100506046_at	100506046	GAS5-AS1	0.00740876	0.127431	0.899011	0.977449	-0.0224587	-0.392393	0.696232	0.926683	-0.0262699	-0.415259	0.679511	0.976692	-0.0505495	-0.787232	0.434719	0.900796	-0.0820512	-1.28208	0.205974	0.720588
100506047_at	100506047	LOC100506047	0.0843774	1.34416	0.183795	0.622001	0.0934583	1.43783	0.155949	0.606845	0.0783919	1.21717	0.228555	0.879062	0.0824812	1.19627	0.237016	0.81038	0.0761188	1.0486	0.299615	0.784461
100506049_at	100506049	LRRC72	-0.0769269	-1.06971	0.288898	0.719046	-0.0881111	-1.18414	0.241274	0.693404	-0.0954159	-1.21481	0.229447	0.879516	-0.116524	-1.41564	0.162844	0.759265	-0.0996211	-1.22672	0.225913	0.735013
100506054_at	100506054	RNASEH1-AS1	0.260822	1.54071	0.128475	0.554144	0.24822	1.41833	0.161539	0.61219	0.257189	1.38582	0.171199	0.851679	0.210062	1.09305	0.279412	0.833006	0.318265	1.60612	0.114807	0.625768
100506068_at	100506068	DACT3-AS1	-0.028892	-0.459498	0.647484	0.902673	-0.0173732	-0.262478	0.793899	0.953026	-0.0296605	-0.432923	0.666704	0.97432	-0.019296	-0.260794	0.795282	0.974168	-0.0343	-0.437246	0.663894	0.926519
100506070_at	100506070	RBFADN	-0.00356753	-0.0622051	0.9506	0.988244	-0.0237083	-0.404693	0.687218	0.923465	-0.0443448	-0.708074	0.481785	0.945186	-0.0632571	-0.950737	0.346136	0.866605	-0.06602	-1.02028	0.312709	0.793754
100506071_at	100506071	LOC100506071	-0.0619898	-1.42198	0.160045	0.59602	-0.0700964	-1.53101	0.131299	0.573775	-0.06083	-1.29668	0.199967	0.864703	-0.0467896	-0.932912	0.355177	0.870082	-0.056984	-1.07136	0.289364	0.777675
100506082_at	100506082	LOC100506082	-0.0235093	-0.465906	0.642915	0.900409	-0.0116899	-0.221882	0.825199	0.959961	-0.0353416	-0.631671	0.530127	0.953984	-0.0414144	-0.712926	0.479079	0.913156	-0.0559988	-0.93384	0.355061	0.814166
100506083_at	100506083	LOC100506083	0.0222315	0.346935	0.729815	0.932148	0.0231556	0.360682	0.71967	0.93355	0.0503418	0.724735	0.471579	0.94277	0.0665042	0.96002	0.341488	0.86433	0.086914	1.22141	0.227896	0.736884
100506098_at	100506098	LOC100506098	0.0270907	0.646185	0.520545	0.846822	0.0382131	0.947271	0.3475	0.765917	-0.000506933	-0.0116324	0.99076	0.998712	0.00941908	0.216698	0.829291	0.979896	-0.00692037	-0.155128	0.877371	0.979991
100506100_at	100506100	LOC100506100	-0.0700811	-1.30408	0.197028	0.637965	-0.0805872	-1.43075	0.157962	0.608878	-0.104337	-1.8801	0.0652085	0.747893	-0.11068	-1.84902	0.0701437	0.65115	-0.129527	-2.03407	0.0474906	0.499669
100506107_at	100506107	LOC100506107	-0.0129167	-0.204453	0.838669	0.962291	-0.0386967	-0.610917	0.543683	0.869408	0.00440146	0.0682452	0.945829	0.99686	0.0157323	0.24434	0.807929	0.97713	0.000737175	0.0108705	0.991372	0.998194
100506108_at	100506108	SIX3-AS1	0.0113781	0.142489	0.887156	0.974622	-0.000640459	-0.0079765	0.993664	0.998006	-0.0485016	-0.566626	0.573193	0.961046	-0.039532	-0.438693	0.662701	0.954529	-0.0222086	-0.230012	0.81906	0.967555
100506113_at	100506113	LOC100506113	0.115603	1.82619	0.072638	0.454597	0.107687	1.70191	0.0942202	0.512587	0.057364	0.90315	0.370247	0.919138	0.0774674	1.19657	0.2369	0.81038	0.0341223	0.573702	0.568848	0.898437
100506115_at	100506115	LINC01272	-0.173571	-1.67331	0.0993048	0.502829	-0.190997	-1.75632	0.084406	0.497525	-0.177535	-1.65447	0.10353	0.790864	-0.135634	-1.18155	0.242762	0.813165	-0.152165	-1.31298	0.195432	0.712782
100506119_at	100506119	LINC01503	-0.0681722	-0.93252	0.354685	0.761105	-0.0776401	-1.0192	0.312413	0.745086	-0.0299571	-0.376922	0.707631	0.980773	-0.0164171	-0.196874	0.844694	0.981358	0.0257668	0.308147	0.759304	0.950932
100506122_at	100506122	LOC100506122	0.00374569	0.0603078	0.952104	0.988518	-0.0187226	-0.302981	0.763008	0.945152	-0.00218263	-0.0338423	0.973121	0.997861	0.010566	0.154252	0.878008	0.987347	-0.000935045	-0.0143213	0.988633	0.998026
100506124_at	100506124	LOC100506124	-0.0628664	-0.502812	0.616878	0.890035	-0.0912869	-0.711872	0.479448	0.841988	-0.0252751	-0.189957	0.850018	0.992601	0.0266312	0.196238	0.845189	0.981392	-0.0589577	-0.426895	0.671365	0.928314
100506125_at	100506125	LOC100506125	-0.126326	-2.4792	0.0159007	0.281342	-0.130423	-2.47112	0.0164815	0.27822	-0.121456	-2.13534	0.0370437	0.698303	-0.121483	-2.00109	0.050615	0.61874	-0.14998	-2.36948	0.0218824	0.423174
100506126_at	100506126	LINC00867	0.0151431	0.291154	0.771905	0.944259	0.0225112	0.41741	0.677947	0.920771	0.0333785	0.612711	0.542504	0.956006	0.0430966	0.737449	0.464164	0.907921	0.0409606	0.65496	0.51562	0.88239
100506127_at	100506127	LOC100506127	-0.0684263	-0.993003	0.324568	0.742784	-0.0733386	-1.01004	0.316744	0.74831	-0.0157776	-0.212808	0.832236	0.990311	0.0152623	0.19696	0.844626	0.981358	0.0132428	0.175816	0.861178	0.977561
100506142_at	100506142	LOC100506142	-0.00123986	-0.0261593	0.979214	0.995176	0.001036	0.0206562	0.983592	0.995076	-0.0163042	-0.338423	0.736288	0.981062	-0.00806035	-0.161264	0.872511	0.98663	-0.0234358	-0.490383	0.626097	0.914989
100506144_at	100506144	ZMYM6NB	0.050976	0.852295	0.397331	0.786795	0.0448765	0.774094	0.442074	0.821435	0.076136	1.22883	0.224186	0.876746	0.059364	0.924463	0.359515	0.872609	0.0941375	1.60819	0.114352	0.625361
100506161_at	100506161	TAF1A-AS1	-0.07962	-1.02987	0.307071	0.732355	-0.0612216	-0.778313	0.439603	0.820348	-0.0758265	-0.875345	0.38506	0.921953	-0.100472	-1.13978	0.259603	0.825152	-0.0708063	-0.774801	0.442258	0.851347
100506172_at	100506172	LINC01568	-0.00574868	-0.133976	0.893855	0.975977	-0.018026	-0.446802	0.656711	0.913137	0.00325465	0.0701801	0.944296	0.99686	-0.0388807	-0.867837	0.389471	0.882957	-0.0519036	-1.10066	0.276534	0.771885
100506175_at	100506175	LOC100506175	-0.00685143	-0.133692	0.894079	0.976055	-0.0187181	-0.355899	0.72323	0.933805	-0.0279992	-0.512965	0.609958	0.966431	-0.00835929	-0.145012	0.885262	0.98821	-0.00996717	-0.160515	0.873149	0.979544
100506190_at	100506190	LINC00963	0.0464022	0.77348	0.442178	0.81138	0.0452151	0.737933	0.463582	0.833841	0.0243475	0.393583	0.695358	0.977826	0.0606036	0.946699	0.348171	0.867606	0.0429578	0.63456	0.528729	0.886026
100506195_at	100506195	LARGE-AS1	-0.0152927	-0.664678	0.508721	0.841739	-0.0133176	-0.560908	0.577058	0.88083	-0.0296955	-1.31327	0.194353	0.863095	-0.0244375	-1.00841	0.317926	0.856518	-0.0247655	-0.970841	0.336494	0.803253
100506207_at	100506207	LOC100506207	0.0267023	0.657315	0.513411	0.84376	0.0194329	0.467297	0.642069	0.908455	0.021191	0.483952	0.630274	0.968476	0.0148894	0.317257	0.752319	0.967889	0.00373429	0.078999	0.937362	0.990372
100506211_at	100506211	MIR210HG	0.090094	1.19465	0.236774	0.67553	0.0477673	0.677286	0.500964	0.851645	0.0501596	0.68852	0.493918	0.946824	0.0974538	1.3739	0.175366	0.766173	0.0964379	1.33049	0.189645	0.707464
100506215_at	100506215	PAXBP1-AS1	-0.054034	-1.19661	0.236016	0.675491	-0.0524208	-1.11906	0.267807	0.716753	-0.0391714	-0.826609	0.411905	0.926532	-0.03836	-0.763322	0.448721	0.904656	-0.0361915	-0.672964	0.504198	0.878435
100506229_at	100506229	LINC01093	0.00328522	0.07073	0.94384	0.986424	-0.00565495	-0.117053	0.90723	0.978886	-0.0317971	-0.686134	0.49541	0.946824	-0.0428666	-0.86714	0.389849	0.882957	-0.0721472	-1.41102	0.164688	0.683489
100506233_at	100506233	RAB30-AS1	0.111163	1.695	0.0950936	0.495108	0.141141	2.34523	0.0225198	0.316889	0.196684	2.97068	0.00434378	0.576317	0.175025	2.6302	0.0111993	0.47377	0.172852	2.45684	0.0176828	0.396754
100506236_at	100506236	LOC100506236	0.0101869	0.257328	0.797778	0.949979	0.0169733	0.431001	0.668093	0.917428	0.0242416	0.549535	0.584785	0.962409	-0.0053169	-0.118252	0.906324	0.991742	-0.0179528	-0.376933	0.707885	0.937694
100506237_at	100506237	NKX2-1-AS1	0.0277695	0.559978	0.577512	0.872313	0.00369513	0.074711	0.940706	0.98714	0.00624276	0.114634	0.909138	0.994788	-0.0203361	-0.361485	0.719202	0.963294	-0.0496789	-0.873545	0.386715	0.830929
100506243_at	100506243	KRBOX1	-0.0455024	-0.441626	0.660296	0.908659	-0.0245474	-0.231764	0.817552	0.958854	-0.0183359	-0.168609	0.866701	0.994034	0.0312203	0.271155	0.787345	0.973436	0.0759831	0.635557	0.528083	0.885791
100506271_at	100506271	LOC100506271	0.0146275	0.324268	0.746827	0.937518	0.012419	0.262677	0.793747	0.952969	0.0265123	0.527024	0.600222	0.963501	0.0271961	0.500484	0.618846	0.947102	0.018758	0.322482	0.748488	0.947907
100506272_at	100506272	LOC100506272	0.00663813	0.150356	0.880972	0.973118	-0.00292533	-0.0645303	0.948774	0.988881	-0.0216646	-0.45711	0.64933	0.971619	-0.0239077	-0.477598	0.634938	0.950997	-0.0364912	-0.698762	0.488073	0.873912
100506274_at	100506274	LOC100506274	-0.110553	-0.899618	0.371804	0.773116	-0.107679	-0.897413	0.373273	0.781501	-0.0592728	-0.453477	0.651927	0.971765	0.0285423	0.221288	0.825735	0.979641	0.0221395	0.165083	0.869572	0.97938
100506282_at	100506282	LOC100506282	0.239818	1.8916	0.0632172	0.434578	0.186122	1.50352	0.138227	0.583991	0.103309	0.841701	0.403473	0.923697	0.0859986	0.667336	0.507508	0.919967	0.0852165	0.618665	0.539062	0.887899
100506286_at	100506286	LOC100506286	-0.0472421	-1.0284	0.307757	0.732743	-0.0506333	-1.05741	0.294784	0.733895	-0.0366075	-0.725065	0.471378	0.94277	-0.0443971	-0.825775	0.412704	0.89062	-0.0560077	-0.986104	0.329027	0.801256
100506289_at	100506289	LOC100506289	-0.050025	-0.907587	0.367611	0.769646	-0.074683	-1.33798	0.186218	0.640566	-0.0766209	-1.27591	0.207161	0.869411	-0.0903948	-1.41938	0.161754	0.758274	-0.0918184	-1.38226	0.173289	0.691691
100506299_at	100506299	ID2-AS1	-0.0228751	-0.364	0.717097	0.928294	-0.0486069	-0.757194	0.452053	0.82695	-0.0458066	-0.693556	0.490778	0.946824	-0.060093	-0.857448	0.395132	0.885816	-0.048235	-0.644813	0.522118	0.884321
100506302_at	100506302	LOC100506302	0.175506	1.66791	0.100377	0.504028	0.175143	1.62428	0.109834	0.540682	0.151897	1.41119	0.163624	0.848558	0.150748	1.3725	0.1758	0.766492	0.191099	1.72684	0.0906275	0.593153
100506311_at	100506311	HOTAIRM1	-0.00440771	-0.119797	0.905031	0.978655	-0.0101173	-0.263057	0.793455	0.95284	-0.0104566	-0.26671	0.790655	0.986335	-0.00584211	-0.138221	0.8906	0.98898	-0.0265782	-0.624343	0.535359	0.887512
100506314_at	100506314	LOC100506314	-0.0271409	-0.60326	0.548536	0.858744	-0.0084346	-0.194541	0.846444	0.965224	0.00420284	0.0898756	0.928701	0.996356	-0.0159978	-0.334124	0.73963	0.966738	-0.0353316	-0.714066	0.478644	0.868216
100506319_at	100506319	LOC100506319	-0.0781879	-1.18402	0.240926	0.678782	-0.102818	-1.61657	0.111493	0.543196	-0.100631	-1.4575	0.150467	0.834543	-0.11579	-1.63069	0.108999	0.69762	-0.0815611	-1.11667	0.269693	0.768171
100506325_at	100506325	SP2-AS1	-0.07808	-0.927469	0.35728	0.763175	-0.0712328	-0.807782	0.422574	0.810608	-0.0637524	-0.732892	0.466628	0.941388	-0.0680504	-0.723586	0.472563	0.911708	-0.0373045	-0.375141	0.709208	0.937925
100506331_at	100506331	LOC100506331	-0.00183686	-0.0346187	0.972495	0.992554	-0.00918956	-0.171183	0.864686	0.969731	0.00986131	0.166893	0.868045	0.994034	0.00892478	0.144703	0.885505	0.98821	0.0255903	0.399332	0.69142	0.933486
100506343_at	100506343	FAM212B-AS1	-0.00665521	-0.093731	0.925625	0.982967	-0.00383809	-0.0569895	0.954753	0.99009	0.0385558	0.507428	0.613812	0.966728	0.01931	0.259818	0.79603	0.974168	0.00434503	0.0556717	0.955834	0.992368
100506351_at	100506351	NA	0.00728795	0.184866	0.853937	0.966657	-0.00274686	-0.0688836	0.945323	0.987648	-0.0246057	-0.597938	0.552249	0.957177	-0.0115819	-0.263783	0.792989	0.974027	-0.014016	-0.305676	0.761173	0.951716
100506358_at	100506358	LOC100506358	0.0140503	0.297819	0.766837	0.943363	0.00798195	0.162701	0.871329	0.971427	0.0117775	0.22481	0.822931	0.989513	-0.00303001	-0.0537906	0.957308	0.997097	0.0283911	0.500252	0.619183	0.913384
100506365_at	100506365	OTUD6B-AS1	-0.141385	-1.72294	0.0898844	0.487576	-0.0841669	-1.10444	0.274042	0.719802	-0.0879849	-1.07679	0.286112	0.898241	-0.08134	-0.962589	0.340209	0.863456	-0.0533656	-0.613485	0.542452	0.888657
100506368_at	100506368	LOC100506368	0.0748925	1.27921	0.205591	0.64661	0.0656577	1.08619	0.281969	0.725818	0.0365908	0.606954	0.546292	0.956706	0.0361717	0.562864	0.575947	0.934092	0.0441642	0.745245	0.459758	0.860083
100506371_at	100506371	LOC100506371	-0.01066	-0.18922	0.850539	0.965628	-0.0353578	-0.639146	0.525288	0.86206	-0.05437	-0.964658	0.338791	0.912337	-0.0898	-1.61913	0.111469	0.702471	-0.118857	-2.24851	0.0291713	0.454328
100506374_at	100506374	LOC100506374	0.0937965	1.55628	0.124731	0.548897	0.0900533	1.4428	0.154551	0.605783	0.0685994	1.23398	0.222273	0.876746	0.0824055	1.39482	0.169001	0.760933	0.0755171	1.49703	0.140932	0.658759
100506379_at	100506379	NA	0.0252535	0.664209	0.509019	0.841739	0.0214984	0.541742	0.590108	0.886433	0.0264602	0.681741	0.498163	0.946824	0.00871974	0.215129	0.830509	0.979896	-0.00398647	-0.0927622	0.926479	0.989042
100506380_at	100506380	LINC01006	-0.0351322	-0.475294	0.636248	0.896997	-0.0448781	-0.580755	0.563695	0.875349	-0.0360886	-0.456026	0.650104	0.971648	-0.0231682	-0.273173	0.785802	0.972851	-0.0707106	-0.880572	0.382938	0.828805
100506385_at	100506385	LINC01426	-0.0200409	-0.397249	0.692548	0.920899	-0.0354197	-0.742932	0.460574	0.831864	-0.0081165	-0.146084	0.88437	0.994788	0.00505453	0.0953323	0.924417	0.994079	-0.010283	-0.180834	0.85726	0.976221
100506388_at	100506388	LOC100506388	-0.00132922	-0.00936971	0.992554	0.998363	-0.0280474	-0.189281	0.850545	0.966061	-0.00933343	-0.0614801	0.951192	0.99686	-0.019894	-0.1243	0.901557	0.991115	-0.00891875	-0.0539418	0.957205	0.992476
100506403_at	100506403	LOC100506403	-0.118247	-2.17808	0.0332123	0.35405	-0.115549	-2.14504	0.0362244	0.377009	-0.123141	-2.13834	0.0367886	0.698303	-0.123603	-2.12857	0.038047	0.590669	-0.136912	-2.22198	0.0310328	0.459107
100506405_at	100506405	LOC100506405	0.0992423	2.28758	0.0255858	0.330293	0.0940586	2.07013	0.0429817	0.392888	0.068955	1.57239	0.121395	0.806998	0.0745363	1.65206	0.10455	0.688775	0.0847473	2.20175	0.0325223	0.46679
100506406_at	100506406	LOC100506406	-0.0528618	-1.15992	0.250529	0.686942	-0.0521555	-1.12046	0.267217	0.71562	-0.0722124	-1.54985	0.126712	0.809692	-0.0716409	-1.51958	0.134674	0.73345	-0.0942914	-1.98038	0.0534076	0.510227
100506409_at	100506409	ELOVL2-AS1	0.169599	2.02156	0.0475435	0.400593	0.12531	1.5564	0.125149	0.564886	0.0967748	1.25479	0.214677	0.872564	0.121318	1.49376	0.141283	0.742861	0.124839	1.50351	0.139258	0.656686
100506413_at	100506413	DOCK4-AS1	0.0676648	1.26115	0.211978	0.653084	0.0601974	1.07963	0.284853	0.727276	0.0462882	0.799435	0.427357	0.929545	0.0548983	0.884679	0.380402	0.87963	0.054898	0.850781	0.399115	0.836934
100506421_at	100506421	LINC01158	0.0600366	1.11711	0.268258	0.703163	0.0274764	0.534944	0.59477	0.888148	0.024481	0.432845	0.666761	0.97432	0.00980815	0.170968	0.864912	0.984448	0.0209784	0.346966	0.730133	0.942919
100506428_at	100506428	CBR3-AS1	-0.00820567	-0.145165	0.885051	0.973951	-0.000811725	-0.0138595	0.98899	0.996172	-0.0205809	-0.365255	0.716273	0.980773	-0.0181817	-0.317111	0.752429	0.967889	-0.0269125	-0.47164	0.639321	0.91955
100506433_at	100506433	LINC00648	0.0551451	1.27478	0.207143	0.648295	0.0530864	1.18873	0.239474	0.691849	0.0509689	1.10543	0.273616	0.896019	0.0375335	0.785525	0.43571	0.900804	0.0562677	1.35136	0.182914	0.699995
100506436_at	100506436	SPAG5-AS1	-0.00692989	-0.153765	0.878295	0.972613	-0.0122689	-0.262071	0.794212	0.95316	-0.0561879	-1.26037	0.212669	0.872276	-0.0682275	-1.46623	0.148607	0.746902	-0.102832	-2.40839	0.0199121	0.41383
100506443_at	100506443	ITPKB-IT1	0.0364376	0.563329	0.575243	0.871882	0.00952106	0.147185	0.883505	0.974046	0.0161839	0.246871	0.805895	0.987581	0.0122124	0.171637	0.864389	0.984423	0.0254531	0.359706	0.720645	0.941433
100506446_at	100506446	LOC100506446	-0.132378	-2.60249	0.0115625	0.25221	-0.152334	-2.99357	0.00407224	0.179251	-0.138592	-2.58117	0.0124443	0.642852	-0.166616	-2.98884	0.0042685	0.418355	-0.182077	-3.04867	0.00373299	0.290468
100506457_at	100506457	MIR3681HG	-0.00997876	-0.220555	0.826164	0.958312	-0.0104431	-0.22027	0.826448	0.96012	-0.0284083	-0.667086	0.507409	0.947641	-0.0274138	-0.602887	0.549205	0.925842	-0.0375699	-0.926249	0.358951	0.815689
100506462_at	100506462	SRD5A3-AS1	-0.0140857	-0.298162	0.766576	0.943363	-0.0233224	-0.483178	0.63082	0.903052	-0.0261008	-0.51999	0.605084	0.964949	0.00117198	0.0222396	0.982342	0.99856	-0.0438237	-0.861725	0.393123	0.835117
100506465_at	100506465	LINC01234	0.0558789	0.722923	0.472445	0.825617	0.0719819	0.907395	0.368018	0.777584	0.113031	1.34874	0.182754	0.858605	0.113126	1.27216	0.208975	0.796884	0.150383	1.62433	0.110855	0.621896
100506469_at	100506469	TMEM147-AS1	0.0860963	1.92148	0.0592713	0.426492	0.0988332	2.16908	0.0342617	0.369825	0.0603805	1.24173	0.219422	0.876093	0.0737117	1.47346	0.146656	0.74476	0.0526692	1.0846	0.283518	0.775139
100506470_at	100506470	LOC100506470	0.115616	1.83112	0.0718884	0.453351	0.0948084	1.46279	0.149017	0.598611	0.106148	1.57472	0.120856	0.805328	0.121707	1.70235	0.0946623	0.677323	0.132033	1.73056	0.0899546	0.590849
100506473_at	100506473	LOC100506473	0.0620682	1.01721	0.313007	0.735443	0.0560472	0.88906	0.377708	0.783449	0.0689407	1.04685	0.299586	0.902732	0.0655751	0.939971	0.351579	0.86929	0.050534	0.73176	0.467873	0.864209
100506475_at	100506475	EGFLAM-AS2	-0.0738983	-2.16302	0.0344041	0.358228	-0.0739188	-2.08123	0.0419161	0.390229	-0.0879295	-2.3759	0.0208902	0.657202	-0.0859246	-2.18491	0.0334253	0.576476	-0.0918145	-2.19921	0.0327136	0.467259
100506476_at	100506476	LOC100506476	0.109944	1.15505	0.252503	0.689784	0.0912611	0.917095	0.362957	0.775512	0.0345919	0.351784	0.726298	0.980773	0.0196648	0.188253	0.851411	0.982673	0.0113456	0.103718	0.917825	0.987696
100506489_at	100506489	LOC100506489	-5.29e-05	-0.00118128	0.999061	0.999632	-0.00110178	-0.0244194	0.980603	0.994272	-0.0104925	-0.21229	0.832638	0.990311	-0.00555076	-0.107529	0.914783	0.992903	0.0105332	0.201345	0.84128	0.972402
100506492_at	100506492	DSCAM-AS1	-0.0104749	-0.18983	0.850063	0.965628	-0.0206996	-0.367626	0.714514	0.932417	-0.0137559	-0.229624	0.819206	0.988923	-0.00881799	-0.139702	0.889435	0.988961	-0.0296544	-0.463956	0.644777	0.920261
100506495_at	100506495	LIFR-AS1	-0.0711186	-1.92342	0.0590225	0.425582	-0.0719174	-1.95447	0.0555572	0.429422	-0.0566027	-1.40285	0.166084	0.850817	-0.0589751	-1.42699	0.15956	0.756893	-0.0715351	-1.61523	0.112817	0.625355
100506497_at	100506497	LOC100506497	0.0248505	0.339155	0.735639	0.933194	0.00202199	0.0284244	0.977423	0.994072	-0.0046119	-0.0575042	0.954345	0.99686	-0.00587327	-0.0717881	0.943046	0.996922	-0.0374134	-0.442874	0.659847	0.925094
100506498_at	100506498	LOC100506498	0.0284336	0.702599	0.484935	0.829529	0.0188271	0.453943	0.651594	0.91196	0.00225911	0.0518994	0.95879	0.997679	-0.00656738	-0.145013	0.885261	0.98821	-0.0152366	-0.316743	0.752812	0.949025
100506504_at	100506504	LOC100506504	-0.0376928	-0.614388	0.541207	0.855848	-0.0598868	-0.963388	0.339422	0.760803	-0.0725592	-1.19527	0.236932	0.885459	-0.0719995	-1.09829	0.277138	0.833006	-0.13537	-2.30259	0.0256812	0.443514
100506526_at	100506526	LOC100506526	-0.039311	-0.750544	0.455766	0.817975	-0.0310047	-0.574902	0.56762	0.877126	-0.0102045	-0.181272	0.856797	0.993822	-0.0118527	-0.196343	0.845107	0.981392	-0.0442701	-0.745009	0.459899	0.860083
100506527_at	100506527	LINC01007	-0.164003	-1.24818	0.216657	0.65805	-0.1232	-1.13097	0.262805	0.710672	0.0244534	0.21046	0.834059	0.990311	-0.078079	-0.707488	0.482422	0.913405	-0.0926075	-0.837096	0.406687	0.837515
100506530_at	100506530	LOC100506530	0.0455469	1.01282	0.315083	0.736725	0.0346501	0.784947	0.435735	0.818269	0.0177187	0.360936	0.719481	0.980773	0.0340913	0.675963	0.502059	0.917678	0.0279225	0.515747	0.608399	0.909466
100506538_at	100506538	NA	0.0507767	1.32751	0.189207	0.628993	0.0376829	0.995177	0.323856	0.751928	0.0314622	0.767285	0.446079	0.934892	0.049681	1.16457	0.249506	0.81765	0.0564229	1.26214	0.212995	0.724711
100506540_at	100506540	SPTY2D1-AS1	0.107306	1.5033	0.137838	0.56754	0.0932586	1.27345	0.208028	0.660667	0.064886	0.837104	0.40603	0.924541	0.0699395	0.835785	0.4071	0.888394	0.0525924	0.604748	0.548195	0.891377
100506542_at	100506542	LINC01082	0.0400065	0.835706	0.406529	0.791555	0.0358484	0.734288	0.465783	0.835215	0.0376039	0.753562	0.454214	0.936968	0.0697306	1.36428	0.178356	0.76919	0.055961	1.06894	0.290442	0.778346
100506548_at	100506548	LOC100506548	0.00910512	0.178637	0.858805	0.96781	0.0271158	0.515831	0.607968	0.894571	0.0102617	0.200822	0.841553	0.990876	-0.00342537	-0.0632356	0.949821	0.997097	-0.00480516	-0.0853989	0.9323	0.989673
100506555_at	100506555	PVRL3-AS1	-0.0917739	-1.12421	0.265259	0.69985	-0.077293	-0.931705	0.355419	0.770652	-0.0308838	-0.368339	0.713985	0.980773	-0.00850708	-0.0958689	0.923993	0.993731	0.00633658	0.0668979	0.946941	0.990926
100506557_at	100506557	LOC100506557	-0.0137547	-0.255439	0.79923	0.950521	-0.0292428	-0.541242	0.59045	0.886433	-0.0439728	-0.764344	0.447815	0.935049	-0.0358624	-0.618585	0.53889	0.925096	-0.0627889	-1.05189	0.298117	0.783723
100506558_at	100506558	NA	0.0101106	0.189317	0.850463	0.965628	0.0011891	0.0214513	0.982961	0.994993	-0.00782938	-0.13294	0.894709	0.994788	0.000901652	0.0144954	0.98849	0.9987	-0.0168085	-0.256083	0.798981	0.96328
100506571_at	100506571	LOC100506571	0.050708	1.07038	0.288599	0.718734	0.0376856	0.786152	0.435035	0.817769	0.0457792	0.971663	0.335324	0.911195	0.049044	0.984394	0.32948	0.860533	0.051149	0.953495	0.345116	0.807607
100506581_at	100506581	C16orf95	-0.00797604	-0.140015	0.889102	0.974917	-0.014819	-0.28952	0.773234	0.948253	0.0539481	0.958092	0.342063	0.913147	0.0165925	0.310095	0.757728	0.968767	0.00367642	0.0742448	0.941124	0.990568
100506585_at	100506585	LOC100506585	0.0845024	1.38915	0.169755	0.605495	0.0804022	1.29562	0.200328	0.654211	0.071725	1.15401	0.25331	0.887192	0.0672027	1.04711	0.299893	0.849247	0.0384983	0.601058	0.55063	0.89191
100506599_at	100506599	PPP1R26-AS1	0.0632189	0.865842	0.389915	0.783261	0.0556846	0.755407	0.453115	0.82767	0.0696927	0.884656	0.380059	0.920252	0.0250064	0.305647	0.761094	0.96979	0.00578717	0.0666896	0.947106	0.990926
100506603_at	100506603	LOC100506603	-0.00662236	-0.0995363	0.921034	0.981732	-0.0332679	-0.497328	0.620871	0.899198	0.00835417	0.13312	0.894568	0.994788	0.0320838	0.502127	0.617698	0.947102	0.0463095	0.693268	0.491483	0.874586
100506606_at	100506606	LOC100506606	0.101437	1.70871	0.0925065	0.491599	0.127294	2.19141	0.0325235	0.362254	0.10956	1.68288	0.0978697	0.782274	0.117813	1.81438	0.0753899	0.65115	0.117221	1.67761	0.0999246	0.602723
100506621_at	100506621	LINC01279	0.0594643	0.685974	0.495287	0.834467	0.0409352	0.458529	0.648316	0.911072	0.037918	0.437893	0.663119	0.973999	0.00335892	0.0372046	0.970464	0.997316	5.02e-05	0.000518096	0.999589	0.99977
100506622_at	100506622	LINC00540	-0.000535267	-0.00950884	0.992444	0.998363	-0.0214235	-0.374746	0.70924	0.931014	-0.0514519	-0.896433	0.373792	0.919257	-0.0475936	-0.765182	0.447622	0.90389	-0.0418613	-0.623183	0.536114	0.887512
100506627_at	100506627	DCDC5	-0.0660116	-1.57946	0.119319	0.539392	-0.0692509	-1.61459	0.111922	0.543196	-0.0553635	-1.28426	0.204246	0.868019	-0.0493598	-1.15939	0.251594	0.819512	-0.0452569	-1.0066	0.319174	0.796648
100506649_at	100506649	PXN-AS1	-0.075638	-1.10118	0.275077	0.708447	-0.0413783	-0.602088	0.549503	0.871155	-0.0565579	-0.738767	0.46308	0.940241	-0.021562	-0.280082	0.780526	0.972538	0.00685866	0.0840205	0.93339	0.989811
100506655_at	100506655	LCMT1-AS2	-0.00308686	-0.0571272	0.954628	0.989027	-0.00692349	-0.124444	0.901402	0.978057	-0.0256086	-0.474724	0.636797	0.969807	-0.03039	-0.543052	0.589415	0.937601	-0.0664313	-1.33744	0.187382	0.705198
100506660_at	100506660	DDX11-AS1	0.0283454	0.979268	0.331253	0.747062	0.0246862	0.892913	0.375658	0.783011	0.025079	0.779259	0.43905	0.93175	0.0157163	0.516661	0.607583	0.943881	0.0158576	0.485393	0.629606	0.916264
100506668_at	100506668	NRAV	-0.0676443	-1.30371	0.197153	0.637965	-0.0590054	-1.17106	0.246449	0.697612	-0.000133215	-0.00258772	0.997944	0.999664	-0.0190348	-0.346754	0.730175	0.965084	-0.00525301	-0.0932063	0.926128	0.988977
100506675_at	100506675	LOC100506675	0.107594	1.96119	0.0543517	0.416526	0.105097	1.84321	0.0704993	0.466159	0.0605398	1.17049	0.246674	0.886121	0.0723893	1.29134	0.202296	0.791476	0.0208273	0.390372	0.697989	0.935225
100506677_at	100506677	AA06	0.0167132	0.318025	0.751535	0.939235	0.00682535	0.130752	0.896432	0.977162	0.014349	0.253656	0.800674	0.987211	0.024559	0.435141	0.665261	0.955317	-0.0267274	-0.491245	0.625492	0.914989
100506679_at	100506679	LOC100506679	0.046911	0.651044	0.517424	0.845602	0.0560648	0.774502	0.441835	0.821363	0.0409883	0.533387	0.595839	0.962409	0.0430191	0.536764	0.59372	0.939043	0.054841	0.663384	0.510258	0.881335
100506680_at	100506680	SACS-AS1	-0.0109065	-0.378117	0.706635	0.924296	-0.0148215	-0.48934	0.626479	0.901701	-0.029147	-0.931128	0.355714	0.914267	-0.0313158	-0.924377	0.35956	0.872609	-0.0370458	-1.04726	0.300223	0.784641
100506681_at	100506681	JARID2-AS1	0.0163441	0.276164	0.783341	0.94685	0.0281592	0.454859	0.650938	0.911888	0.0107642	0.177436	0.859795	0.994034	0.010916	0.173181	0.863182	0.984132	-0.0282141	-0.460013	0.647584	0.921311
100506686_at	100506686	IQCH-AS1	0.0639203	0.880051	0.38223	0.778469	0.0415983	0.617244	0.539532	0.868679	-0.0152414	-0.207507	0.836354	0.990311	0.0326217	0.446207	0.6573	0.954529	0.0250759	0.335152	0.738971	0.945331
100506691_at	100506691	LOC100506691	0.0186274	0.377789	0.706878	0.924296	-0.0210432	-0.478207	0.634332	0.904458	0.00802476	0.163712	0.870537	0.994034	-0.017011	-0.348292	0.729027	0.964553	-0.0341145	-0.689185	0.494025	0.875532
100506696_at	100506696	PCAT6	0.117864	1.25243	0.215117	0.656759	0.0741775	0.824322	0.413193	0.805313	0.0189886	0.215713	0.829981	0.990237	0.0142367	0.15235	0.879501	0.987689	0.0541346	0.572012	0.569983	0.898437
100506697_at	100506697	LINC00327	-0.00717216	-0.130021	0.896971	0.977001	0.00591683	0.104319	0.917283	0.982026	0.010257	0.167296	0.867729	0.994034	0.0223858	0.343668	0.732482	0.965246	-0.00187377	-0.0285527	0.97734	0.996725
100506710_at	100506710	EBLN3	-0.00636678	-0.145552	0.884747	0.973931	0.0186779	0.442224	0.660001	0.913912	0.033531	0.883312	0.380778	0.920252	0.0254924	0.642991	0.523055	0.922313	0.0185082	0.443349	0.659505	0.925086
100506713_at	100506713	ALOX12-AS1	0.0928897	1.12965	0.262976	0.698387	0.0558774	0.712754	0.478906	0.84194	0.0415848	0.470682	0.639664	0.970545	-0.0250919	-0.302319	0.763615	0.970219	-0.0199166	-0.244309	0.808033	0.965591
100506714_at	100506714	NUP50-AS1	-0.101022	-1.52819	0.131552	0.556252	-0.102245	-1.52116	0.133748	0.578364	-0.0548174	-0.804046	0.424711	0.92946	-0.0747278	-1.01481	0.314893	0.856512	-0.112636	-1.49308	0.14196	0.659697
100506724_at	100506724	LINC00901	-0.0249956	-0.59895	0.551388	0.859635	-0.0344376	-0.821194	0.414957	0.806067	-0.051146	-1.14187	0.258284	0.88797	-0.0402597	-0.845334	0.401797	0.887269	-0.0405429	-0.817205	0.417849	0.84093
100506725_at	100506725	LOC100506725	-0.30368	-2.54199	0.0135356	0.266146	-0.2753	-2.4461	0.0175507	0.285257	-0.198627	-2.51651	0.0146914	0.652991	-0.216942	-2.59081	0.0123962	0.49139	-0.223407	-2.58938	0.0126902	0.377725
100506730_at	100506730	LOC100506730	0.181886	3.2987	0.00161203	0.151183	0.166927	3.27981	0.00177454	0.134738	0.118355	2.27652	0.0265887	0.664938	0.135501	2.54586	0.0139039	0.509825	0.140931	2.55778	0.0137475	0.381538
100506731_at	100506731	LOC100506731	0.0297694	0.322944	0.747824	0.938061	0.0543098	0.602419	0.549284	0.871155	0.148783	1.65401	0.103623	0.790864	0.160455	1.69304	0.0964319	0.677323	0.138805	1.36331	0.179146	0.696486
100506733_at	100506733	FAM170B-AS1	0.00411879	0.140308	0.888871	0.974917	-0.0032773	-0.116727	0.907487	0.97897	-0.00370103	-0.120992	0.904123	0.994788	-0.00834723	-0.273198	0.785783	0.972851	-0.0167638	-0.546957	0.586942	0.904545
100506742_at	100506742	CASP12	0.0182383	0.43164	0.6675	0.91102	0.0133934	0.312507	0.755796	0.943115	0.0399491	0.894422	0.374857	0.919257	0.0250424	0.543449	0.589143	0.937601	0.0136791	0.275475	0.784134	0.958299
100506755_at	100506755	MIR497HG	0.0980115	1.43177	0.157232	0.593347	0.0561536	0.933516	0.354491	0.77038	0.0150702	0.229405	0.819376	0.988923	0.0202813	0.325756	0.745916	0.967293	0.0264635	0.404194	0.687865	0.933486
100506757_at	100506757	LINC00629	0.157711	2.1942	0.0319774	0.349164	0.164216	2.27165	0.0269005	0.337716	0.155412	1.99816	0.050478	0.721364	0.140598	1.72741	0.0900304	0.6746	0.148987	1.68976	0.0975592	0.602694
100506765_at	100506765	IGSF11-AS1	0.000655332	0.0136017	0.989191	0.997265	-0.0151732	-0.316082	0.753095	0.942271	0.00700343	0.140625	0.888662	0.994788	0.0145409	0.286253	0.775821	0.971463	0.0241069	0.472047	0.639033	0.919528
100506769_at	100506769	C10orf71-AS1	-0.0123267	-0.256921	0.79809	0.949979	-0.0148018	-0.307256	0.759769	0.943923	-0.0288806	-0.583386	0.561935	0.958718	-0.042183	-0.8773	0.384359	0.881538	-0.0403252	-0.806198	0.424105	0.842895
100506776_at	100506776	TRG-AS1	-0.057796	-1.48465	0.142704	0.573722	-0.0612367	-1.51112	0.136283	0.581998	-0.0582214	-1.37825	0.173513	0.852141	-0.0595469	-1.3608	0.179447	0.770831	-0.0802407	-1.75497	0.0856449	0.583963
100506779_at	100506779	BZRAP1-AS1	-0.138523	-2.35235	0.0218448	0.313929	-0.107496	-1.92018	0.0598438	0.440928	-0.0898572	-1.45015	0.152498	0.835961	-0.0454481	-0.768969	0.44539	0.902472	-0.0100478	-0.163482	0.870826	0.97938
100506783_at	100506783	HOXD-AS2	-0.0086069	-0.123451	0.902149	0.978327	-0.00551682	-0.0760514	0.939645	0.9868	-0.0553919	-0.801505	0.426168	0.929545	-0.0161286	-0.228264	0.820336	0.979641	-0.0443427	-0.59013	0.557871	0.894179
100506790_at	100506790	LOC100506790	-0.0992174	-1.50552	0.137267	0.567089	-0.106474	-1.58188	0.119211	0.553754	-0.123484	-1.87306	0.0661919	0.747893	-0.13836	-2.07028	0.0434082	0.597402	-0.159854	-2.44428	0.0182381	0.399506
100506791_at	100506791	LINC01511	-0.0134769	-0.180895	0.85704	0.967293	0.0118305	0.171665	0.864309	0.969731	0.0284537	0.350733	0.727082	0.980773	0.00171274	0.02217	0.982397	0.998565	-0.00472896	-0.0583664	0.953699	0.99176
100506795_at	100506795	LINC01354	0.162429	1.37246	0.174865	0.612391	0.105639	0.980176	0.331141	0.755126	-0.0196121	-0.21759	0.828526	0.989862	0.0272256	0.298778	0.7663	0.970277	0.0170635	0.181651	0.856622	0.976221
100506797_at	100506797	LOC100506797	-0.0111129	-0.14533	0.884922	0.973945	0.00202403	0.0252425	0.97995	0.994158	-0.0205804	-0.257651	0.797604	0.987211	-0.0119212	-0.1455	0.884879	0.98821	-0.0550858	-0.681224	0.499003	0.877572
100506826_at	100506826	MYLK-AS1	0.0418679	0.670451	0.50506	0.840117	0.032015	0.490805	0.625449	0.901369	0.0478487	0.752951	0.454578	0.936968	0.0734561	1.08133	0.284541	0.837584	0.0563748	0.777605	0.440618	0.85035
100506827_at	100506827	LVCAT1	0.057592	0.870851	0.387195	0.781109	0.0669547	0.969275	0.336503	0.75825	0.0561346	0.785994	0.435126	0.929791	0.0743403	0.978815	0.332204	0.861184	0.0601775	0.78172	0.438218	0.849113
100506834_at	100506834	GAS1RR	0.00999073	0.226204	0.821787	0.957242	-0.0093581	-0.213338	0.831824	0.961967	-0.0399773	-0.8839	0.380463	0.920252	-0.0520029	-1.07925	0.285456	0.838491	-0.052159	-1.02831	0.308957	0.791148
100506840_at	100506840	IQCF4	0.0197294	0.551709	0.583131	0.874873	0.00833602	0.236566	0.813841	0.958302	0.0219295	0.557702	0.579232	0.962409	0.00431289	0.108795	0.913784	0.992463	0.00184689	0.046467	0.963131	0.993908
100506844_at	100506844	LOC100506844	-0.0430571	-0.991564	0.325265	0.74344	-0.0307408	-0.684554	0.496399	0.849451	-0.0230902	-0.537003	0.593356	0.962409	-0.000110056	-0.00245561	0.99805	0.999575	0.0177342	0.382701	0.703631	0.936483
100506851_at	100506851	LOC100506851	-0.419195	-3.36015	0.0013373	0.145222	-0.312711	-3.13942	0.00268132	0.154985	-0.229987	-2.44501	0.0175984	0.656119	-0.254088	-2.74365	0.00831781	0.451133	-0.2332	-2.49291	0.0161725	0.386029
100506858_at	100506858	LOC100506858	0.00415979	0.0714284	0.943287	0.986424	0.00520302	0.0863532	0.931488	0.985328	0.00766485	0.127588	0.898924	0.994788	0.0233165	0.382492	0.703655	0.96064	-0.00407147	-0.0701656	0.944353	0.99068
100506860_at	100506860	LOC100506860	0.085911	1.78987	0.0783578	0.463172	0.088784	1.83272	0.0720693	0.469937	0.113051	2.22485	0.0300653	0.678129	0.0953682	1.78157	0.0806595	0.659045	0.0780335	1.44319	0.155462	0.672134
100506866_at	100506866	TTN-AS1	0.104929	1.50684	0.13693	0.56647	0.102434	1.39484	0.168475	0.618643	0.0319471	0.505003	0.615504	0.966753	0.021789	0.321216	0.749334	0.967448	0.00138727	0.0194943	0.984528	0.99755
100506870_at	100506870	NA	-0.0493791	-0.613682	0.541671	0.85594	-0.0483053	-0.631011	0.530556	0.864178	0.0482251	0.634259	0.528449	0.953641	0.0127697	0.167587	0.867559	0.985578	0.0221148	0.272332	0.786535	0.959071
100506874_at	100506874	LINC00933	0.0343936	0.485254	0.629206	0.893865	0.0484201	0.672148	0.504205	0.853068	0.0135058	0.178695	0.858811	0.994034	0.000677105	0.00879146	0.993019	0.999375	0.0016097	0.0196903	0.984372	0.997508
100506882_at	100506882	NA	-0.00928359	-0.189386	0.850409	0.965628	-0.0248339	-0.497858	0.6205	0.898956	-0.0125761	-0.249617	0.803781	0.987211	-0.00936329	-0.173116	0.863232	0.984132	-0.010621	-0.188178	0.851531	0.975713
100506895_at	100506895	LOC100506895	0.0485582	0.926078	0.357996	0.763674	0.0517567	0.936771	0.352828	0.769281	0.0279783	0.503092	0.616838	0.967298	0.0342397	0.579901	0.564486	0.930009	0.0322545	0.534502	0.595461	0.906976
100506898_at	100506898	MAGOH2P	-0.013663	-0.236221	0.81404	0.954761	-3.98e-05	-0.000656439	0.999479	0.999869	-0.0178016	-0.290285	0.772652	0.984699	-0.00316954	-0.0485854	0.961436	0.997097	0.0200326	0.290078	0.773006	0.954608
100506907_at	100506907	CCDC37-AS1	-0.000303023	-0.00718488	0.99429	0.999019	0.00318128	0.0722372	0.942666	0.987451	-0.0207904	-0.468178	0.641443	0.970908	-0.0209804	-0.451193	0.653726	0.954529	-0.0192508	-0.412978	0.681462	0.930717
100506922_at	100506922	LOC100506922	0.181775	0.933003	0.354438	0.761105	0.17674	0.905089	0.369228	0.778641	0.24123	1.1926	0.237966	0.885979	0.32801	1.70929	0.0933591	0.677323	0.32706	1.74153	0.0879973	0.586965
100506929_at	100506929	LOC100506929	-0.0299884	-0.518156	0.606193	0.885107	-0.0370174	-0.613455	0.542016	0.869072	-0.0401387	-0.656428	0.51419	0.950105	-0.0352309	-0.538891	0.592262	0.938013	-0.0360353	-0.564867	0.574795	0.899807
100506930_at	100506930	LINC00665	-0.00697899	-0.136519	0.891853	0.975455	-0.0273833	-0.54217	0.589815	0.886433	-0.0459106	-0.899419	0.372213	0.919138	-0.0538721	-0.98282	0.330247	0.860533	-0.0731235	-1.35219	0.182652	0.6995
100506963_at	100506963	TCEB3-AS1	0.041198	0.612315	0.542568	0.856292	0.0491397	0.705267	0.483516	0.84368	0.0222334	0.301532	0.764106	0.983169	0.0367573	0.46715	0.642344	0.951609	0.0559749	0.661158	0.511672	0.881818
100506974_at	100506974	LOC100506974	-0.0121912	-0.170387	0.865261	0.96994	-0.0414644	-0.5839	0.561591	0.874717	0.0352414	0.460667	0.64679	0.971325	-0.00145754	-0.019026	0.984893	0.998677	0.0281357	0.357385	0.72237	0.941726
100506994_at	100506994	PTPRG-AS1	-0.0730535	-0.994703	0.323747	0.742204	-0.0589272	-0.761844	0.449294	0.824752	-0.0400545	-0.566948	0.572976	0.961012	-0.022116	-0.297015	0.767638	0.970485	-0.00279746	-0.0372159	0.970467	0.995865
100506999_at	100506999	LOC100506999	-0.0254994	-0.562134	0.576051	0.872223	-0.027652	-0.590363	0.557281	0.872478	-0.0230678	-0.458271	0.6485	0.971349	-0.0261834	-0.490616	0.625762	0.949306	-0.0621142	-1.14987	0.255893	0.760164
100507006_at	100507006	LOC100507006	-0.0766664	-1.22715	0.224405	0.66484	-0.094539	-1.49928	0.139319	0.585587	-0.0462476	-0.693361	0.490899	0.946824	-0.0555945	-0.803528	0.425327	0.895703	-0.0593682	-0.809937	0.421974	0.842
100507008_at	100507008	LINC00844	0.264161	1.932	0.0579323	0.424065	0.267052	1.96596	0.0541813	0.426755	0.182762	1.63827	0.106874	0.795878	0.223708	1.97443	0.0536545	0.622814	0.199983	1.74628	0.0871593	0.585722
100507027_at	100507027	MRLN	-0.0219525	-0.348132	0.72892	0.931735	-0.0419371	-0.655411	0.51484	0.856927	-0.0120052	-0.1761	0.86084	0.994034	0.0267201	0.392231	0.696491	0.959579	0.00640656	0.0895834	0.928991	0.989386
100507033_at	100507033	NA	0.0132468	0.287274	0.774861	0.944465	0.00659136	0.139512	0.889538	0.975559	0.0189166	0.378442	0.706508	0.980646	0.00900697	0.170906	0.864961	0.984448	0.0173522	0.320838	0.749726	0.948001
100507034_at	100507034	PITRM1-AS1	-0.00861732	-0.176434	0.860528	0.968069	-0.00794185	-0.161832	0.87201	0.971607	0.0184765	0.352471	0.725785	0.980773	-0.000430038	-0.00787747	0.993745	0.999375	0.00441593	0.0813706	0.935486	0.990092
100507043_at	100507043	TUNAR	-0.032304	-0.322736	0.747981	0.938061	-0.0117297	-0.11592	0.908124	0.979004	0.0171291	0.188002	0.851543	0.992601	0.0177405	0.183447	0.855161	0.982813	0.0438417	0.460303	0.647377	0.921149
100507050_at	100507050	TPBGL	-0.131349	-1.67829	0.0983251	0.500592	-0.154186	-2.28106	0.026301	0.334174	-0.0957039	-1.3861	0.171115	0.851679	-0.136214	-2.0831	0.0421763	0.594184	-0.159921	-2.32956	0.0240836	0.434808
100507054_at	100507054	NA	-0.00609186	-0.116773	0.907418	0.979029	-0.0199847	-0.36971	0.712969	0.9319	0.0194972	0.353364	0.725119	0.980773	0.0323729	0.555747	0.580767	0.934736	0.0150211	0.254691	0.80005	0.963761
100507057_at	100507057	MFI2-AS1	-0.0256356	-0.467139	0.642038	0.899884	-0.0541932	-1.08522	0.282393	0.725898	-0.0450744	-0.744663	0.459535	0.94009	-0.0696989	-1.22338	0.226701	0.80645	-0.0456757	-0.936961	0.353469	0.813457
100507058_at	100507058	LINC00845	0.00226877	0.0393352	0.968749	0.991064	-0.0203153	-0.359221	0.720757	0.933805	-0.0321123	-0.526544	0.600553	0.963501	-0.00867021	-0.143865	0.886163	0.98821	-0.0350708	-0.558968	0.578782	0.901482
100507059_at	100507059	LINC00703	0.0727025	1.40039	0.16638	0.601071	0.0679987	1.25328	0.21522	0.667983	0.0768336	1.39072	0.169716	0.851544	0.0869629	1.4606	0.150142	0.748399	0.0583433	0.982997	0.330538	0.801256
100507062_at	100507062	PSMD6-AS2	0.0636747	0.960218	0.340676	0.754464	0.0267681	0.41691	0.678311	0.9208	0.0051605	0.0792568	0.937106	0.99686	-0.0112745	-0.165856	0.868914	0.985854	-0.00788021	-0.109907	0.912941	0.987213
100507064_at	100507064	TEX26-AS1	0.020917	0.554132	0.581482	0.874129	0.0197439	0.514147	0.609137	0.894952	0.00630233	0.152985	0.87895	0.994423	0.0159511	0.371849	0.711516	0.96239	0.00945652	0.216038	0.829874	0.970766
100507065_at	100507065	LOC100507065	-0.00836626	-0.178254	0.859104	0.967977	-0.00948837	-0.194018	0.846852	0.96532	0.000916675	0.0178347	0.985833	0.998257	0.00353563	0.0652061	0.94826	0.997097	-0.0106605	-0.21949	0.827199	0.969401
100507066_at	100507066	CLIP1-AS1	-0.114771	-2.4733	0.016141	0.283204	-0.122593	-2.59243	0.0120866	0.256721	-0.114856	-2.26584	0.0272769	0.668859	-0.129796	-2.44773	0.0177886	0.5206	-0.169981	-3.40166	0.00135857	0.26139
100507086_at	100507086	DLG1-AS1	0.0859861	1.72125	0.0901927	0.488664	0.0679425	1.34483	0.184008	0.637801	0.058766	1.14436	0.257256	0.88797	0.0695195	1.27672	0.207372	0.795814	0.0395922	0.746711	0.45888	0.859882
100507098_at	100507098	ADAMTS9-AS2	-0.00747724	-0.120485	0.904488	0.978655	-0.00494322	-0.0757718	0.939866	0.986904	-3.84e-06	-5.62e-05	0.999955	0.999974	-0.00506187	-0.0685941	0.945576	0.997097	-0.0199062	-0.251993	0.802123	0.963776
100507099_at	100507099	FRY-AS1	0.138574	2.86833	0.00563342	0.196019	0.136337	2.81365	0.00671007	0.210504	0.130812	2.45853	0.0170118	0.655224	0.133944	2.5338	0.0143358	0.512418	0.135085	2.42976	0.0188993	0.403811
100507114_at	100507114	LINC00445	0.0207269	0.349328	0.728027	0.93143	0.0214811	0.354781	0.724063	0.933805	0.0338812	0.543811	0.588692	0.962409	0.00711998	0.110149	0.912715	0.992423	0.00862466	0.127576	0.899017	0.984195
100507117_at	100507117	ASAP1-IT2	0.0698234	0.732463	0.466646	0.822949	-0.0133351	-0.175343	0.861432	0.969607	-0.0303888	-0.335305	0.738626	0.981062	-0.0547866	-0.662884	0.510332	0.920526	-0.028088	-0.32075	0.749792	0.948001
100507135_at	100507135	SPG20-AS1	0.0389973	0.760323	0.449944	0.815543	0.0266061	0.500584	0.618592	0.897837	0.0293858	0.526359	0.600681	0.963501	0.0428227	0.719367	0.475135	0.911917	0.0199852	0.335789	0.738493	0.945331
100507140_at	100507140	LOC100507140	0.0509105	0.537883	0.592583	0.878746	0.0453306	0.481576	0.631951	0.903435	0.00380352	0.0541408	0.957012	0.997437	0.0239045	0.318447	0.751421	0.967653	-0.00159631	-0.0201376	0.984017	0.997508
100507143_at	100507143	LINC00708	-0.0190146	-0.38127	0.704306	0.92427	-0.0321697	-0.645902	0.520935	0.859771	-0.0364929	-0.676605	0.501393	0.946824	-0.0547547	-0.97691	0.333137	0.861193	-0.0617214	-1.12091	0.267902	0.767313
100507156_at	100507156	LOC100507156	0.0707233	1.0315	0.306315	0.731597	0.0629004	0.945709	0.348289	0.766155	0.0972555	1.56061	0.124152	0.809692	0.0969729	1.66737	0.101453	0.688439	0.0811877	1.4222	0.161435	0.678561
100507165_at	100507165	NA	-0.0567111	-0.677856	0.500385	0.837251	-0.0326423	-0.387984	0.699473	0.928259	0.0818966	1.13919	0.259391	0.88797	0.104025	1.36337	0.178641	0.769375	0.0848866	1.06443	0.292457	0.779833
100507171_at	100507171	BOLA3-AS1	-0.0784381	-1.28782	0.202594	0.643224	-0.0705821	-1.12497	0.265317	0.713028	-0.0499854	-0.859068	0.393902	0.921978	-0.0787528	-1.31362	0.194742	0.785648	-0.0510343	-0.811848	0.420887	0.841692
100507173_at	100507173	LINC01012	-0.020984	-0.40494	0.686915	0.918504	-0.0276635	-0.517042	0.607128	0.894018	-0.055682	-1.01767	0.313135	0.906732	-0.0454722	-0.784136	0.436518	0.90135	-0.0621661	-1.09213	0.28023	0.773533
100507194_at	100507194	LOC100507194	0.0665068	1.29348	0.200643	0.642181	0.0572368	1.14285	0.25788	0.706666	0.0467331	0.845199	0.401534	0.923697	0.0341041	0.619992	0.537971	0.924901	0.0222394	0.37844	0.706772	0.937381
100507201_at	100507201	LOC100507201	0.0128943	0.31811	0.751471	0.939235	0.00352622	0.0831296	0.93404	0.986068	-0.00446666	-0.101031	0.91988	0.995285	-0.0113083	-0.235473	0.814766	0.979122	-0.0365871	-0.764927	0.44806	0.855991
100507203_at	100507203	SMLR1	0.00544085	0.165224	0.869305	0.970772	0.000777528	0.0228892	0.981819	0.994656	-0.0180594	-0.506825	0.614232	0.966728	-0.0225202	-0.587158	0.559639	0.929017	-0.0266498	-0.684932	0.496681	0.876962
100507206_at	100507206	LINC00943	-0.0409473	-0.500816	0.618274	0.890739	-0.056321	-0.682825	0.497483	0.849733	-0.0205849	-0.240219	0.811022	0.988227	-0.0555888	-0.626082	0.534	0.924276	-0.112732	-1.34849	0.183828	0.701337
100507213_at	100507213	NA	-0.0289551	-0.42969	0.668911	0.911554	-0.0268572	-0.384691	0.701898	0.929157	-0.00830297	-0.12462	0.901263	0.994788	-0.0300099	-0.420616	0.675769	0.957498	-0.0336561	-0.443717	0.659241	0.92492
100507217_at	100507217	LINC01578	0.141031	2.60506	0.0114848	0.251647	0.174637	3.35894	0.00140002	0.128287	0.161623	3.33284	0.0015144	0.520691	0.174958	3.57016	0.000778079	0.321825	0.184111	3.47527	0.00109283	0.260064
100507218_at	100507218	RNF157-AS1	0.225334	2.67735	0.00948441	0.234312	0.186248	2.28184	0.0262519	0.334174	0.110201	1.44598	0.153659	0.837075	0.0945412	1.15843	0.251982	0.819512	0.108271	1.22754	0.225606	0.735013
100507221_at	100507221	LOC100507221	0.0670838	0.81579	0.417743	0.7986	0.0343364	0.415051	0.679663	0.921026	0.0232594	0.263081	0.793437	0.986893	-0.00573202	-0.0637261	0.949433	0.997097	-0.0252177	-0.287009	0.775341	0.955172
100507240_at	100507240	VWA8-AS1	-0.0209231	-0.663304	0.509595	0.842165	-0.0195109	-0.59753	0.55252	0.871649	-0.0203646	-0.581328	0.563311	0.959478	-0.0370393	-1.00495	0.319577	0.856579	-0.046681	-1.2361	0.222438	0.731186
100507244_at	100507244	MAMDC2-AS1	-0.00078969	-0.0255455	0.979702	0.995369	-0.00754884	-0.233706	0.81605	0.958854	-0.0149913	-0.468053	0.641532	0.970908	-0.0111425	-0.322257	0.74855	0.967448	-0.0105519	-0.291129	0.772207	0.954555
100507246_at	100507246	SNHG16	-0.0464433	-0.617975	0.538855	0.854722	-0.0358946	-0.489309	0.626501	0.901701	-0.0395326	-0.488466	0.627094	0.968299	-0.0822495	-1.05592	0.295888	0.847632	-0.0986257	-1.22314	0.22725	0.736706
100507250_at	100507250	LOC100507250	-0.000385246	-0.00685942	0.994549	0.999019	-0.0319595	-0.576899	0.56628	0.876196	-0.0157697	-0.267156	0.790313	0.986335	-0.0162243	-0.267669	0.790013	0.974027	-0.0234579	-0.363756	0.717638	0.940044
100507254_at	100507254	LINC01013	0.0362131	0.636007	0.527113	0.849524	0.0297152	0.51018	0.611895	0.895877	0.00288792	0.0487746	0.961269	0.997679	0.0126969	0.201441	0.84114	0.981032	0.0343703	0.531374	0.59761	0.907556
100507257_at	100507257	MEG9	0.0547974	0.940969	0.350373	0.75926	0.0461524	0.754362	0.453737	0.828074	0.0302886	0.50757	0.613713	0.966728	0.0158053	0.2462	0.806497	0.977017	-0.000181435	-0.00271282	0.997847	0.999289
100507261_at	100507261	MIR670HG	0.047563	0.688341	0.493806	0.834294	0.0435159	0.613187	0.542192	0.869072	0.0196665	0.273127	0.785743	0.985746	0.00778733	0.107136	0.915093	0.993041	0.0060456	0.0798486	0.93669	0.990307
100507266_at	100507266	STX18-AS1	0.0143281	0.255082	0.799504	0.950632	-0.013105	-0.254358	0.800135	0.955173	-0.00392569	-0.0666809	0.947069	0.99686	-0.00215898	-0.0373836	0.970322	0.997316	-0.00893246	-0.151773	0.880002	0.979993
100507267_at	100507267	LINC01187	-0.106941	-2.40293	0.0192704	0.299552	-0.10635	-2.32141	0.0238627	0.325931	-0.11076	-2.38198	0.0205799	0.657202	-0.130087	-2.69806	0.00938232	0.451133	-0.143321	-2.89434	0.00570071	0.325755
100507274_at	100507274	LINC01210	0.0524228	1.05037	0.297625	0.726097	0.0530559	1.00262	0.320283	0.751036	0.0384847	0.817524	0.417033	0.928095	0.0423096	0.832377	0.409003	0.88937	0.0354201	0.85579	0.396366	0.836555
100507277_at	100507277	LOC100507277	4.77e-05	0.000974464	0.999226	0.999714	-0.00683924	-0.132957	0.894696	0.976718	-0.0365743	-0.704838	0.483781	0.946338	-0.0477301	-0.862088	0.392597	0.884653	-0.0795282	-1.42348	0.161064	0.678379
100507283_at	100507283	LOC100507283	0.00135296	0.0296235	0.976462	0.993862	-0.00181593	-0.0392651	0.968816	0.993226	-0.0394528	-0.804617	0.424384	0.92946	-0.0438285	-0.855615	0.396136	0.885952	-0.0593323	-1.428	0.159766	0.676292
100507290_at	100507290	ZNF865	-0.0667351	-1.23116	0.222911	0.66405	-0.0962301	-1.87765	0.0655482	0.454722	-0.0745274	-1.42405	0.159884	0.84489	-0.0773552	-1.47459	0.146352	0.74476	-0.0656832	-1.20275	0.234972	0.742921
100507297_at	100507297	TMEM44-AS1	0.0321667	0.422268	0.67429	0.913191	0.0254493	0.321441	0.749052	0.941428	0.0478944	0.591467	0.556546	0.957177	0.0714968	0.849476	0.399511	0.886585	0.094381	1.072	0.289079	0.777675
100507299_at	100507299	SMC5-AS1	-0.0916956	-1.65567	0.102842	0.509415	-0.105795	-1.8794	0.0653051	0.454628	-0.12956	-2.25782	0.0278035	0.6716	-0.156498	-2.66834	0.0101419	0.455555	-0.15787	-2.56541	0.013485	0.379897
100507300_at	100507300	ALKBH3-AS1	0.0427836	0.995762	0.323236	0.741956	0.0355777	0.798256	0.428035	0.813247	0.0281652	0.649492	0.518629	0.951381	0.00873136	0.189282	0.850608	0.982636	-0.00872814	-0.191889	0.848639	0.974915
100507303_at	100507303	SNHG19	0.0965483	1.18538	0.240389	0.678431	0.0828452	1.06801	0.290018	0.731373	0.0685333	0.764364	0.447803	0.935049	0.080082	0.916694	0.363535	0.875173	0.119838	1.32298	0.192111	0.709963
100507316_at	100507316	MINCR	0.22776	1.64961	0.10408	0.511701	0.196125	1.42978	0.158239	0.609004	0.126788	0.931665	0.355439	0.914267	0.0972855	0.702881	0.485265	0.914489	0.113728	0.760503	0.450674	0.856318
100507321_at	100507321	ERVK13-1	-0.222442	-1.68174	0.0976496	0.499943	-0.204595	-1.47674	0.145249	0.595087	-0.189712	-1.35125	0.181955	0.858589	-0.179014	-1.19452	0.237696	0.81039	-0.156427	-0.984526	0.329794	0.801256
100507331_at	100507331	ZSWIM8-AS1	0.00929778	0.102528	0.918669	0.981053	-0.0309892	-0.34626	0.730422	0.935888	-0.132492	-1.59756	0.11567	0.801405	-0.143177	-1.62027	0.111224	0.702471	-0.217143	-2.70956	0.00931352	0.353507
100507336_at	100507336	LOC100507336	0.0771228	1.09632	0.277178	0.710248	0.0591012	0.832466	0.40862	0.802302	0.0856057	1.13827	0.25977	0.888097	0.0375589	0.476622	0.635628	0.950997	0.0181464	0.247439	0.805624	0.965163
100507351_at	100507351	LOC100507351	-0.118563	-1.50693	0.136908	0.56647	-0.111501	-1.41121	0.163617	0.613105	-0.0867001	-0.996457	0.32324	0.91046	-0.100845	-1.11059	0.271856	0.832719	-0.102402	-1.05594	0.296283	0.78274
100507353_at	100507353	NA	-0.0419321	-0.720503	0.473923	0.826345	-0.030838	-0.532736	0.596287	0.88852	-0.0168975	-0.272567	0.786171	0.985746	-0.0387877	-0.614583	0.54151	0.925736	-0.058842	-0.889244	0.378307	0.827258
100507362_at	100507362	LINC01015	-0.00930425	-0.183355	0.855118	0.966912	-0.0282072	-0.545145	0.587781	0.885977	-0.0199801	-0.391036	0.697229	0.977931	-0.0302446	-0.547537	0.586353	0.936534	-0.0302314	-0.51369	0.609825	0.909935
100507384_at	100507384	LOC100507384	0.0197197	0.342875	0.732852	0.932725	0.0131044	0.225874	0.822107	0.959675	0.0508945	0.821192	0.414958	0.927297	0.0661396	1.05889	0.294544	0.847355	0.0711493	1.07092	0.289561	0.77799
100507388_at	100507388	LOC100507388	0.0913577	1.32498	0.190039	0.630509	0.0891418	1.2353	0.221786	0.674261	0.107161	1.60611	0.113777	0.799714	0.11007	1.53106	0.131816	0.732556	0.0814055	1.10551	0.27445	0.77016
100507389_at	100507389	LOC100507389	0.0312175	0.974395	0.333647	0.749085	0.0192739	0.597396	0.552609	0.871649	0.0204678	0.588765	0.558345	0.957375	0.030992	0.888772	0.378219	0.879125	0.0069966	0.20481	0.838586	0.972028
100507391_at	100507391	LOC100507391	0.0217641	0.370656	0.712157	0.926271	0.0208497	0.344664	0.731616	0.936324	8.42e-05	0.00143103	0.998863	0.999866	0.0209913	0.338398	0.736426	0.966297	-0.015992	-0.275	0.784497	0.958388
100507392_at	100507392	SENCR	0.00873594	0.118315	0.9062	0.978686	-0.0220101	-0.294592	0.769376	0.94687	-0.00905331	-0.126896	0.89947	0.994788	-0.0354617	-0.464511	0.644221	0.952344	-0.0251603	-0.334987	0.739095	0.945331
100507398_at	100507398	INTS6-AS1	0.0190799	0.421738	0.674675	0.913557	0.0259425	0.574675	0.567773	0.877191	0.00620277	0.132171	0.895315	0.994788	0.0204178	0.425179	0.672461	0.956387	0.0180239	0.355314	0.723911	0.941726
100507399_at	100507399	HCG8	-0.00167802	-0.0186478	0.985182	0.99655	-0.0102569	-0.108937	0.913635	0.980849	0.0563172	0.605018	0.547568	0.956706	0.108457	1.11812	0.268655	0.830567	0.0923531	0.943652	0.350073	0.811119
100507403_at	100507403	LOC100507403	-0.0158209	-0.171131	0.864678	0.969896	-0.0383843	-0.401911	0.689253	0.924053	-0.0497726	-0.499591	0.619286	0.967442	-0.0775191	-0.73644	0.464772	0.907921	-0.0886786	-0.792699	0.431854	0.846202
100507410_at	100507410	C1QTNF1-AS1	-0.0406114	-0.773399	0.442225	0.81138	-0.0657142	-1.2531	0.215285	0.668062	-0.071767	-1.27713	0.206734	0.869411	-0.0948471	-1.5984	0.116013	0.709345	-0.0936954	-1.54084	0.129923	0.64534
100507419_at	100507419	MMP25-AS1	0.037214	0.398668	0.691508	0.920519	0.0543143	0.574411	0.56795	0.877292	0.00615967	0.0647291	0.948616	0.99686	-0.00155886	-0.0154846	0.987705	0.998677	0.00589968	0.0598812	0.952499	0.991542
100507421_at	100507421	TMEM178B	0.000161854	0.0031902	0.997465	0.999388	0.0291885	0.653383	0.516137	0.857444	0.0576537	1.2372	0.221085	0.87656	0.0346436	0.749673	0.45683	0.906402	-0.00155479	-0.0334839	0.973428	0.996118
100507423_at	100507423	MKNK1-AS1	-0.000405852	-0.00658841	0.994764	0.999019	-0.00873586	-0.138402	0.890411	0.975774	0.009025	0.142165	0.887451	0.994788	0.000311099	0.00479957	0.996189	0.999575	-0.00737061	-0.111482	0.911699	0.98718
100507424_at	100507424	LOC100507424	-0.0604	-0.857287	0.394588	0.78562	-0.0820026	-1.19769	0.235995	0.68763	-0.124855	-1.70882	0.0929244	0.779158	-0.0899448	-1.18614	0.240959	0.812714	-0.0909321	-1.13312	0.262793	0.764025
100507428_at	100507428	LINC00458	-0.0141987	-0.520814	0.604351	0.883937	-0.0129698	-0.451549	0.653307	0.912249	-0.0162537	-0.559827	0.577791	0.962409	-0.00653035	-0.208361	0.835761	0.979953	-0.0224654	-0.69247	0.491979	0.874728
100507431_at	100507431	LOC100507431	-0.000108846	-0.00293325	0.997669	0.999388	-0.0172217	-0.491855	0.624711	0.901093	-0.0233758	-0.709645	0.480817	0.944989	0.000209117	0.00644525	0.994882	0.999375	-0.00334474	-0.0959764	0.923939	0.988237
100507433_at	100507433	ZNF571-AS1	-0.0123833	-0.148672	0.882295	0.973453	-0.0443046	-0.558252	0.578858	0.881399	-0.0148725	-0.16255	0.871448	0.994034	-0.0463105	-0.527113	0.600357	0.942343	-0.0636686	-0.751062	0.456282	0.858024
100507436_at	100507436	MICA	0.38604	3.02832	0.00358123	0.169735	0.413728	3.26778	0.00183914	0.13708	0.258669	1.9706	0.053633	0.724352	0.264394	1.97874	0.0531523	0.621033	0.323976	2.33332	0.0238684	0.432904
100507443_at	100507443	LOC100507443	-0.0278911	-0.424375	0.672761	0.912843	-0.0235285	-0.343271	0.732658	0.936973	-0.054461	-0.760103	0.450326	0.935969	-0.0406552	-0.537443	0.593254	0.938832	-0.0672029	-0.917072	0.36369	0.81993
100507459_at	100507459	NRSN2-AS1	0.0330399	0.521398	0.603947	0.883917	0.0243896	0.366508	0.715343	0.93302	0.00469305	0.0674313	0.946474	0.99686	0.00750914	0.0994825	0.921138	0.99367	0.0201949	0.258855	0.796854	0.962499
100507461_at	100507461	LOC100507461	0.0230881	0.389792	0.698026	0.922719	0.00492714	0.0826469	0.934422	0.986171	-0.0149758	-0.244599	0.807645	0.987673	-0.00770018	-0.11775	0.90672	0.991742	0.00116563	0.019635	0.984416	0.997508
100507462_at	100507462	GVQW2	0.0625503	1.40531	0.164921	0.599784	0.0373102	0.892226	0.376023	0.783279	0.0561434	1.18902	0.23936	0.885979	0.0184208	0.394902	0.69453	0.959457	0.00533941	0.107264	0.915026	0.987663
100507463_at	100507463	PSMB8-AS1	0.0412767	0.650176	0.51798	0.84575	0.0204046	0.320049	0.750101	0.941808	0.0494294	0.703861	0.484385	0.946338	0.0394677	0.540237	0.59134	0.937755	0.0543667	0.697663	0.488754	0.873993
100507466_at	100507466	DPH6-AS1	-0.00976606	-0.14432	0.885716	0.974189	-0.00695811	-0.0993857	0.921181	0.982748	-0.0390311	-0.520006	0.605073	0.964949	-0.0291721	-0.364594	0.716893	0.963243	-0.00559484	-0.0661777	0.947511	0.99094
100507468_at	100507468	LOC100507468	-0.0085676	-0.177869	0.859405	0.967977	-0.0236519	-0.478368	0.634218	0.904458	-0.0261714	-0.505131	0.615414	0.966753	-0.0176704	-0.318392	0.751463	0.967653	-0.029567	-0.539212	0.592233	0.905924
100507470_at	100507470	GRID1-AS1	-0.0165672	-0.349692	0.727755	0.931263	-0.0140374	-0.283339	0.777944	0.949198	-0.0481843	-0.939964	0.351202	0.914267	-0.095402	-1.89288	0.0639457	0.647315	-0.133968	-2.74838	0.00841357	0.347878
100507475_at	100507475	IDH1-AS1	-0.0251407	-0.353028	0.725265	0.930305	-0.0574822	-0.795853	0.42942	0.813881	-0.0972705	-1.48958	0.141848	0.826233	-0.130256	-1.91058	0.0615798	0.643608	-0.088354	-1.26966	0.210328	0.72459
100507477_at	100507477	LOC100507477	-0.0125115	-0.321416	0.748976	0.938253	-0.029866	-0.80199	0.42589	0.812074	-0.0213529	-0.542126	0.589845	0.962409	-0.0465441	-1.18697	0.240634	0.812556	-0.0513609	-1.29799	0.200494	0.71688
100507480_at	100507480	LOC100507480	-0.0590815	-0.857441	0.394504	0.78562	-0.0743257	-1.06347	0.292055	0.732417	-0.115128	-1.68143	0.0981519	0.782274	-0.0914426	-1.29675	0.200443	0.788996	-0.14145	-2.1435	0.0371687	0.482656
100507487_at	100507487	LOC100507487	0.014159	0.186339	0.852787	0.966261	-0.0154445	-0.23191	0.817439	0.958854	-0.106118	-1.55943	0.12443	0.809692	-0.0617315	-0.888461	0.378384	0.879125	-0.070967	-1.00202	0.321357	0.797251
100507495_at	100507495	SDCBP2-AS1	-0.029155	-0.464414	0.643978	0.900877	-0.0431081	-0.696408	0.489004	0.845692	-0.0316544	-0.450608	0.653981	0.971872	0.000103718	0.00153474	0.998781	0.999575	-0.0503448	-0.800606	0.427305	0.84334
100507501_at	100507501	LINC01569	0.0253954	0.368371	0.713851	0.927158	0.0307333	0.430032	0.668794	0.917477	0.0309576	0.431008	0.668088	0.974513	0.0429035	0.562923	0.575907	0.934092	0.0831308	1.10707	0.273781	0.769374
100507506_at	100507506	LOC100507506	0.0188227	0.351054	0.726738	0.930676	0.0160043	0.29454	0.769415	0.94687	-0.00323408	-0.054716	0.956556	0.997224	-0.0115495	-0.190174	0.849913	0.982378	-0.0187336	-0.303005	0.763195	0.952588
100507507_at	100507507	LOC100507507	-0.0367473	-0.916465	0.362974	0.765997	-0.0404212	-1.01364	0.31504	0.747644	-0.00898787	-0.20676	0.836934	0.990311	0.00666979	0.153955	0.878241	0.987347	0.00375078	0.0812907	0.935549	0.990092
100507513_at	100507513	LOC100507513	0.0956861	1.121	0.266609	0.701929	0.0865361	0.962347	0.33994	0.761279	0.0601983	0.721106	0.473792	0.943764	0.0648695	0.720518	0.474433	0.911759	0.0294179	0.31504	0.754097	0.949025
100507520_at	100507520	NA	0.0296397	0.573997	0.568046	0.867265	0.0100166	0.191119	0.849112	0.965528	0.0146035	0.268458	0.789316	0.986335	0.0131764	0.232905	0.816749	0.979148	-0.00199766	-0.0341133	0.972928	0.996112
100507524_at	100507524	ARHGEF26-AS1	0.206147	1.83777	0.0708881	0.451073	0.166015	1.58234	0.119105	0.553622	-0.0422913	-0.536736	0.593539	0.962409	-0.0509151	-0.661632	0.511128	0.920635	-0.0287596	-0.367634	0.714763	0.939167
100507527_at	100507527	THEG5	-0.0207284	-0.336547	0.737595	0.934196	-0.0213086	-0.332802	0.740505	0.938971	-0.00448574	-0.0669786	0.946833	0.99686	-0.0215131	-0.296017	0.768396	0.970595	-0.0128557	-0.165292	0.869409	0.97938
100507530_at	100507530	MCPH1-AS1	0.000270445	0.0031846	0.997469	0.999388	0.00282798	0.0341441	0.972882	0.993405	-0.0350654	-0.390719	0.697462	0.977936	-0.0277285	-0.324734	0.746685	0.967448	-0.0486123	-0.554588	0.581752	0.902787
100507533_at	100507533	SOX21-AS1	0.221867	2.21316	0.0305763	0.343909	0.164107	1.71632	0.0915343	0.509747	0.103003	1.15708	0.252066	0.886289	0.0867735	0.910879	0.366563	0.876186	0.126305	1.47979	0.145463	0.664539
100507534_at	100507534	LOC100507534	-0.773234	-4.71855	1.4e-05	0.0484451	-0.705442	-4.3538	5.62e-05	0.0672493	-0.5051	-3.3655	0.00137258	0.515027	-0.419066	-2.79938	0.00716819	0.447901	-0.505658	-3.33959	0.00162936	0.266137
100507537_at	100507537	LOC100507537	0.0482263	1.00749	0.317614	0.737983	0.0415621	0.846953	0.400563	0.797332	0.0844994	1.66295	0.101811	0.786295	0.0651672	1.2212	0.227518	0.80645	0.0426172	0.763296	0.449022	0.856116
100507540_at	100507540	LINC01504	-0.075343	-1.24057	0.219438	0.660479	-0.107691	-1.80032	0.0771025	0.484296	-0.0918966	-1.69609	0.0953245	0.779158	-0.102145	-1.79503	0.0784617	0.65622	-0.0823599	-1.51231	0.137011	0.652862
100507547_at	100507547	LOC100507547	0.0430823	0.658454	0.512684	0.843126	0.0252039	0.412932	0.681206	0.921201	0.00684242	0.0965627	0.923412	0.995285	0.0405318	0.60438	0.548219	0.925842	0.100298	1.61942	0.11191	0.624271
100507557_at	100507557	LOC100507557	-0.0230278	-0.264237	0.792474	0.949412	0.00460315	0.0529059	0.957992	0.990881	-0.00548919	-0.0614818	0.951191	0.99686	0.00324225	0.0344058	0.972685	0.99788	0.0305138	0.303681	0.762683	0.952583
100507560_at	100507560	LOC100507560	-0.0175486	-0.242786	0.808973	0.953521	-0.021371	-0.289655	0.773131	0.948195	-0.058932	-0.764696	0.447607	0.935049	-0.0391277	-0.473454	0.637871	0.951413	-0.0359169	-0.436948	0.664109	0.926519
100507562_at	100507562	LOC100507562	0.0440055	0.720054	0.474198	0.826459	0.0512112	0.807975	0.422464	0.810608	0.0314042	0.482219	0.631497	0.968873	0.0372273	0.536446	0.593938	0.939237	-0.00283889	-0.041695	0.966915	0.994393
100507564_at	100507564	LOC100507564	0.0164944	0.277896	0.782017	0.946465	0.0102183	0.171725	0.864262	0.969731	0.0147028	0.224752	0.822976	0.989513	0.0164588	0.244925	0.807479	0.977017	0.0434132	0.606673	0.546927	0.890953
100507567_at	100507567	RAB11B-AS1	0.020142	0.383269	0.702831	0.923759	0.0151635	0.276575	0.783107	0.950115	0.0437392	0.860247	0.393257	0.921978	0.0461453	0.841014	0.404191	0.887269	0.0644678	1.13971	0.260061	0.761798
100507577_at	100507577	LOC100507577	-0.0510449	-0.547478	0.586016	0.875899	-0.0963991	-1.13269	0.262088	0.710672	-0.129832	-1.33341	0.187701	0.859157	-0.143136	-1.59349	0.117111	0.710993	-0.122543	-1.36491	0.178645	0.696066
100507584_at	100507584	LINC01016	-0.0122119	-0.340863	0.734359	0.932725	-0.0169165	-0.450377	0.654147	0.912501	-0.017105	-0.499072	0.61965	0.967442	-0.0232266	-0.629698	0.531649	0.923957	-0.0309082	-0.856712	0.395861	0.836551
100507599_at	100507599	LOC100507599	0.120412	1.10318	0.274214	0.7077	0.204149	2.12429	0.0379965	0.38178	0.224094	2.14473	0.0362502	0.698303	0.22974	2.20765	0.0317042	0.575937	0.265901	2.49545	0.0160707	0.386029
100507600_at	100507600	LOC100507600	0.00195688	0.0314278	0.975029	0.993324	-0.0193115	-0.309142	0.75834	0.943579	-0.0134086	-0.193664	0.847128	0.992601	-0.00909485	-0.129118	0.897762	0.990531	-0.0624163	-0.88599	0.38004	0.827763
100507602_at	100507602	TRIM52-AS1	0.0432828	0.878534	0.383046	0.778469	0.0265133	0.53575	0.594216	0.888148	0.0384131	0.711201	0.47986	0.944989	0.0534122	0.95154	0.345732	0.866508	0.0654019	1.10011	0.27677	0.771885
100507605_at	100507605	LINC00837	0.0841295	2.5351	0.0137787	0.266982	0.0889659	2.62727	0.0110379	0.248094	0.100826	3.09009	0.00309231	0.576317	0.0870706	2.57071	0.0130509	0.493469	0.0805281	2.2183	0.0312988	0.459671
100507616_at	100507616	LOC100507616	0.009431	0.265217	0.791722	0.949287	0.0104949	0.287499	0.774773	0.948584	0.000607303	0.0159545	0.987326	0.998411	0.0165486	0.41117	0.682638	0.9578	0.0107352	0.248915	0.804489	0.965102
100507629_at	100507629	LINC00658	-0.0274117	-0.418999	0.676665	0.914595	-0.0355456	-0.539247	0.591817	0.886865	-0.071581	-1.04162	0.301985	0.903415	-0.052961	-0.724995	0.471705	0.911673	-0.0585909	-0.752562	0.455388	0.857661
100507632_at	100507632	LINC00968	-0.0342871	-0.804455	0.424208	0.80189	-0.0331973	-0.752931	0.45459	0.828746	-0.0245194	-0.519615	0.605344	0.964949	-0.0398095	-0.790703	0.432709	0.899365	-0.0559768	-1.0962	0.278463	0.771885
100507634_at	100507634	LOC100507634	-0.0222041	-0.755668	0.45271	0.816949	-0.0269491	-0.88972	0.377356	0.783449	-0.0257266	-0.796311	0.429156	0.929545	-0.0269006	-0.781283	0.438179	0.90135	-0.0405612	-1.12982	0.264167	0.765635
100507642_at	100507642	LOC100507642	-0.129412	-1.85264	0.0686949	0.446582	-0.110572	-1.58445	0.118625	0.55256	-0.0912366	-1.20394	0.233588	0.883609	-0.107406	-1.38168	0.172979	0.765335	-0.106673	-1.35903	0.180489	0.697187
100507650_at	100507650	RNF212B	0.00907992	0.186192	0.852902	0.96628	0.00844142	0.168746	0.866594	0.970247	-0.0146548	-0.289834	0.772995	0.984699	0.0060325	0.111934	0.911307	0.992144	-0.0312278	-0.654225	0.516089	0.88239
100507656_at	100507656	NA	0.0544606	1.14913	0.254915	0.69291	0.0352067	0.731736	0.467327	0.83539	0.0852686	1.70511	0.0936198	0.779158	0.100057	1.97326	0.0537911	0.623535	0.070478	1.42099	0.161784	0.679162
100507670_at	100507670	LOC100507670	0.107184	1.36203	0.178118	0.616842	0.0953215	1.18019	0.242827	0.694235	0.151619	1.79708	0.0776211	0.763443	0.137002	1.50196	0.139156	0.739274	0.137538	1.4442	0.155179	0.672134
100508631_at	100508631	LOC100508631	-0.0457487	-0.771825	0.44315	0.812033	-0.0393905	-0.635507	0.527641	0.863264	-0.0370751	-0.641247	0.523933	0.952831	-0.0266263	-0.444132	0.65879	0.954529	-0.0521452	-0.843637	0.403057	0.836934
100509303_at	100509303	LOC100509303	0.0240294	0.536702	0.593394	0.879147	0.0225142	0.484452	0.629922	0.902801	0.0182553	0.389699	0.698212	0.978213	-0.00118797	-0.0243489	0.980667	0.998197	-0.0124022	-0.239184	0.811981	0.966233
10051_at	10051	SMC4	0.00424229	0.0630876	0.9499	0.988044	0.0114529	0.167981	0.867193	0.970247	0.0610443	0.926228	0.358233	0.915453	0.0651884	0.961696	0.340653	0.863456	0.0928139	1.44068	0.156168	0.672735
10052_at	10052	GJC1	-0.0144775	-0.259182	0.796354	0.949915	-0.0470756	-0.881447	0.381778	0.785573	-0.0682043	-1.23407	0.222241	0.876746	-0.0699346	-1.2275	0.225164	0.806278	-0.0555381	-0.927519	0.358298	0.815685
100526820_at	100526820	CAHM	0.139045	1.38952	0.169646	0.605374	0.120702	1.16818	0.247596	0.69828	0.133275	1.59688	0.115821	0.80148	0.150853	1.69052	0.0969156	0.677554	0.157772	1.72622	0.0907395	0.593466
100527964_at	100527964	LHX4-AS1	-0.0121651	-0.141167	0.888195	0.974643	-0.0337765	-0.389776	0.698155	0.927806	-0.0641933	-0.727196	0.470082	0.942607	-0.0797359	-0.883379	0.381097	0.880153	-0.066227	-0.72196	0.473822	0.866762
100528062_at	100528062	ARMCX5-GPRASP2	-0.0950477	-1.57361	0.120667	0.540854	-0.0843821	-1.43025	0.158106	0.609004	-0.0279829	-0.458363	0.648434	0.971325	-0.047976	-0.7718	0.443726	0.902472	-0.050533	-0.75864	0.451777	0.856469
10053_at	10053	AP1M2	-0.0152196	-0.331359	0.741491	0.935727	-0.0271589	-0.566477	0.573294	0.878977	-0.0427849	-0.948085	0.347088	0.914185	-0.0410948	-0.834503	0.407815	0.888786	-0.0398752	-0.795113	0.430462	0.844847
100533106_at	100533106	ZHX1-C8orf76	0.0667224	1.40297	0.165613	0.600272	0.0738803	1.48425	0.143253	0.591415	0.0508601	0.976283	0.33305	0.911181	0.0588698	1.05571	0.295982	0.847632	0.0651389	1.15621	0.253319	0.759774
100533178_at	100533178	PRORY	-0.137765	-1.87886	0.0649664	0.437609	-0.180866	-2.51886	0.0146036	0.271521	-0.143978	-1.8483	0.0697485	0.75164	-0.173417	-2.17596	0.0341243	0.576476	-0.180043	-2.1485	0.0367478	0.481295
100533182_at	100533182	SEC24B-AS1	-0.0157557	-0.252874	0.801202	0.951402	-0.00385285	-0.0612657	0.951362	0.989302	-0.0645917	-0.959548	0.341335	0.91273	-0.0284427	-0.413725	0.680777	0.9578	-0.0148533	-0.220031	0.82678	0.969401
100533184_at	100533184	ARHGAP19-SLIT1	-0.293631	-2.76775	0.00743214	0.214919	-0.328508	-3.03043	0.00366811	0.172087	-0.307108	-2.7416	0.00815349	0.63147	-0.307011	-2.56039	0.0133991	0.498721	-0.269712	-2.16265	0.0355807	0.480011
10054_at	10054	UBA2	0.0642066	1.5542	0.125227	0.54903	0.0589287	1.3714	0.175627	0.628156	0.0605428	1.46728	0.147797	0.831263	0.0548823	1.34218	0.185369	0.777867	0.0541679	1.23716	0.222044	0.731048
10055_at	10055	SAE1	-0.100772	-1.83261	0.0716636	0.452945	-0.0439896	-1.23772	0.220895	0.673209	-0.0139068	-0.291956	0.77138	0.984466	-0.022002	-0.570883	0.570538	0.932064	-0.00672353	-0.166816	0.868215	0.97938
10056_at	10056	FARSB	-0.0523651	-1.42221	0.159976	0.59602	-0.0215311	-0.717654	0.475901	0.8398	0.00684853	0.211524	0.833233	0.990311	0.0167003	0.554393	0.581687	0.934975	-0.00341511	-0.114174	0.909576	0.986611
10057_at	10057	ABCC5	-0.0160236	-0.286736	0.77527	0.944465	-0.0444051	-0.858919	0.393983	0.794655	-0.00643173	-0.113759	0.909828	0.994788	0.0161807	0.326307	0.745502	0.967293	0.0271742	0.552561	0.583128	0.903218
10058_at	10058	ABCB6	-0.0156403	-0.24642	0.806171	0.95245	-0.0281465	-0.443009	0.659436	0.913731	0.0332922	0.545778	0.587349	0.962409	0.0350048	0.578789	0.56523	0.930009	0.0496977	0.785624	0.435949	0.848069
10059_at	10059	DNM1L	-0.108949	-1.86206	0.0673349	0.443437	-0.0577639	-1.20796	0.232051	0.683938	-0.0254224	-0.602052	0.549527	0.956706	-0.0322856	-0.75823	0.451736	0.905277	-0.0597362	-1.42517	0.16058	0.678242
1006_at	1006	CDH8	-0.00425818	-0.0606948	0.951797	0.988518	0.0154266	0.219596	0.82697	0.96012	0.102575	2.16013	0.0349811	0.698303	0.106249	2.07043	0.0433942	0.597402	0.102693	1.94889	0.0571661	0.524527
10060_at	10060	ABCC9	0.0176371	0.345412	0.730954	0.932639	-0.0048824	-0.101353	0.919626	0.982721	-0.0460304	-0.983736	0.329403	0.9105	-0.0463538	-0.975929	0.333618	0.861193	-0.0198916	-0.414168	0.680596	0.930435
10061_at	10061	ABCF2	-0.0211423	-0.787512	0.433983	0.804996	-0.0168201	-0.608791	0.545082	0.870175	0.000226014	0.00806681	0.993592	0.999022	0.0197955	0.689259	0.493724	0.916545	0.0045735	0.159166	0.874206	0.979544
100616668_at	100616668	TPTE2P5	-0.0150126	-0.235066	0.814932	0.954948	-0.0375597	-0.600733	0.550399	0.871452	0.0182069	0.27152	0.786972	0.985749	0.0125993	0.18786	0.851718	0.98274	0.0333231	0.463702	0.644957	0.920261
10062_at	10062	NR1H3	-0.0538221	-0.70417	0.483963	0.829529	-0.0160622	-0.211113	0.833552	0.962187	-0.0298644	-0.366638	0.715247	0.980773	-0.0171795	-0.204722	0.838589	0.980605	0.0198577	0.234555	0.815551	0.967326
100628307_at	100628307	DIO2-AS1	0.0104731	0.192326	0.848116	0.965117	-0.0106588	-0.196669	0.844786	0.964942	-0.00773815	-0.143291	0.886566	0.994788	-0.0207629	-0.365593	0.716152	0.963235	-0.0479398	-0.85538	0.39659	0.836587
100628315_at	100628315	DNM3OS	0.00698031	0.191082	0.849086	0.965373	0.00524157	0.152262	0.879518	0.973417	0.0139539	0.346856	0.729977	0.981062	0.01827	0.470037	0.640294	0.951609	0.00984572	0.242447	0.809467	0.965964
100630918_at	100630918	PARTICL	0.0130758	0.177386	0.859783	0.967977	0.0249629	0.325848	0.745733	0.939965	0.061699	0.888594	0.377956	0.919265	0.0833899	1.13342	0.262236	0.826163	0.0581644	0.76405	0.448577	0.855991
100631378_at	100631378	LOC100631378	-0.0181992	-0.602428	0.549086	0.858744	-0.0191912	-0.609901	0.544352	0.869652	-0.0231715	-0.697677	0.488215	0.946824	-0.0382919	-1.08436	0.283206	0.835915	-0.0477736	-1.2999	0.199845	0.716857
100652740_at	100652740	PYCARD-AS1	0.0289433	0.483506	0.630439	0.894246	-0.00500491	-0.0865467	0.931335	0.985275	0.00743764	0.122856	0.902653	0.994788	-0.00539868	-0.085361	0.932302	0.995247	-0.00047431	-0.00731779	0.994192	0.998699
100652768_at	100652768	LOC100652768	-0.0770619	-1.42175	0.160111	0.59602	-0.0898484	-1.59453	0.116347	0.5493	-0.108191	-1.91699	0.0602564	0.737916	-0.10462	-1.70363	0.0944197	0.677323	-0.125598	-2.32175	0.0245369	0.438866
100652770_at	100652770	DSG2-AS1	-0.0162903	-0.548968	0.584999	0.875382	-0.0229359	-0.762228	0.449067	0.824752	-0.00981593	-0.32266	0.748133	0.981062	-0.00584363	-0.187379	0.852093	0.98277	-0.0118347	-0.362073	0.718887	0.940643
100652772_at	100652772	NNT-AS1	0.102	1.62313	0.109637	0.524533	0.0939682	1.67041	0.100322	0.525068	-0.00555966	-0.0983638	0.921988	0.995285	0.022881	0.38938	0.698585	0.960616	0.0410743	0.814925	0.41914	0.841177
100652791_at	100652791	GS1-24F4.2	-0.0338661	-0.795331	0.429456	0.802953	-0.0380212	-0.905344	0.369094	0.778485	-0.0327443	-0.690052	0.492961	0.946824	-0.0484354	-1.01722	0.313757	0.856512	-0.0464521	-0.901929	0.371598	0.824495
100652824_at	100652824	KIAA2012	-0.0133195	-0.23576	0.814396	0.954948	-0.0173849	-0.292485	0.770978	0.947774	-0.0346286	-0.618332	0.53882	0.956006	-0.045418	-0.78082	0.438449	0.901401	-0.0666216	-1.13996	0.259958	0.761766
100652853_at	100652853	LINC01023	-0.0636367	-0.856683	0.394919	0.78562	-0.102811	-1.4209	0.160794	0.611238	-0.0736736	-0.907379	0.368027	0.918557	-0.0529397	-0.658262	0.513273	0.920635	-0.0243794	-0.308456	0.75907	0.950932
100652856_at	100652856	LINC00408	0.156779	3.25693	0.00182835	0.151183	0.139937	2.9839	0.00418498	0.180486	0.162872	3.11688	0.00286231	0.558431	0.132994	2.53592	0.0142588	0.512418	0.141324	2.51411	0.0153404	0.38596
100652857_at	100652857	TMCO5B	-0.0974329	-2.36346	0.0212541	0.310286	-0.112214	-2.66776	0.00992408	0.240912	-0.101643	-2.27009	0.0270014	0.666236	-0.103958	-2.24233	0.0292306	0.572753	-0.10065	-2.113	0.0398271	0.485417
100652911_at	100652911	LOC100652911	0.0405883	0.637119	0.526393	0.848866	0.0313923	0.484279	0.630043	0.902801	0.0161111	0.246271	0.806357	0.987596	0.0210415	0.308011	0.759304	0.969247	0.00444294	0.0657525	0.947848	0.990989
100652929_at	100652929	HP09025	0.0460293	0.679467	0.499371	0.836539	0.0448748	0.654692	0.515299	0.857029	0.02625	0.363229	0.717778	0.980773	0.0431568	0.56249	0.576199	0.934092	0.0303245	0.379265	0.706164	0.937256
100652931_at	100652931	LOC100652931	-0.0202414	-0.256996	0.798033	0.949979	-0.0146122	-0.176751	0.860331	0.969315	-0.0400911	-0.50089	0.618378	0.967442	-0.0478425	-0.566547	0.573459	0.933365	-0.0604232	-0.723354	0.472973	0.866762
100652999_at	100652999	LOC100652999	-0.0150131	-0.293552	0.770081	0.943985	-0.0333936	-0.647683	0.51979	0.859192	0.0159236	0.300002	0.765267	0.983169	0.0269511	0.496878	0.621369	0.947702	-0.00245019	-0.0488939	0.961207	0.993318
100653233_at	100653233	LOC100653233	-0.109965	-1.56257	0.123245	0.545124	-0.125741	-1.71867	0.0911014	0.509315	-0.119199	-1.62732	0.109185	0.799532	-0.119246	-1.50389	0.138659	0.737882	-0.172509	-2.28928	0.0265036	0.445578
10066_at	10066	SCAMP2	0.0696272	1.38686	0.170452	0.606665	0.0463947	0.934524	0.353976	0.770327	0.0117739	0.368322	0.713998	0.980773	0.0075657	0.222077	0.825124	0.979641	0.0128047	0.37955	0.705954	0.937256
10067_at	10067	SCAMP3	-0.0687702	-1.77295	0.0811491	0.469323	-0.0786025	-2.04688	0.0452906	0.401442	-0.050931	-1.3033	0.197711	0.863341	-0.0635319	-1.55918	0.12502	0.723543	-0.0553245	-1.34617	0.184572	0.70222
10068_at	10068	IL18BP	0.0245089	0.368488	0.713765	0.927137	-0.00198622	-0.0300951	0.976096	0.994072	0.0256999	0.403545	0.688057	0.977226	0.0271598	0.402207	0.689181	0.958666	0.0511307	0.801835	0.426601	0.843271
100689074_at	100689074	POU6F2-AS2	-0.0075693	-0.137074	0.891417	0.975416	-0.0310799	-0.572925	0.568949	0.877807	-0.0238602	-0.395576	0.693894	0.977466	-0.0382138	-0.645714	0.521304	0.922216	-0.0478744	-0.760549	0.450647	0.856318
10069_at	10069	RWDD2B	0.00502614	0.061813	0.950911	0.988315	-0.0150528	-0.181209	0.856847	0.968362	-0.0302595	-0.346138	0.730514	0.981062	-0.0121514	-0.132703	0.89494	0.990305	-0.00267614	-0.0282579	0.977574	0.996725
1007_at	1007	CDH9	0.117514	1.61216	0.112007	0.528173	0.12879	1.71891	0.0910575	0.509315	0.194983	2.72407	0.00854552	0.63147	0.184992	2.3794	0.0210452	0.536174	0.209138	2.63655	0.0112501	0.372439
10071_at	10071	MUC12	-0.00846236	-0.15517	0.877192	0.972613	-0.0110706	-0.1961	0.845229	0.964942	0.00346285	0.056862	0.954854	0.99686	0.026687	0.420909	0.675556	0.957498	0.0395193	0.60967	0.544956	0.890198
10072_at	10072	DPP3	-0.0881329	-1.53315	0.130326	0.556252	-0.0947292	-1.6324	0.108107	0.538788	-0.0487061	-0.819885	0.415697	0.927688	-0.0682921	-1.07378	0.287878	0.841536	-0.0565375	-0.837518	0.406452	0.837515
10073_at	10073	SNUPN	-0.0686948	-1.23882	0.220081	0.66113	-0.0526192	-1.05508	0.29584	0.734317	-0.0231507	-0.410501	0.682978	0.977226	-0.076454	-1.47197	0.147057	0.74476	-0.0724724	-1.36619	0.178247	0.695643
10075_at	10075	HUWE1	0.000672132	0.0183446	0.985423	0.996583	-0.00936107	-0.28644	0.77558	0.948843	-0.0137783	-0.413054	0.681117	0.977226	0.0277849	0.964654	0.339183	0.863456	0.0212482	0.696444	0.48951	0.874274
10076_at	10076	PTPRU	-0.0562559	-0.86067	0.392736	0.784921	-0.0959475	-1.53241	0.130954	0.57347	-0.059835	-0.915447	0.363814	0.916141	-0.0599612	-0.892018	0.376492	0.877794	-0.0614645	-0.850656	0.399184	0.836934
10077_at	10077	TSPAN32	-0.0173592	-0.335743	0.738198	0.934196	-0.0349529	-0.673555	0.503317	0.853068	-0.034643	-0.630482	0.530899	0.954055	-0.039775	-0.681831	0.498372	0.917033	-0.0542075	-0.970525	0.33665	0.803253
10078_at	10078	TSSC4	-0.0611224	-1.22935	0.223587	0.664239	-0.0715167	-1.43884	0.155665	0.606845	-0.0331269	-0.669779	0.505703	0.947641	-0.0395201	-0.759854	0.450773	0.904898	-0.0463749	-0.83806	0.406151	0.837515
10079_at	10079	ATP9A	-0.0527013	-1.59566	0.115649	0.534061	-0.0406881	-1.22638	0.225097	0.67642	-0.0346034	-1.06186	0.292776	0.899338	-0.0175777	-0.521993	0.603892	0.943492	-0.0377619	-1.12277	0.267121	0.76721
1008_at	1008	CDH10	0.0399875	1.08477	0.282223	0.714285	0.0319556	0.829429	0.410322	0.80329	0.0435428	1.18595	0.240562	0.885979	0.0228418	0.612273	0.543026	0.925736	0.0185171	0.46944	0.640881	0.920109
10081_at	10081	PDCD7	0.0310972	0.488016	0.62726	0.893504	0.0211757	0.331669	0.741355	0.938971	-0.0258455	-0.412811	0.681294	0.977226	-0.0197467	-0.309619	0.758088	0.969011	-0.0844123	-1.47398	0.147015	0.666023
10082_at	10082	GPC6	0.0684128	1.41377	0.16243	0.597784	0.0735188	1.5384	0.129483	0.571485	0.0955796	1.8332	0.0719973	0.752886	0.0816996	1.50619	0.138071	0.737749	0.0641683	1.14151	0.259321	0.761766
100820829_at	100820829	MYZAP	0.0787328	1.45123	0.151758	0.585352	0.0630878	1.1638	0.249352	0.70034	0.110273	1.99429	0.050911	0.721802	0.11024	1.90083	0.0628731	0.645325	0.0966018	1.58719	0.119037	0.630085
10083_at	10083	USH1C	0.0380168	0.535917	0.593933	0.879157	0.0193552	0.263618	0.793025	0.952672	-0.0264312	-0.389996	0.697993	0.978134	-0.0313952	-0.428921	0.669753	0.956336	-0.0515017	-0.73581	0.465427	0.863521
10084_at	10084	PQBP1	-0.0757174	-1.46242	0.148676	0.581396	-0.0403461	-0.885961	0.379361	0.784173	0.00976546	0.245847	0.806684	0.987673	0.0129976	0.31833	0.75151	0.967653	0.0185517	0.461017	0.646869	0.920946
10085_at	10085	EDIL3	-0.104272	-1.04317	0.300918	0.727581	-0.0305155	-0.344464	0.731765	0.936454	-0.066742	-0.793975	0.430503	0.929545	-0.0562671	-0.738645	0.463443	0.907921	-0.0898778	-1.16246	0.250797	0.75881
100852408_at	100852408	EGFLAM-AS4	0.0398396	0.828657	0.410477	0.793318	0.0270273	0.547609	0.586098	0.885039	0.0514536	0.974157	0.334095	0.911181	0.0592592	1.07475	0.287448	0.841025	0.0543973	0.941801	0.35101	0.811812
100852409_at	100852409	NEGR1-IT1	0.0751235	0.983741	0.329066	0.745492	0.0999614	1.30205	0.198136	0.652116	0.0569847	0.722842	0.472733	0.9433	0.0178844	0.226237	0.821904	0.979641	-0.00673128	-0.0848309	0.932749	0.989811
100859921_at	100859921	LINC00536	-0.0599088	-1.09391	0.278228	0.710723	-0.0743292	-1.33741	0.186401	0.640566	-0.104867	-1.86894	0.066772	0.748052	-0.110881	-1.86725	0.0675083	0.65115	-0.120659	-1.93499	0.0588962	0.52647
100859930_at	100859930	HEIH	-0.0426442	-1.03129	0.306413	0.731597	-0.048837	-1.14895	0.255375	0.70556	-0.0382752	-0.844411	0.40197	0.923697	-0.032831	-0.69084	0.492739	0.916545	-0.0310096	-0.611614	0.543679	0.889084
10086_at	10086	HHLA1	-0.0139054	-0.271466	0.786934	0.948105	-0.0272996	-0.521298	0.604179	0.892357	-0.0064143	-0.117403	0.906954	0.994788	-0.00588218	-0.0997435	0.920931	0.99367	-0.0235973	-0.429106	0.669766	0.927835
100861523_at	100861523	RPS6KA2-AS1	-0.14231	-2.35357	0.0217793	0.313508	-0.122351	-2.03294	0.0467251	0.404926	-0.149591	-2.23351	0.0294564	0.678129	-0.158718	-2.32586	0.0239604	0.554068	-0.14367	-2.02391	0.0485646	0.503015
100861541_at	100861541	DOCK9-AS2	0.0157262	0.216419	0.829371	0.959129	0.0264891	0.353755	0.724828	0.933805	-0.000219874	-0.00284935	0.997737	0.999633	0.0469202	0.607213	0.546352	0.925736	0.0300291	0.37213	0.711434	0.937945
100861552_at	100861552	LINC00558	0.0160234	0.317416	0.751995	0.939235	0.019116	0.365157	0.716346	0.933342	0.0218572	0.392722	0.695989	0.977826	0.0322627	0.54407	0.588719	0.937585	0.00501463	0.0824033	0.934669	0.990092
100861553_at	100861553	LINC00560	0.0295006	0.674638	0.502414	0.838869	0.0336896	0.74009	0.462283	0.832185	0.0294491	0.620562	0.537361	0.956006	0.0115382	0.229058	0.819722	0.979641	0.0173655	0.329058	0.743543	0.946815
100861554_at	100861554	LINC00563	-0.0464468	-0.76224	0.448807	0.814842	-0.0174525	-0.295009	0.769059	0.946785	-0.0373301	-0.554627	0.58132	0.962409	-0.037257	-0.562352	0.576293	0.934092	-0.0947614	-1.55891	0.125588	0.638201
100861555_at	100861555	LINC00565	-0.0817734	-1.14203	0.257832	0.694677	-0.102866	-1.41242	0.163264	0.613105	-0.117434	-1.5697	0.122019	0.807366	-0.103673	-1.30503	0.19763	0.786095	-0.147273	-2.11226	0.0398929	0.485417
100861573_at	100861573	LINC00572	0.0700096	1.49708	0.139445	0.570505	0.0553132	1.15071	0.254658	0.705107	0.0682918	1.41013	0.163935	0.848836	0.0837418	1.63727	0.107612	0.695046	0.0632608	1.18635	0.241322	0.750579
100862662_at	100862662	ALDH1L1-AS2	0.0165977	0.260919	0.79502	0.94958	-0.00558753	-0.0907857	0.927981	0.984802	-0.0874057	-1.52104	0.133777	0.818788	-0.0747046	-1.20381	0.234115	0.809348	-0.102177	-1.55921	0.125516	0.638201
100862671_at	100862671	TMEM265	0.0200122	0.464747	0.643741	0.900877	-0.00366313	-0.0872427	0.930784	0.985275	0.00201704	0.0482152	0.961713	0.997701	0.0204594	0.46682	0.642579	0.951609	0.00157241	0.0365908	0.970963	0.995865
100862679_at	100862679	NAALADL2-AS3	-0.0519453	-1.54398	0.127682	0.552431	-0.0517077	-1.63774	0.106985	0.536529	-0.0292181	-0.798481	0.427906	0.929545	-0.0576991	-1.58557	0.1189	0.716426	-0.0505267	-1.30782	0.197164	0.71369
100862680_at	100862680	LINC00507	-0.197744	-1.36897	0.17595	0.614068	-0.135469	-1.09225	0.279321	0.723328	0.022057	0.166123	0.868648	0.994034	-0.0702114	-0.533218	0.596155	0.940536	-0.0753655	-0.544595	0.588553	0.904761
100862704_at	100862704	LINC00441	0.0274406	0.683562	0.496798	0.834836	0.0150505	0.365431	0.716143	0.93329	0.0110404	0.26892	0.788963	0.986335	0.0103019	0.240877	0.810598	0.97788	-0.0150273	-0.358428	0.721595	0.941637
10087_at	10087	COL4A3BP	-0.0964631	-1.76495	0.0824977	0.471554	-0.0672932	-1.27719	0.206713	0.659161	-0.0847378	-1.61497	0.111839	0.799714	-0.0880482	-1.57962	0.120257	0.717622	-0.10138	-1.90802	0.0623805	0.535474
100873769_at	100873769	RNU6-64P	-0.118605	-1.11975	0.267137	0.701929	-0.115963	-1.03363	0.305676	0.740973	-0.149734	-1.49776	0.139712	0.824251	-0.116813	-1.10947	0.272332	0.832719	-0.129689	-1.19553	0.237755	0.746134
100873930_at	100873930	DLG3-AS1	-0.0234348	-0.450771	0.653727	0.905484	-0.0516215	-1.0266	0.308947	0.74276	-0.0404174	-0.803617	0.424957	0.92946	-0.0389911	-0.736494	0.46474	0.907921	-0.0692594	-1.38951	0.171089	0.688398
100873942_at	100873942	PHEX-AS1	-0.0182442	-0.263801	0.792808	0.949496	-0.0353465	-0.499264	0.619515	0.898273	-0.0359189	-0.467443	0.641965	0.970921	-0.0460756	-0.571297	0.57026	0.932005	-0.0224068	-0.263673	0.79316	0.961735
100873954_at	100873954	SNRK-AS1	-0.0357728	-0.468028	0.641406	0.89974	-0.0802434	-1.12665	0.264612	0.712213	-0.0560906	-0.676841	0.501244	0.946824	-0.0560467	-0.686927	0.495181	0.916545	-0.0553134	-0.652081	0.51746	0.88239
100873979_at	100873979	RBMS3-AS3	0.0707708	1.29878	0.19883	0.639908	0.0625149	1.10527	0.273685	0.719802	0.0645751	1.05815	0.294451	0.900444	0.0319176	0.496101	0.621913	0.947833	0.0456796	0.663835	0.509972	0.881335
100874012_at	100874012	NAV2-AS5	0.0327149	0.645427	0.521032	0.847127	0.0157162	0.301943	0.763794	0.945299	-0.00121493	-0.0232695	0.981517	0.998257	-0.0230493	-0.41217	0.681909	0.9578	-0.0365117	-0.623368	0.535994	0.887512
100874018_at	100874018	EPN2-AS1	0.0963957	1.61842	0.110649	0.526504	0.0856988	1.42302	0.16018	0.61073	0.0665834	1.15373	0.253426	0.887282	0.0816231	1.37785	0.174149	0.766158	0.0408762	0.677296	0.50147	0.877875
100874021_at	100874021	MAGI2-AS2	-0.0571735	-1.12092	0.266646	0.701929	-0.0581345	-1.19563	0.236793	0.689042	-0.0608813	-1.12349	0.265939	0.893258	-0.0607271	-1.11669	0.269258	0.830839	-0.092673	-1.68993	0.0975268	0.602694
100874032_at	100874032	PRRT3-AS1	0.0464962	0.70363	0.484298	0.829529	0.0228505	0.34237	0.733332	0.937248	-0.00865619	-0.122555	0.902891	0.994788	-0.0359357	-0.490384	0.625925	0.949408	-0.0392869	-0.51645	0.607911	0.909466
100874034_at	100874034	UBXN7-AS1	-0.0418104	-0.380111	0.705162	0.92427	-0.0750523	-0.723447	0.472364	0.837869	-0.104375	-0.898973	0.372449	0.919138	-0.0742664	-0.633785	0.528999	0.923547	-0.0252562	-0.209863	0.834663	0.971856
100874035_at	100874035	PLCH1-AS1	-0.063489	-1.18696	0.239772	0.677664	-0.0863895	-1.64681	0.105099	0.532205	-0.0988113	-1.84206	0.0706701	0.752473	-0.0853692	-1.58435	0.119178	0.716692	-0.117338	-2.15841	0.0359271	0.481187
100874038_at	100874038	CADM2-AS1	-0.0962117	-2.17531	0.0334285	0.354828	-0.111358	-2.48151	0.0160555	0.277336	-0.0952274	-1.99049	0.0513398	0.723598	-0.0965206	-1.91464	0.061048	0.642177	-0.0926237	-1.80992	0.0765713	0.563712
100874051_at	100874051	LZTS1-AS1	-0.10156	-1.5797	0.119264	0.539268	-0.115533	-1.789	0.0789279	0.488547	-0.137135	-2.02877	0.047162	0.713547	-0.163525	-2.3399	0.0231627	0.550821	-0.223054	-3.70106	0.000552945	0.24875
100874063_at	100874063	CLYBL-AS2	-0.0167487	-0.313875	0.754669	0.93999	-0.0163612	-0.315509	0.753527	0.942406	-0.00497217	-0.090239	0.928414	0.996356	-0.00206913	-0.0396238	0.968545	0.997316	0.00588757	0.105397	0.9165	0.987696
100874074_at	100874074	DLEU7-AS1	-0.0336577	-0.758701	0.450906	0.816165	-0.0326886	-0.706152	0.48297	0.843333	-0.0492473	-1.03425	0.305389	0.904876	-0.0291092	-0.576772	0.566582	0.930704	-0.0488488	-0.980823	0.331598	0.801501
100874107_at	100874107	MTUS2-AS1	0.0656325	1.09526	0.277639	0.710313	0.0593702	0.944535	0.348883	0.766487	0.0396182	0.596412	0.553261	0.957177	0.0402318	0.557714	0.579433	0.934623	0.0358292	0.487049	0.628441	0.915978
100874143_at	100874143	LINC00358	0.0114851	0.274309	0.784759	0.947291	0.0105088	0.243791	0.808268	0.956717	-0.0222254	-0.488669	0.626951	0.968299	-0.0175658	-0.360472	0.719955	0.963294	0.0121083	0.245862	0.806838	0.965163
100874167_at	100874167	LINC00423	0.0851799	1.48232	0.143321	0.574329	0.0658904	1.10913	0.272033	0.719341	0.0526472	0.890182	0.37711	0.919257	0.0367639	0.579022	0.565075	0.930009	0.00429647	0.065263	0.948236	0.990994
100874178_at	100874178	LINC00454	-0.0177307	-0.326872	0.744866	0.93662	-0.0436153	-0.819565	0.415878	0.80662	-0.0165126	-0.300503	0.764887	0.983169	-0.00957034	-0.167402	0.867703	0.985578	-0.0344818	-0.583315	0.562412	0.895917
100874182_at	100874182	LINC00424	0.092232	1.23187	0.22265	0.663926	0.0757487	1.00291	0.320142	0.751036	0.0158348	0.221844	0.825229	0.989748	0.0222571	0.310349	0.757536	0.968767	-0.0237008	-0.35431	0.724658	0.941726
100874187_at	100874187	LINC00559	-0.0164764	-0.370651	0.712161	0.926271	-0.00794885	-0.178782	0.858743	0.969236	-0.0118465	-0.248769	0.804434	0.987271	-0.0260411	-0.520873	0.604666	0.943492	-0.0159101	-0.332195	0.741188	0.94579
100874194_at	100874194	CLDN10-AS1	0.0313168	0.753764	0.453844	0.817066	0.0213038	0.497208	0.620955	0.89922	0.00546684	0.124098	0.901675	0.994788	0.00282645	0.0604767	0.952008	0.997097	-0.0275849	-0.578593	0.565569	0.897175
100874195_at	100874195	DIAPH3-AS1	-0.0533176	-1.85653	0.0681311	0.445286	-0.068555	-2.54277	0.013738	0.267222	-0.0564145	-1.90174	0.0622633	0.740576	-0.0627354	-2.07279	0.0431653	0.597402	-0.0745881	-2.40752	0.0199544	0.41383
100874205_at	100874205	ATP11A-AS1	0.0459964	1.62276	0.109715	0.524655	0.0421652	1.43397	0.157045	0.607418	0.0326935	1.18139	0.242354	0.886121	0.0407542	1.3771	0.174382	0.766158	0.0231615	0.775949	0.441586	0.850651
100874239_at	100874239	ARHGAP26-AS1	-0.0704299	-0.914492	0.364001	0.7668	-0.0642015	-0.843888	0.40226	0.797485	-0.0571307	-0.678761	0.500036	0.946824	-0.0516644	-0.619105	0.53855	0.924901	-0.0333424	-0.395004	0.69459	0.934412
100874241_at	100874241	STARD13-AS	0.139614	2.81936	0.00645195	0.205672	0.139763	2.7999	0.00696587	0.212884	0.12273	2.32741	0.0235179	0.663816	0.13061	2.40565	0.0197355	0.525678	0.113007	1.98218	0.0531997	0.509948
100874243_at	100874243	PRICKLE2-AS3	0.179263	2.53073	0.0139346	0.268207	0.171236	2.3486	0.0223353	0.316214	0.148137	1.98382	0.0520995	0.723598	0.130652	1.69742	0.0955954	0.677323	0.0679375	0.937885	0.352999	0.813416
100874251_at	100874251	KIRREL3-AS2	0.0479097	0.688058	0.493982	0.834338	0.029718	0.418688	0.677017	0.920543	-0.0195944	-0.28059	0.780041	0.98525	-0.0125375	-0.166697	0.868255	0.98569	-0.0509644	-0.649275	0.519256	0.883064
100874253_at	100874253	LINC00853	-0.0783086	-1.23261	0.222373	0.663895	-0.0863491	-1.33809	0.186179	0.640566	-0.159955	-2.50384	0.0151724	0.654111	-0.144236	-2.11486	0.039253	0.59357	-0.148	-2.01633	0.0493794	0.504942
100874291_at	100874291	ALMS1-IT1	0.0629427	1.3665	0.176719	0.614182	0.0674302	1.4045	0.165595	0.616797	0.0408232	0.836172	0.40655	0.924541	0.0401709	0.765141	0.447646	0.90389	0.062025	1.11957	0.268469	0.767313
100874309_at	100874309	EPN2-IT1	-0.0583278	-0.966825	0.337388	0.753334	-0.0470031	-0.74751	0.457829	0.830648	-0.062868	-0.975068	0.333647	0.911181	-0.0489813	-0.720451	0.474474	0.911759	-0.0691591	-0.989453	0.327403	0.800146
100874323_at	100874323	HOXA10-AS	-0.0579284	-1.01713	0.313046	0.735443	-0.0628989	-1.14876	0.255453	0.70556	-0.0654828	-1.04307	0.301322	0.903415	-0.0876949	-1.42214	0.160957	0.757348	-0.125269	-2.01208	0.049842	0.506539
100874362_at	100874362	HOXB-AS1	0.044719	0.541544	0.590073	0.877385	0.0208473	0.251045	0.802682	0.955795	0.00672779	0.0745373	0.940844	0.99686	-0.00593896	-0.0625678	0.950351	0.997097	-0.000542552	-0.00535762	0.995747	0.999
100874365_at	100874365	HOXC-AS3	-0.0633741	-1.1331	0.261533	0.697374	-0.0717386	-1.271	0.208891	0.660671	-0.0692459	-1.1923	0.238084	0.885979	-0.0841609	-1.36982	0.17663	0.766879	-0.117393	-1.94416	0.0577502	0.525697
100874375_at	100874375	FAM155A-IT1	0.00265517	0.0575372	0.954302	0.98898	0.00906838	0.189412	0.850443	0.966061	-0.00863408	-0.169201	0.866238	0.994034	-0.00975296	-0.180013	0.857842	0.983262	-0.0405148	-0.738695	0.463689	0.86204
100885775_at	100885775	BANCR	0.00210247	0.0342124	0.972818	0.992554	-0.0053331	-0.0829283	0.934199	0.986071	-0.0125726	-0.189579	0.850313	0.992601	-0.0116075	-0.165568	0.869139	0.985975	-0.0285338	-0.385668	0.701446	0.935665
100885778_at	100885778	NALCN-AS1	-0.00624816	-0.107111	0.915047	0.980535	-0.0247052	-0.413777	0.68059	0.921026	-0.00137295	-0.0225747	0.982068	0.998257	-0.00826618	-0.126771	0.89961	0.990551	-0.0205397	-0.323495	0.747726	0.947907
100885781_at	100885781	LINC00348	0.0263241	0.751347	0.455286	0.817975	0.0192567	0.554212	0.581602	0.882754	0.00924776	0.259555	0.796142	0.987211	0.011548	0.319146	0.750894	0.967638	0.0158898	0.422838	0.674302	0.928508
100885798_at	100885798	LINC00210	0.00582133	0.116446	0.907676	0.979029	-0.00892334	-0.172744	0.863465	0.969731	-0.0134259	-0.254954	0.799677	0.987211	-0.0244036	-0.438418	0.662899	0.954529	-0.0650188	-1.18872	0.240397	0.749993
100885848_at	100885848	PTGES3L	-0.0998487	-1.43565	0.156128	0.591472	-0.0856073	-1.22353	0.226163	0.677256	0.012126	0.19312	0.847552	0.992601	0.0107962	0.158403	0.874753	0.986839	0.0234232	0.349251	0.728428	0.942364
10089_at	10089	KCNK7	-0.0725345	-1.69303	0.0954697	0.496128	-0.0758543	-1.68239	0.0979635	0.518797	-0.0790215	-1.67679	0.0990604	0.782597	-0.0778262	-1.52082	0.134364	0.732638	-0.0889896	-1.86262	0.0686414	0.547948
1009_at	1009	CDH11	-0.089019	-1.40464	0.16512	0.599784	-0.125839	-2.12781	0.03769	0.381045	-0.100333	-1.57037	0.121865	0.807151	-0.153635	-2.49259	0.0159048	0.515911	-0.148408	-2.44304	0.0182935	0.399506
10090_at	10090	UST	-0.107144	-1.43588	0.156063	0.591472	-0.121563	-1.81806	0.0743117	0.476385	-0.00680318	-0.09525	0.92445	0.995502	-0.0707489	-1.01326	0.315629	0.856512	-0.075904	-1.05339	0.297438	0.783193
10092_at	10092	ARPC5	-0.146854	-1.58976	0.116975	0.535971	-0.0554564	-1.25943	0.213008	0.664775	0.0125939	0.162807	0.871246	0.994034	-0.0406735	-0.846946	0.400907	0.887269	-0.033381	-0.672993	0.504179	0.878435
10093_at	10093	ARPC4	-0.132612	-2.73366	0.00815263	0.223479	-0.124882	-2.81286	0.00672463	0.210627	-0.0509139	-1.22685	0.224923	0.876746	-0.0678837	-1.58101	0.119941	0.716882	-0.069569	-1.51983	0.135114	0.652377
10095_at	10095	ARPC1B	-0.0998902	-1.30897	0.195374	0.636657	-0.0970624	-1.33522	0.187113	0.640832	0.00554807	0.0813952	0.935413	0.99686	-0.00626359	-0.0858536	0.931913	0.995208	0.00622243	0.086483	0.931442	0.989433
10096_at	10096	ACTR3	0.00602548	0.189027	0.850689	0.965628	0.0241891	0.802939	0.425346	0.811989	0.0266322	0.796785	0.428882	0.929545	0.0310507	0.917376	0.363181	0.874939	0.0301881	0.839306	0.405459	0.836952
10097_at	10097	ACTR2	-0.0907036	-1.11952	0.267237	0.701929	-0.00894837	-0.149427	0.881744	0.973758	0.00144239	0.0194348	0.984562	0.998257	0.00441742	0.070699	0.943908	0.997097	-0.0280182	-0.463381	0.645186	0.920483
10098_at	10098	TSPAN5	-0.0898392	-2.48286	0.0157533	0.280197	-0.0582612	-1.99716	0.0505902	0.415745	-0.0353704	-1.23494	0.221918	0.876746	-0.0359079	-1.23395	0.22277	0.805555	-0.0503849	-1.68167	0.0991287	0.602717
10099_at	10099	TSPAN3	-0.0026071	-0.0777299	0.938293	0.985567	0.0324617	1.46339	0.148854	0.598382	0.0157525	0.481668	0.631886	0.969036	0.0159099	0.653006	0.51663	0.9211	0.0167671	0.671308	0.505242	0.879161
100996246_at	100996246	LOC100996246	-0.0832263	-1.40694	0.164438	0.599011	-0.0939812	-1.61089	0.112728	0.544111	-0.0513039	-0.79535	0.42971	0.929545	-0.0684638	-1.03077	0.307419	0.853466	-0.0681109	-0.955939	0.343893	0.806443
100996251_at	100996251	LOC100996251	0.016266	0.301556	0.763999	0.942677	-0.0072181	-0.134145	0.89376	0.976718	-0.0573015	-1.31939	0.192314	0.861864	-0.0683023	-1.48233	0.144289	0.744619	-0.0885967	-1.87394	0.0670332	0.545002
100996273_at	100996273	LOC100996273	0.016558	0.332244	0.740825	0.935571	-0.00766494	-0.156383	0.876283	0.971954	-0.0108445	-0.198016	0.843737	0.99177	-0.0356899	-0.638482	0.525962	0.922664	-0.0483528	-0.803473	0.425663	0.843271
100996279_at	100996279	LINC00269	-0.0174777	-0.322582	0.748097	0.938061	-0.0209272	-0.372936	0.710579	0.931045	-0.0251395	-0.480752	0.632533	0.969282	-0.0383023	-0.686195	0.495638	0.916695	-0.0589366	-1.02543	0.310299	0.791854
100996280_at	100996280	LINC00911	0.0250936	0.433591	0.66609	0.910227	0.010715	0.177748	0.859551	0.969315	0.0152182	0.258456	0.796986	0.987211	0.00276784	0.0452951	0.964046	0.997189	-0.00999542	-0.152476	0.879451	0.979991
100996286_at	100996286	LOC100996286	0.00193007	0.0375599	0.970159	0.991684	0.00660752	0.125763	0.900362	0.978019	-0.0344085	-0.652009	0.517016	0.95061	-0.0336111	-0.652575	0.516905	0.921162	-0.0437699	-0.837862	0.406261	0.837515
100996290_at	100996290	NA	-0.1514	-2.13435	0.0367755	0.367289	-0.176348	-2.4777	0.0162103	0.277336	-0.189463	-2.49448	0.0155371	0.654111	-0.194158	-2.51114	0.0151802	0.512418	-0.204516	-2.6825	0.00999226	0.358416
100996295_at	100996295	DNAH17-AS1	-0.0199696	-0.383008	0.703024	0.923759	-0.0261728	-0.49107	0.625262	0.901369	0.00306735	0.0548203	0.956473	0.997224	-0.0174774	-0.292148	0.771336	0.970924	-0.0455387	-0.735405	0.465671	0.863521
100996301_at	100996301	FOXD3-AS1	-0.0460415	-0.37094	0.711947	0.926271	-0.0738992	-0.58633	0.559969	0.873565	-0.00515334	-0.0374745	0.970238	0.997861	0.0897729	0.663358	0.510031	0.920526	0.0747605	0.520816	0.60489	0.90904
100996307_at	100996307	LIPE-AS1	0.00195062	0.0345791	0.972526	0.992554	-0.013145	-0.239848	0.811308	0.957431	0.0105024	0.174893	0.861783	0.994034	-0.00291292	-0.0468756	0.962792	0.997097	-0.0104529	-0.156908	0.875975	0.979991
100996342_at	100996342	LOC100996342	-0.162807	-2.11045	0.0388607	0.374472	-0.167548	-2.48586	0.0158799	0.277336	-0.0653683	-0.942564	0.349882	0.914267	-0.118991	-1.70448	0.0942599	0.677323	-0.134329	-1.88013	0.0661663	0.542918
100996345_at	100996345	LOC100996345	0.0930561	1.7117	0.0919513	0.491475	0.0907999	1.63022	0.10857	0.539011	0.0520722	0.956863	0.342677	0.913147	0.065799	1.12337	0.266439	0.829322	0.0181083	0.353486	0.725272	0.941726
100996369_at	100996369	NA	-0.0827411	-1.3135	0.193854	0.635618	-0.122392	-2.10777	0.0394605	0.385134	-0.139495	-2.08914	0.0411703	0.701726	-0.161758	-2.46114	0.0172052	0.518321	-0.186129	-2.66957	0.0103324	0.36401
100996419_at	100996419	LOC100996419	0.186082	2.18508	0.0326708	0.351308	0.186395	2.09904	0.0402539	0.386929	0.155635	1.73159	0.088756	0.778868	0.18151	1.90656	0.0621108	0.644049	0.149529	1.50324	0.139328	0.656686
100996425_at	100996425	PRCAT47	-0.134882	-2.07565	0.0420806	0.384091	-0.146663	-2.1511	0.0357206	0.375923	-0.14715	-2.05401	0.0445709	0.701912	-0.162336	-2.10105	0.0405018	0.594184	-0.128426	-1.63826	0.107907	0.617989
100996433_at	100996433	NA	-0.0162356	-0.159285	0.873962	0.972578	-0.0415475	-0.396061	0.693538	0.925217	0.0317961	0.291533	0.771702	0.98463	0.0205134	0.177634	0.859701	0.983514	-0.0115335	-0.0940662	0.925448	0.988732
100996455_at	100996455	LOC100996455	-0.0949363	-1.33532	0.186653	0.625762	-0.119002	-1.63439	0.10769	0.538012	-0.0950181	-1.23639	0.221383	0.87656	-0.0840874	-1.04505	0.300833	0.850475	-0.0505854	-0.626443	0.533992	0.887424
100996457_at	100996457	NA	0.0570116	0.865288	0.390217	0.783526	0.0581459	0.843365	0.40255	0.797913	0.0294182	0.41114	0.682512	0.977226	0.0245729	0.321969	0.748767	0.967448	0.0758641	1.04259	0.302361	0.78584
100996482_at	100996482	NA	0.0750551	1.13134	0.26227	0.697676	0.0730597	1.09244	0.279236	0.723328	0.0341265	0.482422	0.631354	0.968873	0.0470122	0.621347	0.537086	0.924901	-0.00322007	-0.0439941	0.965092	0.994237
100996485_at	100996485	C5orf66	0.00352134	0.0518728	0.958797	0.989615	0.00448157	0.0623239	0.950523	0.989056	-0.0163828	-0.255973	0.798894	0.987211	-0.0122474	-0.177167	0.860065	0.983514	-0.0264936	-0.418208	0.67766	0.929782
100996490_at	100996490	LINC01206	-0.0204151	-0.505742	0.614831	0.888919	-0.0231583	-0.544471	0.588241	0.88606	-0.0286999	-0.681664	0.498212	0.946824	-0.0314067	-0.700064	0.487008	0.915417	-0.0584955	-1.44235	0.155696	0.672355
100996492_at	100996492	LINC01314	0.0218502	0.312415	0.755773	0.940032	-0.024047	-0.369596	0.713053	0.9319	-0.0140511	-0.210164	0.834289	0.990311	-0.0532601	-0.767934	0.446	0.902472	-0.0614397	-0.902715	0.371185	0.824495
100996511_at	100996511	LINC01355	0.0370613	0.638544	0.525471	0.848791	-0.00463963	-0.0905028	0.928205	0.984882	-0.00544873	-0.0964032	0.923538	0.995285	0.000793928	0.014102	0.988803	0.9987	0.00935866	0.158377	0.874824	0.979544
100996539_at	100996539	ITPR1-AS1	0.00307801	0.0277523	0.977949	0.994413	-0.0410889	-0.380928	0.704673	0.929958	-0.0584928	-0.491101	0.62524	0.968299	-0.0270088	-0.224354	0.823361	0.979641	0.00650348	0.0519606	0.958776	0.992851
100996570_at	100996570	NFIA-AS2	-0.0765417	-1.6705	0.0998613	0.502883	-0.0966805	-2.24617	0.0285853	0.346814	-0.116882	-2.44327	0.0176751	0.656119	-0.105292	-2.18822	0.0331694	0.576476	-0.130228	-3.10732	0.0031684	0.277842
100996579_at	100996579	LOC100996579	0.00639299	0.214766	0.830654	0.959781	0.00147138	0.0470726	0.96262	0.991962	-0.00554442	-0.175999	0.860918	0.994034	0.000972032	0.0283866	0.977462	0.998197	0.006054	0.183387	0.855267	0.976093
100996583_at	100996583	LOC100996583	0.0458189	0.730359	0.467921	0.823435	0.037887	0.597448	0.552574	0.871649	0.0354724	0.523788	0.602457	0.963501	0.0324989	0.46666	0.642692	0.951609	0.0158524	0.219199	0.827424	0.969401
100996590_at	100996590	LINC01505	-0.010273	-0.200693	0.841595	0.962723	-0.014667	-0.271853	0.786717	0.951308	-0.0329076	-0.677534	0.500808	0.946824	-0.0501494	-0.977185	0.333002	0.861193	-0.0604758	-1.16171	0.251099	0.75881
100996597_at	100996597	LINC00690	-0.0246856	-0.491725	0.62465	0.893009	-0.0209105	-0.401041	0.689889	0.924154	-0.0526204	-0.961297	0.340463	0.912375	-0.0487625	-0.848824	0.39987	0.886975	-0.0411021	-0.68088	0.499219	0.877624
100996624_at	100996624	LOC100996624	-0.0138106	-0.35568	0.723287	0.929873	-0.013769	-0.349716	0.727841	0.934701	-0.0299748	-0.714665	0.477733	0.944989	-0.041053	-0.952422	0.345289	0.866357	-0.0463198	-1.01413	0.315607	0.795105
100996634_at	100996634	LOC100996634	0.0838083	1.55031	0.126157	0.549421	0.0708605	1.28785	0.203001	0.656067	0.0731374	1.29205	0.201553	0.865743	0.0416025	0.698975	0.487683	0.915605	0.0214891	0.359699	0.72065	0.941433
100996654_at	100996654	LOC100996654	-0.00479328	-0.0923785	0.926695	0.983208	-0.0299667	-0.576277	0.566697	0.876401	-0.00253418	-0.0442588	0.964853	0.997701	-0.0222017	-0.370886	0.712229	0.96239	-0.020032	-0.315816	0.753512	0.949025
100996671_at	100996671	LOC100996671	-0.0421998	-0.856404	0.395072	0.78562	-0.0415997	-0.803366	0.425101	0.811989	-0.0458202	-0.838841	0.405063	0.924015	-0.0659222	-1.12734	0.264773	0.827966	-0.0963026	-1.63504	0.108583	0.618549
100996681_at	100996681	LOC100996681	0.0107136	0.16527	0.869269	0.970772	-0.0143449	-0.229672	0.819169	0.959633	-0.0658693	-1.09539	0.277954	0.896019	-0.0670147	-1.19072	0.23917	0.811252	-0.0805859	-1.38693	0.17187	0.689574
100996694_at	100996694	LOC100996694	0.0187064	0.253365	0.800825	0.951312	-0.00515943	-0.0676182	0.946326	0.988019	0.0248751	0.314223	0.754499	0.981062	0.0243502	0.2923	0.77122	0.970924	-0.00227939	-0.0272239	0.978394	0.996725
100996702_at	100996702	LINC01356	-0.0675132	-0.97637	0.332676	0.74818	-0.0791127	-1.13346	0.261764	0.710672	-0.0509909	-0.727236	0.470058	0.942607	-0.0785683	-1.05175	0.297779	0.848027	-0.0815297	-1.08183	0.284735	0.775139
100996770_at	100996770	LOC100996770	-0.00284413	-0.0360413	0.971365	0.992302	-0.0206889	-0.250614	0.803014	0.955795	-0.0579684	-0.677563	0.50079	0.946824	-0.0993359	-1.10442	0.274494	0.832719	-0.113852	-1.22594	0.2262	0.735182
100996873_at	100996873	NA	-0.0165917	-0.30802	0.7591	0.941095	-0.0316229	-0.576475	0.566564	0.876316	0.00181205	0.0318358	0.974714	0.997861	-0.00614953	-0.104093	0.917496	0.993249	0.00903642	0.148685	0.882425	0.980761
100996902_at	100996902	LOC100996902	0.0744553	1.35272	0.181058	0.61932	0.0619962	1.08386	0.282991	0.726273	0.0511176	0.857209	0.394919	0.921978	0.0327662	0.516999	0.607349	0.943881	0.01446	0.218323	0.828103	0.969816
101_at	101	ADAM8	0.0516319	0.944499	0.348581	0.758528	0.0445793	0.786852	0.434628	0.817705	0.059394	1.03404	0.305482	0.904876	0.0673112	1.11285	0.270892	0.832126	0.0465421	0.960819	0.341458	0.80457
1010_at	1010	CDH12	-0.168447	-2.32448	0.0233902	0.319037	-0.150982	-2.18327	0.0331479	0.363762	-0.0889173	-1.2845	0.204165	0.867953	-0.114128	-1.60864	0.11375	0.704573	-0.0772737	-1.09961	0.276985	0.771885
10100_at	10100	TSPAN2	0.0690151	2.33217	0.0229543	0.317654	0.0627553	2.09489	0.0406361	0.388124	0.072291	2.24787	0.02847	0.6716	0.0722172	2.17941	0.0338534	0.576476	0.0795987	2.30337	0.0256335	0.443514
10101_at	10101	NUBP2	-0.198745	-3.63698	0.000562819	0.115365	-0.215154	-3.89292	0.00026211	0.0826397	-0.189572	-3.14871	0.00260989	0.558431	-0.212957	-3.40066	0.00129901	0.344781	-0.181542	-2.81511	0.00705183	0.344926
10102_at	10102	TSFM	0.0160627	0.363387	0.717552	0.92834	-0.00112703	-0.0259335	0.979401	0.994072	0.00250298	0.0546885	0.956578	0.997224	0.000474323	0.0100933	0.991985	0.999375	0.0111317	0.229675	0.819321	0.967555
10103_at	10103	TSPAN1	0.0518588	0.693956	0.490302	0.832236	0.0626497	0.824024	0.413361	0.805471	0.0678081	0.873568	0.386019	0.921953	0.0445616	0.544791	0.588226	0.937584	0.0284782	0.370055	0.71297	0.938345
10105_at	10105	PPIF	0.0412749	0.808834	0.421703	0.800942	0.0624902	1.2869	0.203331	0.656067	0.0555415	1.10182	0.275173	0.896019	0.0523854	1.04802	0.299474	0.849247	0.0712046	1.34753	0.184135	0.701337
101055625_at	101055625	OVCH1-AS1	-0.00534593	-0.0787335	0.937498	0.98534	-0.0177078	-0.250671	0.802969	0.955795	-0.0204163	-0.27487	0.78441	0.985571	-0.00414897	-0.0516972	0.958968	0.997097	-0.0413568	-0.524018	0.602678	0.908651
101059948_at	101059948	LOC101059948	-0.0363235	-0.658547	0.512625	0.843099	-0.044336	-0.772174	0.443201	0.821805	-0.0366726	-0.619676	0.537941	0.956006	-0.0218627	-0.345265	0.731288	0.965084	-0.0125265	-0.184717	0.85423	0.97601
101059976_at	101059976	NA	0.0124919	0.12969	0.897232	0.977001	0.00518143	0.0512429	0.959311	0.991104	0.0341729	0.327032	0.744841	0.981062	0.0249078	0.218853	0.827622	0.979761	0.0644094	0.549351	0.585311	0.903969
10106_at	10106	CTDSP2	0.00706704	0.127798	0.898722	0.977449	0.00650927	0.111967	0.911243	0.980289	0.00221108	0.0406121	0.967747	0.997861	0.0346626	0.615542	0.540882	0.925736	0.0506353	0.856876	0.395771	0.836551
101060004_at	101060004	LINC01523	0.0754506	1.03826	0.30318	0.729581	0.0741854	0.982267	0.330119	0.754405	0.0806663	1.00392	0.319661	0.909291	0.100261	1.18209	0.242548	0.813026	0.0755163	0.854606	0.397015	0.836702
101060019_at	101060019	LOC101060019	0.0614635	0.903945	0.369524	0.7712	0.0390181	0.559382	0.578092	0.881063	0.0543129	0.742295	0.460957	0.94009	0.0396971	0.513909	0.609493	0.945082	0.0349875	0.443277	0.659557	0.925093
101060091_at	101060091	LOC101060091	-0.261633	-2.04294	0.0453156	0.392217	-0.222695	-1.74375	0.086594	0.499667	-0.184653	-1.31045	0.195301	0.863341	-0.167965	-1.16065	0.251085	0.819512	-0.186061	-1.21705	0.229534	0.737639
101060179_at	101060179	LOC101060179	-0.0334056	-0.528992	0.5987	0.881984	-0.0588728	-0.950291	0.345976	0.76482	-0.036183	-0.59007	0.557476	0.957375	-0.00082654	-0.0134072	0.989354	0.99887	0.00193687	0.0299675	0.976217	0.996725
101060181_at	101060181	LOC101060181	-0.0426395	-0.947872	0.346875	0.757801	-0.0474599	-1.01907	0.312476	0.745086	-0.0594318	-1.1869	0.240192	0.885979	-0.0551694	-1.03356	0.306127	0.853019	-0.0391289	-0.736458	0.465036	0.863489
101060200_at	101060200	ZNF891	-0.14259	-3.01147	0.00375884	0.173068	-0.143401	-3.01675	0.00381351	0.174023	-0.114635	-2.2044	0.0315484	0.678129	-0.140905	-2.59378	0.0123023	0.49139	-0.114803	-2.07501	0.0433694	0.490924
101060264_at	101060264	FOXP4-AS1	-0.0274855	-0.52502	0.601441	0.882987	-0.0337914	-0.612275	0.542791	0.869204	-0.0797621	-1.44248	0.154641	0.839079	-0.100596	-1.6962	0.0958271	0.677323	-0.0827118	-1.35775	0.180893	0.697187
101060391_at	101060391	LOC101060391	0.0958952	1.71805	0.0907788	0.489694	0.0745684	1.35281	0.181457	0.634261	0.115286	2.07113	0.0428849	0.701726	0.11908	2.02976	0.0475118	0.609337	0.143846	2.39181	0.020731	0.417511
101060400_at	101060400	LOC101060400	-0.0329779	-0.730854	0.467621	0.823417	-0.0350087	-0.733113	0.466494	0.83539	-0.0455805	-0.926637	0.358022	0.915151	-0.053281	-1.0057	0.319216	0.856579	-0.0327366	-0.590804	0.557424	0.894179
101060544_at	101060544	LINC01563	0.0838054	1.36826	0.17617	0.614182	0.104873	1.69805	0.0949523	0.5138	0.0931441	1.36152	0.178708	0.855106	0.0823011	1.19532	0.237387	0.81039	0.0563811	0.809342	0.422312	0.842
101060553_at	101060553	LOC101060553	0.00626165	0.100863	0.919985	0.981645	0.00343217	0.0543793	0.956823	0.990294	-0.0200667	-0.316667	0.752653	0.981062	-0.010783	-0.159231	0.874104	0.986839	-0.0872051	-1.49051	0.142632	0.661112
10107_at	10107	TRIM10	-0.0104024	-0.298657	0.766201	0.943275	-0.0269826	-0.789827	0.432902	0.815642	-0.0424346	-1.46191	0.149258	0.832745	-0.0325606	-1.06333	0.292544	0.844559	-0.0566904	-1.93525	0.0588634	0.52647
10109_at	10109	ARPC2	-0.103598	-1.99973	0.049916	0.40542	-0.0650712	-2.16284	0.0347619	0.372376	0.00575781	0.145405	0.884904	0.994788	-0.0260112	-0.88191	0.381884	0.880153	-0.0128222	-0.42288	0.674271	0.928508
10110_at	10110	SGK2	-0.00956346	-0.154068	0.878056	0.972613	-0.0083184	-0.127751	0.898796	0.977644	-0.00536277	-0.0810972	0.935649	0.99686	0.00825687	0.115518	0.908479	0.991742	-0.00330257	-0.0440948	0.965012	0.994237
10111_at	10111	RAD50	-0.0496749	-0.636445	0.526829	0.849425	-0.0219203	-0.292557	0.770923	0.947774	0.0184232	0.247978	0.805042	0.987271	-0.00309972	-0.039877	0.968344	0.997316	0.0281605	0.352483	0.726019	0.941877
10112_at	10112	KIF20A	0.0183282	0.446869	0.656527	0.907004	0.0185411	0.439021	0.662306	0.915064	0.0040126	0.0913419	0.927541	0.996246	0.0202341	0.439891	0.661839	0.954529	0.0135708	0.277413	0.782654	0.957817
10113_at	10113	PREB	-0.0277462	-0.725033	0.471159	0.825164	-0.0338665	-0.867108	0.389519	0.791858	0.00314789	0.0827653	0.934328	0.99686	-0.00778641	-0.200353	0.841986	0.981032	0.00329707	0.0803652	0.936281	0.990307
10114_at	10114	HIPK3	0.0296649	0.747975	0.457303	0.81867	0.0529321	1.39829	0.167443	0.617991	0.039003	0.914117	0.364506	0.916202	0.0585536	1.3771	0.17438	0.766158	0.0800208	1.8421	0.0716423	0.553101
10116_at	10116	FEM1B	-0.00249003	-0.0496009	0.9606	0.989732	0.0446816	1.16468	0.249001	0.699937	0.0263298	0.558552	0.578656	0.962409	0.0197881	0.487051	0.628269	0.949769	0.0118747	0.30778	0.759582	0.950932
10117_at	10117	ENAM	0.0108499	0.160043	0.873368	0.972409	-0.00162982	-0.0233642	0.981441	0.994656	-0.0159641	-0.221387	0.825582	0.989748	-0.0199523	-0.262986	0.793601	0.974027	-0.0473816	-0.605447	0.547734	0.891079
1012_at	1012	CDH13	0.0769578	1.039	0.302838	0.729343	0.120932	1.79441	0.0780511	0.48625	0.146084	2.25125	0.028242	0.6716	0.121323	1.84607	0.0705773	0.65115	0.100661	1.55921	0.125516	0.638201
10120_at	10120	ACTR1B	-0.114259	-2.38211	0.0202953	0.305409	-0.088463	-1.88905	0.0639766	0.451583	-0.0541754	-1.35183	0.18177	0.858589	-0.0239771	-0.609755	0.54468	0.925736	-0.00828004	-0.205777	0.837835	0.971911
10121_at	10121	ACTR1A	-0.0927962	-2.2993	0.0248696	0.326937	-0.0781042	-1.92162	0.0596583	0.440928	-0.0398545	-1.26295	0.211749	0.872276	-0.0362685	-1.05775	0.295057	0.847632	-0.0291426	-0.82834	0.411578	0.839292
10123_at	10123	ARL4C	-0.126197	-2.28586	0.0256923	0.33038	-0.0802656	-1.76423	0.083051	0.496053	-0.0801001	-1.73301	0.0885005	0.778868	-0.10291	-2.35441	0.0223635	0.544331	-0.118864	-2.70542	0.00941442	0.353507
10125_at	10125	RASGRP1	-0.166064	-1.73065	0.0884891	0.485132	-0.18222	-2.14182	0.0364943	0.378169	-0.00708234	-0.089388	0.929087	0.996356	-0.084005	-1.08338	0.283638	0.836441	-0.108359	-1.33136	0.189359	0.707204
10126_at	10126	DNAL4	-0.0171802	-0.275486	0.783859	0.947113	-0.024896	-0.393518	0.695405	0.92602	0.0175555	0.26499	0.791973	0.986691	0.000200308	0.00296348	0.997647	0.999575	0.00552653	0.0762807	0.939513	0.990372
10127_at	10127	ZNF263	-0.0399296	-0.784955	0.435469	0.806467	-0.000943749	-0.0215145	0.98291	0.994993	0.0136151	0.278749	0.781447	0.98525	0.0181706	0.37982	0.705626	0.96113	0.0365419	0.789849	0.433501	0.847439
10128_at	10128	LRPPRC	-0.0594907	-1.41006	0.16352	0.598647	-0.0269611	-0.77981	0.438729	0.819521	-0.00804002	-0.244339	0.807846	0.987673	-0.0271366	-0.880578	0.382598	0.880529	-0.0348257	-1.06051	0.294219	0.78137
10129_at	10129	FRY	-0.0220043	-0.396389	0.693179	0.920899	-0.0291936	-0.498888	0.619778	0.898359	0.0233393	0.49707	0.621051	0.967442	0.0546235	1.23086	0.223914	0.805703	0.0604519	1.47579	0.146531	0.665288
1013_at	1013	CDH15	0.0722854	1.30858	0.195506	0.636657	0.0506609	0.904371	0.369605	0.778855	0.0354009	0.616922	0.539743	0.956006	0.0240565	0.39963	0.691066	0.958666	-0.0201952	-0.386959	0.700497	0.935538
10130_at	10130	PDIA6	0.0198028	0.313511	0.754944	0.93999	0.0507461	1.02779	0.308391	0.742496	0.0826693	1.33178	0.188233	0.859194	0.0168968	0.321887	0.748828	0.967448	0.034134	0.690739	0.493057	0.875049
10131_at	10131	TRAP1	-0.017729	-0.390031	0.697851	0.922719	0.00748445	0.174606	0.862008	0.969664	0.0324673	0.746929	0.458177	0.939357	0.0275759	0.60894	0.545215	0.925736	0.0257667	0.575385	0.567719	0.898062
10133_at	10133	OPTN	-0.15536	-3.4018	0.00117691	0.140294	-0.143916	-3.07736	0.00320755	0.164051	-0.0990917	-2.30193	0.0250139	0.663816	-0.101102	-2.18085	0.0337411	0.576476	-0.121251	-2.60389	0.0122303	0.376709
10134_at	10134	BCAP31	-0.0345825	-0.901213	0.370963	0.772326	-0.0179724	-0.471578	0.639028	0.906345	0.00591327	0.160057	0.873402	0.994034	0.00822154	0.208903	0.83534	0.979953	0.00280198	0.0668488	0.94698	0.990926
10135_at	10135	NAMPT	0.0632777	1.20294	0.233572	0.673916	0.0890017	1.81472	0.07483	0.477539	0.0941808	1.88267	0.0648528	0.747658	0.0906073	1.77162	0.0823169	0.660471	0.0973586	1.77924	0.0815327	0.574603
10136_at	10136	CELA3A	-0.00932587	-0.121635	0.903582	0.978509	0.00350179	0.044841	0.964391	0.992115	-0.0590067	-0.718713	0.475254	0.944391	-0.0418489	-0.496624	0.621547	0.947702	-0.063046	-0.701927	0.486115	0.872781
10137_at	10137	RBM12	0.0391052	0.637373	0.526229	0.848866	0.081033	1.50814	0.137041	0.582596	0.0715171	1.33233	0.188055	0.859157	0.0478334	0.95515	0.343921	0.865514	0.067474	1.31839	0.193629	0.711782
10138_at	10138	YAF2	-0.104773	-1.86845	0.0664262	0.441275	-0.0560586	-1.50112	0.138844	0.585035	-0.0253745	-0.5184	0.606186	0.965074	-0.0633009	-1.61711	0.111905	0.702546	-0.0479919	-1.30894	0.196787	0.713503
10139_at	10139	ARFRP1	-0.0797869	-1.8152	0.0743309	0.458656	-0.0651884	-1.70532	0.0935798	0.511583	-0.0203056	-0.504839	0.615618	0.966753	-0.0383961	-0.965947	0.338542	0.863456	-0.0321928	-0.776718	0.441136	0.850509
1014_at	1014	CDH16	0.0649852	1.21064	0.230629	0.670022	0.0470308	0.902236	0.370728	0.779974	0.0478092	0.89123	0.376552	0.919257	0.044636	0.807089	0.423291	0.895237	0.025941	0.445163	0.658203	0.924894
10140_at	10140	TOB1	0.362017	3.50195	0.000862499	0.12428	0.311647	3.21121	0.00217383	0.145524	0.217104	2.30166	0.0250299	0.663816	0.22172	2.23637	0.029643	0.572753	0.194561	1.86201	0.0687291	0.547948
10141_at	10141	LINC01587	-0.0631795	-1.1666	0.247841	0.684712	-0.0673087	-1.18315	0.241662	0.693846	-0.0876189	-1.49453	0.140552	0.824251	-0.104178	-1.65574	0.103798	0.6885	-0.109054	-1.66412	0.102604	0.608971
101410533_at	101410533	YTHDF3-AS1	-0.00938562	-0.129647	0.897265	0.977001	-0.0168337	-0.223362	0.824052	0.959961	-0.0496957	-0.633293	0.529075	0.953827	-0.109098	-1.38871	0.170841	0.763494	-0.101963	-1.26389	0.212373	0.724711
101410535_at	101410535	LAMTOR5-AS1	0.0722978	1.00814	0.317305	0.737878	0.0392001	0.562939	0.575684	0.880089	0.0442656	0.563742	0.575141	0.961764	0.0258023	0.349896	0.72783	0.964468	0.00813269	0.104439	0.917256	0.987696
101410538_at	101410538	MMP24-AS1	-0.0412801	-1.01359	0.314715	0.736524	-0.0434481	-1.0357	0.304717	0.740401	-0.00938351	-0.22676	0.821422	0.98932	0.00704366	0.169666	0.865931	0.984712	0.0072169	0.174069	0.862543	0.97791
10142_at	10142	AKAP9	0.0269158	0.671453	0.504426	0.840117	0.0296637	0.737528	0.463827	0.834053	0.015312	0.398385	0.691835	0.977245	0.00841701	0.209667	0.834747	0.979953	0.0111155	0.259214	0.796579	0.962499
10143_at	10143	CLEC3A	0.0451387	0.699833	0.48665	0.830719	0.0477729	0.705255	0.483524	0.84368	0.0234837	0.369586	0.713061	0.980773	0.01957	0.29017	0.77284	0.970924	-0.0319417	-0.552236	0.583349	0.903218
10144_at	10144	FAM13A	-0.0484679	-0.988985	0.326515	0.744067	-0.042874	-1.01132	0.316138	0.74808	-0.0688924	-1.27686	0.206829	0.869411	-0.00546504	-0.118648	0.906012	0.991742	0.00381635	0.0779892	0.938161	0.990372
10146_at	10146	G3BP1	0.0793019	2.70598	0.00878439	0.229649	0.069049	2.32364	0.0237341	0.324819	0.0646315	2.15299	0.0355645	0.698303	0.0692488	2.16509	0.0349914	0.579205	0.0655648	1.93954	0.0583254	0.525845
10147_at	10147	SUGP2	-0.0313351	-0.750877	0.455567	0.817975	-0.0586317	-1.71039	0.0926329	0.510748	-0.0459203	-1.07291	0.287832	0.898241	-0.0308551	-0.913058	0.365426	0.875756	-0.0391666	-1.09816	0.277613	0.771885
10148_at	10148	EBI3	0.0010923	0.0161717	0.987149	0.996999	-0.00795709	-0.112894	0.910512	0.979831	0.0209208	0.304892	0.761559	0.982663	0.0403487	0.560377	0.577629	0.934286	0.028528	0.37483	0.709438	0.937925
10149_at	10149	ADGRG2	-0.0668146	-0.805613	0.423545	0.80189	-0.0503476	-0.577711	0.565734	0.876196	-0.0543208	-0.615544	0.540646	0.956006	-0.0494032	-0.520513	0.604915	0.943492	-0.0931652	-0.949045	0.347352	0.808891
1015_at	1015	CDH17	-0.0151038	-0.294987	0.768989	0.943484	-0.0163177	-0.31016	0.75757	0.943297	-0.017112	-0.338605	0.736151	0.981062	-0.0121781	-0.235025	0.815112	0.979122	-0.0285127	-0.514548	0.60923	0.909646
10150_at	10150	MBNL2	-0.0284704	-0.269719	0.788272	0.948518	0.0576479	0.64631	0.520672	0.859553	0.0350408	0.361854	0.718799	0.980773	0.0218769	0.247975	0.805131	0.977017	0.0367111	0.437542	0.66368	0.926519
10151_at	10151	HNRNPA3P1	-0.0600066	-1.28177	0.204697	0.645647	-0.055267	-1.13595	0.260731	0.709595	-0.0540223	-1.09059	0.280042	0.896019	-0.0670946	-1.26377	0.21195	0.798694	-0.0579506	-1.01486	0.315259	0.794905
10152_at	10152	ABI2	-0.0629163	-1.82135	0.0733796	0.457121	-0.039441	-1.42345	0.160057	0.61073	-0.0141432	-0.424647	0.672693	0.975357	-0.0225656	-0.74633	0.458829	0.90661	-0.0304293	-1.11489	0.270447	0.768668
10153_at	10153	CEBPZ	0.0657336	1.20533	0.232654	0.673356	0.0664303	1.17953	0.243089	0.694422	0.0296289	0.539023	0.59197	0.962409	0.0213033	0.369873	0.712979	0.962722	0.0240617	0.396284	0.693652	0.934161
10154_at	10154	PLXNC1	-0.086829	-1.26304	0.211306	0.652263	-0.0121946	-0.256675	0.798354	0.954432	-0.00758282	-0.116424	0.907726	0.994788	0.00110618	0.0206042	0.98364	0.998677	-0.0295147	-0.559987	0.578092	0.901285
10155_at	10155	TRIM28	0.0241569	0.434162	0.665678	0.909891	-0.012815	-0.246602	0.806102	0.956209	0.0279761	0.580147	0.564102	0.959956	0.0359707	0.768603	0.445606	0.902472	0.0607415	1.37835	0.174487	0.693294
101559451_at	101559451	LOC101559451	0.0160419	0.404934	0.68692	0.918504	0.00609098	0.149409	0.881758	0.973758	-0.00554687	-0.130582	0.896565	0.994788	-0.00527934	-0.116521	0.907689	0.991742	-0.0117441	-0.255629	0.79933	0.963525
10157_at	10157	AASS	0.188943	2.44012	0.0175549	0.28784	0.181373	2.28317	0.0261683	0.334174	0.119018	1.68221	0.0979989	0.782274	0.141248	1.9082	0.0618937	0.644049	0.153782	2.0178	0.0492214	0.504571
10158_at	10158	PDZK1IP1	0.00818248	0.170774	0.864958	0.969896	0.00903355	0.178803	0.858726	0.969236	0.00783647	0.163414	0.87077	0.994034	0.00345408	0.0661879	0.947482	0.997097	-0.015677	-0.311463	0.756798	0.950034
10159_at	10159	ATP6AP2	-0.0516517	-0.84989	0.398657	0.787669	0.0212726	0.680057	0.499221	0.850936	0.0315347	0.627267	0.532989	0.95489	0.0316435	0.997777	0.323008	0.857709	0.0244051	0.743352	0.460892	0.86032
101593348_at	101593348	LOC101593348	-0.00468167	-0.0765228	0.93925	0.985875	-0.00832149	-0.128901	0.89789	0.977369	-0.0114252	-0.174039	0.862452	0.994034	-0.0196664	-0.278809	0.781497	0.972538	-0.0618299	-0.932768	0.355608	0.814166
1016_at	1016	CDH18	0.0130058	0.2645	0.792272	0.949287	0.0352173	0.724989	0.471425	0.837869	0.074756	1.974	0.0532353	0.723598	0.0963597	2.43099	0.0185414	0.521359	0.0913386	2.18474	0.033823	0.470979
10160_at	10160	FARP1	0.0505749	1.11227	0.270316	0.704695	0.0226496	0.511973	0.610648	0.89566	0.0227131	0.475205	0.636457	0.969807	-0.0108771	-0.23242	0.817124	0.979182	-0.00701414	-0.141896	0.887756	0.981867
10161_at	10161	LPAR6	-0.401667	-2.48298	0.0157485	0.280197	-0.340617	-2.60117	0.0118152	0.254244	-0.14843	-1.04761	0.299239	0.902373	-0.237408	-1.703	0.094539	0.677323	-0.159009	-1.21057	0.231989	0.740465
10162_at	10162	LPCAT3	-0.0413182	-0.576409	0.566425	0.866138	-0.0500382	-0.699135	0.487311	0.844843	-0.0160542	-0.219124	0.827336	0.989748	-0.0539244	-0.69495	0.490181	0.916495	-0.0495186	-0.630279	0.531502	0.886464
10163_at	10163	WASF2	0.107841	1.28893	0.202212	0.643114	0.0637053	0.814093	0.41898	0.808747	-0.00800306	-0.116377	0.907762	0.994788	-0.00729156	-0.104278	0.91735	0.993249	0.0210262	0.287985	0.774598	0.954765
10164_at	10164	CHST4	0.0632538	1.06611	0.290508	0.720665	0.0753924	1.27572	0.207229	0.659899	0.0648895	1.10332	0.274523	0.896019	0.0594219	1.00942	0.317448	0.856518	0.0408463	0.713838	0.478784	0.868216
10165_at	10165	SLC25A13	-0.0413553	-0.491094	0.625094	0.893009	-0.0448757	-0.528562	0.599161	0.890028	-0.0519579	-0.687651	0.494461	0.946824	-0.0463	-0.637189	0.526797	0.922999	-0.0535403	-0.736623	0.464937	0.863386
10166_at	10166	SLC25A15	-0.00574622	-0.13216	0.895286	0.976256	-0.000273491	-0.00620576	0.99507	0.998573	-0.00234285	-0.0490793	0.961028	0.997679	-0.0279379	-0.574721	0.567958	0.931268	-0.058525	-1.19737	0.237041	0.745882
101669762_at	101669762	BLACAT1	-0.137753	-1.75382	0.0844035	0.475946	-0.13456	-1.63023	0.108567	0.539011	-0.12827	-1.58204	0.119174	0.804659	-0.118293	-1.36363	0.178558	0.769375	-0.13261	-1.52973	0.132648	0.647743
101669764_at	101669764	GPR1-AS	0.0101379	0.235416	0.814661	0.954948	0.00633115	0.139947	0.889195	0.975559	0.0369235	0.79056	0.432478	0.929545	0.0351686	0.692917	0.491445	0.916545	0.0031721	0.0614479	0.951258	0.991387
10168_at	10168	ZNF197	-0.0457564	-0.851355	0.397849	0.787508	-0.0343609	-0.62755	0.532805	0.865128	-0.0414325	-0.814326	0.418847	0.928195	-0.0332885	-0.615227	0.541088	0.925736	0.0135471	0.264814	0.792286	0.961614
10169_at	10169	SERF2	0.078882	1.91605	0.0599726	0.427645	0.0526047	1.34277	0.18467	0.638527	0.0341212	0.824223	0.413248	0.92679	-0.000532327	-0.0133887	0.989369	0.99887	0.00382437	0.0922069	0.926917	0.989155
1017_at	1017	CDK2	-0.0267762	-0.438341	0.662662	0.909252	-0.0363598	-0.582715	0.562384	0.87499	-0.027613	-0.44933	0.654897	0.972394	0.00541949	0.0883121	0.929968	0.995208	0.00654157	0.0990988	0.921473	0.987845
10170_at	10170	DHRS9	-0.201209	-1.92411	0.0589341	0.4251	-0.187954	-1.94828	0.0563115	0.43221	-0.14165	-1.60839	0.113276	0.799714	-0.179907	-2.00418	0.0502719	0.618563	-0.174561	-1.92105	0.0606751	0.530832
10171_at	10171	RCL1	0.069606	1.99556	0.0503804	0.405588	0.0740353	2.0983	0.0403214	0.386929	0.0414162	1.18952	0.239166	0.885979	0.0478668	1.28301	0.205178	0.795303	0.0485409	1.25218	0.216573	0.726878
10172_at	10172	ZNF256	0.175323	2.1627	0.0344294	0.358228	0.170588	2.06217	0.0437601	0.396748	0.149933	1.82241	0.0736391	0.754707	0.138977	1.59729	0.116261	0.709714	0.160222	1.72135	0.0916283	0.596097
10174_at	10174	SORBS3	0.000318522	0.00552622	0.995608	0.999073	-0.0387339	-0.723725	0.472195	0.837869	-0.083626	-1.72516	0.0899181	0.778868	-0.0920962	-1.76734	0.0830392	0.660471	-0.0857454	-1.69115	0.0972914	0.602694
10175_at	10175	CNIH1	0.0671185	1.69228	0.0956131	0.496149	0.0884365	2.3862	0.0203669	0.305411	0.085668	2.34354	0.022613	0.661923	0.0711591	1.90065	0.062898	0.645325	0.0724448	1.85814	0.0692876	0.548286
101752400_at	101752400	CAPN10-AS1	-0.0043553	-0.065014	0.948372	0.987798	-0.0250026	-0.373375	0.710254	0.931045	-0.0340338	-0.470152	0.640041	0.970588	-0.0243034	-0.328072	0.744175	0.967293	-0.0383211	-0.544633	0.588528	0.904761
10178_at	10178	TENM1	0.0830438	2.01103	0.048676	0.40312	0.0600045	1.55262	0.126048	0.566701	0.0985075	2.20644	0.0313977	0.678129	0.0695151	1.61912	0.111472	0.702471	0.0577031	1.26802	0.210909	0.724711
10179_at	10179	RBM7	0.171397	3.83551	0.000295858	0.0966523	0.155591	3.59647	0.000674962	0.100491	0.105431	2.55666	0.0132563	0.64373	0.105011	2.46701	0.0169557	0.518321	0.124718	2.87542	0.00599954	0.325755
10180_at	10180	RBM6	0.0176175	0.283118	0.778029	0.945105	-0.0180401	-0.31866	0.751149	0.942145	0.0162133	0.241954	0.809684	0.987876	0.017606	0.305969	0.76085	0.969782	0.00417018	0.0686109	0.945584	0.990828
101805491_at	101805491	LOC101805491	-0.0309119	-0.721785	0.47314	0.825807	-0.0419653	-0.939619	0.351378	0.767957	-0.0429602	-1.03374	0.305624	0.904876	-0.0510055	-1.14817	0.256153	0.823309	-0.0675873	-1.43431	0.157966	0.674011
10181_at	10181	RBM5	-0.0273762	-0.778239	0.439388	0.808999	-0.0344878	-1.00908	0.3172	0.748456	-0.0250345	-0.706187	0.482949	0.945933	-0.0252067	-0.691865	0.4921	0.916545	-0.0166225	-0.425717	0.672217	0.928438
10184_at	10184	LHFPL2	-0.054151	-0.891916	0.375887	0.774987	-0.071703	-1.24955	0.216571	0.669541	-0.0370813	-0.734488	0.465662	0.941055	-0.0631803	-1.24095	0.220192	0.804027	-0.0437771	-0.842092	0.403913	0.836934
10186_at	10186	LHFP	0.064186	1.09976	0.27569	0.708665	0.0652244	1.16248	0.249884	0.700625	0.0110841	0.181765	0.856412	0.993667	0.044408	0.705531	0.483629	0.913772	0.0566356	0.931299	0.356359	0.814418
10188_at	10188	TNK2	0.0131365	0.387671	0.699587	0.922741	0.00506728	0.159373	0.873939	0.971895	-0.0162995	-0.498468	0.620072	0.967442	0.00379885	0.114391	0.909369	0.991742	0.00647608	0.183972	0.85481	0.97601
10189_at	10189	ALYREF	-0.129723	-2.02818	0.0468444	0.398473	-0.0797595	-1.58068	0.119484	0.554078	-0.0393052	-0.78442	0.436042	0.929791	-0.0569043	-1.19895	0.235982	0.809433	-0.0507975	-1.01537	0.315021	0.794905
1019_at	1019	CDK4	0.0274295	0.764566	0.44743	0.814349	0.0209407	0.562089	0.576259	0.880374	0.0434425	1.13663	0.260451	0.8892	0.0345271	0.83934	0.405121	0.887269	0.0672623	1.65244	0.104973	0.610331
10190_at	10190	TXNDC9	-0.0870153	-1.26231	0.211565	0.652421	-0.0157037	-0.353836	0.724767	0.933805	0.00646787	0.119524	0.905281	0.994788	-0.00595368	-0.139624	0.889497	0.988975	-0.00196388	-0.0431604	0.965753	0.994237
101926887_at	101926887	LOC101926887	-0.0166561	-0.121703	0.903528	0.978509	-0.038652	-0.285569	0.776244	0.948969	-0.0107043	-0.0814147	0.935397	0.99686	0.00648277	0.0492273	0.960927	0.997097	-0.0580174	-0.41983	0.676483	0.929524
101926888_at	101926888	RALY-AS1	0.11432	1.59174	0.116529	0.534855	0.101031	1.3872	0.170782	0.621132	0.0976833	1.23893	0.220451	0.87616	0.0769685	0.948856	0.347083	0.867119	0.0544415	0.696619	0.489401	0.874274
101926890_at	101926890	DAB1-AS1	-0.0496948	-0.938219	0.351772	0.759994	-0.057564	-1.07374	0.287465	0.729225	-0.0745681	-1.31357	0.194253	0.863095	-0.0773394	-1.27948	0.206407	0.795814	-0.100944	-1.6092	0.114131	0.625361
101926892_at	101926892	LOC101926892	-0.0699092	-1.45608	0.150416	0.583393	-0.0867557	-1.98367	0.052117	0.420596	-0.052506	-1.02676	0.308871	0.905923	-0.0419039	-0.877665	0.384163	0.881538	-0.0515059	-1.04798	0.299897	0.784461
101926903_at	101926903	LSAMP-AS1	-0.000882987	-0.0148345	0.988212	0.997109	-0.0145833	-0.250926	0.802774	0.955795	-0.00764012	-0.123266	0.90233	0.994788	0.011359	0.17835	0.859141	0.98346	-0.0190532	-0.29051	0.772678	0.954608
101926906_at	101926906	SLC16A12-AS1	0.0411351	0.733825	0.465821	0.822596	0.0441358	0.820099	0.415576	0.806505	0.0124767	0.212809	0.832235	0.990311	0.0250092	0.425211	0.672438	0.956387	-0.00415372	-0.0709639	0.943721	0.99068
101926907_at	101926907	LOC101926907	-0.0819225	-1.14465	0.256753	0.693783	-0.101074	-1.38405	0.17174	0.62215	-0.140388	-2.02727	0.0473206	0.713825	-0.157322	-2.15161	0.0360934	0.584357	-0.159918	-2.09857	0.0411415	0.488654
101926912_at	101926912	NA	-0.041083	-0.747907	0.457344	0.81867	-0.0523263	-0.94902	0.346617	0.765466	-0.0601476	-0.993273	0.324775	0.91046	-0.0619143	-0.984465	0.329445	0.860533	-0.0502647	-0.778393	0.440158	0.850145
101926913_at	101926913	LOC101926913	-0.0148801	-0.284843	0.776714	0.944763	-0.0114105	-0.207613	0.836271	0.962725	0.0074458	0.131109	0.896151	0.994788	0.00236313	0.0383351	0.969567	0.997316	-0.00575793	-0.0876272	0.930538	0.98941
101926916_at	101926916	NA	-0.0246735	-0.493733	0.623239	0.892781	-0.0351951	-0.669815	0.50568	0.853068	-0.0406276	-0.898058	0.372932	0.919257	-0.0350098	-0.723067	0.472879	0.911708	-0.0731424	-1.93788	0.0585327	0.525845
101926921_at	101926921	NA	0.00288187	0.0862399	0.931554	0.984152	0.00168394	0.0481617	0.961756	0.991951	-0.00977108	-0.300554	0.764848	0.983169	-0.00441882	-0.127913	0.898712	0.990531	-0.0234445	-0.650385	0.518545	0.883026
101926928_at	101926928	CRAT37	0.0438086	1.04345	0.300792	0.727581	0.0369739	0.858065	0.39445	0.794655	0.0555911	1.20399	0.233571	0.883609	0.0386696	0.789715	0.43328	0.899606	0.0276456	0.528192	0.5998	0.90808
101926934_at	101926934	LOC101926934	-0.0564527	-0.725562	0.470837	0.824821	-0.063113	-0.822689	0.414114	0.805907	-0.031521	-0.363647	0.717467	0.980773	-0.0563081	-0.646838	0.520582	0.922181	-0.0593869	-0.635642	0.528029	0.885791
101926942_at	101926942	LOC101926942	-0.0305268	-0.526791	0.600218	0.882838	-0.0231614	-0.387332	0.699953	0.928259	-0.00371486	-0.0618326	0.950912	0.99686	-0.00493088	-0.0762568	0.939507	0.996366	-0.0132232	-0.191407	0.849014	0.974915
101926944_at	101926944	LOC101926944	-0.0424083	-0.930801	0.355567	0.761869	-0.0500909	-1.0701	0.289083	0.73063	-0.0363827	-0.751368	0.455522	0.937611	-0.0252487	-0.500754	0.618658	0.947102	-0.0451061	-0.881425	0.38248	0.82871
101926948_at	101926948	LOC101926948	0.0230873	0.400585	0.690103	0.919765	0.0281768	0.466378	0.642722	0.908833	0.0534815	0.863078	0.391712	0.921978	0.0439131	0.652056	0.517237	0.921162	0.0400507	0.596069	0.55393	0.892576
101926951_at	101926951	LOC101926951	0.0042245	0.0983661	0.921959	0.981926	-0.00114175	-0.0257547	0.979543	0.994072	-0.0122912	-0.266738	0.790633	0.986335	-0.00820259	-0.165458	0.869225	0.986017	-0.044243	-0.896195	0.374621	0.825746
101926959_at	101926959	LOC101926959	0.0782632	1.57397	0.120585	0.540854	0.0808293	1.55101	0.126434	0.566985	0.0736857	1.33983	0.185618	0.859157	0.0510795	0.869698	0.388462	0.882957	0.0291994	0.465618	0.643595	0.920261
101926960_at	101926960	LOC101926960	0.0551231	1.04304	0.300979	0.727581	0.0564515	1.02581	0.309313	0.74276	0.0490622	0.836334	0.40646	0.924541	0.0668772	1.06902	0.289996	0.843006	0.053712	0.813029	0.420216	0.841261
101926962_at	101926962	LOC101926962	0.00751723	0.126842	0.899476	0.977559	0.0227549	0.38456	0.701994	0.92916	-0.00655871	-0.105147	0.916628	0.995198	-0.0342575	-0.544193	0.588634	0.937585	-0.0602803	-0.97353	0.335171	0.802866
101926963_at	101926963	LOC101926963	-0.121145	-2.47657	0.0160077	0.28201	-0.132668	-2.73131	0.00838141	0.225374	-0.154767	-3.19482	0.00228101	0.556003	-0.125696	-2.49628	0.0157582	0.515911	-0.152402	-3.0814	0.00340724	0.280215
101926967_at	101926967	LOC101926967	0.00742323	0.0942637	0.925204	0.982925	-0.00240469	-0.0302825	0.975948	0.994072	-0.0518741	-0.647527	0.51989	0.951772	-0.0036638	-0.0434714	0.965492	0.997201	0.0152006	0.171045	0.864908	0.978872
101926975_at	101926975	LOC101926975	0.0357868	0.511942	0.61051	0.887609	0.0322588	0.439885	0.661684	0.915024	0.00723038	0.0928033	0.926385	0.99587	0.00386929	0.0461136	0.963396	0.997097	-0.026688	-0.318877	0.751203	0.948757
101926978_at	101926978	LINC01111	0.16371	2.73546	0.00811304	0.223013	0.162064	2.61564	0.0113783	0.250146	0.132643	2.1228	0.0381263	0.698359	0.136015	2.09408	0.041145	0.594184	0.0833759	1.34593	0.184647	0.70222
101926987_at	101926987	DLGAP4-AS1	-0.00912159	-0.147098	0.883532	0.973453	-0.0218482	-0.34846	0.728778	0.935297	-0.0100626	-0.156102	0.876504	0.994201	-0.0232615	-0.346753	0.730176	0.965084	-0.0440829	-0.697289	0.488986	0.874045
101926996_at	101926996	RUNDC3A-AS1	-0.00889078	-0.139851	0.889231	0.974917	-0.0257172	-0.410263	0.683151	0.921687	0.0115847	0.166878	0.868057	0.994034	0.0250071	0.36288	0.718165	0.963286	0.025411	0.352277	0.726173	0.941877
101926997_at	101926997	LOC101926997	-0.00761351	-0.141226	0.888149	0.974643	-0.0308559	-0.663653	0.509588	0.853853	-0.0550585	-0.987168	0.327732	0.9105	-0.0305255	-0.592511	0.556077	0.928146	-0.0471833	-0.913632	0.365477	0.821326
101927003_at	101927003	PKIA-AS1	-0.0255714	-0.63283	0.529172	0.850151	-0.0384826	-0.926043	0.358328	0.772194	-0.0317183	-0.721311	0.473667	0.943716	-0.0309534	-0.655104	0.515288	0.920893	-0.0352973	-0.734652	0.466125	0.863535
101927007_at	101927007	LINC01365	-0.0229491	-0.34421	0.731853	0.932725	-0.0297535	-0.42452	0.672785	0.918925	-0.0340432	-0.481435	0.632051	0.969056	-0.0261888	-0.345202	0.731335	0.965084	-0.0542049	-0.678139	0.50094	0.877777
101927017_at	101927017	LINC01180	-0.0734205	-1.10514	0.27337	0.706905	-0.0836352	-1.22126	0.227014	0.678262	-0.11781	-1.7563	0.0844094	0.774138	-0.110538	-1.55382	0.126293	0.724958	-0.134955	-1.89509	0.0641122	0.538052
101927018_at	101927018	LOC101927018	0.0599785	1.39553	0.167835	0.603639	0.030726	0.777105	0.44031	0.820429	0.0373984	0.929379	0.356612	0.914949	0.0467514	1.14504	0.257434	0.824251	0.026849	0.664777	0.509375	0.881287
101927020_at	101927020	LOC101927020	-0.031103	-0.44377	0.658753	0.907941	-0.0373545	-0.512032	0.610607	0.89566	-0.0241289	-0.320667	0.749635	0.981062	-0.0294086	-0.364813	0.716731	0.963243	-0.0693902	-0.918617	0.362889	0.819393
101927021_at	101927021	LOC101927021	0.0405735	0.572044	0.56936	0.868074	0.0632689	0.86478	0.390784	0.792394	0.0592207	0.758175	0.45147	0.935985	0.0737476	0.885063	0.380197	0.879473	0.0508421	0.591916	0.556685	0.893839
101927027_at	101927027	LOC101927027	-0.0829203	-1.65553	0.102872	0.509434	-0.0729762	-1.40136	0.166529	0.617289	-0.0279721	-0.572846	0.569002	0.960479	-0.0107135	-0.208254	0.835844	0.979953	-0.00330483	-0.0675775	0.946403	0.990926
101927034_at	101927034	ROR1-AS1	-0.0445229	-1.0782	0.285122	0.716382	-0.0512641	-1.21666	0.228746	0.680556	-0.0522384	-1.15878	0.251378	0.886121	-0.0833783	-1.80275	0.0772242	0.654816	-0.0905016	-1.83055	0.0733796	0.557583
101927035_at	101927035	NA	0.0941904	0.809153	0.421521	0.800822	0.126223	1.08267	0.283515	0.726465	0.156715	1.2487	0.216879	0.873525	0.227665	1.82062	0.0744213	0.65115	0.253294	2.05886	0.0449566	0.494095
101927038_at	101927038	LOC101927038	-0.0106184	-0.153441	0.878549	0.972613	-0.00708625	-0.0993117	0.921239	0.982748	-0.0390104	-0.537506	0.593011	0.962409	-0.0665359	-0.89719	0.373753	0.877759	-0.0983066	-1.43623	0.157423	0.673444
101927040_at	101927040	LOC101927040	-0.0227725	-0.494292	0.622847	0.892543	-0.0240325	-0.507219	0.613958	0.896753	-0.0191165	-0.400454	0.690319	0.977226	-0.0187462	-0.388863	0.698965	0.960616	-0.0555608	-1.16418	0.250104	0.75802
101927043_at	101927043	LOC101927043	-0.0165748	-0.400388	0.690247	0.919846	-0.0249709	-0.599306	0.551344	0.871649	-0.0187491	-0.410287	0.683134	0.977226	-0.0159758	-0.343381	0.732696	0.965246	-0.0422117	-0.894803	0.375358	0.825776
101927051_at	101927051	LOC101927051	0.00569476	0.157029	0.875732	0.972613	-0.00600197	-0.164079	0.87025	0.971345	0.013497	0.373843	0.709908	0.980773	0.00984362	0.270431	0.787899	0.973496	1.75e-05	0.000481446	0.999618	0.99977
101927057_at	101927057	LOC101927057	0.13998	2.3799	0.020407	0.305549	0.123923	2.02544	0.0475139	0.407348	0.150736	2.53233	0.0141098	0.650805	0.147521	2.27791	0.0268715	0.567106	0.151751	2.19117	0.0333261	0.469129
101927058_at	101927058	LOC101927058	-0.0113065	-0.261484	0.794586	0.94958	-0.0145889	-0.327767	0.744288	0.9395	-0.0442729	-1.05183	0.297315	0.901672	-0.0635275	-1.45234	0.152414	0.751397	-0.0685901	-1.5971	0.116807	0.627284
101927059_at	101927059	LOC101927059	-0.0526404	-1.11375	0.269685	0.704278	-0.0695955	-1.48628	0.142715	0.590627	-0.0592438	-1.27963	0.205859	0.869411	-0.050182	-1.04105	0.30267	0.852012	-0.0457392	-0.898789	0.373252	0.825219
101927063_at	101927063	NA	0.0959608	2.19363	0.0320204	0.349164	0.0673469	1.71623	0.0915512	0.509747	0.0776435	1.66226	0.101951	0.786295	0.0530174	1.22923	0.224521	0.806278	0.0469168	1.03978	0.303653	0.786444
101927066_at	101927066	LOC101927066	0.0773872	1.81075	0.0750249	0.459128	0.0808364	1.86323	0.0675852	0.45782	0.0906272	1.91353	0.0607065	0.739706	0.0913755	1.85639	0.0690677	0.65115	0.0848521	1.61609	0.11263	0.625355
101927067_at	101927067	LINC01607	-0.0520049	-0.54087	0.590535	0.87761	-0.0350925	-0.352234	0.725962	0.933959	-0.0567009	-0.537182	0.593233	0.962409	-0.100805	-0.905445	0.369406	0.876468	-0.150459	-1.3592	0.180435	0.697187
101927069_at	101927069	LOC101927069	-0.102102	-1.91293	0.0603787	0.428926	-0.103953	-2.01383	0.0487565	0.411574	-0.163542	-3.29951	0.00167331	0.520691	-0.146987	-2.97673	0.00441478	0.418355	-0.167344	-3.24262	0.00215721	0.277842
101927071_at	101927071	NA	0.0477976	0.63075	0.530522	0.850867	0.0467544	0.591218	0.556711	0.872478	0.0082607	0.104413	0.917208	0.995198	0.00540635	0.0632425	0.949816	0.997097	-0.0531655	-0.626925	0.533679	0.887424
101927074_at	101927074	LINC00682	-0.0985259	-2.20084	0.0314801	0.347776	-0.123231	-3.16367	0.0024986	0.150617	-0.126572	-2.59835	0.011902	0.642852	-0.140975	-3.18515	0.00244598	0.377874	-0.147863	-3.11684	0.00308477	0.277842
101927075_at	101927075	FGF10-AS1	0.0232783	0.423027	0.673739	0.913103	0.00816884	0.152735	0.879146	0.97336	0.000622268	0.0111268	0.991161	0.998712	0.00836904	0.163	0.871151	0.98663	-0.0184956	-0.352247	0.726195	0.941877
101927081_at	101927081	MIR4307HG	0.109745	2.06943	0.0426797	0.384819	0.105658	1.96472	0.0543276	0.426845	0.0918037	1.58098	0.119416	0.804914	0.0982734	1.5932	0.117177	0.710993	0.0854396	1.45748	0.151497	0.670519
101927085_at	101927085	NA	0.00866907	0.17197	0.864022	0.969745	-0.0191565	-0.394748	0.694502	0.925767	-0.0319187	-0.729531	0.468664	0.942607	-0.0434899	-0.992634	0.325485	0.85826	-0.0414625	-0.953234	0.345247	0.807757
101927089_at	101927089	LOC101927089	-0.040654	-0.756341	0.452309	0.81686	-0.0682698	-1.33888	0.185926	0.640555	-0.0909456	-1.76002	0.0837697	0.774138	-0.0894016	-1.70546	0.0940768	0.677323	-0.0949902	-1.70124	0.095369	0.601934
101927093_at	101927093	LOC101927093	-0.0438482	-0.54705	0.586308	0.876005	-0.031245	-0.377782	0.706996	0.930669	-0.0491378	-0.551731	0.583289	0.962409	-0.0615182	-0.65432	0.51579	0.92101	-0.0187259	-0.199235	0.84292	0.972884
101927095_at	101927095	NA	0.066295	1.4534	0.151156	0.584285	0.0421924	0.93879	0.3518	0.768183	0.0522859	1.08774	0.281286	0.896857	0.0467672	0.926078	0.358683	0.872094	0.0534971	1.04869	0.299572	0.784461
101927096_at	101927096	CTB-113P19.1	-0.016799	-0.232618	0.816825	0.955295	-0.0264496	-0.35407	0.724593	0.933805	-0.0300467	-0.389924	0.698046	0.978134	-0.0591788	-0.718863	0.475443	0.912028	-0.11449	-1.51308	0.136817	0.652862
101927098_at	101927098	LOC101927098	0.0341819	0.484982	0.629398	0.893958	0.0182868	0.261381	0.794741	0.953168	0.0244851	0.318128	0.75155	0.981062	0.0260325	0.328712	0.743694	0.967293	0.0163909	0.199494	0.842719	0.972875
101927111_at	101927111	SUCLG2-AS1	-0.0257298	-0.794721	0.429807	0.802953	-0.0325709	-0.971312	0.335497	0.757338	-0.0569972	-1.76832	0.0823594	0.770068	-0.0525178	-1.51812	0.135041	0.73386	-0.0581252	-1.61399	0.113085	0.625355
101927112_at	101927112	LINC01581	0.0185661	0.563245	0.575299	0.871882	0.0190779	0.56144	0.576698	0.880571	0.0127572	0.378155	0.70672	0.980672	0.0113967	0.321483	0.749133	0.967448	0.000909259	0.0251875	0.98001	0.997046
101927115_at	101927115	CTB-12O2.1	0.0766407	1.86603	0.0667692	0.442086	0.0562998	1.40261	0.166155	0.616925	0.0775977	1.74269	0.0867816	0.778868	0.0692399	1.52874	0.13239	0.732556	0.0808939	1.73195	0.0897057	0.590006
101927117_at	101927117	PLCG1-AS1	0.133768	1.93623	0.0574011	0.42275	0.105	1.49053	0.141597	0.58873	0.0814299	1.2229	0.226398	0.877429	0.0839686	1.17503	0.245334	0.815237	0.133049	1.8546	0.0698024	0.548538
101927121_at	101927121	LOC101927121	-0.0221066	-0.322451	0.748196	0.938061	-0.0700067	-1.12059	0.26716	0.7156	-0.126457	-2.08534	0.0415268	0.701726	-0.153076	-2.46475	0.0170514	0.518321	-0.110529	-1.7826	0.0809773	0.573819
101927122_at	101927122	NA	0.0294803	0.748149	0.457199	0.81867	0.0335584	0.838684	0.40515	0.799858	0.0272526	0.676178	0.501662	0.946824	0.025555	0.624966	0.534726	0.92465	0.000256607	0.00676097	0.994634	0.998699
101927123_at	101927123	LOC101927123	0.00407927	0.103105	0.918212	0.980999	-0.004578	-0.112879	0.910523	0.979831	0.00963756	0.219738	0.82686	0.989748	-0.00193804	-0.0421412	0.966548	0.997316	0.0143968	0.293923	0.770084	0.953891
101927124_at	101927124	LOC101927124	0.0121538	0.267569	0.789919	0.949099	-0.00743889	-0.16877	0.866575	0.970247	-0.0382554	-0.869254	0.388354	0.921953	-0.0359768	-0.769969	0.444802	0.902472	-0.0739804	-1.64186	0.107156	0.616071
101927125_at	101927125	ELFN1-AS1	0.0167836	0.280214	0.780246	0.946003	-0.00419098	-0.0681832	0.945878	0.987708	-0.0050612	-0.0856995	0.932006	0.99686	-0.0163445	-0.255445	0.799387	0.974372	-0.0429987	-0.690385	0.493277	0.875049
101927129_at	101927129	LINC01580	-0.00518166	-0.101588	0.919412	0.981319	-0.0249394	-0.490379	0.625748	0.901443	-0.0301503	-0.588285	0.558665	0.957375	-0.0328953	-0.603023	0.549115	0.925842	-0.0409335	-0.76628	0.447262	0.855233
101927131_at	101927131	LOC101927131	0.110976	1.96817	0.0535247	0.415663	0.0942655	1.62848	0.108939	0.539212	0.0857277	1.53642	0.129969	0.8129	0.0807063	1.35811	0.180293	0.771889	0.0609546	1.23181	0.22402	0.732913
101927133_at	101927133	NA	0.00659419	0.113153	0.910275	0.979767	-0.017535	-0.31326	0.755227	0.943115	-0.0544902	-0.901198	0.371275	0.919138	-0.0454378	-0.725108	0.471636	0.91163	-0.0612553	-0.976478	0.333724	0.802404
101927138_at	101927138	LOC101927138	0.0370678	0.951703	0.344943	0.756403	0.0238725	0.636042	0.527295	0.863054	0.0261492	0.642983	0.522813	0.952794	0.0229829	0.56624	0.573666	0.933455	0.0149178	0.345994	0.730859	0.94341
101927143_at	101927143	LOC101927143	-0.00653355	-0.122702	0.90274	0.978327	-0.000993424	-0.0185174	0.985291	0.99536	-0.0102391	-0.186517	0.852702	0.992789	0.00405128	0.0716634	0.943145	0.996922	-0.0122673	-0.206995	0.836889	0.971911
101927150_at	101927150	L3MBTL4-AS1	0.0842385	1.42866	0.15812	0.594305	0.102518	1.7017	0.0942608	0.512587	0.10453	1.61359	0.112139	0.799714	0.101532	1.46868	0.147942	0.745338	0.0903397	1.23109	0.224287	0.733249
101927151_at	101927151	LOC101927151	-0.0233518	-0.286574	0.775394	0.944465	-0.0625535	-0.772904	0.442773	0.821805	-0.0556541	-0.653501	0.516061	0.95061	-0.0481586	-0.544531	0.588404	0.937584	-0.0322423	-0.348201	0.729212	0.942709
101927152_at	101927152	LINC01212	0.00838149	0.19349	0.847208	0.964979	-0.00581031	-0.131469	0.895867	0.976932	0.00721404	0.152412	0.8794	0.994516	-0.0205345	-0.424793	0.67274	0.956387	-0.0293666	-0.577036	0.566612	0.897461
101927157_at	101927157	LOC101927157	-0.0546374	-0.795457	0.429383	0.802953	-0.0587338	-0.87783	0.383721	0.787243	-0.125696	-1.78754	0.0791673	0.763876	-0.0820603	-1.14165	0.258831	0.824963	-0.141593	-2.00454	0.050671	0.506539
101927159_at	101927159	LOC101927159	0.0212331	0.388222	0.699181	0.922719	0.0196043	0.354013	0.724635	0.933805	-0.00079586	-0.0134242	0.989336	0.998411	0.0103343	0.166817	0.868161	0.98569	-0.00999479	-0.166077	0.868794	0.97938
101927164_at	101927164	LOC101927164	0.159402	2.36346	0.0212541	0.310286	0.147765	2.12486	0.0379463	0.381775	0.119032	1.8015	0.0769145	0.761028	0.121961	1.71439	0.0924117	0.675228	0.079394	1.10132	0.276249	0.771825
101927165_at	101927165	LOC101927165	-0.0189398	-0.53029	0.597805	0.881361	-0.0256411	-0.702086	0.485483	0.844489	0.00774224	0.225151	0.822667	0.989489	0.00780806	0.212073	0.832879	0.979896	0.00704266	0.181742	0.856551	0.976221
101927166_at	101927166	LOC101927166	0.0766358	1.42282	0.159799	0.59602	0.0517904	1.07248	0.288023	0.72988	0.00216521	0.0510147	0.959492	0.997679	0.0170921	0.402734	0.688795	0.958666	-0.0202304	-0.549718	0.585061	0.903928
101927176_at	101927176	LINC01069	0.000675635	0.0105592	0.991609	0.998072	-0.0105179	-0.161039	0.872632	0.971687	-0.0304793	-0.488422	0.627125	0.968299	0.000355039	0.00537377	0.995733	0.999575	-0.0168089	-0.263858	0.793019	0.961735
101927193_at	101927193	CHL1-AS1	-0.0231518	-0.519026	0.60559	0.884684	-0.0322564	-0.771944	0.443336	0.821805	-0.0462622	-0.984227	0.329163	0.9105	-0.00401004	-0.087485	0.930622	0.995208	-0.0193308	-0.407412	0.685517	0.932711
101927195_at	101927195	LINC00382	0.0515142	0.956616	0.342477	0.755351	0.04382	0.783071	0.436827	0.818802	0.0232671	0.428258	0.670077	0.974974	-0.00101484	-0.0176126	0.986015	0.998677	-0.0141903	-0.233301	0.816519	0.967555
101927196_at	101927196	LOC101927196	-0.0522296	-0.906816	0.368015	0.770003	-0.0542015	-0.943771	0.34927	0.766911	-0.0854706	-1.39374	0.168806	0.851544	-0.0629073	-1.00309	0.320462	0.857097	-0.0529262	-0.799963	0.427674	0.843379
101927204_at	101927204	LOC101927204	0.0476803	1.17645	0.243913	0.68204	0.0447051	1.04541	0.300246	0.737701	0.0437939	1.01047	0.316543	0.908663	0.0361223	0.79333	0.431191	0.898283	0.0479216	1.06921	0.290321	0.778337
101927206_at	101927206	NA	-0.0524005	-0.2279	0.820474	0.956744	-0.15042	-0.664849	0.508828	0.853853	-0.282193	-1.1942	0.237346	0.885459	-0.331452	-1.3516	0.182355	0.7744	-0.250147	-1.00198	0.321377	0.797251
101927210_at	101927210	LOC101927210	0.0447128	0.738014	0.463291	0.821497	0.0176914	0.291227	0.771935	0.948081	-0.00685852	-0.117868	0.906587	0.994788	-0.00521776	-0.0839251	0.933438	0.995286	-0.0173574	-0.289754	0.773252	0.954608
101927211_at	101927211	LOC101927211	-0.0823345	-1.95173	0.0554914	0.417539	-0.101275	-2.44007	0.0178174	0.286528	-0.0799042	-1.77826	0.080695	0.765653	-0.0835959	-1.84845	0.0702268	0.65115	-0.0813736	-1.71625	0.0925653	0.59647
101927219_at	101927219	HNF4A-AS1	-0.055402	-1.42455	0.1593	0.595141	-0.0573684	-1.64081	0.106344	0.535758	-0.0153494	-0.391904	0.696591	0.977826	-0.0359492	-0.964609	0.339206	0.863456	-0.0333554	-0.856388	0.396038	0.836551
101927220_at	101927220	DEPDC1-AS1	0.0285705	0.751324	0.4553	0.817975	0.0216486	0.559083	0.578295	0.88112	0.0400078	0.987268	0.327684	0.9105	0.0534736	1.26276	0.212308	0.798694	0.0468202	1.06614	0.291694	0.779231
101927224_at	101927224	LINC01049	0.09365	1.43098	0.157458	0.593442	0.0764235	1.13811	0.259835	0.708263	0.0632002	0.944692	0.348804	0.914185	0.0684042	0.96951	0.336779	0.862102	0.0497851	0.704219	0.484699	0.871977
101927228_at	101927228	LOC101927228	0.0314511	0.545266	0.587527	0.877031	0.0279068	0.46794	0.641612	0.908082	0.0510429	0.858513	0.394205	0.921978	0.0497283	0.780222	0.438797	0.90161	-0.00516143	-0.0846601	0.932884	0.989811
101927237_at	101927237	LOC101927237	-0.00365149	-0.0818004	0.935069	0.985288	-0.0222229	-0.489726	0.626208	0.901504	-0.00276758	-0.0593909	0.952848	0.99686	-0.00557734	-0.114595	0.909207	0.991742	-0.0333124	-0.668605	0.50695	0.879801
101927244_at	101927244	LOC101927244	0.0521493	1.19808	0.235448	0.674887	0.0498295	1.09778	0.276917	0.72215	0.034511	0.733911	0.466011	0.941072	0.0340127	0.665117	0.508915	0.920526	-0.00610403	-0.120437	0.90464	0.985365
101927247_at	101927247	LOC101927247	0.0161377	0.286932	0.775121	0.944465	0.0318039	0.550399	0.584197	0.884485	0.0182635	0.308105	0.759126	0.981668	0.016023	0.263577	0.793148	0.974027	-0.00382442	-0.066723	0.947079	0.990926
101927248_at	101927248	LOC101927248	0.0148872	0.261677	0.794438	0.94958	-0.0185522	-0.341607	0.733903	0.937248	0.0199238	0.342013	0.733599	0.981062	0.0186449	0.315082	0.75396	0.967889	0.026915	0.425828	0.672137	0.928438
101927249_at	101927249	PDZRN3-AS1	-0.0799595	-1.15735	0.251568	0.68864	-0.077612	-1.06629	0.29079	0.73198	-0.0853126	-1.15778	0.251782	0.886289	-0.105564	-1.33236	0.188552	0.778457	-0.130867	-1.57801	0.121132	0.634019
101927253_at	101927253	LOC101927253	-0.0622778	-0.924975	0.358565	0.763827	-0.0729284	-1.08574	0.282167	0.725898	-0.000889322	-0.0127337	0.989885	0.998626	-0.0275889	-0.398893	0.691605	0.958666	-0.057229	-0.792117	0.43219	0.846477
101927254_at	101927254	LOC101927254	0.0435478	0.306056	0.760587	0.941335	0.0723415	0.51131	0.611109	0.895818	0.13083	0.863463	0.391502	0.921978	0.187184	1.20576	0.233367	0.809344	0.282153	1.78272	0.0809561	0.573819
101927255_at	101927255	NA	0.132852	1.19333	0.237285	0.67553	0.143159	1.24483	0.218289	0.671011	0.0606428	0.537602	0.592945	0.962409	0.0769324	0.665559	0.508635	0.92032	0.0463165	0.385239	0.701762	0.935683
101927256_at	101927256	LOC101927256	-0.0106201	-0.182608	0.855702	0.967013	-0.00431568	-0.0712946	0.943413	0.987507	-0.0234097	-0.367814	0.714375	0.980773	0.00522122	0.0779776	0.938145	0.996295	-0.0216599	-0.313157	0.755518	0.949358
101927257_at	101927257	LOC101927257	-0.115159	-2.29869	0.0249066	0.326937	-0.105911	-2.13601	0.0369861	0.379146	-0.136336	-2.5658	0.0129482	0.643098	-0.132623	-2.42124	0.018993	0.521359	-0.130382	-2.21777	0.0313374	0.459671
101927263_at	101927263	LOC101927263	0.0511744	0.850151	0.398513	0.787568	0.0537995	0.890928	0.376713	0.783288	0.0610628	0.922509	0.360152	0.916141	0.0496472	0.740055	0.462595	0.907921	0.0358417	0.529302	0.599035	0.907855
101927272_at	101927272	LOC101927272	0.0282498	0.706695	0.482404	0.829282	0.0207903	0.544049	0.58853	0.886123	0.0509156	1.32341	0.190984	0.861864	0.0474398	1.23304	0.223106	0.805555	0.0401062	1.04325	0.30206	0.78584
101927273_at	101927273	LINC01416	0.00953075	0.223255	0.824071	0.958143	0.00758363	0.169724	0.865828	0.970156	-0.0174052	-0.418074	0.677464	0.97633	-0.00510943	-0.113934	0.909729	0.991904	-0.0155814	-0.328545	0.743929	0.946932
101927274_at	101927274	LOC101927274	-0.0377334	-0.490292	0.625658	0.893009	-0.0488699	-0.602919	0.548954	0.871155	-0.0823968	-1.07497	0.286917	0.898241	-0.0917767	-1.11908	0.26825	0.830567	-0.102568	-1.20246	0.235084	0.743037
101927275_at	101927275	NDUFV2-AS1	-0.0180184	-0.386012	0.700809	0.92314	-0.0288538	-0.594562	0.554489	0.87197	-0.0273675	-0.537989	0.592679	0.962409	-0.0219041	-0.403286	0.688391	0.958666	-0.0191388	-0.334964	0.739111	0.945331
101927278_at	101927278	LOC101927278	-0.145813	-2.07427	0.042213	0.384091	-0.156258	-2.21706	0.0306231	0.354667	-0.151655	-1.9502	0.0560758	0.728391	-0.108033	-1.36438	0.178324	0.76919	-0.0862994	-1.07691	0.286902	0.775592
101927279_at	101927279	EP300-AS1	0.0276528	0.58714	0.559242	0.863693	0.0186609	0.391835	0.696641	0.926858	0.0115786	0.22608	0.821948	0.989433	0.0153273	0.287852	0.774604	0.971115	0.0325536	0.641139	0.524482	0.884758
101927282_at	101927282	LOC101927282	0.00107941	0.0215597	0.982868	0.996409	0.0016934	0.034019	0.972981	0.993405	-0.0171981	-0.316584	0.752716	0.981062	-0.0102946	-0.189242	0.85064	0.982636	-0.0470866	-0.845704	0.401914	0.836934
101927286_at	101927286	LOC101927286	0.0586501	0.932263	0.354817	0.761105	0.0641139	1.00237	0.320401	0.751036	0.0401004	0.578936	0.564913	0.960193	0.0321809	0.458742	0.648331	0.95309	0.0301706	0.408097	0.685017	0.932434
101927287_at	101927287	NA	0.136735	1.8484	0.069314	0.446969	0.109599	1.47335	0.146158	0.595815	0.136092	1.73519	0.0881109	0.778868	0.145941	1.7962	0.0782735	0.65622	0.122725	1.44713	0.15436	0.672045
101927291_at	101927291	NA	0.090049	0.984861	0.32852	0.744973	0.0911635	0.991892	0.325442	0.752948	0.0605856	0.618401	0.538774	0.956006	0.074599	0.733286	0.466677	0.908698	0.0376632	0.370494	0.712645	0.938298
101927292_at	101927292	LOC101927292	-0.0785624	-1.5293	0.131276	0.556252	-0.0914894	-1.75526	0.0845876	0.497591	-0.120503	-2.30406	0.0248856	0.663816	-0.128535	-2.39624	0.0201962	0.530238	-0.134471	-2.34419	0.0232548	0.430917
101927295_at	101927295	LINC01360	-0.0137305	-0.451798	0.652991	0.905108	-0.0148659	-0.464097	0.644346	0.909852	-0.0261763	-0.794011	0.430482	0.929545	-0.0260305	-0.731083	0.46801	0.909782	-0.02406	-0.647966	0.520095	0.883303
101927308_at	101927308	LOC101927308	0.020828	0.297734	0.766902	0.943363	0.00298214	0.041444	0.967087	0.992973	-0.0393672	-0.613074	0.542266	0.956006	-0.0221745	-0.318788	0.751165	0.967653	-0.0430409	-0.576865	0.566726	0.897516
101927310_at	101927310	LOC101927310	0.0113782	0.311066	0.756794	0.940298	0.00293675	0.0775595	0.93845	0.986703	0.000712918	0.0174714	0.986122	0.998257	-0.00529915	-0.122777	0.902757	0.991251	-0.0223718	-0.514351	0.609366	0.909664
101927313_at	101927313	LOC101927313	-0.0351598	-0.686123	0.495193	0.834467	-0.0162137	-0.31815	0.751534	0.942145	-0.0489222	-0.885737	0.379481	0.919914	-0.0387486	-0.708761	0.481639	0.913405	-0.0522694	-0.950827	0.346455	0.80877
101927314_at	101927314	LOC101927314	-0.0670728	-1.24932	0.216244	0.657515	-0.0805216	-1.45552	0.15101	0.60197	-0.0949882	-1.63007	0.108602	0.798708	-0.0817146	-1.30067	0.199105	0.787494	-0.114344	-1.78414	0.0807233	0.573271
101927320_at	101927320	ERICH3-AS1	0.0152742	0.210898	0.833659	0.960476	0.00568673	0.0772368	0.938706	0.986703	0.0337973	0.423657	0.673411	0.975479	0.0132244	0.157618	0.875368	0.986839	0.0154063	0.177309	0.860012	0.977343
101927330_at	101927330	LOC101927330	-0.0619453	-1.01189	0.315522	0.736851	-0.0603998	-0.950186	0.34603	0.76482	-0.0535207	-0.827645	0.411323	0.92611	-0.0486662	-0.723015	0.47291	0.911708	-0.0522872	-0.735674	0.465509	0.863521
101927331_at	101927331	LOC101927331	0.0231673	0.501812	0.617577	0.890293	0.018878	0.391229	0.697087	0.926948	0.00569695	0.1132	0.91027	0.994788	-0.000333287	-0.00613637	0.995127	0.999375	0.0156881	0.28008	0.78062	0.95738
101927339_at	101927339	LOC101927339	-0.0201853	-0.342712	0.732974	0.932725	-0.0175964	-0.298015	0.766775	0.945918	0.00203922	0.0349652	0.97223	0.997861	-0.00037954	-0.00677741	0.994618	0.999375	-0.0202297	-0.377547	0.707431	0.937487
101927342_at	101927342	LOC101927342	0.0215199	0.352631	0.725561	0.930503	0.00669014	0.109212	0.913418	0.980849	-0.00563989	-0.0870246	0.930957	0.996707	0.00287446	0.0426143	0.966172	0.997202	0.00244073	0.0342547	0.972816	0.99609
101927346_at	101927346	LOC101927346	0.012653	0.24978	0.803583	0.95238	0.00976327	0.189706	0.850213	0.966015	0.0379757	0.694979	0.489892	0.946824	0.0424718	0.73992	0.462676	0.907921	0.017985	0.310313	0.757666	0.950401
101927348_at	101927348	LOC101927348	-0.0823715	-1.40284	0.165653	0.600272	-0.0930362	-1.65823	0.102764	0.527435	-0.144795	-2.34532	0.0225147	0.661923	-0.136198	-2.20649	0.0317905	0.575937	-0.126959	-1.9477	0.0573122	0.524886
101927358_at	101927358	LOC101927358	-0.0237693	-0.520461	0.604596	0.884081	-0.0345673	-0.735307	0.465168	0.834872	-0.0485469	-1.02799	0.308298	0.905923	-0.082611	-1.70677	0.0938306	0.677323	-0.116238	-2.36072	0.0223491	0.427597
101927360_at	101927360	LINC01103	0.0502034	0.981061	0.330375	0.746278	0.0602334	1.13042	0.263035	0.710729	0.03322	0.604312	0.548034	0.956706	0.0160921	0.276702	0.783106	0.97259	-0.00300464	-0.0487529	0.961319	0.993318
101927362_at	101927362	LOC101927362	-0.0306077	-0.488816	0.626696	0.893192	-0.0397583	-0.614525	0.541314	0.869072	-0.0569191	-0.917631	0.362679	0.916141	-0.050387	-0.785945	0.435467	0.900804	-0.0810603	-1.2969	0.200867	0.71688
101927363_at	101927363	LOC101927363	-0.0521516	-1.01953	0.311914	0.735202	-0.0648328	-1.22511	0.225572	0.677126	-0.0591779	-1.05378	0.29643	0.901672	-0.0824141	-1.40935	0.164685	0.760643	-0.094717	-1.53332	0.131763	0.646813
101927371_at	101927371	NA	0.0290201	0.60878	0.544894	0.857562	0.0281032	0.556114	0.580309	0.882087	0.028331	0.538339	0.592439	0.962409	0.0274399	0.477972	0.634673	0.950997	0.0159026	0.262509	0.794052	0.961883
101927377_at	101927377	LOC101927377	0.00262632	0.0502766	0.960064	0.989732	-0.00323239	-0.0590687	0.953104	0.989568	-0.000824096	-0.0148862	0.988175	0.998411	0.00164152	0.0275435	0.978132	0.998197	-0.0151779	-0.267182	0.790474	0.961085
101927379_at	101927379	LOC101927379	0.0153916	0.245096	0.807191	0.952704	0.0147942	0.240481	0.810821	0.957178	-0.0385611	-0.57169	0.56978	0.960479	-0.044074	-0.655214	0.515218	0.920893	-0.0990511	-1.49661	0.141041	0.658759
101927382_at	101927382	NA	-0.0226604	-0.251992	0.801881	0.951745	-0.0571812	-0.643171	0.522692	0.860827	-0.0330094	-0.34835	0.72886	0.981062	-0.0272054	-0.276734	0.783082	0.97259	0.0150285	0.145909	0.884604	0.980996
101927391_at	101927391	LOC101927391	0.0699162	0.7521	0.454837	0.817571	0.0916247	0.995868	0.323523	0.751928	0.0269938	0.275756	0.783733	0.985412	0.0895212	0.876211	0.384945	0.881628	0.106093	0.976069	0.333924	0.802404
101927396_at	101927396	LINC01514	-0.0129087	-0.227903	0.820472	0.956744	-0.0288286	-0.504306	0.615991	0.897079	-0.0507514	-0.84265	0.402946	0.923697	-0.043511	-0.679524	0.49982	0.917678	-0.061545	-1.02969	0.308316	0.790907
101927402_at	101927402	LOC101927402	-0.021118	-0.328477	0.743658	0.936331	-0.0150357	-0.230469	0.818553	0.959485	0.0220679	0.354519	0.724258	0.980773	0.00856201	0.136209	0.892182	0.989516	-0.000517992	-0.00791498	0.993718	0.998699
101927406_at	101927406	LOC101927406	-0.0186786	-0.292936	0.770549	0.944014	-0.0159074	-0.236756	0.813695	0.958302	-0.011812	-0.173932	0.862535	0.994034	0.00499008	0.068189	0.945897	0.997097	-0.0497965	-0.693008	0.491644	0.874586
101927410_at	101927410	LOC101927410	0.00469828	0.0782582	0.937875	0.98534	0.00590808	0.0964942	0.923467	0.983686	0.0158147	0.248137	0.80492	0.987271	0.00303653	0.0462615	0.963279	0.997097	-0.0258417	-0.383638	0.702941	0.936216
101927411_at	101927411	LOC101927411	0.0773875	1.44321	0.153995	0.588512	0.0690057	1.25131	0.215934	0.668812	0.0647275	1.13159	0.262545	0.890733	0.0533065	0.875987	0.385066	0.881628	0.0477473	0.810465	0.421673	0.841983
101927416_at	101927416	LOC101927416	0.02877	0.60554	0.54703	0.858426	0.0199225	0.398772	0.691552	0.924447	0.0457159	0.90707	0.368189	0.918557	0.0476278	0.870463	0.388048	0.882957	0.035133	0.633382	0.529491	0.886146
101927417_at	101927417	LOC101927417	-0.00879156	-0.150874	0.880565	0.97309	-0.00342357	-0.0569243	0.954805	0.99009	-0.0209363	-0.326902	0.744939	0.981062	-0.00501251	-0.0730235	0.942068	0.996594	-0.0285606	-0.402118	0.689382	0.933486
101927420_at	101927420	LOC101927420	0.0781641	1.11485	0.269217	0.704257	0.0621771	0.90155	0.37109	0.780201	0.0926191	1.21647	0.22882	0.879062	0.0441134	0.572327	0.569567	0.93197	0.0634395	0.769079	0.445614	0.853787
101927422_at	101927422	GNA14-AS1	-0.0117973	-0.179514	0.858119	0.967477	-0.0338455	-0.536331	0.593817	0.888141	-0.0792354	-1.21705	0.2286	0.879062	-0.0632939	-0.930675	0.356322	0.870322	-0.0614183	-0.850252	0.399406	0.836934
101927432_at	101927432	LOC101927432	0.0634453	0.817299	0.416887	0.79831	0.0552984	0.734902	0.465412	0.835064	0.021949	0.260868	0.795135	0.987145	0.0457209	0.545137	0.58799	0.937483	0.0330569	0.366124	0.715882	0.939737
101927433_at	101927433	LINC01255	-0.00213455	-0.0467399	0.962871	0.990416	-0.0134649	-0.296432	0.767978	0.946279	-0.00910504	-0.190597	0.849518	0.992601	-0.00895967	-0.186444	0.852822	0.98277	-0.00122314	-0.024148	0.980835	0.997182
101927438_at	101927438	LOC101927438	-0.0373803	-0.614941	0.540844	0.855754	-0.0448317	-0.705614	0.483302	0.843666	-0.0633086	-1.02738	0.30858	0.905923	-0.0625807	-0.944766	0.349147	0.868103	-0.0959898	-1.55512	0.126486	0.639843
101927442_at	101927442	NA	0.0562748	0.828415	0.410613	0.793318	0.0330062	0.499459	0.619379	0.898273	0.0483579	0.676243	0.501621	0.946824	0.0367714	0.517325	0.607123	0.943881	0.00668064	0.0901568	0.928538	0.989252
101927446_at	101927446	LOC101927446	-0.00926333	-0.181604	0.856486	0.967109	0.003156	0.0613601	0.951287	0.989302	0.0245868	0.439827	0.661726	0.973994	0.0111482	0.187531	0.851974	0.98277	0.0233074	0.372196	0.711385	0.937945
101927447_at	101927447	LOC101927447	0.00816276	0.181308	0.856717	0.967109	0.00598559	0.128203	0.898439	0.977526	0.0068434	0.137141	0.891403	0.994788	-0.00124011	-0.023116	0.981646	0.99856	0.00670505	0.119114	0.905682	0.985611
101927449_at	101927449	LINC01282	-0.0185845	-0.300318	0.764939	0.942993	-0.0202913	-0.315896	0.753235	0.942271	-0.0073687	-0.108487	0.913991	0.994925	0.000288767	0.00401224	0.996814	0.999575	-0.0129931	-0.179718	0.85813	0.976351
101927450_at	101927450	LOC101927450	0.0461689	0.945701	0.347972	0.75825	0.0384462	0.751836	0.455243	0.829036	0.0170664	0.328634	0.743637	0.981062	-0.0195427	-0.363823	0.717465	0.963243	-0.0457468	-0.811592	0.421033	0.841692
101927451_at	101927451	LOC101927451	0.125017	1.45128	0.151743	0.585352	0.10688	1.25027	0.216309	0.669035	0.0902053	1.10576	0.273477	0.896019	0.0870349	1.04083	0.30277	0.852052	0.118083	1.33956	0.186697	0.704311
101927455_at	101927455	TMEM108-AS1	0.0242259	0.423895	0.673109	0.912938	0.0169049	0.283601	0.777744	0.949198	0.00279364	0.0445383	0.964631	0.997701	-0.00357727	-0.0536259	0.957439	0.997097	-0.0385323	-0.60605	0.547337	0.890999
101927460_at	101927460	LOC101927460	-0.0642562	-1.06404	0.291438	0.721457	-0.0831105	-1.35053	0.182185	0.635157	-0.0914876	-1.46097	0.149513	0.832745	-0.104705	-1.58186	0.119744	0.716692	-0.121032	-1.74516	0.0873558	0.585722
101927467_at	101927467	LOC101927467	-0.0457516	-0.64882	0.518851	0.84583	-0.0495176	-0.685524	0.495792	0.849339	-0.0166443	-0.234706	0.815278	0.988527	-0.0325042	-0.430253	0.66879	0.955814	-0.0424589	-0.5595	0.578422	0.90143
101927478_at	101927478	LOC101927478	0.115431	1.3515	0.181445	0.619679	0.134054	1.50765	0.137166	0.582625	0.114967	1.3961	0.168099	0.851544	0.122442	1.40622	0.165607	0.760643	0.0860273	1.15851	0.252386	0.759211
101927479_at	101927479	LOC101927479	-0.00891242	-0.167681	0.86738	0.970444	-0.00937569	-0.168676	0.866649	0.970247	-0.0104123	-0.175788	0.861083	0.994034	0.00974231	0.153365	0.878704	0.987468	0.0224499	0.358616	0.721455	0.941637
101927482_at	101927482	LOC101927482	-0.0416227	-1.06849	0.289444	0.719569	-0.0429941	-1.13988	0.259103	0.707755	-0.0394669	-0.920699	0.361088	0.916141	-0.0530395	-1.27087	0.20943	0.796914	-0.0465384	-1.05813	0.295291	0.782008
101927490_at	101927490	LOC101927490	0.11076	1.76371	0.0827069	0.471747	0.081655	1.34301	0.184593	0.638372	0.0758178	1.09404	0.278541	0.896019	0.067729	1.00227	0.320855	0.857248	0.0449097	0.64347	0.522982	0.884564
101927494_at	101927494	LOC101927494	-0.0406142	-1.12963	0.262985	0.698387	-0.0298838	-0.809598	0.421538	0.810199	-0.0628682	-1.63865	0.106796	0.795878	-0.0635613	-1.57393	0.12157	0.720261	-0.0577288	-1.36272	0.17933	0.696486
101927495_at	101927495	LOC101927495	0.0151707	0.300848	0.764537	0.942877	0.00761229	0.148053	0.882823	0.97386	0.000634707	0.011653	0.990743	0.998712	0.0169251	0.295376	0.768883	0.970595	0.0461428	0.806333	0.424028	0.842895
101927498_at	101927498	LINC01361	0.00833088	0.119224	0.905484	0.978655	0.0208228	0.289913	0.772935	0.948195	0.0108104	0.152685	0.879186	0.994462	0.04681	0.620459	0.537665	0.924901	0.045169	0.565323	0.574487	0.899807
101927499_at	101927499	LOC101927499	0.0557598	1.11156	0.27062	0.704934	0.0439536	0.857053	0.395005	0.794655	0.0361343	0.653656	0.515962	0.95061	0.0423346	0.734125	0.46617	0.908425	0.0385828	0.633908	0.52915	0.886131
101927502_at	101927502	LOC101927502	0.00410542	0.0721615	0.942706	0.986424	-0.0022069	-0.0371643	0.970484	0.993405	-0.0184631	-0.29996	0.765299	0.983169	-0.015747	-0.2373	0.813356	0.978821	-0.0475645	-0.690375	0.493284	0.875049
101927503_at	101927503	LOC101927503	-0.0171589	-0.285207	0.776436	0.944763	-0.0472472	-0.811272	0.420584	0.8097	-0.00640314	-0.0992988	0.921249	0.995285	-0.0267949	-0.403832	0.687992	0.958666	-0.053672	-0.788375	0.434354	0.847464
101927508_at	101927508	NA	-0.0192914	-0.378083	0.70666	0.924296	-0.0217778	-0.4065	0.685898	0.922841	-0.0270748	-0.480335	0.632827	0.9694	-0.053172	-0.889948	0.377592	0.87888	-0.0627076	-0.998471	0.323058	0.797861
101927513_at	101927513	LOC101927513	0.1361	2.0253	0.0471476	0.39924	0.131053	1.86372	0.0675147	0.45782	0.0916437	1.33674	0.18662	0.859157	0.0628684	0.868813	0.388942	0.882957	0.0447249	0.638373	0.526265	0.885272
101927520_at	101927520	NA	0.0507712	0.418602	0.676954	0.914762	0.0411259	0.342992	0.732866	0.937014	0.00350915	0.027194	0.9784	0.998257	0.0937137	0.723715	0.472484	0.911708	0.0684559	0.522511	0.603718	0.908651
101927523_at	101927523	LOC101927523	0.0529044	1.14548	0.256414	0.693783	0.0378924	0.803358	0.425105	0.811989	0.0392685	0.889463	0.377493	0.919257	0.0398826	0.836673	0.406605	0.887874	0.00407587	0.0847676	0.932799	0.989811
101927526_at	101927526	LOC101927526	-0.035692	-0.569683	0.570951	0.868957	-0.0318529	-0.504254	0.616027	0.897079	-0.0725226	-1.10052	0.27573	0.896019	-0.0410265	-0.609865	0.544607	0.925736	-0.0567321	-0.907747	0.368547	0.823363
101927528_at	101927528	LINC01204	0.0247097	0.514641	0.608634	0.886836	0.0109262	0.225704	0.822239	0.959675	0.00908763	0.193616	0.847165	0.992601	0.000701541	0.0147376	0.988298	0.9987	-0.0139294	-0.29376	0.770208	0.953963
101927531_at	101927531	LOC101927531	0.0528885	0.729974	0.468155	0.823546	0.0552946	0.765716	0.447005	0.823898	0.042517	0.572562	0.569193	0.960479	0.0879633	1.2041	0.234003	0.809344	0.082803	1.15698	0.253006	0.759774
101927534_at	101927534	LOC101927534	-0.00822092	-0.141225	0.88815	0.974643	-0.0119977	-0.194451	0.846514	0.965224	-0.0305362	-0.591031	0.556836	0.957375	-0.0188995	-0.344629	0.731763	0.965084	-0.0509202	-0.914996	0.364767	0.821101
101927537_at	101927537	NA	-0.0618662	-1.02601	0.308874	0.733794	-0.0810966	-1.33446	0.187358	0.640832	-0.093687	-1.50699	0.137336	0.821223	-0.105741	-1.64851	0.105278	0.690817	-0.125364	-2.40475	0.0200892	0.414751
101927539_at	101927539	LOC101927539	-0.0318198	-0.539477	0.59149	0.878269	-0.0174965	-0.302217	0.763587	0.945198	-0.0778239	-1.25298	0.215329	0.872642	-0.0604352	-0.983748	0.329795	0.860533	-0.0992154	-1.61615	0.112617	0.625355
101927543_at	101927543	LOC101927543	0.0413819	0.843855	0.401994	0.789214	0.020883	0.438851	0.662429	0.915064	0.0229045	0.462219	0.645684	0.971011	0.0388155	0.758795	0.451401	0.905183	0.00902318	0.176841	0.860377	0.977351
101927547_at	101927547	ANKRD44-IT1	-0.0150797	-0.239149	0.811779	0.954257	-0.024531	-0.368353	0.713975	0.93228	-0.0247466	-0.374462	0.70945	0.980773	-0.025689	-0.358562	0.721374	0.963715	-0.00886211	-0.118482	0.90618	0.98584
101927550_at	101927550	LOC101927550	0.0233796	0.315399	0.753518	0.93952	-0.00432206	-0.0604134	0.952038	0.989302	-0.0135183	-0.166714	0.868185	0.994034	-0.0199438	-0.248849	0.804458	0.976976	-0.036361	-0.424375	0.673188	0.928438
101927553_at	101927553	LOC101927553	0.00843245	0.157104	0.875673	0.972613	0.00318222	0.0578319	0.954085	0.989842	-0.000501261	-0.0089932	0.992856	0.998758	0.00298585	0.0532338	0.95775	0.997097	-0.0244941	-0.475756	0.636407	0.918363
101927565_at	101927565	LINC01267	-0.0505808	-1.13429	0.26104	0.697029	-0.0475715	-1.04163	0.30198	0.738563	-0.0399298	-0.815266	0.418314	0.928194	-0.0456976	-0.892571	0.376199	0.877794	-0.0506727	-0.982471	0.330794	0.801402
101927567_at	101927567	NA	0.0535151	1.31914	0.191973	0.632972	0.0417867	0.993052	0.324882	0.752432	0.0273935	0.670603	0.505182	0.947641	0.0177162	0.41061	0.683046	0.9578	0.0101953	0.239633	0.811635	0.966233
101927574_at	101927574	LINC01186	0.0825177	1.0741	0.28694	0.717665	0.0961851	1.20183	0.234398	0.685101	0.0334427	0.411779	0.682046	0.977226	0.0277117	0.317492	0.752142	0.967889	0.00457046	0.0507908	0.959703	0.992851
101927578_at	101927578	NA	0.0817995	1.39473	0.168075	0.603639	0.0703305	1.16842	0.247503	0.69828	0.0648041	1.06564	0.291078	0.898584	0.0417587	0.655352	0.51513	0.920893	0.0190586	0.317721	0.752074	0.94891
101927581_at	101927581	CCDC182	0.0302955	0.721487	0.473322	0.825807	0.0245442	0.593939	0.554903	0.872177	0.0068605	0.161819	0.87202	0.994034	0.0342833	0.803568	0.425305	0.895703	0.0079994	0.185347	0.853738	0.97601
101927582_at	101927582	NA	-0.0370615	-0.769296	0.444638	0.81286	-0.0490762	-0.975343	0.333511	0.755822	-0.0436604	-0.831689	0.409055	0.92527	-0.0574387	-1.03263	0.306554	0.853214	-0.0707371	-1.36996	0.177073	0.695208
101927586_at	101927586	LINC01271	-0.0752789	-1.45186	0.151582	0.585025	-0.0761734	-1.42647	0.159187	0.610313	-0.0856114	-1.53361	0.130657	0.814444	-0.0936774	-1.57755	0.120734	0.719085	-0.118441	-1.98034	0.0534132	0.510227
101927587_at	101927587	LOC101927587	-0.00161181	-0.0344387	0.972638	0.992554	-0.0189407	-0.424397	0.672874	0.918925	-0.0316174	-0.67647	0.501478	0.946824	-0.0308886	-0.653533	0.516292	0.921027	-0.0090547	-0.19501	0.846208	0.974391
101927588_at	101927588	LOC101927588	-0.0314675	-0.627739	0.53248	0.851429	-0.0190455	-0.379431	0.705778	0.930231	-0.0127166	-0.236457	0.813926	0.98844	-0.00396571	-0.0702725	0.944246	0.997097	-0.044173	-0.848342	0.400458	0.836934
101927591_at	101927591	DPP10-AS3	0.0841416	1.8043	0.076042	0.460633	0.0838705	1.70524	0.0935937	0.511583	0.0722981	1.56201	0.123821	0.809692	0.0652009	1.30911	0.196253	0.785682	0.0499333	0.971868	0.335988	0.803253
101927592_at	101927592	LOC101927592	0.0192245	0.294296	0.769515	0.943693	0.021615	0.316683	0.752641	0.942145	-0.0288523	-0.417737	0.677709	0.976541	-0.0360409	-0.481454	0.632214	0.950123	-0.0686244	-0.873989	0.386476	0.830883
101927597_at	101927597	NCK1-AS1	-0.0624189	-0.780997	0.437776	0.808438	-0.0626023	-0.814815	0.41857	0.808436	0.00650904	0.0812847	0.9355	0.99686	-0.0300481	-0.358403	0.721493	0.963715	-0.0565134	-0.630672	0.531246	0.886404
101927599_at	101927599	ZNF529-AS1	0.0178003	0.179522	0.858113	0.967477	-0.0273145	-0.281552	0.779306	0.949295	-0.0356921	-0.338241	0.736424	0.981062	-0.0357037	-0.33909	0.735908	0.966089	-0.0190376	-0.174748	0.862012	0.97791
101927603_at	101927603	LOC101927603	0.0241717	0.437206	0.663481	0.909451	0.0186435	0.334767	0.739029	0.938649	0.0406419	0.729762	0.468524	0.942607	0.0473705	0.812767	0.420057	0.894195	0.00619765	0.108497	0.914054	0.987365
101927604_at	101927604	LOC101927604	-0.00880274	-0.145523	0.88477	0.973931	-0.0161771	-0.254511	0.800017	0.955173	-0.00597489	-0.0964465	0.923504	0.995285	-0.00848073	-0.128912	0.897925	0.990531	-0.0495148	-0.777273	0.440812	0.850509
101927606_at	101927606	LOC101927606	-0.0228918	-0.342802	0.732907	0.932725	-0.0504064	-0.750308	0.456155	0.829205	-0.0437819	-0.627643	0.532744	0.95489	-0.0816568	-1.1362	0.261084	0.825214	-0.0819039	-1.12112	0.267814	0.767313
101927608_at	101927608	LOC101927608	-0.0338061	-0.668109	0.506544	0.840834	-0.0402972	-0.78285	0.436955	0.818834	-0.0421179	-0.790926	0.432266	0.929545	-0.0226865	-0.400871	0.690158	0.958666	-0.0554744	-0.988129	0.328045	0.800725
101927609_at	101927609	LOC101927609	-0.0280605	-0.301551	0.764004	0.942677	-0.0255309	-0.274044	0.785042	0.951243	-0.0210297	-0.209651	0.834688	0.990311	-0.024186	-0.2318	0.817603	0.979513	0.0645996	0.626622	0.533876	0.887424
101927610_at	101927610	LOC101927610	-0.0354649	-0.664125	0.509072	0.841739	-0.0436756	-0.809242	0.421741	0.810356	-0.0829614	-1.61143	0.112611	0.799714	-0.0819822	-1.4994	0.139816	0.740222	-0.0930308	-1.63302	0.109007	0.618549
101927616_at	101927616	LOC101927616	0.012794	0.296809	0.767605	0.943363	0.00681631	0.152105	0.879641	0.973417	0.0229917	0.492152	0.624502	0.968299	0.0111577	0.227447	0.820968	0.979641	0.024102	0.467079	0.642557	0.920261
101927623_at	101927623	LOC101927623	0.0238834	0.316471	0.752708	0.939461	0.0177957	0.233183	0.816455	0.958854	0.0349309	0.440738	0.66107	0.973781	0.039109	0.476618	0.635631	0.950997	0.0128502	0.166211	0.868689	0.97938
101927636_at	101927636	LOC101927636	-0.0461869	-0.56511	0.574038	0.871106	-0.0480709	-0.56312	0.575562	0.879973	-0.0349453	-0.396154	0.69347	0.977307	-0.000294039	-0.0031719	0.997481	0.999575	0.00729868	0.0753496	0.94025	0.990514
101927640_at	101927640	LOC101927640	-0.116819	-1.66081	0.1018	0.506621	-0.115718	-1.58038	0.119553	0.55414	-0.154005	-2.07694	0.0423254	0.701726	-0.13718	-1.71937	0.0914955	0.674743	-0.198076	-2.60927	0.0120635	0.376709
101927641_at	101927641	LOC101927641	-0.0126453	-0.256558	0.798369	0.95014	-0.00214709	-0.0421599	0.966519	0.99277	-0.0230755	-0.423531	0.673502	0.975479	-0.0435683	-0.778187	0.439985	0.901859	-0.0444704	-0.770798	0.444604	0.85286
101927647_at	101927647	LOC101927647	0.107692	1.9988	0.0500192	0.40542	0.106962	1.90387	0.0619799	0.446418	0.0899306	1.52647	0.132422	0.818252	0.0927004	1.46799	0.148131	0.745338	0.0459968	0.746571	0.458964	0.859882
101927650_at	101927650	LOC101927650	-0.00802648	-0.0817777	0.935087	0.985288	-0.00670449	-0.0690158	0.945219	0.987648	-0.0375295	-0.395974	0.693603	0.977424	-0.0138087	-0.138875	0.890085	0.98898	-0.0510812	-0.483204	0.631147	0.916418
101927651_at	101927651	LOC101927651	0.0483069	0.857541	0.394449	0.78562	0.039074	0.686138	0.495408	0.849187	0.0317456	0.524613	0.601887	0.963501	0.0273347	0.4327	0.667022	0.955472	0.0162588	0.253389	0.80105	0.963764
101927657_at	101927657	LOC101927657	0.0854686	1.71851	0.0906946	0.489694	0.0849479	1.76411	0.0830715	0.496053	0.0491277	0.935666	0.353392	0.914267	0.0835202	1.58184	0.11975	0.716692	0.0720157	1.26594	0.211643	0.724711
101927659_at	101927659	SMAD1-AS2	0.061785	1.68729	0.0965729	0.498019	0.0514715	1.43606	0.156451	0.607418	0.0486107	1.30206	0.198134	0.863924	0.047447	1.21872	0.228452	0.80645	0.0415128	1.04579	0.300898	0.785282
101927660_at	101927660	LOC101927660	0.0311099	0.660183	0.511582	0.84255	0.0171783	0.354405	0.724343	0.933805	0.0255386	0.493853	0.623307	0.96787	0.027241	0.497637	0.620838	0.947655	0.0162642	0.308082	0.759353	0.950932
101927668_at	101927668	LOC101927668	-0.0545708	-0.895991	0.373723	0.77393	-0.0435158	-0.701792	0.485664	0.844554	-0.0231418	-0.350066	0.72758	0.980773	-0.0315145	-0.449535	0.654914	0.954529	-0.044194	-0.608984	0.545407	0.890674
101927681_at	101927681	LOC101927681	-0.029889	-0.25342	0.800782	0.951312	-0.0229326	-0.187431	0.851988	0.966796	0.0486167	0.388133	0.699363	0.978665	0.0692911	0.523328	0.602969	0.943492	0.0718203	0.515317	0.608697	0.909485
101927682_at	101927682	CD81-AS1	0.0156272	0.290617	0.772314	0.944349	0.021576	0.393758	0.695229	0.92602	-0.0161727	-0.276609	0.783081	0.98525	0.00805217	0.132747	0.894906	0.990305	-0.0144084	-0.229102	0.819763	0.967828
101927690_at	101927690	LOC101927690	0.120916	2.57686	0.0123642	0.259982	0.0988252	2.12805	0.0376698	0.381045	0.0975204	2.07172	0.0428278	0.701726	0.112139	2.23477	0.0297547	0.572753	0.109109	2.16559	0.0353417	0.477439
101927701_at	101927701	LOC101927701	0.0306649	0.57188	0.569471	0.868108	0.0428384	0.768956	0.445094	0.822864	0.0357904	0.617614	0.539289	0.956006	0.0330441	0.541244	0.590651	0.937755	0.0383008	0.605917	0.547425	0.890999
101927702_at	101927702	LOC101927702	0.0055883	0.0883984	0.929845	0.983644	0.000724599	0.0111506	0.991142	0.997152	-0.0358599	-0.594819	0.554319	0.957177	-0.0189595	-0.294675	0.769415	0.970595	-0.0534714	-0.830421	0.410412	0.838749
101927703_at	101927703	FOXCUT	-0.0271383	-0.532438	0.596326	0.880749	-0.0408013	-0.776222	0.440827	0.82085	-0.0382846	-0.726658	0.470409	0.942607	-0.0492789	-0.882914	0.381346	0.880153	-0.0790993	-1.36329	0.179151	0.696486
101927705_at	101927705	NA	0.0257612	0.49882	0.619671	0.891547	0.0121584	0.232273	0.817158	0.958854	0.0454241	0.799616	0.427253	0.929545	0.0500029	0.857	0.395377	0.885816	0.082758	1.3799	0.174011	0.692401
101927709_at	101927709	LOC101927709	0.0204078	0.565514	0.573765	0.870893	0.0152653	0.421819	0.674744	0.919528	0.0160063	0.432536	0.666984	0.97432	0.0126207	0.331935	0.741272	0.967293	0.00242531	0.0601343	0.952298	0.991542
101927710_at	101927710	NA	-0.0241646	-0.372717	0.71063	0.925864	-0.0239261	-0.348931	0.728427	0.935028	-0.0471455	-0.795582	0.429576	0.929545	-0.0376652	-0.614239	0.541736	0.925736	-0.0865994	-1.52255	0.134433	0.650918
101927715_at	101927715	LINC01029	0.00692255	0.157852	0.875086	0.972613	0.0242508	0.54975	0.584639	0.884951	0.015523	0.328555	0.743696	0.981062	0.0266549	0.563841	0.575286	0.934092	0.0137552	0.287251	0.775156	0.955064
101927719_at	101927719	NA	-0.0388413	-0.744822	0.459194	0.819459	-0.0282444	-0.534595	0.595009	0.888148	-0.0602824	-1.05493	0.295908	0.901672	-0.0464095	-0.772287	0.44344	0.902472	-0.0695972	-1.1461	0.257434	0.761191
101927720_at	101927720	ZNF793-AS1	-0.00522155	-0.0693066	0.944969	0.986898	-0.0273088	-0.354301	0.724421	0.933805	0.0160078	0.230335	0.818656	0.988923	0.00445843	0.061079	0.95153	0.997097	0.0337038	0.466173	0.6432	0.920261
101927722_at	101927722	LL22NC03-75H12.2	0.00873466	0.179965	0.857767	0.967413	-0.00629057	-0.132837	0.89479	0.976718	-0.0492698	-1.0386	0.303376	0.904026	-0.0266051	-0.529395	0.598785	0.941863	-0.0508393	-0.980965	0.331529	0.801501
101927723_at	101927723	LOC101927723	0.0292369	0.606944	0.546104	0.857881	0.028437	0.569367	0.571344	0.878384	0.0201458	0.420104	0.675989	0.975786	0.0112796	0.232641	0.816954	0.979182	-0.00744232	-0.152517	0.879419	0.979991
101927734_at	101927734	NA	-0.16806	-1.48745	0.141965	0.573203	-0.160895	-1.46839	0.147496	0.596137	-0.0961116	-0.8196	0.415858	0.927688	-0.128084	-1.12836	0.264346	0.827931	-0.116229	-0.961946	0.340898	0.80457
101927735_at	101927735	LOC101927735	0.0490549	1.10736	0.272417	0.706196	0.0599166	1.32383	0.190845	0.645204	0.0309397	0.652107	0.516953	0.95061	0.0477909	0.958268	0.342362	0.864883	0.0288098	0.551823	0.58363	0.903218
101927746_at	101927746	LOC101927746	0.0332665	0.956193	0.342688	0.755351	0.0296984	0.830217	0.40988	0.80294	0.042989	1.16772	0.247783	0.886121	0.0469007	1.20569	0.233393	0.809344	0.0305228	0.753145	0.455041	0.857415
101927752_at	101927752	LOC101927752	0.0732175	1.21168	0.230231	0.669456	0.0649558	1.08668	0.281753	0.725818	0.0540726	0.892349	0.375958	0.919257	0.0691766	1.20247	0.23463	0.809404	0.110948	1.89715	0.0638325	0.537829
101927759_at	101927759	LOC101927759	0.00491753	0.0387726	0.969196	0.991169	-0.0691016	-0.61574	0.540517	0.869072	-0.0897116	-0.655555	0.514748	0.950348	-0.0558226	-0.431071	0.668199	0.955693	-0.00696101	-0.0518046	0.958899	0.992851
101927760_at	101927760	LOC101927760	0.0471568	0.7226	0.472643	0.82577	0.0199794	0.31123	0.756761	0.943253	-0.0315489	-0.491644	0.624859	0.968299	-0.0305765	-0.443953	0.658919	0.954529	-0.0109194	-0.153552	0.878606	0.979991
101927766_at	101927766	LOC101927766	0.0563881	1.2337	0.221973	0.663172	0.0532085	1.14286	0.257874	0.706666	0.0231124	0.527431	0.599942	0.963501	0.031017	0.651745	0.517436	0.921162	0.0249259	0.512704	0.61051	0.909964
101927769_at	101927769	LOC101927769	0.0855922	1.95985	0.0545122	0.416526	0.0691941	1.54292	0.128385	0.568659	0.0810389	1.74997	0.0855058	0.775023	0.0775981	1.60571	0.114394	0.705304	0.0543582	1.26303	0.212678	0.724711
101927770_at	101927770	LOC101927770	-0.0298422	-0.451441	0.653247	0.905194	-0.0837675	-1.46495	0.148428	0.597338	-0.0779545	-1.17297	0.245688	0.886121	-0.0715684	-1.10671	0.273514	0.832719	-0.110458	-1.71665	0.0924913	0.59647
101927774_at	101927774	LINC00824	0.123876	2.03518	0.0461135	0.395631	0.107859	1.75346	0.0848997	0.497696	0.0659642	1.10386	0.274291	0.896019	0.076857	1.22353	0.226644	0.80645	0.0713431	1.07877	0.286081	0.775165
101927775_at	101927775	NA	0.0506814	0.641494	0.523566	0.848505	0.0555261	0.669332	0.505986	0.853068	0.0427369	0.54326	0.589069	0.962409	0.0726997	0.861257	0.39305	0.885069	0.0611271	0.681623	0.498753	0.877572
101927783_at	101927783	NA	-0.0498407	-0.790944	0.431992	0.804136	-0.0537674	-0.829266	0.410413	0.80329	-0.0406123	-0.579204	0.564734	0.960193	-0.0727307	-0.993323	0.325153	0.85826	-0.0817269	-1.11269	0.271383	0.768868
101927787_at	101927787	LOC101927787	-0.0167595	-0.238843	0.812015	0.954257	-0.0324719	-0.445404	0.657715	0.913376	-0.0800539	-1.13068	0.262925	0.890733	-0.0835599	-1.08476	0.283033	0.835864	-0.118807	-1.68645	0.0981989	0.602694
101927790_at	101927790	LOC101927790	-0.0503065	-1.18059	0.242273	0.680503	-0.0740284	-1.77761	0.0808032	0.492881	-0.059523	-1.36962	0.176178	0.85333	-0.0643092	-1.43571	0.157073	0.755324	-0.05771	-1.19196	0.239136	0.747593
101927792_at	101927792	NA	-0.0211101	-0.490586	0.625451	0.893009	-0.0186412	-0.416232	0.678803	0.9208	-0.0269943	-0.568316	0.572052	0.961012	-0.0219294	-0.433818	0.666215	0.955472	-0.0305078	-0.558398	0.579168	0.9016
101927794_at	101927794	NA	0.0325975	0.362467	0.718235	0.928463	0.012283	0.132623	0.894958	0.976718	0.0212229	0.220782	0.826051	0.989748	-0.0209942	-0.207652	0.836312	0.979953	0.00346094	0.0330298	0.973788	0.996273
101927797_at	101927797	MIR548XHG	0.00937541	0.0917939	0.927158	0.983429	-3.65e-05	-0.000362597	0.999712	0.999869	-0.0397239	-0.358493	0.721299	0.980773	-0.000267575	-0.00239756	0.998096	0.999575	-0.0486303	-0.415975	0.679282	0.930079
101927798_at	101927798	LOC101927798	0.0148758	0.358705	0.721034	0.92898	0.00542256	0.126683	0.899637	0.977741	0.00624572	0.142417	0.887253	0.994788	0.0122686	0.261676	0.794605	0.974168	-0.0199042	-0.48765	0.628017	0.915755
101927803_at	101927803	NA	0.0596609	1.02657	0.30861	0.73345	0.042991	0.721027	0.47384	0.838205	0.034179	0.577078	0.566159	0.960193	0.0450587	0.722787	0.473049	0.911708	0.0102679	0.165527	0.869224	0.97938
101927808_at	101927808	CLSTN2-AS1	-0.0523841	-1.01565	0.313744	0.735743	-0.0537606	-0.987331	0.327653	0.753952	-0.099415	-1.93579	0.0578591	0.731081	-0.112344	-2.05623	0.0447953	0.602928	-0.113387	-1.91769	0.0611105	0.532285
101927809_at	101927809	LOC101927809	0.00899842	0.188932	0.850763	0.965628	0.00150963	0.0307476	0.975578	0.994072	-0.00527982	-0.102132	0.91901	0.995285	-0.0210148	-0.381029	0.704734	0.960996	-0.0394792	-0.720256	0.47486	0.86683
101927811_at	101927811	LOC101927811	0.117702	1.86354	0.0671236	0.442653	0.101491	1.61178	0.112535	0.544111	0.0955115	1.47437	0.145884	0.83049	0.120233	1.79544	0.078396	0.65622	0.134312	1.90101	0.063314	0.537786
101927813_at	101927813	HMMR-AS1	0.0317955	0.607992	0.545414	0.857562	0.0353448	0.653579	0.516011	0.857444	0.00283813	0.0505123	0.959891	0.997679	-0.00522971	-0.087268	0.930794	0.995208	-0.00240982	-0.0416229	0.966972	0.994393
101927814_at	101927814	LOC101927814	-0.079888	-1.9074	0.0611041	0.430905	-0.0906674	-2.17731	0.0336117	0.365794	-0.0946464	-2.15767	0.0351817	0.698303	-0.0896986	-2.04029	0.0464151	0.607305	-0.0893788	-1.89647	0.0639245	0.538052
101927815_at	101927815	LOC101927815	-0.0706108	-0.807201	0.422637	0.801246	-0.0773746	-0.86614	0.390045	0.79195	-0.0997523	-1.06872	0.289701	0.898241	-0.0711397	-0.724015	0.472302	0.911708	-0.070745	-0.673822	0.503656	0.878435
101927820_at	101927820	NA	0.0651611	1.69081	0.0958956	0.496473	0.0663502	1.67725	0.0989694	0.521608	0.0498262	1.17141	0.246307	0.886121	0.0454182	1.01771	0.313527	0.856452	0.0421026	0.887094	0.379452	0.827484
101927821_at	101927821	LINC01425	0.152655	1.84786	0.0693936	0.447178	0.161676	1.99041	0.0513491	0.4185	0.103093	1.19178	0.238287	0.885979	0.136043	1.59768	0.116175	0.709664	0.0837654	1.01472	0.315329	0.794905
101927824_at	101927824	LOC101927824	0.0510475	0.921493	0.360365	0.764389	0.0281202	0.519349	0.605528	0.893175	0.0231209	0.38341	0.702842	0.979613	0.012028	0.200722	0.841699	0.981032	0.0179036	0.280963	0.779946	0.95729
101927828_at	101927828	OVOL1-AS1	-0.0093288	-0.162996	0.871052	0.971199	-0.0319531	-0.564081	0.574912	0.879784	-0.0191326	-0.324234	0.746948	0.981062	-0.0125699	-0.203828	0.839284	0.980635	-0.0277121	-0.44138	0.66092	0.925298
101927829_at	101927829	LOC101927829	-0.0212636	-0.45272	0.652331	0.90483	-0.0230838	-0.46292	0.645184	0.910231	-0.0110771	-0.210675	0.833892	0.990311	-0.00447506	-0.0780334	0.938101	0.996295	-0.0236805	-0.387269	0.700269	0.935459
101927831_at	101927831	NA	-0.030765	-0.448395	0.655431	0.90625	-0.00636941	-0.094699	0.924886	0.983983	-0.0409463	-0.569687	0.571129	0.960817	-0.00617362	-0.0829839	0.934183	0.995428	-0.026972	-0.370448	0.712678	0.938298
101927839_at	101927839	LOC101927839	0.0548918	0.848481	0.399434	0.787865	0.011878	0.202147	0.840521	0.963482	0.000712896	0.0107291	0.991477	0.998712	0.00249049	0.0386609	0.969309	0.997316	-0.0309875	-0.607274	0.546531	0.890826
101927841_at	101927841	LOC101927841	-0.0677072	-1.48637	0.142249	0.573203	-0.0910244	-2.08015	0.042019	0.390554	-0.0642765	-1.30605	0.196783	0.863341	-0.07795	-1.56095	0.124601	0.723016	-0.067887	-1.26948	0.210392	0.72459
101927843_at	101927843	LOC101927843	-0.0594088	-1.37707	0.173444	0.611369	-0.0488735	-1.09082	0.27994	0.723802	-0.0668486	-1.40601	0.16515	0.850217	-0.0583099	-1.15451	0.253567	0.820886	-0.0370571	-0.700061	0.487269	0.873418
101927849_at	101927849	LOC101927849	0.126345	2.07998	0.0416677	0.383925	0.128879	2.06001	0.0439742	0.396852	0.0469227	0.876641	0.384361	0.921923	0.0575759	1.00746	0.318377	0.856518	0.0748136	1.24048	0.220827	0.729594
101927853_at	101927853	LOC101927853	-0.153478	-1.89386	0.0629117	0.434509	-0.165437	-1.98096	0.0524284	0.421904	-0.129941	-1.48982	0.141784	0.826128	-0.138614	-1.52794	0.132589	0.732556	-0.1234	-1.39503	0.16943	0.686516
101927861_at	101927861	LINC01293	-0.0241245	-0.478936	0.633669	0.895696	-0.019729	-0.378856	0.706203	0.930231	-0.03319	-0.594575	0.55448	0.957177	-0.0102537	-0.17416	0.862416	0.983968	-0.0221093	-0.373341	0.710539	0.937945
101927869_at	101927869	LOC101927869	0.00396384	0.0917797	0.927169	0.983429	-0.00107041	-0.0234549	0.981369	0.994656	3.59e-05	0.000764752	0.999392	0.999866	-0.00144731	-0.0283147	0.97752	0.998197	-0.013293	-0.24355	0.808617	0.965767
101927870_at	101927870	LOC101927870	0.0279461	0.988898	0.326557	0.744067	0.0405696	1.44755	0.15322	0.604345	0.0431015	1.55154	0.126306	0.809692	0.0578994	2.05726	0.0446927	0.602546	0.0478507	1.61088	0.113763	0.625355
101927876_at	101927876	LOC101927876	-0.0346757	-0.711559	0.479407	0.828017	-0.0333158	-0.65274	0.516548	0.85776	-0.0836333	-1.69876	0.0948177	0.779158	-0.10415	-2.02704	0.0477993	0.609607	-0.103416	-2.03956	0.0469186	0.499485
101927877_at	101927877	LOC101927877	0.0189542	0.28133	0.779394	0.9456	0.0176879	0.251307	0.80248	0.955795	-0.0108737	-0.155702	0.876818	0.994201	0.00169723	0.02303	0.981715	0.99856	-0.0234394	-0.326027	0.745821	0.947631
101927884_at	101927884	LOC101927884	0.117284	1.59789	0.115152	0.533614	0.107387	1.43156	0.15773	0.608724	0.0866121	1.15407	0.253289	0.887192	0.0917137	1.13638	0.261008	0.825214	0.0423019	0.554062	0.582109	0.902975
101927886_at	101927886	GBAT2	0.0738936	1.24037	0.219513	0.660545	0.0495854	0.863837	0.391298	0.792703	0.031532	0.518538	0.60609	0.965074	0.0236173	0.38027	0.705294	0.961115	0.0624055	1.06223	0.293445	0.780695
101927889_at	101927889	LINC01153	0.065086	0.912923	0.36482	0.767379	0.0440219	0.62813	0.532427	0.865085	0.0901036	1.1651	0.248831	0.886121	0.0680991	0.882314	0.381668	0.880153	0.0226494	0.295592	0.768817	0.953497
101927900_at	101927900	LINC01477	0.120788	2.17531	0.0334289	0.354828	0.117992	2.08601	0.0414643	0.390115	0.086487	1.4986	0.139495	0.824251	0.10995	1.8112	0.0758875	0.651628	0.0766379	1.21793	0.229202	0.737417
101927901_at	101927901	LOC101927901	-0.00027244	-0.00598763	0.995242	0.999024	-0.00366293	-0.0832567	0.933939	0.986068	-0.0120419	-0.237295	0.813279	0.98844	-0.0203392	-0.41187	0.682128	0.9578	-0.00689805	-0.134318	0.893713	0.98279
101927907_at	101927907	LOC101927907	0.0783653	1.59986	0.114713	0.533455	0.0839137	1.77064	0.0819673	0.495024	0.0490114	0.964084	0.339076	0.912337	0.0836928	1.60786	0.113922	0.704573	0.0580409	1.10856	0.273142	0.769168
101927910_at	101927910	LOC101927910	0.0505261	0.673918	0.502868	0.838991	0.0423454	0.554669	0.581291	0.882754	0.00943687	0.127538	0.898964	0.994788	0.015479	0.208359	0.835763	0.979953	-0.0258816	-0.347862	0.729465	0.942851
101927914_at	101927914	LOC101927914	-0.0393786	-0.716614	0.476303	0.826702	-0.0321604	-0.563136	0.575551	0.879973	-0.0250232	-0.409372	0.683801	0.977226	-0.0108665	-0.167988	0.867244	0.98541	-0.0554581	-0.84091	0.404568	0.836934
101927929_at	101927929	NA	0.0529972	0.923842	0.35915	0.763827	0.039967	0.686617	0.495108	0.849187	0.0419478	0.700375	0.486542	0.946824	0.0354446	0.560359	0.577641	0.934286	0.0133206	0.200942	0.841593	0.972427
101927933_at	101927933	NA	0.0464792	1.18053	0.242299	0.680503	0.0330299	0.813292	0.419435	0.808896	0.0362499	0.881745	0.381618	0.920353	0.0365973	0.821041	0.415371	0.892228	0.00303973	0.0691247	0.945177	0.990828
101927934_at	101927934	LOC101927934	-0.0588398	-0.934054	0.3539	0.76093	-0.0465697	-0.706232	0.482921	0.843333	-0.0625281	-0.945005	0.348645	0.914185	-0.0519824	-0.772007	0.443605	0.902472	-0.0911388	-1.31651	0.194256	0.711782
101927943_at	101927943	LOC101927943	-0.140225	-1.94588	0.056206	0.419804	-0.164295	-2.36843	0.021277	0.311035	-0.0965521	-1.31685	0.193159	0.861864	-0.139483	-1.84899	0.070148	0.65115	-0.159213	-2.10909	0.040179	0.485984
101927944_at	101927944	FAM53B-AS1	-0.0736027	-1.06947	0.289004	0.719046	-0.0940414	-1.42282	0.160237	0.61073	-0.0975926	-1.28206	0.205011	0.86865	-0.064055	-0.853767	0.39715	0.885952	-0.0605847	-0.761993	0.449792	0.856318
101927948_at	101927948	LOC101927948	-0.0415562	-0.744245	0.45954	0.819633	-0.0573033	-0.985348	0.328617	0.754293	-0.0818416	-1.40783	0.164612	0.849164	-0.0862972	-1.36465	0.178238	0.76919	-0.100414	-1.49397	0.141728	0.659406
101927950_at	101927950	LOC101927950	0.0207106	0.300068	0.765129	0.943039	0.0175884	0.249426	0.803928	0.955889	-0.0251308	-0.341276	0.734151	0.981062	-0.0413208	-0.539041	0.592159	0.938013	-0.0720545	-1.02636	0.309868	0.791328
101927953_at	101927953	C5orf66-AS1	-0.0655648	-1.28832	0.202423	0.643114	-0.0673269	-1.26941	0.209452	0.661312	-0.100399	-1.82896	0.0726384	0.7547	-0.0982992	-1.65886	0.103165	0.688439	-0.088344	-1.5195	0.135196	0.652437
101927958_at	101927958	LOC101927958	0.0111504	0.214551	0.830822	0.959874	-0.00370443	-0.0709581	0.94368	0.987603	0.00735134	0.137709	0.890955	0.994788	-0.0190379	-0.34918	0.728365	0.964468	-0.0345527	-0.674479	0.503243	0.878435
101927972_at	101927972	LOC101927972	-0.0795686	-2.01867	0.0478523	0.401432	-0.0845845	-2.15284	0.0355767	0.375608	-0.0591813	-1.36551	0.177457	0.85333	-0.0421376	-0.973673	0.334726	0.861193	-0.0408605	-1.01452	0.315423	0.794905
101927974_at	101927974	LOC101927974	-0.0843241	-0.976373	0.332674	0.74818	-0.0746062	-0.857991	0.394491	0.794655	-0.0697578	-0.730028	0.468363	0.942607	-0.0200806	-0.207237	0.836634	0.980054	-0.0206588	-0.207214	0.83672	0.971911
101927980_at	101927980	SLC14A2-AS1	-0.0762975	-1.55378	0.125327	0.549092	-0.0946927	-1.91349	0.0607116	0.44403	-0.0704545	-1.2924	0.201434	0.86571	-0.0836028	-1.49438	0.141121	0.742378	-0.105059	-1.80208	0.0778138	0.56645
101927990_at	101927990	HRAT13	0.0414771	0.852724	0.397094	0.786795	0.0443182	0.86786	0.38911	0.791583	0.03144	0.606469	0.546611	0.956706	0.0205626	0.365722	0.716056	0.963235	0.00965807	0.160839	0.872895	0.979544
101927992_at	101927992	LINC01213	0.0687016	1.35444	0.180512	0.619165	0.067526	1.31318	0.194383	0.648931	0.0343703	0.672128	0.504218	0.947602	0.0492171	0.91028	0.366875	0.876186	0.0362682	0.653818	0.516349	0.88239
101927994_at	101927994	LINC01087	-0.0252245	-0.561967	0.576165	0.872223	-0.0490871	-1.138	0.259883	0.708263	-0.0278338	-0.561158	0.576889	0.962409	-0.0420554	-0.871289	0.387602	0.882957	-0.0237313	-0.462781	0.645613	0.920674
101928000_at	101928000	LOC101928000	-0.0401939	-0.511411	0.61088	0.887609	-0.0346759	-0.422583	0.67419	0.919491	0.0498519	0.64918	0.518829	0.951572	0.0715617	0.888165	0.378542	0.879125	0.0984527	1.20791	0.233	0.74131
101928001_at	101928001	PRKCA-AS1	-0.0255772	-0.833421	0.407807	0.792062	-0.0334037	-1.12932	0.263495	0.710926	-0.0598486	-1.86332	0.0675725	0.75164	-0.0478673	-1.42442	0.160298	0.757348	-0.0652825	-1.924	0.0602955	0.529899
101928002_at	101928002	LOC101928002	-0.0223923	-0.580033	0.563995	0.865421	-0.0268153	-0.670973	0.504948	0.853068	-0.0154659	-0.362992	0.717954	0.980773	-0.00508529	-0.114431	0.909337	0.991742	-0.0179598	-0.389747	0.698448	0.935225
101928009_at	101928009	LOC101928009	0.017193	0.307588	0.759427	0.9411	0.0200075	0.346325	0.730374	0.935888	-0.0289418	-0.5322	0.596656	0.962637	-0.0122992	-0.21738	0.828763	0.979896	-0.0448575	-0.808049	0.423049	0.842445
101928012_at	101928012	LOC101928012	-0.0162395	-0.398943	0.691306	0.920519	-0.00594474	-0.141172	0.888232	0.975559	0.00229182	0.0509979	0.959506	0.997679	0.00223438	0.0465621	0.963041	0.997097	-0.019716	-0.393526	0.695674	0.934634
101928014_at	101928014	LOC101928014	-0.023073	-0.348531	0.728622	0.931649	-0.0121828	-0.178218	0.859184	0.969315	-0.0472681	-0.663687	0.509566	0.947737	-0.0499094	-0.688191	0.494391	0.916545	-0.0649665	-0.842479	0.403698	0.836934
101928017_at	101928017	UBXN10-AS1	-0.0686863	-1.35768	0.179486	0.617575	-0.0716899	-1.35391	0.181111	0.634179	-0.0748318	-1.3703	0.175967	0.85333	-0.071837	-1.22814	0.224924	0.806278	-0.101084	-1.66288	0.102854	0.609067
101928020_at	101928020	LOC101928020	0.0709569	1.14474	0.256719	0.693783	0.0767107	1.20658	0.232579	0.68443	0.0583319	0.849332	0.39925	0.923629	0.089074	1.24555	0.218514	0.803031	0.0371468	0.522283	0.603876	0.908651
101928022_at	101928022	LINC01214	-0.11713	-1.67845	0.0982942	0.500592	-0.1358	-1.87422	0.0660287	0.454967	-0.131904	-1.7618	0.0834657	0.774138	-0.128274	-1.58879	0.118171	0.714013	-0.113508	-1.39039	0.170823	0.687745
101928031_at	101928031	LOC101928031	-0.0460127	-1.0042	0.319185	0.738773	-0.0476307	-1.01755	0.31319	0.745411	-0.0493087	-0.983838	0.329353	0.9105	-0.0571492	-1.08917	0.2811	0.833006	-0.0675022	-1.29746	0.200673	0.71688
101928035_at	101928035	LOC101928035	0.0918003	1.68933	0.0961797	0.496966	0.0825753	1.47714	0.145142	0.594975	0.0823698	1.36877	0.176442	0.85333	0.0763404	1.19066	0.239195	0.811252	0.0718109	1.05465	0.296867	0.782784
101928040_at	101928040	BARX1-AS1	-0.0146494	-0.339724	0.735212	0.933072	-0.0253255	-0.576193	0.566753	0.876401	-0.0118593	-0.274213	0.784912	0.985746	-0.0173123	-0.377369	0.707435	0.961493	-0.0378996	-0.843257	0.403268	0.836934
101928043_at	101928043	LOC101928043	-0.0519422	-1.04919	0.298164	0.72614	-0.0521446	-1.14303	0.257805	0.706666	-0.0597154	-1.12727	0.264353	0.890984	-0.0233394	-0.473974	0.637503	0.951413	-0.0363177	-0.687437	0.495116	0.87597
101928045_at	101928045	LOC101928045	0.0802291	1.17247	0.245494	0.683529	0.0573361	0.821868	0.414577	0.805907	0.0224271	0.32031	0.749905	0.981062	-0.019061	-0.267512	0.790133	0.974027	-0.0209542	-0.283379	0.778105	0.956193
101928047_at	101928047	LOC101928047	-0.00209632	-0.0387639	0.969203	0.991169	-0.000850853	-0.0148409	0.988211	0.995883	-0.0277281	-0.479998	0.633066	0.969686	-0.0235869	-0.379528	0.705841	0.96117	0.00907241	0.139424	0.889698	0.982015
101928052_at	101928052	LOC101928052	-0.0183281	-0.490882	0.625243	0.893009	-0.0284717	-0.754119	0.453882	0.828074	0.0102459	0.265424	0.79164	0.986496	0.00818352	0.199451	0.842688	0.981101	0.00718054	0.165378	0.869341	0.97938
101928054_at	101928054	NA	0.0758373	1.24612	0.217409	0.658647	0.05924	0.950462	0.34589	0.76482	0.063797	0.997746	0.32262	0.910393	0.0808589	1.1925	0.238478	0.811252	0.0613352	0.856408	0.396028	0.836551
101928061_at	101928061	NA	-0.00404483	-0.0504361	0.959937	0.989732	0.00363299	0.0429784	0.965869	0.992432	-0.0867186	-1.05301	0.29678	0.901672	-0.121819	-1.47984	0.144949	0.744619	-0.0991329	-1.16181	0.251058	0.75881
101928068_at	101928068	LOC101928068	0.0443711	0.559546	0.577805	0.872388	0.0689406	0.839295	0.40481	0.799858	0.0908741	1.07081	0.288766	0.898241	0.128212	1.42306	0.160692	0.757348	0.115432	1.21565	0.230065	0.737763
101928069_at	101928069	LOC101928069	0.0664661	1.19423	0.236938	0.67553	0.0472394	0.85607	0.395543	0.79467	0.0559432	0.973767	0.334287	0.911181	0.0474387	0.769177	0.445268	0.902472	0.015799	0.263766	0.793089	0.961735
101928076_at	101928076	LOC101928076	-0.00855592	-0.186612	0.852574	0.966232	-0.0180047	-0.376983	0.707586	0.930823	-0.0177673	-0.355884	0.723241	0.980773	-0.0103758	-0.191804	0.848643	0.982231	-0.0497301	-0.910732	0.366987	0.821791
101928079_at	101928079	LINC01057	-0.00162213	-0.0252344	0.979949	0.995411	-0.00526314	-0.0799678	0.936543	0.986527	-0.0239021	-0.354995	0.723903	0.980773	-0.0129223	-0.182895	0.855592	0.982813	-0.0489004	-0.663657	0.510085	0.881335
101928087_at	101928087	LOC101928087	-0.0992226	-1.36753	0.176395	0.614182	-0.129463	-1.80285	0.0766991	0.482918	-0.123443	-1.60882	0.113181	0.799714	-0.141855	-1.7506	0.0859124	0.6634	-0.175919	-2.23717	0.0299546	0.457513
101928098_at	101928098	LOC101928098	0.108836	2.22926	0.0294292	0.340222	0.118818	2.33341	0.0231774	0.319888	0.101523	1.90642	0.061641	0.740576	0.110801	2.03566	0.0468943	0.607849	0.116934	2.06586	0.0442622	0.4934
101928099_at	101928099	PCAT7	0.00119222	0.0150267	0.988059	0.997078	0.00675157	0.080827	0.935863	0.986432	-0.054761	-0.677053	0.501111	0.946824	-0.0776062	-0.913369	0.365264	0.875756	-0.081148	-0.887305	0.379339	0.827421
101928100_at	101928100	LOC101928100	-0.0404593	-0.438514	0.662538	0.909201	-0.0786676	-0.849621	0.39909	0.797332	-0.0513582	-0.555298	0.580864	0.962409	-0.0445172	-0.455336	0.650763	0.953591	-0.111649	-1.1573	0.252877	0.759669
101928101_at	101928101	LOC101928101	-0.0574836	-1.25976	0.212477	0.654212	-0.0647065	-1.39535	0.168323	0.618467	-0.0900709	-1.86518	0.0673064	0.751126	-0.0934051	-1.83836	0.0717237	0.65115	-0.119091	-2.28762	0.0266081	0.446361
101928104_at	101928104	LINC01482	0.00982694	0.160545	0.872974	0.972354	0.0145919	0.228933	0.819741	0.959675	-0.000563571	-0.00884902	0.99297	0.998758	0.0264723	0.403328	0.688361	0.958666	-0.00987108	-0.147814	0.883109	0.980829
101928107_at	101928107	LOC101928107	-0.0388278	-0.72733	0.469762	0.823803	-0.0542495	-1.00715	0.318119	0.74947	-0.0430524	-0.76876	0.44521	0.93451	-0.0505845	-0.863841	0.391642	0.884223	-0.0874864	-1.55754	0.125913	0.638252
101928111_at	101928111	LOC101928111	0.0582917	1.10179	0.274813	0.708171	0.0335305	0.655401	0.514847	0.856927	0.0147148	0.261574	0.794592	0.986912	0.0135106	0.233946	0.815945	0.979122	0.00620859	0.0998947	0.920844	0.987845
101928115_at	101928115	NA	0.0815666	1.48007	0.14392	0.574515	0.0596421	1.09395	0.27858	0.723028	0.0551034	0.962476	0.339876	0.912337	0.0758912	1.30864	0.196411	0.785682	0.0678861	1.17493	0.245819	0.755225
101928120_at	101928120	LOC101928120	-0.213669	-2.75377	0.00772017	0.217973	-0.249847	-3.23161	0.00204704	0.142457	-0.212274	-2.4841	0.0159505	0.654111	-0.243256	-2.79177	0.00731603	0.447901	-0.277608	-3.1498	0.00281073	0.277842
101928123_at	101928123	LOC101928123	-0.0426767	-0.95525	0.343161	0.755351	-0.0500328	-1.07145	0.288484	0.730119	-0.0840091	-1.86321	0.0675881	0.75164	-0.0897975	-1.84482	0.0707621	0.65115	-0.0838528	-1.77627	0.0820266	0.575916
101928124_at	101928124	NA	2.97e-05	0.000486827	0.999613	0.999714	0.00243374	0.0377057	0.970054	0.993405	-0.00662672	-0.102755	0.918518	0.995285	-0.0178244	-0.253685	0.80074	0.974616	0.00226064	0.0307168	0.975623	0.996713
101928132_at	101928132	LOC101928132	0.00401835	0.066151	0.94747	0.987386	0.0117829	0.188489	0.851162	0.966192	-0.0236882	-0.38828	0.699255	0.978665	-0.0350609	-0.558169	0.579124	0.934623	-0.0443983	-0.745185	0.459793	0.860083
101928134_at	101928134	LOC101928134	0.0486824	0.650028	0.518075	0.84575	0.0134937	0.179683	0.858038	0.968989	-0.012146	-0.155809	0.876734	0.994201	-0.0268375	-0.32372	0.747449	0.967448	-0.0495067	-0.571805	0.570122	0.898437
101928135_at	101928135	LOC101928135	-0.0933097	-1.61628	0.111111	0.52725	-0.102543	-1.7326	0.0885746	0.504638	-0.104891	-1.73414	0.0882996	0.778868	-0.13719	-2.18032	0.0337821	0.576476	-0.125242	-1.88974	0.0648405	0.538753
101928139_at	101928139	LOC101928139	0.00903719	0.104704	0.916948	0.980929	-0.0074977	-0.0875304	0.930557	0.985256	-0.0203298	-0.219555	0.827002	0.989748	-0.0127492	-0.132036	0.895466	0.990305	-0.013884	-0.137713	0.891043	0.9822
101928140_at	101928140	LOC101928140	0.0151085	0.336676	0.737498	0.934196	0.00516337	0.116274	0.907844	0.979004	0.00242594	0.0484924	0.961493	0.997701	-0.00113495	-0.0225243	0.982116	0.99856	-0.0270246	-0.518054	0.606801	0.909466
101928144_at	101928144	LOC101928144	0.0606456	1.00543	0.318598	0.73834	0.0541119	0.872272	0.38672	0.789353	0.045934	0.792749	0.431211	0.929545	0.0422987	0.673099	0.503865	0.918247	0.0290956	0.468857	0.641294	0.920246
101928158_at	101928158	LAMA5-AS1	0.0332708	0.40246	0.68873	0.919085	0.0259837	0.307904	0.759278	0.943921	-0.0461456	-0.542175	0.589812	0.962409	-0.0563146	-0.634511	0.528529	0.923547	-0.094205	-1.04288	0.302226	0.78584
101928160_at	101928160	LOC101928160	-0.075489	-1.47788	0.144502	0.575473	-0.0886626	-1.71508	0.0917632	0.510135	-0.122337	-2.43375	0.0181009	0.657202	-0.110895	-2.16838	0.0347269	0.577433	-0.137227	-2.73484	0.00871794	0.348986
101928162_at	101928162	LOC101928162	0.0557913	1.30863	0.195489	0.636657	0.0402303	0.936952	0.352736	0.769281	0.0428024	0.934327	0.354077	0.914267	0.0292743	0.609864	0.544608	0.925736	-0.00160464	-0.0347447	0.972427	0.995975
101928165_at	101928165	CASC17	0.0480365	0.832627	0.408251	0.792309	0.0473915	0.782073	0.437408	0.819077	0.0198567	0.361834	0.718814	0.980773	0.0235584	0.400949	0.690101	0.958666	0.00164315	0.0289867	0.976995	0.996725
101928167_at	101928167	LOC101928167	0.0275743	0.480224	0.632758	0.895256	0.0273808	0.482079	0.631596	0.903377	0.0352544	0.578221	0.565392	0.960193	0.0405766	0.659667	0.512379	0.920635	0.0456403	0.687618	0.495003	0.87597
101928170_at	101928170	NA	-0.100123	-1.72536	0.0894435	0.486719	-0.0728386	-1.38078	0.172738	0.623559	-0.0185531	-0.320068	0.750087	0.981062	-0.034614	-0.595188	0.554299	0.926971	-0.0434542	-0.737406	0.464465	0.862915
101928172_at	101928172	NA	0.0290467	0.563269	0.575283	0.871882	0.019041	0.362249	0.718506	0.933428	-0.0291376	-0.571634	0.569817	0.960479	-0.0214593	-0.390703	0.697613	0.960208	-0.0318908	-0.566174	0.573913	0.899724
101928173_at	101928173	LOC101928173	-0.0636658	-0.800236	0.42663	0.80189	-0.0603175	-0.748931	0.456978	0.830045	-0.0987193	-1.11862	0.267996	0.895309	-0.102993	-1.13676	0.260851	0.825214	-0.134102	-1.45886	0.151118	0.670519
101928178_at	101928178	NA	0.108896	2.36231	0.0213146	0.310286	0.115099	2.60023	0.0118442	0.254244	0.141643	2.87688	0.00564163	0.600456	0.135274	2.77504	0.00765101	0.447901	0.0989019	2.02248	0.0487177	0.503015
101928185_at	101928185	LOC101928185	0.0904875	1.68696	0.0966377	0.49816	0.0853496	1.62955	0.108711	0.539011	0.0804036	1.39223	0.16926	0.851544	0.0738987	1.32019	0.192553	0.783668	0.101209	1.76005	0.0847712	0.582585
101928188_at	101928188	LOC101928188	-0.014575	-0.207329	0.836432	0.96096	0.00908424	0.126796	0.899548	0.977741	0.0130667	0.170019	0.865597	0.994034	0.0675829	0.850013	0.399215	0.886396	0.0664598	0.787509	0.434856	0.84775
101928190_at	101928190	LINC01487	-0.0057507	-0.148742	0.88224	0.973453	-0.0165438	-0.426974	0.671007	0.918152	0.000422433	0.0106955	0.991504	0.998712	-0.0177343	-0.43216	0.667412	0.955627	-0.039971	-1.01335	0.315973	0.795224
101928191_at	101928191	LOC101928191	0.0957114	1.92787	0.0584552	0.424343	0.0645443	1.41437	0.162692	0.613094	0.0384109	0.783519	0.436566	0.930032	0.044983	0.904128	0.370097	0.876644	0.0334393	0.63247	0.530081	0.886148
101928192_at	101928192	NA	-0.0367638	-0.411014	0.682479	0.916789	-0.0661464	-0.747936	0.457573	0.830648	-0.100944	-1.08306	0.283344	0.897024	-0.130067	-1.40958	0.164618	0.760643	-0.145536	-1.62787	0.1101	0.620225
101928196_at	101928196	LOC101928196	-0.0394975	-0.895539	0.373963	0.77393	-0.0509191	-1.12585	0.264946	0.712532	-0.0590736	-1.24388	0.218634	0.875498	-0.0565292	-1.12989	0.26371	0.82767	-0.077333	-1.4756	0.146581	0.665288
101928201_at	101928201	LOC101928201	0.00740147	0.156832	0.875887	0.972613	-0.00564261	-0.121111	0.904029	0.978202	-0.0095088	-0.199042	0.842938	0.991497	-0.0291031	-0.604218	0.548326	0.925842	-0.0322349	-0.652895	0.516939	0.88239
101928205_at	101928205	LOC101928205	0.033295	0.656069	0.514207	0.844328	0.0367598	0.704508	0.483985	0.844183	0.0435351	0.870258	0.38781	0.921953	0.0343621	0.651512	0.517585	0.921198	0.0152554	0.298712	0.766449	0.952711
101928207_at	101928207	LOC101928207	0.0457404	1.09944	0.275825	0.70867	0.034662	0.847935	0.400021	0.797332	0.0150849	0.372642	0.710797	0.980773	0.0197145	0.462227	0.645847	0.952905	0.0112774	0.27054	0.787905	0.959704
101928211_at	101928211	LOC101928211	0.026223	0.78062	0.437997	0.808478	0.0212241	0.618545	0.53868	0.86832	0.0120201	0.324795	0.746525	0.981062	0.00288839	0.0747404	0.940708	0.996524	-0.00413866	-0.103208	0.918228	0.987696
101928221_at	101928221	NA	0.0850008	1.13377	0.261257	0.697029	0.0985711	1.27775	0.206518	0.658964	0.0661407	0.91648	0.363276	0.916141	0.0531752	0.772205	0.443488	0.902472	0.0443688	0.637951	0.526537	0.885321
101928222_at	101928222	LOC101928222	0.000838322	0.0116914	0.990709	0.997733	-0.0239397	-0.327174	0.744735	0.9395	-0.0220573	-0.288884	0.773718	0.984699	-0.0400844	-0.493355	0.623839	0.94839	-0.0946263	-1.17641	0.245231	0.754765
101928225_at	101928225	LOC101928225	0.0916911	2.16918	0.0339123	0.357653	0.0892515	2.00792	0.0493993	0.41329	0.0881726	1.89692	0.0629098	0.740576	0.091602	1.816	0.0751369	0.65115	0.0730092	1.41495	0.163537	0.681457
101928227_at	101928227	LOC101928227	0.0388638	0.406492	0.685781	0.918153	0.0698855	0.714913	0.477581	0.840882	0.0669847	0.682103	0.497937	0.946824	0.0710357	0.668478	0.506785	0.919668	0.0456856	0.409805	0.683772	0.931941
101928230_at	101928230	LOC101928230	-0.0037519	-0.0578547	0.95405	0.988956	-0.0351678	-0.544907	0.587943	0.885977	-0.0189793	-0.284926	0.776734	0.984815	-0.0371587	-0.531851	0.597095	0.940992	-0.0425	-0.569127	0.571924	0.898437
101928238_at	101928238	LOC101928238	0.149188	2.20195	0.031398	0.347556	0.121488	1.76291	0.0832758	0.496053	0.131021	1.84857	0.0697093	0.75164	0.133445	1.79854	0.0778974	0.655504	0.158618	2.02278	0.0486858	0.503015
101928243_at	101928243	DARS-AS1	0.0234931	0.339836	0.735128	0.933026	0.0416032	0.58924	0.558029	0.872478	-0.00283888	-0.0389455	0.96907	0.997861	0.0139722	0.189375	0.850536	0.982636	-0.0119363	-0.171785	0.864329	0.978713
101928245_at	101928245	NA	-0.0185014	-0.369499	0.713015	0.926555	-0.0359171	-0.750738	0.455899	0.829075	-0.0678444	-1.27352	0.208002	0.870042	-0.0523158	-0.960858	0.34107	0.863888	-0.0698428	-1.27761	0.207531	0.721612
101928251_at	101928251	LOC101928251	0.0340959	0.729684	0.468331	0.823546	0.0421684	0.906709	0.368378	0.777795	0.0537037	1.0786	0.28531	0.898241	0.0241987	0.480837	0.632649	0.950267	0.00533117	0.106568	0.915576	0.987696
101928255_at	101928255	LOC101928255	-0.00812754	-0.134397	0.893524	0.975776	-0.0172521	-0.282804	0.778352	0.949201	-0.0642278	-1.03007	0.30733	0.905923	-0.0433107	-0.666432	0.508081	0.920253	-0.0585825	-0.933755	0.355104	0.814166
101928259_at	101928259	LOC101928259	0.0305817	0.702971	0.484705	0.829529	0.0400723	0.884354	0.38022	0.784173	0.0427148	0.881141	0.381942	0.920681	0.0527589	1.01589	0.314384	0.856512	0.048443	0.893878	0.375847	0.826135
101928269_at	101928269	LOC101928269	-0.0385639	-0.665254	0.508355	0.841716	-0.0565646	-0.964415	0.338912	0.760472	-0.077692	-1.41834	0.161537	0.845503	-0.0789592	-1.36512	0.178092	0.76919	-0.0886112	-1.48511	0.144054	0.663559
101928271_at	101928271	LOC101928271	0.0325162	0.939746	0.350995	0.759816	0.0398879	1.1403	0.25893	0.707485	0.0660554	1.81272	0.0751422	0.757348	0.0752233	2.00442	0.0502452	0.618563	0.0707378	1.74732	0.0869775	0.585722
101928273_at	101928273	LOC101928273	0.00128025	0.0238698	0.981033	0.995755	-0.0106868	-0.193548	0.847218	0.96532	-0.0148022	-0.259492	0.796191	0.987211	-0.0198399	-0.328223	0.744061	0.967293	-0.0376899	-0.587511	0.559614	0.895045
101928276_at	101928276	LINC01227	-0.0488297	-1.06446	0.29125	0.721322	-0.0494085	-1.05142	0.297505	0.735836	-0.0779193	-1.67173	0.100059	0.784128	-0.082456	-1.76051	0.0842014	0.660586	-0.0887558	-2.00165	0.0509919	0.506539
101928277_at	101928277	LOC101928277	-0.00163173	-0.0315578	0.974926	0.99327	-0.0182468	-0.344191	0.731969	0.936656	0.00155313	0.0331565	0.973666	0.997861	0.0219017	0.499522	0.619519	0.947208	0.0211163	0.453546	0.6522	0.922631
101928280_at	101928280	LOC101928280	-0.113825	-2.7657	0.0074737	0.214919	-0.106271	-2.45309	0.0172458	0.282272	-0.0993039	-2.22891	0.0297786	0.678129	-0.0898546	-1.87624	0.0662405	0.649707	-0.107272	-2.14416	0.0371128	0.482247
101928281_at	101928281	NA	0.0398803	0.594809	0.554136	0.861328	0.0292728	0.431234	0.667925	0.917428	0.0366185	0.507623	0.613676	0.966728	0.0443859	0.599038	0.551748	0.926015	0.0286412	0.361309	0.719454	0.940921
101928283_at	101928283	LOC101928283	-0.0135663	-0.313961	0.754605	0.93999	-0.0216427	-0.487606	0.627699	0.902182	0.00596134	0.128081	0.898536	0.994788	0.0286043	0.598005	0.552432	0.926081	0.0249663	0.492185	0.624832	0.914989
101928284_at	101928284	LOC101928284	-0.0770392	-1.24886	0.216412	0.657693	-0.0879708	-1.36801	0.176678	0.629392	-0.0621845	-0.908215	0.367589	0.918557	-0.083264	-1.12485	0.265817	0.828514	-0.0767549	-0.987601	0.328301	0.800784
101928288_at	101928288	LOC101928288	-0.0509727	-0.777913	0.439579	0.808999	-0.0508303	-0.75733	0.451972	0.82695	-0.0909544	-1.27485	0.207533	0.869411	-0.0716357	-0.958427	0.342283	0.864883	-0.0920354	-1.2557	0.215303	0.725409
101928298_at	101928298	LOC101928298	-0.0199625	-0.42888	0.669497	0.911852	-0.0264718	-0.569147	0.571492	0.878408	-0.0214577	-0.421392	0.675054	0.975479	-0.0374491	-0.70446	0.48429	0.913772	-0.0354038	-0.636628	0.527391	0.885565
101928303_at	101928303	LOC101928303	0.0448871	0.795708	0.429238	0.802953	0.0398336	0.669716	0.505743	0.853068	0.0379595	0.636941	0.526713	0.952946	0.0281638	0.438092	0.663134	0.954529	0.0592456	0.877515	0.384578	0.829435
101928304_at	101928304	LOC101928304	-0.017544	-0.302368	0.763383	0.942557	-0.00902163	-0.151648	0.88	0.973417	-0.00876341	-0.14759	0.883187	0.994574	0.0203203	0.327689	0.744463	0.967293	-0.00819532	-0.126891	0.899557	0.984344
101928306_at	101928306	LOC101928306	0.0760979	1.12254	0.265962	0.701049	0.0939562	1.35742	0.179999	0.634119	0.0507796	0.792436	0.431392	0.929545	0.0748078	1.09714	0.277634	0.833006	0.0350752	0.545515	0.587926	0.904596
101928307_at	101928307	LOC101928307	0.0404624	0.521671	0.603758	0.883771	0.0534791	0.678775	0.500027	0.851349	0.0811884	0.978898	0.331767	0.911181	0.0594612	0.694768	0.490293	0.9165	0.07437	0.845962	0.401772	0.836934
101928309_at	101928309	LOC101928309	0.0268746	0.509522	0.612195	0.88811	0.0249577	0.457603	0.648977	0.91145	-0.00241486	-0.0433141	0.965602	0.997701	-0.0103327	-0.174503	0.862148	0.983873	-0.0064022	-0.104891	0.9169	0.987696
101928314_at	101928314	LOC101928314	-0.00535408	-0.137932	0.890742	0.975163	-0.0264371	-0.750931	0.455783	0.829036	-0.0443275	-1.1805	0.242704	0.886121	-0.0251855	-0.689587	0.49352	0.916545	-0.0257063	-0.674548	0.503199	0.878435
101928323_at	101928323	LOC101928323	-0.035325	-0.688224	0.493879	0.834338	-0.0464248	-0.886276	0.379193	0.784173	-0.0476449	-0.875317	0.385075	0.921953	-0.0795523	-1.42772	0.15935	0.756702	-0.0596106	-1.06492	0.292239	0.779748
101928324_at	101928324	LOC101928324	0.0863436	1.10415	0.273794	0.70717	0.0686332	0.840124	0.404349	0.799556	0.0363124	0.43806	0.662998	0.973999	0.016178	0.184038	0.854699	0.98277	-0.0316342	-0.398606	0.691951	0.933735
101928326_at	101928326	LOC101928326	0.0316647	0.603828	0.548161	0.858739	0.0143706	0.269121	0.788808	0.951859	-0.00075146	-0.0137143	0.989106	0.998411	-0.0110188	-0.189522	0.850422	0.982636	-0.0189265	-0.312235	0.756214	0.949785
101928327_at	101928327	LOC101928327	-0.00134109	-0.0242249	0.980751	0.995755	0.00659785	0.118167	0.906351	0.978815	-0.0360988	-0.595689	0.553741	0.957177	-0.0222587	-0.362464	0.718474	0.963294	-0.058033	-0.93144	0.356287	0.814347
101928333_at	101928333	LOC101928333	0.124954	1.85497	0.0683574	0.44588	0.133021	1.88969	0.0638888	0.451286	0.109944	1.50686	0.137369	0.821223	0.121149	1.56805	0.122936	0.72134	0.103361	1.25174	0.216732	0.726878
101928335_at	101928335	LOC101928335	0.191169	2.05306	0.0442922	0.390277	0.19242	2.02548	0.0475091	0.407348	0.225837	2.39292	0.0200318	0.657202	0.203252	2.0836	0.0421289	0.594184	0.274275	2.96091	0.00475611	0.306921
101928342_at	101928342	NA	-0.0056537	-0.104919	0.916779	0.980929	-0.0160242	-0.291191	0.771962	0.948081	0.0174067	0.299744	0.765463	0.983169	-0.00463726	-0.0743479	0.941019	0.996594	-0.00377401	-0.0585875	0.953524	0.991745
101928343_at	101928343	LOC101928343	0.0385697	0.725323	0.470983	0.825003	0.0323694	0.576129	0.566796	0.876401	-0.00160095	-0.0328184	0.973934	0.997861	0.00535725	0.104677	0.917035	0.993249	-0.00897115	-0.193347	0.847503	0.974802
101928361_at	101928361	LOC101928361	0.0218946	0.409277	0.683747	0.917326	0.0373668	0.695291	0.489698	0.845939	0.0351528	0.599153	0.551445	0.957177	0.0417566	0.700737	0.486591	0.915206	0.0255623	0.41578	0.679424	0.930079
101928370_at	101928370	LOC101928370	0.107785	1.44053	0.154748	0.588624	0.0850319	1.18386	0.241384	0.693584	0.0174969	0.235016	0.815039	0.98844	0.054869	0.698317	0.48809	0.915605	0.0709174	0.840783	0.404638	0.836934
101928371_at	101928371	LOC101928371	0.0214678	0.386399	0.700524	0.923011	0.0192774	0.332449	0.74077	0.938971	0.00136093	0.0243072	0.980692	0.998257	0.00114654	0.0193493	0.984637	0.998677	-0.0346375	-0.64002	0.525203	0.88492
101928376_at	101928376	IL12A-AS1	0.00223299	0.032063	0.974525	0.993182	0.00898089	0.122322	0.903074	0.97807	-0.0122581	-0.163766	0.870495	0.994034	-0.015091	-0.189009	0.850821	0.982636	0.0282129	0.358695	0.721396	0.941637
101928386_at	101928386	LOC101928386	0.0135008	0.327883	0.744105	0.93648	0.014742	0.339251	0.735668	0.937582	0.0321434	0.756275	0.452599	0.936312	0.0384549	0.851871	0.398192	0.885952	0.0283419	0.635085	0.528389	0.885916
101928388_at	101928388	PLA2G4E-AS1	0.0011294	0.0397925	0.968386	0.990913	-0.0139354	-0.548855	0.585249	0.885039	-0.0258977	-0.876031	0.38469	0.921953	-0.00957577	-0.329017	0.743464	0.967293	0.000589715	0.0201348	0.984019	0.997508
101928389_at	101928389	LOC101928389	-0.0346577	-0.824995	0.412537	0.79553	-0.0236831	-0.553712	0.581942	0.8831	-0.0247222	-0.538769	0.592145	0.962409	-0.0352605	-0.736979	0.464447	0.907921	-0.0518097	-1.06524	0.292098	0.779618
101928399_at	101928399	TCONS_00029157	-0.00830094	-0.151593	0.88	0.972943	-0.046912	-0.923292	0.359747	0.77325	-0.0331329	-0.572705	0.569097	0.960479	-0.0236431	-0.409342	0.68397	0.958179	-0.0442606	-0.785461	0.436044	0.848069
101928401_at	101928401	LOC101928401	0.0333841	0.79993	0.426806	0.80189	0.0234347	0.542978	0.589262	0.886433	0.0380936	0.865495	0.390395	0.921953	0.0224502	0.479989	0.633248	0.950267	0.0129536	0.260563	0.795544	0.96242
101928403_at	101928403	LOC101928403	-0.00556642	-0.119099	0.905582	0.978655	-0.0101526	-0.20777	0.836149	0.962725	-0.0576998	-1.20457	0.233348	0.883609	-0.0580085	-1.11738	0.268969	0.830623	-0.0507499	-0.922254	0.361009	0.817388
101928405_at	101928405	LOC101928405	0.0706501	1.41638	0.161668	0.597684	0.0661495	1.29158	0.201716	0.655076	0.0662438	1.23551	0.221708	0.87656	0.0924193	1.65796	0.103346	0.688439	0.0835085	1.44013	0.15632	0.672789
101928409_at	101928409	LOC101928409	-0.0958615	-1.50965	0.136213	0.565094	-0.105198	-1.63378	0.107817	0.538378	-0.108649	-1.63967	0.106583	0.795624	-0.111605	-1.60142	0.115343	0.706755	-0.155355	-2.47812	0.0167768	0.392193
101928412_at	101928412	NA	0.183263	2.00517	0.0493152	0.404762	0.170221	1.82205	0.0736947	0.47443	0.175463	1.75271	0.0850287	0.774784	0.171553	1.61259	0.112888	0.70319	0.158633	1.46292	0.150006	0.669466
101928418_at	101928418	LOC101928418	-0.00349614	-0.0750611	0.940408	0.986424	-0.0150058	-0.315501	0.753534	0.942406	-0.0146039	-0.28662	0.775442	0.984815	-0.00804878	-0.14897	0.882154	0.98773	-0.0311407	-0.548391	0.585965	0.904272
101928419_at	101928419	LOC101928419	0.151837	2.31936	0.0236845	0.320836	0.11288	1.82636	0.0730346	0.472117	0.139077	2.11206	0.0390758	0.701726	0.108527	1.61569	0.112212	0.702546	0.083664	1.21421	0.230606	0.737969
101928424_at	101928424	LOC101928424	-0.0513145	-0.837377	0.405597	0.790861	-0.0771818	-1.23732	0.22104	0.673342	-0.0769009	-1.40366	0.165845	0.850817	-0.0897399	-1.57171	0.122084	0.720261	-0.0799377	-1.30105	0.199451	0.716395
101928429_at	101928429	LOC101928429	0.0373544	0.801515	0.425895	0.80189	0.0445016	0.9142	0.364463	0.777067	0.0492872	0.999954	0.321559	0.909572	0.0598875	1.13112	0.263194	0.82699	0.0797272	1.45464	0.152278	0.670519
101928433_at	101928433	LOC101928433	-0.161858	-2.22104	0.03001	0.342826	-0.150841	-2.04633	0.0453466	0.401442	-0.0909218	-1.2434	0.218809	0.87559	-0.103223	-1.31483	0.194337	0.785648	-0.127481	-1.52403	0.134064	0.649915
101928434_at	101928434	NA	-0.0488398	-0.860811	0.392659	0.784921	-0.0624577	-1.06018	0.293533	0.733283	-0.0694383	-1.20491	0.233216	0.883609	-0.0603093	-0.977796	0.332703	0.861193	-0.0651237	-1.04814	0.299824	0.784461
101928435_at	101928435	LOC101928435	0.00316315	0.0584166	0.953605	0.988775	-0.00976028	-0.18148	0.856634	0.968258	-0.0290223	-0.523886	0.602389	0.963501	-0.0206968	-0.356371	0.723005	0.964267	-0.0514264	-0.926756	0.35869	0.815689
101928443_at	101928443	LOC101928443	0.00943264	0.164757	0.869671	0.970772	0.00518065	0.0870604	0.930929	0.985275	0.0342091	0.570814	0.570369	0.960479	0.0282308	0.451068	0.653816	0.954529	0.00664375	0.114163	0.909585	0.986611
101928446_at	101928446	LOC101928446	0.0467072	0.880128	0.382189	0.778469	0.0434953	0.82257	0.414181	0.805907	0.0451883	0.829197	0.410452	0.925516	0.0429875	0.766875	0.446623	0.903117	0.052025	0.886052	0.380007	0.827763
101928449_at	101928449	LOC101928449	-0.0684096	-1.45367	0.151081	0.584282	-0.0711598	-1.45755	0.150451	0.601076	-0.0265766	-0.558144	0.578932	0.962409	-0.0170491	-0.332389	0.740932	0.967289	-0.0157859	-0.288374	0.774302	0.954718
101928460_at	101928460	LOC101928460	0.0444483	0.852275	0.397342	0.786795	0.050738	0.960129	0.341045	0.761664	0.0488169	0.970966	0.335667	0.911195	0.0457524	0.887855	0.378707	0.879125	0.0330435	0.614649	0.541689	0.888172
101928461_at	101928461	LOC101928461	-0.0441911	-0.578031	0.565337	0.865947	-0.0703216	-0.926035	0.358332	0.772194	-0.0847577	-1.11468	0.269664	0.895702	-0.102205	-1.27902	0.206569	0.795814	-0.116367	-1.49691	0.140965	0.658759
101928464_at	101928464	LOC101928464	-0.027332	-0.499928	0.618895	0.890885	-0.0342359	-0.606458	0.546618	0.870537	-0.0583029	-0.974362	0.333994	0.911181	-0.070173	-1.10841	0.272784	0.832719	-0.077232	-1.1786	0.244368	0.753662
101928475_at	101928475	LOC101928475	0.0322564	0.763182	0.448249	0.814842	0.031922	0.721527	0.473535	0.838205	0.0160245	0.359744	0.720368	0.980773	-0.00115219	-0.0244324	0.980601	0.998197	-0.0162713	-0.334512	0.73945	0.945331
101928476_at	101928476	LOC101928476	0.111115	1.63363	0.107404	0.517946	0.0805421	1.20446	0.233391	0.684548	0.0474786	0.760879	0.449865	0.935969	0.0584215	0.886882	0.379226	0.879125	0.0233296	0.353843	0.725006	0.941726
101928483_at	101928483	NALT1	0.0235889	0.378809	0.706124	0.924296	0.0314586	0.488644	0.626968	0.90197	-0.00297685	-0.052177	0.95857	0.997679	0.00152937	0.0253294	0.979889	0.998197	-0.0249146	-0.405646	0.686805	0.933204
101928491_at	101928491	LOC101928491	0.0239387	0.449405	0.654706	0.905905	0.0149313	0.270072	0.78808	0.951773	0.0537277	0.940522	0.350919	0.914267	0.0639073	1.06362	0.292415	0.844503	0.0311165	0.495891	0.622234	0.913996
101928495_at	101928495	LOC101928495	0.00488556	0.142692	0.886996	0.974622	0.00755928	0.21508	0.830473	0.961183	0.00115936	0.0312398	0.975187	0.997861	-0.00155148	-0.0411848	0.967306	0.997316	0.000581438	0.0144262	0.98855	0.998026
101928496_at	101928496	LINC01492	0.0537268	1.52508	0.132323	0.557738	0.050643	1.37065	0.175857	0.628384	0.0488503	1.26117	0.212386	0.872276	0.0317961	0.768214	0.445835	0.902472	0.0446112	1.04488	0.301314	0.785376
101928498_at	101928498	NA	-0.0196698	-0.437079	0.663573	0.909451	-0.0237166	-0.505191	0.615373	0.897067	-0.0111279	-0.24397	0.80813	0.987737	-0.00867605	-0.17449	0.862158	0.983873	-0.0116888	-0.260756	0.795397	0.96242
101928504_at	101928504	LOC101928504	-0.0363071	-0.761614	0.449178	0.815052	-0.0159978	-0.331952	0.741143	0.938971	-0.0237324	-0.462607	0.645408	0.971011	-0.014212	-0.285848	0.77613	0.971711	0.00851598	0.172665	0.863641	0.978428
101928505_at	101928505	LOC101928505	-0.220827	-2.78755	0.00704103	0.210528	-0.204075	-2.49407	0.0155533	0.277336	-0.155222	-1.86081	0.0679313	0.75164	-0.149042	-1.6569	0.103562	0.688439	-0.152429	-1.58461	0.119622	0.630979
101928510_at	101928510	LOC101928510	0.0227408	0.473157	0.637763	0.897933	0.0137338	0.276572	0.783109	0.950115	-0.014744	-0.285019	0.776663	0.984815	-0.0171566	-0.307094	0.759998	0.969509	-0.0361172	-0.617162	0.540045	0.887899
101928513_at	101928513	CATIP-AS1	-0.0603264	-1.23576	0.221211	0.662706	-0.0799785	-1.66651	0.101099	0.525579	-0.0771115	-1.68159	0.0981211	0.782274	-0.0898444	-1.83147	0.0727613	0.65115	-0.0916287	-1.84007	0.0719454	0.55372
101928516_at	101928516	LOC101928516	-0.083023	-1.14774	0.255485	0.693505	-0.106548	-1.47724	0.145117	0.594975	-0.0599945	-0.812047	0.420143	0.928559	-0.0553623	-0.710542	0.480543	0.913405	-0.0645506	-0.786426	0.435483	0.848069
101928519_at	101928519	LOC101928519	0.016254	0.393576	0.695245	0.921988	0.0180366	0.425805	0.671853	0.918483	-0.0255695	-0.58794	0.558895	0.957375	-0.0261358	-0.5595	0.578223	0.934623	-0.0273081	-0.55162	0.583768	0.903218
101928521_at	101928521	LOC101928521	-0.0327586	-0.423363	0.673495	0.913068	-0.0491249	-0.654817	0.515219	0.857029	-0.127383	-1.59237	0.116833	0.802701	-0.0943271	-1.10644	0.273629	0.832719	-0.105737	-1.15831	0.25247	0.759211
101928524_at	101928524	LOC101928524	0.0403685	0.666513	0.507556	0.841132	0.0363076	0.598982	0.551558	0.871649	0.0434921	0.716033	0.476894	0.944989	0.0691205	1.21379	0.230311	0.806641	0.0538127	0.914825	0.364856	0.821186
101928525_at	101928525	LOC101928525	0.032919	0.508896	0.612631	0.888189	0.034194	0.523918	0.602367	0.891643	0.00657662	0.0977739	0.922455	0.995285	-0.0242325	-0.377236	0.707533	0.961493	-0.0685426	-1.25644	0.215038	0.725384
101928526_at	101928526	LOC101928526	0.0183732	0.343307	0.732529	0.932725	0.0255995	0.466457	0.642667	0.908833	0.00553847	0.0955566	0.924208	0.995371	0.00353451	0.0596936	0.952629	0.997097	-0.021549	-0.378049	0.707061	0.937381
101928535_at	101928535	LOC101928535	0.0239429	0.431096	0.667894	0.911221	0.0316456	0.548707	0.58535	0.885039	0.0228635	0.372094	0.711203	0.980773	0.0330928	0.500609	0.618759	0.947102	0.00509125	0.0761801	0.939592	0.990372
101928537_at	101928537	LINC01494	0.0211684	0.398654	0.691518	0.920519	-0.00999548	-0.20118	0.841274	0.963482	-0.0305532	-0.578299	0.56534	0.960193	-0.0292811	-0.541752	0.590304	0.937755	-0.0368271	-0.642749	0.523445	0.884672
101928539_at	101928539	LOC101928539	-0.122626	-3.2867	0.00167159	0.151183	-0.134611	-3.537	0.000812229	0.108933	-0.127222	-3.27447	0.00180293	0.520691	-0.133646	-3.29227	0.00179072	0.370507	-0.131761	-3.02514	0.00398492	0.293873
101928551_at	101928551	LOC101928551	0.0230058	0.750405	0.455849	0.817975	0.0160511	0.503509	0.616547	0.897204	0.0178291	0.564187	0.574841	0.961752	0.0125969	0.366761	0.715286	0.963113	-9.87e-05	-0.00286875	0.997723	0.999289
101928553_at	101928553	LOC101928553	-0.0228775	-0.509231	0.612398	0.88811	-0.025771	-0.573199	0.568765	0.877715	0.00304333	0.0635922	0.949517	0.99686	-0.012835	-0.252347	0.801768	0.975387	-0.0160758	-0.292111	0.771461	0.954438
101928554_at	101928554	LOC101928554	0.0116448	0.26209	0.794121	0.94958	0.00283299	0.0608415	0.951698	0.989302	-0.00349348	-0.0734149	0.941733	0.99686	-0.00523342	-0.101589	0.919474	0.993249	-0.0325392	-0.6177	0.539693	0.887899
101928555_at	101928555	LINC01537	0.0318663	0.784282	0.435861	0.806663	0.0263189	0.634457	0.528321	0.863522	0.0269643	0.614101	0.541592	0.956006	0.0159961	0.356747	0.722725	0.964267	0.0121685	0.264821	0.792281	0.961614
101928557_at	101928557	LOC101928557	0.022187	0.335065	0.738707	0.934567	-0.00360641	-0.0541371	0.957015	0.990389	-0.0463094	-0.740028	0.46232	0.94009	-0.0432873	-0.650858	0.518004	0.921198	-0.0389143	-0.621733	0.537059	0.887512
101928559_at	101928559	LINC01467	0.0729116	1.53025	0.131043	0.556252	0.0834882	1.72529	0.0898928	0.507177	0.0667777	1.33758	0.186347	0.859157	0.0909403	1.73497	0.0886699	0.672298	0.064763	1.21997	0.228435	0.736988
101928560_at	101928560	LOC101928560	-0.00111602	-0.0186192	0.985205	0.99655	-0.00904007	-0.146817	0.883795	0.974046	0.0189914	0.288814	0.773772	0.984699	-0.00774399	-0.111265	0.911834	0.992264	-0.02947	-0.397898	0.692469	0.934024
101928565_at	101928565	LOC101928565	-0.00507579	-0.0893706	0.929075	0.983644	-0.00170646	-0.0287949	0.977129	0.994072	-0.00478281	-0.0824885	0.934547	0.99686	0.00542077	0.086851	0.931124	0.995208	-0.0178714	-0.280754	0.780106	0.95729
101928571_at	101928571	ZNF649-AS1	-0.0328658	-0.698764	0.487313	0.830835	-0.0483605	-1.0286	0.308014	0.742282	-0.0272984	-0.531579	0.597084	0.962873	-0.0444256	-0.827121	0.411948	0.890421	-0.0547788	-0.951013	0.346362	0.808683
101928578_at	101928578	RAP2C-AS1	-0.0532764	-0.798124	0.427845	0.801966	-0.0658275	-0.952895	0.344667	0.764281	-0.0919701	-1.28104	0.205366	0.86865	-0.100944	-1.31982	0.192676	0.783668	-0.0996854	-1.29761	0.200622	0.71688
101928580_at	101928580	LOC101928580	-0.0417349	-0.739699	0.462275	0.821026	-0.0567498	-1.02319	0.310543	0.744037	-0.0587099	-0.983914	0.329316	0.9105	-0.0795767	-1.34171	0.18552	0.777867	-0.115491	-2.10749	0.0403238	0.487081
101928583_at	101928583	LOC101928583	0.0262431	0.706949	0.482247	0.829282	0.0109193	0.292725	0.770795	0.947712	0.0244057	0.605998	0.546922	0.956706	0.0110684	0.262696	0.793823	0.974027	-0.0184482	-0.439487	0.662281	0.926091
101928588_at	101928588	LOC101928588	-0.00813954	-0.128056	0.898519	0.977449	-0.00696579	-0.103847	0.917655	0.982159	-0.0187387	-0.303637	0.76251	0.983148	-0.0237391	-0.365554	0.716181	0.963235	-0.0789739	-1.33089	0.189512	0.707368
101928590_at	101928590	LOC101928590	0.00512638	0.0992311	0.921275	0.981797	0.00873172	0.161824	0.872017	0.971607	-0.0324495	-0.622483	0.536107	0.956006	-0.0437431	-0.788184	0.434167	0.900313	-0.0684878	-1.17792	0.244637	0.753924
101928595_at	101928595	LOC101928595	0.0369904	0.72918	0.468638	0.823546	0.022483	0.425115	0.672353	0.918866	0.00915155	0.169373	0.866103	0.994034	-0.00342948	-0.0583847	0.953666	0.997097	-0.0136869	-0.21949	0.827199	0.969401
101928597_at	101928597	LOC101928597	0.0439528	1.03126	0.306424	0.731597	0.0466498	1.06783	0.290101	0.731373	0.028598	0.653322	0.516175	0.95061	0.0491046	1.09162	0.280033	0.833006	0.0299045	0.657857	0.513773	0.88239
101928602_at	101928602	LOC101928602	0.0246082	0.294684	0.76922	0.943573	0.0150371	0.177426	0.859803	0.969315	0.0117009	0.130338	0.896758	0.994788	-0.00621732	-0.0672334	0.946654	0.997097	-0.0079559	-0.0860212	0.931807	0.989596
101928604_at	101928604	ZBTB46-AS1	-0.0143619	-0.199978	0.842152	0.962822	-0.029898	-0.42139	0.675055	0.919612	-0.0765718	-1.01512	0.314338	0.907619	-0.0768934	-0.981929	0.330681	0.860533	-0.0853816	-1.13608	0.261565	0.762855
101928612_at	101928612	HSPC324	-0.0433572	-0.687293	0.494461	0.834467	-0.0815901	-1.34365	0.184386	0.638219	-0.0987181	-1.52278	0.133342	0.818625	-0.122191	-1.858	0.0688339	0.65115	-0.147154	-2.49788	0.0159739	0.386029
101928614_at	101928614	LOC101928614	-0.0126958	-0.321319	0.749049	0.938253	-0.01666	-0.398933	0.691433	0.924447	-0.0158531	-0.390022	0.697974	0.978134	-0.00813007	-0.186646	0.852665	0.98277	-0.02505	-0.552959	0.582857	0.903218
101928615_at	101928615	NA	0.0946944	2.00655	0.0491642	0.404362	0.0894623	1.82835	0.0727307	0.471084	0.117359	2.30051	0.0250993	0.664074	0.105246	1.90053	0.0629136	0.645325	0.081846	1.4035	0.166906	0.684525
101928616_at	101928616	LINC00354	-0.0322411	-0.665078	0.508467	0.841716	-0.0433722	-0.853403	0.397008	0.796298	-0.0489266	-0.933356	0.354573	0.914267	-0.0669534	-1.21196	0.231005	0.807638	-0.048505	-0.867474	0.389998	0.83306
101928618_at	101928618	LOC101928618	-0.051547	-1.31804	0.192341	0.633265	-0.0489254	-1.31807	0.192752	0.647778	-0.024748	-0.620853	0.537171	0.956006	-0.0449692	-1.12872	0.264198	0.827931	-0.0470806	-1.14527	0.257774	0.761191
101928622_at	101928622	LOC101928622	-0.0394022	-1.14918	0.254897	0.69291	-0.0405973	-1.16179	0.250161	0.700951	-0.0344937	-0.945988	0.348148	0.914185	-0.043197	-1.1217	0.267144	0.829506	-0.0544841	-1.38368	0.172858	0.691433
101928632_at	101928632	LOC101928632	0.0606161	1.15384	0.252996	0.690351	0.0616929	1.11451	0.269738	0.718345	0.0248473	0.477841	0.634591	0.969807	0.0309706	0.550798	0.584131	0.936044	0.00432242	0.0774182	0.938613	0.990372
101928635_at	101928635	LOC101928635	0.00871917	0.137579	0.891019	0.975237	0.00655593	0.0997514	0.920892	0.982748	-0.0326064	-0.520953	0.604418	0.964375	-0.0204699	-0.305501	0.761204	0.969796	-0.061134	-0.931757	0.356125	0.814166
101928646_at	101928646	ARNTL2-AS1	0.0267892	0.70351	0.484372	0.829529	0.0256878	0.659348	0.512327	0.855617	0.0164553	0.40023	0.690483	0.977226	0.0117593	0.271955	0.786734	0.973318	0.0170067	0.39609	0.693794	0.934161
101928647_at	101928647	NA	-0.0133768	-0.203381	0.839503	0.962298	-0.00982173	-0.141923	0.887641	0.975389	-0.0220139	-0.336516	0.737718	0.981062	-0.0450349	-0.641539	0.523991	0.922662	-0.0414744	-0.573527	0.568965	0.898437
101928649_at	101928649	CTC-338M12.4	0.14237	1.61367	0.111679	0.527957	0.151296	1.71295	0.0921561	0.51059	0.154555	1.64022	0.106468	0.795624	0.162548	1.69513	0.0960314	0.677323	0.173737	1.69868	0.0958543	0.602373
101928651_at	101928651	LOC101928651	-0.0671825	-1.55567	0.124876	0.548928	-0.0718641	-1.7457	0.0862521	0.499288	-0.0585718	-1.31337	0.19432	0.863095	-0.0718994	-1.54611	0.128143	0.72819	-0.0891338	-2.04216	0.0466506	0.499485
101928658_at	101928658	LOC101928658	-0.118528	-3.83562	0.000295753	0.0966523	-0.123411	-3.84196	0.000309196	0.087623	-0.108355	-3.24812	0.0019495	0.520691	-0.101286	-2.87656	0.00581701	0.442642	-0.0956845	-2.56138	0.0136231	0.381538
101928661_at	101928661	LOC101928661	0.0586387	0.932982	0.354449	0.761105	0.0628632	0.966931	0.337663	0.758878	0.0385309	0.59126	0.556684	0.957221	0.0403364	0.607315	0.546285	0.925736	-0.0078527	-0.120801	0.904353	0.985261
101928663_at	101928663	LOC101928663	0.042175	0.757457	0.451645	0.816527	0.0211084	0.384157	0.702291	0.929366	0.00483273	0.0813737	0.93543	0.99686	-0.0458281	-0.814266	0.419206	0.894159	-0.082829	-1.50334	0.139303	0.656686
101928666_at	101928666	NA	0.105161	1.71738	0.090902	0.48982	0.0977378	1.54294	0.128381	0.568659	0.0876196	1.49537	0.140334	0.824251	0.0843484	1.4545	0.151816	0.751397	0.0448881	0.810593	0.4216	0.841983
101928668_at	101928668	LOC101928668	0.0942095	1.29149	0.201329	0.643085	0.108834	1.42277	0.160253	0.61073	0.114926	1.53717	0.129785	0.8129	0.124909	1.53571	0.130671	0.731373	0.108311	1.28097	0.206358	0.720588
101928673_at	101928673	LOC101928673	0.116666	1.48386	0.142914	0.573861	0.0732723	0.995761	0.323575	0.751928	0.0663343	0.902215	0.370739	0.919138	0.104717	1.46479	0.148997	0.747112	0.119699	1.62886	0.109889	0.619749
101928682_at	101928682	LOC101928682	-0.0438086	-0.618616	0.538435	0.854636	-0.0528148	-0.734304	0.465773	0.835215	-0.0790082	-1.11312	0.270329	0.895839	-0.0632601	-0.841994	0.403647	0.887269	-0.0728477	-0.934334	0.354808	0.814166
101928684_at	101928684	LINC01209	-0.0404876	-0.905612	0.368647	0.770429	-0.035806	-0.757092	0.452113	0.826965	-0.0239877	-0.486237	0.628663	0.968476	-0.0189884	-0.353844	0.724886	0.964295	-0.0166117	-0.30001	0.765465	0.952588
101928687_at	101928687	LINC01468	0.083009	1.59936	0.114824	0.533614	0.0922089	1.69303	0.0959091	0.516076	0.0543062	0.949608	0.346321	0.914185	0.0370992	0.624651	0.534932	0.924706	0.0353788	0.59587	0.554062	0.892576
101928689_at	101928689	LINC01424	0.0482659	0.707973	0.481615	0.828707	0.026452	0.376323	0.708074	0.930823	0.0332616	0.452185	0.652852	0.971858	0.0254347	0.321216	0.749335	0.967448	-0.0239002	-0.296804	0.767896	0.953311
101928694_at	101928694	LOC101928694	0.0154472	0.37504	0.70891	0.925301	0.00932702	0.217723	0.828422	0.960695	0.0147457	0.347186	0.72973	0.981062	0.00288808	0.0637543	0.94941	0.997097	0.00983759	0.205851	0.837778	0.971911
101928697_at	101928697	LOC101928697	0.00978452	0.220826	0.825954	0.958312	-0.0044608	-0.0979555	0.922311	0.983161	-0.00461203	-0.093374	0.925934	0.995755	-4.5e-05	-0.000856831	0.99932	0.999677	-0.0118608	-0.214196	0.831301	0.971203
101928700_at	101928700	LOC101928700	-0.025887	-0.416343	0.678597	0.914987	-0.0180842	-0.278249	0.781828	0.949743	-0.0311584	-0.456161	0.650007	0.971648	-0.0240018	-0.326998	0.744982	0.967293	-0.073497	-1.00852	0.318262	0.796473
101928707_at	101928707	LOC101928707	-0.0261304	-0.535391	0.594295	0.879235	-0.0325123	-0.666054	0.508063	0.853589	-0.0459979	-0.882532	0.381196	0.920252	-0.0308238	-0.567809	0.572608	0.932962	-0.0591144	-1.08189	0.284706	0.775139
101928708_at	101928708	LOC101928708	0.0105232	0.188977	0.850728	0.965628	0.00861932	0.149972	0.881316	0.973758	-0.0224201	-0.370085	0.71269	0.980773	-0.0314673	-0.491018	0.62548	0.949122	-0.0549339	-0.836845	0.406827	0.837515
101928710_at	101928710	LOC101928710	-0.0110448	-0.229203	0.819465	0.956381	-0.0100865	-0.205332	0.838045	0.963344	-0.017764	-0.357607	0.721958	0.980773	-0.0106199	-0.205508	0.837978	0.980394	-0.0416036	-0.796191	0.429841	0.844599
101928714_at	101928714	LOC101928714	0.0218364	0.286644	0.775341	0.944465	-0.0107035	-0.139403	0.889623	0.975559	-0.0428093	-0.540058	0.591261	0.962409	-0.0667809	-0.791768	0.432093	0.89887	-0.0906058	-1.06073	0.294119	0.781251
101928716_at	101928716	LOC101928716	-0.0546055	-1.18897	0.238986	0.677084	-0.0725449	-1.54396	0.128132	0.568572	-0.0884597	-1.80168	0.0768855	0.761028	-0.108765	-2.08353	0.0421351	0.594184	-0.136763	-2.53228	0.0146583	0.38596
101928725_at	101928725	LOC101928725	0.0912431	1.20025	0.234609	0.674683	0.0659297	0.880105	0.382498	0.786232	0.020652	0.268057	0.789623	0.986335	0.0436622	0.542847	0.589554	0.937632	0.0338447	0.392486	0.696437	0.934869
101928727_at	101928727	LOC101928727	-0.0353122	-0.684158	0.496425	0.834682	-0.0370934	-0.696729	0.488804	0.845577	-0.0403291	-0.788571	0.43363	0.929545	-0.0272807	-0.499971	0.619205	0.947208	-0.0497867	-0.963688	0.340032	0.804083
101928728_at	101928728	LOC101928728	0.0319094	1.18223	0.241628	0.679792	0.0275474	1.02618	0.309143	0.74276	0.0432324	1.47184	0.146563	0.83049	0.0364935	1.22061	0.227739	0.80645	0.0261846	0.875062	0.385898	0.830365
101928729_at	101928729	NA	-0.175648	-2.60874	0.0113743	0.2516	-0.200902	-2.93912	0.00474577	0.187217	-0.173762	-2.35766	0.0218463	0.661923	-0.174177	-2.2596	0.0280634	0.570297	-0.170984	-2.11708	0.039462	0.485417
101928730_at	101928730	LOC101928730	0.0545787	0.916677	0.362864	0.765997	0.0368606	0.610363	0.544048	0.869588	-0.0228124	-0.408952	0.684107	0.977226	-0.0275518	-0.458251	0.648681	0.95309	-0.044397	-0.754553	0.454203	0.856938
101928731_at	101928731	LOC101928731	0.0370711	0.7749	0.441344	0.810695	0.028386	0.604641	0.547817	0.871155	0.0492005	1.03264	0.306135	0.904876	0.049314	1.03419	0.305834	0.852999	0.0224111	0.478982	0.634126	0.917336
101928739_at	101928739	LOC101928739	-0.0346244	-0.620886	0.53695	0.854084	-0.0530797	-0.942652	0.349837	0.76739	-0.0457584	-0.778238	0.439647	0.931933	-0.0801219	-1.29999	0.199338	0.787804	-0.0710969	-1.10582	0.274317	0.770139
101928741_at	101928741	LOC101928741	0.0414666	0.659562	0.511977	0.842711	0.0274147	0.44526	0.657818	0.913376	0.0602006	0.895934	0.374056	0.919257	0.00886421	0.129633	0.897357	0.990531	-0.0162999	-0.230776	0.81847	0.967555
101928748_at	101928748	LOC101928748	0.0639359	1.42685	0.158641	0.594498	0.05378	1.14347	0.257624	0.706666	0.0416217	0.858133	0.394413	0.921978	0.027699	0.531128	0.597592	0.941288	0.00614132	0.112142	0.911179	0.987128
101928751_at	101928751	LOC101928751	0.107333	1.87484	0.0655266	0.438411	0.101067	1.69503	0.0955271	0.515344	0.02809	0.49792	0.620456	0.967442	0.0188048	0.308259	0.759117	0.969247	-0.012426	-0.20175	0.840965	0.972362
101928760_at	101928760	LOC101928760	0.0936809	1.53515	0.129836	0.555659	0.0853873	1.34407	0.18425	0.638219	0.0601539	0.914862	0.364118	0.916141	0.0640124	0.898306	0.373163	0.877759	0.0315544	0.482502	0.631643	0.916418
101928762_at	101928762	LOC101928762	-0.162054	-2.67095	0.00964783	0.235553	-0.200199	-3.47892	0.000971691	0.116596	-0.18898	-2.95463	0.00454402	0.578434	-0.194635	-3.05136	0.00358239	0.412171	-0.218652	-3.55703	0.000855869	0.260064
101928770_at	101928770	LINC01526	0.0439926	0.689427	0.493127	0.834289	0.0495227	0.741775	0.461269	0.831864	0.0167381	0.253621	0.800701	0.987211	0.0231294	0.332432	0.7409	0.967289	-0.010453	-0.14969	0.881637	0.980456
101928773_at	101928773	LINC01449	-0.0179729	-0.329891	0.742594	0.93619	-0.001834	-0.0331928	0.973637	0.993493	-0.0288765	-0.491732	0.624797	0.968299	-0.0167141	-0.279631	0.78087	0.972538	-0.0464897	-0.75635	0.453136	0.856637
101928778_at	101928778	LOC101928778	0.108932	1.59141	0.116603	0.53486	0.109241	1.53502	0.130312	0.572691	0.0648346	0.928793	0.356913	0.914949	0.0920131	1.23092	0.22389	0.805703	0.0791644	1.07051	0.289744	0.778058
101928779_at	101928779	NA	-0.0606326	-0.660812	0.511181	0.842526	-0.0867736	-0.978115	0.332151	0.755283	-0.0330042	-0.350538	0.727227	0.980773	-0.0755957	-0.765189	0.447618	0.90389	-0.0790984	-0.782046	0.438029	0.849078
101928781_at	101928781	TMEM26-AS1	-0.00878365	-0.264159	0.792534	0.949427	-0.00896658	-0.265197	0.791815	0.952549	-0.0211472	-0.575835	0.566993	0.960479	-0.0250566	-0.662927	0.510305	0.920526	-0.0175311	-0.445891	0.657681	0.924627
101928783_at	101928783	NA	0.0129007	0.221097	0.825743	0.958312	-0.00144979	-0.025207	0.979978	0.994158	-0.00711041	-0.110434	0.912453	0.994925	-0.0598661	-0.955537	0.343728	0.865514	-0.0473619	-0.70648	0.483305	0.87106
101928784_at	101928784	RORA-AS1	-0.048256	-0.82456	0.412782	0.79577	-0.057124	-0.933902	0.354294	0.77038	-0.0547146	-0.838717	0.405132	0.924052	-0.0407676	-0.584919	0.561131	0.929242	-0.067556	-0.920757	0.361782	0.81817
101928787_at	101928787	NA	-0.0271068	-0.483861	0.630189	0.894246	-0.0385375	-0.683157	0.497275	0.849451	-0.0477255	-0.817834	0.416858	0.928095	-0.0308861	-0.500986	0.618495	0.947102	-0.0468458	-0.78652	0.435429	0.848069
101928790_at	101928790	PEX5L-AS2	0.00115766	0.0226428	0.982008	0.996171	0.0116373	0.226381	0.821715	0.959675	-0.02593	-0.468241	0.641398	0.970908	-0.00332153	-0.0580441	0.953936	0.997097	-0.0402805	-0.683493	0.497581	0.877391
101928795_at	101928795	LINC01448	0.0564177	1.01911	0.312111	0.735228	0.0686685	1.20621	0.232718	0.68443	0.0376819	0.655712	0.514648	0.950252	0.0212103	0.351025	0.726988	0.964373	-0.0261268	-0.436199	0.664648	0.926709
101928797_at	101928797	LOC101928797	-0.0618896	-1.3669	0.176592	0.614182	-0.0785345	-1.70237	0.0941345	0.512587	-0.060916	-1.23577	0.221611	0.87656	-0.0750353	-1.44835	0.153522	0.752328	-0.0979866	-1.81585	0.0756421	0.561514
101928798_at	101928798	NA	-0.00936846	-0.187152	0.852153	0.96604	-0.0171191	-0.324723	0.74658	0.940134	-0.00877591	-0.159682	0.873696	0.994034	-0.00352412	-0.0595686	0.952728	0.997097	-0.0232423	-0.388437	0.69941	0.935433
101928806_at	101928806	NA	0.0313179	0.612588	0.542389	0.856292	0.0487418	0.945822	0.348232	0.766155	0.091014	1.76759	0.0824822	0.770068	0.0963071	1.7479	0.0863831	0.664967	0.0875994	1.4899	0.142793	0.661297
101928809_at	101928809	LOC101928809	-0.01027	-0.292339	0.771003	0.944141	-0.0109371	-0.307101	0.759886	0.943923	-0.01082	-0.293983	0.769838	0.984095	-0.0133798	-0.346139	0.730635	0.965084	-0.0131029	-0.315344	0.753868	0.949025
101928813_at	101928813	LOC101928813	-0.00329434	-0.0543886	0.9568	0.989518	-0.00639728	-0.10445	0.917179	0.981967	-0.0244357	-0.3689	0.713569	0.980773	-0.0463411	-0.679511	0.499828	0.917678	-0.0628341	-0.863219	0.39231	0.834749
101928817_at	101928817	LOC101928817	0.0521945	1.2245	0.225394	0.665104	0.0582282	1.3105	0.195282	0.649103	0.0385228	0.891777	0.376262	0.919257	0.0532221	1.15903	0.251737	0.819512	0.0332076	0.728256	0.469995	0.86554
101928820_at	101928820	LOC101928820	0.0630492	1.01658	0.313303	0.735582	0.0683478	1.05205	0.297219	0.73559	0.0602531	0.899916	0.371951	0.919138	0.0507217	0.712488	0.479348	0.913331	0.0402079	0.529398	0.598969	0.907855
101928823_at	101928823	LOC101928823	-0.0541433	-1.17954	0.242689	0.680893	-0.0575316	-1.1894	0.239213	0.691445	-0.0604502	-1.22065	0.227245	0.878403	-0.0486844	-0.906241	0.368989	0.876468	-0.0346192	-0.603802	0.548818	0.891582
101928825_at	101928825	NA	0.00999161	0.185367	0.853546	0.966622	-0.00270289	-0.0509915	0.959511	0.991139	0.0197564	0.355546	0.723493	0.980773	0.0295795	0.509367	0.61265	0.946191	0.0179206	0.313036	0.75561	0.949358
101928833_at	101928833	LOC101928833	0.0169316	0.344781	0.731426	0.932699	0.0198038	0.400187	0.690515	0.924261	0.0505285	0.951139	0.34555	0.914185	0.039605	0.709837	0.480977	0.913405	0.0460534	0.762868	0.449275	0.856318
101928834_at	101928834	LOC101928834	-0.108302	-1.97563	0.0526524	0.413327	-0.0904216	-1.60936	0.113064	0.544111	-0.0859044	-1.54708	0.127378	0.810784	-0.0653716	-1.13701	0.260746	0.825214	-0.0892087	-1.5699	0.123008	0.636447
101928837_at	101928837	LOC101928837	-0.11672	-1.01418	0.31444	0.73649	-0.132951	-1.14419	0.257328	0.706666	-0.1037	-0.913498	0.364828	0.916313	-0.0852065	-0.755261	0.4535	0.906266	-0.103515	-0.851562	0.398686	0.836934
101928841_at	101928841	LOC101928841	0.0825725	1.52835	0.131511	0.556252	0.0705255	1.33498	0.18719	0.640832	0.0405843	0.787082	0.434495	0.929791	0.043691	0.824835	0.413233	0.89062	0.0124771	0.2462	0.806577	0.965163
101928844_at	101928844	LOC101928844	0.04465	0.715854	0.476769	0.826857	0.0428185	0.654054	0.515707	0.857299	0.0166797	0.250872	0.802815	0.987211	0.0247055	0.342071	0.733676	0.96532	-0.0405022	-0.62141	0.53727	0.887512
101928845_at	101928845	LOC101928845	0.0418908	0.725662	0.470776	0.824821	0.0377962	0.63549	0.527652	0.863264	0.0327918	0.509268	0.61253	0.966728	-0.00200555	-0.0301388	0.976072	0.998179	-0.0129287	-0.200796	0.841707	0.972427
101928846_at	101928846	HIPK1-AS1	-0.0142619	-0.326976	0.744788	0.93662	-0.0248602	-0.559983	0.577685	0.881028	-0.0309308	-0.701297	0.485971	0.946824	-0.0291255	-0.617013	0.539918	0.925494	-0.0481527	-0.978848	0.332563	0.802019
101928847_at	101928847	LOC101928847	0.12909	1.8173	0.0740038	0.457856	0.124682	1.72208	0.0904771	0.508344	0.0615631	0.878303	0.383467	0.921616	0.0731197	0.966967	0.338036	0.863456	0.0645704	0.804708	0.424956	0.843253
101928850_at	101928850	LOC101928850	0.0428963	0.9899	0.32607	0.743896	0.0381654	0.87332	0.386153	0.789344	0.0622272	1.38772	0.170625	0.851679	0.0523718	1.10209	0.275499	0.832868	0.0168487	0.373395	0.710499	0.937945
101928851_at	101928851	LOC101928851	-0.00350211	-0.0792944	0.937054	0.985288	0.00801459	0.174322	0.86223	0.969664	-0.0158585	-0.359125	0.720829	0.980773	-0.00883852	-0.200086	0.842194	0.981075	-0.00492871	-0.107676	0.914701	0.987663
101928857_at	101928857	CTD-3080P12.3	-0.00759327	-0.11049	0.912378	0.980116	-0.000769635	-0.0109648	0.99129	0.997152	-0.0132629	-0.185122	0.85379	0.993018	-0.0251035	-0.334293	0.739503	0.966738	-0.0704673	-0.940422	0.35171	0.812357
101928858_at	101928858	LOC101928858	-0.0317215	-0.604591	0.547657	0.858426	-0.0514291	-0.958545	0.341836	0.762535	-0.0711076	-1.31749	0.192947	0.861864	-0.0951892	-1.66021	0.102891	0.688439	-0.117423	-2.24687	0.0292831	0.454992
101928865_at	101928865	LOC101928865	0.00809221	0.138883	0.889992	0.975099	0.0110512	0.19039	0.84968	0.965952	-0.0261299	-0.423131	0.673792	0.975479	-0.0145472	-0.220859	0.826067	0.979641	-0.0483153	-0.699924	0.487354	0.873418
101928869_at	101928869	GABRG3-AS1	0.00805394	0.129122	0.897679	0.977344	0.00469953	0.0748417	0.940603	0.98714	-0.0112399	-0.16324	0.870907	0.994034	-0.053042	-0.76006	0.450651	0.904898	-0.0976432	-1.52444	0.13396	0.649873
101928881_at	101928881	LOC101928881	-0.0926888	-1.29181	0.201218	0.643085	-0.101132	-1.35695	0.180148	0.634179	-0.150508	-2.00012	0.0502596	0.720934	-0.167553	-2.10801	0.0398685	0.594184	-0.209422	-2.68814	0.00984726	0.356449
101928886_at	101928886	LOC101928886	-0.0487115	-0.931752	0.355079	0.761187	-0.0562415	-1.05728	0.294845	0.733895	-0.0578608	-1.00154	0.320799	0.909291	-0.0348018	-0.585938	0.560452	0.929162	-0.00906321	-0.15081	0.880757	0.980265
101928893_at	101928893	LOC101928893	-0.0374969	-1.01219	0.315383	0.736808	-0.047009	-1.32592	0.190156	0.644714	-0.0611079	-1.55466	0.125564	0.809692	-0.0440439	-1.08956	0.28093	0.833006	-0.0299481	-0.696908	0.489222	0.874075
101928894_at	101928894	LOC101928894	0.100406	1.70168	0.0938261	0.493173	0.104206	1.66987	0.100428	0.525068	0.0802721	1.33239	0.188036	0.859157	0.0932166	1.44943	0.153222	0.751806	0.0508958	0.871325	0.387914	0.832164
101928896_at	101928896	LOC101928896	-0.00412825	-0.0797024	0.936731	0.985288	-0.00852983	-0.160669	0.872922	0.971687	-0.00706758	-0.149125	0.881981	0.994574	-0.0241369	-0.495407	0.6224	0.947928	-0.0725313	-1.6117	0.113584	0.625355
101928898_at	101928898	NA	-0.303248	-2.14583	0.0358097	0.363318	-0.353281	-2.49905	0.0153581	0.276698	-0.303361	-1.91906	0.0599881	0.737916	-0.248996	-1.56983	0.12252	0.72111	-0.276087	-1.64621	0.106253	0.613492
101928902_at	101928902	LOC101928902	-0.0515222	-1.703	0.0935764	0.493173	-0.0674942	-2.29167	0.0256395	0.333311	-0.0621715	-2.06321	0.0436583	0.70173	-0.0609387	-1.90119	0.0628257	0.645325	-0.0527533	-1.5475	0.128311	0.642822
101928905_at	101928905	NA	-0.0535111	-1.03139	0.306367	0.731597	-0.0521797	-0.998752	0.322136	0.751064	-0.0802403	-1.51553	0.135164	0.82045	-0.0673427	-1.22407	0.226442	0.80645	-0.0693394	-1.31833	0.19365	0.711782
101928907_at	101928907	LOC101928907	-0.00847232	-0.190787	0.849316	0.965373	0.00287872	0.0623921	0.950469	0.989056	0.00663121	0.140358	0.888872	0.994788	0.0270607	0.560732	0.577388	0.934286	-0.00112304	-0.0238205	0.981095	0.997209
101928909_at	101928909	LOC101928909	-0.00257712	-0.0407322	0.96764	0.990913	0.0125325	0.192843	0.847768	0.965472	-0.00378535	-0.0562272	0.955357	0.996904	-0.000252953	-0.00377018	0.997006	0.999575	0.0239915	0.34423	0.732177	0.943641
101928921_at	101928921	NA	0.0711127	1.10469	0.273563	0.706944	0.0688256	1.01886	0.312576	0.745086	0.0466643	0.680729	0.498799	0.946824	0.0588505	0.799079	0.42788	0.896526	0.0232092	0.334991	0.739091	0.945331
101928922_at	101928922	LINC00463	0.159148	2.18203	0.0329058	0.352302	0.12369	1.70981	0.0927397	0.510748	0.117353	1.70533	0.0935781	0.779158	0.121363	1.73605	0.0884765	0.671783	0.0917419	1.33316	0.188772	0.706074
101928937_at	101928937	LOC101928937	0.0404407	0.898262	0.372521	0.773698	0.0391798	0.851964	0.3978	0.796556	0.0140411	0.313927	0.754723	0.981068	-0.0011699	-0.0252243	0.979973	0.998197	-0.0173689	-0.358687	0.721402	0.941637
101928940_at	101928940	LOC101928940	0.0785309	1.72689	0.0891662	0.486375	0.0677391	1.49121	0.141419	0.588605	0.0427614	0.912892	0.365144	0.91653	0.0498898	1.00492	0.319589	0.856579	0.0633826	1.22135	0.227918	0.736884
101928955_at	101928955	LOC101928955	-0.0644091	-1.93137	0.0580112	0.42417	-0.0762766	-2.22691	0.0299198	0.352403	-0.095399	-2.72973	0.0084171	0.63147	-0.111587	-2.99526	0.00419278	0.418355	-0.121121	-3.09368	0.00329204	0.277842
101928961_at	101928961	LOC101928961	0.0158203	0.430008	0.66868	0.911554	0.0130763	0.339034	0.73583	0.937582	0.0194249	0.477002	0.635184	0.969807	0.0191705	0.440836	0.661159	0.954529	0.017711	0.389889	0.698344	0.935225
101928965_at	101928965	NA	-0.0605572	-0.818872	0.415996	0.798072	-0.0512893	-0.673266	0.503499	0.853068	-0.0633389	-0.775853	0.441043	0.932475	-0.0367578	-0.436804	0.664062	0.954821	-0.0168389	-0.191495	0.848946	0.974915
101928973_at	101928973	LOC101928973	0.0598754	1.16015	0.250437	0.686942	0.0665411	1.27507	0.207456	0.660039	0.0653019	1.13185	0.262437	0.890733	0.0804423	1.33572	0.187458	0.778018	0.0784191	1.25579	0.215269	0.725409
101928978_at	101928978	LOC101928978	0.0282213	0.569067	0.571367	0.869255	0.0299226	0.582123	0.562779	0.87499	0.0232895	0.424429	0.672851	0.975444	0.0301597	0.523855	0.602605	0.943492	0.0065288	0.11324	0.910313	0.986805
101928985_at	101928985	LOC101928985	0.028847	0.406285	0.685932	0.918294	0.00191643	0.0265306	0.978927	0.994072	0.0079459	0.123338	0.902274	0.994788	0.00423203	0.0606495	0.951871	0.997097	-0.045235	-0.720596	0.474653	0.86683
101928988_at	101928988	LOC101928988	0.00569807	0.10538	0.916415	0.980929	0.0113959	0.207867	0.836074	0.962725	-0.0166895	-0.279629	0.780774	0.98525	-0.0127883	-0.209135	0.83516	0.979953	-0.020449	-0.313168	0.755509	0.949358
101928989_at	101928989	MIR4300HG	0.0987121	1.54998	0.126235	0.549421	0.10365	1.53518	0.130272	0.572691	0.0689012	1.04537	0.300264	0.902749	0.063175	0.895542	0.374624	0.877794	0.0334763	0.51432	0.609388	0.909664
101928999_at	101928999	IQCF5-AS1	-0.0198924	-0.298158	0.766579	0.943363	-0.0215244	-0.30841	0.758895	0.943851	-0.0356067	-0.524015	0.6023	0.963501	-0.0425636	-0.583541	0.562052	0.929242	-0.0647277	-0.894249	0.375651	0.826031
101929002_at	101929002	LOC101929002	0.0478326	0.785715	0.435027	0.806101	0.0621927	1.021	0.311568	0.744889	0.00755437	0.116078	0.907999	0.994788	0.00885461	0.144274	0.885842	0.98821	-0.00130973	-0.0212498	0.983134	0.997489
101929004_at	101929004	LOC101929004	0.165171	2.22824	0.0295011	0.340222	0.160426	2.06332	0.0436474	0.396437	0.168609	2.13828	0.0367934	0.698303	0.164341	1.92914	0.0591791	0.640885	0.122807	1.41767	0.162746	0.680092
101929007_at	101929007	LOC101929007	0.104524	1.65788	0.102394	0.507745	0.0992539	1.54281	0.128411	0.568659	0.107041	1.64369	0.105745	0.794055	0.108044	1.58599	0.118805	0.716093	0.0928211	1.26534	0.211859	0.724711
101929017_at	101929017	NA	0.0227792	0.439549	0.661792	0.9091	0.0277391	0.521296	0.60418	0.892357	0.0439061	0.825069	0.412772	0.92679	0.0100088	0.182948	0.855551	0.982813	0.00536534	0.0906515	0.928147	0.989205
101929019_at	101929019	LOC101929019	-0.0872627	-1.55231	0.125679	0.549205	-0.0997192	-1.71792	0.0912405	0.5094	-0.0830087	-1.32673	0.189888	0.860809	-0.110665	-1.65765	0.10341	0.688439	-0.132404	-1.87529	0.0668427	0.544775
101929025_at	101929025	LINC01516	-0.0184911	-0.355929	0.723102	0.929873	-0.00850536	-0.158919	0.874295	0.971954	-0.010309	-0.181323	0.856758	0.993822	-0.0193585	-0.321096	0.749424	0.967448	-0.0397947	-0.627194	0.533504	0.887424
101929027_at	101929027	LOC101929027	-0.0229532	-0.369439	0.713059	0.926555	-0.030132	-0.463423	0.644826	0.909985	0.0116367	0.18808	0.851482	0.992601	0.0260944	0.392562	0.696247	0.959579	-0.0107306	-0.163969	0.870444	0.97938
101929034_at	101929034	LOC101929034	0.00839725	0.166135	0.868592	0.970772	-0.0082859	-0.160797	0.872822	0.971687	-0.0235175	-0.460593	0.646843	0.971325	-0.0287541	-0.542116	0.590054	0.937755	-0.0550484	-1.13842	0.260594	0.762224
101929040_at	101929040	NA	-0.017511	-0.385209	0.701401	0.923385	-0.0224441	-0.48384	0.630353	0.902875	-0.0167705	-0.344562	0.731692	0.981062	-0.0212277	-0.416939	0.678439	0.957779	-0.0367924	-0.679647	0.499993	0.877624
101929052_at	101929052	LINC00836	0.0189853	0.344965	0.731288	0.932644	0.0184962	0.328009	0.744107	0.9395	-0.0268778	-0.459656	0.647512	0.971325	-0.020046	-0.319934	0.7503	0.967567	-0.0417669	-0.657961	0.513707	0.88239
101929060_at	101929060	LOC101929060	0.0509253	0.925052	0.358525	0.763827	0.0520574	0.894827	0.374643	0.782652	0.0655141	1.0943	0.278424	0.896019	0.0658973	1.00781	0.318214	0.856518	0.0162797	0.249107	0.804341	0.965102
101929064_at	101929064	LOC101929064	0.0784053	1.56979	0.121554	0.542316	0.0644762	1.24327	0.218856	0.67145	0.0720151	1.45403	0.151422	0.834543	0.0668706	1.27865	0.206699	0.795814	0.054266	0.977739	0.333105	0.802239
101929072_at	101929072	LOC101929072	0.00370491	0.0339119	0.973056	0.992554	0.00915946	0.0797926	0.936682	0.986548	-0.0384521	-0.323589	0.747434	0.981062	-0.0736047	-0.591831	0.556528	0.928341	-0.0610077	-0.45938	0.648035	0.921418
101929076_at	101929076	LOC101929076	0.0452847	0.766991	0.445998	0.81363	0.040153	0.668341	0.506613	0.853192	0.0229827	0.371068	0.711963	0.980773	0.00646002	0.10236	0.918864	0.993249	-0.0345331	-0.578497	0.565634	0.897206
101929078_at	101929078	NA	-0.068881	-1.27114	0.208428	0.649019	-0.0986422	-1.9784	0.0527237	0.42247	-0.0624193	-1.06848	0.28981	0.898241	-0.0920588	-1.64231	0.106561	0.693081	-0.0740036	-1.29517	0.201457	0.717633
101929081_at	101929081	CTD-2194D22.4	0.0605143	1.37191	0.175035	0.612391	0.0507377	1.15758	0.251863	0.702586	-0.00188175	-0.0468009	0.962835	0.997701	0.00617354	0.14321	0.886678	0.988287	-0.00395025	-0.089033	0.929426	0.989386
101929082_at	101929082	LINC01333	0.07175	1.55222	0.1257	0.549205	0.0538911	1.20415	0.233507	0.684548	0.0442707	0.922444	0.360185	0.916141	0.0426808	0.868764	0.388969	0.882957	0.0307895	0.592427	0.556346	0.893839
101929083_at	101929083	CASC6	0.00895643	0.174346	0.862161	0.968984	0.0135588	0.258207	0.797177	0.953912	0.0126639	0.220418	0.826333	0.989748	-0.00253009	-0.0423339	0.966395	0.997224	-0.00349811	-0.0553774	0.956068	0.992368
101929084_at	101929084	LOC101929084	0.0187113	0.300833	0.764549	0.942877	0.0246918	0.379498	0.705728	0.930231	-0.00256817	-0.040268	0.96802	0.997861	-0.0179055	-0.274131	0.78507	0.97259	-0.0438684	-0.664187	0.509749	0.881335
101929093_at	101929093	LINC01350	-0.0445948	-0.628664	0.531878	0.851178	-0.0635584	-0.884349	0.380223	0.784173	-0.0297889	-0.381307	0.704393	0.979806	-0.0560632	-0.678167	0.500672	0.917678	-0.0408764	-0.472564	0.638666	0.919492
101929109_at	101929109	LOC101929109	-0.00919098	-0.179013	0.858512	0.967698	-0.0217967	-0.40664	0.685796	0.922841	0.0343562	0.627145	0.533069	0.95489	0.0501283	0.886208	0.379586	0.879125	0.0414384	0.686922	0.495437	0.876115
101929110_at	101929110	CASC18	0.0247461	0.462467	0.645365	0.901744	0.0229079	0.4218	0.674758	0.919528	0.0208069	0.351712	0.726351	0.980773	-0.017317	-0.289897	0.773048	0.970924	-0.0490826	-0.784518	0.436591	0.84834
101929112_at	101929112	NA	-0.0472974	-0.65282	0.516286	0.845245	-0.0658451	-0.88617	0.379249	0.784173	-0.0484121	-0.611334	0.543409	0.956591	-0.0434115	-0.523402	0.602918	0.943492	-0.0637252	-0.755306	0.453756	0.856712
101929115_at	101929115	NA	0.126273	2.26774	0.0268403	0.331545	0.0984277	1.93572	0.0578679	0.435726	0.0807947	1.39755	0.167663	0.851544	0.0931798	1.63615	0.107846	0.695088	0.120716	2.04132	0.046737	0.499485
101929116_at	101929116	LOC101929116	0.0632077	1.05574	0.295182	0.724421	0.0612192	1.01029	0.316627	0.74831	-0.000451671	-0.007215	0.994269	0.999022	0.0107947	0.160708	0.872946	0.98663	-0.0398058	-0.645985	0.521366	0.883663
101929118_at	101929118	NA	0.015529	0.108112	0.914256	0.980279	-0.0033759	-0.0225553	0.982084	0.994656	0.052628	0.364055	0.717164	0.980773	0.0494675	0.315627	0.753549	0.967889	0.0846622	0.513234	0.610142	0.909964
101929120_at	101929120	LINC01351	0.0244381	0.286415	0.775515	0.944496	-0.000978977	-0.0113117	0.991014	0.997152	0.00561721	0.0603336	0.952101	0.99686	-0.0396997	-0.405928	0.686461	0.95834	-0.00537311	-0.062137	0.950712	0.991311
101929121_at	101929121	LINC00437	-0.0339905	-0.759685	0.450322	0.815924	-0.0393196	-0.885948	0.379368	0.784173	-0.0745516	-1.60612	0.113774	0.799714	-0.0557902	-1.14476	0.25755	0.824251	-0.0597048	-1.16181	0.251057	0.75881
101929122_at	101929122	LOC101929122	-0.0751403	-1.88213	0.0645131	0.436328	-0.0815705	-2.01145	0.0490143	0.412583	-0.0810479	-1.84846	0.0697248	0.75164	-0.0872392	-1.94975	0.0566076	0.631501	-0.111474	-2.55942	0.0136906	0.381538
101929123_at	101929123	LOC101929123	0.0486119	0.673444	0.503168	0.839155	0.023462	0.319298	0.750668	0.942145	-0.000276564	-0.00387719	0.99692	0.999429	0.013894	0.180354	0.857575	0.983226	0.00308911	0.0379459	0.969888	0.995706
101929125_at	101929125	LOC101929125	0.0491395	0.901971	0.370563	0.771984	0.0283925	0.515217	0.608394	0.894876	0.026462	0.458777	0.648139	0.971325	0.0230429	0.377218	0.707547	0.961493	0.0259022	0.417322	0.678304	0.929874
101929133_at	101929133	LOC101929133	-0.00309431	-0.050181	0.960139	0.989732	-0.0157993	-0.247231	0.805618	0.956118	-0.0242701	-0.361228	0.719265	0.980773	-0.0493743	-0.693161	0.491293	0.916545	-0.0798162	-1.12081	0.267946	0.767313
101929143_at	101929143	LOC101929143	-0.006852	-0.112777	0.910572	0.979767	-0.0271842	-0.459668	0.647503	0.910836	-0.036001	-0.567909	0.572327	0.961012	-0.00997761	-0.151192	0.88041	0.98773	-0.017957	-0.25614	0.798937	0.96328
101929144_at	101929144	LOC101929144	-0.0920687	-1.57375	0.120634	0.540854	-0.120691	-2.07619	0.0423968	0.390846	-0.116574	-1.83703	0.0714204	0.752473	-0.131525	-2.04998	0.045424	0.602928	-0.150566	-2.21578	0.0314825	0.460221
101929151_at	101929151	LOC101929151	0.0808492	1.44549	0.153356	0.587888	0.0751035	1.29407	0.200862	0.654341	0.100972	1.75911	0.0839252	0.774138	0.111904	1.82556	0.0736623	0.65115	0.0785318	1.31074	0.196181	0.713067
101929153_at	101929153	LOC101929153	0.0127485	0.305378	0.761101	0.941335	0.00544486	0.130173	0.896888	0.977252	0.0212358	0.454436	0.651241	0.971765	-0.00922203	-0.197569	0.844153	0.981358	-0.0113559	-0.239045	0.812088	0.966233
101929154_at	101929154	LOC101929154	-0.0749274	-1.78401	0.0793163	0.465192	-0.090743	-2.19389	0.0323353	0.362254	-0.106846	-2.41866	0.0187942	0.657202	-0.120415	-2.65156	0.0105954	0.463432	-0.124927	-2.60541	0.0121828	0.376709
101929155_at	101929155	NA	-0.0174968	-0.341594	0.733811	0.932725	-0.0230781	-0.432839	0.666765	0.917062	-0.0200055	-0.427836	0.670383	0.974974	-0.0114735	-0.235834	0.814488	0.97899	-0.0183298	-0.40062	0.690477	0.933486
101929162_at	101929162	LOC101929162	0.0295126	0.515655	0.607929	0.886427	0.0283247	0.467251	0.642102	0.908455	0.0591606	0.96175	0.340238	0.912375	0.0939543	1.45482	0.15173	0.751397	0.0951983	1.37366	0.175931	0.694516
101929164_at	101929164	LOC101929164	0.03117	0.503945	0.616086	0.889713	0.0394067	0.627856	0.532606	0.8651	0.0138244	0.215035	0.830508	0.990237	0.0462649	0.682018	0.498254	0.917033	-0.00746922	-0.11502	0.908909	0.986443
101929165_at	101929165	LOC101929165	0.0712017	0.92232	0.359937	0.764266	0.0496196	0.679298	0.499698	0.851083	-0.00482588	-0.060732	0.951785	0.99686	0.00360883	0.0451497	0.964161	0.997189	0.00892493	0.106258	0.91582	0.987696
101929167_at	101929167	NA	-0.0644317	-1.61092	0.112278	0.528725	-0.0636587	-1.51543	0.135189	0.579951	-0.0597912	-1.37846	0.173449	0.852141	-0.0687622	-1.47962	0.145008	0.744619	-0.0795795	-1.6075	0.114504	0.625361
101929172_at	101929172	LOC101929172	-0.0511329	-1.00594	0.318354	0.738266	-0.0603122	-1.15202	0.254122	0.704611	-0.054868	-0.984116	0.329218	0.9105	-0.0525333	-0.882062	0.381802	0.880153	-0.0730531	-1.30929	0.196669	0.713503
101929176_at	101929176	CTD-2297D10.2	0.0535268	1.09407	0.278156	0.710636	0.0513304	1.04018	0.302646	0.739279	0.0322953	0.631006	0.530559	0.953984	0.0677017	1.32926	0.189566	0.780048	0.0640458	1.17913	0.244159	0.753523
101929180_at	101929180	LOC101929180	0.00149394	0.0206205	0.983615	0.996471	-0.0134758	-0.179376	0.858278	0.969084	-0.0766863	-1.14455	0.257177	0.88797	-0.0805668	-1.13326	0.262304	0.826163	-0.103979	-1.43638	0.157381	0.673444
101929181_at	101929181	LOC101929181	-0.0312041	-0.524407	0.601865	0.882987	-0.0199357	-0.328422	0.743796	0.9395	-0.0340393	-0.525125	0.601533	0.963501	-0.0434283	-0.654466	0.515696	0.92101	-0.0675574	-0.960942	0.341397	0.80457
101929188_at	101929188	LOC101929188	0.19767	2.6827	0.00934996	0.233205	0.227411	3.02229	0.00375403	0.172641	0.204485	2.607	0.0116374	0.642852	0.226002	2.69547	0.00944642	0.451133	0.197204	2.24112	0.0296798	0.456636
101929198_at	101929198	ATP13A4-AS1	-0.000742868	-0.0179803	0.985712	0.996757	-0.00912348	-0.22168	0.825355	0.959961	-0.0536379	-1.29145	0.201761	0.865743	-0.0471173	-1.04872	0.299157	0.849247	-0.0608799	-1.26465	0.212101	0.724711
101929210_at	101929210	LOC101929210	0.073317	0.784878	0.435514	0.806475	0.0910406	0.94945	0.3464	0.765296	0.0432245	0.441099	0.66081	0.973781	0.0749708	0.709143	0.481403	0.913405	0.0697668	0.647007	0.520709	0.883365
101929211_at	101929211	LOC101929211	-0.0101649	-0.190906	0.849223	0.965373	-0.0254669	-0.481344	0.632115	0.903531	-0.0182909	-0.312428	0.755855	0.981156	-0.0609689	-1.03447	0.305705	0.852999	-0.0759002	-1.21486	0.23036	0.737779
101929212_at	101929212	SMIM2-AS1	-0.133401	-2.15441	0.0351012	0.361179	-0.143996	-2.26452	0.0273632	0.339645	-0.110805	-1.6932	0.0958769	0.779158	-0.113782	-1.6784	0.0992707	0.683981	-0.122553	-1.80873	0.0767596	0.563712
101929224_at	101929224	LOC101929224	0.251418	2.12451	0.0376219	0.370115	0.203545	1.68828	0.0968221	0.517467	0.127159	1.10802	0.272508	0.896019	0.0788659	0.656206	0.514585	0.920635	0.0655141	0.514495	0.609267	0.909646
101929225_at	101929225	MCM8-AS1	0.00319275	0.0717838	0.943005	0.986424	-0.00287725	-0.0625079	0.950377	0.989056	0.00755569	0.153684	0.878402	0.99441	0.0158088	0.301969	0.76388	0.970219	-0.00108429	-0.0221535	0.982417	0.997489
101929229_at	101929229	LOC101929229	0.00836575	0.191858	0.84848	0.965147	-0.00171463	-0.0417307	0.966859	0.992957	-0.0101145	-0.222245	0.824917	0.989748	-0.0132263	-0.291334	0.771955	0.970924	-0.0426489	-0.971292	0.336272	0.803253
101929239_at	101929239	PACRG-AS2	-0.030968	-0.746054	0.458454	0.818964	-0.0534311	-1.30208	0.198126	0.652116	-0.0553156	-1.29255	0.20138	0.86571	-0.0610762	-1.35901	0.180008	0.771395	-0.0613096	-1.28542	0.204812	0.72052
101929241_at	101929241	LOC101929241	-0.0359545	-0.711216	0.479618	0.828041	-0.0501422	-0.979938	0.331258	0.755126	-0.0728443	-1.43091	0.157916	0.843336	-0.0912578	-1.68766	0.0974673	0.678768	-0.117589	-2.1703	0.034963	0.475902
101929243_at	101929243	LOC101929243	0.0400814	0.526054	0.600728	0.882987	0.00589521	0.0884048	0.929865	0.985223	-0.0659327	-0.922581	0.360114	0.916141	-0.046055	-0.705033	0.483936	0.913772	-0.0428531	-0.612503	0.543096	0.888997
101929247_at	101929247	LINC01231	0.0524643	0.727604	0.469595	0.823739	0.0333251	0.443487	0.659092	0.913731	-0.00851174	-0.131082	0.896172	0.994788	-0.012581	-0.178683	0.858881	0.983429	-0.0460497	-0.638309	0.526307	0.885272
101929248_at	101929248	LOC101929248	0.0100205	0.260191	0.795579	0.949679	0.0342092	0.958783	0.341717	0.762441	-0.00409735	-0.104549	0.9171	0.995198	0.01844	0.467707	0.641948	0.951609	0.0126851	0.321375	0.749322	0.948001
101929260_at	101929260	LOC101929260	0.0100091	0.202452	0.840226	0.96252	0.0170034	0.337632	0.736881	0.937966	0.0321303	0.653034	0.51636	0.95061	0.0275134	0.527716	0.599941	0.942022	0.00452081	0.0908611	0.927981	0.989205
101929261_at	101929261	LOC101929261	0.0505324	1.13559	0.260501	0.696973	0.0407347	0.880676	0.382192	0.786018	0.0470555	1.02598	0.309235	0.905923	0.0475437	0.952813	0.345093	0.866357	0.0509858	1.00678	0.319087	0.796648
101929264_at	101929264	NA	-0.0473761	-1.14921	0.254883	0.69291	-0.0551861	-1.29322	0.201153	0.654399	-0.0516357	-1.17151	0.246267	0.886121	-0.0556492	-1.18111	0.242935	0.813165	-0.0436317	-0.881245	0.382577	0.82871
101929265_at	101929265	LINC01428	-0.00460867	-0.100396	0.920354	0.981645	-0.0023988	-0.0505891	0.95983	0.991226	0.0318165	0.644603	0.52177	0.952202	0.0221375	0.414418	0.680272	0.9578	0.0301545	0.523125	0.603294	0.908651
101929268_at	101929268	LOC101929268	0.133586	2.21279	0.0306031	0.343909	0.145727	2.34917	0.0223043	0.316214	0.122888	1.98208	0.0522987	0.723598	0.117231	1.78952	0.0793555	0.658599	0.0972062	1.47278	0.147339	0.666363
101929269_at	101929269	LOC101929269	-0.0311571	-0.447645	0.655969	0.906686	-0.0393153	-0.538685	0.592202	0.886883	-0.050534	-0.668448	0.506546	0.947641	-0.0355658	-0.438988	0.662489	0.954529	-0.0559396	-0.651514	0.517822	0.88239
101929279_at	101929279	LOC101929279	0.0823546	1.08076	0.283989	0.714901	0.0824578	1.08871	0.280864	0.72492	0.0629097	0.764814	0.447538	0.935049	0.127359	1.56377	0.123937	0.722662	0.13675	1.60573	0.114894	0.625835
101929280_at	101929280	LOC101929280	-0.10101	-1.56685	0.122239	0.54364	-0.116868	-1.78476	0.0796218	0.490381	-0.098042	-1.60414	0.114211	0.799714	-0.119047	-1.84007	0.071468	0.65115	-0.151775	-2.22731	0.0306506	0.458131
101929284_at	101929284	LOC101929284	-0.0338102	-0.410327	0.682981	0.917065	-0.0388591	-0.448062	0.655807	0.912944	-0.0560584	-0.697869	0.488096	0.946824	-0.0362773	-0.433748	0.666266	0.955472	-0.0810328	-0.984937	0.329594	0.801256
101929288_at	101929288	LOC101929288	-0.0441263	-0.984064	0.328909	0.74539	-0.0463053	-1.07523	0.286802	0.728571	-0.0433086	-0.879988	0.382561	0.920684	-0.0831924	-1.76701	0.0830945	0.660471	-0.0892735	-1.84764	0.0708223	0.551328
101929289_at	101929289	LOC101929289	0.0469059	0.581118	0.563268	0.865095	0.0197615	0.260083	0.795737	0.953451	0.00361654	0.0414105	0.967113	0.997757	0.029338	0.338443	0.736392	0.966297	0.0326541	0.349377	0.728335	0.942364
101929312_at	101929312	LOC101929312	0.0435595	0.928606	0.356695	0.763049	0.0207313	0.476913	0.635247	0.905063	0.0256855	0.498385	0.62013	0.967442	-0.0120644	-0.24759	0.805427	0.977017	-0.0178251	-0.347186	0.729969	0.942887
101929315_at	101929315	LOC101929315	-0.000177989	-0.00422885	0.996639	0.999319	0.00958763	0.217337	0.828722	0.960749	0.00380811	0.0818501	0.935053	0.99686	0.00184315	0.0366929	0.97087	0.997316	0.00666335	0.124785	0.901215	0.984789
101929319_at	101929319	LOC101929319	-0.0611088	-1.10724	0.272466	0.706233	-0.0833656	-1.49226	0.141146	0.5884	-0.102752	-1.9061	0.0616841	0.740576	-0.117349	-2.04014	0.0464298	0.607305	-0.135108	-2.23781	0.0299099	0.457185
101929325_at	101929325	LOC101929325	0.0146681	0.19497	0.846054	0.964607	-0.00319989	-0.0416656	0.966911	0.992957	-0.0218237	-0.261547	0.794613	0.986912	-0.0121851	-0.138175	0.890636	0.98898	0.0179285	0.195337	0.845953	0.974391
101929328_at	101929328	KCNMA1-AS1	0.0512335	0.833619	0.407696	0.792062	0.0353783	0.551708	0.583305	0.883947	0.0198424	0.327522	0.744473	0.981062	0.017365	0.264337	0.792565	0.974027	-0.0242604	-0.369051	0.713713	0.938722
101929330_at	101929330	NA	0.0188712	0.421048	0.675176	0.913922	0.00774421	0.168079	0.867116	0.970247	0.0255344	0.521045	0.604354	0.964375	0.0241345	0.460131	0.647341	0.952945	0.00729079	0.152127	0.879725	0.979993
101929335_at	101929335	ADAMTS9-AS1	0.0625881	0.890479	0.376651	0.775269	0.056898	0.796688	0.428938	0.813594	0.100009	1.33919	0.185826	0.859157	0.0901718	1.15732	0.252431	0.820132	0.0723707	0.876461	0.385145	0.829493
101929336_at	101929336	NA	0.0324684	0.585433	0.560382	0.86398	0.0475966	0.827538	0.411383	0.803814	0.0559473	0.91841	0.362274	0.916141	0.0661285	1.03194	0.306876	0.853221	0.0537353	0.81669	0.41814	0.84093
101929372_at	101929372	LOC101929372	-0.118347	-1.88908	0.0635608	0.434667	-0.135309	-2.09758	0.0403883	0.386929	-0.124339	-2.0149	0.0486406	0.716026	-0.116089	-1.78553	0.0800082	0.659045	-0.129267	-1.99732	0.0514755	0.506539
101929378_at	101929378	LOC101929378	0.14048	2.28534	0.0257246	0.33038	0.139646	2.19442	0.0322954	0.362254	0.105203	1.6808	0.0982741	0.782274	0.131508	1.96232	0.0550872	0.628968	0.102862	1.51658	0.135931	0.652862
101929379_at	101929379	NA	-0.00298	-0.0526584	0.958173	0.989615	-0.0214686	-0.377582	0.707144	0.930713	0.0313489	0.582753	0.562358	0.958718	0.0413771	0.724059	0.472274	0.911708	0.0544079	0.89874	0.373277	0.825219
101929384_at	101929384	LOC101929384	-0.111907	-1.73882	0.0870297	0.482526	-0.113275	-1.70515	0.0936111	0.511583	-0.151933	-2.25182	0.0282037	0.6716	-0.144131	-1.9817	0.0528103	0.621033	-0.155658	-2.00268	0.0508771	0.506539
101929398_at	101929398	LOC101929398	-0.00215253	-0.0346797	0.972447	0.992554	0.012664	0.196424	0.844977	0.964942	-0.00346855	-0.0547329	0.956543	0.997224	-0.0164875	-0.247842	0.805233	0.977017	-0.030103	-0.452293	0.653095	0.923027
101929406_at	101929406	LOC101929406	0.0843462	1.41477	0.162138	0.597684	0.0836014	1.32438	0.190663	0.645156	0.0674176	1.3903	0.169844	0.851544	0.0692638	1.3757	0.17481	0.766158	0.0149803	0.347221	0.729943	0.942887
101929407_at	101929407	PTPRD-AS1	-0.15989	-1.14995	0.254579	0.692663	-0.130367	-0.944268	0.349018	0.766686	-0.120749	-0.951932	0.345151	0.914185	-0.119691	-0.880852	0.382451	0.880529	-0.0723327	-0.499989	0.619367	0.913384
101929410_at	101929410	SUCLA2-AS1	-0.049675	-0.842394	0.402806	0.78997	-0.0672834	-1.10111	0.275476	0.720936	-0.0377792	-0.601729	0.549741	0.956706	-0.0399948	-0.636743	0.527086	0.923194	-0.0337914	-0.505162	0.615757	0.91187
101929413_at	101929413	LOC101929413	-0.0334923	-0.741943	0.460923	0.820192	-0.0315207	-0.657977	0.513202	0.856039	-0.0248358	-0.516364	0.607598	0.965828	-0.0327384	-0.629885	0.531528	0.923957	-0.0490616	-0.93719	0.353352	0.813457
101929423_at	101929423	MEF2C-AS1	0.0280646	0.543352	0.588836	0.877095	0.0115839	0.223797	0.823716	0.959961	-0.0280437	-0.523577	0.602602	0.963501	-0.0227059	-0.393638	0.695458	0.959508	-0.0522986	-0.880804	0.382813	0.828805
101929434_at	101929434	NA	0.114912	1.54485	0.127473	0.551889	0.108488	1.424	0.159898	0.61073	0.114543	1.47327	0.146178	0.83049	0.152548	1.86475	0.0678647	0.65115	0.149888	1.90101	0.0633139	0.537786
101929437_at	101929437	PRRX2-AS1	0.0259569	0.38141	0.704203	0.92427	0.0174998	0.248243	0.804838	0.955905	-0.0142434	-0.218886	0.827521	0.989748	-0.0116074	-0.172891	0.863408	0.984132	-0.0520637	-0.890976	0.377386	0.826522
101929438_at	101929438	NA	0.0907901	1.70929	0.0923981	0.491599	0.0696047	1.30337	0.19769	0.651805	0.0406212	0.788401	0.433729	0.929545	0.00349575	0.067668	0.946309	0.997097	-0.0108442	-0.206547	0.837237	0.971911
101929441_at	101929441	LOC101929441	0.00295229	0.0436626	0.965314	0.990913	-0.0124217	-0.179324	0.858319	0.969084	-0.0296386	-0.43407	0.665876	0.97432	-0.0309278	-0.430904	0.668319	0.955693	-0.0938648	-1.49608	0.141179	0.658759
101929454_at	101929454	LOC101929454	-0.0297997	-0.60243	0.549085	0.858744	-0.0284866	-0.544583	0.588165	0.886018	-0.0424671	-0.78344	0.436612	0.930032	-0.034183	-0.583003	0.562411	0.929326	-0.0487192	-0.870131	0.38856	0.832164
101929456_at	101929456	NA	0.00732649	0.114661	0.909084	0.979575	-0.00529904	-0.0818254	0.935072	0.986406	-0.0235039	-0.361841	0.718809	0.980773	-0.0399384	-0.591608	0.556676	0.928341	-0.0960704	-1.45187	0.153042	0.670854
101929459_at	101929459	LOC101929459	0.0907234	1.83934	0.070654	0.451073	0.0947969	1.83767	0.0713245	0.469163	0.0958663	1.76249	0.0833472	0.774095	0.106147	1.81911	0.0746541	0.65115	0.110795	1.84379	0.0713916	0.552244
101929460_at	101929460	LOC101929460	0.0235817	0.402633	0.688603	0.919085	0.0163183	0.273856	0.785186	0.951243	0.0018852	0.0309446	0.975422	0.997861	0.0129989	0.206608	0.837123	0.980209	-0.013391	-0.202935	0.840044	0.972252
101929465_at	101929465	LOC101929465	0.0127899	0.192729	0.847801	0.964979	0.00670508	0.0970453	0.923031	0.983544	0.0219839	0.295589	0.768618	0.98388	0.0347532	0.444337	0.658642	0.954529	0.0420878	0.50249	0.617621	0.912647
101929472_at	101929472	CTD-2350J17.1	0.0459018	0.989854	0.326093	0.743896	0.0481542	0.99426	0.324298	0.752104	0.0552346	1.14333	0.25768	0.88797	0.0607216	1.15896	0.251768	0.819512	0.0485938	0.885501	0.380301	0.828003
101929475_at	101929475	LOC101929475	-0.0471998	-0.757392	0.451684	0.816527	-0.0547771	-0.909992	0.366659	0.777539	-0.048529	-0.750741	0.455897	0.93775	-0.0019748	-0.0319936	0.9746	0.998179	0.00627902	0.102602	0.918706	0.987696
101929478_at	101929478	LINGO1-AS2	0.0202298	0.387846	0.699458	0.922719	0.0224194	0.407437	0.685213	0.922664	0.0366091	0.706876	0.482524	0.94574	0.0471198	0.860928	0.39323	0.885091	0.0301661	0.534218	0.595657	0.906976
101929480_at	101929480	LOC101929480	0.110681	1.28149	0.204795	0.645747	0.0583486	0.699218	0.487259	0.844843	0.0126266	0.148048	0.882827	0.994574	-0.0284667	-0.320805	0.749644	0.967536	-0.0257116	-0.284986	0.776881	0.955547
101929486_at	101929486	LOC101929486	0.00516144	0.0979873	0.922259	0.981936	0.00453165	0.0824962	0.934541	0.986186	-0.0362843	-0.666247	0.507941	0.947641	-0.0354285	-0.604804	0.547939	0.925842	-0.0712583	-1.19278	0.238817	0.747593
101929488_at	101929488	LOC101929488	-0.0159278	-0.309928	0.757655	0.940316	-0.0134773	-0.253223	0.801007	0.955702	-0.0170417	-0.315936	0.753205	0.981062	-0.0245994	-0.443736	0.659075	0.954529	-0.048654	-0.856316	0.396078	0.836551
101929497_at	101929497	LOC101929497	-0.118092	-1.75465	0.08426	0.475668	-0.120744	-2.07303	0.042701	0.391732	-0.05538	-0.863006	0.391751	0.921978	-0.117877	-1.93958	0.0578639	0.637574	-0.077458	-1.40256	0.167183	0.684525
101929504_at	101929504	LOC101929504	-0.064708	-1.03246	0.305868	0.731597	-0.0605815	-0.929557	0.35652	0.771448	-0.0763992	-1.16718	0.247996	0.886121	-0.057689	-0.837307	0.406252	0.887874	-0.0776721	-1.14517	0.257817	0.761191
101929505_at	101929505	LOC101929505	0.0532838	0.97497	0.333364	0.748819	0.0471383	0.832221	0.408757	0.802412	0.0206097	0.373803	0.709938	0.980773	0.0340618	0.570425	0.570846	0.932322	0.0257033	0.40732	0.685584	0.932738
101929511_at	101929511	LOC101929511	-0.0328803	-0.710679	0.479948	0.828041	-0.0202622	-0.42276	0.674061	0.919491	-0.0265464	-0.538124	0.592586	0.962409	-0.0212371	-0.423286	0.673832	0.957032	-0.0319429	-0.597061	0.553273	0.89248
101929512_at	101929512	LOC101929512	-0.0318081	-0.545499	0.587368	0.876925	-0.0209897	-0.359888	0.720261	0.933805	-0.0569963	-0.889477	0.377485	0.919257	-0.0648126	-1.02607	0.309608	0.854134	-0.075065	-1.12637	0.265609	0.76658
101929515_at	101929515	NA	-0.0482439	-0.718779	0.474978	0.826586	-0.0874493	-1.35399	0.181082	0.634179	-0.105562	-1.56451	0.123233	0.809388	-0.140164	-2.11354	0.0393709	0.594184	-0.15414	-2.19172	0.0332837	0.469129
101929517_at	101929517	LOC101929517	-0.062264	-1.61116	0.112225	0.5286	-0.0650637	-1.66758	0.100884	0.525579	-0.0871935	-2.13077	0.0374349	0.698303	-0.0798964	-1.85178	0.0697385	0.65115	-0.105253	-2.38426	0.0211143	0.417511
101929520_at	101929520	LINC00993	-0.0798233	-1.23003	0.223331	0.66405	-0.0861574	-1.36275	0.178322	0.631453	-0.106189	-1.58167	0.119258	0.80472	-0.0848235	-1.22984	0.224291	0.806173	-0.101778	-1.40652	0.166011	0.684263
101929524_at	101929524	LOC101929524	0.00697265	0.155744	0.876741	0.972613	0.00104677	0.022838	0.981859	0.994656	-0.00503165	-0.105812	0.916103	0.995196	0.00726459	0.147481	0.883323	0.987778	0.000866152	0.0169612	0.986538	0.997797
101929526_at	101929526	LOC101929526	-0.0502277	-1.0923	0.278928	0.711321	-0.0638296	-1.35631	0.18035	0.634179	-0.068716	-1.49485	0.14047	0.824251	-0.0714825	-1.4515	0.152648	0.751397	-0.0898601	-1.762	0.0844362	0.581868
101929528_at	101929528	LOC101929528	0.0111441	0.219647	0.826868	0.958404	0.00869344	0.168193	0.867027	0.970247	-0.014024	-0.276187	0.783404	0.98525	-0.00485853	-0.0988766	0.921616	0.99367	0.00371063	0.0702583	0.94428	0.99068
101929529_at	101929529	LOC101929529	0.0418103	0.6432	0.522466	0.848134	0.0350348	0.513827	0.609359	0.894952	0.00480077	0.0698981	0.944519	0.99686	0.0199558	0.270452	0.787883	0.973496	-0.0427934	-0.587751	0.559455	0.895045
101929536_at	101929536	LOC101929536	-0.0043424	-0.0554383	0.955968	0.989396	-0.0157431	-0.193512	0.847246	0.96532	-0.0455255	-0.537011	0.59335	0.962409	-0.0294237	-0.320521	0.749858	0.967536	-0.0591329	-0.622043	0.536857	0.887512
101929538_at	101929538	LOC101929538	-0.0539748	-1.05264	0.296592	0.725524	-0.0317535	-0.628286	0.532326	0.865062	-0.0555962	-1.03286	0.306034	0.904876	-0.065669	-1.19226	0.238571	0.811252	-0.0468551	-0.830953	0.410115	0.838645
101929549_at	101929549	LOC101929549	0.111364	1.38468	0.171114	0.607601	0.0973153	1.2294	0.223974	0.675615	0.122186	1.46523	0.148351	0.832163	0.139264	1.70008	0.0950898	0.677323	0.149164	1.76493	0.0839369	0.580045
101929550_at	101929550	LOC101929550	-0.0586287	-0.862913	0.391511	0.784133	-0.0762947	-1.10394	0.274259	0.720019	-0.114995	-1.8417	0.0707232	0.752473	-0.0893553	-1.35104	0.182533	0.774594	-0.125378	-1.81928	0.0751087	0.560674
101929552_at	101929552	LOC101929552	0.0922935	1.63903	0.106273	0.514546	0.112488	2.02097	0.0479886	0.408813	0.109284	1.74349	0.08664	0.778868	0.145614	2.33478	0.0234506	0.552188	0.14558	2.2588	0.0284766	0.451244
101929557_at	101929557	LINC01395	0.010749	0.187992	0.851497	0.965921	0.0237662	0.410841	0.68273	0.921383	0.0350412	0.58527	0.560676	0.957757	0.0737935	1.23244	0.223327	0.805644	0.0790947	1.23918	0.221305	0.730342
101929570_at	101929570	LOC101929570	0.0126515	0.315275	0.753612	0.93952	0.000411241	0.0103932	0.991744	0.997214	0.0250158	0.632991	0.529271	0.953984	0.0373218	0.913626	0.36513	0.875756	0.0342318	0.77702	0.440959	0.850509
101929582_at	101929582	LINC01241	-0.0278351	-0.583503	0.561672	0.864555	-0.0306509	-0.606092	0.54686	0.870711	-0.00117504	-0.0230044	0.981727	0.998257	0.016155	0.29391	0.769997	0.970608	-0.0010645	-0.0187266	0.985137	0.997627
101929584_at	101929584	LOC101929584	-0.0824411	-1.4521	0.151516	0.584991	-0.0939569	-1.584	0.118727	0.552775	-0.120673	-2.13151	0.0373708	0.698303	-0.11766	-1.93037	0.0590226	0.639651	-0.147104	-2.4152	0.0195842	0.410602
101929586_at	101929586	LOC101929586	0.044417	0.755057	0.453074	0.816949	0.0510812	0.845244	0.401509	0.797332	0.0830459	1.33113	0.188447	0.859675	0.0664161	0.982173	0.330562	0.860533	0.0355488	0.513256	0.610126	0.909964
101929591_at	101929591	KIZ-AS1	0.00346479	0.0646322	0.948675	0.987798	0.0139688	0.253038	0.801149	0.955702	-0.00385074	-0.0667714	0.946997	0.99686	0.0173022	0.281136	0.779722	0.972324	-0.0204432	-0.328798	0.743738	0.946872
101929592_at	101929592	LOC101929592	-0.0104253	-0.218321	0.827896	0.958509	-0.030002	-0.626131	0.533728	0.865662	-0.0368379	-0.700132	0.486692	0.946824	-0.0666617	-1.28631	0.204034	0.793491	-0.0500539	-0.933562	0.355202	0.814166
101929604_at	101929604	NA	-0.0605963	-0.850127	0.398526	0.787568	-0.0448614	-0.602739	0.549073	0.871155	-0.0298383	-0.386077	0.700877	0.979136	-0.023163	-0.279205	0.781195	0.972538	-0.0487181	-0.620869	0.537623	0.887512
101929607_at	101929607	LOC101929607	0.0483646	1.65695	0.102581	0.508379	0.0556109	1.94115	0.05719	0.43437	0.0496431	1.56061	0.124152	0.809692	0.0597262	1.81165	0.0758169	0.651628	0.068477	1.99653	0.0515651	0.506539
101929609_at	101929609	LOC101929609	0.0659668	0.715166	0.477191	0.826935	0.0418087	0.436229	0.664319	0.916231	0.0647693	0.637634	0.526265	0.952946	0.0261163	0.246581	0.806203	0.977017	-0.00810902	-0.0778358	0.938282	0.990372
101929620_at	101929620	LINC01243	0.0796165	1.54067	0.128485	0.554144	0.0831381	1.54313	0.128333	0.568659	0.0517468	0.924803	0.358967	0.915583	0.052846	0.882553	0.381539	0.880153	0.00792087	0.134776	0.893353	0.982621
101929621_at	101929621	LOC101929621	0.00425368	0.0709164	0.943693	0.986424	0.015206	0.243123	0.808783	0.956737	-0.00823167	-0.124411	0.901428	0.994788	-0.0230134	-0.327165	0.744857	0.967293	-0.043357	-0.646772	0.520861	0.883402
101929622_at	101929622	LOC101929622	-0.0601708	-0.911049	0.365798	0.768096	-0.0837103	-1.24954	0.216574	0.669541	-0.076712	-1.10053	0.275729	0.896019	-0.0903139	-1.24096	0.220191	0.804027	-0.134997	-1.89709	0.0638407	0.537829
101929623_at	101929623	LINC01215	-0.0218558	-0.476111	0.635669	0.896651	-0.0213978	-0.445605	0.65757	0.913376	-0.020292	-0.400796	0.690068	0.977226	-0.00885163	-0.162254	0.871735	0.98663	-0.0285816	-0.508021	0.613766	0.911175
101929631_at	101929631	LOC101929631	0.0584982	0.668834	0.506084	0.840808	0.0589837	0.652766	0.516532	0.85776	0.00220959	0.0252362	0.979955	0.998257	0.0206841	0.22325	0.824215	0.979641	0.00569419	0.0586667	0.953461	0.991745
101929636_at	101929636	NA	0.00406182	0.0783955	0.937766	0.98534	-0.00279752	-0.0520345	0.958683	0.991053	-0.0156022	-0.322984	0.747889	0.981062	-0.0270105	-0.524811	0.601945	0.943492	-0.0473214	-0.913287	0.365657	0.821326
101929645_at	101929645	LOC101929645	0.0274567	0.535386	0.594298	0.879235	0.0376578	0.751323	0.455549	0.829036	0.0145183	0.260003	0.795798	0.987211	0.0481409	0.878976	0.383458	0.881035	0.00292869	0.0554574	0.956004	0.992368
101929648_at	101929648	NA	-0.0811412	-1.93154	0.05799	0.42417	-0.0822793	-1.98539	0.0519199	0.419968	-0.109536	-2.47267	0.0164175	0.654111	-0.117697	-2.61646	0.0116044	0.475827	-0.121281	-2.52561	0.0149053	0.38596
101929651_at	101929651	LINC01398	-0.0137533	-0.304738	0.761586	0.941747	-0.00691683	-0.145821	0.884577	0.974177	-0.00834261	-0.183718	0.854886	0.993302	-0.00375508	-0.0807939	0.935916	0.99558	-0.0166328	-0.344412	0.732041	0.943641
101929657_at	101929657	LOC101929657	0.0157423	0.268642	0.789097	0.94876	0.0239097	0.391265	0.69706	0.926948	0.0486591	0.794145	0.430405	0.929545	0.0867964	1.37729	0.174321	0.766158	0.0901355	1.33008	0.189779	0.707791
101929660_at	101929660	LOC101929660	0.0319842	0.629238	0.531505	0.851178	0.0287559	0.543738	0.588742	0.886123	0.0357787	0.661885	0.510712	0.948405	0.0356238	0.614759	0.541395	0.925736	0.0154881	0.257341	0.798015	0.96288
101929668_at	101929668	NA	-0.052635	-0.979345	0.331216	0.747062	-0.0783566	-1.48811	0.142234	0.589701	-0.0843455	-1.55194	0.126212	0.809692	-0.101721	-1.80883	0.0762607	0.651628	-0.126946	-2.18423	0.0338626	0.470979
101929681_at	101929681	LOC101929681	0.118899	1.78127	0.0797673	0.466201	0.0898573	1.33243	0.18802	0.64205	0.0890596	1.5125	0.135931	0.82045	0.0894539	1.39919	0.167692	0.760933	0.0814448	1.28822	0.203846	0.719558
101929683_at	101929683	NA	-0.0667427	-1.07378	0.287081	0.717665	-0.0827892	-1.30776	0.196204	0.649869	-0.0741007	-1.07308	0.287755	0.898241	-0.108698	-1.51775	0.135134	0.73386	-0.143169	-2.05766	0.0450757	0.494095
101929687_at	101929687	NA	-0.00245166	-0.0432905	0.965609	0.990913	-0.00846442	-0.148229	0.882685	0.97386	-0.0331801	-0.556364	0.58014	0.962409	-0.00581579	-0.095098	0.924603	0.994217	0.00157287	0.0237903	0.981118	0.997209
101929690_at	101929690	LINC01583	-0.0734089	-1.88537	0.0640676	0.43573	-0.0765936	-1.90276	0.062127	0.446542	-0.0749283	-1.8505	0.0694263	0.75164	-0.075414	-1.77438	0.0818554	0.659515	-0.104292	-2.63754	0.0112215	0.372439
101929693_at	101929693	RARA-AS1	-0.0756081	-1.39244	0.168763	0.60477	-0.0720447	-1.3968	0.167889	0.618448	-0.000138846	-0.00271348	0.997844	0.999633	-0.0220208	-0.404432	0.687554	0.958666	-0.045177	-0.801065	0.427042	0.843271
101929694_at	101929694	LOC101929694	0.0459657	0.980008	0.330891	0.746797	0.0446521	0.930672	0.355948	0.771054	0.0278298	0.590454	0.55722	0.957375	0.0365491	0.762403	0.449264	0.904656	0.011352	0.229655	0.819335	0.967555
101929714_at	101929714	NA	-0.00536273	-0.124487	0.901332	0.977931	-0.0153725	-0.347188	0.729729	0.935727	-0.0278743	-0.631613	0.530165	0.953984	-0.0195983	-0.414831	0.679972	0.9578	-0.0294545	-0.590507	0.557621	0.894179
101929715_at	101929715	LOC101929715	-0.0425009	-0.820373	0.415147	0.797817	-0.0478589	-0.896411	0.373803	0.781783	-0.0768876	-1.39645	0.167993	0.851544	-0.0947043	-1.62823	0.109521	0.699006	-0.133015	-2.3005	0.0258085	0.443547
101929717_at	101929717	LOC101929717	0.0852302	1.34381	0.183909	0.622001	0.0833087	1.31522	0.193703	0.648931	0.0142939	0.249789	0.803648	0.987211	0.028895	0.466549	0.642771	0.951609	-0.0253345	-0.416371	0.678995	0.930079
101929718_at	101929718	LOC101929718	0.0151579	0.212509	0.832407	0.960123	-0.00562433	-0.0782481	0.937905	0.98668	-0.0484919	-0.636019	0.52731	0.952946	-0.0477795	-0.600614	0.550706	0.925842	-0.102439	-1.31189	0.195798	0.712837
101929719_at	101929719	LOC101929719	0.0267897	0.481297	0.632	0.894958	0.0273718	0.479762	0.633232	0.903863	-0.00954488	-0.167225	0.867785	0.994034	-0.0154811	-0.257448	0.797849	0.974372	-0.0502999	-0.80327	0.425779	0.843271
101929724_at	101929724	NA	-0.0413028	-0.601184	0.549909	0.859162	-0.0422919	-0.631953	0.529944	0.863829	-0.0512872	-0.797275	0.4286	0.929545	-0.0209097	-0.326805	0.745127	0.967293	-0.0483805	-0.746852	0.458796	0.859882
101929726_at	101929726	LOC101929726	-0.00806808	-0.1194	0.905344	0.978655	-0.0376237	-0.573146	0.5688	0.877715	-0.0572625	-0.793553	0.430747	0.929545	-0.0770403	-1.04837	0.299318	0.849247	-0.119911	-1.85421	0.0698582	0.548752
101929728_at	101929728	NA	0.0654564	0.969185	0.336219	0.752211	0.0666441	1.00161	0.320767	0.751036	0.087412	1.18575	0.240642	0.885979	0.0922889	1.21936	0.228208	0.80645	0.0950463	1.1817	0.243146	0.752157
101929730_at	101929730	LINC01352	-0.0513627	-1.48698	0.142088	0.573203	-0.0639286	-1.8653	0.0672886	0.457637	-0.085723	-2.49265	0.0156093	0.654111	-0.0863945	-2.37176	0.0214406	0.539811	-0.0809653	-2.07735	0.0431435	0.490495
101929745_at	101929745	LOC101929745	-0.0775874	-1.42744	0.15847	0.594482	-0.0752163	-1.32329	0.191022	0.645296	-0.112216	-1.94774	0.0563769	0.728391	-0.130997	-2.1752	0.0341847	0.576476	-0.173121	-2.89473	0.00569472	0.325755
101929747_at	101929747	LOC101929747	0.0171486	0.327903	0.74409	0.93648	0.0208793	0.398676	0.691621	0.924447	0.0441099	0.815138	0.418386	0.928194	0.034724	0.621675	0.536872	0.924901	0.0245812	0.469385	0.64092	0.920109
101929748_at	101929748	LOC101929748	0.0301568	0.345184	0.731124	0.932644	0.06309	0.735087	0.465301	0.834956	0.117691	1.52511	0.132762	0.818321	0.121814	1.47372	0.146586	0.74476	0.120154	1.46236	0.150159	0.669466
101929752_at	101929752	LOC101929752	0.0747526	1.11586	0.268789	0.703744	0.0593071	0.87702	0.384157	0.787357	0.0497124	0.741924	0.46118	0.94009	0.0660018	0.931849	0.355721	0.870082	0.0519537	0.708679	0.481952	0.870265
101929757_at	101929757	NA	0.00640006	0.135975	0.892281	0.975455	-0.00935575	-0.208773	0.83537	0.962725	-0.0390666	-0.894433	0.374852	0.919257	-0.0278866	-0.644831	0.521871	0.922216	-0.0499812	-1.10039	0.27665	0.771885
101929759_at	101929759	LOC101929759	0.0268874	0.581881	0.562757	0.864935	0.0265223	0.558983	0.578363	0.88112	0.0134785	0.265901	0.791275	0.986496	-0.00956952	-0.184709	0.854176	0.98277	-0.0131792	-0.244287	0.80805	0.965591
101929760_at	101929760	PIK3IP1-AS1	-0.00316624	-0.0459634	0.963487	0.990491	-0.0160566	-0.240329	0.810938	0.957178	-0.0428838	-0.634383	0.528369	0.953641	0.0063561	0.0980895	0.922238	0.993731	-0.0171878	-0.258571	0.797072	0.962499
101929761_at	101929761	NA	0.046498	0.658828	0.512446	0.842888	0.062255	0.885781	0.379458	0.784173	0.0588078	0.759128	0.450904	0.935985	0.0818341	1.02387	0.310636	0.854134	0.0459428	0.570021	0.571322	0.898437
101929765_at	101929765	LINC01585	-0.0712575	-1.71278	0.0917495	0.491198	-0.0806057	-1.86007	0.0680383	0.459101	-0.0876401	-2.0799	0.0420426	0.701726	-0.0930943	-2.08393	0.0420974	0.594184	-0.0912811	-1.93703	0.0586397	0.525845
101929897_at	101929897	LOC101929897	0.0342843	0.425093	0.67224	0.912824	0.017208	0.206895	0.836829	0.963015	-0.0417471	-0.673684	0.503235	0.947541	-0.0175899	-0.278765	0.781531	0.972538	-0.0323201	-0.500838	0.618774	0.913384
101929949_at	101929949	NA	0.04469	0.87411	0.385432	0.780317	0.0327346	0.643671	0.522371	0.860687	0.0461429	0.827959	0.411147	0.925924	0.048326	0.875599	0.385275	0.881628	0.0483578	0.822686	0.414755	0.840299
101929964_at	101929964	LOC101929964	0.00100436	0.0146724	0.988341	0.997119	-0.00398144	-0.0561616	0.955409	0.990127	-0.0317993	-0.440696	0.6611	0.973781	-0.0239713	-0.318916	0.751068	0.967653	-0.0420345	-0.577573	0.566252	0.897224
101929986_at	101929986	NA	0.071846	1.20435	0.233032	0.673916	0.0521056	0.851675	0.397958	0.796556	0.00532427	0.0924256	0.926684	0.995886	-3.84e-05	-0.000610625	0.999515	0.999717	-0.00722198	-0.116715	0.907573	0.986443
10193_at	10193	RNF41	-0.0854394	-1.86403	0.0670539	0.442653	-0.0542273	-1.30282	0.197876	0.651805	-0.0190102	-0.524074	0.602259	0.963501	-0.0165022	-0.446847	0.656841	0.954529	-0.0121633	-0.313192	0.755491	0.949358
101930071_at	101930071	LOC101930071	-0.0783303	-0.926144	0.357962	0.763674	-0.0901898	-1.0505	0.297921	0.735895	-0.0743382	-0.81527	0.418311	0.928194	-0.077605	-0.799329	0.427736	0.896526	-0.0875665	-0.926821	0.358657	0.815689
101930114_at	101930114	LOC101930114	0.0722737	1.23301	0.222228	0.663561	0.0766772	1.27382	0.207898	0.660667	0.0323555	0.592433	0.555904	0.957177	0.0595449	1.04677	0.300045	0.849293	0.0269627	0.496079	0.622103	0.913996
101930137_at	101930137	LOC101930137	0.148385	2.10424	0.0394191	0.377154	0.140235	1.89318	0.0634149	0.449868	0.144266	2.10583	0.0396358	0.701726	0.167598	2.27254	0.0272164	0.567106	0.101552	1.45637	0.151802	0.670519
101930232_at	101930232	NA	0.00639906	0.114803	0.908972	0.979549	-0.00162373	-0.0303691	0.975879	0.994072	-0.0519487	-0.884518	0.380133	0.920252	-0.0166871	-0.273982	0.785184	0.97259	-0.0139343	-0.214208	0.831292	0.971203
101930357_at	101930357	NA	-0.0453757	-1.39481	0.16805	0.603639	-0.0608921	-1.91306	0.0607687	0.44403	-0.0473075	-1.30383	0.197532	0.863341	-0.0636861	-1.76108	0.0841049	0.66052	-0.0662376	-1.70583	0.0945039	0.599607
101930421_at	101930421	LOC101930421	-0.0381526	-0.37438	0.709399	0.925593	-0.0683488	-0.671821	0.504411	0.853068	-0.0806794	-0.804139	0.424658	0.92946	-0.0739689	-0.725356	0.471485	0.911517	-0.152614	-1.57841	0.121039	0.633699
101930452_at	101930452	LOC101930452	0.0581491	0.837754	0.405387	0.790861	0.050024	0.690194	0.492873	0.848017	0.0244596	0.321473	0.749028	0.981062	0.00548706	0.0672952	0.946605	0.997097	-0.0290744	-0.339798	0.735491	0.944082
101930531_at	101930531	LOC101930531	-0.0473907	-0.798662	0.427535	0.80189	-0.0442508	-0.730031	0.468361	0.836133	-0.0849676	-1.34171	0.185012	0.859157	-0.0570135	-0.853978	0.397034	0.885952	-0.0623445	-0.873158	0.386924	0.830929
10194_at	10194	TSHZ1	0.0267396	0.482667	0.631032	0.894607	-0.00364139	-0.0729992	0.942062	0.98714	-0.0229385	-0.400595	0.690216	0.977226	-0.0185974	-0.340157	0.735109	0.965766	-0.00847716	-0.152115	0.879734	0.979993
10195_at	10195	ALG3	-0.0943571	-1.63992	0.106087	0.514519	-0.0933986	-1.56855	0.122288	0.559349	-0.0626747	-1.04707	0.299488	0.902723	-0.0578183	-0.922784	0.360382	0.872948	-0.0735441	-1.13704	0.261165	0.762855
101954204_at	101954204	LINC00644	-0.066865	-1.55495	0.125049	0.54897	-0.053635	-1.27481	0.207548	0.660225	-0.0564864	-1.18123	0.242416	0.886121	-0.0620164	-1.30679	0.197033	0.785904	-0.0750389	-1.52162	0.134665	0.651851
10196_at	10196	PRMT3	0.123941	2.12847	0.0372793	0.368578	0.108302	1.89571	0.0630726	0.449052	0.0890624	1.54988	0.126706	0.809692	0.114614	1.88632	0.0648418	0.64732	0.15606	2.76532	0.00804658	0.344926
10197_at	10197	PSME3	-0.118603	-2.93407	0.00468505	0.184659	-0.0905389	-2.89146	0.00541882	0.192117	-0.0392785	-1.36861	0.176493	0.85333	-0.0525327	-1.97344	0.0537704	0.623535	-0.0407328	-1.4453	0.15487	0.672134
101978719_at	101978719	LINC00970	0.0591885	1.13273	0.261688	0.697506	0.0688509	1.31158	0.19492	0.648931	0.0146329	0.293159	0.770465	0.984171	0.0472663	0.952101	0.34545	0.866508	0.0493065	0.917202	0.363623	0.81993
10198_at	10198	MPHOSPH9	-0.00562309	-0.0883475	0.929885	0.983644	0.00323915	0.0491951	0.960936	0.99183	0.00722138	0.125742	0.900379	0.994788	-0.00323748	-0.0531203	0.95784	0.997097	0.00189558	0.0302971	0.975956	0.996725
10199_at	10199	MPHOSPH10	0.0406281	0.947135	0.347247	0.757801	0.051344	1.1455	0.25679	0.706413	0.0501475	1.04698	0.29953	0.902723	0.0551719	1.06939	0.289831	0.843006	0.0638837	1.28495	0.204976	0.72052
102_at	102	ADAM10	0.0150717	0.279562	0.780744	0.9462	0.0419014	0.889228	0.377618	0.783449	0.0405539	0.759793	0.45051	0.935969	0.0183238	0.35387	0.724867	0.964295	0.0381601	0.74363	0.460725	0.860148
1020_at	1020	CDK5	-0.155823	-2.64271	0.0103995	0.242992	-0.139365	-3.04177	0.00355148	0.172087	-0.0278777	-0.664665	0.508945	0.947737	-0.0689376	-1.72124	0.0911529	0.674743	-0.0645505	-1.51234	0.137003	0.652862
10200_at	10200	MPHOSPH6	-0.0131466	-0.314481	0.754212	0.939686	-0.0239112	-0.573641	0.568468	0.87751	-0.00412673	-0.0983236	0.92202	0.995285	-0.0412302	-0.995266	0.324216	0.858035	-0.035715	-0.84081	0.404624	0.836934
10201_at	10201	NME6	-0.0283217	-0.372153	0.711048	0.926072	-0.0438832	-0.589673	0.55774	0.872478	-0.019135	-0.226037	0.821982	0.989433	-0.0140166	-0.168879	0.866547	0.985052	-0.00579067	-0.0670331	0.946834	0.990926
10202_at	10202	DHRS2	-0.0112924	-0.226988	0.82118	0.956982	-0.0244606	-0.495608	0.622077	0.899746	0.0181901	0.359267	0.720723	0.980773	-0.00364924	-0.0675122	0.946433	0.997097	-0.00343342	-0.0633775	0.949729	0.991054
10203_at	10203	CALCRL	-0.105903	-2.11488	0.0384666	0.373486	-0.0936938	-1.8164	0.0745681	0.477124	-0.0924804	-1.94557	0.056644	0.728391	-0.10518	-2.09036	0.0414915	0.594184	-0.0873408	-1.6861	0.0982673	0.602694
10204_at	10204	NUTF2	-0.0449441	-1.24231	0.218802	0.659921	-0.0574873	-1.73923	0.087392	0.501586	-0.00213401	-0.0600185	0.952351	0.99686	-0.0232672	-0.703839	0.484673	0.913912	-0.0178335	-0.514776	0.609072	0.909646
10205_at	10205	MPZL2	0.0524567	1.34848	0.182409	0.620975	0.0520313	1.33782	0.186267	0.640566	0.0488628	1.20235	0.234201	0.883609	0.0766906	1.91261	0.0613129	0.6432	0.0688425	1.63705	0.108161	0.618306
10206_at	10206	TRIM13	0.0852384	1.64796	0.104419	0.512411	0.0604377	1.24268	0.219073	0.671697	0.0536073	0.949778	0.346235	0.914185	0.0276597	0.524293	0.602303	0.943492	0.0478708	0.891459	0.37713	0.826433
102060282_at	102060282	RASSF1-AS1	-0.00700669	-0.127985	0.898575	0.977449	-0.0132403	-0.232666	0.816855	0.958854	-0.00851613	-0.14018	0.889012	0.994788	0.0189845	0.30039	0.765077	0.970219	0.0156533	0.241268	0.810375	0.966057
10207_at	10207	PATJ	0.0390313	1.0866	0.281421	0.713868	0.0321777	0.946451	0.347914	0.766155	0.0178357	0.47372	0.637509	0.970181	0.0374714	1.05409	0.296714	0.848027	0.0529417	1.46568	0.149256	0.66876
10208_at	10208	USPL1	0.0060054	0.0884076	0.929838	0.983644	0.036883	0.576656	0.566442	0.876196	0.0596989	0.876485	0.384445	0.921923	0.0258491	0.370835	0.712267	0.96239	0.0305168	0.404574	0.687588	0.933486
10209_at	10209	EIF1	0.00346697	0.100236	0.920481	0.981645	0.0375807	1.62234	0.110248	0.541676	0.0459187	1.36323	0.178172	0.854498	0.0488064	1.91742	0.0606857	0.642177	0.051465	2.00487	0.0506349	0.506539
1021_at	1021	CDK6	-0.0251574	-0.863989	0.390924	0.784026	-0.0222212	-0.730737	0.467933	0.835658	-0.033101	-1.24972	0.21651	0.872847	-0.0380185	-1.33005	0.189306	0.779452	-0.0344172	-1.16714	0.248919	0.756816
10210_at	10210	TOPORS	0.122273	1.90016	0.0620649	0.431642	0.0869492	1.43913	0.155582	0.606845	0.0270859	0.43254	0.666981	0.97432	0.0135226	0.207771	0.83622	0.979953	0.0396161	0.585066	0.561244	0.895324
10211_at	10211	FLOT1	-0.0538071	-1.5676	0.122065	0.543258	-0.0577499	-1.71293	0.0921599	0.51059	-0.0205717	-0.613335	0.542094	0.956006	-0.0244237	-0.689192	0.493767	0.916545	-0.0355296	-0.967347	0.33822	0.80328
10212_at	10212	DDX39A	-0.095581	-1.66148	0.101667	0.506259	-0.0951685	-1.70068	0.094453	0.512753	-0.0421846	-0.713118	0.478682	0.944989	-0.051841	-0.871465	0.387506	0.882957	-0.0270674	-0.448513	0.655801	0.92389
10213_at	10213	PSMD14	-0.0823245	-2.58631	0.0120628	0.257184	-0.0667711	-2.15355	0.0355188	0.375197	-0.0480295	-1.57878	0.11992	0.804914	-0.0452471	-1.38631	0.171567	0.764493	-0.0297884	-0.913781	0.365399	0.821326
10214_at	10214	SSX3	-0.045902	-0.513116	0.609694	0.88753	-0.0406649	-0.44971	0.654625	0.912501	-0.0813336	-0.865539	0.390372	0.921953	-0.0566931	-0.602962	0.549155	0.925842	-0.0506771	-0.527064	0.600577	0.908217
10215_at	10215	OLIG2	0.00950848	0.130169	0.896854	0.977001	-0.0115154	-0.157743	0.875217	0.971954	-0.0193896	-0.317293	0.752181	0.981062	-0.0409363	-0.627968	0.532773	0.924183	-0.0371037	-0.551085	0.584132	0.903277
102157402_at	102157402	AK6	-0.0353265	-0.736752	0.464052	0.821821	-0.0163175	-0.356231	0.722983	0.933805	0.0376619	0.925957	0.358372	0.915479	0.0215989	0.495149	0.622581	0.947928	0.0329593	0.758561	0.451824	0.856469
10216_at	10216	PRG4	-0.00962593	-0.232568	0.816863	0.955295	-0.0101797	-0.232006	0.817364	0.958854	-0.003366	-0.0748354	0.940608	0.99686	-0.00555286	-0.115629	0.908392	0.991742	-0.00722236	-0.143095	0.886814	0.981391
10217_at	10217	CTDSPL	0.0376081	0.780496	0.438069	0.808478	-0.00538647	-0.14047	0.888784	0.975559	-0.0165987	-0.376908	0.707642	0.980773	-0.0267309	-0.682741	0.497801	0.917033	-0.0190959	-0.473012	0.638348	0.919492
10218_at	10218	ANGPTL7	-0.0638581	-1.27446	0.207255	0.648439	-0.0676831	-1.45357	0.151548	0.602778	-0.10868	-2.06517	0.0434659	0.701726	-0.094553	-1.87272	0.0667337	0.650678	-0.0776796	-1.50763	0.138203	0.654396
10219_at	10219	KLRG1	-0.0514171	-0.752353	0.454686	0.817571	-0.0430856	-0.630165	0.531105	0.864537	-0.0367059	-0.496108	0.621726	0.967522	-0.0703561	-0.931958	0.355665	0.870082	-0.0981763	-1.25841	0.214331	0.725384
1022_at	1022	CDK7	-0.0299414	-0.478249	0.634155	0.895696	0.00105734	0.0173199	0.986242	0.995495	0.0269814	0.488812	0.62685	0.968299	0.010423	0.178195	0.859262	0.98346	0.0479906	0.832418	0.409296	0.838011
10220_at	10220	GDF11	0.0410293	0.947407	0.347109	0.757801	-0.00137668	-0.0390928	0.968953	0.993226	0.000275053	0.00706458	0.994388	0.999022	-0.0159194	-0.419415	0.676641	0.957686	-0.00874684	-0.222088	0.825187	0.969388
10221_at	10221	TRIB1	0.020043	0.211846	0.832922	0.96038	-0.0138458	-0.147807	0.883016	0.97386	-0.0522585	-0.573425	0.568613	0.960479	-0.103815	-1.10316	0.275039	0.832868	-0.087498	-0.871279	0.387939	0.832164
10223_at	10223	GPA33	0.0712913	1.07185	0.287944	0.71839	0.0735875	1.05455	0.296082	0.734681	0.05284	0.774333	0.441934	0.932944	0.059651	0.846255	0.401288	0.887269	0.060607	0.840322	0.404894	0.836934
10224_at	10224	ZNF443	-0.0407071	-0.888518	0.377696	0.775373	-0.0616241	-1.40843	0.164435	0.614232	-0.0476788	-1.00524	0.31903	0.909291	-0.0468752	-0.993961	0.324845	0.858134	-0.0461585	-0.997592	0.32348	0.797861
10225_at	10225	CD96	0.0281392	0.599208	0.551218	0.859635	0.0100796	0.212624	0.832379	0.961998	0.0139708	0.292536	0.770939	0.984355	0.0142739	0.281805	0.779212	0.972324	-0.00386363	-0.0719651	0.942929	0.99068
10226_at	10226	PLIN3	0.133288	1.52893	0.131368	0.556252	0.086226	1.06	0.293615	0.733283	0.0190692	0.252172	0.801815	0.987211	0.0302017	0.410005	0.683486	0.9578	0.0491044	0.626355	0.53405	0.887424
10227_at	10227	MFSD10	0.00766395	0.131966	0.895438	0.976297	-0.0311295	-0.579665	0.564425	0.875809	-0.00494822	-0.0815976	0.935253	0.99686	-0.0290107	-0.48626	0.628826	0.949769	-0.0548127	-0.967147	0.338319	0.80328
10228_at	10228	STX6	-0.0569463	-1.97439	0.0527966	0.413721	-0.0314444	-1.37324	0.175055	0.627113	-0.0263203	-0.894681	0.37472	0.919257	-0.0215844	-0.83038	0.41012	0.88988	-0.00280831	-0.106088	0.915955	0.987696
10229_at	10229	COQ7	-0.051764	-0.946714	0.34746	0.757801	-0.0111805	-0.256914	0.79817	0.954362	0.0169539	0.336677	0.737597	0.981062	-0.0053702	-0.115265	0.908679	0.991742	0.00853353	0.179922	0.857971	0.976351
10230_at	10230	NBR2	0.145037	1.29749	0.199269	0.640488	0.126952	1.13209	0.262338	0.710672	-0.00827514	-0.0748768	0.940575	0.99686	-0.00433184	-0.0364219	0.971085	0.997377	-0.0126727	-0.0990205	0.921534	0.987845
10231_at	10231	RCAN2	-0.00305171	-0.0621471	0.950646	0.988244	0.033595	0.755484	0.453069	0.82767	0.0224559	0.586671	0.559741	0.957397	0.0527106	1.35289	0.181943	0.773727	0.0332239	0.820165	0.416176	0.840689
10232_at	10232	MSLN	0.0548273	1.1239	0.265389	0.699913	0.0551672	1.09321	0.278899	0.723328	0.0691544	1.29512	0.200499	0.864831	0.079047	1.40257	0.166687	0.760933	0.0778002	1.40674	0.165946	0.684263
10233_at	10233	LRRC23	-0.013481	-0.196906	0.844545	0.964106	-0.0326701	-0.472139	0.63863	0.906345	-0.00247891	-0.0361144	0.971317	0.997861	0.0037166	0.0529148	0.958003	0.997097	0.032107	0.434068	0.666184	0.927281
10234_at	10234	LRRC17	-0.382961	-2.64533	0.0103276	0.242643	-0.343436	-2.34591	0.0224826	0.316889	-0.241503	-1.6017	0.11475	0.800641	-0.237861	-1.48795	0.142805	0.743654	-0.198322	-1.26686	0.211317	0.724711
10235_at	10235	RASGRP2	-0.0883312	-1.59644	0.115476	0.53378	-0.0688273	-1.22551	0.225421	0.676778	-0.0546701	-1.03962	0.302907	0.903509	-0.0672909	-1.18855	0.240016	0.812129	-0.0730441	-1.27849	0.207225	0.721127
10236_at	10236	HNRNPR	-0.0307481	-1.01589	0.313631	0.735652	-0.00727988	-0.26333	0.793246	0.952763	-0.0213109	-0.660554	0.511559	0.948982	-0.0156045	-0.501527	0.618117	0.947102	-0.0111445	-0.349322	0.728375	0.942364
10237_at	10237	SLC35B1	-0.098944	-1.59865	0.114982	0.533614	-0.0599396	-1.31749	0.192944	0.647868	0.0104395	0.228672	0.819943	0.988923	-0.0342232	-0.844595	0.402206	0.887269	-0.0218993	-0.525868	0.601401	0.908611
10238_at	10238	DCAF7	-0.0378424	-1.09109	0.279455	0.711593	-0.0531516	-1.57009	0.121928	0.558876	-0.042113	-1.13077	0.262889	0.890733	-0.052373	-1.40833	0.164984	0.760643	-0.0777638	-2.15564	0.0361548	0.481187
1024_at	1024	CDK8	0.0713724	1.46712	0.147399	0.579393	0.0771859	1.57703	0.120322	0.554971	0.0955041	1.93713	0.0576912	0.731081	0.0666602	1.30403	0.197966	0.786452	0.082924	1.71492	0.0928097	0.59647
10240_at	10240	MRPS31	-0.165059	-3.08429	0.00304583	0.163574	-0.152145	-2.76737	0.00760732	0.220541	-0.157233	-2.84344	0.00618536	0.602205	-0.137457	-2.3499	0.0226093	0.545717	-0.135547	-2.32196	0.0245247	0.438866
10241_at	10241	CALCOCO2	0.131126	2.53667	0.0137228	0.26639	0.112317	2.59133	0.0121209	0.256916	0.0429223	1.00244	0.320366	0.909291	0.0789115	1.94414	0.0572973	0.635369	0.0838453	1.96952	0.0546789	0.516831
10242_at	10242	KCNMB2	-0.0257253	-0.463986	0.644283	0.901048	-0.00408005	-0.0776195	0.938403	0.986703	0.0291035	0.577183	0.566089	0.960193	0.00756418	0.144957	0.885305	0.98821	0.0263788	0.479027	0.634095	0.917336
10243_at	10243	GPHN	-0.031852	-0.820493	0.415078	0.797784	0.00214533	0.0693205	0.944977	0.987648	0.00762861	0.196412	0.844987	0.992488	0.0205841	0.595064	0.554381	0.926971	0.0269574	0.758911	0.451617	0.856469
10244_at	10244	RABEPK	-0.109048	-2.25246	0.0278435	0.335433	-0.0823998	-2.00029	0.0502408	0.41491	-0.0425677	-1.00438	0.31944	0.909291	-0.0737756	-1.85159	0.069767	0.65115	-0.0707355	-1.66864	0.101699	0.607148
10245_at	10245	TIMM17B	-0.0146894	-0.305613	0.760923	0.941335	-0.00747742	-0.162903	0.871171	0.971427	0.0642709	1.73424	0.0882811	0.778868	0.048386	1.24802	0.217614	0.801365	0.0619228	1.59021	0.118353	0.629838
10246_at	10246	SLC17A2	-0.0104647	-0.234512	0.81536	0.954948	-0.034963	-0.818894	0.416257	0.80686	-0.0352075	-0.738255	0.463389	0.940433	-0.0197067	-0.412996	0.681308	0.9578	-0.0267898	-0.520213	0.605307	0.90928
102467079_at	102467079	LOC102467079	-0.0421018	-0.982172	0.329833	0.746027	-0.0448577	-1.01618	0.313838	0.746145	-0.0310208	-0.709678	0.480797	0.944989	-0.0399147	-0.870053	0.38827	0.882957	-0.0609156	-1.27372	0.208896	0.722292
10247_at	10247	RIDA	0.252889	2.99835	0.00390279	0.176914	0.213329	2.60429	0.0117197	0.253979	0.0888425	1.36566	0.177411	0.85333	0.0582877	0.859855	0.393816	0.885276	0.0856394	1.23811	0.221696	0.730576
10248_at	10248	POP7	-0.150528	-2.83235	0.00622477	0.202346	-0.107634	-2.5124	0.014846	0.273047	-0.0710858	-1.61312	0.112242	0.799714	-0.0866967	-2.0207	0.0484742	0.611623	-0.0641191	-1.54414	0.129122	0.643755
10249_at	10249	GLYAT	0.0336732	0.943053	0.349314	0.75875	0.0256396	0.704187	0.484183	0.844205	-0.00676839	-0.208797	0.835351	0.990311	0.000622848	0.0181611	0.98558	0.998677	-0.0193132	-0.586035	0.560598	0.895114
1025_at	1025	CDK9	-0.035692	-0.743569	0.459946	0.819789	-0.0224777	-0.452261	0.652798	0.912052	0.00340778	0.0750682	0.940423	0.99686	0.0218262	0.483864	0.630514	0.950092	0.044269	1.00434	0.320249	0.796898
10250_at	10250	SRRM1	-0.0975916	-1.98383	0.0517068	0.40976	-0.116213	-2.66175	0.0100827	0.240954	-0.120392	-2.28834	0.0258454	0.664938	-0.111778	-2.34941	0.022636	0.545717	-0.107828	-2.20127	0.0325581	0.466965
10251_at	10251	SPRY3	-0.0250047	-0.394411	0.694631	0.921737	-0.0602815	-0.968115	0.337077	0.75848	-0.0268319	-0.427182	0.670856	0.974974	-0.0250447	-0.377342	0.707456	0.961493	-0.00963235	-0.140478	0.88887	0.98187
10252_at	10252	SPRY1	0.110587	1.30433	0.196942	0.637965	0.0614521	0.786486	0.43484	0.817769	-0.037795	-0.54387	0.588652	0.962409	-0.0479013	-0.650288	0.518369	0.921352	-0.0503879	-0.699728	0.487475	0.873556
10253_at	10253	SPRY2	-0.0548744	-0.670662	0.504927	0.840117	-0.0573916	-0.68883	0.493725	0.848445	-0.101208	-1.16488	0.248921	0.886121	-0.146747	-1.65346	0.104262	0.688775	-0.134035	-1.40919	0.165225	0.683572
10254_at	10254	STAM2	0.0515315	1.39851	0.166942	0.601759	0.0606748	1.64768	0.10492	0.532078	0.0320282	0.899848	0.371987	0.919138	0.011983	0.336031	0.7382	0.966377	0.0330646	0.940002	0.351923	0.812512
102546226_at	102546226	LOC102546226	-0.0583742	-1.09299	0.278626	0.711056	-0.0788448	-1.45769	0.150413	0.601045	-0.0873221	-1.51111	0.136284	0.82045	-0.0852732	-1.38276	0.172648	0.765335	-0.110858	-1.78362	0.0808079	0.573461
102546294_at	102546294	LOC102546294	0.0702709	1.37636	0.173661	0.611528	0.0662788	1.27193	0.208564	0.660667	0.0255763	0.494992	0.622508	0.967597	0.0350114	0.652214	0.517136	0.921162	0.00565838	0.108467	0.914077	0.987365
10255_at	10255	HCG9	-0.019408	-0.28284	0.778241	0.945105	-0.0470183	-0.699265	0.48723	0.844843	-0.0120953	-0.159002	0.87423	0.994034	-0.0404837	-0.527991	0.599752	0.941863	-0.048509	-0.599279	0.551805	0.892125
10256_at	10256	CNKSR1	0.0376647	0.609106	0.54468	0.857562	0.0308196	0.476388	0.635619	0.905261	0.0408437	0.629903	0.531275	0.954197	0.0625703	0.897383	0.373651	0.877759	0.052485	0.731582	0.467981	0.864247
10257_at	10257	ABCC4	-0.00137998	-0.0284813	0.97737	0.994323	0.010657	0.219799	0.826813	0.96012	0.0253329	0.604058	0.548202	0.956706	0.0249049	0.596259	0.553589	0.926524	0.012381	0.295349	0.769001	0.953506
1026_at	1026	CDKN1A	0.277585	1.7013	0.0938977	0.493173	0.218843	1.3655	0.177459	0.630083	0.232921	1.44809	0.15307	0.836437	0.284012	1.75693	0.0848168	0.661211	0.280332	1.63051	0.109539	0.618907
10260_at	10260	DENND4A	-0.00432147	-0.0889541	0.929405	0.983644	0.0200969	0.443623	0.658994	0.913731	0.0336328	0.691128	0.492291	0.946824	0.0205229	0.418421	0.677362	0.957701	0.0562381	1.31857	0.193572	0.711782
102606465_at	102606465	LOC102606465	-0.147691	-1.80585	0.0757968	0.460507	-0.157546	-1.84389	0.0703995	0.465818	-0.190866	-2.33795	0.0229229	0.661923	-0.244371	-2.99465	0.00419992	0.418355	-0.174986	-2.23318	0.0302343	0.45801
10261_at	10261	IGSF6	-0.171851	-2.25151	0.0279069	0.335575	-0.140843	-1.94447	0.0567789	0.433991	-0.120887	-1.82347	0.073477	0.754707	-0.118565	-1.73243	0.0891251	0.673371	-0.124372	-1.71722	0.0923855	0.59647
10262_at	10262	SF3B4	-0.0643905	-1.03392	0.305189	0.731566	-0.0728163	-1.11187	0.270861	0.718814	-0.0573432	-0.843628	0.402404	0.923697	-0.0567037	-0.766722	0.446714	0.903208	-0.01169	-0.160058	0.873507	0.979544
10263_at	10263	CDK2AP2	0.0291698	0.36633	0.715366	0.927723	-0.0123036	-0.157157	0.875676	0.971954	-0.0344923	-0.419844	0.676178	0.975829	-0.0969896	-1.1777	0.244277	0.814685	-0.0975365	-1.20401	0.234488	0.742685
[truncated: 17,963 more rows]

## Sheet: BipolarDisorder
ProbesetID	EntrezGeneID	GeneSymbol	logFC_M1	Tstat_M1	P.Value_M1	adj.P.Val_M1	logFC_M2	Tstat_M2	P.Value_M2	adj.P.Val_M2	logFC_M3	Tstat_M3	P.Value_M3	adj.P.Val_M3	logFC_M4	Tstat_M4	P.Value_M4	adj.P.Val_M4	logFC_M5	Tstat_M5	P.Value_M5	adj.P.Val_M5
[truncated: 19,764 more rows]
