# Supplementary material for: Inference of cell type content from human brain transcriptomic datasets illuminates the effects of age, manner of death, dissection, and psychiatric diagnosis
Source: PLoS One. 2018 Jul 17;13(7):e0200003. doi: 10.1371/journal.pone.0200003 (PMC6049916; doi:10.1371/journal.pone.0200003)
Supplement: S12 Table — There is a summary spreadsheet that includes the results for Schizophrenia for Models#1–5. The spreadsheet follows the same format as S9 Table. (XLSX) [file pone.0200003.s013.xlsx]

## Sheet: S_Table_Narayan_PsychEffectsinD
ProbesetID	EntrezGeneID	GeneSymbol	logFC_M2	P.Value_M2	adj.P.Val_M2	logFC_M4	P.Value_M4	adj.P.Val_M4	logFC_M5	P.Value_M5	adj.P.Val_M5
1_at	1	A1BG	0.0219571	0.662776	0.983047	0.0555481	0.287878	0.999825	0.0574222	0.229253	0.999266
10_at	10	NAT2	0.00372906	0.938919	0.997194	-0.0121398	0.810584	0.999825	-0.00755072	0.886746	0.999266
100_at	100	ADA	-0.0214649	0.71591	0.986902	-0.0676327	0.212773	0.999825	-0.0463306	0.410041	0.999266
1000_at	1000	CDH2	0.0125055	0.672049	0.984501	-6.57e-05	0.998364	0.999825	0.00805356	0.814339	0.999266
10000_at	10000	AKT3	-0.0400053	0.382324	0.946442	0.0177266	0.68113	0.999825	0.0435964	0.255486	0.999266
100009676_at	100009676	ZBTB11-AS1	-0.0128959	0.728763	0.98823	-0.0275351	0.507135	0.999825	-0.0315808	0.431046	0.999266
10001_at	10001	MED6	-0.0585372	0.405089	0.950619	0.0221266	0.751303	0.999825	0.0488297	0.454434	0.999266
10002_at	10002	NR2E3	-0.0601207	0.18869	0.867875	-0.0760463	0.118352	0.999825	-0.0912765	0.0237143	0.999266
10003_at	10003	NAALAD2	-0.128308	0.029908	0.751052	-0.0938676	0.0856255	0.999825	-0.0876191	0.12924	0.999266
10004_at	10004	NAALADL1	-0.0223855	0.606588	0.975832	-0.0525422	0.258934	0.999825	-0.0561889	0.184609	0.999266
100048912_at	100048912	CDKN2B-AS1	-0.0150544	0.60043	0.974432	-0.0102736	0.732923	0.999825	-0.0149015	0.594335	0.999266
10005_at	10005	ACOT8	-0.0999659	0.126743	0.830995	-0.0025965	0.964738	0.999825	-0.00396315	0.951393	0.999266
10006_at	10006	ABI1	0.0740754	0.241045	0.899378	0.0614005	0.321899	0.999825	0.0584595	0.237937	0.999266
10007_at	10007	GNPDA1	-0.0484457	0.292894	0.923858	-0.0187236	0.703108	0.999825	-0.00889145	0.859936	0.999266
10008_at	10008	KCNE3	0.0210584	0.384205	0.947436	0.0270721	0.234104	0.999825	0.0371846	0.0900413	0.999266
10009_at	10009	ZBTB33	0.0821697	0.0301747	0.751052	0.0752232	0.047049	0.999825	0.0797307	0.04226	0.999266
100093630_at	100093630	SNHG8	0.0818796	0.343533	0.937244	0.173278	0.0222688	0.999825	0.142547	0.0769135	0.999266
100093698_at	100093698	GS1-600G8.3	-0.0744088	0.0129484	0.751052	-0.0719306	0.0300159	0.999825	-0.0672386	0.0539811	0.999266
1001_at	1001	CDH3	-0.0223564	0.691286	0.98511	0.00426171	0.937085	0.999825	-0.0155712	0.783409	0.999266
10010_at	10010	TANK	-0.00103322	0.975594	0.998499	-0.00507735	0.87279	0.999825	-0.0017248	0.9522	0.999266
100101467_at	100101467	ZSCAN30	0.0566991	0.100753	0.796512	0.0241299	0.499435	0.999825	0.0376472	0.336346	0.999266
100101938_at	100101938	ANKRD26P3	-0.0728002	0.156111	0.846932	-0.0875389	0.117266	0.999825	-0.0958923	0.111711	0.999266
10011_at	10011	SRA1	-0.0300674	0.480724	0.961658	-0.0173331	0.714777	0.999825	-0.00201758	0.96858	0.999266
100113407_at	100113407	TMEM170B	0.00100503	0.989877	0.99957	0.00768648	0.918513	0.999825	-0.00627461	0.914527	0.999266
100124700_at	100124700	HOTAIR	0.0354698	0.139923	0.841581	0.0344136	0.201455	0.999825	0.0413387	0.158949	0.999266
100125288_at	100125288	ZGLP1	-0.0303063	0.658809	0.983023	-0.0655459	0.362211	0.999825	-0.107444	0.0748198	0.999266
100126784_at	100126784	LOC100126784	-0.0819384	0.116352	0.819816	-0.0224043	0.617773	0.999825	-0.0275027	0.576302	0.999266
100126791_at	100126791	EGOT	-0.0390691	0.273991	0.913354	-0.0378658	0.277846	0.999825	-0.0418409	0.18561	0.999266
100126793_at	100126793	GHRLOS	0.064823	0.0742894	0.781279	0.0426158	0.231803	0.999825	0.0319844	0.277461	0.999266
100127888_at	100127888	SLCO4A1-AS1	-0.0178433	0.731035	0.98823	-0.027495	0.626651	0.999825	-0.059905	0.303797	0.999266
100127983_at	100127983	C8orf88	0.00318456	0.946354	0.997194	0.0427901	0.397008	0.999825	0.0543645	0.250624	0.999266
100128025_at	100128025	WWTR1-AS1	0.0518499	0.391328	0.947893	0.00202964	0.973941	0.999825	-0.0277026	0.663049	0.999266
100128071_at	100128071	FAM229A	0.0627355	0.351045	0.937244	0.00357787	0.954219	0.999825	-0.0169874	0.754905	0.999266
100128098_at	100128098	ST8SIA6-AS1	-0.0759575	0.352007	0.937244	-0.0885516	0.318682	0.999825	-0.137154	0.101154	0.999266
100128124_at	100128124	HGC6.3	0.0357643	0.425688	0.95311	0.0186558	0.681046	0.999825	0.0171617	0.682967	0.999266
100128126_at	100128126	STAU2-AS1	-0.0447528	0.526884	0.967264	-0.0389849	0.615541	0.999825	-0.0359477	0.677131	0.999266
100128139_at	100128139	LINC01233	-0.0276798	0.324528	0.932323	-0.0285138	0.322177	0.999825	-0.0463195	0.0983564	0.999266
100128164_at	100128164	LOC100128164	-0.0156936	0.65424	0.982286	-0.0203393	0.596161	0.999825	-0.0093491	0.817823	0.999266
100128176_at	100128176	UST-AS1	0.0456517	0.00643654	0.751052	0.0362049	0.0471491	0.999825	0.0331926	0.0939263	0.999266
100128191_at	100128191	TMPO-AS1	0.0211532	0.561351	0.970795	0.0171492	0.631298	0.999825	0.0290234	0.400213	0.999266
100128239_at	100128239	LOC100128239	-0.0958101	0.107843	0.80674	-0.0990955	0.0876991	0.999825	-0.0857691	0.144666	0.999266
100128252_at	100128252	ZNF667-AS1	-0.0149378	0.826602	0.992273	0.0292026	0.679946	0.999825	0.0614763	0.429451	0.999266
100128285_at	100128285	DNM1P35	0.0245647	0.51102	0.963937	0.0444455	0.227709	0.999825	0.0496779	0.100288	0.999266
100128288_at	100128288	LOC100128288	0.0267277	0.629121	0.980209	0.0182184	0.760301	0.999825	0.014943	0.815728	0.999266
100128292_at	100128292	DLG5-AS1	-0.01682	0.681928	0.98511	-0.0187473	0.672362	0.999825	-0.0477161	0.242747	0.999266
100128325_at	100128325	LOC100128325	-0.0514179	0.375743	0.945707	-0.0766791	0.198194	0.999825	-0.0561565	0.369745	0.999266
100128361_at	100128361	LOC100128361	-0.0429015	0.362948	0.941051	-0.0520502	0.312996	0.999825	-0.0418623	0.449261	0.999266
100128374_at	100128374	LOC100128374	-0.00882503	0.865908	0.994437	-0.0322586	0.569704	0.999825	-0.0508443	0.34099	0.999266
100128496_at	100128496	C20orf78	0.0253645	0.658113	0.983014	0.00216927	0.971054	0.999825	-0.00774478	0.885401	0.999266
100128511_at	100128511	NEBL-AS1	0.0233539	0.749868	0.991252	0.0178992	0.806798	0.999825	-0.01457	0.823629	0.999266
100128554_at	100128554	LOC100128554	0.0379999	0.304649	0.928038	0.0681323	0.0541421	0.999825	0.0491046	0.152951	0.999266
100128590_at	100128590	SLC8A1-AS1	-0.0154799	0.543688	0.96823	-0.0224067	0.432128	0.999825	-0.0123958	0.647035	0.999266
100128640_at	100128640	ACVR2B-AS1	-0.0369963	0.388306	0.947539	-0.0545079	0.249883	0.999825	-0.073212	0.143688	0.999266
100128653_at	100128653	LOC100128653	0.0134858	0.846665	0.993108	-0.0026995	0.971102	0.999825	0.0057089	0.932663	0.999266
100128731_at	100128731	OST4	0.0646136	0.254247	0.906315	0.0356903	0.517331	0.999825	0.0376827	0.50257	0.999266
100128750_at	100128750	RBPMS-AS1	-0.0191783	0.699932	0.98511	-0.0231179	0.668652	0.999825	-0.0486512	0.3113	0.999266
100128782_at	100128782	LINC00476	-0.00511862	0.857893	0.994258	0.00214195	0.943537	0.999825	0.00756319	0.810125	0.999266
100128788_at	100128788	SRRM2-AS1	-0.00805667	0.915289	0.997194	-0.034268	0.682833	0.999825	-0.0659885	0.431994	0.999266
100128822_at	100128822	LINC01003	-0.304372	0.00555842	0.751052	-0.273461	0.0215497	0.999825	-0.218652	0.0597307	0.999266
100128830_at	100128830	LINC01165	-0.0241153	0.626078	0.979499	-0.0262131	0.618887	0.999825	-0.0501987	0.335602	0.999266
100128881_at	100128881	VPS9D1-AS1	-0.00483254	0.922092	0.997194	-0.0132366	0.789731	0.999825	-0.0197116	0.697579	0.999266
100128893_at	100128893	GATA6-AS1	0.0159391	0.733139	0.98867	0.00469094	0.91823	0.999825	-0.00390446	0.935099	0.999266
100128927_at	100128927	ZBTB42	0.0548941	0.306341	0.928038	0.0368775	0.479941	0.999825	0.0339899	0.530009	0.999266
100128946_at	100128946	LINC01310	-0.00329092	0.948795	0.997194	-0.00989803	0.852898	0.999825	-0.0288299	0.612902	0.999266
100128977_at	100128977	MAPT-AS1	-0.0847347	0.0542487	0.764744	-0.0536828	0.233017	0.999825	-0.0586335	0.197015	0.999266
100128993_at	100128993	LOC100128993	0.0245157	0.475096	0.961501	0.00872071	0.803518	0.999825	0.0136085	0.718454	0.999266
100128998_at	100128998	C20orf181	-0.00926725	0.837448	0.992273	-0.0206496	0.671775	0.999825	-0.021942	0.565043	0.999266
100129034_at	100129034	LOC100129034	-0.0227891	0.543925	0.96823	-0.0558187	0.103381	0.999825	-0.0563408	0.119645	0.999266
100129098_at	100129098	LOC100129098	-0.0211243	0.611861	0.976293	-0.0319199	0.484127	0.999825	-0.0513078	0.255241	0.999266
100129128_at	100129128	KHDC1L	-0.0639835	0.199884	0.871717	-0.078242	0.126772	0.999825	-0.0967419	0.0474363	0.999266
100129175_at	100129175	LOC100129175	0.0247582	0.698273	0.98511	-0.00751003	0.910609	0.999825	-0.0370795	0.583214	0.999266
100129195_at	100129195	ZSCAN16-AS1	0.0131736	0.633361	0.980531	-0.00175067	0.95326	0.999825	-0.00938288	0.776319	0.999266
100129196_at	100129196	MATN1-AS1	-0.00732529	0.729845	0.98823	-0.0119744	0.507786	0.999825	-0.0161306	0.424104	0.999266
100129250_at	100129250	TOPORS-AS1	0.00182649	0.96805	0.997889	0.000140692	0.997626	0.999825	0.00487699	0.91836	0.999266
100129271_at	100129271	C1orf68	-0.0307703	0.419017	0.952859	-0.0163599	0.696298	0.999825	0.000556175	0.988991	0.999323
100129361_at	100129361	SMIM10L1	-0.0286007	0.28769	0.920243	-0.00584206	0.828474	0.999825	0.00290671	0.921491	0.999266
100129387_at	100129387	GABPB1-AS1	-0.0551139	0.302376	0.928038	-0.0563042	0.309479	0.999825	-0.0263185	0.610514	0.999266
100129427_at	100129427	DDC-AS1	-0.0376873	0.410715	0.952127	-0.0293541	0.536788	0.999825	-0.0425894	0.378229	0.999266
100129455_at	100129455	LOC100129455	-0.0102403	0.860198	0.994437	-0.0260401	0.675673	0.999825	-0.0429568	0.472223	0.999266
100129460_at	100129460	DPY19L1P1	0.0294332	0.50954	0.963937	-0.00792526	0.862976	0.999825	-0.0151891	0.75155	0.999266
100129461_at	100129461	LYRM4-AS1	-0.034382	0.508708	0.963937	-0.036563	0.520916	0.999825	-0.0131791	0.830197	0.999266
100129476_at	100129476	LOC100129476	-0.0128328	0.856633	0.994233	-0.0654845	0.383288	0.999825	-0.0963618	0.167315	0.999266
100129482_at	100129482	ZNF37BP	0.00330143	0.954056	0.997194	0.063641	0.226179	0.999825	0.0249253	0.644359	0.999266
100129503_at	100129503	LOC100129503	0.0813697	0.134952	0.838378	0.0664501	0.228057	0.999825	0.0503159	0.353033	0.999266
100129550_at	100129550	LOC100129550	0.0108668	0.917421	0.997194	0.128318	0.200735	0.999825	0.129555	0.23175	0.999266
100129597_at	100129597	LINC00462	-0.00784761	0.843591	0.992618	-0.0350833	0.402938	0.999825	-0.052294	0.221095	0.999266
100129617_at	100129617	LOC100129617	0.0431298	0.580902	0.972797	0.0472493	0.560193	0.999825	0.0204221	0.77205	0.999266
100129620_at	100129620	LOC100129620	-0.0492919	0.135844	0.838865	-0.0314763	0.367423	0.999825	-0.0439601	0.249787	0.999266
100129637_at	100129637	NA	0.131526	0.0440413	0.753874	0.103155	0.128485	0.999825	0.128215	0.0628208	0.999266
100129654_at	100129654	TCF24	-0.0299496	0.114164	0.816729	-0.0268866	0.200998	0.999825	-0.0232152	0.265244	0.999266
100129662_at	100129662	FGF13-AS1	-0.0142243	0.681351	0.98511	-0.0434371	0.216155	0.999825	-0.0737327	0.0462119	0.999266
100129716_at	100129716	ARRDC3-AS1	-0.0636601	0.225982	0.888325	-0.0578492	0.258242	0.999825	-0.0630032	0.238569	0.999266
100129722_at	100129722	C9orf173-AS1	-0.03133	0.472515	0.961376	-0.0386028	0.348797	0.999825	-0.0335561	0.280233	0.999266
100129726_at	100129726	LINC01126	0.0320698	0.450512	0.956542	0.0385706	0.418153	0.999825	0.0243705	0.609922	0.999266
100129792_at	100129792	CCDC152	0.011929	0.777187	0.991765	-0.0219171	0.620813	0.999825	-0.0580957	0.197763	0.999266
100129794_at	100129794	SLC25A21-AS1	0.00798223	0.813021	0.992273	-0.00711984	0.830507	0.999825	-0.0105986	0.763127	0.999266
100129827_at	100129827	MRVI1-AS1	0.00560632	0.923377	0.997194	-0.00796893	0.899769	0.999825	-0.0358702	0.568574	0.999266
100129845_at	100129845	PCOLCE-AS1	-0.0297716	0.597612	0.974432	-0.0346162	0.564921	0.999825	-0.00986751	0.879638	0.999266
100129858_at	100129858	SCOC-AS1	-0.0186083	0.517405	0.965051	0.0120301	0.659691	0.999825	0.00958839	0.753819	0.999266
100129917_at	100129917	LOC100129917	0.0292156	0.390254	0.94754	0.0309499	0.389373	0.999825	0.0313647	0.427925	0.999266
100129935_at	100129935	LOC100129935	-0.0047112	0.948464	0.997194	-0.0101065	0.895048	0.999825	-0.0142015	0.861713	0.999266
100129961_at	100129961	CCNT2-AS1	-0.0244313	0.629106	0.980209	-0.0155009	0.763976	0.999825	-0.0212914	0.712032	0.999266
100129973_at	100129973	LOC100129973	-0.104139	0.10635	0.805767	-0.0489804	0.446455	0.999825	-0.00898409	0.891471	0.999266
10013_at	10013	HDAC6	-0.0185903	0.540252	0.96823	-0.0355639	0.207166	0.999825	-0.0403468	0.11839	0.999266
100130100_at	100130100	LOC100130100	0.0129596	0.870284	0.994437	0.00278587	0.973845	0.999825	0.00311984	0.971631	0.999266
100130155_at	100130155	MIR124-2HG	0.0735409	0.416207	0.952714	0.0354395	0.716461	0.999825	0.0174264	0.872894	0.999266
100130249_at	100130249	PP2672	0.0112081	0.790332	0.991765	0.00701028	0.8719	0.999825	0.0161898	0.712794	0.999266
100130264_at	100130264	LOC100130264	0.0654908	0.41539	0.952714	0.012089	0.88427	0.999825	-0.0433353	0.582594	0.999266
100130275_at	100130275	TFAP2A-AS1	0.0395133	0.517952	0.965051	0.0266038	0.683768	0.999825	0.0104462	0.862919	0.999266
100130285_at	100130285	NA	-0.00331185	0.951767	0.997194	-0.00368142	0.952831	0.999825	-0.022381	0.701301	0.999266
100130331_at	100130331	LOC100130331	-0.0674031	0.361979	0.941051	-0.0593589	0.459279	0.999825	-0.0806396	0.362985	0.999266
100130357_at	100130357	LOC100130357	-0.0377325	0.215874	0.878885	-0.0414152	0.200263	0.999825	-0.0558646	0.10703	0.999266
100130418_at	100130418	CECR7	-0.0463505	0.325436	0.932323	-0.00289711	0.950731	0.999825	-0.00666412	0.894284	0.999266
100130449_at	100130449	PP14571	0.00985922	0.905695	0.996364	-0.0102991	0.905543	0.999825	-0.0631857	0.440244	0.999266
100130452_at	100130452	LOC100130452	-0.0288078	0.561872	0.970795	-0.0263494	0.591218	0.999825	-0.0325185	0.498495	0.999266
100130458_at	100130458	LOC100130458	0.00379287	0.895126	0.996106	0.00201123	0.942059	0.999825	0.0013444	0.956461	0.999266
100130460_at	100130460	CAND1.11	-0.0248293	0.471747	0.961196	-0.0295478	0.428556	0.999825	-0.0275794	0.49391	0.999266
100130476_at	100130476	LOC100130476	-0.0237516	0.255972	0.906315	-0.0144068	0.527939	0.999825	-0.00893059	0.718063	0.999266
100130502_at	100130502	LOC100130502	-0.0549703	0.452557	0.956947	-0.10162	0.181916	0.999825	-0.145227	0.0260295	0.999266
100130519_at	100130519	TMEM221	-0.0983249	0.0465595	0.754187	-0.0377096	0.365381	0.999825	-0.0455404	0.327174	0.999266
100130522_at	100130522	PARD6G-AS1	-0.00774654	0.842881	0.992618	0.000568201	0.987758	0.999825	0.0018781	0.961206	0.999266
100130548_at	100130548	LOC100130548	-0.000650237	0.990037	0.99957	-0.00297221	0.959298	0.999825	-0.0204388	0.73167	0.999266
100130557_at	100130557	NFYC-AS1	-0.00213509	0.970129	0.998177	-0.022601	0.72134	0.999825	-0.0413933	0.537441	0.999266
100130581_at	100130581	LINC00910	0.01298	0.639127	0.980531	0.0125544	0.67849	0.999825	-0.0103719	0.713531	0.999266
100130613_at	100130613	PRR32	-0.0524464	0.155998	0.846932	-0.0899742	0.00379069	0.999825	-0.102272	0.00148742	0.999266
100130691_at	100130691	LOC100130691	0.0192327	0.644514	0.980801	-0.0132331	0.76551	0.999825	-0.0341006	0.434932	0.999266
100130700_at	100130700	TP53TG3HP	0.0770564	0.373323	0.945707	0.077837	0.399754	0.999825	0.0488806	0.612943	0.999266
100130705_at	100130705	LOC100130705	-0.0488513	0.640767	0.980682	0.0119422	0.910862	0.999825	0.050427	0.629205	0.999266
100130717_at	100130717	CECR5-AS1	-0.0231819	0.543917	0.96823	-0.0396158	0.241621	0.999825	-0.0481782	0.150569	0.999266
100130733_at	100130733	LRRC70	-0.00299212	0.9208	0.997194	-0.00620682	0.846018	0.999825	-0.00167858	0.961502	0.999266
100130744_at	100130744	LOC100130744	0.00848743	0.803919	0.991774	-0.00746956	0.839666	0.999825	-0.019129	0.611011	0.999266
100130776_at	100130776	AGAP2-AS1	0.0125975	0.822714	0.992273	0.00033801	0.99564	0.999825	-0.0118263	0.837816	0.999266
100130855_at	100130855	USP3-AS1	-0.0543055	0.199806	0.871717	0.0015833	0.968526	0.999825	-0.00591587	0.885821	0.999266
100130872_at	100130872	LOC100130872	0.00495856	0.932173	0.997194	0.000614469	0.992411	0.999825	0.00994901	0.888005	0.999266
100130889_at	100130889	PSORS1C3	-0.057828	0.113575	0.816625	-0.066036	0.0938867	0.999825	-0.0822028	0.0271485	0.999266
100130894_at	100130894	VAC14-AS1	0.0790543	0.243028	0.901906	-0.0191941	0.74073	0.999825	-0.026165	0.684471	0.999266
100130933_at	100130933	SMIM6	-0.0166946	0.746858	0.990798	-0.0105578	0.840832	0.999825	0.0215639	0.682119	0.999266
100130938_at	100130938	NA	0.0337588	0.591964	0.974432	-0.0158285	0.798345	0.999825	-0.0435891	0.415773	0.999266
100130950_at	100130950	LOC100130950	-0.0206112	0.601424	0.974432	-0.0290529	0.489104	0.999825	-0.0451401	0.310995	0.999266
100130958_at	100130958	SYCE1L	0.0875603	0.249371	0.903625	0.0543655	0.504453	0.999825	0.0173668	0.823178	0.999266
100130964_at	100130964	LOC100130964	0.0297302	0.210582	0.878885	0.0165078	0.519648	0.999825	0.0180506	0.479485	0.999266
100130967_at	100130967	C6orf99	0.0184139	0.679864	0.98511	0.00829928	0.864864	0.999825	-0.0152885	0.749059	0.999266
100130987_at	100130987	LOC100130987	-0.0467526	0.535808	0.967867	-0.017913	0.789557	0.999825	-0.0134199	0.843929	0.999266
100130992_at	100130992	LOC100130992	-0.0127954	0.762148	0.991765	0.00747481	0.869918	0.999825	0.0137636	0.78249	0.999266
100131017_at	100131017	ZNF316	-0.00453563	0.94174	0.997194	-0.00182391	0.972616	0.999825	-0.00932513	0.86915	0.999266
100131067_at	100131067	CKMT2-AS1	0.113637	0.0664983	0.773101	0.0927979	0.155977	0.999825	0.0254706	0.683248	0.999266
100131096_at	100131096	TNRC6C-AS1	0.0701962	0.119588	0.826226	0.0584377	0.112354	0.999825	0.0502353	0.202849	0.999266
100131117_at	100131117	ZBTB20-AS1	-0.0117549	0.817549	0.992273	-0.0097233	0.861537	0.999825	-0.0280816	0.604327	0.999266
100131138_at	100131138	LINC01405	0.048711	0.525615	0.966839	0.0514903	0.466327	0.999825	0.0276009	0.62013	0.999266
100131187_at	100131187	TSTD1	-0.0525219	0.498425	0.961942	0.0719738	0.283491	0.999825	0.0643982	0.377538	0.999266
100131211_at	100131211	NEMP2	-0.0580062	0.19046	0.867875	-0.0765819	0.0834075	0.999825	-0.0862646	0.0307135	0.999266
100131213_at	100131213	ZNF503-AS2	-0.00033765	0.99492	0.999684	-0.0239519	0.644432	0.999825	-0.0504065	0.246616	0.999266
100131303_at	100131303	LOC100131303	0.0298879	0.655071	0.982546	0.003093	0.9665	0.999825	-0.0336636	0.637694	0.999266
100131347_at	100131347	LOC100131347	0.00957519	0.7096	0.986902	0.0340171	0.196396	0.999825	0.0443823	0.123013	0.999266
100131366_at	100131366	LINC00605	-0.0835473	0.0471684	0.754847	-0.077773	0.0715718	0.999825	-0.0962006	0.0287889	0.999266
100131434_at	100131434	LINC00893	-0.0307816	0.75749	0.991541	-0.0904934	0.408988	0.999825	-0.168457	0.11389	0.999266
100131454_at	100131454	DBIL5P	-0.0703212	0.309467	0.928489	-0.061213	0.393625	0.999825	-0.0342436	0.643162	0.999266
100131496_at	100131496	LOC100131496	-0.019229	0.682754	0.98511	-0.0151297	0.768652	0.999825	-0.0495039	0.317057	0.999266
100131532_at	100131532	LOC100131532	0.0339233	0.451391	0.95681	-0.00837359	0.831824	0.999825	-0.0251096	0.500648	0.999266
100131561_at	100131561	FKSG29	-0.0144192	0.497805	0.961942	-0.00482195	0.839002	0.999825	-0.000285739	0.991047	0.999488
100131564_at	100131564	CCDC18-AS1	0.213292	0.217748	0.881337	0.0497627	0.78247	0.999825	0.025595	0.897139	0.999266
100131655_at	100131655	LOC100131655	-0.0104888	0.780706	0.991765	-0.00929491	0.826969	0.999825	-0.0335227	0.459051	0.999266
100131691_at	100131691	MZF1-AS1	-0.00655022	0.779853	0.991765	0.00594062	0.813842	0.999825	-0.00399784	0.883924	0.999266
100131733_at	100131733	USP30-AS1	-0.0252808	0.533868	0.967867	-0.0252032	0.54043	0.999825	-0.0232865	0.522451	0.999266
100131755_at	100131755	ARMCX4	-0.00770922	0.725582	0.988039	0.0135511	0.534077	0.999825	0.0010145	0.965472	0.999266
100131801_at	100131801	PET100	-0.0277686	0.748266	0.99093	0.0571335	0.524342	0.999825	0.0280804	0.774698	0.999266
100131814_at	100131814	LINC00271	-0.00168285	0.95804	0.997194	-0.0279185	0.419902	0.999825	-0.0420063	0.241359	0.999266
100131816_at	100131816	UBE2DNL	0.0637081	0.362567	0.941051	0.0348292	0.625416	0.999825	-0.00483769	0.943664	0.999266
100131825_at	100131825	CADM3-AS1	0.0725689	0.195043	0.870899	0.0653551	0.28772	0.999825	0.0467677	0.366355	0.999266
100131998_at	100131998	RRN3P3	-0.0172746	0.797605	0.991765	-0.00664502	0.926058	0.999825	-0.0694193	0.293197	0.999266
100132074_at	100132074	FOXO6	-0.0385119	0.512853	0.964523	-0.0160471	0.802637	0.999825	0.00566944	0.9285	0.999266
100132078_at	100132078	LOC100132078	0.024133	0.446393	0.955127	0.0126033	0.708724	0.999825	0.00629503	0.865053	0.999266
100132341_at	100132341	CLUHP3	-0.0415312	0.476546	0.961501	-0.0432433	0.510947	0.999825	-0.0505751	0.457237	0.999266
100132354_at	100132354	LINC01512	-0.063561	0.200003	0.871717	-0.0670898	0.206237	0.999825	-0.073559	0.157243	0.999266
100132356_at	100132356	LOC100132356	0.01511	0.732966	0.98867	0.022346	0.617076	0.999825	0.0430685	0.381906	0.999266
100132386_at	100132386	KRTAP4-9	-0.00500204	0.876979	0.994502	0.0127179	0.69952	0.999825	0.0112858	0.740664	0.999266
100132464_at	100132464	FAM99B	-0.0133696	0.89094	0.996106	-0.0437911	0.619851	0.999825	-0.0714566	0.454089	0.999266
100132476_at	100132476	KRTAP4-7	0.0149555	0.526787	0.967264	0.0251261	0.283737	0.999825	0.0328525	0.163714	0.999266
100132596_at	100132596	XGY2	-0.0790973	0.0999682	0.795336	-0.0725335	0.173333	0.999825	-0.101495	0.0591279	0.999266
100132618_at	100132618	ZRANB2-AS1	-0.0369785	0.554935	0.970344	-0.0616989	0.324567	0.999825	-0.0857399	0.0965393	0.999266
100132677_at	100132677	BSN-AS2	0.0367152	0.387892	0.947539	0.0139209	0.75152	0.999825	0.00991996	0.834968	0.999266
100132707_at	100132707	PAXIP1-AS2	0.0797308	0.132756	0.835349	0.00346008	0.941323	0.999825	-0.017535	0.710893	0.999266
100132735_at	100132735	LOC100132735	0.0610671	0.194006	0.869315	0.0474062	0.352997	0.999825	0.0216948	0.649207	0.999266
100132815_at	100132815	IPO5P1	-0.0159981	0.818646	0.992273	0.0104172	0.89164	0.999825	-0.00821041	0.918531	0.999266
100132891_at	100132891	MSC-AS1	-0.0795084	0.199707	0.871717	-0.0181058	0.772236	0.999825	0.0143382	0.828758	0.999266
100132911_at	100132911	DPH3P1	-0.0315675	0.549779	0.968891	-0.0555371	0.32663	0.999825	-0.098627	0.0715583	0.999266
100132987_at	100132987	LINC00856	0.0150678	0.745207	0.990575	0.00634898	0.895157	0.999825	-0.000541686	0.991619	0.999488
100133205_at	100133205	LINC00240	0.0130181	0.68343	0.98511	0.0105315	0.771121	0.999825	-0.0118392	0.747593	0.999266
100133308_at	100133308	RSU1P2	-0.0153749	0.503923	0.963484	-0.0160658	0.49528	0.999825	-0.0164097	0.515881	0.999266
100133311_at	100133311	HOXA-AS3	-0.0350043	0.469796	0.960781	-0.0361019	0.491415	0.999825	-0.0347048	0.504706	0.999266
100133461_at	100133461	LOC100133461	-0.00871589	0.875661	0.994437	-0.0501452	0.378859	0.999825	-0.0518252	0.339549	0.999266
100133612_at	100133612	LINC01134	-0.0276646	0.657854	0.983014	-0.0463884	0.488011	0.999825	-0.0460215	0.516912	0.999266
100133941_at	100133941	CD24	-0.108021	0.303699	0.928038	-0.0633908	0.56234	0.999825	-0.0583145	0.626124	0.999266
100133985_at	100133985	LOC100133985	-0.0238203	0.64898	0.981421	-0.0684184	0.19153	0.999825	-0.0920823	0.0486102	0.999266
100133991_at	100133991	MAP3K14-AS1	0.0352303	0.351455	0.937244	0.0320912	0.415678	0.999825	0.0295225	0.480522	0.999266
100134040_at	100134040	LOC100134040	0.0235399	0.620648	0.977892	0.0291757	0.572302	0.999825	0.0100257	0.860416	0.999266
100134229_at	100134229	JHDM1D-AS1	-0.0262148	0.567399	0.971336	0.00199837	0.966012	0.999825	-0.0116152	0.822007	0.999266
100134259_at	100134259	LINC01119	0.00612279	0.923874	0.997194	0.00869163	0.901639	0.999825	0.0125118	0.870219	0.999266
100134368_at	100134368	LOC100134368	0.0312816	0.553127	0.970344	0.0202039	0.701826	0.999825	0.025416	0.587796	0.999266
100134713_at	100134713	NDUFB2-AS1	-0.0419959	0.424077	0.95311	-0.00934127	0.867496	0.999825	0.00169743	0.976139	0.999266
100137047_at	100137047	JMJD7	-0.0504938	0.293207	0.923858	-0.0225264	0.65732	0.999825	-0.0166174	0.740827	0.999266
10014_at	10014	HDAC5	-0.0108718	0.744275	0.990029	-0.0170743	0.583758	0.999825	-0.00777277	0.818293	0.999266
100141515_at	100141515	C17orf99	-0.0141145	0.699937	0.98511	0.0123643	0.747251	0.999825	0.0243272	0.505546	0.999266
100144596_at	100144596	LINC00029	0.0463444	0.360471	0.940658	0.0168935	0.750176	0.999825	-0.00568917	0.909289	0.999266
100144597_at	100144597	LINC01056	0.0525709	0.249139	0.903625	0.0355547	0.431872	0.999825	0.0429296	0.346587	0.999266
100144602_at	100144602	EPHA5-AS1	0.126534	0.0711564	0.779565	0.103634	0.153963	0.999825	0.0808789	0.24424	0.999266
100144603_at	100144603	CHKB-AS1	0.0840332	0.195692	0.870899	0.100658	0.133297	0.999825	0.0994435	0.183968	0.999266
100144604_at	100144604	LINC00930	0.00769974	0.900243	0.996274	0.0215345	0.744282	0.999825	0.0149576	0.821605	0.999266
100144748_at	100144748	KLLN	-0.0689593	0.217924	0.881611	-0.0551423	0.348797	0.999825	-0.0934844	0.0728698	0.999266
100147773_at	100147773	LOC100147773	-0.0495387	0.52642	0.967195	-0.0844237	0.293489	0.999825	-0.106558	0.208976	0.999266
10015_at	10015	PDCD6IP	-0.0617841	0.225688	0.888197	-0.0331425	0.504159	0.999825	-0.0318806	0.40057	0.999266
10016_at	10016	PDCD6	-0.126507	0.0189772	0.751052	-0.0498196	0.256038	0.999825	-0.0432433	0.372462	0.999266
100169752_at	100169752	TEX36-AS1	0.0192857	0.421173	0.952859	0.0319403	0.198337	0.999825	0.036974	0.169998	0.999266
100169890_at	100169890	PEG3-AS1	-0.0554988	0.605028	0.975465	0.0816805	0.409422	0.999825	0.0995395	0.32772	0.999266
100169989_at	100169989	DBIL5P2	0.0470798	0.545165	0.96823	-0.00148544	0.985633	0.999825	-0.0622627	0.421357	0.999266
10017_at	10017	BCL2L10	-0.0233493	0.424321	0.95311	-0.0206556	0.430875	0.999825	-0.0248244	0.332995	0.999266
100170229_at	100170229	SRRM5	-0.0234006	0.763175	0.991765	-0.050968	0.535048	0.999825	-0.0480799	0.566593	0.999266
100170765_at	100170765	ERICH4	0.00612069	0.896676	0.996106	-0.000390511	0.993964	0.999825	0.0116232	0.808007	0.999266
100170841_at	100170841	C17orf96	-0.0645216	0.32309	0.931817	-0.0266091	0.6588	0.999825	-0.0185818	0.77306	0.999266
10018_at	10018	BCL2L11	0.0205475	0.435501	0.95311	0.00379896	0.883688	0.999825	-0.00247644	0.914008	0.999266
100188893_at	100188893	TOMM6	-0.0101145	0.757064	0.991541	-0.00566831	0.867904	0.999825	-0.0160967	0.649635	0.999266
100188953_at	100188953	LINC00092	0.0581607	0.245805	0.902989	0.0120466	0.801763	0.999825	-0.000519948	0.991242	0.999488
100189589_at	100189589	DCTN1-AS1	-0.0923159	0.134765	0.838378	-0.048626	0.435555	0.999825	-0.0366346	0.592893	0.999266
10019_at	10019	SH2B3	-0.0364807	0.705142	0.986902	-0.00500039	0.960613	0.999825	0.0335929	0.720449	0.999266
100190938_at	100190938	RAMP2-AS1	-0.0917798	0.0898021	0.787731	-0.0983061	0.0914354	0.999825	-0.116465	0.0636976	0.999266
100190939_at	100190939	TPT1-AS1	-0.0483211	0.423861	0.95311	-0.06342	0.330577	0.999825	-0.0809607	0.197689	0.999266
100192378_at	100192378	ZFHX4-AS1	0.138008	0.0274228	0.751052	0.0450131	0.327919	0.999825	0.0728191	0.13489	0.999266
100192379_at	100192379	PP12613	-0.00533031	0.936655	0.997194	-0.00149935	0.98414	0.999825	-0.0311491	0.688389	0.999266
100192386_at	100192386	FLJ16779	0.0550894	0.3826	0.946442	0.0267979	0.686738	0.999825	-0.00609719	0.925067	0.999266
1002_at	1002	CDH4	-0.051406	0.381383	0.946442	-0.0927243	0.0871292	0.999825	-0.0972588	0.0975459	0.999266
10020_at	10020	GNE	-0.0590266	0.504361	0.963694	0.0313466	0.718215	0.999825	0.0723625	0.410113	0.999266
10021_at	10021	HCN4	0.0238287	0.501844	0.963484	0.029566	0.382358	0.999825	0.033503	0.323139	0.999266
100216545_at	100216545	KMT2E-AS1	-0.00739976	0.907752	0.996547	-0.0156366	0.787201	0.999825	-0.00234465	0.970188	0.999266
100216546_at	100216546	LINC01004	0.0231433	0.569106	0.971399	0.00845129	0.849325	0.999825	-0.00447911	0.916562	0.999266
10022_at	10022	INSL5	-0.0113888	0.784636	0.991765	-0.0221224	0.609763	0.999825	-0.0273681	0.483081	0.999266
10023_at	10023	FRAT1	-0.041487	0.616761	0.976936	0.0104622	0.907197	0.999825	0.0319735	0.740127	0.999266
10024_at	10024	TROAP	-0.0492184	0.551173	0.96915	-0.100217	0.245374	0.999825	-0.132793	0.0931104	0.999266
100240728_at	100240728	LOC100240728	-0.0492104	0.17093	0.857488	-0.0738415	0.0524275	0.999825	-0.0963409	0.004605	0.999266
10025_at	10025	MED16	0.0234617	0.548699	0.968656	-0.00282237	0.947577	0.999825	-0.0229717	0.568239	0.999266
10026_at	10026	PIGK	-0.0268945	0.68741	0.98511	0.0293118	0.615263	0.999825	0.0354904	0.496102	0.999266
100268168_at	100268168	LOC100268168	-0.0305517	0.428626	0.95311	-0.0400882	0.332	0.999825	-0.0509004	0.237051	0.999266
100270679_at	100270679	LINC01432	0.0489946	0.135598	0.838865	0.046061	0.197441	0.999825	0.0346258	0.365881	0.999266
100270804_at	100270804	LOC100270804	-0.0461129	0.263681	0.909315	-0.076699	0.0742673	0.999825	-0.0823193	0.0677412	0.999266
100271722_at	100271722	LINC00899	0.00251132	0.920641	0.997194	-0.0216639	0.379249	0.999825	-0.0367846	0.0869022	0.999266
100271832_at	100271832	LOC100271832	0.00637465	0.838487	0.992273	0.0122553	0.698039	0.999825	0.0111915	0.722474	0.999266
100272147_at	100272147	CMC4	0.0643876	0.270304	0.913354	0.0423312	0.462495	0.999825	0.0100788	0.849254	0.999266
100272217_at	100272217	LOC100272217	0.00436426	0.857563	0.994233	0.00976562	0.707023	0.999825	0.0132924	0.632876	0.999266
100272228_at	100272228	LINC00894	0.0208511	0.678557	0.98511	-0.016186	0.73357	0.999825	-0.024914	0.619553	0.999266
100286844_at	100286844	BCDIN3D-AS1	0.00244028	0.949774	0.997194	0.00522711	0.898734	0.999825	0.00134774	0.973266	0.999266
100286938_at	100286938	VPS13A-AS1	-0.0249132	0.706596	0.986902	-0.0508549	0.464994	0.999825	-0.0791876	0.217377	0.999266
100287015_at	100287015	LOC100287015	-0.0499788	0.13518	0.838378	-0.0393556	0.250878	0.999825	-0.0500258	0.189862	0.999266
100287098_at	100287098	TONSL-AS1	-0.0428501	0.568357	0.971399	-0.0725612	0.347884	0.999825	-0.0760331	0.290369	0.999266
100287114_at	100287114	LINC00421	-0.0856623	0.259569	0.907255	-0.0837718	0.285662	0.999825	-0.075791	0.314977	0.999266
100287166_at	100287166	LOC100287166	0.0117075	0.881	0.995181	0.00478558	0.951117	0.999825	-0.00560587	0.936274	0.999266
100287177_at	100287177	EML2-AS1	0.0164465	0.706686	0.986902	0.00690446	0.86159	0.999825	-0.0161636	0.644034	0.999266
100287216_at	100287216	SH3RF3-AS1	0.0162207	0.649008	0.981421	0.038434	0.252954	0.999825	0.0422216	0.258403	0.999266
100287227_at	100287227	TIPARP-AS1	-0.00925012	0.75914	0.991558	-0.0175511	0.552167	0.999825	-0.0155428	0.631903	0.999266
100287290_at	100287290	LOC100287290	-0.0484973	0.303597	0.928038	-0.0318294	0.478197	0.999825	-0.0478744	0.319824	0.999266
100287366_at	100287366	OSTM1-AS1	-0.0035617	0.932495	0.997194	-0.0288959	0.479842	0.999825	-0.0319312	0.288312	0.999266
100287387_at	100287387	LOC100287387	-0.019055	0.59264	0.974432	0.00240475	0.94761	0.999825	0.00301137	0.939622	0.999266
100287482_at	100287482	SMKR1	-0.165457	0.110449	0.811416	-0.0126132	0.890295	0.999825	-0.00658132	0.948441	0.999266
100287569_at	100287569	LINC00173	0.0242645	0.615258	0.976936	-0.0252635	0.577572	0.999825	-0.0498374	0.256591	0.999266
100287616_at	100287616	LOXL1-AS1	0.00172093	0.940858	0.997194	-0.00784148	0.75901	0.999825	0.00282346	0.917469	0.999266
100287765_at	100287765	LINC00630	-0.0393921	0.121168	0.826458	-0.0254066	0.351456	0.999825	-0.0252868	0.401327	0.999266
100287808_at	100287808	LOC100287808	0.0177846	0.801826	0.991765	0.00160096	0.983397	0.999825	-0.0355305	0.581455	0.999266
100287814_at	100287814	LINC00582	-0.00213243	0.961692	0.997194	-0.0195952	0.678406	0.999825	-0.0349964	0.463968	0.999266
100287877_at	100287877	LOC100287877	0.0224951	0.553578	0.970344	0.0136065	0.725367	0.999825	0.0217453	0.601862	0.999266
100287896_at	100287896	LOC100287896	-0.0498417	0.541274	0.96823	-0.0254022	0.722032	0.999825	-0.0127071	0.866681	0.999266
100287902_at	100287902	LGALS8-AS1	-0.000366003	0.993649	0.999684	0.0144146	0.756911	0.999825	-0.00827899	0.859729	0.999266
100287932_at	100287932	TIMM23	-0.0708555	0.18785	0.867762	-0.0113574	0.831752	0.999825	-0.00766555	0.895362	0.999266
100288079_at	100288079	GS1-279B7.1	0.0306604	0.570213	0.971399	0.0119411	0.833127	0.999825	0.0162414	0.784587	0.999266
100288122_at	100288122	LDLRAD4-AS1	-0.0148269	0.641941	0.980682	-0.0252233	0.456483	0.999825	-0.019384	0.530819	0.999266
100288123_at	100288123	LOC100288123	-0.0703602	0.172794	0.858065	-0.0541154	0.330817	0.999825	-0.0676844	0.203697	0.999266
100288152_at	100288152	LOC100288152	-0.0115973	0.915582	0.997194	-0.0211106	0.853745	0.999825	-0.0398734	0.742806	0.999266
100288198_at	100288198	HMGN3-AS1	-0.0175841	0.388057	0.947539	0.00396049	0.841387	0.999825	0.0031833	0.87622	0.999266
100288413_at	100288413	ERVMER34-1	-0.0209129	0.595829	0.974432	-0.035332	0.379204	0.999825	-0.0235112	0.578284	0.999266
100288432_at	100288432	IL10RB-AS1	0.00568474	0.923852	0.997194	-0.0152973	0.80517	0.999825	-0.0338493	0.54132	0.999266
100288637_at	100288637	LOC100288637	0.00458816	0.871762	0.994437	0.0258799	0.299041	0.999825	0.0387759	0.137076	0.999266
100288730_at	100288730	PAN3-AS1	0.0382331	0.44586	0.955001	0.0325697	0.546586	0.999825	0.0178115	0.763402	0.999266
100288797_at	100288797	TMEM239	-0.00959148	0.832786	0.992273	-0.0155124	0.740867	0.999825	-0.0424625	0.342541	0.999266
100288911_at	100288911	LOC100288911	0.0583734	0.410302	0.952127	0.119298	0.112189	0.999825	0.136575	0.101999	0.999266
100289019_at	100289019	SLC25A25-AS1	0.0577762	0.132109	0.835349	0.0412783	0.303524	0.999825	0.0111005	0.771213	0.999266
100289092_at	100289092	ATP2A1-AS1	-0.0503022	0.229569	0.888951	-0.0519362	0.180698	0.999825	-0.0525713	0.126616	0.999266
100289097_at	100289097	FRG1CP	-0.191342	0.170916	0.857488	-0.0362027	0.792416	0.999825	-0.0408211	0.77612	0.999266
100289098_at	100289098	GS1-124K5.4	0.0429466	0.511743	0.964348	0.0582848	0.422578	0.999825	0.0313568	0.651798	0.999266
100289187_at	100289187	GS1-259H13.2	0.00919963	0.832683	0.992273	0.033394	0.47678	0.999825	0.0487815	0.33956	0.999266
100289230_at	100289230	LOC100289230	0.0539162	0.242799	0.901668	0.0396085	0.414953	0.999825	0.0340153	0.524731	0.999266
100289255_at	100289255	LINC00675	-0.0359903	0.4766	0.961501	-0.0377006	0.497069	0.999825	-0.0604404	0.258459	0.999266
100289274_at	100289274	DNAJC3-AS1	0.0521903	0.514248	0.964585	0.0305615	0.725376	0.999825	0.035611	0.710763	0.999266
100289341_at	100289341	MAN1B1-AS1	-0.0123334	0.875944	0.994437	0.0297577	0.727563	0.999825	0.113667	0.18708	0.999266
100289361_at	100289361	LOC100289361	-0.0561331	0.342013	0.937244	-0.0138604	0.774008	0.999825	-0.010011	0.834388	0.999266
100289373_at	100289373	UBAC2-AS1	0.0100279	0.746451	0.99079	0.00587949	0.857542	0.999825	-0.0120311	0.695268	0.999266
100289410_at	100289410	MCF2L-AS1	-0.00924689	0.8301	0.992273	0.0153288	0.701449	0.999825	0.0221113	0.598298	0.999266
100289495_at	100289495	LOC100289495	0.0104364	0.894422	0.996106	0.0178152	0.839519	0.999825	0.012383	0.885489	0.999266
100289509_at	100289509	KCNIP2-AS1	0.069097	0.366043	0.941975	0.0300666	0.700108	0.999825	-0.0103044	0.863867	0.999266
100289635_at	100289635	ZNF605	-0.00724494	0.936764	0.997194	-0.0158108	0.860767	0.999825	-0.0234949	0.796448	0.999266
100289678_at	100289678	ZNF783	0.0174412	0.574091	0.971399	0.00770067	0.821786	0.999825	0.0159461	0.664968	0.999266
100292680_at	100292680	LINC00942	-0.0407777	0.310353	0.9286	-0.066441	0.133541	0.999825	-0.0437719	0.277681	0.999266
100293516_at	100293516	ZNF587B	-0.0548695	0.373126	0.945707	-0.074491	0.240873	0.999825	-0.0435247	0.527589	0.999266
100294362_at	100294362	LOC100294362	-0.0497581	0.132945	0.835349	-0.0601457	0.106558	0.999825	-0.0964959	0.0122164	0.999266
100294720_at	100294720	NHEG1	-0.00669113	0.841424	0.992474	0.00978567	0.773654	0.999825	0.000666159	0.983598	0.999323
1003_at	1003	CDH5	0.0679545	0.457104	0.958721	-0.0825564	0.258691	0.999825	-0.0162419	0.812036	0.999266
100302650_at	100302650	BRE-AS1	0.24028	0.0140595	0.751052	0.297002	0.00126638	0.999825	0.22508	0.0135513	0.999266
100302691_at	100302691	LINC00184	0.0222592	0.630985	0.980531	0.00782549	0.880366	0.999825	-0.000164809	0.997403	0.999881
100302740_at	100302740	FAS-AS1	0.0240427	0.538509	0.968132	0.00212679	0.954925	0.999825	0.00320111	0.932217	0.999266
100303728_at	100303728	SLC25A5-AS1	-0.0114633	0.802133	0.991765	-0.0195364	0.687963	0.999825	-0.0137685	0.789477	0.999266
100303755_at	100303755	PET117	-0.0451886	0.54778	0.968328	-0.00263659	0.973782	0.999825	0.0135859	0.863511	0.999266
100306951_at	100306951	PITPNA-AS1	0.0282994	0.569418	0.971399	0.032127	0.502766	0.999825	0.0183954	0.682519	0.999266
100309464_at	100309464	OTX2-AS1	-0.0288616	0.329706	0.933804	-0.0292612	0.386621	0.999825	-0.0398867	0.249494	0.999266
100316868_at	100316868	HOTTIP	0.0513261	0.364547	0.941326	0.0369217	0.54017	0.999825	0.0290529	0.596917	0.999266
100316904_at	100316904	SAP25	0.0120091	0.829323	0.992273	-0.00318841	0.957807	0.999825	-0.0224536	0.701399	0.999266
100329135_at	100329135	TRPC5OS	0.0146631	0.702236	0.985515	0.0223435	0.585842	0.999825	0.0364857	0.352942	0.999266
100359394_at	100359394	LINC00102	-0.0151629	0.561936	0.970795	-0.00269014	0.921826	0.999825	-0.0115708	0.656762	0.999266
10036_at	10036	CHAF1A	-0.00143973	0.967413	0.997598	0.000293723	0.993655	0.999825	0.00930606	0.796681	0.999266
100379174_at	100379174	MACROD2-AS1	-0.0466914	0.125941	0.830995	-0.0498023	0.119472	0.999825	-0.0443013	0.189486	0.999266
100379224_at	100379224	LOC100379224	-0.00188583	0.97011	0.998177	0.0463927	0.362429	0.999825	0.0325464	0.566896	0.999266
100379661_at	100379661	GRIK1-AS2	0.0197792	0.533167	0.967867	0.00919733	0.785647	0.999825	-0.00170628	0.962041	0.999266
10038_at	10038	PARP2	-0.0556969	0.179569	0.861036	0.0168361	0.584546	0.999825	0.0185379	0.559493	0.999266
100381270_at	100381270	ZBED6	0.0390185	0.520085	0.965341	-0.0195936	0.747581	0.999825	-0.00642644	0.914415	0.999266
10039_at	10039	PARP3	-0.0239714	0.723673	0.988039	-0.00762037	0.907823	0.999825	-0.0116688	0.854817	0.999266
1004_at	1004	CDH6	-0.0446593	0.106694	0.805812	-0.0171887	0.530574	0.999825	-0.00588691	0.843073	0.999266
10040_at	10040	TOM1L1	-0.0102387	0.873576	0.994437	0.0193069	0.760378	0.999825	0.00375577	0.95127	0.999266
10042_at	10042	HMGXB4	0.0608708	0.149026	0.845718	0.00460117	0.897247	0.999825	0.0138881	0.718024	0.999266
100422212_at	100422212	LOC100422212	-0.0143608	0.56789	0.971399	-0.0139192	0.622593	0.999825	-0.0409844	0.141078	0.999266
100422737_at	100422737	LOC100422737	-0.0458456	0.208163	0.876049	-0.0452723	0.176564	0.999825	-0.0557005	0.103456	0.999266
10043_at	10043	TOM1	-0.0363857	0.462456	0.959821	0.00766463	0.875431	0.999825	0.0217361	0.6686	0.999266
10044_at	10044	SH2D3C	-0.0699204	0.231779	0.891341	-0.0201187	0.736665	0.999825	0.00897327	0.881281	0.999266
10045_at	10045	SH2D3A	0.0217029	0.533924	0.967867	0.0161749	0.669193	0.999825	0.00402094	0.905565	0.999266
10046_at	10046	MAMLD1	0.0797289	0.137834	0.839192	0.116098	0.0250799	0.999825	0.148176	0.00580322	0.999266
10047_at	10047	CST8	0.00969248	0.833106	0.992273	-0.0138458	0.779262	0.999825	-0.0490659	0.291158	0.999266
10048_at	10048	RANBP9	-0.101516	0.0944478	0.789427	-0.0262048	0.637068	0.999825	-0.0240832	0.597327	0.999266
10049_at	10049	DNAJB6	0.0234365	0.765551	0.991765	0.0599499	0.46737	0.999825	0.0364421	0.64955	0.999266
100498859_at	100498859	LINC00881	-0.0408487	0.62315	0.978289	-0.0854251	0.334587	0.999825	-0.0956623	0.275024	0.999266
100499171_at	100499171	LINC00276	0.0336285	0.387095	0.947539	0.0116024	0.786785	0.999825	-0.0115203	0.766077	0.999266
100499177_at	100499177	THAP9-AS1	0.0971841	0.422555	0.95311	0.166228	0.197174	0.999825	0.210783	0.0821214	0.999266
100499194_at	100499194	LOC100499194	-0.12153	0.0123532	0.751052	-0.122426	0.01286	0.999825	-0.140505	0.0101865	0.999266
100499466_at	100499466	LINC00674	0.0861362	0.0325335	0.751052	0.0556101	0.158174	0.999825	0.0512121	0.15762	0.999266
100499467_at	100499467	LINC00673	0.0381574	0.351215	0.937244	0.0218608	0.608802	0.999825	0.00609682	0.895429	0.999266
100499489_at	100499489	LOC100499489	-0.0272024	0.514269	0.964585	0.00593025	0.883365	0.999825	0.00533187	0.895591	0.999266
1005_at	1005	CDH7	0.0131413	0.857937	0.994258	0.0573245	0.473316	0.999825	0.0729846	0.348853	0.999266
10050_at	10050	SLC17A4	-0.0295282	0.670788	0.984161	-0.043112	0.549554	0.999825	-0.0586694	0.437635	0.999266
100500850_at	100500850	MIR3682	0.144986	0.0983357	0.791997	0.0121648	0.824832	0.999825	0.0303504	0.601161	0.999266
100505474_at	100505474	LINC01539	-0.0401287	0.393319	0.947893	-0.0595718	0.151008	0.999825	-0.0787402	0.0867422	0.999266
100505478_at	100505478	LOC100505478	0.0306314	0.753518	0.991435	0.00223158	0.982995	0.999825	-0.040665	0.691798	0.999266
100505483_at	100505483	PRKAG2-AS1	-0.0826679	0.261414	0.908229	0.00620344	0.932608	0.999825	0.0456034	0.530585	0.999266
100505495_at	100505495	PCAT19	0.0317008	0.573487	0.971399	0.0101524	0.857323	0.999825	-0.00278338	0.961385	0.999266
100505498_at	100505498	LOC100505498	-0.0555267	0.232009	0.891444	-0.0259522	0.596641	0.999825	-0.0443314	0.381755	0.999266
100505501_at	100505501	LOC100505501	-0.087378	0.20642	0.874769	-0.079172	0.249493	0.999825	-0.0533156	0.463787	0.999266
100505515_at	100505515	LOC100505515	0.0533716	0.512805	0.964523	0.0187747	0.827965	0.999825	-0.0388736	0.64614	0.999266
100505518_at	100505518	EDNRB-AS1	-0.00242297	0.954526	0.997194	-0.00976763	0.830297	0.999825	-0.0337055	0.467727	0.999266
100505534_at	100505534	LOC100505534	-0.0145523	0.622333	0.978169	-0.0141741	0.619385	0.999825	-0.016358	0.570801	0.999266
100505536_at	100505536	ISM1-AS1	-0.020734	0.513791	0.964523	-0.0289307	0.385181	0.999825	-0.030428	0.338419	0.999266
100505538_at	100505538	RBM26-AS1	0.00189303	0.979915	0.998765	0.0058818	0.943694	0.999825	0.0384162	0.675425	0.999266
100505540_at	100505540	SLIT1-AS1	0.0192339	0.719294	0.986902	-0.00915442	0.872022	0.999825	-0.0362597	0.473515	0.999266
100505545_at	100505545	LINC01095	0.0770317	0.146111	0.844695	0.0628054	0.28386	0.999825	0.0330209	0.500648	0.999266
100505547_at	100505547	LINC01208	0.0860842	0.0458046	0.753874	0.0761504	0.111815	0.999825	0.0706431	0.157647	0.999266
100505549_at	100505549	LOC100505549	-0.0117975	0.428209	0.95311	-0.011832	0.457372	0.999825	-0.0234296	0.169707	0.999266
100505555_at	100505555	LOC100505555	-0.0277949	0.656998	0.983014	-0.0145839	0.806353	0.999825	-0.0444224	0.437906	0.999266
100505564_at	100505564	LOC100505564	0.00361625	0.930596	0.997194	-0.0172917	0.690482	0.999825	-0.0192629	0.627845	0.999266
100505570_at	100505570	LOC100505570	0.0229687	0.754651	0.991477	0.0295761	0.712528	0.999825	0.00614061	0.935637	0.999266
100505573_at	100505573	INAFM2	0.0313104	0.557779	0.970475	0.0809123	0.152319	0.999825	0.113642	0.0138539	0.999266
100505576_at	100505576	LINC00672	-0.178382	0.021928	0.751052	-0.0433905	0.460389	0.999825	-0.0101767	0.857616	0.999266
100505583_at	100505583	LINC00838	-0.00508782	0.881855	0.995181	-0.0033803	0.922913	0.999825	0.00780982	0.81177	0.999266
100505592_at	100505592	GAPLINC	0.00045177	0.989092	0.99957	-0.0216827	0.551064	0.999825	-0.058985	0.0836425	0.999266
100505601_at	100505601	PARD3-AS1	0.0206852	0.644696	0.980801	-0.00470414	0.920769	0.999825	-0.0292168	0.563586	0.999266
100505609_at	100505609	LOC100505609	-0.0110241	0.592052	0.974432	-0.0127558	0.580272	0.999825	-0.0139875	0.525429	0.999266
100505616_at	100505616	SNHG21	-0.00404978	0.943924	0.997194	0.0434307	0.48374	0.999825	0.0333776	0.61787	0.999266
100505619_at	100505619	LINC00919	0.0191686	0.561433	0.970795	0.0209506	0.561453	0.999825	0.0055751	0.86358	0.999266
100505622_at	100505622	LOC100505622	0.0151058	0.700337	0.98511	0.0243364	0.541287	0.999825	0.0199211	0.643132	0.999266
100505624_at	100505624	GTF3C2-AS1	0.000867637	0.971603	0.998316	-0.015094	0.530544	0.999825	-0.0262635	0.256802	0.999266
100505633_at	100505633	LINC01133	-0.00311	0.953748	0.997194	-0.0165222	0.776288	0.999825	-0.0539511	0.328314	0.999266
100505641_at	100505641	FGD5-AS1	0.0601735	0.379181	0.945994	0.00705556	0.910464	0.999825	0.0213109	0.700741	0.999266
100505650_at	100505650	LOC100505650	-0.0135497	0.789617	0.991765	-0.0267556	0.628136	0.999825	-0.0322258	0.534553	0.999266
100505658_at	100505658	LOC100505658	-0.0462122	0.128838	0.831869	-0.0517884	0.115693	0.999825	-0.0444853	0.164508	0.999266
100505659_at	100505659	LINC00967	-0.0488374	0.205032	0.874567	-0.0729916	0.0630879	0.999825	-0.086578	0.0151324	0.999266
100505664_at	100505664	LOC100505664	0.00666953	0.931975	0.997194	0.0517227	0.467012	0.999825	0.0545692	0.471537	0.999266
100505666_at	100505666	LOC100505666	-0.0557822	0.32399	0.932323	-0.0463514	0.342459	0.999825	-0.037029	0.395196	0.999266
100505676_at	100505676	RRS1-AS1	-0.00348407	0.858156	0.994309	0.013663	0.487165	0.999825	0.0212787	0.303342	0.999266
100505681_at	100505681	NAPA-AS1	-0.0190977	0.776877	0.991765	-0.0569557	0.395318	0.999825	-0.0659517	0.303621	0.999266
100505683_at	100505683	LINC01431	0.0253072	0.510896	0.963937	0.00381596	0.923373	0.999825	0.00707858	0.862805	0.999266
100505685_at	100505685	LOC100505685	-0.0371228	0.30216	0.928038	-0.0613179	0.113611	0.999825	-0.103964	0.00589968	0.999266
100505687_at	100505687	LINC00888	0.0047947	0.934897	0.997194	0.0973987	0.0684188	0.999825	0.0746894	0.17514	0.999266
100505696_at	100505696	SH3BP5-AS1	0.00519497	0.90878	0.996726	-0.0253008	0.565253	0.999825	-0.0489876	0.273305	0.999266
100505702_at	100505702	LINC01094	0.0924093	0.276417	0.913712	-0.0349795	0.635924	0.999825	-0.0580597	0.333914	0.999266
100505710_at	100505710	NA	-0.0981008	0.0475278	0.755326	-0.0676965	0.159867	0.999825	-0.0711515	0.17139	0.999266
100505711_at	100505711	LOC100505711	-0.0416094	0.544751	0.96823	-0.0843118	0.251184	0.999825	-0.0909276	0.263447	0.999266
100505715_at	100505715	LOC100505715	0.0203693	0.785996	0.991765	-0.0138003	0.857375	0.999825	-0.0745662	0.349621	0.999266
100505716_at	100505716	LOC100505716	0.0178168	0.547752	0.968328	0.0237835	0.44213	0.999825	0.024603	0.455957	0.999266
100505718_at	100505718	LINC01592	0.0137412	0.639493	0.980565	0.00664014	0.829811	0.999825	0.000361686	0.991039	0.999488
100505727_at	100505727	LOC100505727	-0.0356628	0.227325	0.888951	-0.05116	0.0936417	0.999825	-0.0574078	0.0579202	0.999266
100505738_at	100505738	MIR4458HG	-0.105643	0.166059	0.854036	-0.00296126	0.967141	0.999825	-0.0164188	0.832705	0.999266
100505741_at	100505741	SPATA1	0.0429809	0.439857	0.95311	-0.00378131	0.941179	0.999825	-0.0292386	0.537755	0.999266
100505746_at	100505746	ITGB2-AS1	-0.00295194	0.951473	0.997194	-0.0140091	0.719348	0.999825	-0.0117389	0.723685	0.999266
100505761_at	100505761	RPARP-AS1	-0.0198845	0.832883	0.992273	0.0176288	0.862028	0.999825	-0.0370967	0.633298	0.999266
100505768_at	100505768	LINC01364	-0.0202278	0.537797	0.968132	-0.0151411	0.663253	0.999825	-0.0388734	0.200124	0.999266
100505774_at	100505774	LOC100505774	0.0825837	0.0950745	0.790112	0.0730262	0.0885627	0.999825	0.0702006	0.0810531	0.999266
100505776_at	100505776	LINC01541	0.0188478	0.224765	0.888022	0.0166516	0.345188	0.999825	0.0190623	0.328188	0.999266
100505782_at	100505782	LOC100505782	3.91e-05	0.99937	0.999834	-0.00274412	0.959571	0.999825	-0.0250703	0.588023	0.999266
100505783_at	100505783	OSER1-AS1	-0.0500494	0.40258	0.949299	-0.0165747	0.785088	0.999825	-0.0473151	0.451349	0.999266
100505784_at	100505784	LOC100505784	-0.00204801	0.944995	0.997194	0.00600053	0.854861	0.999825	0.00915244	0.801748	0.999266
100505797_at	100505797	LOC100505797	0.1363	0.197926	0.871479	0.102307	0.325948	0.999825	0.148564	0.185654	0.999266
100505806_at	100505806	SNHG18	0.0468098	0.277857	0.915061	0.040382	0.353645	0.999825	0.0246547	0.602471	0.999266
100505811_at	100505811	HNCAT21	0.000391527	0.991688	0.999684	-0.0088267	0.830858	0.999825	-0.00325837	0.938416	0.999266
100505812_at	100505812	CARD8-AS1	0.0066265	0.728359	0.98823	0.00655221	0.736906	0.999825	0.012625	0.532192	0.999266
100505824_at	100505824	LOC100505824	-0.0414716	0.607399	0.975848	-0.0567892	0.487589	0.999825	-0.0292673	0.736314	0.999266
100505826_at	100505826	STK4-AS1	0.00247081	0.964511	0.997287	0.037045	0.543316	0.999825	0.0319701	0.609251	0.999266
100505835_at	100505835	LINC01532	0.0469959	0.481291	0.961658	0.0302133	0.680471	0.999825	-5.25e-05	0.999374	0.999881
100505839_at	100505839	SH3PXD2A-AS1	-0.0986766	0.0260424	0.751052	-0.100756	0.0307635	0.999825	-0.0894335	0.0576367	0.999266
100505841_at	100505841	LOC100505841	0.0277077	0.592266	0.974432	0.0259281	0.648869	0.999825	0.00254578	0.967215	0.999266
100505851_at	100505851	LOC100505851	-0.0188505	0.424652	0.95311	-0.0115936	0.624338	0.999825	-0.025286	0.294716	0.999266
100505853_at	100505853	LOC100505853	0.0364009	0.421979	0.95311	0.0331255	0.465367	0.999825	0.0368368	0.440384	0.999266
100505854_at	100505854	APTR	0.193834	0.00550093	0.751052	0.252039	0.000577373	0.999825	0.200087	0.00217571	0.999266
100505865_at	100505865	LINC00920	-0.0133493	0.721872	0.987469	-0.00851645	0.840793	0.999825	0.00222028	0.96239	0.999266
100505875_at	100505875	LINC01088	0.213076	0.0252357	0.751052	0.186061	0.0329233	0.999825	0.202084	0.0347732	0.999266
100505876_at	100505876	CEBPZOS	-0.0341951	0.637291	0.980531	-0.0236466	0.770244	0.999825	-0.00917467	0.914956	0.999266
100505877_at	100505877	UBE2E2-AS1	-0.0881894	0.070537	0.778866	-0.101136	0.0382947	0.999825	-0.0938968	0.0307405	0.999266
100505878_at	100505878	LOC100505878	-0.0174925	0.527732	0.967286	-0.020739	0.484291	0.999825	-0.018511	0.546291	0.999266
100505879_at	100505879	KIF25-AS1	-0.0184878	0.506767	0.963937	-0.0260075	0.341027	0.999825	-0.0333625	0.202417	0.999266
100505881_at	100505881	MAGI2-AS3	0.0175159	0.629303	0.980228	-0.0155846	0.626831	0.999825	-0.0172752	0.509037	0.999266
100505890_at	100505890	SORCS3-AS1	0.00536105	0.919116	0.997194	-0.00603187	0.911792	0.999825	0.00889118	0.870751	0.999266
100505893_at	100505893	SLIT2-IT1	0.000176532	0.996067	0.999684	0.00930246	0.801749	0.999825	-0.00965875	0.786436	0.999266
100505894_at	100505894	TMEM161B-AS1	-0.0710224	0.228232	0.888951	-0.0443619	0.496671	0.999825	-0.064504	0.325316	0.999266
100505912_at	100505912	LOC100505912	-0.00245379	0.966765	0.997328	-0.0536825	0.330111	0.999825	-0.0576228	0.183739	0.999266
100505918_at	100505918	LOC100505918	0.0413737	0.511187	0.963945	0.0105508	0.859998	0.999825	-0.0235912	0.700052	0.999266
100505920_at	100505920	LOC100505920	-0.0336817	0.303487	0.928038	-0.0455383	0.167992	0.999825	-0.0426591	0.20574	0.999266
100505929_at	100505929	LINC01549	0.0155749	0.643885	0.980801	0.0173883	0.551057	0.999825	0.0170105	0.579638	0.999266
100505933_at	100505933	ADD3-AS1	0.038208	0.373276	0.945707	-0.010469	0.801199	0.999825	-0.0136589	0.74915	0.999266
100505938_at	100505938	LOC100505938	-0.0843027	0.212048	0.878885	-0.0279278	0.690853	0.999825	-0.0773939	0.264994	0.999266
100505942_at	100505942	LOC100505942	-0.0704176	0.20434	0.874483	-0.0422057	0.477086	0.999825	-0.0605792	0.309095	0.999266
100505964_at	100505964	LINC01304	0.00863587	0.832746	0.992273	0.000431347	0.992396	0.999825	0.00790083	0.868995	0.999266
100505967_at	100505967	LINC00645	-0.0430613	0.296097	0.924817	-0.0436187	0.25511	0.999825	-0.0505691	0.218845	0.999266
100505975_at	100505975	ENO1-AS1	-0.0682213	0.0858077	0.787731	-0.0628273	0.107183	0.999825	-0.0706128	0.0944718	0.999266
100505978_at	100505978	LOC100505978	-0.0222985	0.638022	0.980531	-0.0243375	0.603932	0.999825	-0.0449242	0.255844	0.999266
100505984_at	100505984	LOC100505984	0.0276423	0.711005	0.986902	-0.0166888	0.833391	0.999825	-0.0489944	0.504611	0.999266
100505985_at	100505985	LOC100505985	0.00135763	0.961461	0.997194	-0.00886394	0.778566	0.999825	-0.0189461	0.490943	0.999266
100505989_at	100505989	LINC01207	-0.0142129	0.664154	0.983516	-0.0264623	0.451322	0.999825	-0.0338721	0.331707	0.999266
100506012_at	100506012	PPP5D1	0.115185	0.179141	0.860069	0.160009	0.0818787	0.999825	0.164248	0.0870095	0.999266
100506013_at	100506013	APELA	-0.0314125	0.145802	0.844695	-0.0300835	0.201147	0.999825	-0.0321776	0.137873	0.999266
100506014_at	100506014	NA	-0.0202042	0.679943	0.98511	-0.0440933	0.402788	0.999825	-0.0499104	0.29958	0.999266
100506016_at	100506016	LOC100506016	-0.00466467	0.823541	0.992273	-0.0120378	0.593366	0.999825	-0.014887	0.496488	0.999266
100506022_at	100506022	LOC100506022	-0.0323927	0.378643	0.9459	-0.0533338	0.196218	0.999825	-0.0506518	0.218057	0.999266
100506025_at	100506025	ISPD-AS1	0.00473356	0.817838	0.992273	-0.00480412	0.831835	0.999825	-0.00270185	0.901583	0.999266
100506046_at	100506046	GAS5-AS1	0.053456	0.399543	0.949083	0.00829108	0.899767	0.999825	-0.00465448	0.938299	0.999266
100506047_at	100506047	LOC100506047	-0.0375031	0.583774	0.973421	-0.0380659	0.606919	0.999825	-0.0324598	0.659678	0.999266
100506049_at	100506049	LRRC72	0.0648244	0.278572	0.915633	0.0516797	0.405357	0.999825	0.0257373	0.659074	0.999266
100506054_at	100506054	RNASEH1-AS1	0.218998	0.0901153	0.787731	0.127989	0.359688	0.999825	0.135845	0.329073	0.999266
100506068_at	100506068	DACT3-AS1	-0.056398	0.177715	0.860069	-0.0493054	0.279297	0.999825	-0.0643104	0.160195	0.999266
100506070_at	100506070	RBFADN	-0.0242579	0.502502	0.963484	-0.0311513	0.408604	0.999825	-0.0309356	0.395514	0.999266
100506071_at	100506071	LOC100506071	-0.030566	0.420404	0.952859	-0.0563418	0.152609	0.999825	-0.051708	0.220363	0.999266
100506082_at	100506082	LOC100506082	-0.0182323	0.621713	0.978169	-0.0032535	0.930548	0.999825	-0.0256545	0.476488	0.999266
100506083_at	100506083	LOC100506083	0.0299875	0.39843	0.948328	0.0117827	0.7563	0.999825	0.00367653	0.930419	0.999266
100506098_at	100506098	LOC100506098	-0.0195378	0.605124	0.975465	-0.0198461	0.604204	0.999825	-0.0390569	0.324984	0.999266
100506100_at	100506100	LOC100506100	-0.0171436	0.729984	0.98823	-0.0363167	0.510331	0.999825	-0.0273985	0.587494	0.999266
100506107_at	100506107	LOC100506107	0.0285283	0.531034	0.96775	0.038487	0.445279	0.999825	0.0493298	0.369454	0.999266
100506108_at	100506108	SIX3-AS1	-0.104428	0.150704	0.845718	-0.128159	0.106935	0.999825	-0.109264	0.188874	0.999266
100506113_at	100506113	LOC100506113	0.0401563	0.490966	0.961658	0.0160427	0.798021	0.999825	-0.00422277	0.94423	0.999266
100506115_at	100506115	LINC01272	-0.00633754	0.93344	0.997194	-0.0568153	0.485328	0.999825	-0.021078	0.8088	0.999266
100506119_at	100506119	LINC01503	0.0272461	0.805362	0.991774	0.0312725	0.774917	0.999825	-0.0261834	0.791302	0.999266
100506122_at	100506122	LOC100506122	0.0381035	0.558039	0.970475	-0.00441186	0.946463	0.999825	-0.0139261	0.82729	0.999266
100506124_at	100506124	LOC100506124	0.0230908	0.734111	0.988754	0.0279791	0.689972	0.999825	0.0166148	0.827776	0.999266
100506125_at	100506125	LOC100506125	-0.0357541	0.525666	0.966839	-0.0556944	0.343552	0.999825	-0.0413055	0.520992	0.999266
100506126_at	100506126	LINC00867	-0.0278178	0.641133	0.980682	-0.0203984	0.757591	0.999825	-0.0403501	0.541692	0.999266
100506127_at	100506127	LOC100506127	0.0156435	0.601694	0.974432	0.0209819	0.515601	0.999825	0.0132936	0.69956	0.999266
100506142_at	100506142	LOC100506142	0.0216367	0.504025	0.963574	0.0183482	0.589833	0.999825	0.0148846	0.64178	0.999266
100506144_at	100506144	ZMYM6NB	0.0559843	0.348503	0.937244	-0.0385857	0.406389	0.999825	-0.0208861	0.660593	0.999266
100506161_at	100506161	TAF1A-AS1	0.0126791	0.775262	0.991765	-0.0187733	0.667042	0.999825	-0.0473346	0.273346	0.999266
100506172_at	100506172	LINC01568	0.0208219	0.425903	0.95311	0.0214225	0.45073	0.999825	0.00985272	0.68802	0.999266
100506175_at	100506175	LOC100506175	-0.00907793	0.872547	0.994437	-0.0266936	0.659369	0.999825	-0.0213388	0.704674	0.999266
100506190_at	100506190	LINC00963	0.0250525	0.509801	0.963937	0.0129881	0.75003	0.999825	0.00301991	0.946126	0.999266
100506195_at	100506195	LARGE-AS1	0.00314478	0.88103	0.995181	0.000587117	0.97932	0.999825	-0.00600781	0.771385	0.999266
100506207_at	100506207	LOC100506207	-0.0220846	0.389907	0.947539	-0.0134461	0.611172	0.999825	-0.0118217	0.655233	0.999266
100506211_at	100506211	MIR210HG	0.0183484	0.666714	0.983733	-0.0154699	0.70063	0.999825	-0.0164366	0.683284	0.999266
100506215_at	100506215	PAXBP1-AS1	0.00851669	0.796443	0.991765	0.0100338	0.781795	0.999825	-0.0157147	0.666526	0.999266
100506229_at	100506229	LINC01093	-0.00303636	0.902533	0.996274	-0.00862346	0.758165	0.999825	-0.0109115	0.713298	0.999266
100506233_at	100506233	RAB30-AS1	-0.0769548	0.167414	0.854228	-0.0592737	0.293306	0.999825	-0.0202564	0.719128	0.999266
100506236_at	100506236	LOC100506236	0.0158001	0.679335	0.98511	0.00164458	0.967683	0.999825	-0.0115345	0.761657	0.999266
100506237_at	100506237	NKX2-1-AS1	0.00366826	0.946506	0.997194	-0.0098582	0.856947	0.999825	-0.0086138	0.864357	0.999266
100506243_at	100506243	KRBOX1	-0.00279912	0.970097	0.998177	0.000802634	0.992465	0.999825	-0.00917665	0.92289	0.999266
100506271_at	100506271	LOC100506271	-0.00272592	0.960121	0.997194	-0.0508819	0.330293	0.999825	-0.0740848	0.105413	0.999266
100506272_at	100506272	LOC100506272	-0.0353526	0.644051	0.980801	-0.0526737	0.527036	0.999825	-0.0637559	0.415216	0.999266
100506274_at	100506274	LOC100506274	0.0119176	0.776095	0.991765	0.0130045	0.777874	0.999825	0.00932008	0.853742	0.999266
100506282_at	100506282	LOC100506282	0.0304787	0.730374	0.98823	-0.0266416	0.777626	0.999825	-0.0765296	0.43102	0.999266
100506286_at	100506286	LOC100506286	-0.0242764	0.446921	0.955429	-0.0170275	0.621443	0.999825	-0.0327509	0.336058	0.999266
100506289_at	100506289	LOC100506289	-0.00171525	0.956871	0.997194	0.000659309	0.984724	0.999825	0.00480999	0.888756	0.999266
100506299_at	100506299	ID2-AS1	0.0139587	0.715512	0.986902	0.0310387	0.433446	0.999825	0.022538	0.575959	0.999266
100506302_at	100506302	LOC100506302	0.0438376	0.344346	0.937244	0.0190467	0.705215	0.999825	0.0316697	0.545334	0.999266
100506311_at	100506311	HOTAIRM1	-0.0104686	0.692519	0.98511	-0.0157922	0.582694	0.999825	-0.0215814	0.416244	0.999266
100506314_at	100506314	LOC100506314	-0.00346583	0.882517	0.995188	-0.00553892	0.818764	0.999825	-0.0137601	0.574878	0.999266
100506319_at	100506319	LOC100506319	0.0299264	0.64081	0.980682	0.00895463	0.894133	0.999825	-0.0100695	0.868692	0.999266
100506325_at	100506325	SP2-AS1	0.00766867	0.898527	0.99615	0.0272952	0.688062	0.999825	0.00396099	0.954314	0.999266
100506331_at	100506331	LOC100506331	0.0167161	0.620273	0.977892	0.0261821	0.460453	0.999825	0.014762	0.677139	0.999266
100506343_at	100506343	FAM212B-AS1	-0.135779	0.00333826	0.751052	-0.0626695	0.103877	0.999825	-0.0687272	0.105995	0.999266
100506351_at	100506351	NA	-0.0426055	0.256604	0.906827	-0.0423607	0.273402	0.999825	-0.0602172	0.130629	0.999266
100506358_at	100506358	LOC100506358	0.0292232	0.397595	0.94822	0.0333772	0.383765	0.999825	0.0216775	0.546441	0.999266
100506365_at	100506365	OTUD6B-AS1	-0.111514	0.228621	0.888951	-0.00577214	0.949094	0.999825	-0.0118434	0.901818	0.999266
100506368_at	100506368	LOC100506368	0.0194048	0.758292	0.991558	-0.0321805	0.615902	0.999825	-0.0502299	0.415252	0.999266
100506371_at	100506371	LOC100506371	0.0100548	0.912931	0.997188	-0.0428161	0.661359	0.999825	-0.0827678	0.377323	0.999266
100506374_at	100506374	LOC100506374	0.0236098	0.659177	0.983023	0.020078	0.711288	0.999825	0.0317759	0.576087	0.999266
100506379_at	100506379	NA	-0.0121751	0.534703	0.967867	-0.0067975	0.752928	0.999825	-0.00424662	0.856018	0.999266
100506380_at	100506380	LINC01006	-0.000507748	0.993695	0.999684	0.0393303	0.507624	0.999825	0.0147086	0.80563	0.999266
100506385_at	100506385	LINC01426	0.0201767	0.450514	0.956542	0.00569565	0.844377	0.999825	0.011418	0.663881	0.999266
100506388_at	100506388	LOC100506388	-0.00198978	0.980624	0.998869	0.0188931	0.806094	0.999825	0.0104693	0.903688	0.999266
100506403_at	100506403	LOC100506403	0.00210314	0.96751	0.997646	-0.0135667	0.784556	0.999825	-0.0190951	0.694685	0.999266
100506405_at	100506405	LOC100506405	-0.015162	0.753837	0.991435	-0.0257221	0.635335	0.999825	-0.0230882	0.673838	0.999266
100506406_at	100506406	LOC100506406	-0.0313068	0.608003	0.976226	-0.0455986	0.50137	0.999825	-0.0858125	0.20616	0.999266
100506409_at	100506409	ELOVL2-AS1	0.0133285	0.742374	0.989862	-0.0119785	0.774801	0.999825	-0.0151448	0.736587	0.999266
100506413_at	100506413	DOCK4-AS1	-0.00895115	0.806365	0.991774	-0.00224661	0.95565	0.999825	-0.0299068	0.458061	0.999266
100506421_at	100506421	LINC01158	0.0574442	0.214625	0.878885	0.039157	0.406334	0.999825	0.0304445	0.527179	0.999266
100506428_at	100506428	CBR3-AS1	-0.060208	0.288915	0.921093	-0.0577936	0.345268	0.999825	-0.0476822	0.475166	0.999266
100506433_at	100506433	LINC00648	-0.0271358	0.39193	0.947893	-0.0353704	0.309165	0.999825	-0.0271049	0.441051	0.999266
100506436_at	100506436	SPAG5-AS1	0.00139773	0.972437	0.998316	-0.0127559	0.767376	0.999825	-0.023922	0.593027	0.999266
100506443_at	100506443	ITPKB-IT1	-0.00514437	0.921239	0.997194	-0.0135467	0.790339	0.999825	-0.0113344	0.812794	0.999266
100506446_at	100506446	LOC100506446	0.0144577	0.752922	0.991435	0.0136065	0.705497	0.999825	0.0280194	0.387792	0.999266
100506457_at	100506457	MIR3681HG	-0.0385284	0.285642	0.919384	-0.0309991	0.434394	0.999825	-0.0336007	0.403258	0.999266
100506462_at	100506462	SRD5A3-AS1	-0.0057454	0.836406	0.992273	-0.0290022	0.309778	0.999825	-0.0528176	0.0708989	0.999266
100506465_at	100506465	LINC01234	-0.0117293	0.818014	0.992273	0.00779339	0.889815	0.999825	0.000211324	0.997223	0.999881
100506469_at	100506469	TMEM147-AS1	0.023216	0.584606	0.973421	0.0156485	0.731926	0.999825	0.0284854	0.532313	0.999266
100506470_at	100506470	LOC100506470	0.0352798	0.560937	0.970795	-0.0184007	0.767185	0.999825	-0.0395167	0.466222	0.999266
100506473_at	100506473	LOC100506473	0.00698628	0.889567	0.996106	-0.0168611	0.761819	0.999825	-0.0351736	0.550938	0.999266
100506475_at	100506475	EGFLAM-AS2	0.0207726	0.550137	0.969042	0.00183635	0.959604	0.999825	-0.0135038	0.7092	0.999266
100506476_at	100506476	LOC100506476	0.0537658	0.439446	0.95311	0.0384902	0.597204	0.999825	0.0227607	0.767321	0.999266
100506489_at	100506489	LOC100506489	-0.0076897	0.758306	0.991558	-0.0110209	0.698629	0.999825	-0.019218	0.512443	0.999266
100506492_at	100506492	DSCAM-AS1	-0.0718687	0.0301666	0.751052	-0.0799843	0.0267845	0.999825	-0.0814159	0.0396829	0.999266
100506495_at	100506495	LIFR-AS1	-0.0186274	0.441493	0.95311	-0.00747879	0.774254	0.999825	-0.0265123	0.303558	0.999266
100506497_at	100506497	LOC100506497	-0.0157364	0.760913	0.991694	-0.0513142	0.313529	0.999825	-0.0748302	0.173453	0.999266
100506498_at	100506498	LOC100506498	0.0335831	0.270812	0.913354	0.0304459	0.353905	0.999825	0.018026	0.597762	0.999266
100506504_at	100506504	LOC100506504	0.0619248	0.201448	0.872796	0.0501448	0.355257	0.999825	0.0367559	0.505459	0.999266
100506526_at	100506526	LOC100506526	0.03056	0.552184	0.970205	0.00531725	0.919604	0.999825	-0.0344588	0.505723	0.999266
100506527_at	100506527	LINC01007	-0.0827782	0.386943	0.947539	0.0561919	0.436302	0.999825	0.0602556	0.438734	0.999266
100506530_at	100506530	LOC100506530	-0.0392901	0.102863	0.800961	-0.0400974	0.135608	0.999825	-0.0476059	0.0968808	0.999266
100506538_at	100506538	NA	-0.0437158	0.100618	0.796382	-0.05185	0.0612637	0.999825	-0.0542592	0.0541417	0.999266
100506540_at	100506540	SPTY2D1-AS1	0.0392376	0.565633	0.971031	0.0230422	0.738488	0.999825	-0.00230982	0.972198	0.999266
100506542_at	100506542	LINC01082	0.00537549	0.920759	0.997194	-0.0115757	0.831862	0.999825	-0.0341289	0.47243	0.999266
100506548_at	100506548	LOC100506548	0.0892832	0.0603816	0.768914	0.124061	0.0138646	0.999825	0.120579	0.0225704	0.999266
100506555_at	100506555	PVRL3-AS1	-0.122033	0.0919054	0.787731	-0.0737942	0.245607	0.999825	-0.0906413	0.102637	0.999266
100506557_at	100506557	LOC100506557	0.0076682	0.881232	0.995181	0.00619234	0.910348	0.999825	-0.0273879	0.590483	0.999266
100506558_at	100506558	NA	-0.0338524	0.368421	0.941975	-0.024706	0.543643	0.999825	-0.0215303	0.562239	0.999266
100506571_at	100506571	LOC100506571	-0.0402725	0.492816	0.961658	-0.0610901	0.344475	0.999825	-0.10392	0.0768766	0.999266
100506581_at	100506581	C16orf95	-0.0516944	0.278704	0.915777	0.00214538	0.963568	0.999825	-0.0189488	0.713577	0.999266
100506585_at	100506585	LOC100506585	0.0356089	0.412791	0.952713	0.0195767	0.679914	0.999825	0.00861231	0.836062	0.999266
100506599_at	100506599	PPP1R26-AS1	0.0408853	0.424794	0.95311	0.0514728	0.330455	0.999825	0.0332671	0.540748	0.999266
100506603_at	100506603	LOC100506603	-0.0270723	0.573497	0.971399	-0.0328013	0.543491	0.999825	-0.0350583	0.529531	0.999266
100506606_at	100506606	LOC100506606	0.00229495	0.95881	0.997194	-0.0191127	0.697494	0.999825	0.00928586	0.860271	0.999266
100506621_at	100506621	LINC01279	0.0571711	0.258155	0.906956	0.0291581	0.566044	0.999825	0.0193553	0.689313	0.999266
100506622_at	100506622	LINC00540	0.0410952	0.391705	0.947893	0.0224665	0.666675	0.999825	0.0176692	0.739513	0.999266
100506627_at	100506627	DCDC5	-0.0208919	0.481963	0.961658	-0.0125819	0.680012	0.999825	-0.0183303	0.543109	0.999266
100506649_at	100506649	PXN-AS1	0.0498998	0.511038	0.963937	0.0662072	0.39007	0.999825	0.109004	0.182355	0.999266
100506655_at	100506655	LCMT1-AS2	0.00686347	0.926345	0.997194	-0.00456275	0.95488	0.999825	-0.0282357	0.719329	0.999266
100506660_at	100506660	DDX11-AS1	-0.0017196	0.954798	0.997194	0.00204389	0.951924	0.999825	0.0215767	0.458376	0.999266
100506668_at	100506668	NRAV	-0.0267115	0.613988	0.976884	-0.0189764	0.744329	0.999825	-0.0528381	0.398213	0.999266
100506675_at	100506675	LOC100506675	-0.0215696	0.607147	0.975848	-0.0135304	0.765596	0.999825	-0.0442694	0.289489	0.999266
100506677_at	100506677	AA06	-0.00128299	0.978899	0.998502	-0.0089914	0.867853	0.999825	-0.0245017	0.578675	0.999266
100506679_at	100506679	LOC100506679	-0.0181741	0.784966	0.991765	-0.0479428	0.509735	0.999825	-0.0817418	0.177178	0.999266
100506680_at	100506680	SACS-AS1	-0.0364498	0.0583903	0.765146	-0.0379664	0.0710596	0.999825	-0.0471932	0.0323339	0.999266
100506681_at	100506681	JARID2-AS1	-0.0272635	0.505201	0.963937	-0.0413502	0.350951	0.999825	-0.0432022	0.307879	0.999266
100506686_at	100506686	IQCH-AS1	0.0170572	0.743704	0.990029	-0.00804742	0.890366	0.999825	-0.0339775	0.55287	0.999266
100506691_at	100506691	LOC100506691	0.000453304	0.989673	0.99957	0.00226503	0.952905	0.999825	-0.00752963	0.824319	0.999266
100506696_at	100506696	PCAT6	0.00183994	0.966867	0.997328	-0.0240121	0.622601	0.999825	-0.0233459	0.646632	0.999266
100506697_at	100506697	LINC00327	0.0113414	0.718474	0.986902	0.0160104	0.638658	0.999825	-0.00494805	0.879333	0.999266
100506710_at	100506710	EBLN3	0.0368974	0.562544	0.971031	0.0637861	0.319767	0.999825	0.100137	0.0666287	0.999266
100506713_at	100506713	ALOX12-AS1	0.0119541	0.741576	0.989859	0.0306375	0.417878	0.999825	0.0355657	0.385718	0.999266
100506714_at	100506714	NUP50-AS1	0.0332134	0.452601	0.956947	0.0829626	0.0551602	0.999825	0.100595	0.0362117	0.999266
100506724_at	100506724	LINC00901	-0.0399206	0.171061	0.857488	-0.0621944	0.0497238	0.999825	-0.0580623	0.0878397	0.999266
100506725_at	100506725	LOC100506725	-0.04999	0.715243	0.986902	-0.0777162	0.496664	0.999825	-0.0779768	0.511443	0.999266
100506730_at	100506730	LOC100506730	0.0503385	0.267071	0.911185	0.0441674	0.346739	0.999825	0.0638873	0.170571	0.999266
100506731_at	100506731	LOC100506731	-0.105232	0.162101	0.850226	0.0254598	0.662736	0.999825	0.0193371	0.739724	0.999266
100506733_at	100506733	FAM170B-AS1	-0.0336421	0.180539	0.861254	-0.0288388	0.281407	0.999825	-0.040555	0.0826389	0.999266
100506742_at	100506742	CASP12	-0.0245839	0.43344	0.95311	-0.0413466	0.196829	0.999825	-0.0382498	0.215887	0.999266
100506755_at	100506755	MIR497HG	-0.00542836	0.941783	0.997194	-0.0703807	0.345564	0.999825	-0.128867	0.0143496	0.999266
100506757_at	100506757	LINC00629	-0.0376356	0.168511	0.85542	-0.0344056	0.251231	0.999825	-0.022152	0.463199	0.999266
100506765_at	100506765	IGSF11-AS1	-0.00795567	0.74189	0.989862	-0.0126983	0.635741	0.999825	-0.0107196	0.694174	0.999266
100506769_at	100506769	C10orf71-AS1	0.0458702	0.557704	0.970475	-0.00013664	0.998696	0.999825	-0.060914	0.452826	0.999266
100506776_at	100506776	TRG-AS1	-0.0179344	0.722016	0.987469	-0.0351024	0.498265	0.999825	-0.0521492	0.300299	0.999266
100506779_at	100506779	BZRAP1-AS1	0.00282408	0.952722	0.997194	0.0789107	0.0466005	0.999825	0.083368	0.040637	0.999266
100506783_at	100506783	HOXD-AS2	-0.0152272	0.811831	0.992273	-0.0611467	0.365804	0.999825	-0.0771822	0.263381	0.999266
100506790_at	100506790	LOC100506790	-0.00389847	0.961844	0.997194	-0.0415224	0.640364	0.999825	-0.0750668	0.422169	0.999266
100506791_at	100506791	LINC01511	-0.0981417	0.128429	0.831671	-0.0184213	0.763204	0.999825	-0.0370269	0.575796	0.999266
100506795_at	100506795	LINC01354	0.108095	0.0647491	0.771007	0.0387451	0.490752	0.999825	-0.0114463	0.826338	0.999266
100506797_at	100506797	LOC100506797	0.0588732	0.405945	0.950942	0.0378487	0.625464	0.999825	0.0134044	0.872396	0.999266
100506826_at	100506826	MYLK-AS1	0.0538	0.295546	0.924528	0.0661416	0.226772	0.999825	0.0428838	0.453142	0.999266
100506827_at	100506827	LVCAT1	0.0298753	0.413033	0.952713	0.0178138	0.659392	0.999825	-0.0216693	0.512172	0.999266
100506834_at	100506834	GAS1RR	-0.0111448	0.628433	0.980069	-0.00724031	0.76334	0.999825	0.00111177	0.966837	0.999266
100506840_at	100506840	IQCF4	-0.00507484	0.852276	0.99372	-0.000672861	0.981618	0.999825	-0.00320494	0.90439	0.999266
100506844_at	100506844	LOC100506844	-0.0232976	0.616594	0.976936	-0.0128385	0.79821	0.999825	-0.0134244	0.806114	0.999266
100506851_at	100506851	LOC100506851	-0.00430092	0.960221	0.997194	0.0789721	0.367405	0.999825	0.0818197	0.391093	0.999266
100506858_at	100506858	LOC100506858	-0.0101842	0.873336	0.994437	-0.0307734	0.645516	0.999825	-0.0194524	0.779165	0.999266
100506860_at	100506860	LOC100506860	0.001909	0.950826	0.997194	0.00546737	0.874115	0.999825	0.0191309	0.567308	0.999266
100506866_at	100506866	TTN-AS1	0.0122463	0.694511	0.98511	0.0243624	0.45917	0.999825	0.0162792	0.633747	0.999266
100506870_at	100506870	NA	-0.0469267	0.429977	0.95311	-0.000587746	0.992172	0.999825	0.00495062	0.937863	0.999266
100506874_at	100506874	LINC00933	-0.0773913	0.183514	0.862636	-0.0845035	0.196378	0.999825	-0.123612	0.0696455	0.999266
100506882_at	100506882	NA	-0.0837624	0.0214152	0.751052	-0.0964428	0.0099116	0.999825	-0.101113	0.00644606	0.999266
100506895_at	100506895	LOC100506895	-0.0190117	0.588551	0.973972	-0.026865	0.501612	0.999825	-0.0320989	0.424776	0.999266
100506898_at	100506898	MAGOH2P	0.0299431	0.434655	0.95311	0.0256306	0.536588	0.999825	0.0387672	0.382924	0.999266
100506907_at	100506907	CCDC37-AS1	0.00179114	0.951996	0.997194	-0.00599977	0.846885	0.999825	-0.0110729	0.729642	0.999266
100506922_at	100506922	LOC100506922	-0.0484482	0.63287	0.980531	-0.100257	0.376325	0.999825	-0.103343	0.393789	0.999266
100506929_at	100506929	LOC100506929	0.0570826	0.210903	0.878885	0.0409697	0.419982	0.999825	0.0128484	0.81018	0.999266
100506930_at	100506930	LINC00665	-0.037835	0.0101868	0.751052	-0.0346965	0.0258213	0.999825	-0.0327942	0.0498969	0.999266
100506963_at	100506963	TCEB3-AS1	0.0249094	0.587328	0.973421	0.0216504	0.669789	0.999825	-0.0013208	0.978992	0.99929
100506974_at	100506974	LOC100506974	0.000486426	0.991587	0.999684	0.0421931	0.370695	0.999825	0.0163002	0.746114	0.999266
100506994_at	100506994	PTPRG-AS1	0.0492054	0.36179	0.940968	0.0162078	0.778591	0.999825	0.0220246	0.731458	0.999266
100506999_at	100506999	LOC100506999	-0.0141076	0.597519	0.974432	-0.0082169	0.78447	0.999825	-0.00987079	0.748091	0.999266
100507006_at	100507006	LOC100507006	0.0678699	0.198319	0.871479	0.0446484	0.396461	0.999825	0.041765	0.394391	0.999266
100507008_at	100507008	LINC00844	0.0658535	0.630593	0.980531	-0.0135638	0.875148	0.999825	-0.0271	0.758162	0.999266
100507027_at	100507027	MRLN	-0.00798888	0.843817	0.992618	0.0343673	0.376347	0.999825	0.0432777	0.244672	0.999266
100507033_at	100507033	NA	-0.030689	0.389961	0.947539	-0.0412132	0.290232	0.999825	-0.0714785	0.057388	0.999266
100507034_at	100507034	PITRM1-AS1	0.0141974	0.803499	0.991774	0.00137685	0.982581	0.999825	-0.0341261	0.576556	0.999266
100507043_at	100507043	TUNAR	-0.00847937	0.934107	0.997194	0.103199	0.311171	0.999825	0.0741151	0.448897	0.999266
100507050_at	100507050	TPBGL	-0.0936432	0.164782	0.852157	-0.0395988	0.541177	0.999825	-0.0175309	0.801598	0.999266
100507054_at	100507054	NA	0.0160835	0.821035	0.992273	0.00921396	0.907921	0.999825	-0.0335229	0.661915	0.999266
100507057_at	100507057	MFI2-AS1	-0.0273911	0.581194	0.972901	-0.0558689	0.286061	0.999825	-0.0828288	0.0760324	0.999266
100507058_at	100507058	LINC00845	-0.0608028	0.153226	0.846202	-0.0646576	0.150083	0.999825	-0.0840866	0.0641546	0.999266
100507059_at	100507059	LINC00703	-0.0341235	0.316492	0.928646	-0.0304559	0.404438	0.999825	-0.0246279	0.545982	0.999266
100507062_at	100507062	PSMD6-AS2	-0.0284385	0.482653	0.961658	-0.0558523	0.173554	0.999825	-0.0822924	0.0563534	0.999266
100507064_at	100507064	TEX26-AS1	-0.0225859	0.508977	0.963937	-0.01741	0.647392	0.999825	-0.0433548	0.160895	0.999266
100507065_at	100507065	LOC100507065	-0.052838	0.100363	0.795336	-0.0415341	0.244798	0.999825	-0.069339	0.031542	0.999266
100507066_at	100507066	CLIP1-AS1	-0.0200478	0.586133	0.973421	-0.0359306	0.284159	0.999825	-0.054383	0.0840802	0.999266
100507086_at	100507086	DLG1-AS1	-0.0290816	0.400299	0.949083	-0.0154938	0.689072	0.999825	-0.0200577	0.63442	0.999266
100507098_at	100507098	ADAMTS9-AS2	-0.00248916	0.95482	0.997194	0.027788	0.560029	0.999825	0.0275613	0.5994	0.999266
100507099_at	100507099	FRY-AS1	-0.00925317	0.750791	0.991435	-0.0271597	0.368558	0.999825	-0.0363871	0.221933	0.999266
100507114_at	100507114	LINC00445	-0.0319338	0.387466	0.947539	-0.0380293	0.290517	0.999825	-0.0366519	0.270825	0.999266
100507117_at	100507117	ASAP1-IT2	0.0535321	0.397266	0.94822	-0.033962	0.575958	0.999825	-0.0664432	0.30317	0.999266
100507135_at	100507135	SPG20-AS1	-0.046847	0.258312	0.906956	-0.0558582	0.208731	0.999825	-0.0775491	0.0769151	0.999266
100507140_at	100507140	LOC100507140	0.0415782	0.319614	0.930573	0.0557391	0.193441	0.999825	0.0535767	0.255531	0.999266
100507143_at	100507143	LINC00708	0.0192063	0.596321	0.974432	0.019986	0.577526	0.999825	0.0133554	0.700421	0.999266
100507156_at	100507156	LOC100507156	-0.0777973	0.227336	0.888951	-0.0613833	0.375718	0.999825	-0.058641	0.443582	0.999266
100507165_at	100507165	NA	-0.0370638	0.611178	0.976274	0.0646852	0.209611	0.999825	0.0573295	0.313775	0.999266
100507171_at	100507171	BOLA3-AS1	-0.0331934	0.516281	0.965051	0.0236524	0.611695	0.999825	-2.37e-05	0.999628	0.999881
100507173_at	100507173	LINC01012	-0.0496601	0.0952878	0.790112	-0.0372341	0.235208	0.999825	-0.0304181	0.37706	0.999266
100507194_at	100507194	LOC100507194	0.0730029	0.047726	0.755326	0.0596191	0.135422	0.999825	0.0451051	0.286315	0.999266
100507201_at	100507201	LOC100507201	0.000118768	0.995456	0.999684	0.0091511	0.684478	0.999825	0.00942634	0.706849	0.999266
100507203_at	100507203	SMLR1	-0.0328938	0.210054	0.878113	-0.036751	0.170137	0.999825	-0.0380139	0.116555	0.999266
100507206_at	100507206	LINC00943	-0.0389813	0.518903	0.965051	-0.0730556	0.268067	0.999825	-0.0533049	0.424345	0.999266
100507213_at	100507213	NA	0.0583052	0.122368	0.828249	0.0441898	0.278947	0.999825	0.0474257	0.289098	0.999266
100507217_at	100507217	LINC01578	0.0269888	0.684266	0.98511	0.00476216	0.944218	0.999825	0.0052406	0.936338	0.999266
100507218_at	100507218	RNF157-AS1	0.0735701	0.201864	0.872796	-0.00293008	0.948065	0.999825	0.00119871	0.98007	0.999323
100507221_at	100507221	LOC100507221	0.0205661	0.647989	0.981421	0.0380753	0.391043	0.999825	0.0386824	0.427113	0.999266
100507240_at	100507240	VWA8-AS1	-0.0181056	0.431893	0.95311	-0.0238352	0.295669	0.999825	-0.0200557	0.326138	0.999266
100507244_at	100507244	MAMDC2-AS1	-0.00870612	0.6592	0.983023	-0.0105522	0.614164	0.999825	-0.0162422	0.469815	0.999266
100507246_at	100507246	SNHG16	0.114972	0.182443	0.862506	0.178607	0.0469645	0.999825	0.146414	0.135376	0.999266
100507250_at	100507250	LOC100507250	-0.00999019	0.77316	0.991765	-0.0214597	0.575677	0.999825	-0.0151141	0.713584	0.999266
100507254_at	100507254	LINC01013	-0.00972151	0.771436	0.991765	-0.0141551	0.687568	0.999825	-0.0199143	0.604899	0.999266
100507257_at	100507257	MEG9	-0.107583	0.0101551	0.751052	-0.133399	0.00289473	0.999825	-0.159735	0.000875147	0.999266
100507261_at	100507261	MIR670HG	0.0187559	0.741688	0.989862	0.0149838	0.814158	0.999825	-0.00243662	0.969732	0.999266
100507266_at	100507266	STX18-AS1	0.0303437	0.421155	0.952859	0.0280303	0.46199	0.999825	0.0128244	0.741916	0.999266
100507267_at	100507267	LINC01187	0.0140415	0.751034	0.991435	0.0267764	0.589705	0.999825	0.00188337	0.969178	0.999266
100507274_at	100507274	LINC01210	0.0226051	0.601998	0.974432	0.00665135	0.884052	0.999825	-0.00202216	0.966243	0.999266
100507277_at	100507277	LOC100507277	-0.0816192	0.0202784	0.751052	-0.0695559	0.0560037	0.999825	-0.0782353	0.0374228	0.999266
100507283_at	100507283	LOC100507283	-0.0161611	0.519958	0.965301	-0.0347224	0.204338	0.999825	-0.0493551	0.0880345	0.999266
100507290_at	100507290	ZNF865	0.0190841	0.576197	0.971399	0.00683312	0.830819	0.999825	0.0187341	0.564921	0.999266
100507297_at	100507297	TMEM44-AS1	0.133973	0.0397303	0.752698	0.0906208	0.180466	0.999825	0.0447085	0.493246	0.999266
100507299_at	100507299	SMC5-AS1	0.00710544	0.901874	0.996274	-0.0286184	0.65091	0.999825	-0.0583812	0.326513	0.999266
100507300_at	100507300	ALKBH3-AS1	-0.0335607	0.266668	0.910939	-0.0561571	0.0547201	0.999825	-0.0509924	0.036566	0.999266
100507303_at	100507303	SNHG19	0.130474	0.125985	0.830995	0.11137	0.15632	0.999825	0.0886488	0.246488	0.999266
100507316_at	100507316	MINCR	-0.00657483	0.922893	0.997194	0.0175136	0.810153	0.999825	0.0300018	0.70213	0.999266
100507321_at	100507321	ERVK13-1	-0.0650528	0.394064	0.947893	-0.0625343	0.457378	0.999825	-0.0626206	0.504133	0.999266
100507331_at	100507331	ZSWIM8-AS1	0.0202538	0.709153	0.986902	-0.0271091	0.63511	0.999825	-0.0351426	0.567892	0.999266
100507336_at	100507336	LOC100507336	0.0127061	0.750813	0.991435	-0.00564999	0.893551	0.999825	-0.000220088	0.996154	0.999881
100507351_at	100507351	LOC100507351	0.0559258	0.28911	0.921093	0.0881557	0.125154	0.999825	0.0933998	0.120601	0.999266
100507353_at	100507353	NA	-0.0199224	0.534664	0.967867	-0.0114595	0.73672	0.999825	-0.025079	0.454058	0.999266
100507362_at	100507362	LINC01015	-0.0608609	0.173427	0.858618	-0.0567598	0.216496	0.999825	-0.0524984	0.21955	0.999266
100507384_at	100507384	LOC100507384	-0.0586188	0.387349	0.947539	-0.100471	0.181366	0.999825	-0.122469	0.0760631	0.999266
100507388_at	100507388	LOC100507388	-0.0436495	0.368179	0.941975	-0.027588	0.608521	0.999825	-0.0198607	0.703909	0.999266
100507389_at	100507389	LOC100507389	-0.0486457	0.0215766	0.751052	-0.0414677	0.0605418	0.999825	-0.051384	0.0333479	0.999266
100507391_at	100507391	LOC100507391	-0.0684686	0.0944982	0.789427	-0.0658823	0.123027	0.999825	-0.0667171	0.152933	0.999266
100507392_at	100507392	SENCR	-0.0456501	0.429673	0.95311	-0.0594363	0.339628	0.999825	-0.0385124	0.567076	0.999266
100507398_at	100507398	INTS6-AS1	0.038245	0.134353	0.83827	0.0182807	0.426003	0.999825	0.00913796	0.698868	0.999266
100507399_at	100507399	HCG8	-0.00767014	0.942934	0.997194	-0.0308087	0.787726	0.999825	-0.0251091	0.826425	0.999266
100507403_at	100507403	LOC100507403	0.039574	0.507918	0.963937	0.029806	0.655973	0.999825	0.020343	0.71901	0.999266
100507410_at	100507410	C1QTNF1-AS1	0.0583	0.200517	0.872142	0.0607752	0.145712	0.999825	0.0450285	0.273571	0.999266
100507419_at	100507419	MMP25-AS1	0.0561191	0.648027	0.981421	0.0219922	0.871809	0.999825	-0.0510233	0.675506	0.999266
100507421_at	100507421	TMEM178B	-0.0962814	0.108368	0.808112	-0.0115724	0.800291	0.999825	0.0110141	0.783832	0.999266
100507423_at	100507423	MKNK1-AS1	-0.0472641	0.46222	0.959817	-0.0522248	0.431157	0.999825	-0.0834204	0.211751	0.999266
100507424_at	100507424	LOC100507424	-0.0287028	0.585996	0.973421	-0.0610264	0.279438	0.999825	-0.0870083	0.145535	0.999266
100507428_at	100507428	LINC00458	0.00990523	0.723896	0.988039	0.0150556	0.616512	0.999825	0.0069575	0.797644	0.999266
100507431_at	100507431	LOC100507431	0.0186488	0.413992	0.952714	0.00221062	0.926728	0.999825	-0.000939776	0.971458	0.999266
100507433_at	100507433	ZNF571-AS1	-0.122451	0.160504	0.850226	-0.140655	0.132946	0.999825	-0.188721	0.0571482	0.999266
100507436_at	100507436	MICA	0.0579538	0.455711	0.958259	0.00480791	0.948821	0.999825	-0.0587674	0.410574	0.999266
100507443_at	100507443	LOC100507443	0.00730853	0.876537	0.994476	0.0169647	0.73728	0.999825	4.98e-06	0.999928	0.999928
100507459_at	100507459	NRSN2-AS1	0.0283755	0.528627	0.967387	0.0187863	0.693388	0.999825	0.0280433	0.583983	0.999266
100507461_at	100507461	LOC100507461	-0.0363662	0.268004	0.911675	-0.0357004	0.308432	0.999825	-0.0619083	0.0961245	0.999266
100507462_at	100507462	GVQW2	-0.0110534	0.673196	0.984683	0.00556907	0.843383	0.999825	-0.00175019	0.951639	0.999266
100507463_at	100507463	PSMB8-AS1	0.0158769	0.813506	0.992273	-0.0558172	0.38556	0.999825	-0.0273083	0.668196	0.999266
100507466_at	100507466	DPH6-AS1	0.00846422	0.767591	0.991765	0.0217262	0.483768	0.999825	0.0234436	0.483227	0.999266
100507468_at	100507468	LOC100507468	0.0180953	0.525559	0.966839	0.0209247	0.516979	0.999825	0.0074314	0.822646	0.999266
100507470_at	100507470	GRID1-AS1	-0.0482158	0.227482	0.888951	-0.0460027	0.297145	0.999825	-0.0570209	0.213326	0.999266
100507475_at	100507475	IDH1-AS1	-0.00426566	0.959356	0.997194	-0.070546	0.428935	0.999825	-0.100551	0.235791	0.999266
100507477_at	100507477	LOC100507477	-0.0158477	0.598377	0.974432	-0.0178482	0.551306	0.999825	-0.0227443	0.446609	0.999266
100507480_at	100507480	LOC100507480	0.0082213	0.842557	0.992618	0.00133849	0.976648	0.999825	-0.00470823	0.912061	0.999266
100507487_at	100507487	LOC100507487	0.0134578	0.757336	0.991541	-0.0196529	0.665948	0.999825	-0.0195378	0.661046	0.999266
100507495_at	100507495	SDCBP2-AS1	0.00175872	0.976845	0.998499	-0.0175962	0.789674	0.999825	-0.0383646	0.567039	0.999266
100507501_at	100507501	LINC01569	-0.017492	0.761056	0.991694	-0.0189209	0.750229	0.999825	-0.0236405	0.719428	0.999266
100507506_at	100507506	LOC100507506	0.00332451	0.951623	0.997194	-0.00270543	0.963133	0.999825	-0.026488	0.628708	0.999266
100507507_at	100507507	LOC100507507	-0.0376768	0.382342	0.946442	-0.0215819	0.600592	0.999825	-0.0440354	0.301714	0.999266
100507513_at	100507513	LOC100507513	-0.060389	0.41774	0.952714	-0.0645379	0.439557	0.999825	-0.0852087	0.305152	0.999266
100507520_at	100507520	NA	0.0276169	0.590614	0.974432	0.0108691	0.844094	0.999825	0.0296629	0.578263	0.999266
100507524_at	100507524	ARHGEF26-AS1	0.153126	0.182158	0.86211	0.0127851	0.897601	0.999825	0.0198598	0.852101	0.999266
100507527_at	100507527	THEG5	-0.0171623	0.673345	0.984829	-0.00116886	0.974523	0.999825	-0.0039623	0.918121	0.999266
100507530_at	100507530	MCPH1-AS1	0.0391591	0.523965	0.966368	0.0217118	0.73825	0.999825	0.0127688	0.848446	0.999266
100507533_at	100507533	SOX21-AS1	0.0334655	0.489534	0.961658	-0.0322389	0.401597	0.999825	-0.0154779	0.69223	0.999266
100507534_at	100507534	LOC100507534	-0.286277	0.0785005	0.786323	-0.0764031	0.586982	0.999825	-0.0761933	0.626304	0.999266
100507537_at	100507537	LOC100507537	-0.0209735	0.496075	0.961658	-0.0210342	0.527737	0.999825	-0.0131288	0.698013	0.999266
100507540_at	100507540	LINC01504	0.0376075	0.437682	0.95311	0.00599982	0.904673	0.999825	-0.00230537	0.9664	0.999266
100507547_at	100507547	LOC100507547	0.0870245	0.281864	0.917581	0.0801525	0.369394	0.999825	0.026974	0.72073	0.999266
100507557_at	100507557	LOC100507557	0.0690519	0.384507	0.947495	0.137353	0.0773788	0.999825	0.124444	0.132514	0.999266
100507560_at	100507560	LOC100507560	-0.0116164	0.791742	0.991765	-0.0187189	0.685487	0.999825	-0.0253757	0.61686	0.999266
100507562_at	100507562	LOC100507562	-0.0526287	0.151642	0.845718	-0.092656	0.0082087	0.999825	-0.101078	0.00376017	0.999266
100507564_at	100507564	LOC100507564	0.00906352	0.86183	0.994437	0.00211042	0.971563	0.999825	0.0269528	0.662337	0.999266
100507567_at	100507567	RAB11B-AS1	0.0210934	0.584817	0.973421	0.0143932	0.730929	0.999825	0.00172813	0.965825	0.999266
100507577_at	100507577	LOC100507577	0.0829455	0.40479	0.950619	-0.0221505	0.821982	0.999825	-0.0787747	0.458872	0.999266
100507584_at	100507584	LINC01016	-0.0039385	0.885771	0.995442	-0.00113757	0.968518	0.999825	-0.00574541	0.849143	0.999266
100507599_at	100507599	LOC100507599	-0.0891973	0.160369	0.850226	-0.0339287	0.601346	0.999825	0.00626392	0.922911	0.999266
100507600_at	100507600	LOC100507600	-0.0178582	0.712591	0.986902	-0.00241738	0.963	0.999825	-0.00492024	0.929627	0.999266
100507602_at	100507602	TRIM52-AS1	-0.0872771	0.0593257	0.766996	-0.0857081	0.0895892	0.999825	-0.0830813	0.138661	0.999266
100507605_at	100507605	LINC00837	-0.00612958	0.767028	0.991765	0.00834062	0.696585	0.999825	0.00834066	0.717786	0.999266
100507616_at	100507616	LOC100507616	0.0120141	0.636425	0.980531	0.0129636	0.618063	0.999825	0.00671219	0.775728	0.999266
100507629_at	100507629	LINC00658	-0.0292572	0.561853	0.970795	-0.0587288	0.262594	0.999825	-0.0664404	0.179364	0.999266
100507632_at	100507632	LINC00968	-0.0325363	0.195684	0.870899	-0.0227046	0.386591	0.999825	-0.020524	0.455505	0.999266
100507634_at	100507634	LOC100507634	-0.000702483	0.959863	0.997194	0.00201121	0.899314	0.999825	0.000120665	0.994321	0.999834
100507642_at	100507642	LOC100507642	-0.00231233	0.957039	0.997194	-0.00198638	0.967757	0.999825	-0.00520429	0.919748	0.999266
100507650_at	100507650	RNF212B	0.0109612	0.757325	0.991541	0.00252286	0.94868	0.999825	-0.0114221	0.766841	0.999266
100507656_at	100507656	NA	0.0070284	0.88227	0.995188	-0.0192861	0.652931	0.999825	-0.0413076	0.256341	0.999266
100507670_at	100507670	LOC100507670	-0.0827752	0.227539	0.888951	-0.0775199	0.274451	0.999825	-0.112283	0.0997638	0.999266
100508631_at	100508631	LOC100508631	-0.0396509	0.343377	0.937244	-0.0387029	0.407107	0.999825	-0.0464578	0.36188	0.999266
100509303_at	100509303	LOC100509303	-0.0340505	0.333187	0.934854	-0.0322807	0.375555	0.999825	-0.0422302	0.179353	0.999266
10051_at	10051	SMC4	0.06822	0.152526	0.845718	0.0586813	0.200796	0.999825	0.0742376	0.0628369	0.999266
10052_at	10052	GJC1	-0.029598	0.3291	0.933316	-0.0138288	0.679162	0.999825	-0.00744786	0.837541	0.999266
100526820_at	100526820	CAHM	0.157893	0.0966259	0.790112	0.0732921	0.354901	0.999825	0.0454656	0.599063	0.999266
100527964_at	100527964	LHX4-AS1	0.0373732	0.331889	0.933904	0.0241844	0.566391	0.999825	0.01083	0.816161	0.999266
100528062_at	100528062	ARMCX5-GPRASP2	-0.144464	0.0684345	0.774832	-0.0127421	0.846489	0.999825	-0.00293629	0.966115	0.999266
10053_at	10053	AP1M2	-0.00909778	0.861629	0.994437	-0.00141521	0.9793	0.999825	-0.00352883	0.949532	0.999266
100533106_at	100533106	ZHX1-C8orf76	0.0160139	0.648577	0.981421	0.00656072	0.860392	0.999825	-0.00776873	0.849671	0.999266
100533178_at	100533178	PRORY	-0.0455234	0.417354	0.952714	-0.0483437	0.360729	0.999825	-0.0619615	0.190196	0.999266
100533182_at	100533182	SEC24B-AS1	0.0156212	0.695598	0.98511	0.0431855	0.293925	0.999825	0.0472204	0.29898	0.999266
100533184_at	100533184	ARHGAP19-SLIT1	0.0522887	0.495449	0.961658	0.000911168	0.99076	0.999825	0.0106781	0.896504	0.999266
10054_at	10054	UBA2	-0.0190582	0.733813	0.98867	-0.0048006	0.921492	0.999825	0.00136565	0.978983	0.99929
10055_at	10055	SAE1	-0.12338	0.065807	0.771007	-0.00247659	0.958599	0.999825	0.0181543	0.68871	0.999266
10056_at	10056	FARSB	-0.0688358	0.113605	0.816625	0.0122746	0.68482	0.999825	0.00450516	0.872676	0.999266
10057_at	10057	ABCC5	-0.0148002	0.801092	0.991765	-0.000168129	0.997716	0.999825	-0.0326595	0.578068	0.999266
10058_at	10058	ABCB6	-0.0216385	0.656724	0.983014	0.0123531	0.797856	0.999825	0.000321662	0.994967	0.999834
10059_at	10059	DNM1L	-0.108146	0.031087	0.751052	-0.0292969	0.478245	0.999825	-0.0220421	0.58507	0.999266
1006_at	1006	CDH8	-0.0769104	0.297299	0.924824	0.0123442	0.839886	0.999825	0.0296752	0.518012	0.999266
10060_at	10060	ABCC9	-0.00160578	0.96405	0.997287	-0.0553702	0.0665635	0.999825	-0.0592764	0.0531917	0.999266
10061_at	10061	ABCF2	-0.0196016	0.524499	0.96681	0.0142791	0.651602	0.999825	0.0141843	0.660839	0.999266
100616668_at	100616668	TPTE2P5	0.00451653	0.928621	0.997194	0.00110279	0.982006	0.999825	-0.0282085	0.565087	0.999266
10062_at	10062	NR1H3	0.0237734	0.705689	0.986902	0.0619187	0.368861	0.999825	0.00752637	0.913088	0.999266
100628307_at	100628307	DIO2-AS1	-0.00488214	0.933005	0.997194	-0.0149684	0.803903	0.999825	-0.0292964	0.612877	0.999266
100628315_at	100628315	DNM3OS	0.00735678	0.719354	0.986902	0.00314662	0.883938	0.999825	-0.0110266	0.619309	0.999266
100630918_at	100630918	PARTICL	0.0293343	0.686097	0.98511	0.090564	0.185087	0.999825	0.0985759	0.197125	0.999266
100631378_at	100631378	LOC100631378	0.0223463	0.434642	0.95311	0.00865063	0.776519	0.999825	0.00159098	0.958866	0.999266
100652740_at	100652740	PYCARD-AS1	-0.0052191	0.922997	0.997194	-0.0261614	0.643453	0.999825	-0.0569628	0.257211	0.999266
100652768_at	100652768	LOC100652768	-0.0554205	0.345984	0.937244	-0.087311	0.133647	0.999825	-0.095666	0.0801504	0.999266
100652770_at	100652770	DSG2-AS1	-0.00170575	0.925007	0.997194	0.00105652	0.957694	0.999825	0.00657972	0.753219	0.999266
100652772_at	100652772	NNT-AS1	0.0465672	0.666202	0.983733	-0.025672	0.784753	0.999825	-0.00927341	0.919418	0.999266
100652791_at	100652791	GS1-24F4.2	-0.0118609	0.729616	0.98823	-0.0187371	0.59538	0.999825	-0.036992	0.330641	0.999266
100652824_at	100652824	KIAA2012	-0.0342068	0.468643	0.960478	-0.0509504	0.281869	0.999825	-0.0494512	0.317082	0.999266
100652853_at	100652853	LINC01023	-0.0407581	0.48268	0.961658	-0.03494	0.4511	0.999825	-0.0163327	0.725023	0.999266
100652856_at	100652856	LINC00408	-0.0201213	0.533294	0.967867	-0.0300206	0.364287	0.999825	-0.0348875	0.276736	0.999266
100652857_at	100652857	TMCO5B	0.0235365	0.574721	0.971399	0.0048324	0.913067	0.999825	-0.00243162	0.956633	0.999266
100652911_at	100652911	LOC100652911	-0.00491044	0.950961	0.997194	-0.019084	0.820003	0.999825	-0.0318484	0.706226	0.999266
100652929_at	100652929	HP09025	0.0172117	0.77746	0.991765	0.075233	0.17278	0.999825	0.0615358	0.267757	0.999266
100652931_at	100652931	LOC100652931	-0.060465	0.316174	0.928646	-0.0752763	0.250306	0.999825	-0.087768	0.223706	0.999266
100652999_at	100652999	LOC100652999	-0.061078	0.180644	0.861254	-0.0435809	0.282993	0.999825	-0.040874	0.28456	0.999266
100653233_at	100653233	LOC100653233	-0.0343388	0.480503	0.961658	-0.0436912	0.403336	0.999825	-0.045773	0.388569	0.999266
10066_at	10066	SCAMP2	0.0927041	0.105738	0.805767	-0.0049156	0.880752	0.999825	-0.00794826	0.820667	0.999266
10067_at	10067	SCAMP3	-0.00553865	0.863973	0.994437	0.0174195	0.572977	0.999825	0.0226827	0.506554	0.999266
10068_at	10068	IL18BP	0.00539095	0.943697	0.997194	-0.029608	0.651569	0.999825	-0.0630672	0.339826	0.999266
100689074_at	100689074	POU6F2-AS2	0.0127704	0.546358	0.968328	0.0192463	0.399232	0.999825	0.010751	0.6533	0.999266
10069_at	10069	RWDD2B	-0.141352	0.0216065	0.751052	-0.115816	0.0857578	0.999825	-0.0845466	0.19432	0.999266
1007_at	1007	CDH9	-0.0224108	0.739117	0.989311	0.0621624	0.274307	0.999825	0.0820039	0.150767	0.999266
10071_at	10071	MUC12	-0.0862912	0.17455	0.858913	-0.0659327	0.328624	0.999825	-0.0923912	0.181642	0.999266
10072_at	10072	DPP3	-0.0242287	0.617871	0.977046	0.00242219	0.957451	0.999825	-0.0040422	0.934727	0.999266
10073_at	10073	SNUPN	-0.0528154	0.360033	0.940658	-0.00927864	0.875315	0.999825	-0.019853	0.740885	0.999266
10075_at	10075	HUWE1	-0.0167677	0.6001	0.974432	-0.00672809	0.849515	0.999825	0.00773305	0.817669	0.999266
10076_at	10076	PTPRU	-0.0588706	0.214612	0.878885	-0.0441025	0.399383	0.999825	-0.0171962	0.752136	0.999266
10077_at	10077	TSPAN32	-0.0183408	0.728411	0.98823	-0.0313482	0.575043	0.999825	-0.0275763	0.598638	0.999266
10078_at	10078	TSSC4	-0.0728599	0.193547	0.869315	-0.0439139	0.40644	0.999825	-0.0500729	0.344923	0.999266
10079_at	10079	ATP9A	-0.0618142	0.189732	0.867875	-0.00109906	0.9763	0.999825	-0.00422272	0.915443	0.999266
1008_at	1008	CDH10	-0.0142547	0.816138	0.992273	0.00490636	0.931141	0.999825	-0.00396431	0.94778	0.999266
10081_at	10081	PDCD7	0.0628739	0.273916	0.913354	0.0947099	0.121339	0.999825	0.0634556	0.291691	0.999266
10082_at	10082	GPC6	0.0502317	0.31401	0.928646	0.0825396	0.0626576	0.999825	0.0672307	0.134837	0.999266
100820829_at	100820829	MYZAP	-0.115521	0.032188	0.751052	-0.117943	0.0391161	0.999825	-0.120971	0.038334	0.999266
10083_at	10083	USH1C	0.144144	0.106037	0.805767	0.0747236	0.369027	0.999825	0.0380731	0.665304	0.999266
10084_at	10084	PQBP1	-0.0607152	0.245765	0.902989	0.0113553	0.803419	0.999825	0.0031464	0.949498	0.999266
10085_at	10085	EDIL3	-0.0593771	0.438962	0.95311	-0.0613649	0.239733	0.999825	-0.0426818	0.352	0.999266
100852408_at	100852408	EGFLAM-AS4	-0.0492884	0.131687	0.835349	-0.057494	0.0625401	0.999825	-0.0644056	0.0627274	0.999266
100852409_at	100852409	NEGR1-IT1	0.0129623	0.754723	0.991477	0.0151315	0.739682	0.999825	0.0293395	0.562383	0.999266
100859921_at	100859921	LINC00536	-0.0801652	0.114273	0.816729	-0.0988084	0.0678568	0.999825	-0.10254	0.0648769	0.999266
100859930_at	100859930	HEIH	-0.0266415	0.564992	0.971031	-0.0310304	0.501589	0.999825	-0.018579	0.685764	0.999266
10086_at	10086	HHLA1	0.000608536	0.987158	0.999293	0.00341543	0.92828	0.999825	0.0135784	0.690887	0.999266
100861523_at	100861523	RPS6KA2-AS1	0.0224124	0.721631	0.98738	-0.0222892	0.741099	0.999825	-0.0531468	0.426124	0.999266
100861541_at	100861541	DOCK9-AS2	0.0201528	0.718436	0.986902	0.0654721	0.207158	0.999825	0.0896607	0.0973804	0.999266
100861552_at	100861552	LINC00558	-0.0403132	0.0351707	0.751052	-0.0364367	0.0918435	0.999825	-0.0188228	0.382185	0.999266
100861553_at	100861553	LINC00560	-0.0111741	0.707635	0.986902	-0.0218339	0.494439	0.999825	-0.0306155	0.33717	0.999266
100861554_at	100861554	LINC00563	-0.0307206	0.485079	0.961658	-0.0320953	0.515675	0.999825	-0.0273786	0.594545	0.999266
100861555_at	100861555	LINC00565	-0.0253215	0.582925	0.973421	-0.045018	0.342782	0.999825	-0.0493578	0.31932	0.999266
100861573_at	100861573	LINC00572	-0.00324485	0.923279	0.997194	-0.00277695	0.938358	0.999825	-0.00511532	0.89513	0.999266
100862662_at	100862662	ALDH1L1-AS2	-0.0132338	0.796398	0.991765	-0.0831446	0.0719177	0.999825	-0.0836744	0.082827	0.999266
100862671_at	100862671	TMEM265	-0.0202433	0.556019	0.970344	-0.00947842	0.803338	0.999825	-0.00287345	0.945127	0.999266
100862679_at	100862679	NAALADL2-AS3	0.0238034	0.245398	0.902831	0.0278045	0.218069	0.999825	0.0258673	0.288151	0.999266
100862680_at	100862680	LINC00507	-0.230921	0.111185	0.811416	-0.0819251	0.464836	0.999825	-0.054699	0.609545	0.999266
100862704_at	100862704	LINC00441	0.0182485	0.597076	0.974432	-0.00512106	0.885806	0.999825	-0.00886795	0.818567	0.999266
10087_at	10087	COL4A3BP	0.00639869	0.914052	0.997188	0.0822178	0.134985	0.999825	0.108778	0.0334858	0.999266
100873769_at	100873769	RNU6-64P	-0.0606117	0.538809	0.968132	-0.0270745	0.801472	0.999825	-0.0725322	0.507398	0.999266
100873930_at	100873930	DLG3-AS1	-0.0268487	0.536848	0.967959	-0.046216	0.295998	0.999825	-0.0383546	0.389338	0.999266
100873942_at	100873942	PHEX-AS1	0.0260613	0.637491	0.980531	0.0466221	0.429457	0.999825	0.0347401	0.568036	0.999266
100873954_at	100873954	SNRK-AS1	-0.030534	0.533154	0.967867	-0.0422162	0.429229	0.999825	-0.0724509	0.171551	0.999266
100873979_at	100873979	RBMS3-AS3	0.00609851	0.840597	0.992273	-0.0212651	0.509134	0.999825	-0.0225539	0.512841	0.999266
100874012_at	100874012	NAV2-AS5	-0.0347413	0.413289	0.952713	-0.0434762	0.347694	0.999825	-0.0620615	0.18548	0.999266
100874018_at	100874018	EPN2-AS1	0.0178437	0.611698	0.976293	0.00530345	0.888622	0.999825	-0.011271	0.760375	0.999266
100874021_at	100874021	MAGI2-AS2	0.00431847	0.87284	0.994437	0.00339389	0.909726	0.999825	-0.000955852	0.976459	0.999266
100874032_at	100874032	PRRT3-AS1	0.0465072	0.487952	0.961658	0.00116801	0.986097	0.999825	-0.0204054	0.747144	0.999266
100874034_at	100874034	UBXN7-AS1	-0.0387905	0.482906	0.961658	-0.0564514	0.336736	0.999825	-0.0442616	0.486525	0.999266
100874035_at	100874035	PLCH1-AS1	-0.0208768	0.698616	0.98511	-0.0351337	0.561258	0.999825	-0.0487908	0.453769	0.999266
100874038_at	100874038	CADM2-AS1	-0.00701356	0.666855	0.983733	-0.0192893	0.251696	0.999825	-0.0219776	0.240405	0.999266
100874051_at	100874051	LZTS1-AS1	-0.0305367	0.556503	0.970344	-0.0237238	0.649883	0.999825	-0.0470481	0.308139	0.999266
100874063_at	100874063	CLYBL-AS2	-0.0432707	0.353979	0.937244	-0.0690497	0.172296	0.999825	-0.0926835	0.0542581	0.999266
100874074_at	100874074	DLEU7-AS1	-0.00493746	0.894581	0.996106	0.00137101	0.973757	0.999825	0.0108227	0.812817	0.999266
100874107_at	100874107	MTUS2-AS1	-0.0123469	0.807244	0.991938	-0.0071946	0.894249	0.999825	0.0297225	0.492723	0.999266
100874143_at	100874143	LINC00358	-0.00707658	0.727941	0.98823	-0.00313384	0.88466	0.999825	-0.00142542	0.95024	0.999266
100874167_at	100874167	LINC00423	-0.00663045	0.903742	0.996274	-0.0310876	0.60876	0.999825	-0.0399014	0.51029	0.999266
100874178_at	100874178	LINC00454	0.0226881	0.573671	0.971399	0.0257088	0.552061	0.999825	0.0402287	0.365302	0.999266
100874182_at	100874182	LINC00424	-0.0251672	0.541421	0.96823	-0.0219278	0.606281	0.999825	-0.017853	0.700533	0.999266
100874187_at	100874187	LINC00559	-0.0883717	0.025743	0.751052	-0.103061	0.0155809	0.999825	-0.109447	0.00575092	0.999266
100874194_at	100874194	CLDN10-AS1	-0.0487663	0.0872917	0.787731	-0.0590182	0.0512285	0.999825	-0.0643733	0.0461916	0.999266
100874195_at	100874195	DIAPH3-AS1	-0.0239734	0.398147	0.948328	-0.0318536	0.274256	0.999825	-0.046816	0.0846501	0.999266
100874205_at	100874205	ATP11A-AS1	-0.0344032	0.170377	0.857488	-0.0275859	0.264283	0.999825	-0.0478758	0.0526798	0.999266
100874239_at	100874239	ARHGAP26-AS1	-0.0335963	0.483424	0.961658	-0.0604381	0.238981	0.999825	-0.0877143	0.0665323	0.999266
100874241_at	100874241	STARD13-AS	0.0049427	0.911134	0.997015	-0.0180945	0.709892	0.999825	-0.0190242	0.676094	0.999266
100874243_at	100874243	PRICKLE2-AS3	0.0438308	0.161116	0.850226	0.0477427	0.165036	0.999825	0.0398002	0.292286	0.999266
100874251_at	100874251	KIRREL3-AS2	-0.035015	0.423771	0.95311	-0.0404429	0.378211	0.999825	-0.0559964	0.213848	0.999266
100874253_at	100874253	LINC00853	-0.000635176	0.992881	0.999684	-0.0633545	0.402067	0.999825	-0.109532	0.109288	0.999266
100874291_at	100874291	ALMS1-IT1	-0.0380673	0.250617	0.904102	-0.0344486	0.325454	0.999825	-0.0330994	0.399188	0.999266
100874309_at	100874309	EPN2-IT1	0.00107062	0.984165	0.99929	-0.0256918	0.66424	0.999825	-0.0545481	0.262771	0.999266
100874323_at	100874323	HOXA10-AS	-0.0185442	0.756168	0.991541	-0.0404293	0.530572	0.999825	-0.0552553	0.333284	0.999266
100874362_at	100874362	HOXB-AS1	-0.0356858	0.59198	0.974432	-0.0507542	0.462126	0.999825	-0.089549	0.143507	0.999266
100874365_at	100874365	HOXC-AS3	0.000471822	0.990711	0.999684	0.00316018	0.943499	0.999825	0.0134843	0.758918	0.999266
100874375_at	100874375	FAM155A-IT1	0.0520994	0.166814	0.85406	0.0396604	0.336822	0.999825	0.0320546	0.43746	0.999266
100885775_at	100885775	BANCR	0.000374986	0.994709	0.999684	-0.00605894	0.919974	0.999825	-0.0153454	0.785699	0.999266
100885778_at	100885778	NALCN-AS1	-0.000399841	0.994339	0.999684	-0.0108546	0.854167	0.999825	-0.0445791	0.394269	0.999266
100885781_at	100885781	LINC00348	-0.0279488	0.295977	0.924817	-0.0144702	0.622339	0.999825	-0.02653	0.356219	0.999266
100885798_at	100885798	LINC00210	0.0238167	0.564341	0.971031	-0.0077697	0.852326	0.999825	-0.019917	0.606315	0.999266
100885848_at	100885848	PTGES3L	-0.0640567	0.20255	0.872919	-0.00117908	0.980312	0.999825	0.0149791	0.76691	0.999266
10089_at	10089	KCNK7	0.0217893	0.557324	0.970475	0.0388127	0.269398	0.999825	0.0356055	0.224437	0.999266
1009_at	1009	CDH11	0.0900885	0.244804	0.902233	0.0575175	0.32982	0.999825	0.0819444	0.166879	0.999266
10090_at	10090	UST	-0.116918	0.0178221	0.751052	-0.0829626	0.106949	0.999825	-0.0494299	0.347806	0.999266
10092_at	10092	ARPC5	-0.0408962	0.57111	0.971399	0.0433876	0.488055	0.999825	0.0599922	0.264131	0.999266
10093_at	10093	ARPC4	-0.0017322	0.977317	0.998499	0.0504146	0.442361	0.999825	0.0569759	0.411059	0.999266
10095_at	10095	ARPC1B	0.129119	0.0921628	0.787731	0.0614853	0.213794	0.999825	0.0805536	0.116551	0.999266
10096_at	10096	ACTR3	-0.0188473	0.685142	0.98511	0.00238877	0.961067	0.999825	0.0411556	0.296487	0.999266
10097_at	10097	ACTR2	0.0306899	0.534584	0.967867	0.0339747	0.542587	0.999825	0.0941115	0.0475192	0.999266
10098_at	10098	TSPAN5	-0.0267926	0.626526	0.979775	0.0624025	0.185902	0.999825	0.0703242	0.107912	0.999266
10099_at	10099	TSPAN3	-0.0211206	0.616675	0.976936	0.0125931	0.763261	0.999825	0.0150138	0.737593	0.999266
100996246_at	100996246	LOC100996246	-0.0706294	0.199513	0.871717	-0.0455449	0.415832	0.999825	-0.0506634	0.34998	0.999266
100996251_at	100996251	LOC100996251	-0.0168747	0.689607	0.98511	-0.0377117	0.371464	0.999825	-0.0474893	0.295097	0.999266
100996273_at	100996273	LOC100996273	-0.00715784	0.84353	0.992618	-0.00640048	0.860914	0.999825	-0.0071597	0.842825	0.999266
100996279_at	100996279	LINC00269	0.0233574	0.596391	0.974432	0.0379772	0.420998	0.999825	0.0212231	0.637555	0.999266
100996280_at	100996280	LINC00911	0.0027542	0.933634	0.997194	0.00450893	0.889323	0.999825	-0.00501991	0.868705	0.999266
100996286_at	100996286	LOC100996286	-0.058473	0.221501	0.88502	-0.0487563	0.343899	0.999825	-0.060128	0.229438	0.999266
100996290_at	100996290	NA	-0.0183958	0.640771	0.980682	-0.0415093	0.250595	0.999825	-0.0578147	0.120209	0.999266
100996295_at	100996295	DNAH17-AS1	-0.00544671	0.904055	0.996274	-0.0249041	0.608782	0.999825	-0.0134496	0.781776	0.999266
100996301_at	100996301	FOXD3-AS1	0.0334634	0.618121	0.977046	0.00120439	0.985395	0.999825	-0.0244197	0.722909	0.999266
100996307_at	100996307	LIPE-AS1	0.00090587	0.978846	0.998499	-0.0271709	0.423059	0.999825	-0.0399406	0.264201	0.999266
100996342_at	100996342	LOC100996342	-0.070983	0.250724	0.904102	-0.0297819	0.655503	0.999825	-0.0372458	0.595581	0.999266
100996345_at	100996345	LOC100996345	-0.0690251	0.265918	0.910071	-0.0597024	0.367717	0.999825	-0.0983433	0.143791	0.999266
100996369_at	100996369	NA	0.00671328	0.922121	0.997194	-0.039845	0.574184	0.999825	-0.0949704	0.176931	0.999266
100996419_at	100996419	LOC100996419	0.0462039	0.21123	0.878885	0.0252432	0.529595	0.999825	0.0500695	0.231546	0.999266
100996425_at	100996425	PRCAT47	-0.0085843	0.804847	0.991774	-0.0251643	0.439548	0.999825	-0.0364469	0.224787	0.999266
100996433_at	100996433	NA	-0.0402428	0.553716	0.970344	-0.0621763	0.401611	0.999825	-0.0449461	0.538021	0.999266
100996455_at	100996455	LOC100996455	0.0232808	0.773336	0.991765	0.0107962	0.904994	0.999825	-0.0507083	0.52655	0.999266
100996457_at	100996457	NA	0.00683553	0.888952	0.996036	0.00473914	0.929381	0.999825	-0.00193795	0.97227	0.999266
100996482_at	100996482	NA	-0.0346182	0.3064	0.928076	-0.0453304	0.224209	0.999825	-0.0729543	0.0669566	0.999266
100996485_at	100996485	C5orf66	0.0326381	0.559821	0.970795	0.0109377	0.848829	0.999825	-0.0154114	0.804185	0.999266
100996490_at	100996490	LINC01206	0.042712	0.0941446	0.789427	0.0487271	0.0520024	0.999825	0.0439154	0.0500853	0.999266
100996492_at	100996492	LINC01314	0.00956464	0.874072	0.994437	-0.0157359	0.7614	0.999825	3.45e-05	0.999504	0.999881
100996511_at	100996511	LINC01355	0.0660896	0.282816	0.918207	0.0298013	0.655197	0.999825	-0.00612851	0.930662	0.999266
100996539_at	100996539	ITPR1-AS1	0.0125648	0.909929	0.996726	-0.0141877	0.898872	0.999825	-0.0584763	0.629227	0.999266
100996570_at	100996570	NFIA-AS2	0.00377914	0.942693	0.997194	-0.0401767	0.445321	0.999825	-0.0734777	0.130495	0.999266
100996579_at	100996579	LOC100996579	0.0252752	0.357319	0.939601	0.0158586	0.593778	0.999825	0.00288126	0.90904	0.999266
100996583_at	100996583	LOC100996583	0.0624327	0.218856	0.882662	0.0588815	0.287096	0.999825	0.0381692	0.461434	0.999266
100996590_at	100996590	LINC01505	0.0152155	0.74087	0.989774	0.0165521	0.739904	0.999825	-0.0149576	0.770396	0.999266
100996597_at	100996597	LINC00690	-0.0342339	0.118697	0.825661	-0.0298418	0.147636	0.999825	-0.0286782	0.20044	0.999266
100996624_at	100996624	LOC100996624	-0.00136646	0.959609	0.997194	-0.00234546	0.936178	0.999825	-0.0231239	0.374912	0.999266
100996634_at	100996634	LOC100996634	0.00582991	0.798516	0.991765	0.0194611	0.381744	0.999825	0.0121681	0.620733	0.999266
100996654_at	100996654	LOC100996654	-0.0297156	0.449348	0.956358	-0.0285449	0.477447	0.999825	-0.0351765	0.36266	0.999266
100996671_at	100996671	LOC100996671	0.000989326	0.981276	0.999082	-0.0182938	0.668046	0.999825	-0.0454471	0.251413	0.999266
100996681_at	100996681	LOC100996681	0.0278448	0.558324	0.970686	0.0305001	0.506522	0.999825	0.0345619	0.483582	0.999266
100996694_at	100996694	LOC100996694	-0.00303829	0.944208	0.997194	0.00555551	0.885434	0.999825	0.0097078	0.816351	0.999266
100996702_at	100996702	LINC01356	0.00360586	0.958302	0.997194	-0.0312733	0.676395	0.999825	-0.046736	0.548634	0.999266
100996770_at	100996770	LOC100996770	0.0113878	0.769143	0.991765	0.0232588	0.58648	0.999825	0.0186066	0.690662	0.999266
100996873_at	100996873	NA	-0.0450196	0.344723	0.937244	-0.0347432	0.498894	0.999825	-0.0315862	0.528035	0.999266
100996902_at	100996902	LOC100996902	0.00236731	0.956876	0.997194	-0.0143088	0.763123	0.999825	-0.0308284	0.493024	0.999266
101_at	101	ADAM8	0.0186197	0.73389	0.98867	0.0207159	0.695535	0.999825	0.00288688	0.939434	0.999266
1010_at	1010	CDH12	-0.132283	0.245073	0.902316	-0.034862	0.723365	0.999825	0.0160142	0.859623	0.999266
10100_at	10100	TSPAN2	0.00115376	0.955211	0.997194	0.0227318	0.258569	0.999825	0.0232902	0.295758	0.999266
10101_at	10101	NUBP2	-0.0984155	0.119392	0.826226	-0.0739318	0.272588	0.999825	-0.0909685	0.222586	0.999266
10102_at	10102	TSFM	0.00931064	0.796609	0.991765	0.032583	0.369887	0.999825	0.0171456	0.660772	0.999266
10103_at	10103	TSPAN1	-0.0859576	0.139065	0.839744	-0.0745672	0.242048	0.999825	-0.0767778	0.252531	0.999266
10105_at	10105	PPIF	0.00469917	0.93908	0.997194	0.0210813	0.713839	0.999825	0.0373692	0.547053	0.999266
101055625_at	101055625	OVCH1-AS1	0.0162833	0.710922	0.986902	0.00640347	0.883136	0.999825	0.00190471	0.961436	0.999266
101059948_at	101059948	LOC101059948	0.0270027	0.636224	0.980531	-0.0070249	0.90991	0.999825	-0.0223264	0.699435	0.999266
101059976_at	101059976	NA	-0.0270289	0.635303	0.980531	-0.00563945	0.923792	0.999825	0.0130665	0.839011	0.999266
10106_at	10106	CTDSP2	0.0624453	0.22802	0.888951	-0.000454509	0.992474	0.999825	0.0273173	0.582216	0.999266
101060004_at	101060004	LINC01523	0.0552907	0.313928	0.928646	0.0436055	0.462915	0.999825	0.0461116	0.440669	0.999266
101060019_at	101060019	LOC101060019	-0.00944452	0.807121	0.991913	-0.0123309	0.771892	0.999825	-0.0395523	0.318548	0.999266
101060091_at	101060091	LOC101060091	-0.00588252	0.90881	0.996726	0.0353864	0.478906	0.999825	0.0243358	0.645904	0.999266
101060179_at	101060179	LOC101060179	-0.0189283	0.728266	0.98823	0.016828	0.734923	0.999825	0.0143499	0.784393	0.999266
101060181_at	101060181	LOC101060181	-0.0112606	0.793672	0.991765	-0.021466	0.635502	0.999825	-0.0577445	0.1286	0.999266
101060200_at	101060200	ZNF891	0.00810944	0.831284	0.992273	0.0538267	0.131353	0.999825	0.0550498	0.152717	0.999266
101060264_at	101060264	FOXP4-AS1	0.00448939	0.904907	0.996274	-0.00891017	0.828209	0.999825	-0.0122905	0.756879	0.999266
101060391_at	101060391	LOC101060391	-0.0279246	0.332117	0.934135	-0.0436537	0.12656	0.999825	-0.0297891	0.293785	0.999266
101060400_at	101060400	LOC101060400	-0.00615138	0.84929	0.993428	-0.012701	0.721482	0.999825	0.010074	0.756978	0.999266
101060544_at	101060544	LINC01563	-0.0457421	0.500662	0.961942	-0.0558088	0.428668	0.999825	-0.0470278	0.445615	0.999266
101060553_at	101060553	LOC101060553	-0.0727974	0.0741715	0.781279	-0.0492677	0.254533	0.999825	-0.044651	0.32979	0.999266
10107_at	10107	TRIM10	-0.00569862	0.833364	0.992273	-0.00362219	0.897823	0.999825	-0.0107467	0.671958	0.999266
10109_at	10109	ARPC2	-0.091289	0.0115545	0.751052	-0.0441652	0.188687	0.999825	-0.0394047	0.28077	0.999266
10110_at	10110	SGK2	0.0135139	0.847041	0.993108	-0.0300449	0.604511	0.999825	-0.0175408	0.768871	0.999266
10111_at	10111	RAD50	-0.0712879	0.272355	0.913354	0.0267995	0.641272	0.999825	0.0326308	0.585673	0.999266
10112_at	10112	KIF20A	0.00234435	0.939664	0.997194	-0.00294711	0.926284	0.999825	-0.00447656	0.893871	0.999266
10113_at	10113	PREB	0.00340647	0.933435	0.997194	0.0188791	0.677675	0.999825	0.0105943	0.833929	0.999266
10114_at	10114	HIPK3	-0.0166647	0.740995	0.989774	-0.0170274	0.748936	0.999825	-0.0034191	0.94516	0.999266
10116_at	10116	FEM1B	-0.0731707	0.267491	0.911185	-0.0120691	0.858676	0.999825	0.0042629	0.938224	0.999266
10117_at	10117	ENAM	-0.0699104	0.280615	0.917581	-0.105778	0.119256	0.999825	-0.142886	0.0418529	0.999266
1012_at	1012	CDH13	0.0180913	0.819666	0.992273	0.116826	0.114713	0.999825	0.124611	0.0760856	0.999266
10120_at	10120	ACTR1B	-0.0723906	0.148671	0.845718	0.00335204	0.932468	0.999825	0.0209052	0.61414	0.999266
10121_at	10121	ACTR1A	-0.0834428	0.0643313	0.771007	-0.0123689	0.739409	0.999825	0.00322133	0.929687	0.999266
10123_at	10123	ARL4C	-0.14851	0.0191817	0.751052	-0.0620847	0.173693	0.999825	-0.04232	0.383688	0.999266
10125_at	10125	RASGRP1	-0.0964691	0.161518	0.850226	-0.0334998	0.633791	0.999825	0.00483735	0.943802	0.999266
10126_at	10126	DNAL4	0.0688904	0.167444	0.854228	0.0782618	0.0739007	0.999825	0.101692	0.0281771	0.999266
10127_at	10127	ZNF263	-0.00118705	0.982631	0.99929	0.056026	0.32162	0.999825	0.0262898	0.65066	0.999266
10128_at	10128	LRPPRC	-0.133231	0.00646191	0.751052	-0.0641392	0.140027	0.999825	-0.0629009	0.0936342	0.999266
10129_at	10129	FRY	-0.0744557	0.194052	0.869315	0.0149826	0.744643	0.999825	0.0352987	0.417596	0.999266
1013_at	1013	CDH15	-0.0437973	0.429124	0.95311	-0.034527	0.476033	0.999825	-0.0289159	0.489991	0.999266
10130_at	10130	PDIA6	0.0135039	0.807713	0.991938	0.0338621	0.572176	0.999825	0.0500062	0.436323	0.999266
10131_at	10131	TRAP1	-0.0306588	0.596644	0.974432	0.0530151	0.313014	0.999825	0.0263858	0.622842	0.999266
10133_at	10133	OPTN	-0.0938538	0.101692	0.800015	0.00820474	0.848898	0.999825	0.010376	0.824196	0.999266
10134_at	10134	BCAP31	0.000348491	0.994633	0.999684	0.0597154	0.254251	0.999825	0.0531999	0.325759	0.999266
10135_at	10135	NAMPT	0.0782764	0.235266	0.895189	0.0798839	0.267999	0.999825	0.0842081	0.217414	0.999266
10136_at	10136	CELA3A	-0.0934344	0.109765	0.810692	-0.0888452	0.140646	0.999825	-0.121766	0.0310136	0.999266
10137_at	10137	RBM12	0.0637001	0.297517	0.924824	0.116472	0.0497703	0.999825	0.11968	0.0195781	0.999266
10138_at	10138	YAF2	-0.108228	0.0859393	0.787731	-0.0103684	0.853304	0.999825	-0.00332013	0.946371	0.999266
10139_at	10139	ARFRP1	-0.0752577	0.0627835	0.771007	-0.0653458	0.0991799	0.999825	-0.0701912	0.0294916	0.999266
1014_at	1014	CDH16	0.0206339	0.743918	0.990029	0.020651	0.765507	0.999825	-0.00659128	0.918475	0.999266
10140_at	10140	TOB1	0.204996	0.0715032	0.779646	0.135732	0.206619	0.999825	0.130827	0.175956	0.999266
10141_at	10141	LINC01587	0.0193744	0.60094	0.974432	0.0266485	0.499672	0.999825	0.0118168	0.759538	0.999266
101410533_at	101410533	YTHDF3-AS1	0.0596849	0.32266	0.931817	0.0445475	0.500429	0.999825	0.0433318	0.521682	0.999266
101410535_at	101410535	LAMTOR5-AS1	0.0729784	0.114325	0.816729	0.0318354	0.509537	0.999825	0.0221614	0.665242	0.999266
101410538_at	101410538	MMP24-AS1	-0.0333423	0.339017	0.937244	-0.00980204	0.787011	0.999825	0.00982528	0.774124	0.999266
10142_at	10142	AKAP9	0.0118598	0.816333	0.992273	0.0515024	0.250099	0.999825	0.0381354	0.390411	0.999266
10143_at	10143	CLEC3A	-0.00379619	0.937782	0.997194	-0.00935948	0.859013	0.999825	-0.0123567	0.827002	0.999266
10144_at	10144	FAM13A	-0.000522591	0.993145	0.999684	0.0479481	0.432556	0.999825	0.0583651	0.350312	0.999266
10146_at	10146	G3BP1	0.0206713	0.405503	0.950767	0.0214793	0.414411	0.999825	0.0415139	0.110075	0.999266
10147_at	10147	SUGP2	-0.0503035	0.213459	0.878885	-0.0728017	0.083002	0.999825	-0.0532588	0.206406	0.999266
10148_at	10148	EBI3	0.0891628	0.152005	0.845718	0.0672966	0.181489	0.999825	0.0961664	0.0615475	0.999266
10149_at	10149	ADGRG2	-0.0147053	0.66154	0.983023	-0.0102719	0.773304	0.999825	-0.0259835	0.465728	0.999266
1015_at	1015	CDH17	-0.00373858	0.928557	0.997194	0.0247007	0.549964	0.999825	0.0572183	0.182766	0.999266
10150_at	10150	MBNL2	-0.0393568	0.628108	0.980069	0.0140877	0.863468	0.999825	0.0588248	0.457645	0.999266
10151_at	10151	HNRNPA3P1	0.0232843	0.389133	0.947539	0.0582063	0.0229099	0.999825	0.0668093	0.0131859	0.999266
10152_at	10152	ABI2	-0.0567073	0.162097	0.850226	-0.017226	0.683933	0.999825	0.00254843	0.953881	0.999266
10153_at	10153	CEBPZ	0.087332	0.115602	0.818513	0.0646938	0.275546	0.999825	0.0373995	0.557913	0.999266
10154_at	10154	PLXNC1	0.0365949	0.447461	0.955647	0.10302	0.0298483	0.999825	0.112365	0.0215855	0.999266
10155_at	10155	TRIM28	0.000889594	0.983169	0.99929	0.0232164	0.602803	0.999825	0.0206302	0.632955	0.999266
101559451_at	101559451	LOC101559451	-0.0207627	0.535489	0.967867	-0.0144517	0.66111	0.999825	0.0010431	0.973245	0.999266
10157_at	10157	AASS	0.0630094	0.156407	0.847611	0.00321246	0.925643	0.999825	0.0149261	0.666856	0.999266
10158_at	10158	PDZK1IP1	0.0550433	0.365858	0.941975	0.0278998	0.665941	0.999825	0.00477203	0.935999	0.999266
10159_at	10159	ATP6AP2	-0.0735891	0.236404	0.896081	0.0187813	0.711089	0.999825	0.0242922	0.528336	0.999266
101593348_at	101593348	LOC101593348	-0.045307	0.436843	0.95311	-0.0650074	0.270657	0.999825	-0.0623363	0.287895	0.999266
1016_at	1016	CDH18	-0.0328346	0.58695	0.973421	0.0378847	0.493857	0.999825	0.0116174	0.822579	0.999266
10160_at	10160	FARP1	0.0514176	0.231372	0.890872	0.00794272	0.851459	0.999825	0.00144776	0.975167	0.999266
10161_at	10161	LPAR6	-0.0054373	0.959166	0.997194	-0.0954012	0.350665	0.999825	-0.0395782	0.660848	0.999266
10162_at	10162	LPCAT3	-0.0256499	0.683556	0.98511	-0.0499462	0.377653	0.999825	-0.0329054	0.568795	0.999266
10163_at	10163	WASF2	0.20992	0.0332362	0.751052	0.049846	0.44299	0.999825	0.0348828	0.591013	0.999266
10164_at	10164	CHST4	-0.0450686	0.327479	0.933006	-0.0397569	0.411489	0.999825	-0.0437332	0.356146	0.999266
10165_at	10165	SLC25A13	0.0944965	0.202408	0.872919	0.0698897	0.203452	0.999825	0.0977929	0.0656877	0.999266
10166_at	10166	SLC25A15	-0.0858262	0.0245111	0.751052	-0.0562587	0.125395	0.999825	-0.0517236	0.172526	0.999266
101669762_at	101669762	BLACAT1	-0.0380101	0.559018	0.970795	-0.0284113	0.663065	0.999825	-0.0413889	0.502401	0.999266
101669764_at	101669764	GPR1-AS	-0.0258513	0.400624	0.949083	-0.034892	0.288852	0.999825	-0.0287394	0.354331	0.999266
10168_at	10168	ZNF197	-0.0246063	0.537783	0.968132	-0.0468378	0.27877	0.999825	-0.0668332	0.158936	0.999266
10169_at	10169	SERF2	0.0577504	0.206709	0.874769	0.0275945	0.541264	0.999825	0.022882	0.638615	0.999266
1017_at	1017	CDK2	0.033682	0.436433	0.95311	0.0179009	0.572805	0.999825	0.00587945	0.851118	0.999266
10170_at	10170	DHRS9	0.000146045	0.998623	0.999834	-0.0726555	0.142262	0.999825	-0.0292079	0.522061	0.999266
10171_at	10171	RCL1	0.00819454	0.813834	0.992273	0.00546867	0.879273	0.999825	0.020093	0.606806	0.999266
10172_at	10172	ZNF256	0.0492505	0.47978	0.961652	-0.00675034	0.924647	0.999825	-0.0221357	0.777651	0.999266
10174_at	10174	SORBS3	0.00763584	0.899867	0.996274	-0.0636253	0.23643	0.999825	-0.0576295	0.206875	0.999266
10175_at	10175	CNIH1	-0.0226788	0.718222	0.986902	0.0161819	0.773954	0.999825	0.0238653	0.580754	0.999266
101752400_at	101752400	CAPN10-AS1	-0.0096615	0.881513	0.995181	-0.0395487	0.555985	0.999825	-0.0522643	0.421905	0.999266
10178_at	10178	TENM1	0.00104772	0.980696	0.998877	0.0455338	0.294755	0.999825	0.0583558	0.162477	0.999266
10179_at	10179	RBM7	0.0621107	0.197821	0.871479	0.0382472	0.430356	0.999825	0.0690539	0.153323	0.999266
10180_at	10180	RBM6	0.0229792	0.504485	0.96372	0.0162791	0.64857	0.999825	0.000881939	0.980923	0.999323
101805491_at	101805491	LOC101805491	-0.00587552	0.877702	0.994815	-0.0258409	0.513827	0.999825	-0.0331567	0.411987	0.999266
10181_at	10181	RBM5	0.0243759	0.633647	0.980531	0.0320212	0.45006	0.999825	0.00324112	0.942668	0.999266
10184_at	10184	LHFPL2	-0.00268012	0.969984	0.998177	-0.0372449	0.518492	0.999825	0.00263553	0.965194	0.999266
10186_at	10186	LHFP	0.0385891	0.530749	0.96775	0.0264137	0.670947	0.999825	0.0533536	0.372093	0.999266
10188_at	10188	TNK2	-0.026241	0.539766	0.96823	-0.0362747	0.449234	0.999825	-0.0664221	0.0744291	0.999266
10189_at	10189	ALYREF	-0.0106142	0.907799	0.996547	0.0181039	0.856402	0.999825	0.0230933	0.823411	0.999266
1019_at	1019	CDK4	0.0790889	0.112459	0.815562	0.0155166	0.72264	0.999825	0.0182703	0.673764	0.999266
10190_at	10190	TXNDC9	-0.107084	0.167921	0.854854	0.0109018	0.863295	0.999825	0.0397296	0.532615	0.999266
101926887_at	101926887	LOC101926887	0.0285418	0.761652	0.991694	0.0470007	0.587602	0.999825	0.0601748	0.534059	0.999266
101926888_at	101926888	RALY-AS1	0.0305576	0.638284	0.980531	0.0240357	0.73418	0.999825	-0.00359601	0.961527	0.999266
101926890_at	101926890	DAB1-AS1	-0.037642	0.485398	0.961658	-0.0548053	0.340353	0.999825	-0.0782192	0.131378	0.999266
101926892_at	101926892	LOC101926892	-0.00547109	0.840331	0.992273	-0.0011613	0.968728	0.999825	0.0082496	0.802044	0.999266
101926903_at	101926903	LSAMP-AS1	-0.0184495	0.789359	0.991765	-0.0475098	0.531556	0.999825	-0.0848276	0.18969	0.999266
101926906_at	101926906	SLC16A12-AS1	-0.000304242	0.992284	0.999684	0.013523	0.680938	0.999825	0.0135565	0.685036	0.999266
101926907_at	101926907	LOC101926907	0.0685102	0.307365	0.928266	0.0366375	0.609793	0.999825	0.00390942	0.949356	0.999266
101926912_at	101926912	NA	-0.0398007	0.297155	0.924824	-0.0433435	0.218229	0.999825	-0.037182	0.318722	0.999266
101926913_at	101926913	LOC101926913	-0.0194057	0.62081	0.977892	-0.0500015	0.222157	0.999825	-0.0636861	0.137453	0.999266
101926916_at	101926916	NA	-0.013585	0.797342	0.991765	-0.0169737	0.744565	0.999825	-0.0342719	0.519783	0.999266
101926921_at	101926921	NA	-0.052109	0.0760104	0.781279	-0.064182	0.0394683	0.999825	-0.073772	0.0283176	0.999266
101926928_at	101926928	CRAT37	-0.0449986	0.102181	0.80036	-0.023408	0.399654	0.999825	-0.0201801	0.45953	0.999266
101926934_at	101926934	LOC101926934	0.0195507	0.733999	0.98867	0.0479277	0.456431	0.999825	0.0299934	0.631489	0.999266
101926942_at	101926942	LOC101926942	-0.039608	0.227631	0.888951	-0.0208203	0.560231	0.999825	-0.0314011	0.388106	0.999266
101926944_at	101926944	LOC101926944	-0.00569283	0.859871	0.994437	-0.0231551	0.504514	0.999825	-0.0249297	0.493417	0.999266
101926948_at	101926948	LOC101926948	0.00451786	0.930427	0.997194	0.0230999	0.683343	0.999825	0.013268	0.72253	0.999266
101926951_at	101926951	LOC101926951	-0.00789803	0.791686	0.991765	-0.0070959	0.827242	0.999825	0.00393788	0.909682	0.999266
101926959_at	101926959	LOC101926959	0.0373395	0.224424	0.888022	0.0331774	0.313347	0.999825	0.0487602	0.12724	0.999266
101926960_at	101926960	LOC101926960	0.0098898	0.788613	0.991765	-0.0115037	0.752517	0.999825	-0.0196036	0.626035	0.999266
101926962_at	101926962	LOC101926962	-0.0157085	0.711169	0.986902	-0.0140252	0.760856	0.999825	-0.0141247	0.773728	0.999266
101926963_at	101926963	LOC101926963	0.0196394	0.681782	0.98511	-0.0244533	0.585138	0.999825	-0.0257565	0.588784	0.999266
101926967_at	101926967	LOC101926967	-0.0133121	0.80866	0.992099	-0.0473012	0.418002	0.999825	-0.0473891	0.462602	0.999266
101926975_at	101926975	LOC101926975	-0.0129651	0.675889	0.98511	0.00588839	0.864552	0.999825	-0.0135415	0.686201	0.999266
101926978_at	101926978	LINC01111	0.0126213	0.807059	0.991913	0.006906	0.902576	0.999825	-0.00906868	0.884374	0.999266
101926987_at	101926987	DLGAP4-AS1	-0.0110066	0.805581	0.991774	0.00733139	0.879205	0.999825	0.00931125	0.814728	0.999266
101926996_at	101926996	RUNDC3A-AS1	-0.0140828	0.74877	0.991139	-0.0167469	0.731827	0.999825	0.00856013	0.870412	0.999266
101926997_at	101926997	LOC101926997	0.0187547	0.675256	0.98511	-0.00527454	0.914254	0.999825	-0.0429603	0.303598	0.999266
101927003_at	101927003	PKIA-AS1	0.0226187	0.343904	0.937244	0.0207591	0.444898	0.999825	0.00453581	0.85536	0.999266
101927007_at	101927007	LINC01365	0.0363556	0.439446	0.95311	0.0237954	0.644249	0.999825	0.0189089	0.736278	0.999266
101927017_at	101927017	LINC01180	-0.102273	0.162425	0.850226	-0.122265	0.112926	0.999825	-0.167379	0.0407799	0.999266
101927018_at	101927018	LOC101927018	-0.0201477	0.420812	0.952859	-0.0155494	0.550879	0.999825	-0.0249561	0.380939	0.999266
101927020_at	101927020	LOC101927020	0.0127701	0.737789	0.989066	0.0183951	0.624609	0.999825	0.0206163	0.607834	0.999266
101927021_at	101927021	LOC101927021	0.0244341	0.653932	0.982286	-0.00859123	0.869346	0.999825	-0.0100819	0.858421	0.999266
101927027_at	101927027	LOC101927027	-0.00226113	0.937451	0.997194	0.0196014	0.49915	0.999825	0.0110882	0.716822	0.999266
101927034_at	101927034	ROR1-AS1	0.0298585	0.276148	0.913712	0.0147702	0.617363	0.999825	0.00890252	0.782749	0.999266
101927035_at	101927035	NA	-0.0883285	0.481503	0.961658	0.00717693	0.952733	0.999825	0.0434928	0.74102	0.999266
101927038_at	101927038	LOC101927038	-0.0250015	0.595419	0.974432	-0.029195	0.561558	0.999825	-0.0414279	0.456798	0.999266
101927040_at	101927040	LOC101927040	-0.0319131	0.506858	0.963937	-0.0424047	0.414967	0.999825	-0.0530667	0.26339	0.999266
101927043_at	101927043	LOC101927043	0.00788346	0.86804	0.994437	-0.00845025	0.865557	0.999825	-0.0217449	0.653004	0.999266
101927051_at	101927051	LOC101927051	-0.0244067	0.532514	0.967776	-0.0300988	0.462896	0.999825	-0.0485913	0.14554	0.999266
101927057_at	101927057	LOC101927057	-0.0466112	0.414322	0.952714	-0.0523103	0.389503	0.999825	-0.0570392	0.382963	0.999266
101927058_at	101927058	LOC101927058	-0.0047853	0.888636	0.99603	-0.0145603	0.696383	0.999825	-0.0077782	0.840265	0.999266
101927059_at	101927059	LOC101927059	-0.0153632	0.650093	0.981621	-0.0251682	0.485944	0.999825	-0.046257	0.101413	0.999266
101927063_at	101927063	NA	-0.0210133	0.41875	0.952859	-0.0132587	0.609305	0.999825	-0.0144951	0.59419	0.999266
101927066_at	101927066	LOC101927066	0.0145949	0.580342	0.972435	0.0206658	0.479064	0.999825	0.00948983	0.764301	0.999266
101927067_at	101927067	LINC01607	0.0403256	0.392407	0.947893	0.0265852	0.564913	0.999825	0.0180824	0.708919	0.999266
101927069_at	101927069	LOC101927069	0.0152821	0.595478	0.974432	0.00948086	0.761112	0.999825	-0.00126799	0.967205	0.999266
101927071_at	101927071	NA	-0.00609761	0.886675	0.995563	-0.0073261	0.873317	0.999825	-0.0219073	0.621807	0.999266
101927074_at	101927074	LINC00682	0.00355425	0.920877	0.997194	0.00568872	0.879547	0.999825	-0.0130758	0.705815	0.999266
101927075_at	101927075	FGF10-AS1	0.00938386	0.814405	0.992273	0.0026506	0.95295	0.999825	0.0031779	0.94621	0.999266
101927081_at	101927081	MIR4307HG	-0.0272725	0.356254	0.938351	-0.0367937	0.232676	0.999825	-0.0467507	0.120009	0.999266
101927085_at	101927085	NA	0.0419738	0.214463	0.878885	0.00908832	0.714416	0.999825	0.00391662	0.867801	0.999266
101927089_at	101927089	LOC101927089	-0.00659579	0.881477	0.995181	-0.0163744	0.736354	0.999825	-0.036456	0.43983	0.999266
101927093_at	101927093	LOC101927093	0.0264039	0.630649	0.980531	0.0553724	0.341944	0.999825	0.0735035	0.225881	0.999266
101927095_at	101927095	NA	-0.0195014	0.61483	0.976936	-0.0409155	0.331023	0.999825	-0.0470367	0.288965	0.999266
101927096_at	101927096	CTB-113P19.1	-0.0335629	0.55369	0.970344	-0.00857737	0.887038	0.999825	-0.0312916	0.617227	0.999266
101927098_at	101927098	LOC101927098	-0.0118563	0.807841	0.991938	-0.0149358	0.784183	0.999825	-0.0333713	0.553438	0.999266
101927111_at	101927111	SUCLG2-AS1	0.00623853	0.822807	0.992273	-0.0119768	0.696905	0.999825	-0.0133075	0.672248	0.999266
101927112_at	101927112	LINC01581	0.0282302	0.233199	0.892986	0.0207872	0.399677	0.999825	0.0359232	0.158259	0.999266
101927115_at	101927115	CTB-12O2.1	0.0429974	0.589571	0.974237	0.00851034	0.919879	0.999825	-0.0256434	0.757432	0.999266
101927117_at	101927117	PLCG1-AS1	0.0120222	0.707191	0.986902	-0.00469882	0.887078	0.999825	0.0108917	0.763477	0.999266
101927121_at	101927121	LOC101927121	0.00875701	0.798247	0.991765	-0.0299555	0.233091	0.999825	-0.0351302	0.173409	0.999266
101927122_at	101927122	NA	-0.032973	0.204151	0.874483	-0.0379795	0.152209	0.999825	-0.048911	0.0777205	0.999266
101927123_at	101927123	LOC101927123	0.0164869	0.59772	0.974432	0.0227742	0.496865	0.999825	0.0124591	0.715005	0.999266
101927124_at	101927124	LOC101927124	-0.00897956	0.617133	0.976936	-0.0042598	0.822805	0.999825	0.0020029	0.923569	0.999266
101927125_at	101927125	ELFN1-AS1	-0.0309399	0.541605	0.96823	0.00988994	0.819906	0.999825	-0.00999859	0.816719	0.999266
101927129_at	101927129	LINC01580	0.00638384	0.868618	0.994437	0.00156847	0.968599	0.999825	0.00846068	0.823647	0.999266
101927131_at	101927131	LOC101927131	-0.0846195	0.0279534	0.751052	-0.100314	0.0123711	0.999825	-0.102162	0.0190359	0.999266
101927133_at	101927133	NA	0.00754366	0.847733	0.993384	0.0266202	0.530466	0.999825	0.0223709	0.597175	0.999266
101927138_at	101927138	LOC101927138	-0.0493761	0.0803522	0.787706	-0.0242109	0.359625	0.999825	-0.0207832	0.404644	0.999266
101927143_at	101927143	LOC101927143	-0.0474334	0.244313	0.902233	-0.0704715	0.0851515	0.999825	-0.0955214	0.0274874	0.999266
101927150_at	101927150	L3MBTL4-AS1	-0.0134757	0.815656	0.992273	0.00552431	0.928958	0.999825	-0.00723607	0.895131	0.999266
101927151_at	101927151	LOC101927151	0.0178121	0.8316	0.992273	-0.0484599	0.577048	0.999825	-0.0730444	0.436841	0.999266
101927152_at	101927152	LINC01212	-0.00811016	0.744064	0.990029	0.00300309	0.909893	0.999825	-0.02213	0.40847	0.999266
101927157_at	101927157	LOC101927157	0.0155919	0.791508	0.991765	-0.00162127	0.979331	0.999825	-0.0351768	0.557474	0.999266
101927159_at	101927159	LOC101927159	-0.00933656	0.825669	0.992273	-0.00881485	0.848001	0.999825	-0.0175647	0.728685	0.999266
101927164_at	101927164	LOC101927164	0.0261279	0.623073	0.978289	0.0243018	0.670378	0.999825	0.00768383	0.899661	0.999266
101927165_at	101927165	LOC101927165	-0.0281878	0.164364	0.852157	-0.0223781	0.319188	0.999825	-0.0402301	0.0781569	0.999266
101927166_at	101927166	LOC101927166	0.0111391	0.771749	0.991765	-0.0159392	0.684245	0.999825	-0.0269245	0.480357	0.999266
101927176_at	101927176	LINC01069	-0.0395171	0.449844	0.956452	-0.0521907	0.371124	0.999825	-0.056878	0.318988	0.999266
101927193_at	101927193	CHL1-AS1	0.0392836	0.155031	0.846932	0.0399683	0.178425	0.999825	0.0189099	0.501722	0.999266
101927195_at	101927195	LINC00382	0.00993484	0.750122	0.991252	0.00122314	0.9701	0.999825	-0.00616755	0.832722	0.999266
101927196_at	101927196	LOC101927196	-0.00466145	0.869172	0.994437	-0.0137546	0.655488	0.999825	0.00112115	0.972995	0.999266
101927204_at	101927204	LOC101927204	-0.0149675	0.698547	0.98511	-0.0191647	0.635101	0.999825	-0.0150969	0.694852	0.999266
101927206_at	101927206	NA	-0.0436569	0.713051	0.986902	-0.0537815	0.685832	0.999825	-0.0767477	0.602425	0.999266
101927210_at	101927210	LOC101927210	-0.0632758	0.0664939	0.773101	-0.0233993	0.489921	0.999825	-0.0067872	0.851671	0.999266
101927211_at	101927211	LOC101927211	0.0218714	0.449529	0.956358	0.0239186	0.443788	0.999825	0.0366596	0.22691	0.999266
101927219_at	101927219	HNF4A-AS1	0.00368655	0.906472	0.996364	-0.0193997	0.562225	0.999825	-0.0479667	0.137842	0.999266
101927220_at	101927220	DEPDC1-AS1	-0.0137528	0.620217	0.977892	-0.0206596	0.504105	0.999825	-0.0286166	0.394684	0.999266
101927224_at	101927224	LINC01049	0.0301867	0.571566	0.971399	0.0346212	0.543629	0.999825	0.0522079	0.40994	0.999266
101927228_at	101927228	LOC101927228	-0.0344083	0.328947	0.933171	-0.0296904	0.450691	0.999825	-0.0203394	0.628514	0.999266
101927237_at	101927237	LOC101927237	-0.000103798	0.997139	0.999731	0.000997957	0.97557	0.999825	-0.00337713	0.916545	0.999266
101927244_at	101927244	LOC101927244	0.0208973	0.465492	0.960031	0.0289466	0.364063	0.999825	0.0197431	0.559062	0.999266
101927247_at	101927247	LOC101927247	-0.0348173	0.290945	0.922102	-0.0431796	0.216463	0.999825	-0.0384477	0.303708	0.999266
101927248_at	101927248	LOC101927248	0.0555926	0.294882	0.924373	0.0371011	0.476632	0.999825	0.0176868	0.742093	0.999266
101927249_at	101927249	PDZRN3-AS1	0.00622457	0.914606	0.997194	0.00905069	0.87672	0.999825	0.00444209	0.945885	0.999266
101927253_at	101927253	LOC101927253	0.0303728	0.700286	0.98511	0.0389726	0.641282	0.999825	0.020233	0.816965	0.999266
101927254_at	101927254	LOC101927254	-0.142547	0.0670562	0.773219	-0.113238	0.162383	0.999825	-0.104954	0.226916	0.999266
101927255_at	101927255	NA	0.00619686	0.916134	0.997194	0.0578456	0.335344	0.999825	0.0241954	0.698514	0.999266
101927256_at	101927256	LOC101927256	-0.00286677	0.955194	0.997194	-0.0274478	0.61734	0.999825	-0.0367034	0.510313	0.999266
101927257_at	101927257	LOC101927257	-0.00103724	0.982552	0.99929	-0.0292926	0.564969	0.999825	-0.0556602	0.291634	0.999266
101927263_at	101927263	LOC101927263	-0.0187207	0.450094	0.956452	0.0022647	0.924192	0.999825	0.0021533	0.930303	0.999266
101927272_at	101927272	LOC101927272	0.0442156	0.294131	0.923858	0.0267008	0.561399	0.999825	0.00681713	0.88391	0.999266
101927273_at	101927273	LINC01416	0.0546639	0.26375	0.909315	0.0500689	0.342497	0.999825	0.0672916	0.232152	0.999266
101927274_at	101927274	LOC101927274	-0.0267259	0.654203	0.982286	-0.0461896	0.478761	0.999825	-0.0199634	0.725072	0.999266
101927275_at	101927275	NDUFV2-AS1	-0.0310194	0.344934	0.937244	-0.0328359	0.359691	0.999825	-0.0359132	0.302293	0.999266
101927278_at	101927278	LOC101927278	-0.105522	0.0564028	0.765146	-0.0537225	0.299006	0.999825	-0.0660119	0.18809	0.999266
101927279_at	101927279	EP300-AS1	-0.0293768	0.281374	0.917581	-0.0180154	0.544556	0.999825	-0.0176956	0.587434	0.999266
101927282_at	101927282	LOC101927282	0.00878009	0.760843	0.991694	0.00475602	0.877082	0.999825	0.00174217	0.95414	0.999266
101927286_at	101927286	LOC101927286	-0.0157568	0.603705	0.975254	0.00172752	0.95786	0.999825	0.011762	0.66996	0.999266
101927287_at	101927287	NA	-0.00140612	0.985092	0.99929	-0.0218774	0.783572	0.999825	-0.0734004	0.350674	0.999266
101927291_at	101927291	NA	-0.137615	0.0528772	0.76108	-0.190393	0.0113885	0.999825	-0.142961	0.0248851	0.999266
101927292_at	101927292	LOC101927292	0.000633852	0.983418	0.99929	0.0134977	0.694152	0.999825	0.00958995	0.797493	0.999266
101927295_at	101927295	LINC01360	-0.0155728	0.490109	0.961658	-0.0185663	0.438979	0.999825	-0.0179857	0.459337	0.999266
101927308_at	101927308	LOC101927308	0.093521	0.0647631	0.771007	0.0688153	0.207454	0.999825	0.0629007	0.297157	0.999266
101927310_at	101927310	LOC101927310	-0.0160803	0.57089	0.971399	-0.00865441	0.780328	0.999825	-0.0193862	0.54113	0.999266
101927313_at	101927313	LOC101927313	-0.00267396	0.963001	0.997194	-0.0105518	0.864284	0.999825	-0.0481878	0.39883	0.999266
101927314_at	101927314	LOC101927314	0.0139446	0.581134	0.972901	0.0240906	0.361894	0.999825	0.0202603	0.48991	0.999266
101927320_at	101927320	ERICH3-AS1	0.0215259	0.797029	0.991765	0.00252722	0.97808	0.999825	-0.0541957	0.535084	0.999266
101927330_at	101927330	LOC101927330	0.120825	0.0603396	0.768914	0.0589281	0.320471	0.999825	0.0215176	0.730813	0.999266
101927331_at	101927331	LOC101927331	-0.00963236	0.833761	0.992273	-0.00427717	0.928662	0.999825	0.00983133	0.844566	0.999266
101927339_at	101927339	LOC101927339	-0.0380711	0.357717	0.939773	-0.0245276	0.580737	0.999825	-0.0363549	0.435893	0.999266
101927342_at	101927342	LOC101927342	-0.00451013	0.900415	0.996274	-0.0137471	0.708251	0.999825	-0.0195157	0.608994	0.999266
101927346_at	101927346	LOC101927346	0.020334	0.602143	0.974432	0.0217878	0.613966	0.999825	0.014611	0.745552	0.999266
101927348_at	101927348	LOC101927348	-0.000367702	0.991765	0.999684	-0.0165677	0.662029	0.999825	-0.0353792	0.326673	0.999266
101927358_at	101927358	LOC101927358	0.0223815	0.510755	0.963937	0.00761468	0.835637	0.999825	0.00126882	0.972461	0.999266
101927360_at	101927360	LINC01103	-0.0469897	0.0609005	0.769935	-0.0503623	0.0689721	0.999825	-0.041436	0.16126	0.999266
101927362_at	101927362	LOC101927362	0.0420681	0.257219	0.906956	0.0382357	0.331672	0.999825	0.0281631	0.486165	0.999266
101927363_at	101927363	LOC101927363	-0.00447176	0.917996	0.997194	-0.0257787	0.575827	0.999825	-0.0402361	0.392219	0.999266
101927371_at	101927371	NA	0.0187647	0.509507	0.963937	0.0408976	0.143084	0.999825	0.0450302	0.0685168	0.999266
101927377_at	101927377	LOC101927377	0.0101505	0.802301	0.991774	0.00296296	0.945252	0.999825	-0.00844146	0.837333	0.999266
101927379_at	101927379	LOC101927379	-0.0520339	0.404512	0.950619	-0.0619246	0.36598	0.999825	-0.107337	0.0737933	0.999266
101927382_at	101927382	NA	0.0358511	0.564155	0.971031	0.0357454	0.555551	0.999825	0.0293359	0.589402	0.999266
101927391_at	101927391	LOC101927391	-0.0182002	0.666395	0.983733	-0.0254483	0.553363	0.999825	-0.0443931	0.295157	0.999266
101927396_at	101927396	LINC01514	0.0133291	0.593887	0.974432	0.00742985	0.790512	0.999825	-0.0113317	0.698561	0.999266
101927402_at	101927402	LOC101927402	0.0604143	0.222304	0.885595	0.086519	0.101367	0.999825	0.0899733	0.117858	0.999266
101927406_at	101927406	LOC101927406	-0.0978504	0.050741	0.759775	-0.0831759	0.115362	0.999825	-0.110754	0.0504415	0.999266
101927410_at	101927410	LOC101927410	-0.0453198	0.275921	0.913712	-0.0311097	0.47954	0.999825	-0.0218146	0.635834	0.999266
101927411_at	101927411	LOC101927411	-0.0191377	0.734899	0.988758	-0.0194559	0.753941	0.999825	-0.0684387	0.212125	0.999266
101927416_at	101927416	LOC101927416	-0.037809	0.292457	0.92359	-0.0122521	0.727197	0.999825	-0.0238445	0.516306	0.999266
101927417_at	101927417	LOC101927417	-0.0192407	0.642584	0.980773	-0.0428997	0.344499	0.999825	-0.06184	0.20158	0.999266
101927420_at	101927420	LOC101927420	0.18002	0.0666395	0.773219	0.209731	0.0496897	0.999825	0.141523	0.181442	0.999266
101927422_at	101927422	GNA14-AS1	-0.0395838	0.459901	0.958948	-0.0726757	0.20606	0.999825	-0.104553	0.0584308	0.999266
101927432_at	101927432	LOC101927432	-0.0166882	0.765664	0.991765	-0.00644806	0.914154	0.999825	-0.0390345	0.542818	0.999266
101927433_at	101927433	LINC01255	-0.0498944	0.219136	0.882662	-0.0753496	0.0792033	0.999825	-0.0927219	0.0140868	0.999266
101927438_at	101927438	LOC101927438	-0.0274956	0.426633	0.95311	-0.0125667	0.745469	0.999825	-0.0305436	0.414168	0.999266
101927442_at	101927442	NA	0.0220807	0.679142	0.98511	0.0254528	0.656644	0.999825	0.0235945	0.685119	0.999266
101927446_at	101927446	LOC101927446	0.039259	0.201825	0.872796	0.0411492	0.228068	0.999825	0.0372508	0.251608	0.999266
101927447_at	101927447	LOC101927447	-0.0171191	0.711282	0.986902	0.00121838	0.979749	0.999825	-0.000151539	0.997146	0.999881
101927449_at	101927449	LINC01282	-0.0593742	0.149942	0.845718	-0.0596371	0.151724	0.999825	-0.068647	0.0958402	0.999266
101927450_at	101927450	LOC101927450	-0.0101193	0.704948	0.986902	-0.0075735	0.792506	0.999825	-0.012515	0.667991	0.999266
101927451_at	101927451	LOC101927451	-0.00724151	0.911642	0.997015	-0.0424678	0.522715	0.999825	-0.0870344	0.221197	0.999266
101927455_at	101927455	TMEM108-AS1	-0.0281211	0.427726	0.95311	-0.0380545	0.320192	0.999825	-0.0527514	0.182792	0.999266
101927460_at	101927460	LOC101927460	-0.0371233	0.191922	0.868321	-0.0177798	0.508813	0.999825	-0.0319981	0.199901	0.999266
101927467_at	101927467	LOC101927467	-0.0309387	0.6537	0.982286	-0.0630538	0.389912	0.999825	-0.0792415	0.306593	0.999266
101927478_at	101927478	LOC101927478	0.0469725	0.469291	0.960607	0.0396673	0.566013	0.999825	0.0191867	0.797911	0.999266
101927479_at	101927479	LOC101927479	0.0763653	0.341933	0.937244	0.0706591	0.411289	0.999825	0.052119	0.489296	0.999266
101927482_at	101927482	LOC101927482	-0.0193707	0.356766	0.938898	-0.0198116	0.362229	0.999825	-0.0176495	0.412162	0.999266
101927490_at	101927490	LOC101927490	-0.0206546	0.412253	0.952701	0.00191514	0.942033	0.999825	-0.00535841	0.847888	0.999266
101927494_at	101927494	LOC101927494	-0.00134662	0.95446	0.997194	0.00154435	0.951609	0.999825	-0.00228935	0.923248	0.999266
101927495_at	101927495	LOC101927495	-0.0328088	0.438341	0.95311	-0.0466609	0.294771	0.999825	-0.0582356	0.21959	0.999266
101927498_at	101927498	LINC01361	-0.0697757	0.141136	0.843578	-0.0511065	0.319606	0.999825	-0.0400498	0.467276	0.999266
101927499_at	101927499	LOC101927499	0.0401818	0.310072	0.9286	0.0316791	0.435985	0.999825	0.028538	0.446295	0.999266
101927502_at	101927502	LOC101927502	-0.0219031	0.552257	0.970205	-0.01596	0.680061	0.999825	-0.0249751	0.54415	0.999266
101927503_at	101927503	LOC101927503	-0.0108511	0.796992	0.991765	-0.0284941	0.488848	0.999825	-0.0471542	0.24687	0.999266
101927508_at	101927508	NA	0.0122175	0.687567	0.98511	0.0266614	0.396498	0.999825	0.0240568	0.459442	0.999266
101927513_at	101927513	LOC101927513	-0.0494333	0.388271	0.947539	-0.0759042	0.190769	0.999825	-0.0840101	0.16113	0.999266
101927520_at	101927520	NA	-0.074672	0.220925	0.884414	-0.0304449	0.633108	0.999825	-0.0547164	0.439526	0.999266
101927523_at	101927523	LOC101927523	-0.00708334	0.781106	0.991765	-0.0016466	0.951744	0.999825	-0.012833	0.630049	0.999266
101927526_at	101927526	LOC101927526	-0.00579666	0.917985	0.997194	-0.0153662	0.804146	0.999825	-0.0317016	0.6067	0.999266
101927528_at	101927528	LINC01204	-0.0805393	0.0433187	0.753874	-0.0637548	0.123324	0.999825	-0.0653462	0.125685	0.999266
101927531_at	101927531	LOC101927531	-0.0258432	0.503712	0.963484	-0.0146771	0.731277	0.999825	-0.0209531	0.659856	0.999266
101927534_at	101927534	LOC101927534	-0.0556873	0.245298	0.902654	-0.0303464	0.56377	0.999825	-0.0417134	0.460573	0.999266
101927537_at	101927537	NA	0.00198687	0.97878	0.998499	-0.0237292	0.769655	0.999825	-0.0177216	0.839341	0.999266
101927539_at	101927539	LOC101927539	0.0024581	0.949389	0.997194	-0.0155206	0.719283	0.999825	-0.0250469	0.528083	0.999266
101927543_at	101927543	LOC101927543	0.00920368	0.739357	0.989394	-0.0128962	0.645189	0.999825	-0.0211336	0.492072	0.999266
101927547_at	101927547	ANKRD44-IT1	-0.000182604	0.9935	0.999684	0.00281206	0.910243	0.999825	0.000740833	0.978767	0.99929
101927550_at	101927550	LOC101927550	-0.0334429	0.442887	0.953633	-0.0612309	0.172194	0.999825	-0.0740176	0.071536	0.999266
101927553_at	101927553	LOC101927553	-0.0150294	0.645157	0.980858	0.00637991	0.858395	0.999825	-0.0206367	0.548623	0.999266
101927565_at	101927565	LINC01267	-0.00577189	0.888203	0.995932	-0.0268193	0.551904	0.999825	-0.0459606	0.287696	0.999266
101927567_at	101927567	NA	-0.0412701	0.0421639	0.753035	-0.0304146	0.131176	0.999825	-0.0439901	0.0209126	0.999266
101927574_at	101927574	LINC01186	-0.067873	0.0791989	0.786972	-0.0658242	0.129263	0.999825	-0.0786211	0.102614	0.999266
101927578_at	101927578	NA	-0.0605958	0.258232	0.906956	-0.0425341	0.453805	0.999825	-0.0658345	0.196106	0.999266
101927581_at	101927581	CCDC182	-0.0188646	0.673904	0.984877	-0.0225903	0.642594	0.999825	-0.0204665	0.695605	0.999266
101927582_at	101927582	NA	0.000514976	0.992502	0.999684	-0.0162138	0.777963	0.999825	-0.0279875	0.587918	0.999266
101927586_at	101927586	LINC01271	-0.0171112	0.742703	0.989862	-0.042949	0.430519	0.999825	-0.0433288	0.449112	0.999266
101927587_at	101927587	LOC101927587	0.00482437	0.86173	0.994437	-0.0103748	0.727596	0.999825	-0.0166374	0.600197	0.999266
101927588_at	101927588	LOC101927588	-0.0210665	0.594463	0.974432	-0.00197487	0.964118	0.999825	0.00227181	0.961416	0.999266
101927591_at	101927591	DPP10-AS3	-0.0522918	0.0354215	0.751052	-0.0559216	0.0289809	0.999825	-0.0420361	0.125972	0.999266
101927592_at	101927592	LOC101927592	-0.016015	0.758592	0.991558	-0.00675565	0.907497	0.999825	-0.0349804	0.517924	0.999266
101927597_at	101927597	NCK1-AS1	0.0241063	0.674989	0.98511	0.030496	0.609788	0.999825	0.0301821	0.629223	0.999266
101927599_at	101927599	ZNF529-AS1	-0.0629026	0.254946	0.906315	-0.0606347	0.335304	0.999825	-0.0818102	0.188601	0.999266
101927603_at	101927603	LOC101927603	-0.0193829	0.634395	0.980531	-0.0261613	0.511026	0.999825	-0.0212792	0.623308	0.999266
101927604_at	101927604	LOC101927604	0.00625658	0.892048	0.996106	-0.000561197	0.990664	0.999825	-0.00443596	0.921056	0.999266
101927606_at	101927606	LOC101927606	0.0283575	0.52105	0.966167	0.00968861	0.835885	0.999825	0.00492179	0.921647	0.999266
101927608_at	101927608	LOC101927608	0.0627648	0.118458	0.825661	0.0538637	0.173905	0.999825	0.0559343	0.139578	0.999266
101927609_at	101927609	LOC101927609	0.0328723	0.528557	0.967349	0.0582458	0.252545	0.999825	0.0615198	0.259695	0.999266
101927610_at	101927610	LOC101927610	-0.0629633	0.101805	0.80003	-0.0552506	0.196786	0.999825	-0.0546666	0.228147	0.999266
101927616_at	101927616	LOC101927616	-0.0134354	0.539357	0.968132	-0.0233711	0.289042	0.999825	-0.0287452	0.197882	0.999266
101927623_at	101927623	LOC101927623	-0.0338919	0.618176	0.977046	-0.0472246	0.536813	0.999825	-0.0878996	0.273895	0.999266
101927636_at	101927636	LOC101927636	0.00761033	0.844327	0.992618	0.0143893	0.719117	0.999825	0.0103939	0.812793	0.999266
101927640_at	101927640	LOC101927640	0.0554057	0.250868	0.904262	0.0305205	0.557082	0.999825	0.0413336	0.434968	0.999266
101927641_at	101927641	LOC101927641	0.00701389	0.87042	0.994437	-0.00639451	0.883706	0.999825	-0.0125118	0.783552	0.999266
101927647_at	101927647	LOC101927647	-0.0231859	0.442497	0.953619	-0.0100523	0.763842	0.999825	-0.0198137	0.569167	0.999266
101927650_at	101927650	LOC101927650	-0.0816496	0.0813718	0.787706	-0.0725378	0.157889	0.999825	-0.0644601	0.258863	0.999266
101927651_at	101927651	LOC101927651	-0.0105173	0.814469	0.992273	-0.0443153	0.353683	0.999825	-0.0316943	0.457937	0.999266
101927657_at	101927657	LOC101927657	-0.00231455	0.94269	0.997194	0.00964413	0.773215	0.999825	0.010857	0.749205	0.999266
101927659_at	101927659	SMAD1-AS2	0.00286661	0.952706	0.997194	-0.00112218	0.983291	0.999825	-0.0111615	0.819603	0.999266
101927660_at	101927660	LOC101927660	-0.0255467	0.490377	0.961658	-0.0380056	0.316989	0.999825	-0.0400434	0.25107	0.999266
101927668_at	101927668	LOC101927668	-0.0611806	0.182541	0.862636	0.00280012	0.945122	0.999825	-0.0338243	0.422217	0.999266
101927681_at	101927681	LOC101927681	-0.0253131	0.522854	0.966167	0.00370189	0.920854	0.999825	0.00975107	0.813298	0.999266
101927682_at	101927682	CD81-AS1	-0.0470888	0.372751	0.945464	-0.058321	0.315549	0.999825	-0.0705702	0.176183	0.999266
101927690_at	101927690	LOC101927690	-0.0393108	0.152816	0.845718	-0.0511016	0.0847345	0.999825	-0.0552166	0.0828615	0.999266
101927701_at	101927701	LOC101927701	0.00906919	0.749998	0.991252	-0.0140294	0.633771	0.999825	-0.0388144	0.161743	0.999266
101927702_at	101927702	LOC101927702	-0.0325747	0.46421	0.959821	-0.0370885	0.362368	0.999825	-0.0341314	0.408927	0.999266
101927703_at	101927703	FOXCUT	-0.00674857	0.866564	0.994437	-0.00311069	0.944181	0.999825	0.0123778	0.768617	0.999266
101927705_at	101927705	NA	0.00442853	0.881685	0.995181	0.00898295	0.732462	0.999825	-0.000536372	0.984009	0.999323
101927709_at	101927709	LOC101927709	-0.0556419	0.0212451	0.751052	-0.0498757	0.0497977	0.999825	-0.0600098	0.0225378	0.999266
101927710_at	101927710	NA	-0.087299	0.145155	0.844695	-0.0938016	0.144278	0.999825	-0.12352	0.0689962	0.999266
101927715_at	101927715	LINC01029	0.0128364	0.673926	0.984877	0.0208276	0.542991	0.999825	0.0122181	0.740526	0.999266
101927719_at	101927719	NA	-0.0190455	0.408925	0.952127	-0.00921351	0.683584	0.999825	-0.0162329	0.510939	0.999266
101927720_at	101927720	ZNF793-AS1	-0.0356716	0.57607	0.971399	-0.00724867	0.911752	0.999825	-0.00351227	0.961489	0.999266
101927722_at	101927722	LL22NC03-75H12.2	-0.0312879	0.462731	0.959821	-0.0283743	0.535192	0.999825	-0.0308636	0.498219	0.999266
101927723_at	101927723	LOC101927723	-0.0450838	0.18016	0.861111	-0.0433313	0.251724	0.999825	-0.0300117	0.420517	0.999266
101927734_at	101927734	NA	-0.0196482	0.70888	0.986902	0.00876766	0.874811	0.999825	-0.0415494	0.444974	0.999266
101927735_at	101927735	LOC101927735	0.011087	0.758727	0.991558	-0.0115333	0.769781	0.999825	-0.0103333	0.798836	0.999266
101927746_at	101927746	LOC101927746	0.0111054	0.764747	0.991765	0.0213061	0.605732	0.999825	-0.00293297	0.944704	0.999266
101927752_at	101927752	LOC101927752	0.0877147	0.145711	0.844695	0.0662642	0.299194	0.999825	0.0766876	0.266871	0.999266
101927759_at	101927759	LOC101927759	-0.0140859	0.860351	0.994437	-0.0164811	0.856508	0.999825	-0.0731526	0.42612	0.999266
101927760_at	101927760	LOC101927760	0.120223	0.0705341	0.778866	0.0310084	0.613506	0.999825	-0.00558248	0.923054	0.999266
101927766_at	101927766	LOC101927766	0.0293028	0.436444	0.95311	0.0159875	0.677355	0.999825	0.0172606	0.673078	0.999266
101927769_at	101927769	LOC101927769	0.00174839	0.961226	0.997194	0.00781505	0.828834	0.999825	0.0120917	0.724268	0.999266
101927770_at	101927770	LOC101927770	-0.0530598	0.148358	0.845718	-0.0614466	0.124	0.999825	-0.0798925	0.0512888	0.999266
101927774_at	101927774	LINC00824	-0.0147609	0.700847	0.985228	-0.0129099	0.756472	0.999825	0.0164263	0.709829	0.999266
101927775_at	101927775	NA	0.0479732	0.367359	0.941975	0.0156541	0.780743	0.999825	-0.00500492	0.934238	0.999266
101927783_at	101927783	NA	-0.0210171	0.499108	0.961942	-0.0351771	0.302272	0.999825	-0.0475398	0.18309	0.999266
101927787_at	101927787	LOC101927787	-0.0659163	0.237838	0.896356	-0.0590815	0.326197	0.999825	-0.0593137	0.333015	0.999266
101927790_at	101927790	LOC101927790	-0.020168	0.566886	0.971263	-0.0382166	0.274882	0.999825	-0.0519305	0.115763	0.999266
101927792_at	101927792	NA	-0.0236962	0.285214	0.919384	-0.0217437	0.275439	0.999825	-0.025493	0.205231	0.999266
101927794_at	101927794	NA	0.0318396	0.707922	0.986902	0.0016559	0.985806	0.999825	0.00879195	0.928294	0.999266
101927797_at	101927797	MIR548XHG	-0.00530891	0.911252	0.997015	-0.00534075	0.910293	0.999825	-0.0192428	0.685342	0.999266
101927798_at	101927798	LOC101927798	0.012438	0.778806	0.991765	-0.00964303	0.836629	0.999825	-0.0317539	0.465559	0.999266
101927803_at	101927803	NA	-0.0192597	0.658071	0.983014	-0.0437507	0.327123	0.999825	-0.0452404	0.323391	0.999266
101927808_at	101927808	CLSTN2-AS1	-0.0405346	0.258785	0.906956	-0.0224083	0.567018	0.999825	-0.00362904	0.927182	0.999266
101927809_at	101927809	LOC101927809	-0.0224317	0.549419	0.968765	-0.033074	0.420601	0.999825	-0.0588346	0.128924	0.999266
101927811_at	101927811	LOC101927811	0.0738511	0.175478	0.859731	0.057205	0.325545	0.999825	0.0386999	0.488336	0.999266
101927813_at	101927813	HMMR-AS1	-0.0391197	0.151671	0.845718	-0.0411993	0.154856	0.999825	-0.0363776	0.259274	0.999266
101927814_at	101927814	LOC101927814	-0.0197777	0.531078	0.96775	-0.0104614	0.70114	0.999825	-0.0195589	0.492424	0.999266
101927815_at	101927815	LOC101927815	-0.0853023	0.0703536	0.778866	-0.0984118	0.049	0.999825	-0.096426	0.0542574	0.999266
101927820_at	101927820	NA	-0.0318089	0.296106	0.924817	-0.0198038	0.552763	0.999825	-0.0308468	0.343245	0.999266
101927821_at	101927821	LINC01425	-0.0700731	0.0754319	0.781279	-0.0411477	0.291061	0.999825	-0.0264226	0.534192	0.999266
101927824_at	101927824	LOC101927824	0.0411175	0.296803	0.924824	0.0233979	0.527121	0.999825	0.0400242	0.272493	0.999266
101927828_at	101927828	OVOL1-AS1	0.0229048	0.700272	0.98511	-0.000924598	0.988016	0.999825	-0.000129662	0.99833	0.999881
101927829_at	101927829	LOC101927829	0.0306334	0.440024	0.95311	0.0238786	0.58922	0.999825	0.0105505	0.824424	0.999266
101927831_at	101927831	NA	-0.0657012	0.386352	0.947539	-0.100488	0.228664	0.999825	-0.141446	0.0588745	0.999266
101927839_at	101927839	LOC101927839	-0.0453044	0.434709	0.95311	-0.0660391	0.234278	0.999825	-0.0821458	0.129185	0.999266
101927841_at	101927841	LOC101927841	-0.00545566	0.879684	0.995181	-0.031459	0.352463	0.999825	-0.0305548	0.325309	0.999266
101927843_at	101927843	LOC101927843	-0.0215841	0.559405	0.970795	-0.0160864	0.689385	0.999825	-0.0191357	0.609212	0.999266
101927849_at	101927849	LOC101927849	0.00414187	0.91442	0.997194	-0.015642	0.713624	0.999825	-0.00830956	0.852082	0.999266
101927853_at	101927853	LOC101927853	0.0326524	0.470685	0.961065	0.042697	0.385632	0.999825	0.0490359	0.330226	0.999266
101927861_at	101927861	LINC01293	0.0024424	0.959663	0.997194	0.000809067	0.987395	0.999825	-0.00167582	0.972078	0.999266
101927869_at	101927869	LOC101927869	-0.0441903	0.284019	0.9185	-0.0430724	0.345503	0.999825	-0.0533557	0.170554	0.999266
101927870_at	101927870	LOC101927870	-0.0090407	0.550421	0.969042	-0.000676931	0.96517	0.999825	-0.0029548	0.845909	0.999266
101927876_at	101927876	LOC101927876	0.0361237	0.324335	0.932323	0.0428868	0.288487	0.999825	0.0453325	0.258031	0.999266
101927877_at	101927877	LOC101927877	0.0338795	0.497887	0.961942	0.00345909	0.941177	0.999825	-0.0220231	0.64736	0.999266
101927884_at	101927884	LOC101927884	-0.00930774	0.797705	0.991765	-0.0153951	0.688268	0.999825	-0.0209746	0.617118	0.999266
101927886_at	101927886	GBAT2	0.100971	0.0869941	0.787731	0.079255	0.159584	0.999825	0.0434625	0.435966	0.999266
101927889_at	101927889	LINC01153	-0.00325184	0.947152	0.997194	0.00941637	0.856998	0.999825	-0.0042895	0.935963	0.999266
101927900_at	101927900	LINC01477	-0.0190244	0.72362	0.988039	-0.0267091	0.663763	0.999825	-0.0292847	0.618785	0.999266
101927901_at	101927901	LOC101927901	0.0111326	0.840108	0.992273	0.00212253	0.972599	0.999825	-0.0366361	0.551525	0.999266
101927907_at	101927907	LOC101927907	-0.0520414	0.158941	0.848775	-0.026666	0.455262	0.999825	-0.0386332	0.321759	0.999266
101927910_at	101927910	LOC101927910	0.0474929	0.396594	0.94822	0.0418384	0.488125	0.999825	0.00573176	0.918093	0.999266
101927914_at	101927914	LOC101927914	-0.000371586	0.992491	0.999684	-0.0296547	0.481107	0.999825	-0.0450991	0.283537	0.999266
101927929_at	101927929	NA	0.000946373	0.9841	0.99929	0.0155011	0.764149	0.999825	0.0244495	0.657836	0.999266
101927933_at	101927933	NA	-0.0541032	0.157627	0.848701	-0.0602364	0.113951	0.999825	-0.0467646	0.191151	0.999266
101927934_at	101927934	LOC101927934	-0.0400619	0.220504	0.88371	-0.0200231	0.53593	0.999825	-0.0117119	0.721907	0.999266
101927943_at	101927943	LOC101927943	-0.0218047	0.641901	0.980682	-0.00175474	0.971832	0.999825	-0.025667	0.597466	0.999266
101927944_at	101927944	FAM53B-AS1	-0.0365974	0.420615	0.952859	-0.0761088	0.116409	0.999825	-0.0745176	0.167924	0.999266
101927948_at	101927948	LOC101927948	0.0421089	0.336334	0.937032	0.0359405	0.454507	0.999825	0.0161901	0.731048	0.999266
101927950_at	101927950	LOC101927950	-0.0836376	0.173286	0.858492	-0.0972169	0.131363	0.999825	-0.0954553	0.15674	0.999266
101927953_at	101927953	C5orf66-AS1	0.00315334	0.933531	0.997194	-0.0107002	0.73767	0.999825	-0.0106507	0.687902	0.999266
101927958_at	101927958	LOC101927958	-0.0461815	0.154764	0.846932	-0.043552	0.218317	0.999825	-0.0523043	0.146835	0.999266
101927972_at	101927972	LOC101927972	-0.0267797	0.340939	0.937244	-0.0259987	0.352219	0.999825	-0.0290067	0.303721	0.999266
101927974_at	101927974	LOC101927974	-0.0217781	0.729083	0.98823	0.0169324	0.806913	0.999825	0.0337447	0.65015	0.999266
101927980_at	101927980	SLC14A2-AS1	-0.047018	0.204552	0.874483	-0.0462782	0.217071	0.999825	-0.0461878	0.140229	0.999266
101927990_at	101927990	HRAT13	-0.0481105	0.216829	0.879861	-0.0714487	0.0855944	0.999825	-0.0780643	0.0751398	0.999266
101927992_at	101927992	LINC01213	-0.0134929	0.514045	0.964585	-0.0113629	0.623657	0.999825	-0.0160439	0.50187	0.999266
101927994_at	101927994	LINC01087	0.0164938	0.528727	0.967392	0.0209399	0.455799	0.999825	0.0264397	0.356144	0.999266
101928000_at	101928000	LOC101928000	-0.119948	0.0264515	0.751052	-0.0959664	0.0901086	0.999825	-0.104359	0.0829184	0.999266
101928001_at	101928001	PRKCA-AS1	-0.0121281	0.509544	0.963937	-0.0128723	0.478785	0.999825	-0.0279478	0.10045	0.999266
101928002_at	101928002	LOC101928002	-0.0405858	0.304017	0.928038	-0.0474421	0.249497	0.999825	-0.0679207	0.0889574	0.999266
101928009_at	101928009	LOC101928009	-0.0334647	0.347413	0.937244	-0.0478931	0.227416	0.999825	-0.0583989	0.162038	0.999266
101928012_at	101928012	LOC101928012	-0.0178961	0.429138	0.95311	-0.0172838	0.491759	0.999825	-0.0315122	0.165581	0.999266
101928014_at	101928014	LOC101928014	0.0470007	0.284331	0.918531	0.0522644	0.288112	0.999825	0.0490495	0.343269	0.999266
101928017_at	101928017	UBXN10-AS1	0.00169388	0.978306	0.998499	0.0227084	0.743086	0.999825	0.0280752	0.711954	0.999266
101928020_at	101928020	LOC101928020	0.0586947	0.232405	0.89201	0.0176576	0.72879	0.999825	-0.00462969	0.929439	0.999266
101928022_at	101928022	LINC01214	0.000752726	0.988335	0.999414	-0.00980243	0.841009	0.999825	-0.00770022	0.861891	0.999266
101928031_at	101928031	LOC101928031	-0.0125197	0.758198	0.991558	-0.0146242	0.742378	0.999825	-0.011691	0.776848	0.999266
101928035_at	101928035	LOC101928035	-0.0137626	0.639046	0.980531	-0.0141521	0.663584	0.999825	-0.0174471	0.550139	0.999266
101928040_at	101928040	BARX1-AS1	-0.00757955	0.878653	0.995181	-0.00541407	0.917355	0.999825	-0.0126662	0.821672	0.999266
101928043_at	101928043	LOC101928043	0.0305426	0.510493	0.963937	0.0198391	0.694831	0.999825	0.00803177	0.877132	0.999266
101928045_at	101928045	LOC101928045	-0.0263751	0.592557	0.974432	-0.0565311	0.28911	0.999825	-0.0933374	0.0871063	0.999266
101928047_at	101928047	LOC101928047	0.0193941	0.710406	0.986902	-0.00291934	0.959268	0.999825	-0.0261426	0.665811	0.999266
101928052_at	101928052	LOC101928052	0.000584283	0.986489	0.999293	-0.000744702	0.983286	0.999825	-0.0180114	0.591205	0.999266
101928054_at	101928054	NA	-0.00865556	0.845897	0.99309	-0.0223747	0.635615	0.999825	-0.039336	0.416942	0.999266
101928061_at	101928061	NA	0.0705946	0.201105	0.872779	0.0100792	0.843779	0.999825	0.0183334	0.745826	0.999266
101928068_at	101928068	LOC101928068	-0.0501529	0.206182	0.874769	-0.0572057	0.192695	0.999825	-0.0436614	0.358218	0.999266
101928069_at	101928069	LOC101928069	0.00917415	0.842912	0.992618	-0.017498	0.70095	0.999825	-0.0335935	0.381554	0.999266
101928076_at	101928076	LOC101928076	0.0104413	0.796074	0.991765	-0.00935352	0.827788	0.999825	-0.041395	0.257468	0.999266
101928079_at	101928079	LINC01057	-0.0443279	0.391459	0.947893	-0.0922747	0.0575326	0.999825	-0.109528	0.0212854	0.999266
101928087_at	101928087	LOC101928087	0.016261	0.811862	0.992273	-0.0130236	0.84236	0.999825	-0.0547801	0.311304	0.999266
101928098_at	101928098	LOC101928098	-0.0175464	0.699784	0.98511	-0.0530886	0.249877	0.999825	-0.0657828	0.139726	0.999266
101928099_at	101928099	PCAT7	-0.0550601	0.252956	0.90613	-0.0177151	0.73039	0.999825	-0.051476	0.331002	0.999266
101928100_at	101928100	LOC101928100	0.018913	0.747059	0.990798	-0.000809641	0.989616	0.999825	-0.00258956	0.969444	0.999266
101928101_at	101928101	LOC101928101	0.00292386	0.928637	0.997194	-0.00706778	0.841141	0.999825	-0.00905382	0.792152	0.999266
101928104_at	101928104	LINC01482	-0.00479453	0.894926	0.996106	0.00229916	0.953584	0.999825	-0.0133854	0.710244	0.999266
101928107_at	101928107	LOC101928107	0.00420005	0.90762	0.996547	-0.0181922	0.645974	0.999825	0.00384672	0.923012	0.999266
101928111_at	101928111	LOC101928111	0.0209608	0.714175	0.986902	0.025357	0.622389	0.999825	0.0213825	0.687143	0.999266
101928115_at	101928115	NA	-0.0780731	0.141745	0.843578	-0.0867673	0.138593	0.999825	-0.109058	0.053011	0.999266
101928120_at	101928120	LOC101928120	-0.043469	0.5896	0.974237	-0.0953343	0.232237	0.999825	-0.1318	0.0601871	0.999266
101928123_at	101928123	LOC101928123	0.00466489	0.875048	0.994437	0.00190328	0.946095	0.999825	-0.0168017	0.565041	0.999266
101928124_at	101928124	NA	-0.00639794	0.8439	0.992618	0.00519551	0.878966	0.999825	0.0212171	0.552935	0.999266
101928132_at	101928132	LOC101928132	-0.0126935	0.756095	0.991541	-0.0200912	0.636347	0.999825	-0.0162378	0.715484	0.999266
101928134_at	101928134	LOC101928134	0.0639423	0.416461	0.952714	0.0156098	0.851594	0.999825	0.0463023	0.539723	0.999266
101928135_at	101928135	LOC101928135	0.0182189	0.55591	0.970344	0.0261912	0.437202	0.999825	0.0319542	0.325197	0.999266
101928139_at	101928139	LOC101928139	-0.0301863	0.473057	0.961376	-0.0300694	0.501652	0.999825	-0.0173159	0.686903	0.999266
101928140_at	101928140	LOC101928140	-0.0730211	0.00121141	0.751052	-0.0678618	0.00466293	0.999825	-0.0678665	0.009188	0.999266
101928144_at	101928144	LOC101928144	0.0722894	0.281919	0.917581	0.0480307	0.517776	0.999825	0.0343494	0.668095	0.999266
101928158_at	101928158	LAMA5-AS1	-0.102016	0.294078	0.923858	-0.115939	0.270143	0.999825	-0.150356	0.112588	0.999266
101928160_at	101928160	LOC101928160	-0.0010946	0.983788	0.99929	-0.00509892	0.930983	0.999825	-0.0279253	0.612755	0.999266
101928162_at	101928162	LOC101928162	-0.0147828	0.664981	0.983725	-0.00745065	0.840458	0.999825	-0.0246554	0.522307	0.999266
101928165_at	101928165	CASC17	-0.00439743	0.87302	0.994437	-0.000261061	0.992466	0.999825	-0.00652546	0.812104	0.999266
101928167_at	101928167	LOC101928167	0.0021642	0.942351	0.997194	0.0140698	0.668453	0.999825	0.00941743	0.749062	0.999266
101928170_at	101928170	NA	0.00592156	0.904638	0.996274	0.0556596	0.267879	0.999825	0.0450741	0.419429	0.999266
101928172_at	101928172	NA	0.003441	0.887476	0.995708	0.00342795	0.891395	0.999825	-0.00150213	0.956318	0.999266
101928173_at	101928173	LOC101928173	0.0151221	0.83787	0.992273	0.0263576	0.747605	0.999825	-0.0366232	0.609884	0.999266
101928178_at	101928178	NA	-0.0608458	0.106776	0.805812	-0.049225	0.198291	0.999825	-0.0392244	0.310616	0.999266
101928185_at	101928185	LOC101928185	-0.0567863	0.123761	0.830572	-0.0408097	0.314897	0.999825	-0.0535514	0.199632	0.999266
101928188_at	101928188	LOC101928188	-0.0771209	0.168911	0.855655	-0.0566501	0.342997	0.999825	-0.0709803	0.253236	0.999266
101928190_at	101928190	LINC01487	-0.00880748	0.805505	0.991774	-0.0131042	0.729824	0.999825	-0.0308796	0.435496	0.999266
101928191_at	101928191	LOC101928191	-0.0215399	0.621098	0.977892	-0.0394905	0.403723	0.999825	-0.0596484	0.194326	0.999266
101928192_at	101928192	NA	-0.0101561	0.889094	0.996036	-0.0398165	0.590406	0.999825	-0.0567718	0.416692	0.999266
101928196_at	101928196	LOC101928196	-0.00914339	0.728255	0.98823	-0.00199236	0.945094	0.999825	0.00703245	0.824018	0.999266
101928201_at	101928201	LOC101928201	0.00758188	0.842256	0.992618	0.0166262	0.699752	0.999825	0.0133571	0.746036	0.999266
101928205_at	101928205	LOC101928205	-0.0576809	0.111504	0.812901	-0.0407057	0.302552	0.999825	-0.041801	0.32438	0.999266
101928207_at	101928207	LOC101928207	-0.040992	0.475347	0.961501	-0.0684006	0.26454	0.999825	-0.081611	0.161385	0.999266
101928211_at	101928211	LOC101928211	-0.00519125	0.778478	0.991765	-0.027383	0.134218	0.999825	-0.0342352	0.0586638	0.999266
101928221_at	101928221	NA	-0.0771158	0.268842	0.912799	-0.0846124	0.252655	0.999825	-0.0668261	0.36968	0.999266
101928222_at	101928222	LOC101928222	-0.0295827	0.545885	0.96823	-0.0399603	0.388153	0.999825	-0.0408799	0.340932	0.999266
101928225_at	101928225	LOC101928225	0.0172933	0.540765	0.96823	0.0206827	0.506283	0.999825	0.00746594	0.822379	0.999266
101928227_at	101928227	LOC101928227	-0.0538423	0.249601	0.903625	-0.0711085	0.106596	0.999825	-0.0756101	0.0982384	0.999266
101928230_at	101928230	LOC101928230	0.040966	0.47575	0.961501	0.00788169	0.895836	0.999825	0.0157876	0.808851	0.999266
101928238_at	101928238	LOC101928238	0.0417393	0.42035	0.952859	0.0026869	0.954041	0.999825	-0.00646017	0.893716	0.999266
101928243_at	101928243	DARS-AS1	-0.0601667	0.205308	0.874645	-0.0760117	0.140136	0.999825	-0.085576	0.107811	0.999266
101928245_at	101928245	NA	-0.0143398	0.674993	0.98511	-0.0278005	0.467211	0.999825	-0.0467749	0.193232	0.999266
101928251_at	101928251	LOC101928251	-0.0154651	0.741019	0.989774	-0.00993649	0.846747	0.999825	-0.00760222	0.879809	0.999266
101928255_at	101928255	LOC101928255	-0.00646161	0.868672	0.994437	-0.0121186	0.76934	0.999825	-0.0370509	0.404016	0.999266
101928259_at	101928259	LOC101928259	-0.00272948	0.94076	0.997194	-0.0083611	0.825069	0.999825	-0.0233429	0.519131	0.999266
101928269_at	101928269	LOC101928269	0.0348796	0.335965	0.936598	0.048654	0.215123	0.999825	0.0396927	0.289411	0.999266
101928271_at	101928271	LOC101928271	0.0167164	0.458992	0.958948	0.0068753	0.783347	0.999825	0.0108872	0.662296	0.999266
101928273_at	101928273	LOC101928273	-0.00864537	0.826753	0.992273	0.00497616	0.902819	0.999825	0.0299865	0.488186	0.999266
101928276_at	101928276	LINC01227	-0.0113999	0.738795	0.989231	-0.00267006	0.942118	0.999825	0.0126001	0.742967	0.999266
101928277_at	101928277	LOC101928277	0.0382752	0.601293	0.974432	0.0159665	0.842897	0.999825	-0.0220826	0.769275	0.999266
101928280_at	101928280	LOC101928280	-0.0243967	0.537644	0.968132	-0.0318311	0.419745	0.999825	-0.044372	0.303184	0.999266
101928281_at	101928281	NA	0.0102028	0.852969	0.993792	-0.02231	0.705606	0.999825	-0.000664627	0.991109	0.999488
101928283_at	101928283	LOC101928283	0.00756147	0.801331	0.991765	0.00445852	0.890768	0.999825	0.0129022	0.69985	0.999266
101928284_at	101928284	LOC101928284	-0.0131496	0.708357	0.986902	-0.0227738	0.532075	0.999825	-0.0277906	0.428609	0.999266
101928288_at	101928288	LOC101928288	-0.0594884	0.163351	0.851338	-0.037517	0.376609	0.999825	-0.0428143	0.35259	0.999266
101928298_at	101928298	LOC101928298	-0.00249562	0.912383	0.997015	0.0217649	0.330391	0.999825	0.0117864	0.588868	0.999266
101928303_at	101928303	LOC101928303	-0.0219022	0.731277	0.98823	0.00559331	0.933774	0.999825	0.0152281	0.815807	0.999266
101928304_at	101928304	LOC101928304	0.05378	0.275147	0.913712	0.0605649	0.212594	0.999825	0.0783535	0.109286	0.999266
101928306_at	101928306	LOC101928306	0.023959	0.529643	0.96775	0.0168723	0.672843	0.999825	0.00698826	0.868537	0.999266
101928307_at	101928307	LOC101928307	0.0742234	0.485399	0.961658	-0.017311	0.875922	0.999825	-0.0629252	0.589839	0.999266
101928309_at	101928309	LOC101928309	-0.0657318	0.0346782	0.751052	-0.0516707	0.123265	0.999825	-0.0477318	0.184506	0.999266
101928314_at	101928314	LOC101928314	-0.00690824	0.743513	0.990029	-0.0145207	0.53678	0.999825	-0.0188047	0.468001	0.999266
101928323_at	101928323	LOC101928323	-0.0141585	0.794001	0.991765	-0.0452514	0.422379	0.999825	-0.0753925	0.114531	0.999266
101928324_at	101928324	LOC101928324	-0.0865714	0.189427	0.867875	-0.131054	0.0489449	0.999825	-0.160699	0.0205243	0.999266
101928326_at	101928326	LOC101928326	-0.0460854	0.204668	0.874483	-0.0362506	0.335143	0.999825	-0.0576239	0.065484	0.999266
101928327_at	101928327	LOC101928327	0.0499326	0.11126	0.811416	0.0430383	0.187926	0.999825	0.0416102	0.237029	0.999266
101928333_at	101928333	LOC101928333	-0.032355	0.391748	0.947893	-0.00813331	0.837878	0.999825	-0.0178022	0.676488	0.999266
101928335_at	101928335	LOC101928335	-0.121358	0.023676	0.751052	-0.0645391	0.216555	0.999825	-0.0921627	0.0783281	0.999266
101928342_at	101928342	NA	0.0180187	0.603735	0.975254	0.0198404	0.598578	0.999825	0.025024	0.4925	0.999266
101928343_at	101928343	LOC101928343	0.000124038	0.998346	0.999731	-0.00617087	0.925725	0.999825	0.00151983	0.983289	0.999323
101928361_at	101928361	LOC101928361	-0.0322532	0.242741	0.901668	-0.0305828	0.303576	0.999825	-0.0408826	0.111356	0.999266
101928370_at	101928370	LOC101928370	0.0197858	0.569691	0.971399	-0.0123768	0.71215	0.999825	-0.0131645	0.721222	0.999266
101928371_at	101928371	LOC101928371	-0.0695936	0.0590924	0.766996	-0.0634192	0.111527	0.999825	-0.0657365	0.130482	0.999266
101928376_at	101928376	IL12A-AS1	0.0650281	0.186796	0.86606	0.0534524	0.326408	0.999825	0.0341541	0.5506	0.999266
101928386_at	101928386	LOC101928386	-0.00473059	0.837623	0.992273	0.00416557	0.867654	0.999825	0.0105589	0.697063	0.999266
101928388_at	101928388	PLA2G4E-AS1	-0.0407429	0.0530093	0.76108	-0.0448605	0.0494642	0.999825	-0.0610778	0.00742818	0.999266
101928389_at	101928389	LOC101928389	-0.032666	0.298845	0.925605	-0.0153449	0.633997	0.999825	-0.0064995	0.849414	0.999266
101928399_at	101928399	TCONS_00029157	-0.0703233	0.202314	0.872919	-0.075398	0.0847508	0.999825	-0.0779752	0.0678889	0.999266
101928401_at	101928401	LOC101928401	0.0159901	0.574858	0.971399	0.0307466	0.26745	0.999825	0.0205098	0.489568	0.999266
101928403_at	101928403	LOC101928403	0.0258314	0.436974	0.95311	-0.00191227	0.956296	0.999825	-0.00834001	0.81554	0.999266
101928405_at	101928405	LOC101928405	-0.0287838	0.354688	0.937244	-0.0245363	0.476737	0.999825	0.00377336	0.914985	0.999266
101928409_at	101928409	LOC101928409	0.0382433	0.405167	0.950619	0.0408507	0.407683	0.999825	0.0346796	0.509228	0.999266
101928412_at	101928412	NA	0.00885794	0.773865	0.991765	0.0177859	0.594628	0.999825	0.0165498	0.633188	0.999266
101928418_at	101928418	LOC101928418	-0.0021638	0.963141	0.997194	-0.0170803	0.739002	0.999825	-0.0258908	0.609465	0.999266
101928419_at	101928419	LOC101928419	-0.101269	0.0776047	0.782793	-0.119758	0.0435702	0.999825	-0.115749	0.0717549	0.999266
101928424_at	101928424	LOC101928424	0.000251683	0.995963	0.999684	-0.0148118	0.737952	0.999825	-0.0527418	0.144238	0.999266
101928429_at	101928429	LOC101928429	-0.0102524	0.719779	0.986902	-0.0132405	0.651716	0.999825	0.0024841	0.932079	0.999266
101928433_at	101928433	LOC101928433	-0.0438825	0.334033	0.935322	-0.0289281	0.513156	0.999825	-0.0381228	0.41823	0.999266
101928434_at	101928434	NA	-0.00775578	0.869895	0.994437	-0.0164094	0.760292	0.999825	-0.0336675	0.551116	0.999266
101928435_at	101928435	LOC101928435	0.0033503	0.938118	0.997194	0.0119242	0.806707	0.999825	0.0144639	0.78952	0.999266
101928443_at	101928443	LOC101928443	-0.02252	0.781878	0.991765	-0.0401242	0.631697	0.999825	-0.0545416	0.531606	0.999266
101928446_at	101928446	LOC101928446	0.0132977	0.698852	0.98511	0.0163997	0.673008	0.999825	0.00258343	0.952268	0.999266
101928449_at	101928449	LOC101928449	0.0242957	0.410371	0.952127	0.024655	0.420357	0.999825	-0.000138088	0.996158	0.999881
101928460_at	101928460	LOC101928460	0.0556313	0.0459766	0.753874	0.0714269	0.0148615	0.999825	0.0694244	0.0342552	0.999266
101928461_at	101928461	LOC101928461	-0.0147678	0.798424	0.991765	-0.0274415	0.658319	0.999825	-0.0563461	0.393222	0.999266
101928464_at	101928464	LOC101928464	-0.0223338	0.714127	0.986902	-0.0237308	0.711115	0.999825	-0.0410002	0.508898	0.999266
101928475_at	101928475	LOC101928475	-0.01657	0.64939	0.981421	-0.0177091	0.653781	0.999825	-0.0197823	0.61871	0.999266
101928476_at	101928476	LOC101928476	0.0114677	0.868236	0.994437	-0.016809	0.811114	0.999825	-0.0115225	0.881518	0.999266
101928483_at	101928483	NALT1	0.00311669	0.91872	0.997194	-0.0120803	0.709899	0.999825	-0.0108733	0.757849	0.999266
101928491_at	101928491	LOC101928491	-0.00381744	0.86091	0.994437	-0.0041131	0.85345	0.999825	-0.0170727	0.434976	0.999266
101928495_at	101928495	LOC101928495	0.0194633	0.444247	0.953922	0.0182733	0.492369	0.999825	0.00925692	0.747825	0.999266
101928496_at	101928496	LINC01492	-0.0217292	0.352474	0.937244	-0.0313429	0.216142	0.999825	-0.0395781	0.130767	0.999266
101928498_at	101928498	NA	0.0383113	0.533329	0.967867	0.0293598	0.650804	0.999825	0.0260202	0.699192	0.999266
101928504_at	101928504	LOC101928504	0.0463628	0.150316	0.845718	0.0400151	0.24894	0.999825	0.0159993	0.620622	0.999266
101928505_at	101928505	LOC101928505	-0.0941316	0.0309014	0.751052	-0.0482847	0.196778	0.999825	-0.0509597	0.223541	0.999266
101928510_at	101928510	LOC101928510	-0.0202636	0.349741	0.937244	-0.0165483	0.467791	0.999825	-0.0329897	0.132177	0.999266
101928513_at	101928513	CATIP-AS1	0.0219651	0.693698	0.98511	-0.00969341	0.868788	0.999825	-0.0354864	0.536593	0.999266
101928516_at	101928516	LOC101928516	-0.00248318	0.962893	0.997194	-0.0113007	0.845443	0.999825	-0.0046632	0.942853	0.999266
101928519_at	101928519	LOC101928519	-0.0665325	0.0175652	0.751052	-0.0691431	0.015948	0.999825	-0.0736293	0.00847741	0.999266
101928521_at	101928521	LOC101928521	-0.0160837	0.785646	0.991765	-0.0160574	0.804452	0.999825	0.0157461	0.795961	0.999266
101928524_at	101928524	LOC101928524	-0.00729301	0.865712	0.994437	0.000863348	0.985673	0.999825	0.0183696	0.672538	0.999266
101928525_at	101928525	LOC101928525	0.0151961	0.753653	0.991435	-0.00195514	0.968946	0.999825	-0.037147	0.467764	0.999266
101928526_at	101928526	LOC101928526	0.0104129	0.839105	0.992273	-0.0126916	0.815659	0.999825	-0.00639082	0.90458	0.999266
101928535_at	101928535	LOC101928535	0.0233821	0.468066	0.960416	0.0334701	0.312578	0.999825	0.0262244	0.441062	0.999266
101928537_at	101928537	LINC01494	-0.042665	0.25214	0.905548	-0.0561494	0.154432	0.999825	-0.050541	0.222967	0.999266
101928539_at	101928539	LOC101928539	-0.0569693	0.061631	0.770149	-0.0557908	0.0819077	0.999825	-0.0624526	0.0639071	0.999266
101928551_at	101928551	LOC101928551	0.0126223	0.474046	0.961501	0.0159204	0.398011	0.999825	0.0105782	0.572068	0.999266
101928553_at	101928553	LOC101928553	-0.0511934	0.0439755	0.753874	-0.0453515	0.0850343	0.999825	-0.0531373	0.0653785	0.999266
101928554_at	101928554	LOC101928554	-0.00326073	0.905178	0.996274	0.0057654	0.844169	0.999825	0.0177893	0.568488	0.999266
101928555_at	101928555	LINC01537	-0.0185797	0.597044	0.974432	-0.0163912	0.620529	0.999825	-0.00470401	0.870204	0.999266
101928557_at	101928557	LOC101928557	0.00923697	0.871752	0.994437	-0.0163039	0.793149	0.999825	0.00197238	0.9708	0.999266
101928559_at	101928559	LINC01467	-0.0464696	0.107146	0.8061	-0.0357192	0.243337	0.999825	-0.0208992	0.524752	0.999266
101928560_at	101928560	LOC101928560	0.0486099	0.396768	0.94822	0.0323606	0.5876	0.999825	0.0178624	0.768065	0.999266
101928565_at	101928565	LOC101928565	-0.0148447	0.639711	0.980565	-0.006885	0.839691	0.999825	-0.0163128	0.652207	0.999266
101928571_at	101928571	ZNF649-AS1	0.000523888	0.987861	0.999414	-0.00922205	0.797212	0.999825	-0.0202231	0.577444	0.999266
101928578_at	101928578	RAP2C-AS1	-0.0549375	0.18416	0.862906	-0.0503576	0.200096	0.999825	-0.047132	0.226166	0.999266
101928580_at	101928580	LOC101928580	-0.0696072	0.32336	0.931892	-0.113442	0.123973	0.999825	-0.130599	0.0891151	0.999266
101928583_at	101928583	LOC101928583	-0.0267606	0.25883	0.906956	-0.0154399	0.517895	0.999825	-0.0115727	0.606449	0.999266
101928588_at	101928588	LOC101928588	-0.0106841	0.826314	0.992273	0.0179681	0.72467	0.999825	-0.00604554	0.906453	0.999266
101928590_at	101928590	LOC101928590	0.0559045	0.290181	0.922087	0.0363459	0.509937	0.999825	0.0392213	0.490966	0.999266
101928595_at	101928595	LOC101928595	-0.0286147	0.610442	0.976274	-0.0434979	0.483654	0.999825	-0.078533	0.195751	0.999266
101928597_at	101928597	LOC101928597	-0.0224446	0.534628	0.967867	-0.0232424	0.560041	0.999825	-0.0234802	0.557003	0.999266
101928602_at	101928602	LOC101928602	-0.105078	0.128158	0.831671	-0.0897558	0.237698	0.999825	-0.0931394	0.160516	0.999266
101928604_at	101928604	ZBTB46-AS1	-0.0296809	0.660366	0.983023	-0.0720236	0.302753	0.999825	-0.0961905	0.135843	0.999266
101928612_at	101928612	HSPC324	-0.03508	0.37752	0.945707	-0.0401325	0.303859	0.999825	-0.0418799	0.305237	0.999266
101928614_at	101928614	LOC101928614	-0.0144388	0.708901	0.986902	-0.0135583	0.756314	0.999825	-0.0220605	0.652956	0.999266
101928615_at	101928615	NA	-0.00542761	0.871863	0.994437	0.000898578	0.980042	0.999825	-0.00398593	0.917378	0.999266
101928616_at	101928616	LINC00354	-0.021005	0.542778	0.96823	-0.0368218	0.33595	0.999825	-0.0441499	0.222186	0.999266
101928618_at	101928618	LOC101928618	-0.000710329	0.980479	0.998824	-0.00389997	0.900335	0.999825	-0.0194311	0.458684	0.999266
101928622_at	101928622	LOC101928622	-0.0111727	0.523463	0.966167	-0.00997163	0.593089	0.999825	-0.0155802	0.450683	0.999266
101928632_at	101928632	LOC101928632	-0.0491033	0.261501	0.908229	-0.0472514	0.332124	0.999825	-0.0521234	0.314814	0.999266
101928635_at	101928635	LOC101928635	-0.0580556	0.210657	0.878885	-0.0585923	0.224106	0.999825	-0.0410932	0.43036	0.999266
101928646_at	101928646	ARNTL2-AS1	-0.0158989	0.572238	0.971399	-0.0220321	0.484724	0.999825	-0.0100619	0.720983	0.999266
101928647_at	101928647	NA	0.0303267	0.648666	0.981421	0.00762837	0.914258	0.999825	0.0269224	0.710336	0.999266
101928649_at	101928649	CTC-338M12.4	-0.0666026	0.201502	0.872796	-0.0301221	0.570159	0.999825	-0.0112554	0.837027	0.999266
101928651_at	101928651	LOC101928651	-0.0119043	0.716	0.986902	-0.0213578	0.538427	0.999825	-0.0205213	0.531289	0.999266
101928658_at	101928658	LOC101928658	-0.0350715	0.114075	0.816729	-0.0275634	0.249128	0.999825	-0.0249263	0.252139	0.999266
101928661_at	101928661	LOC101928661	-0.0267502	0.529995	0.96775	-0.0200491	0.644927	0.999825	-0.0216715	0.656566	0.999266
101928663_at	101928663	LOC101928663	-0.0330317	0.40926	0.952127	-0.0214023	0.596092	0.999825	-0.018954	0.607322	0.999266
101928666_at	101928666	NA	-0.0148817	0.794598	0.991765	-0.0271547	0.665075	0.999825	-0.0420306	0.414685	0.999266
101928668_at	101928668	LOC101928668	-0.00287382	0.943153	0.997194	0.012296	0.763143	0.999825	0.0148166	0.718517	0.999266
101928673_at	101928673	LOC101928673	0.0523176	0.376128	0.945707	0.0137596	0.821787	0.999825	-0.00533671	0.927727	0.999266
101928682_at	101928682	LOC101928682	-0.0143922	0.821646	0.992273	-0.0220661	0.745913	0.999825	-0.029913	0.663351	0.999266
101928684_at	101928684	LINC01209	-0.0272029	0.515842	0.965051	-0.0170467	0.67597	0.999825	-0.0413494	0.332576	0.999266
101928687_at	101928687	LINC01468	-0.000153212	0.997835	0.999731	-0.018161	0.763591	0.999825	-0.0374126	0.543855	0.999266
101928689_at	101928689	LINC01424	-0.0157741	0.659801	0.983023	-0.0283545	0.453196	0.999825	-0.00749287	0.836938	0.999266
101928694_at	101928694	LOC101928694	0.0148763	0.697418	0.98511	0.000401416	0.992394	0.999825	-0.0278464	0.484093	0.999266
101928697_at	101928697	LOC101928697	0.0158888	0.72517	0.988039	0.0122394	0.796814	0.999825	-0.00235033	0.958347	0.999266
101928700_at	101928700	LOC101928700	-0.0106929	0.737472	0.988946	-0.0169834	0.637167	0.999825	-0.0150268	0.653734	0.999266
101928707_at	101928707	LOC101928707	-0.0120688	0.787469	0.991765	-0.0280844	0.567299	0.999825	-0.0365045	0.443718	0.999266
101928708_at	101928708	LOC101928708	-0.0649371	0.172624	0.858065	-0.0893478	0.0764183	0.999825	-0.0823784	0.0683408	0.999266
101928710_at	101928710	LOC101928710	-0.0585963	0.0879024	0.787731	-0.0669653	0.0557284	0.999825	-0.0422285	0.221157	0.999266
101928714_at	101928714	LOC101928714	-0.0795482	0.127727	0.831671	-0.0932374	0.0967212	0.999825	-0.116523	0.0438867	0.999266
101928716_at	101928716	LOC101928716	-0.0241174	0.38328	0.946794	-0.0235925	0.437212	0.999825	-0.0203396	0.5282	0.999266
101928725_at	101928725	LOC101928725	-0.046115	0.398736	0.948602	-0.014286	0.803739	0.999825	-0.0198776	0.752529	0.999266
101928727_at	101928727	LOC101928727	0.0189929	0.465424	0.960031	0.0226966	0.389007	0.999825	0.0267499	0.360554	0.999266
101928728_at	101928728	LOC101928728	0.00299985	0.936421	0.997194	-0.0104765	0.790309	0.999825	-0.0150716	0.677849	0.999266
101928729_at	101928729	NA	-0.0282179	0.518573	0.965051	-0.0389275	0.348049	0.999825	-0.038301	0.314116	0.999266
101928730_at	101928730	LOC101928730	-0.088103	0.16738	0.854228	-0.125207	0.0667693	0.999825	-0.155492	0.0161975	0.999266
101928731_at	101928731	LOC101928731	-0.0411063	0.40138	0.949083	-0.0382811	0.473827	0.999825	-0.0535127	0.330119	0.999266
101928739_at	101928739	LOC101928739	-0.0131706	0.612821	0.976364	-0.0305731	0.255509	0.999825	-0.0381052	0.186819	0.999266
101928741_at	101928741	LOC101928741	-0.0401509	0.595206	0.974432	-0.0761808	0.354919	0.999825	-0.11246	0.134441	0.999266
101928748_at	101928748	LOC101928748	-0.0343206	0.259688	0.907255	-0.0314006	0.362547	0.999825	-0.0124372	0.707198	0.999266
101928751_at	101928751	LOC101928751	-0.0125753	0.720636	0.987185	-0.0124789	0.746835	0.999825	0.00536782	0.89576	0.999266
101928760_at	101928760	LOC101928760	-0.0412356	0.330851	0.933841	-0.0520424	0.256802	0.999825	-0.0641412	0.206637	0.999266
101928762_at	101928762	LOC101928762	0.0376254	0.52653	0.967195	0.0082681	0.875127	0.999825	-0.000271475	0.995549	0.999881
101928770_at	101928770	LINC01526	-0.0485745	0.322217	0.93164	-0.07134	0.182346	0.999825	-0.0993301	0.0563525	0.999266
101928773_at	101928773	LINC01449	0.00136003	0.972906	0.998316	0.0101268	0.818827	0.999825	0.01633	0.712711	0.999266
101928778_at	101928778	LOC101928778	-0.035921	0.43584	0.95311	-0.0450185	0.348406	0.999825	-0.0287299	0.589427	0.999266
101928779_at	101928779	NA	-0.233843	0.0539272	0.763763	-0.261601	0.0454621	0.999825	-0.300529	0.0192746	0.999266
101928781_at	101928781	TMEM26-AS1	0.0106037	0.7068	0.986902	0.0173634	0.558145	0.999825	0.00934015	0.743775	0.999266
101928783_at	101928783	NA	-0.0338646	0.421991	0.95311	-0.05456	0.236344	0.999825	-0.0638313	0.192048	0.999266
101928784_at	101928784	RORA-AS1	0.00361511	0.947965	0.997194	-0.02772	0.643706	0.999825	-0.041408	0.509584	0.999266
101928787_at	101928787	NA	0.0424196	0.378775	0.9459	0.0267055	0.602532	0.999825	0.0096731	0.845602	0.999266
101928790_at	101928790	PEX5L-AS2	0.0623087	0.0901061	0.787731	0.0555233	0.167578	0.999825	0.0593626	0.120888	0.999266
101928795_at	101928795	LINC01448	-0.0766922	0.00784423	0.751052	-0.0659431	0.0346743	0.999825	-0.0595269	0.0647799	0.999266
101928797_at	101928797	LOC101928797	-0.0275479	0.414027	0.952714	-0.0194219	0.578008	0.999825	-0.0222273	0.544076	0.999266
101928798_at	101928798	NA	-0.0393177	0.254986	0.906315	-0.0555975	0.101843	0.999825	-0.0653691	0.0766342	0.999266
101928806_at	101928806	NA	-0.0468388	0.491488	0.961658	0.00985178	0.880273	0.999825	0.0152002	0.813565	0.999266
101928809_at	101928809	LOC101928809	-0.00581696	0.79948	0.991765	-0.0146921	0.503854	0.999825	-0.024939	0.288005	0.999266
101928813_at	101928813	LOC101928813	-0.0319446	0.46083	0.958948	-0.0338211	0.48689	0.999825	-0.066021	0.15164	0.999266
101928817_at	101928817	LOC101928817	-0.1012	0.0308152	0.751052	-0.0940955	0.0528112	0.999825	-0.112286	0.0247508	0.999266
101928820_at	101928820	LOC101928820	0.0275813	0.485373	0.961658	0.0412284	0.315228	0.999825	0.0521688	0.222769	0.999266
101928823_at	101928823	LOC101928823	-0.0139814	0.59799	0.974432	-0.0148221	0.600378	0.999825	-0.0190651	0.543774	0.999266
101928825_at	101928825	NA	-0.0536163	0.345069	0.937244	-0.051638	0.403047	0.999825	-0.0517742	0.425241	0.999266
101928833_at	101928833	LOC101928833	-0.0188809	0.759687	0.991558	-0.0411812	0.541026	0.999825	-0.0552864	0.389421	0.999266
101928834_at	101928834	LOC101928834	-0.011833	0.767261	0.991765	-0.00823682	0.85521	0.999825	-0.0104424	0.808225	0.999266
101928837_at	101928837	LOC101928837	0.0178643	0.773009	0.991765	-0.0115692	0.863203	0.999825	0.0343663	0.555809	0.999266
101928841_at	101928841	LOC101928841	-0.0240498	0.550635	0.969042	-0.0389123	0.312205	0.999825	-0.0551215	0.183654	0.999266
101928844_at	101928844	LOC101928844	-0.0755632	0.0891692	0.787731	-0.061762	0.19289	0.999825	-0.080658	0.0765844	0.999266
101928845_at	101928845	LOC101928845	-0.0245785	0.538437	0.968132	-0.0258907	0.536442	0.999825	-0.0399801	0.3742	0.999266
101928846_at	101928846	HIPK1-AS1	-0.0262125	0.574193	0.971399	-0.051378	0.318348	0.999825	-0.0831632	0.112197	0.999266
101928847_at	101928847	LOC101928847	0.0434386	0.361286	0.940773	0.0390432	0.393963	0.999825	0.0711794	0.142539	0.999266
101928850_at	101928850	LOC101928850	-0.0176001	0.507267	0.963937	-0.0142848	0.616636	0.999825	-0.02203	0.458686	0.999266
101928851_at	101928851	LOC101928851	-0.044258	0.543155	0.96823	-0.0520649	0.487797	0.999825	-0.0747214	0.295033	0.999266
101928857_at	101928857	CTD-3080P12.3	-0.0480235	0.344469	0.937244	-0.0679551	0.186072	0.999825	-0.0778072	0.146646	0.999266
101928858_at	101928858	LOC101928858	0.0565046	0.313753	0.928646	0.0344433	0.552254	0.999825	0.024963	0.651594	0.999266
101928865_at	101928865	LOC101928865	0.0189902	0.458157	0.958721	0.0286341	0.312467	0.999825	0.00593008	0.821488	0.999266
101928869_at	101928869	GABRG3-AS1	-0.00921778	0.780844	0.991765	-0.00274352	0.931957	0.999825	-0.0117913	0.717073	0.999266
101928881_at	101928881	LOC101928881	-0.0749737	0.301951	0.928038	-0.0586439	0.423866	0.999825	-0.094644	0.181126	0.999266
101928886_at	101928886	LOC101928886	-0.0239215	0.424396	0.95311	-0.0107806	0.738723	0.999825	-0.0142121	0.663275	0.999266
101928893_at	101928893	LOC101928893	-0.027084	0.172162	0.858065	-0.0266156	0.233631	0.999825	-0.0230943	0.342169	0.999266
101928894_at	101928894	LOC101928894	-0.0264884	0.65899	0.983023	-0.0195411	0.769119	0.999825	-0.0375378	0.533115	0.999266
101928896_at	101928896	LOC101928896	-0.0197353	0.541264	0.96823	-0.0135812	0.692454	0.999825	-0.00785128	0.826967	0.999266
101928898_at	101928898	NA	-0.0822172	0.360961	0.940658	-0.0175849	0.848499	0.999825	-0.0476416	0.619705	0.999266
101928902_at	101928902	LOC101928902	0.00249461	0.944877	0.997194	-0.0225992	0.547074	0.999825	-0.0294636	0.352856	0.999266
101928905_at	101928905	NA	-0.0404966	0.260778	0.908187	-0.0449042	0.258274	0.999825	-0.051751	0.177547	0.999266
101928907_at	101928907	LOC101928907	0.00124273	0.976332	0.998499	-0.015597	0.718738	0.999825	-0.0292216	0.458399	0.999266
101928909_at	101928909	LOC101928909	0.0205567	0.553992	0.970344	0.0111798	0.74298	0.999825	0.00849668	0.803252	0.999266
101928921_at	101928921	NA	-0.0911009	0.104443	0.802574	-0.0948378	0.126023	0.999825	-0.128891	0.0440287	0.999266
101928922_at	101928922	LINC00463	-0.000630251	0.991343	0.999684	-0.0376161	0.540895	0.999825	-0.0669058	0.285918	0.999266
101928937_at	101928937	LOC101928937	0.0068382	0.865141	0.994437	0.000236847	0.995482	0.999825	0.0216587	0.585486	0.999266
101928940_at	101928940	LOC101928940	0.00568089	0.82178	0.992273	0.0167711	0.552305	0.999825	0.0113988	0.703513	0.999266
101928955_at	101928955	LOC101928955	0.0185877	0.578552	0.971661	-0.00300156	0.929105	0.999825	-0.00020555	0.994799	0.999834
101928961_at	101928961	LOC101928961	-0.0517738	0.0845979	0.787731	-0.0420678	0.204716	0.999825	-0.062323	0.0577908	0.999266
101928965_at	101928965	NA	0.017224	0.766637	0.991765	0.0475531	0.456114	0.999825	0.037017	0.515959	0.999266
101928973_at	101928973	LOC101928973	0.0738119	0.462649	0.959821	0.012416	0.907623	0.999825	-0.0313595	0.754388	0.999266
101928978_at	101928978	LOC101928978	-0.0642277	0.135197	0.838378	-0.0789139	0.0943403	0.999825	-0.110283	0.0253712	0.999266
101928985_at	101928985	LOC101928985	-0.00467194	0.94421	0.997194	-0.0197649	0.785493	0.999825	-0.0163104	0.829757	0.999266
101928988_at	101928988	LOC101928988	-0.0633263	0.145746	0.844695	-0.0558431	0.231565	0.999825	-0.0775242	0.132565	0.999266
101928989_at	101928989	MIR4300HG	-0.115492	0.0446607	0.753874	-0.122397	0.0545287	0.999825	-0.11679	0.0901861	0.999266
101928999_at	101928999	IQCF5-AS1	0.019669	0.58276	0.973421	0.0117994	0.747624	0.999825	0.00324471	0.936751	0.999266
101929002_at	101929002	LOC101929002	-0.0895438	0.0922636	0.787731	-0.0821619	0.139725	0.999825	-0.076668	0.173965	0.999266
101929004_at	101929004	LOC101929004	0.0222512	0.669984	0.983945	0.0442282	0.394947	0.999825	0.00742301	0.891824	0.999266
101929007_at	101929007	LOC101929007	-0.0136772	0.775867	0.991765	-0.0260588	0.620957	0.999825	-0.0512881	0.336241	0.999266
101929017_at	101929017	NA	0.00585918	0.866648	0.994437	0.00339166	0.920396	0.999825	-0.00445253	0.895269	0.999266
101929019_at	101929019	LOC101929019	0.00856706	0.79156	0.991765	0.00283483	0.938155	0.999825	-0.0109107	0.767031	0.999266
101929025_at	101929025	LINC01516	-0.0263213	0.478755	0.961597	-0.0159244	0.660847	0.999825	-0.00139708	0.971406	0.999266
101929027_at	101929027	LOC101929027	0.00557541	0.909429	0.996726	0.00845075	0.865685	0.999825	0.00292919	0.950465	0.999266
101929034_at	101929034	LOC101929034	0.0154564	0.601157	0.974432	0.0110754	0.736058	0.999825	0.024396	0.482012	0.999266
101929040_at	101929040	NA	-0.0192115	0.475385	0.961501	-0.0179938	0.52502	0.999825	-0.0216842	0.466199	0.999266
101929052_at	101929052	LINC00836	-0.00296588	0.950776	0.997194	0.0113927	0.833337	0.999825	-0.0110284	0.849567	0.999266
101929060_at	101929060	LOC101929060	-0.0381248	0.272619	0.913354	-0.0387153	0.309192	0.999825	-0.0538988	0.186808	0.999266
101929064_at	101929064	LOC101929064	-0.0537098	0.212619	0.878885	-0.0627108	0.168174	0.999825	-0.0717782	0.0853273	0.999266
101929072_at	101929072	LOC101929072	-0.0198195	0.766318	0.991765	-0.0119298	0.863442	0.999825	-0.0339881	0.634105	0.999266
101929076_at	101929076	LOC101929076	0.0751802	0.312235	0.928646	0.0459457	0.575943	0.999825	0.00810728	0.914725	0.999266
101929078_at	101929078	NA	-0.00116858	0.981479	0.999158	-0.0239751	0.621535	0.999825	-0.0103673	0.803708	0.999266
101929081_at	101929081	CTD-2194D22.4	-0.0178424	0.48805	0.961658	-0.0154051	0.558734	0.999825	-0.00795016	0.77841	0.999266
101929082_at	101929082	LINC01333	-0.043003	0.254953	0.906315	-0.0456804	0.269878	0.999825	-0.0407886	0.354307	0.999266
101929083_at	101929083	CASC6	-0.00750637	0.828616	0.992273	0.00161457	0.966477	0.999825	-0.0197324	0.60609	0.999266
101929084_at	101929084	LOC101929084	0.0235358	0.707439	0.986902	0.0233396	0.721528	0.999825	0.00862193	0.904738	0.999266
101929093_at	101929093	LINC01350	-0.026011	0.787434	0.991765	-0.0581325	0.579995	0.999825	-0.103214	0.301726	0.999266
101929109_at	101929109	LOC101929109	-0.0716643	0.0357378	0.751052	-0.0732154	0.0323787	0.999825	-0.0782779	0.0290702	0.999266
101929110_at	101929110	CASC18	0.0143905	0.665317	0.983733	0.0172028	0.60288	0.999825	-0.00412263	0.906239	0.999266
101929112_at	101929112	NA	0.109635	0.0811466	0.787706	0.111896	0.0761096	0.999825	0.0859131	0.208098	0.999266
101929115_at	101929115	NA	0.010062	0.716038	0.986902	-0.00269688	0.926806	0.999825	-0.0174128	0.538452	0.999266
101929116_at	101929116	LOC101929116	0.0207181	0.680639	0.98511	-0.0258068	0.592722	0.999825	-0.0425829	0.426628	0.999266
101929118_at	101929118	NA	-0.0302814	0.718915	0.986902	-0.0445767	0.596789	0.999825	-0.0477481	0.589681	0.999266
101929120_at	101929120	LINC01351	0.214375	0.0369571	0.752698	0.142502	0.170581	0.999825	0.152132	0.154739	0.999266
101929121_at	101929121	LINC00437	-0.0148404	0.49124	0.961658	-0.0142549	0.493997	0.999825	-0.00505561	0.817586	0.999266
101929122_at	101929122	LOC101929122	-0.0200166	0.518828	0.965051	-0.00750752	0.816403	0.999825	0.0127343	0.590693	0.999266
101929123_at	101929123	LOC101929123	0.0128096	0.70046	0.98511	0.0303127	0.361758	0.999825	0.0465177	0.187971	0.999266
101929125_at	101929125	LOC101929125	-0.018084	0.793681	0.991765	0.00240687	0.973569	0.999825	-0.0167357	0.811912	0.999266
101929133_at	101929133	LOC101929133	-0.0108351	0.770061	0.991765	-0.0164191	0.65098	0.999825	-0.013548	0.707551	0.999266
101929143_at	101929143	LOC101929143	-0.0359036	0.545891	0.96823	-0.0421433	0.499325	0.999825	-0.0588269	0.300721	0.999266
101929144_at	101929144	LOC101929144	0.00260367	0.944651	0.997194	-0.00971781	0.809254	0.999825	-0.0229853	0.577129	0.999266
101929151_at	101929151	LOC101929151	0.0134823	0.696156	0.98511	0.0171086	0.63603	0.999825	0.0202316	0.552679	0.999266
101929153_at	101929153	LOC101929153	-0.0147824	0.644395	0.980801	-0.0168885	0.613565	0.999825	-0.0374596	0.209462	0.999266
101929154_at	101929154	LOC101929154	-0.027306	0.544715	0.96823	-0.0329224	0.508366	0.999825	-0.0511371	0.256782	0.999266
101929155_at	101929155	NA	-0.0368718	0.457316	0.958721	-0.0379683	0.466348	0.999825	-0.0493131	0.374778	0.999266
101929162_at	101929162	LOC101929162	-0.0249864	0.448864	0.956195	-0.018413	0.602586	0.999825	-0.0286155	0.468083	0.999266
101929164_at	101929164	LOC101929164	-0.012635	0.788287	0.991765	-0.00151868	0.972978	0.999825	0.0018809	0.969924	0.999266
101929165_at	101929165	LOC101929165	-0.0179782	0.645034	0.980801	-0.0398661	0.33864	0.999825	-0.0245526	0.583497	0.999266
101929167_at	101929167	NA	-0.0137504	0.660513	0.983023	-0.0063922	0.847221	0.999825	-0.021874	0.496689	0.999266
101929172_at	101929172	LOC101929172	-0.00959798	0.859981	0.994437	-0.0125048	0.828628	0.999825	-0.040934	0.436091	0.999266
101929176_at	101929176	CTD-2297D10.2	-0.0204246	0.626041	0.979499	-0.0240454	0.595348	0.999825	-0.0426823	0.314535	0.999266
101929180_at	101929180	LOC101929180	-0.0255051	0.548353	0.968506	-0.0125834	0.788565	0.999825	0.0029233	0.949698	0.999266
101929181_at	101929181	LOC101929181	0.00272759	0.950401	0.997194	-0.00378401	0.937647	0.999825	-0.0381633	0.325548	0.999266
101929188_at	101929188	LOC101929188	0.024121	0.488726	0.961658	0.0328378	0.395576	0.999825	0.0370931	0.327156	0.999266
101929198_at	101929198	ATP13A4-AS1	0.01411	0.622866	0.978174	0.0126922	0.672611	0.999825	0.0088014	0.776331	0.999266
101929210_at	101929210	LOC101929210	0.0245675	0.305845	0.928038	0.0360065	0.179031	0.999825	0.0231619	0.394371	0.999266
101929211_at	101929211	LOC101929211	-0.011456	0.776951	0.991765	-0.0206555	0.628931	0.999825	-0.0355609	0.432414	0.999266
101929212_at	101929212	SMIM2-AS1	-0.00576187	0.900876	0.996274	0.010655	0.829537	0.999825	0.0202732	0.66642	0.999266
101929224_at	101929224	LOC101929224	0.146503	0.129151	0.832066	0.0677753	0.472616	0.999825	0.0561197	0.530238	0.999266
101929225_at	101929225	MCM8-AS1	-0.00631507	0.837837	0.992273	-0.00262204	0.937239	0.999825	-0.00302345	0.92098	0.999266
101929229_at	101929229	LOC101929229	0.0290827	0.445899	0.955001	0.00343595	0.930007	0.999825	-0.018491	0.662869	0.999266
101929239_at	101929239	PACRG-AS2	0.0514592	0.0927635	0.787731	0.0373223	0.252139	0.999825	0.0230631	0.486981	0.999266
101929241_at	101929241	LOC101929241	0.016518	0.661384	0.983023	0.00593368	0.883567	0.999825	-0.00877197	0.817735	0.999266
101929243_at	101929243	LOC101929243	0.121269	0.059218	0.766996	0.0370077	0.477997	0.999825	0.0218721	0.691016	0.999266
101929247_at	101929247	LINC01231	-0.0294138	0.545606	0.96823	-0.032467	0.531891	0.999825	-0.0276252	0.631771	0.999266
101929248_at	101929248	LOC101929248	-0.0332544	0.491267	0.961658	-0.0339979	0.524331	0.999825	-0.0607341	0.27026	0.999266
101929260_at	101929260	LOC101929260	-0.000534647	0.991479	0.999684	0.00747867	0.891936	0.999825	0.00281176	0.961138	0.999266
101929261_at	101929261	LOC101929261	0.0470441	0.111253	0.811416	0.0291677	0.329376	0.999825	0.0327933	0.319359	0.999266
101929264_at	101929264	NA	-0.0067641	0.857328	0.994233	-0.00795095	0.828414	0.999825	-0.0212594	0.473633	0.999266
101929265_at	101929265	LINC01428	0.0199124	0.57178	0.971399	0.0239286	0.497452	0.999825	0.0200989	0.600106	0.999266
101929268_at	101929268	LOC101929268	0.00951939	0.77558	0.991765	0.0160054	0.659021	0.999825	0.0230935	0.552699	0.999266
101929269_at	101929269	LOC101929269	-0.0506195	0.407482	0.951723	-0.0653958	0.322693	0.999825	-0.0908054	0.152534	0.999266
101929279_at	101929279	LOC101929279	-0.0402654	0.342906	0.937244	0.00154083	0.972225	0.999825	0.0187661	0.691282	0.999266
101929280_at	101929280	LOC101929280	0.0392957	0.359268	0.940369	0.0285955	0.523743	0.999825	-0.000490844	0.990193	0.999435
101929284_at	101929284	LOC101929284	0.00370658	0.946392	0.997194	-0.00680952	0.90823	0.999825	0.00637477	0.920231	0.999266
101929288_at	101929288	LOC101929288	-0.0807646	0.136843	0.839192	-0.0701493	0.185795	0.999825	-0.0557553	0.338841	0.999266
101929289_at	101929289	LOC101929289	-0.0140831	0.825423	0.992273	-0.072871	0.269781	0.999825	-0.0691392	0.27534	0.999266
101929312_at	101929312	LOC101929312	0.00437345	0.883359	0.995442	0.011577	0.710452	0.999825	-0.00374151	0.907002	0.999266
101929315_at	101929315	LOC101929315	-0.00939156	0.785364	0.991765	0.00153191	0.964619	0.999825	0.00398519	0.903798	0.999266
101929319_at	101929319	LOC101929319	-0.0255034	0.420776	0.952859	-0.0329994	0.300342	0.999825	-0.0347351	0.240469	0.999266
101929325_at	101929325	LOC101929325	0.011216	0.839412	0.992273	0.0353824	0.539815	0.999825	-0.00316239	0.952747	0.999266
101929328_at	101929328	KCNMA1-AS1	0.00617904	0.904954	0.996274	0.000241389	0.996602	0.999825	-0.00130673	0.981057	0.999323
101929330_at	101929330	NA	0.0321356	0.239327	0.898225	0.0350152	0.233768	0.999825	0.0339227	0.253302	0.999266
101929335_at	101929335	ADAMTS9-AS1	0.0337751	0.354069	0.937244	0.0517039	0.174007	0.999825	0.0458934	0.252675	0.999266
101929336_at	101929336	NA	0.063151	0.0389828	0.752698	0.0677336	0.0373212	0.999825	0.0532051	0.113953	0.999266
101929372_at	101929372	LOC101929372	0.0515575	0.519691	0.965301	0.033453	0.69622	0.999825	0.0243689	0.758399	0.999266
101929378_at	101929378	LOC101929378	-0.0132222	0.751489	0.991435	0.0231203	0.605441	0.999825	0.0013224	0.976982	0.999266
101929379_at	101929379	NA	-0.0377132	0.365039	0.941523	-0.0117891	0.79435	0.999825	-0.0360256	0.412555	0.999266
101929384_at	101929384	LOC101929384	0.0323257	0.4957	0.961658	-0.0133303	0.775244	0.999825	-0.0208499	0.653619	0.999266
101929398_at	101929398	LOC101929398	-0.00691707	0.881959	0.995181	0.0110799	0.817441	0.999825	0.0323343	0.519766	0.999266
101929406_at	101929406	LOC101929406	0.0159075	0.75081	0.991435	0.0266681	0.618683	0.999825	0.0501672	0.380185	0.999266
101929407_at	101929407	PTPRD-AS1	-0.00397444	0.971826	0.998316	0.0283131	0.798987	0.999825	0.0241478	0.834485	0.999266
101929410_at	101929410	SUCLA2-AS1	-0.103024	0.0303116	0.751052	-0.0833177	0.112829	0.999825	-0.0894796	0.111184	0.999266
101929413_at	101929413	LOC101929413	0.0218512	0.540517	0.96823	0.021085	0.587009	0.999825	0.0210859	0.52833	0.999266
101929423_at	101929423	MEF2C-AS1	0.00272346	0.943171	0.997194	-0.00522053	0.899372	0.999825	-0.00456153	0.906364	0.999266
101929434_at	101929434	NA	-0.0792614	0.143942	0.843786	-0.0793029	0.178163	0.999825	-0.05697	0.353228	0.999266
101929437_at	101929437	PRRX2-AS1	-0.0108547	0.863254	0.994437	-0.0213642	0.73773	0.999825	-0.0312325	0.592278	0.999266
101929438_at	101929438	NA	-0.0255941	0.526564	0.967195	-0.0556816	0.19724	0.999825	-0.0689546	0.124621	0.999266
101929441_at	101929441	LOC101929441	0.00877509	0.826168	0.992273	-0.00880718	0.835395	0.999825	-0.00703583	0.872962	0.999266
101929454_at	101929454	LOC101929454	-0.00967629	0.737016	0.988759	-0.0220313	0.468561	0.999825	-0.0209422	0.459721	0.999266
101929456_at	101929456	NA	-0.0185925	0.555674	0.970344	-0.00968065	0.778821	0.999825	-0.0260569	0.471819	0.999266
101929459_at	101929459	LOC101929459	0.00123697	0.975665	0.998499	-0.0136372	0.762025	0.999825	-0.0132878	0.784053	0.999266
101929460_at	101929460	LOC101929460	-0.00407189	0.934378	0.997194	-0.0256027	0.638278	0.999825	-0.00169921	0.974372	0.999266
101929465_at	101929465	LOC101929465	-0.0737737	0.134377	0.83827	-0.0821142	0.100062	0.999825	-0.0890717	0.0971476	0.999266
101929472_at	101929472	CTD-2350J17.1	-0.00376592	0.926081	0.997194	-0.0288175	0.513416	0.999825	-0.0258835	0.554057	0.999266
101929475_at	101929475	LOC101929475	-0.00901199	0.810525	0.992273	-0.0108222	0.78816	0.999825	-0.00805398	0.849556	0.999266
101929478_at	101929478	LINGO1-AS2	-0.00416789	0.932598	0.997194	0.0114018	0.837611	0.999825	0.00463704	0.939274	0.999266
101929480_at	101929480	LOC101929480	0.0152635	0.777565	0.991765	-0.0431273	0.401356	0.999825	-0.0632435	0.22215	0.999266
101929486_at	101929486	LOC101929486	0.00859969	0.713256	0.986902	-0.00367904	0.885368	0.999825	-0.00677555	0.811623	0.999266
101929488_at	101929488	LOC101929488	0.00928069	0.859772	0.994437	0.000430323	0.993978	0.999825	-0.038478	0.466583	0.999266
101929497_at	101929497	LOC101929497	-0.0125205	0.710461	0.986902	-0.0176033	0.524778	0.999825	-0.00662173	0.809641	0.999266
101929504_at	101929504	LOC101929504	-0.0168402	0.632707	0.980531	-0.0117674	0.76789	0.999825	-0.0124223	0.769308	0.999266
101929505_at	101929505	LOC101929505	0.0425276	0.274829	0.913685	0.0496183	0.246659	0.999825	0.0269799	0.540692	0.999266
101929511_at	101929511	LOC101929511	-0.0136434	0.786847	0.991765	-0.00143579	0.979642	0.999825	-0.00673733	0.909953	0.999266
101929512_at	101929512	LOC101929512	-0.0119955	0.774159	0.991765	-0.0436439	0.309395	0.999825	-0.0502	0.29782	0.999266
101929515_at	101929515	NA	-0.0242681	0.719441	0.986902	-0.0578413	0.426168	0.999825	-0.104989	0.168678	0.999266
101929517_at	101929517	LOC101929517	-0.0239953	0.524334	0.966783	-0.0245955	0.539943	0.999825	-0.0238347	0.553036	0.999266
101929520_at	101929520	LINC00993	0.00781292	0.829432	0.992273	-0.00613423	0.861182	0.999825	-0.000766464	0.982729	0.999323
101929524_at	101929524	LOC101929524	-0.0173892	0.663731	0.983483	-0.0238169	0.597081	0.999825	-0.0336301	0.42752	0.999266
101929526_at	101929526	LOC101929526	0.0599213	0.234635	0.894547	0.0401492	0.454895	0.999825	0.0299157	0.608381	0.999266
101929528_at	101929528	LOC101929528	-0.0305028	0.295979	0.924817	-0.0421745	0.185666	0.999825	-0.0384605	0.204823	0.999266
101929529_at	101929529	LOC101929529	-0.00621312	0.865659	0.994437	0.000295619	0.993985	0.999825	-0.00212219	0.96018	0.999266
101929536_at	101929536	LOC101929536	-0.0578738	0.313649	0.928646	-0.0591857	0.259429	0.999825	-0.069723	0.208597	0.999266
101929538_at	101929538	LOC101929538	-0.0375927	0.196305	0.871479	-0.024406	0.426066	0.999825	-0.0380661	0.210886	0.999266
101929549_at	101929549	LOC101929549	0.00997748	0.844199	0.992618	0.00519424	0.923044	0.999825	0.0120712	0.834405	0.999266
101929550_at	101929550	LOC101929550	0.012082	0.772143	0.991765	0.0513565	0.230916	0.999825	0.0710064	0.129273	0.999266
101929552_at	101929552	LOC101929552	-0.0270375	0.736094	0.988759	-0.0387582	0.653862	0.999825	-0.0910471	0.226091	0.999266
101929557_at	101929557	LINC01395	0.0432623	0.272022	0.913354	0.0544472	0.200031	0.999825	0.07504	0.0663069	0.999266
101929570_at	101929570	LOC101929570	-0.00546617	0.840831	0.992273	-0.00335976	0.894173	0.999825	-0.00729838	0.786644	0.999266
101929582_at	101929582	LINC01241	0.0128769	0.771567	0.991765	0.00628704	0.892608	0.999825	-0.00789648	0.790393	0.999266
101929584_at	101929584	LOC101929584	-0.0231641	0.609895	0.976274	-0.0309718	0.489196	0.999825	-0.0250439	0.613452	0.999266
101929586_at	101929586	LOC101929586	-0.0307837	0.339525	0.937244	-0.0224676	0.52121	0.999825	-0.0444182	0.189683	0.999266
101929591_at	101929591	KIZ-AS1	-0.0310567	0.28383	0.918406	-0.0243194	0.433651	0.999825	-0.00436512	0.877487	0.999266
101929592_at	101929592	LOC101929592	0.016556	0.424559	0.95311	0.0203829	0.338367	0.999825	0.0223774	0.324432	0.999266
101929604_at	101929604	NA	-0.00845243	0.914792	0.997194	-0.00122278	0.989128	0.999825	-0.031809	0.72553	0.999266
101929607_at	101929607	LOC101929607	-0.00634727	0.697148	0.98511	-0.000262034	0.986184	0.999825	0.00187515	0.890881	0.999266
101929609_at	101929609	LOC101929609	-0.0876586	0.144224	0.843801	-0.104061	0.109209	0.999825	-0.155932	0.00692414	0.999266
101929620_at	101929620	LINC01243	-0.0635994	0.0471636	0.754847	-0.0628473	0.0669472	0.999825	-0.0661204	0.072165	0.999266
101929621_at	101929621	LOC101929621	-0.0455897	0.311235	0.928646	-0.0422825	0.388628	0.999825	-0.0439592	0.393911	0.999266
101929622_at	101929622	LOC101929622	-0.00210083	0.946256	0.997194	0.0134444	0.669988	0.999825	-0.00434071	0.89435	0.999266
101929623_at	101929623	LINC01215	-0.00637287	0.773135	0.991765	-0.00904361	0.713253	0.999825	-0.00390718	0.885228	0.999266
101929631_at	101929631	LOC101929631	0.00578191	0.93593	0.997194	-0.0358225	0.641041	0.999825	-0.0239097	0.761155	0.999266
101929636_at	101929636	NA	-0.0577337	0.192097	0.868321	-0.041879	0.356208	0.999825	-0.0440803	0.368674	0.999266
101929645_at	101929645	LOC101929645	0.00941845	0.783805	0.991765	0.0259869	0.444239	0.999825	0.0263049	0.410467	0.999266
101929648_at	101929648	NA	-0.00228253	0.954129	0.997194	-0.011112	0.800977	0.999825	-0.0189924	0.662981	0.999266
101929651_at	101929651	LINC01398	-0.0144543	0.700402	0.98511	-0.0233448	0.576886	0.999825	-0.0391728	0.338309	0.999266
101929657_at	101929657	LOC101929657	0.0252255	0.523262	0.966167	0.00646472	0.874093	0.999825	-0.00893787	0.829653	0.999266
101929660_at	101929660	LOC101929660	0.00322136	0.929242	0.997194	0.0308439	0.416369	0.999825	0.0283117	0.480155	0.999266
101929668_at	101929668	NA	-0.0467877	0.339958	0.937244	-0.0337961	0.515835	0.999825	-0.0417532	0.436194	0.999266
101929681_at	101929681	LOC101929681	-0.0228798	0.743755	0.990029	-0.00768599	0.91983	0.999825	-0.00761562	0.924779	0.999266
101929683_at	101929683	NA	-0.0412969	0.526632	0.967229	-0.0386806	0.545736	0.999825	-0.0609381	0.269944	0.999266
101929687_at	101929687	NA	-0.0182543	0.705741	0.986902	-0.0129984	0.807594	0.999825	-0.0298411	0.609735	0.999266
101929690_at	101929690	LINC01583	-0.00692538	0.770057	0.991765	0.00454459	0.852821	0.999825	0.0146114	0.584048	0.999266
101929693_at	101929693	RARA-AS1	-0.0645524	0.232982	0.892618	-0.04785	0.402984	0.999825	-0.0639191	0.255886	0.999266
101929694_at	101929694	LOC101929694	-0.00957244	0.767817	0.991765	-0.00614024	0.862602	0.999825	0.00626753	0.863819	0.999266
101929714_at	101929714	NA	-0.0275596	0.488345	0.961658	-0.0301543	0.488046	0.999825	-0.0469047	0.280383	0.999266
101929715_at	101929715	LOC101929715	0.0126353	0.751317	0.991435	0.00168124	0.965562	0.999825	-0.0107619	0.792631	0.999266
101929717_at	101929717	LOC101929717	-0.0402049	0.297855	0.924824	-0.0624532	0.138077	0.999825	-0.067338	0.0732445	0.999266
101929718_at	101929718	LOC101929718	-0.0358997	0.477653	0.961501	-0.0589636	0.193092	0.999825	-0.0599235	0.207335	0.999266
101929719_at	101929719	LOC101929719	0.0332521	0.540459	0.96823	0.0256303	0.664811	0.999825	0.0574823	0.375314	0.999266
101929724_at	101929724	NA	-0.00352599	0.960292	0.997194	0.00557163	0.940247	0.999825	0.0142859	0.844343	0.999266
101929726_at	101929726	LOC101929726	0.0310631	0.540082	0.96823	0.0287805	0.594149	0.999825	0.0128409	0.814231	0.999266
101929728_at	101929728	NA	-0.00757219	0.868802	0.994437	-0.0096218	0.851023	0.999825	-0.0141655	0.787436	0.999266
101929730_at	101929730	LINC01352	-0.0529261	0.0519741	0.76108	-0.0430016	0.111168	0.999825	-0.0307872	0.233509	0.999266
101929745_at	101929745	LOC101929745	-0.022334	0.486374	0.961658	-0.0169438	0.634703	0.999825	-0.0178778	0.603133	0.999266
101929747_at	101929747	LOC101929747	-0.0659456	0.153064	0.846198	-0.0440877	0.347926	0.999825	-0.0340866	0.475069	0.999266
101929748_at	101929748	LOC101929748	-0.114473	0.243682	0.901921	0.00122798	0.98897	0.999825	0.026796	0.762243	0.999266
101929752_at	101929752	LOC101929752	0.0370506	0.540518	0.96823	0.0325061	0.631885	0.999825	0.0511737	0.494204	0.999266
101929757_at	101929757	NA	0.0443809	0.249499	0.903625	0.0271131	0.511745	0.999825	0.00877049	0.841029	0.999266
101929759_at	101929759	LOC101929759	-0.0529858	0.212283	0.878885	-0.0355241	0.444049	0.999825	-0.0292351	0.53846	0.999266
101929760_at	101929760	PIK3IP1-AS1	0.0189873	0.694193	0.98511	0.0176475	0.743525	0.999825	-0.00721191	0.894213	0.999266
101929761_at	101929761	NA	0.0129384	0.797477	0.991765	0.0482869	0.345443	0.999825	0.050915	0.293282	0.999266
101929765_at	101929765	LINC01585	0.0148549	0.759694	0.991558	0.0237825	0.659977	0.999825	0.0171051	0.748105	0.999266
101929897_at	101929897	LOC101929897	0.0057484	0.94204	0.997194	0.0253143	0.768641	0.999825	0.0183529	0.840375	0.999266
101929949_at	101929949	NA	-0.0322324	0.485662	0.961658	-0.0569263	0.251867	0.999825	-0.0592966	0.197818	0.999266
101929964_at	101929964	LOC101929964	-0.00899222	0.851119	0.993563	-0.00301387	0.955254	0.999825	-0.0270104	0.627394	0.999266
101929986_at	101929986	NA	0.0250255	0.479135	0.961652	0.0115174	0.753339	0.999825	0.002624	0.940764	0.999266
10193_at	10193	RNF41	-0.0124015	0.799352	0.991765	0.0721489	0.0763723	0.999825	0.102334	0.0100173	0.999266
101930071_at	101930071	LOC101930071	-0.0488259	0.559553	0.970795	-0.0423466	0.53827	0.999825	-0.0385947	0.605405	0.999266
101930114_at	101930114	LOC101930114	-0.0244467	0.553274	0.970344	-0.0216889	0.628295	0.999825	-0.015863	0.729413	0.999266
101930137_at	101930137	LOC101930137	-0.0335948	0.380843	0.946283	-0.0390267	0.300341	0.999825	-0.0352965	0.398541	0.999266
101930232_at	101930232	NA	-0.0821228	0.00654074	0.751052	-0.0792642	0.017494	0.999825	-0.0658193	0.046988	0.999266
101930357_at	101930357	NA	0.0101728	0.718953	0.986902	0.0162218	0.598719	0.999825	-0.0104372	0.739505	0.999266
101930421_at	101930421	LOC101930421	0.153663	0.149756	0.845718	0.0862559	0.302404	0.999825	0.0863517	0.309495	0.999266
101930452_at	101930452	LOC101930452	-0.0614426	0.207717	0.875507	-0.0731291	0.168828	0.999825	-0.0666825	0.227395	0.999266
101930531_at	101930531	LOC101930531	0.0398523	0.248757	0.903625	0.0340991	0.376239	0.999825	0.0236264	0.573278	0.999266
10194_at	10194	TSHZ1	0.0309596	0.624188	0.978548	0.00856352	0.895011	0.999825	0.00941092	0.885645	0.999266
10195_at	10195	ALG3	-0.0295493	0.569581	0.971399	-0.0487795	0.40618	0.999825	-0.0131686	0.833143	0.999266
101954204_at	101954204	LINC00644	-0.00972109	0.709276	0.986902	-0.00798203	0.786972	0.999825	-0.0172189	0.517209	0.999266
10196_at	10196	PRMT3	0.0759055	0.328234	0.933011	0.0227513	0.748757	0.999825	0.0309747	0.648851	0.999266
10197_at	10197	PSME3	-0.114251	0.0276475	0.751052	-0.0321966	0.393041	0.999825	-0.00372166	0.921511	0.999266
101978719_at	101978719	LINC00970	0.0188756	0.6132	0.976621	0.0219544	0.595065	0.999825	0.0215551	0.627108	0.999266
10198_at	10198	MPHOSPH9	-0.0108003	0.774559	0.991765	0.0134751	0.737009	0.999825	0.00609372	0.885727	0.999266
10199_at	10199	MPHOSPH10	0.115068	0.00941951	0.751052	0.117125	0.0186314	0.999825	0.095304	0.0728836	0.999266
102_at	102	ADAM10	0.0174692	0.803259	0.991774	0.0285015	0.667598	0.999825	0.0437524	0.444628	0.999266
1020_at	1020	CDK5	-0.139971	0.0123286	0.751052	-0.0406742	0.29838	0.999825	-0.0259189	0.502032	0.999266
10200_at	10200	MPHOSPH6	0.0119923	0.820569	0.992273	0.0182832	0.708115	0.999825	0.0340829	0.493693	0.999266
10201_at	10201	NME6	-0.044834	0.484995	0.961658	-0.0407979	0.483573	0.999825	-0.0282888	0.639126	0.999266
10202_at	10202	DHRS2	0.00148409	0.964507	0.997287	0.0198989	0.535244	0.999825	0.0134907	0.690133	0.999266
10203_at	10203	CALCRL	-0.0399753	0.232067	0.891462	-0.024286	0.502985	0.999825	-0.0256081	0.479946	0.999266
10204_at	10204	NUTF2	-0.0560232	0.205344	0.874645	-0.0218309	0.58121	0.999825	-0.0215197	0.495056	0.999266
10205_at	10205	MPZL2	0.00260602	0.898735	0.99615	-0.016956	0.346085	0.999825	-0.0198965	0.303848	0.999266
10206_at	10206	TRIM13	0.01245	0.848865	0.993428	-0.0066436	0.923079	0.999825	0.0253473	0.651453	0.999266
102060282_at	102060282	RASSF1-AS1	-0.0499707	0.397487	0.94822	-0.0433782	0.472402	0.999825	-0.0451215	0.358238	0.999266
10207_at	10207	PATJ	-0.0120937	0.658563	0.983014	-0.0133822	0.639855	0.999825	-0.0243806	0.373893	0.999266
10208_at	10208	USPL1	0.000935702	0.988027	0.999414	0.0438827	0.511893	0.999825	0.0191896	0.744329	0.999266
10209_at	10209	EIF1	-0.0257375	0.431259	0.95311	-0.00501799	0.867163	0.999825	0.00168836	0.958793	0.999266
1021_at	1021	CDK6	0.0134497	0.608006	0.976226	-0.0117205	0.637785	0.999825	-0.00311241	0.898758	0.999266
10210_at	10210	TOPORS	0.139667	0.139525	0.840947	0.103579	0.203011	0.999825	0.11738	0.0779977	0.999266
10211_at	10211	FLOT1	-0.102856	0.00755164	0.751052	-0.047925	0.0943514	0.999825	-0.0461002	0.137028	0.999266
10212_at	10212	DDX39A	-0.0541156	0.425764	0.95311	-0.0241536	0.730602	0.999825	0.0136645	0.837715	0.999266
10213_at	10213	PSMD14	-0.11316	0.0190679	0.751052	-0.0687117	0.100011	0.999825	-0.0671337	0.136358	0.999266
10214_at	10214	SSX3	0.0233115	0.753949	0.991435	-0.0240249	0.750602	0.999825	-0.0384084	0.61072	0.999266
10215_at	10215	OLIG2	0.067614	0.460651	0.958948	0.0203489	0.777461	0.999825	0.0685463	0.280314	0.999266
102157402_at	102157402	AK6	-0.0512127	0.316256	0.928646	-0.00459342	0.930662	0.999825	0.0111306	0.840684	0.999266
10216_at	10216	PRG4	-0.0192598	0.546514	0.968328	-0.00322432	0.924704	0.999825	-0.00700789	0.828332	0.999266
10217_at	10217	CTDSPL	0.0210871	0.6226	0.978169	-0.0256915	0.499671	0.999825	-0.0483249	0.177625	0.999266
10218_at	10218	ANGPTL7	0.00175377	0.966524	0.997287	0.00504603	0.910351	0.999825	-0.00743988	0.867386	0.999266
10219_at	10219	KLRG1	-0.0568705	0.293691	0.923858	-0.0318097	0.59313	0.999825	-0.0293284	0.649034	0.999266
1022_at	1022	CDK7	-0.0539805	0.443809	0.953922	0.0278086	0.676652	0.999825	0.0141092	0.828386	0.999266
10220_at	10220	GDF11	-0.000857144	0.984834	0.99929	-0.0227124	0.533729	0.999825	-0.0167308	0.642229	0.999266
10221_at	10221	TRIB1	0.0671403	0.287693	0.920243	0.0306849	0.608845	0.999825	0.0278411	0.661875	0.999266
10223_at	10223	GPA33	-0.0335396	0.542743	0.96823	-0.0405549	0.474059	0.999825	-0.027848	0.647892	0.999266
10224_at	10224	ZNF443	0.0262214	0.35412	0.937244	0.031303	0.279306	0.999825	0.017288	0.569732	0.999266
10225_at	10225	CD96	-0.0166928	0.567976	0.971399	-0.0216386	0.511111	0.999825	-0.0473265	0.13724	0.999266
10226_at	10226	PLIN3	0.128832	0.0929491	0.787731	0.0223803	0.717086	0.999825	-0.00219796	0.969342	0.999266
10227_at	10227	MFSD10	-0.0675163	0.162688	0.850402	-0.0634818	0.20519	0.999825	-0.088614	0.0628963	0.999266
10228_at	10228	STX6	-0.0308853	0.493494	0.961658	0.0350108	0.384989	0.999825	0.0689841	0.0670857	0.999266
10229_at	10229	COQ7	0.0166502	0.710916	0.986902	0.0804966	0.0380567	0.999825	0.0960966	0.0211654	0.999266
10230_at	10230	NBR2	-0.0407049	0.51322	0.964523	-0.0664471	0.290741	0.999825	-0.0920684	0.176577	0.999266
10231_at	10231	RCAN2	-0.144059	0.0177321	0.751052	-0.0343801	0.420051	0.999825	-0.0367399	0.313028	0.999266
10232_at	10232	MSLN	0.00934644	0.863259	0.994437	-0.0201537	0.70224	0.999825	-0.023254	0.646926	0.999266
10233_at	10233	LRRC23	0.0197647	0.727354	0.98823	-0.00360835	0.951815	0.999825	-0.043434	0.43872	0.999266
10234_at	10234	LRRC17	-0.0409249	0.58788	0.973658	-0.0131481	0.875201	0.999825	-0.0382368	0.634039	0.999266
10235_at	10235	RASGRP2	-0.0427075	0.39192	0.947893	0.0223897	0.606842	0.999825	0.0348528	0.459768	0.999266
10236_at	10236	HNRNPR	0.0221942	0.493843	0.961658	0.0251199	0.427142	0.999825	0.0438226	0.194257	0.999266
10237_at	10237	SLC35B1	-0.0732584	0.143181	0.843578	-0.00687517	0.878374	0.999825	0.00205962	0.965184	0.999266
10238_at	10238	DCAF7	-0.0170838	0.613397	0.976661	-0.0123464	0.722957	0.999825	-0.00524367	0.889961	0.999266
1024_at	1024	CDK8	-0.0500328	0.444818	0.954236	-0.00416343	0.951418	0.999825	-0.00163713	0.978189	0.999266
10240_at	10240	MRPS31	0.0321622	0.494434	0.961658	0.0405882	0.410941	0.999825	0.051264	0.346498	0.999266
10241_at	10241	CALCOCO2	0.164769	0.00485931	0.751052	0.0716513	0.0784523	0.999825	0.0760995	0.0754284	0.999266
10242_at	10242	KCNMB2	-0.0246422	0.659719	0.983023	0.0266664	0.629308	0.999825	0.0243859	0.561902	0.999266
10243_at	10243	GPHN	-0.105886	0.0639314	0.771007	-0.0445734	0.430422	0.999825	-0.0225825	0.60868	0.999266
10244_at	10244	RABEPK	-0.0772347	0.076524	0.781279	-0.0112962	0.727912	0.999825	-0.0118989	0.732558	0.999266
10245_at	10245	TIMM17B	-0.0538749	0.224574	0.888022	0.00478033	0.90624	0.999825	0.0103362	0.816378	0.999266
10246_at	10246	SLC17A2	0.0175112	0.642878	0.980801	0.0238189	0.525908	0.999825	0.0242613	0.446566	0.999266
102467079_at	102467079	LOC102467079	-0.0196219	0.518184	0.965051	-0.0107172	0.743012	0.999825	-0.020698	0.4595	0.999266
10247_at	10247	RIDA	0.220706	0.0391544	0.752698	0.0559079	0.462762	0.999825	0.0883465	0.258602	0.999266
10248_at	10248	POP7	-0.117502	0.104932	0.804298	0.00336516	0.953527	0.999825	0.0103701	0.868089	0.999266
10249_at	10249	GLYAT	-0.0248975	0.366417	0.941975	-0.0211872	0.457154	0.999825	-0.0322579	0.25455	0.999266
1025_at	1025	CDK9	-0.0525613	0.247297	0.903266	-0.0372772	0.446589	0.999825	-0.0288471	0.560697	0.999266
10250_at	10250	SRRM1	0.0209815	0.625793	0.979475	-0.0123302	0.787688	0.999825	-0.000976908	0.984804	0.999323
10251_at	10251	SPRY3	0.000217365	0.996329	0.999684	-0.0168843	0.745245	0.999825	-0.0395326	0.40522	0.999266
10252_at	10252	SPRY1	0.158137	0.0357569	0.751052	0.112606	0.103382	0.999825	0.0471806	0.493207	0.999266
10253_at	10253	SPRY2	0.00920446	0.913033	0.997188	-0.046856	0.52801	0.999825	-0.0626296	0.358129	0.999266
10254_at	10254	STAM2	0.0167527	0.634913	0.980531	0.00525468	0.886319	0.999825	0.00603627	0.851212	0.999266
102546226_at	102546226	LOC102546226	-0.0155884	0.573921	0.971399	-0.0170369	0.581757	0.999825	-0.0251951	0.411076	0.999266
102546294_at	102546294	LOC102546294	0.018158	0.506168	0.963937	-0.00314153	0.912411	0.999825	-0.00931661	0.757532	0.999266
10255_at	10255	HCG9	0.0438116	0.457414	0.958721	0.00711895	0.90984	0.999825	-0.018614	0.751924	0.999266
10256_at	10256	CNKSR1	0.0208737	0.592894	0.974432	0.0379837	0.358074	0.999825	0.0140029	0.74959	0.999266
10257_at	10257	ABCC4	0.0476912	0.141319	0.843578	0.0247782	0.419964	0.999825	0.0342045	0.305515	0.999266
1026_at	1026	CDKN1A	0.121009	0.22236	0.885595	0.0615659	0.45152	0.999825	0.0264935	0.757047	0.999266
10260_at	10260	DENND4A	-0.00212376	0.974798	0.998382	0.0547358	0.441207	0.999825	0.0542192	0.364093	0.999266
102606465_at	102606465	LOC102606465	0.0151266	0.836657	0.992273	0.0716748	0.32502	0.999825	0.0657047	0.407259	0.999266
10261_at	10261	IGSF6	0.0361107	0.454363	0.957784	0.0306903	0.522942	0.999825	0.0469032	0.312063	0.999266
10262_at	10262	SF3B4	-0.0608175	0.38797	0.947539	-0.0386608	0.624465	0.999825	-0.00929508	0.913033	0.999266
10263_at	10263	CDK2AP2	0.0951026	0.240845	0.899378	0.0138592	0.867006	0.999825	-0.0413973	0.610794	0.999266
10265_at	10265	IRX5	0.0346933	0.395296	0.947893	0.025008	0.529158	0.999825	0.0312671	0.416337	0.999266
102659288_at	102659288	KCCAT333	-0.0451433	0.12558	0.830995	-0.052994	0.0877743	0.999825	-0.0475466	0.0973884	0.999266
10266_at	10266	RAMP2	-0.0782785	0.359409	0.940369	-0.0934927	0.286087	0.999825	-0.0474761	0.561146	0.999266
10267_at	10267	RAMP1	0.137584	0.0667889	0.773219	0.0482041	0.419928	0.999825	0.0233378	0.707096	0.999266
10268_at	10268	RAMP3	-0.0920037	0.113833	0.816729	-0.0521714	0.39028	0.999825	-0.0438883	0.500565	0.999266
10269_at	10269	ZMPSTE24	-0.0455932	0.346434	0.937244	-0.0504016	0.273367	0.999825	-0.028363	0.50596	0.999266
1027_at	1027	CDKN1B	-0.00430582	0.952381	0.997194	0.0178996	0.777346	0.999825	0.0304236	0.593094	0.999266
10270_at	10270	AKAP8	0.0140595	0.822828	0.992273	0.0988968	0.103835	0.999825	0.0814358	0.224045	0.999266
10272_at	10272	FSTL3	0.0653217	0.245583	0.902831	0.0215025	0.695004	0.999825	0.0104685	0.814393	0.999266
102723335_at	102723335	LOC102723335	-0.07924	0.227856	0.888951	-0.110778	0.107314	0.999825	-0.114285	0.100846	0.999266
102723448_at	102723448	LOC102723448	-0.00975083	0.838857	0.992273	-0.0406884	0.433742	0.999825	-0.067592	0.188423	0.999266
102723489_at	102723489	LINC00205	0.0270712	0.70803	0.986902	-0.00423908	0.955502	0.999825	-0.0372075	0.600659	0.999266
102723493_at	102723493	LOC102723493	0.0808869	0.348701	0.937244	-0.00515636	0.94861	0.999825	-0.0490392	0.465293	0.999266
102723501_at	102723501	NA	0.00421099	0.914596	0.997194	0.0106866	0.805412	0.999825	0.040305	0.389688	0.999266
102723526_at	102723526	LOC102723526	-0.0350229	0.399756	0.949083	-0.0118707	0.756882	0.999825	-0.00431585	0.915917	0.999266
102723542_at	102723542	NA	0.0357045	0.441534	0.95311	-0.00211993	0.960564	0.999825	0.0174641	0.693706	0.999266
102723579_at	102723579	NA	-0.0141559	0.754718	0.991477	-0.0461437	0.356645	0.999825	-0.0726284	0.120645	0.999266
102723581_at	102723581	NA	-0.0744524	0.497464	0.961942	0.0262959	0.803388	0.999825	0.0842635	0.350506	0.999266
102723645_at	102723645	LOC102723645	-0.0504896	0.222773	0.885714	-0.0431505	0.341632	0.999825	-0.0489553	0.301169	0.999266
102723648_at	102723648	LOC102723648	0.0300413	0.410186	0.952127	0.0153444	0.696426	0.999825	0.0086776	0.843455	0.999266
102723657_at	102723657	LOC102723657	0.0129314	0.770276	0.991765	0.0393083	0.402495	0.999825	0.0217468	0.644581	0.999266
102723661_at	102723661	LOC102723661	-0.0747121	0.192938	0.869013	-0.0752556	0.184215	0.999825	-0.0811179	0.133622	0.999266
102723665_at	102723665	LOC102723665	-0.0366224	0.501655	0.963484	-0.0312096	0.592683	0.999825	-0.0178461	0.780051	0.999266
102723684_at	102723684	LOC102723684	-0.0292344	0.480864	0.961658	-0.0253286	0.550602	0.999825	-0.0194285	0.634336	0.999266
102723692_at	102723692	LOC102723692	-0.102194	0.0767832	0.781279	-0.0831451	0.198295	0.999825	-0.0838863	0.148134	0.999266
102723701_at	102723701	LOC102723701	-0.0480961	0.140349	0.842605	-0.0266269	0.449779	0.999825	-0.00608986	0.871706	0.999266
102723704_at	102723704	LOC102723704	0.0557633	0.328398	0.933158	0.0355133	0.539544	0.999825	0.0658556	0.293545	0.999266
102723721_at	102723721	LOC102723721	-0.110511	0.0571424	0.765146	-0.129338	0.0416019	0.999825	-0.140232	0.0112098	0.999266
102723742_at	102723742	LINC01500	-0.00809549	0.880715	0.995181	-0.0376147	0.502523	0.999825	-0.0480756	0.346632	0.999266
102723757_at	102723757	LOC102723757	-0.0345656	0.387087	0.947539	-0.0238105	0.583476	0.999825	-0.0264615	0.531353	0.999266
102723773_at	102723773	NA	-0.0334683	0.582072	0.973338	0.0187178	0.766274	0.999825	0.0252377	0.675833	0.999266
102723775_at	102723775	LINC01315	0.140708	0.0102287	0.751052	0.148677	0.00618163	0.999825	0.101948	0.0311373	0.999266
102723779_at	102723779	LOC102723779	-0.0481428	0.204854	0.874483	-0.0478605	0.214642	0.999825	-0.0359088	0.375601	0.999266
102723786_at	102723786	LOC102723786	-0.0663328	0.35329	0.937244	-0.0878845	0.186834	0.999825	-0.097295	0.125893	0.999266
102723809_at	102723809	LOC102723809	-0.00892771	0.879188	0.995181	-0.0239489	0.707482	0.999825	-0.0559722	0.349511	0.999266
102723831_at	102723831	LOC102723831	0.062427	0.138624	0.839744	0.0846234	0.0710049	0.999825	0.0783899	0.104985	0.999266
102723845_at	102723845	NA	-0.00603626	0.890367	0.996106	0.000372419	0.993497	0.999825	-0.00359063	0.942503	0.999266
102723864_at	102723864	LOC102723864	-0.0162545	0.68828	0.98511	-0.00290909	0.943003	0.999825	0.00356524	0.935029	0.999266
102723886_at	102723886	LOC102723886	0.0276759	0.637554	0.980531	0.0254235	0.697851	0.999825	-0.00579478	0.921244	0.999266
102723888_at	102723888	NA	0.0804097	0.122535	0.828526	0.0494016	0.364684	0.999825	0.022549	0.661494	0.999266
102723899_at	102723899	LOC102723899	0.0524798	0.315736	0.928646	0.0780629	0.176481	0.999825	0.123708	0.0426236	0.999266
102723903_at	102723903	NA	0.10015	0.10709	0.8061	0.0776521	0.221712	0.999825	0.0542764	0.419571	0.999266
102723919_at	102723919	LOC102723919	0.106474	0.282917	0.918207	0.004666	0.957641	0.999825	0.0156312	0.86922	0.999266
102723924_at	102723924	LOC102723924	-0.0922366	0.0765494	0.781279	-0.0910006	0.0993954	0.999825	-0.107826	0.062861	0.999266
102723932_at	102723932	LOC102723932	-0.00168424	0.962615	0.997194	-0.00374891	0.923264	0.999825	0.00918035	0.821442	0.999266
102723949_at	102723949	NA	0.0537963	0.386706	0.947539	0.0302882	0.655115	0.999825	0.0130022	0.8513	0.999266
102723954_at	102723954	NA	-0.0382579	0.248573	0.903625	-0.0446158	0.183146	0.999825	-0.0544093	0.109004	0.999266
102723972_at	102723972	NA	0.0669742	0.31852	0.930283	0.00400269	0.953723	0.999825	-0.0179474	0.798573	0.999266
102723983_at	102723983	LOC102723983	0.00421592	0.934421	0.997194	0.0418361	0.376442	0.999825	0.0383139	0.407542	0.999266
102723990_at	102723990	NA	0.0220669	0.644359	0.980801	0.0317404	0.459171	0.999825	0.0309453	0.510342	0.999266
102724002_at	102724002	LOC102724002	-0.0187604	0.79303	0.991765	-0.0671195	0.384531	0.999825	-0.0237993	0.752905	0.999266
102724009_at	102724009	LOC102724009	0.0289372	0.655169	0.982546	-0.00627818	0.927163	0.999825	-0.0073536	0.911342	0.999266
102724017_at	102724017	LOC102724017	0.056724	0.622141	0.978169	-0.00342729	0.9748	0.999825	0.0349108	0.750744	0.999266
102724021_at	102724021	NA	-0.0132143	0.819348	0.992273	-0.0244953	0.691201	0.999825	-0.0466796	0.417137	0.999266
102724030_at	102724030	LOC102724030	0.0354158	0.644214	0.980801	-0.0176511	0.827642	0.999825	-0.0617039	0.472298	0.999266
102724031_at	102724031	LOC102724031	0.0689393	0.26045	0.908114	0.0796309	0.230299	0.999825	0.0278755	0.663403	0.999266
102724094_at	102724094	LOC102724094	-0.0366741	0.700434	0.98511	-0.0360455	0.664482	0.999825	-0.0193925	0.817022	0.999266
102724100_at	102724100	LOC102724100	-0.0606239	0.0922379	0.787731	-0.0623862	0.0886627	0.999825	-0.0397376	0.264819	0.999266
102724106_at	102724106	NA	0.00893101	0.638357	0.980531	0.0100693	0.632739	0.999825	0.00697025	0.715796	0.999266
102724112_at	102724112	LOC102724112	0.0267399	0.652757	0.982126	0.00853483	0.882899	0.999825	0.0141344	0.817181	0.999266
102724115_at	102724115	NA	-0.050751	0.330403	0.933841	-0.0555887	0.324668	0.999825	-0.0553352	0.366116	0.999266
102724156_at	102724156	LOC102724156	-0.00993097	0.835783	0.992273	0.0150165	0.76106	0.999825	0.0223687	0.644915	0.999266
102724195_at	102724195	NA	-0.00142852	0.974482	0.998382	-0.0225008	0.611341	0.999825	-0.0265077	0.581185	0.999266
102724201_at	102724201	TBX18-AS1	-0.0161585	0.667125	0.983733	-0.0109977	0.786483	0.999825	-0.0145206	0.689133	0.999266
102724312_at	102724312	LOC102724312	0.0184261	0.724691	0.988039	-0.0163876	0.761734	0.999825	-0.0426579	0.383028	0.999266
102724323_at	102724323	LOC102724323	-0.0309004	0.63395	0.980531	-0.0332074	0.633032	0.999825	-0.0579538	0.426336	0.999266
102724352_at	102724352	LOC102724352	0.00447249	0.917521	0.997194	-0.00190867	0.967994	0.999825	-0.00872828	0.854706	0.999266
102724358_at	102724358	LOC102724358	0.0347691	0.611317	0.976274	0.0477467	0.486861	0.999825	0.0763583	0.277555	0.999266
102724368_at	102724368	CELSR3-AS1	-0.0480928	0.27893	0.915895	-0.0434752	0.32863	0.999825	-0.0324271	0.492528	0.999266
102724387_at	102724387	NA	-0.0103798	0.734975	0.988759	-0.0004349	0.989473	0.999825	0.000679634	0.985263	0.999323
102724426_at	102724426	LOC102724426	-0.015435	0.78337	0.991765	-0.0362995	0.536102	0.999825	-0.0423045	0.459045	0.999266
102724483_at	102724483	NA	-0.012754	0.849399	0.993428	-0.0171473	0.822646	0.999825	-0.0439976	0.57106	0.999266
102724487_at	102724487	NA	-0.0297321	0.246785	0.903223	-0.0353248	0.216465	0.999825	-0.0240955	0.423748	0.999266
102724493_at	102724493	NA	-0.0241463	0.323107	0.931817	-0.00940423	0.713592	0.999825	-0.0221001	0.328485	0.999266
102724508_at	102724508	THCAT158	-0.000469754	0.986865	0.999293	0.00208605	0.941646	0.999825	-0.00974811	0.736363	0.999266
102724511_at	102724511	LOC102724511	-0.0213632	0.791994	0.991765	-0.0497313	0.562501	0.999825	-0.0711108	0.372191	0.999266
102724517_at	102724517	LOC102724517	0.0779388	0.302632	0.928038	0.136395	0.0702462	0.999825	0.162133	0.0347711	0.999266
102724528_at	102724528	LOC102724528	-0.0829088	0.0154275	0.751052	-0.0932932	0.00633535	0.999825	-0.0902974	0.00749397	0.999266
102724532_at	102724532	LOC102724532	-0.0687464	0.351784	0.937244	-0.0209014	0.775258	0.999825	-0.0508573	0.517189	0.999266
102724537_at	102724537	NA	-0.00297753	0.903789	0.996274	0.00959111	0.722737	0.999825	0.0112307	0.695278	0.999266
102724543_at	102724543	NA	-0.0161382	0.85177	0.993563	-0.0600224	0.488988	0.999825	-0.0672081	0.417959	0.999266
102724551_at	102724551	LOC102724551	-0.103572	0.0858384	0.787731	-0.107755	0.104095	0.999825	-0.104065	0.0989625	0.999266
102724554_at	102724554	NA	0.0192616	0.654283	0.982286	-0.0163107	0.718503	0.999825	-0.0362636	0.451113	0.999266
102724570_at	102724570	NA	0.119166	0.295272	0.924373	0.0471151	0.692926	0.999825	-0.0287308	0.817002	0.999266
102724587_at	102724587	LOC102724587	0.048291	0.260725	0.908187	0.0301334	0.505593	0.999825	0.00607117	0.885506	0.999266
102724607_at	102724607	NA	0.202195	0.0174068	0.751052	0.144734	0.10513	0.999825	0.173476	0.0634675	0.999266
102724612_at	102724612	LOC102724612	-0.0801251	0.034407	0.751052	-0.0953068	0.0221998	0.999825	-0.0931999	0.0381051	0.999266
102724614_at	102724614	NA	-0.0109088	0.866085	0.994437	-0.0290814	0.593597	0.999825	-0.0113284	0.838857	0.999266
102724640_at	102724640	NA	-0.0346148	0.590064	0.974432	-0.0662154	0.281257	0.999825	-0.110885	0.0905472	0.999266
102724667_at	102724667	NA	-0.0225713	0.833687	0.992273	0.0683536	0.544078	0.999825	0.075772	0.532379	0.999266
102724675_at	102724675	NA	-0.0107193	0.736231	0.988759	-0.00729952	0.83775	0.999825	-0.00674386	0.842258	0.999266
102724686_at	102724686	NA	-2.76e-05	0.999056	0.999834	-0.0155463	0.517905	0.999825	-0.0237875	0.307517	0.999266
102724699_at	102724699	LOC102724699	0.116987	0.306184	0.928038	0.0509942	0.674027	0.999825	0.0358503	0.780438	0.999266
102724783_at	102724783	NA	-0.0590588	0.108595	0.808112	-0.0515793	0.213712	0.999825	-0.0755513	0.0854807	0.999266
102724791_at	102724791	NA	0.0604135	0.265316	0.910071	0.0457388	0.430948	0.999825	0.051848	0.422907	0.999266
102724792_at	102724792	NA	-0.00883249	0.742212	0.989862	0.0133519	0.62206	0.999825	0.00884477	0.736274	0.999266
102724809_at	102724809	NA	-0.00364087	0.866651	0.994437	0.0130043	0.557844	0.999825	0.0156649	0.489654	0.999266
102724814_at	102724814	LOC102724814	-0.0547308	0.159555	0.850216	-0.0606073	0.1548	0.999825	-0.0659432	0.123578	0.999266
102724842_at	102724842	NA	0.0420699	0.585734	0.973421	0.00710308	0.911044	0.999825	-0.00604413	0.932013	0.999266
102724873_at	102724873	NA	0.0576841	0.306064	0.928038	0.0595683	0.320138	0.999825	0.0649378	0.330036	0.999266
102724880_at	102724880	LOC102724880	0.0248492	0.82147	0.992273	-0.0366698	0.754529	0.999825	-0.105092	0.345035	0.999266
102724884_at	102724884	NA	-0.365704	0.161162	0.850226	-0.374451	0.198328	0.999825	-0.182179	0.551891	0.999266
102724905_at	102724905	NA	-0.0103808	0.852901	0.993792	-0.0465687	0.421346	0.999825	-0.0607394	0.308523	0.999266
102724927_at	102724927	LOC102724927	0.00791375	0.730038	0.98823	0.0154646	0.530382	0.999825	0.000260456	0.991841	0.999488
102724929_at	102724929	LOC102724929	0.0396913	0.704937	0.986902	-0.0121361	0.915103	0.999825	-0.0206489	0.85847	0.999266
102724938_at	102724938	LOC102724938	-0.0283945	0.39603	0.947893	-0.039507	0.26925	0.999825	-0.070427	0.0351084	0.999266
102724965_at	102724965	LOC102724965	0.00233831	0.972473	0.998316	0.0199075	0.7707	0.999825	0.0445095	0.547671	0.999266
102724967_at	102724967	NA	0.0167678	0.821205	0.992273	-0.00763542	0.902176	0.999825	-0.0227154	0.697865	0.999266
102724975_at	102724975	NA	-0.0449212	0.408595	0.952127	-0.0496125	0.339008	0.999825	-0.0411995	0.368283	0.999266
10273_at	10273	STUB1	-0.0976437	0.00765361	0.751052	-0.0495122	0.13743	0.999825	-0.0590918	0.106178	0.999266
10274_at	10274	STAG1	0.0324059	0.532534	0.967776	-0.0157644	0.759847	0.999825	-0.00234906	0.964978	0.999266
10276_at	10276	NET1	0.0562421	0.64377	0.980801	-0.0209633	0.866474	0.999825	0.0794073	0.437614	0.999266
10277_at	10277	UBE4B	-0.00383942	0.944561	0.997194	0.0465613	0.399635	0.999825	0.0416133	0.474067	0.999266
10278_at	10278	EFS	0.048074	0.550702	0.969042	-0.0277833	0.587358	0.999825	-0.0344595	0.487421	0.999266
10279_at	10279	PRSS16	-0.0759335	0.152709	0.845718	-0.0139991	0.781959	0.999825	-0.0304532	0.574498	0.999266
1028_at	1028	CDKN1C	0.143825	0.172656	0.858065	0.148712	0.00248168	0.999825	0.135272	0.010443	0.999266
10280_at	10280	SIGMAR1	0.00885523	0.805825	0.991774	0.0125243	0.748333	0.999825	0.0261818	0.542592	0.999266
10281_at	10281	DSCR4	-0.0768701	0.0518461	0.76108	-0.0663152	0.101733	0.999825	-0.0517929	0.202199	0.999266
10282_at	10282	BET1	0.0472178	0.502624	0.963484	0.0692965	0.285871	0.999825	0.067176	0.31218	0.999266
10283_at	10283	CWC27	0.0583033	0.188702	0.867875	0.0506281	0.305334	0.999825	0.018424	0.684112	0.999266
10284_at	10284	SAP18	0.021114	0.617926	0.977046	0.00636057	0.88054	0.999825	0.0134939	0.742224	0.999266
10285_at	10285	SMNDC1	0.0209956	0.776828	0.991765	0.0711523	0.323341	0.999825	0.0880806	0.111606	0.999266
10286_at	10286	BCAS2	-0.0574791	0.239819	0.898225	0.0125483	0.785329	0.999825	-0.00164982	0.972716	0.999266
10287_at	10287	RGS19	0.0285496	0.632301	0.980531	0.0177808	0.691135	0.999825	0.031854	0.511571	0.999266
10288_at	10288	LILRB2	-0.0212716	0.408105	0.951859	-0.0361527	0.155012	0.999825	-0.0423028	0.0907225	0.999266
10289_at	10289	EIF1B	-0.0304907	0.556579	0.970344	0.0307426	0.496406	0.999825	0.0271709	0.538531	0.999266
1029_at	1029	CDKN2A	0.0133317	0.698513	0.98511	0.00876692	0.771105	0.999825	0.0191916	0.483798	0.999266
10290_at	10290	SPEG	-0.0293938	0.401442	0.949083	-0.0150077	0.604854	0.999825	-0.0109732	0.712133	0.999266
10291_at	10291	SF3A1	-0.0161	0.60515	0.975465	0.00603398	0.841572	0.999825	0.00643794	0.842436	0.999266
10293_at	10293	TRAIP	-0.0380038	0.400186	0.949083	-0.0181021	0.711835	0.999825	-0.0249604	0.595608	0.999266
10294_at	10294	DNAJA2	0.0104506	0.83987	0.992273	0.0685531	0.166148	0.999825	0.0917584	0.0446627	0.999266
10295_at	10295	BCKDK	-0.0470104	0.355107	0.937345	-0.00400059	0.930386	0.999825	0.00634901	0.896519	0.999266
10296_at	10296	MAEA	-0.0700066	0.328915	0.933171	0.0444148	0.455115	0.999825	0.0455398	0.412027	0.999266
10297_at	10297	APC2	-0.00396234	0.878455	0.995181	-0.0154273	0.546453	0.999825	-0.0149794	0.53866	0.999266
10298_at	10298	PAK4	-0.0115121	0.783301	0.991765	-0.0413819	0.329248	0.999825	-0.0389606	0.35425	0.999266
10299_at	10299	MARCH6	-0.029592	0.468096	0.960416	0.00657082	0.857099	0.999825	0.0273284	0.348728	0.999266
103_at	103	ADAR	-0.0375	0.346397	0.937244	-0.0101338	0.804045	0.999825	-0.0125623	0.782967	0.999266
1030_at	1030	CDKN2B	-0.0151179	0.642147	0.980773	-0.0314227	0.26894	0.999825	-0.0374097	0.146888	0.999266
10300_at	10300	KATNB1	-0.075632	0.196457	0.871479	0.00388362	0.934206	0.999825	0.0181727	0.722908	0.999266
10301_at	10301	DLEU1	-0.0441341	0.453756	0.957553	-0.0584348	0.372861	0.999825	-0.0848634	0.198304	0.999266
10302_at	10302	SNAPC5	-0.0338234	0.688446	0.98511	-0.0607468	0.513375	0.999825	-0.104296	0.257306	0.999266
10307_at	10307	APBB3	3.35e-05	0.999386	0.999834	0.0429151	0.286323	0.999825	0.0463495	0.282847	0.999266
10308_at	10308	ZNF267	0.0951476	0.337253	0.937244	0.0603544	0.580616	0.999825	0.117955	0.109877	0.999266
10309_at	10309	CCNO	0.0938454	0.124322	0.830759	0.125412	0.0419627	0.999825	0.0839481	0.166446	0.999266
1031_at	1031	CDKN2C	0.126945	0.0268316	0.751052	0.0497096	0.321385	0.999825	0.0647304	0.239156	0.999266
10311_at	10311	DSCR3	-0.0025714	0.944281	0.997194	0.0173007	0.655849	0.999825	0.0560514	0.150073	0.999266
10312_at	10312	TCIRG1	0.0494305	0.572848	0.971399	0.0083776	0.919297	0.999825	-0.0108544	0.874384	0.999266
10313_at	10313	RTN3	-0.0708278	0.168069	0.854854	-0.0128978	0.788285	0.999825	-0.00480497	0.91173	0.999266
10314_at	10314	LANCL1	-0.140569	0.0507816	0.759775	-0.0401709	0.489105	0.999825	-0.0200557	0.678681	0.999266
10316_at	10316	NMUR1	-0.0162408	0.801439	0.991765	-0.0418376	0.549337	0.999825	-0.0570568	0.344707	0.999266
10317_at	10317	B3GALT5	0.0384358	0.237832	0.896356	0.0331937	0.35891	0.999825	0.0285569	0.412311	0.999266
10318_at	10318	TNIP1	-0.0236027	0.636401	0.980531	0.0158314	0.769944	0.999825	-0.00287261	0.961339	0.999266
10319_at	10319	LAMC3	0.0042792	0.953876	0.997194	-0.0228219	0.777153	0.999825	-0.0504842	0.553412	0.999266
1032_at	1032	CDKN2D	-0.117121	0.0239664	0.751052	-0.0392023	0.356574	0.999825	-0.0338133	0.400331	0.999266
10320_at	10320	IKZF1	-0.00486265	0.842388	0.992618	-0.0227955	0.242182	0.999825	-0.030944	0.13277	0.999266
10321_at	10321	CRISP3	-0.0497066	0.0599481	0.768914	-0.0462882	0.0796955	0.999825	-0.0372615	0.14447	0.999266
10322_at	10322	SMYD5	-0.0226084	0.610703	0.976274	0.00565148	0.89587	0.999825	0.020373	0.646386	0.999266
10324_at	10324	KLHL41	-0.027392	0.196215	0.871475	-0.000425195	0.982828	0.999825	-0.00737901	0.733619	0.999266
10325_at	10325	RRAGB	-0.075564	0.332284	0.934178	0.038833	0.588395	0.999825	0.0477333	0.547766	0.999266
10326_at	10326	SIRPB1	0.0163175	0.732423	0.988491	0.000265237	0.995987	0.999825	0.00510336	0.923797	0.999266
10327_at	10327	AKR1A1	-0.0717288	0.139513	0.840947	-0.006872	0.873262	0.999825	-0.00168774	0.972086	0.999266
10328_at	10328	EMC8	-0.0304104	0.428215	0.95311	-0.0126647	0.738412	0.999825	-0.0116896	0.780107	0.999266
10329_at	10329	TMEM5	-0.00411673	0.939312	0.997194	0.0161577	0.761215	0.999825	0.0122681	0.821684	0.999266
1033_at	1033	CDKN3	-0.166293	0.081499	0.787706	-0.00772884	0.922654	0.999825	0.0566921	0.494023	0.999266
10330_at	10330	CNPY2	-0.00991937	0.821581	0.992273	0.0274119	0.532159	0.999825	0.0578128	0.214775	0.999266
10331_at	10331	B3GNT3	-0.00371867	0.938876	0.997194	0.0239755	0.623999	0.999825	0.0232333	0.57174	0.999266
10332_at	10332	CLEC4M	-0.0415021	0.188751	0.867875	-0.0425628	0.11661	0.999825	-0.0412582	0.0508155	0.999266
10333_at	10333	TLR6	0.000885263	0.9827	0.99929	-0.0224261	0.59029	0.999825	-0.0337794	0.370554	0.999266
10335_at	10335	MRVI1	0.1877	0.239661	0.898225	0.00761047	0.955584	0.999825	-0.0333402	0.795416	0.999266
10336_at	10336	PCGF3	-0.0423703	0.204849	0.874483	0.0029894	0.922528	0.999825	0.0178109	0.583011	0.999266
10342_at	10342	TFG	-0.0507518	0.131344	0.835349	-0.0176236	0.590176	0.999825	-0.0165537	0.60315	0.999266
10343_at	10343	PKDREJ	-0.0244513	0.534773	0.967867	-0.000339674	0.993172	0.999825	0.0179813	0.678439	0.999266
10344_at	10344	CCL26	0.102062	0.0806268	0.787706	0.0892916	0.147532	0.999825	0.0858564	0.1289	0.999266
10345_at	10345	TRDN	-0.0139079	0.404314	0.950614	-0.00804042	0.636951	0.999825	-0.00753008	0.678914	0.999266
10346_at	10346	TRIM22	0.176404	0.234519	0.894275	0.0700139	0.629357	0.999825	0.0996369	0.469521	0.999266
10347_at	10347	ABCA7	0.0187334	0.770188	0.991765	-0.00676051	0.922425	0.999825	-0.037811	0.521513	0.999266
10350_at	10350	ABCA9	0.0390614	0.327003	0.932323	0.0210539	0.633716	0.999825	-0.00828911	0.839046	0.999266
10351_at	10351	ABCA8	0.00448633	0.984244	0.99929	-0.0156232	0.917669	0.999825	-0.0658901	0.676832	0.999266
10352_at	10352	WARS2	-0.0512728	0.351091	0.937244	-0.0248862	0.678402	0.999825	-0.0526771	0.413958	0.999266
1036_at	1036	CDO1	0.00537381	0.917752	0.997194	0.0447838	0.33387	0.999825	0.0462998	0.361783	0.999266
10360_at	10360	NPM3	-0.00853091	0.870343	0.994437	0.0496485	0.309566	0.999825	0.0404074	0.406862	0.999266
10361_at	10361	NPM2	-0.0931292	0.0438607	0.753874	-0.0722184	0.136001	0.999825	-0.0891357	0.0691319	0.999266
10362_at	10362	HMG20B	0.0348422	0.635815	0.980531	-0.0677973	0.279761	0.999825	-0.0730867	0.188417	0.999266
10363_at	10363	HMG20A	0.0512666	0.326187	0.932323	0.0524608	0.365541	0.999825	0.0705148	0.180543	0.999266
10365_at	10365	KLF2	0.104867	0.366941	0.941975	-0.0228139	0.841213	0.999825	0.0715687	0.415268	0.999266
10367_at	10367	MICU1	-0.052736	0.207802	0.875507	0.0092641	0.806229	0.999825	0.00257464	0.940245	0.999266
10368_at	10368	CACNG3	-0.0484418	0.449962	0.956452	0.0308307	0.492102	0.999825	0.0454049	0.266655	0.999266
10369_at	10369	CACNG2	-0.0855741	0.135745	0.838865	-0.0244525	0.646658	0.999825	-0.0284103	0.619165	0.999266
10370_at	10370	CITED2	-0.1194	0.337977	0.937244	0.067685	0.513592	0.999825	0.0394142	0.702728	0.999266
10371_at	10371	SEMA3A	0.0150735	0.857613	0.994233	0.0338193	0.664996	0.999825	0.0501521	0.522046	0.999266
10376_at	10376	TUBA1B	-0.138459	0.0129268	0.751052	-0.0775928	0.13101	0.999825	-0.0815191	0.155468	0.999266
10379_at	10379	IRF9	-0.0320202	0.764663	0.991765	-0.144277	0.189812	0.999825	-0.146778	0.172669	0.999266
1038_at	1038	CDR1	-0.0254307	0.92873	0.997194	0.0973241	0.761222	0.999825	0.306737	0.336415	0.999266
10380_at	10380	BPNT1	0.00366375	0.895933	0.996106	0.0283373	0.296098	0.999825	0.0434607	0.107648	0.999266
10381_at	10381	TUBB3	-0.154929	0.0128885	0.751052	-0.066551	0.194839	0.999825	-0.0952023	0.0795168	0.999266
10382_at	10382	TUBB4A	-0.124496	0.0962495	0.790112	-0.0310684	0.659299	0.999825	-0.0511401	0.508326	0.999266
10383_at	10383	TUBB4B	-0.0992476	0.0184949	0.751052	-0.0668529	0.105692	0.999825	-0.0645197	0.157461	0.999266
10384_at	10384	BTN3A3	-0.010984	0.892357	0.996106	0.0561134	0.50463	0.999825	0.0629345	0.440062	0.999266
[truncated: 17,765 more rows]
